# Supplementary material for: Epigenetic inactivation of the autophagy–lysosomal system in appendix in Parkinson’s disease
Source: Nat Commun. 2021 Aug 26;12:5134. doi: 10.1038/s41467-021-25474-x (PMC8390554; doi:10.1038/s41467-021-25474-x)
Supplement: Supplementary file 4 — Supplementary Data 1 [file 41467_2021_25474_MOESM4_ESM.xlsx]

## Sheet: Supplementary_Data_1
Chr	Gene	ID	SNP	Str	Type	Seq	logFC	AveExpr	t	P.Value	adj.P.Val	B	BetaFC
chr1	TP73	chr1_3269315	3269315	+	CG	CGA	0.436351	-1.80885	1.8359	0.0743011	0.559935	-4.47476	0.0574376
chr1	TP73	chr1_3269323	3269323	+	CG	CGC	0.613319	-1.58817	2.5483	0.0150423	0.318587	-3.15487	0.0764365
chr1	TP73	chr1_3269354	3269354	+	CG	CGC	0.251538	-1.87633	0.854091	0.398471	0.867035	-5.6947	0.0294242
chr1	TP73	chr1_3269389	3269389	+	CG	CGC	0.133807	-1.55487	0.581873	0.564129	0.923127	-5.86236	0.0224475
chr1	TP73	chr1_3269408	3269408	+	CG	CGG	0.497326	-2.15898	1.75494	0.087427	0.590427	-4.59389	0.0583466
chr1	TP73	chr1_3269434	3269434	+	CG	CGG	0.111051	-1.38819	0.455965	0.651041	0.944327	-5.93838	0.0172464
chr1	TP73	chr1_3269449	3269449	+	CG	CGC	0.216862	-0.920512	1.1776	0.246367	0.781849	-5.37531	0.0335849
chr1	TP73	chr1_3269657	3269657	+	CG	CGC	-0.335993	-2.04771	-0.922206	0.362309	0.849583	-5.62967	-0.0270459
chr1	TP73	chr1_3269665	3269665	+	CG	CGA	-0.229672	-3.28303	-0.489132	0.627593	0.938975	-5.89531	-0.011269
chr1	TP73	chr1_3269674	3269674	+	CG	CGA	-0.0927408	-3.03575	-0.27639	0.783764	0.96891	-5.98985	0.000790622
chr1	TP73	chr1_3269703	3269703	+	CG	CGC	-0.366417	-4.76263	-0.439617	0.662734	0.946591	-5.94342	-0.00782205
chr1	TP73	chr1_3269704	3269704	-	CG	CGT	0.098309	-3.62673	0.335154	0.739374	0.96152	-5.95349	0.0110769
chr1	TP73	chr1_3269711	3269711	+	CG	CGT	0.142129	-4.26502	0.257283	0.798365	0.9711	-5.99438	0.00956999
chr1	TP73	chr1_3269712	3269712	-	CG	CGT	0.0398426	-3.67574	0.127768	0.899015	0.987144	-6.00141	0.00781847
chr1	TP73	chr1_3269774	3269774	+	CG	CGG	0.622342	-4.55479	0.940608	0.352918	0.844724	-5.58392	0.0275547
chr1	TP73	chr1_3269775	3269775	-	CG	CGG	-0.120493	-3.52216	-0.359093	0.721537	0.957924	-5.96333	-0.00682664
chr1	TP73	chr1_3269804	3269804	-	CG	CGC	0.200412	0.121563	1.14302	0.260267	0.792624	-5.3881	0.0336124
chr1	TP73	chr1_3269817	3269817	-	CG	CGT	-0.0858907	0.516367	-0.445967	0.658182	0.945611	-5.91206	-0.0147117
chr1	TP73	chr1_3270093	3270093	-	CG	CGA	-0.47889	2.88534	-0.914736	0.366167	0.851452	-5.64012	-0.0435483
chr1	TP73	chr1_3270103	3270103	-	CG	CGG	-0.940854	4.92539	-0.813582	0.421013	0.876285	-5.71457	-0.028901
chr1	TP73	chr1_3270133	3270133	-	CG	CGT	-0.741192	2.829	-1.59475	0.119153	0.64725	-4.82788	-0.0691856
chr1	TP73	chr1_3270172	3270172	-	CG	CGG	-4.50054	6.37322	-4.13736	0.000190443	0.0431561	0.717215	-0.0784548
chr1	TP73	chr1_3270183	3270183	-	CG	CGG	-1.22657	6.6	-0.741097	0.463244	0.89189	-5.7846	-0.00854485
chr1	TP73	chr1_3272663	3272663	-	CG	CGT	0.262397	0.313811	1.05748	0.29705	0.814997	-5.49599	0.0439942
chr1	TP73	chr1_3272693	3272693	-	CG	CGT	-0.0271639	1.54628	-0.111571	0.911758	0.988714	-6.03751	-0.001731
chr1	TP73	chr1_3272699	3272699	-	CG	CGC	-0.0328162	1.61727	-0.15981	0.873887	0.982845	-5.97879	-0.00340375
chr1	TP73	chr1_3272733	3272733	-	CG	CGT	0.173524	1.75349	0.837305	0.407719	0.871074	-5.67054	0.0216971
chr1	TP73	chr1_3272741	3272741	-	CG	CGA	-0.152032	3.14987	-0.708262	0.483156	0.898387	-5.74963	-0.0104305
chr1	TP73	chr1_3272753	3272753	-	CG	CGT	0.152675	2.06889	0.764965	0.449074	0.887456	-5.73761	0.0174787
chr1	TP73	chr1_3272772	3272772	-	CG	CGT	0.0263086	1.82848	0.188166	0.85176	0.979451	-5.94113	0.00372204
chr1	TP73	chr1_3272792	3272792	-	CG	CGG	0.257702	1.03658	1.32746	0.192373	0.734843	-5.16089	0.0392647
chr1	TP73	chr1_3272795	3272795	-	CG	CGT	0.0175221	0.581245	0.0903086	0.928522	0.99075	-6.01483	0.00280846
chr1	TP73	chr1_3273442	3273442	-	CG	CGG	1.96511	5.05788	1.0832	0.285626	0.808424	-5.48835	0.04445
chr1	TP73	chr1_3273455	3273455	-	CG	CGG	0.794786	3.69844	1.2465	0.220302	0.760277	-5.22913	0.0659628
chr1	TP73	chr1_3273462	3273462	-	CG	CGG	-0.537481	2.60713	-1.2813	0.207947	0.749277	-5.15406	-0.0618709
chr1	TP73	chr1_3273477	3273477	-	CG	CGG	0.0167402	2.52698	0.0268808	0.978697	0.997566	-6.01044	0.00271
chr1	TP73	chr1_3273493	3273493	-	CG	CGG	0.345198	1.90496	0.610697	0.545079	0.917928	-5.80284	0.0462127
chr1	TP73	chr1_3274029	3274029	+	CG	CGG	0.0966005	-0.533857	0.138796	0.890395	0.985798	-5.96282	0.0158283
chr1	TP73	chr1_3274088	3274088	+	CG	CGC	-0.992464	3.17446	-2.59653	0.013606	0.306237	-3.00369	-0.107374
chr1	TP73	chr1_3274116	3274116	+	CG	CGC	-1.04249	2.74459	-1.25508	0.217636	0.757997	-5.24883	-0.105342
chr1	TP73	chr1_3274119	3274119	+	CG	CGT	-1.15184	-2.26055	-1.36516	0.180782	0.723792	-5.09798	-0.155972
chr1	TP73	chr1_3274130	3274130	+	CG	CGG	-1.00713	-2.73594	-0.901379	0.373454	0.854778	-5.62247	-0.0965977
chr1	TP73	chr1_3274165	3274165	+	CG	CGG	0.381311	-0.208723	0.659098	0.51408	0.909073	-5.75684	0.0621616
chr1	TP73	chr1_3274631	3274631	+	CG	CGG	-0.0615846	3.51728	-0.207969	0.836377	0.977219	-6.01906	-0.00119817
chr1	TP73	chr1_3274634	3274634	+	CG	CGG	-0.206053	4.11594	-0.537118	0.594355	0.931303	-5.88964	-0.0102475
chr1	TP73	chr1_3274657	3274657	+	CG	CGC	0.432052	5.3889	0.893864	0.377089	0.856742	-5.62229	0.00468309
chr1	TP73	chr1_3274659	3274659	+	CG	CGT	0.0964316	4.38286	0.395881	0.694433	0.952692	-5.94786	0.00346797
chr1	TP73	chr1_3274672	3274672	+	CG	CGG	-0.488325	4.12526	-1.30596	0.19951	0.741612	-5.2198	-0.019595
chr1	TP73	chr1_3274718	3274718	+	CG	CGT	-0.233826	1.57884	-0.972343	0.337103	0.837579	-5.59389	-0.0303465
chr1	TP73	chr1_3274735	3274735	+	CG	CGG	0.102926	1.18745	0.360041	0.720834	0.957885	-5.98049	0.0162496
chr1	TP73	chr1_3274856	3274856	+	CG	CGT	0.1411	3.74029	0.350493	0.727928	0.95923	-5.98096	0.00701474
chr1	TP73	chr1_3274864	3274864	+	CG	CGC	0.240857	4.91549	0.681469	0.499757	0.904016	-5.77097	0.00780809
chr1	TP73	chr1_3274895	3274895	+	CG	CGA	-0.322879	3.17645	-1.46454	0.151369	0.691752	-5.01885	-0.0194743
chr1	TP73	chr1_3274976	3274976	+	CG	CGG	-0.783169	3.86935	-2.70793	0.0101351	0.270424	-2.79669	-0.0415234
chr1	TP73	chr1_3274979	3274979	+	CG	CGG	-0.39506	3.87978	-0.873984	0.387682	0.86236	-5.63135	-0.018141
chr1	TP73	chr1_3275181	3275181	-	CG	CGG	0.23712	4.14156	0.895438	0.376257	0.856496	-5.60474	0.00880119
chr1	TP73	chr1_3275202	3275202	-	CG	CGG	-0.248933	4.43874	-0.979771	0.33347	0.83605	-5.55662	-0.00726802
chr1	TP73	chr1_3275213	3275213	-	CG	CGT	0.240294	3.59266	1.01789	0.315245	0.826236	-5.52976	0.0129929
chr1	TP73	chr1_3275245	3275245	-	CG	CGG	0.145439	3.05273	0.69659	0.49035	0.900711	-5.80516	0.0105792
chr1	TP73	chr1_3275258	3275258	-	CG	CGG	-0.0802303	2.22459	-0.42584	0.672655	0.948534	-5.92698	-0.00885197
chr1	TP73	chr1_3275271	3275271	-	CG	CGA	-0.626039	4.545	-1.48185	0.146723	0.685965	-4.99849	-0.0173808
chr1	TP73	chr1_3275276	3275276	-	CG	CGT	-0.0877497	1.96129	-0.762526	0.45051	0.887997	-5.69483	-0.00988454
chr1	TP73	chr1_3275282	3275282	-	CG	CGC	-0.330198	4.59501	-1.0132	0.31745	0.827737	-5.51286	-0.0093994
chr1	TP73	chr1_3275284	3275284	-	CG	CGC	-0.397981	4.80084	-1.33575	0.18967	0.732235	-5.17777	-0.00986318
chr1	TP73	chr1_3276567	3276567	+	CG	CGT	-0.0776347	1.39987	-0.43474	0.666239	0.947205	-5.88745	-0.00869976
chr1	TP73	chr1_3276583	3276583	+	CG	CGT	-0.203642	2.19651	-0.799093	0.429263	0.880077	-5.70486	-0.0191387
chr1	TP73	chr1_3276589	3276589	+	CG	CGT	-0.158608	1.7286	-0.61375	0.543081	0.917509	-5.81822	-0.0186124
chr1	TP73	chr1_3276595	3276595	+	CG	CGG	-0.223306	2.90313	-0.698962	0.488883	0.900282	-5.75994	-0.0149193
chr1	TP73	chr1_3276600	3276600	+	CG	CGC	0.0547801	2.96246	0.161595	0.872491	0.98281	-5.98977	0.00673795
chr1	TP73	chr1_3276652	3276652	+	CG	CGA	-0.0736593	2.38343	-0.343917	0.732827	0.96033	-5.96259	-0.00260452
chr1	TP73	chr1_3276673	3276673	+	CG	CGT	-0.160869	2.21356	-0.540232	0.592227	0.93094	-5.85229	-0.0136044
chr1	TP73	chr1_3276687	3276687	+	CG	CGC	0.10659	3.17183	0.3582	0.722199	0.958026	-5.95396	0.00868312
chr1	TP73	chr1_3279725	3279725	-	CG	CGG	3.15003	2.87367	3.08832	0.00389202	0.181623	-1.95182	0.320029
chr1	TP73	chr1_3279732	3279732	-	CG	CGA	0.720317	3.21512	1.39338	0.172157	0.714981	-4.99797	0.0734637
chr1	TP73	chr1_3279754	3279754	-	CG	CGG	2.11632	5.03525	1.36643	0.180387	0.723435	-5.14686	0.0667529
chr1	TP73	chr1_3279771	3279771	-	CG	CGA	1.79041	4.8499	0.931289	0.357986	0.847143	-5.61037	0.0462321
chr1	TP73	chr1_3279778	3279778	-	CG	CGG	1.00431	4.79725	0.798461	0.429905	0.880206	-5.70263	0.0281515
chr1	TP73	chr1_3279948	3279948	-	CG	CGG	-0.133593	3.43944	-0.262263	0.794552	0.970301	-5.99154	-0.012276
chr1	TP73	chr1_3280003	3280003	-	CG	CGA	-0.348692	2.41507	-1.29855	0.202019	0.743554	-5.22781	-0.032564
chr1	TP73	chr1_3280009	3280009	-	CG	CGG	-0.00777326	3.37935	-0.0186935	0.985185	0.998177	-6.0385	9.00769e-05
chr1	TP73	chr1_3280019	3280019	-	CG	CGG	0.244951	2.57872	0.733489	0.467815	0.893496	-5.76168	0.0218007
chr1	TP73	chr1_3280028	3280028	-	CG	CGT	0.282991	1.39939	0.926563	0.360071	0.848244	-5.6295	0.0391207
chr1	TP73	chr1_3282265	3282265	+	CG	CGC	-0.853263	0.831678	-0.612636	0.544017	0.917751	-5.82282	-0.104064
chr1	TP73	chr1_3282280	3282280	+	CG	CGT	0.92226	0.0523898	1.10321	0.277349	0.803082	-5.38305	0.151062
chr1	TP73	chr1_3282288	3282288	+	CG	CGC	0.605775	-1.17627	0.93649	0.35534	0.845924	-5.50626	0.101742
chr1	TP73	chr1_3282291	3282291	+	CG	CGC	0.0864342	-2.57812	0.11277	0.910848	0.988601	-5.94731	0.0098767
chr1	TP73	chr1_3282293	3282293	+	CG	CGG	-2.10985	-2.93052	-1.32556	0.193443	0.736048	-5.18765	-0.16534
chr1	TP73	chr1_3282299	3282299	+	CG	CGT	-0.713176	-3.75931	-0.492761	0.625212	0.938566	-5.85624	-0.0572484
chr1	TP73	chr1_3282707	3282707	+	CG	CGC	0.00841267	-1.66933	0.0179113	0.985804	0.99818	-5.99643	0.00239226
chr1	TP73	chr1_3282712	3282712	+	CG	CGA	-0.555985	-3.28182	-0.812226	0.421782	0.876612	-5.70372	-0.0447491
chr1	TP73	chr1_3282720	3282720	+	CG	CGA	0.204878	-1.77153	0.442514	0.660656	0.946103	-5.83685	0.030462
chr1	TP73	chr1_3282727	3282727	+	CG	CGG	-0.0975871	-0.880691	-0.286356	0.77618	0.967685	-5.97935	-0.0159944
chr1	TP73	chr1_3282743	3282743	+	CG	CGC	-0.138164	-0.775963	-0.524688	0.602884	0.933465	-5.8478	-0.0219119
chr1	TP73	chr1_3282757	3282757	+	CG	CGG	-0.00722692	-1.32593	-0.024442	0.98063	0.997767	-6.01221	-0.0016749
chr1	TP73	chr1_3282790	3282790	+	CG	CGA	-0.513788	-2.67142	-0.922296	0.362263	0.849583	-5.60184	-0.0554183
chr1	TP73	chr1_3282806	3282806	+	CG	CGC	-0.172605	-0.499367	-0.601644	0.551027	0.919308	-5.84416	-0.0292936
chr1	TP73	chr1_3282813	3282813	+	CG	CGG	-0.239395	-0.737505	-0.657067	0.515146	0.909495	-5.79824	-0.0394323
chr1	TP73	chr1_3282817	3282817	+	CG	CGC	-0.127501	-0.390129	-0.357348	0.722832	0.958169	-5.95557	-0.021323
chr1	TP73	chr1_3282821	3282821	+	CG	CGC	-0.0964905	-0.700052	-0.296565	0.768433	0.966571	-5.96196	-0.015461
chr1	TP73	chr1_3283222	3283222	-	CG	CGG	-0.233981	-0.293723	-1.00897	0.319446	0.829014	-5.54405	-0.0387792
chr1	TP73	chr1_3283225	3283225	-	CG	CGA	-0.227159	-0.250124	-0.940265	0.353091	0.844824	-5.60364	-0.0384944
chr1	TP73	chr1_3283271	3283271	-	CG	CGA	-0.409354	-1.04245	-1.36074	0.181709	0.724856	-5.14785	-0.0507949
chr1	TP73	chr1_3283293	3283293	-	CG	CGC	-0.0526566	-0.267613	-0.148001	0.883134	0.984668	-6.03215	-0.00818804
chr1	TP73	chr1_3283298	3283298	-	CG	CGA	-0.124066	-1.40219	-0.42952	0.669999	0.94828	-5.91213	-0.0160434
chr1	TP73	chr1_3283940	3283940	+	CG	CGG	-0.915585	6.52809	-0.517781	0.607648	0.934236	-5.91995	-0.00798096
chr1	TP73	chr1_3283956	3283956	+	CG	CGT	-0.252819	2.5976	-0.684827	0.497659	0.90331	-5.75301	-0.0349892
chr1	TP73	chr1_3284071	3284071	+	CG	CGC	-0.562631	5.7575	-0.255221	0.799945	0.971391	-6.01799	-0.00922077
chr1	TP73	chr1_3284704	3284704	+	CG	CGA	1.90296	6.17607	1.17998	0.245431	0.78113	-5.38468	0.0203586
chr1	TP73	chr1_3284717	3284717	+	CG	CGC	-0.334598	6.36208	-0.256803	0.798733	0.971142	-6.01094	0.0020989
chr1	TP73	chr1_3284750	3284750	+	CG	CGC	0.116104	7.28911	0.0702411	0.944375	0.992841	-6.04718	0.00139838
chr1	TP73	chr1_3284754	3284754	+	CG	CGT	2.69525	4.0289	3.0759	0.00390303	0.181918	-1.96464	0.132671
chr1	TP73	chr1_3284797	3284797	-	CG	CGG	-0.0921752	3.52689	-0.461233	0.647293	0.943516	-5.91125	-0.00536403
chr1	TP73	chr1_3284812	3284812	-	CG	CGA	0.117147	2.8499	0.813415	0.421108	0.876347	-5.68982	0.00984914
chr1	TP73	chr1_3284817	3284817	-	CG	CGC	0.486587	3.68201	3.30469	0.00209762	0.136393	-1.41328	0.0264879
chr1	TP73	chr1_3284838	3284838	-	CG	CGG	-0.0446464	3.27323	-0.193977	0.847239	0.97885	-5.99402	-0.00236101
chr1	TP73	chr1_3284845	3284845	-	CG	CGT	-0.124927	1.97636	-0.686851	0.496397	0.902937	-5.8016	-0.0136569
chr1	TP73	chr1_3284857	3284857	-	CG	CGG	0.155108	3.63776	1.07694	0.288377	0.810233	-5.42671	0.00918335
chr1	TP73	chr1_3284884	3284884	-	CG	CGC	0.0523003	3.4502	0.2229	0.824822	0.975065	-5.97651	0.00375764
chr1	TP73	chr1_3285754	3285754	+	CG	CGC	2.507	5.95301	1.36656	0.180111	0.723285	-5.16114	0.038808
chr1	TP73	chr1_3285756	3285756	+	CG	CGC	-0.449	6.04569	-0.347037	0.730554	0.959584	-5.97864	-0.0176717
chr1	TP73	chr1_3285838	3285838	+	CG	CGA	-0.0821631	-2.28041	-0.116481	0.907909	0.988347	-5.98039	-0.00807866
chr1	TP73	chr1_3285851	3285851	+	CG	CGT	1.02868	-3.26281	0.78774	0.435928	0.881743	-5.72206	0.0839452
chr1	TP73	chr1_3285859	3285859	+	CG	CGG	-0.00602769	-3.48872	-0.00508479	0.995971	0.999423	-6.01174	-0.00159472
chr1	TP73	chr1_3285957	3285957	+	CG	CGA	-0.324055	1.11007	-1.01995	0.314281	0.825492	-5.51418	-0.0538531
chr1	TP73	chr1_3286040	3286040	+	CG	CGG	-1.09394	2.44547	-2.27958	0.028405	0.402288	-3.67759	-0.125582
chr1	TP73	chr1_3286064	3286064	+	CG	CGT	-0.425842	2.74379	-0.822047	0.41624	0.874217	-5.70283	-0.0505333
chr1	TP73	chr1_3286078	3286078	+	CG	CGC	-0.30093	3.11622	-0.626322	0.534893	0.915392	-5.79361	-0.0306825
chr1	TP73	chr1_3289037	3289037	+	CG	CGT	0.464105	0.0501736	1.31938	0.195249	0.737592	-5.15627	0.0711365
chr1	TP73	chr1_3289058	3289058	+	CG	CGC	0.0249656	2.56651	0.066358	0.947455	0.993376	-5.91013	-0.0010001
chr1	TP73	chr1_3289071	3289071	+	CG	CGA	-0.125415	1.01157	-0.274391	0.78533	0.968942	-5.91776	-0.0210815
chr1	TP73	chr1_3289084	3289084	+	CG	CGC	0.106186	1.13921	0.197779	0.844314	0.9782	-5.9878	0.0147395
chr1	TP73	chr1_3289094	3289094	+	CG	CGG	0.127045	1.04982	0.277461	0.782989	0.968881	-5.92965	0.0188405
chr1	TP73	chr1_3289730	3289730	-	CG	CGT	0.582065	-4.23986	0.275048	0.784787	0.968942	-6.01198	0.00209186
chr1	TP73	chr1_3289768	3289768	-	CG	CGT	-0.0290263	5.30262	-0.0143168	0.988653	0.99843	-6.04948	-0.00020088
chr1	TP73	chr1_3289799	3289799	-	CG	CGG	0.197766	5.89364	0.13262	0.895202	0.986541	-6.02548	0.0058051
chr1	TP73	chr1_3289809	3289809	-	CG	CGT	0.44292	4.08294	0.296974	0.768123	0.96652	-6.00245	0.0295788
chr1	TP73	chr1_3290012	3290012	+	CG	CGT	0.56819	2.92807	0.270433	0.788391	0.969297	-5.98679	0.091894
chr1	TP73	chr1_3290015	3290015	+	CG	CGT	-1.073	2.06738	-0.514456	0.610117	0.934694	-5.89716	-0.0847593
chr1	TP73	chr1_3290024	3290024	+	CG	CGT	-0.684545	1.546	-0.41843	0.67815	0.949902	-5.93379	-0.0866132
chr1	TP73	chr1_3290284	3290284	+	CG	CGT	0.538353	1.81512	0.591896	0.557468	0.920971	-5.75857	0.0833379
chr1	TP73	chr1_3290315	3290315	+	CG	CGT	1.62441	1.67847	1.65614	0.106028	0.624948	-4.68566	0.208607
chr1	TP73	chr1_3290650	3290650	-	CG	CGA	-0.383987	4.91111	-0.333926	0.740294	0.961576	-5.96863	-0.0154378
chr1	TP73	chr1_3290659	3290659	-	CG	CGT	-0.263884	3.1816	-0.656282	0.515645	0.909683	-5.75596	-0.0308922
chr1	TP73	chr1_3290695	3290695	-	CG	CGG	-0.380027	6.02773	-0.218394	0.828305	0.975681	-6.02644	-0.00815879
chr1	TP73	chr1_3291154	3291154	-	CG	CGC	0.229641	4.25879	0.407311	0.686093	0.95159	-5.88875	0.0111868
chr1	TP73	chr1_3291179	3291179	-	CG	CGG	0.154527	4.33155	0.218497	0.828225	0.975655	-5.97588	0.0112245
chr1	TP73	chr1_3291202	3291202	-	CG	CGG	0.164174	2.81731	0.357138	0.722988	0.958193	-5.95411	0.0111346
chr1	TP73	chr1_3291229	3291229	-	CG	CGC	-0.200916	2.681	-0.49409	0.624121	0.938366	-5.88007	-0.0179464
chr1	TP73	chr1_3291258	3291258	-	CG	CGC	-0.201598	4.08563	-0.427686	0.671323	0.94846	-5.89323	-0.00506629
chr1	TP73	chr1_3292320	3292320	+	CG	CGG	-0.0951015	5.60725	-0.0385716	0.969442	0.996204	-6.04137	-0.000427266
chr1	TP73	chr1_3292384	3292384	+	CG	CGC	0.0460351	2.12593	0.0671909	0.946796	0.99327	-5.92835	0.00726203
chr1	TP73	chr1_3292398	3292398	+	CG	CGC	-0.765547	4.12297	-0.27053	0.788274	0.969297	-6.00421	-0.0309685
chr1	TP73	chr1_3292552	3292552	-	CG	CGG	-0.587271	1.90332	-1.74293	0.0895313	0.594135	-4.60836	-0.0775902
chr1	TP73	chr1_3292563	3292563	-	CG	CGC	0.96546	4.21001	0.842089	0.40507	0.869924	-5.69862	0.0325528
chr1	TP73	chr1_3292581	3292581	-	CG	CGT	0.0398594	3.6742	0.0463771	0.963256	0.995223	-6.01785	0.00707356
chr1	TP73	chr1_3292633	3292633	-	CG	CGC	0.215209	5.77259	0.105758	0.916337	0.988934	-6.04415	0.0029742
chr1	TP73	chr1_3292646	3292646	-	CG	CGG	0.171417	4.86269	0.0896382	0.929051	0.990866	-6.04568	0.00362362
chr1	TP73	chr1_3292924	3292924	+	CG	CGT	0.185784	3.07807	0.238878	0.812499	0.973095	-5.9827	0.0190016
chr1	TP73	chr1_3292935	3292935	+	CG	CGT	-0.367248	2.00362	-0.816951	0.41911	0.87524	-5.68896	-0.0540834
chr1	TP73	chr1_3292942	3292942	+	CG	CGG	2.42067	3.18361	2.91104	0.00602832	0.218047	-2.34795	0.167277
chr1	TP73	chr1_3293067	3293067	+	CG	CGC	0.0718386	3.51776	0.314521	0.754866	0.964326	-5.96939	0.0019829
chr1	TP73	chr1_3293109	3293109	+	CG	CGG	0.102793	2.24609	0.585856	0.561478	0.92242	-5.8284	0.00960802
chr1	TP73	chr1_3293192	3293192	+	CG	CGA	-0.263843	0.31243	-1.55543	0.128234	0.662086	-4.90469	-0.0452682
chr1	TP73	chr1_3294132	3294132	+	CG	CGG	2.87306	4.40875	1.70618	0.0969504	0.609006	-4.66602	0.172238
chr1	TP73	chr1_3294221	3294221	+	CG	CGT	1.1178	3.87377	0.930932	0.358348	0.847268	-5.57112	0.0784499
chr1	TP73	chr1_3294574	3294574	+	CG	CGG	0.343547	2.69828	1.17676	0.246698	0.782252	-5.36547	0.0262647
chr1	TP73	chr1_3294585	3294585	+	CG	CGT	-0.0679486	0.980327	-0.339943	0.735794	0.961005	-5.92612	-0.0103382
chr1	TP73	chr1_3294602	3294602	+	CG	CGC	0.0347939	3.926	0.093748	0.925808	0.990341	-6.03264	0.00152477
chr1	TP73	chr1_3294628	3294628	+	CG	CGC	-0.239672	4.3663	-0.57466	0.568949	0.924505	-5.87181	-0.00936297
chr1	TP73	chr1_3294630	3294630	+	CG	CGC	-0.16683	5.35426	-0.423387	0.674798	0.949067	-5.89231	-0.0035466
chr1	TP73	chr1_3294644	3294644	+	CG	CGG	-0.617553	4.56337	-1.59526	0.119037	0.646995	-4.83191	-0.0185256
chr1	TP73	chr1_3294653	3294653	+	CG	CGC	-0.316251	4.40889	-1.37468	0.177378	0.720644	-5.11817	-0.0108379
chr1	TP73	chr1_3294675	3294675	+	CG	CGC	0.0644961	4.56409	0.188402	0.851576	0.979434	-6.00867	0.000515636
chr1	TP73	chr1_3299413	3299413	+	CG	CGT	0.381472	0.510484	0.958774	0.343806	0.84117	-5.58798	0.0622105
chr1	TP73	chr1_3299414	3299414	-	CG	CGT	-1.13696	0.157396	-1.16796	0.251308	0.78613	-5.28799	-0.183456
chr1	TP73	chr1_3299456	3299456	+	CG	CGG	0.1222	2.07139	0.264786	0.792622	0.970224	-6.00299	0.0163098
chr1	TP73	chr1_3299510	3299510	+	CG	CGT	0.502303	2.3276	1.40171	0.169215	0.712583	-5.06272	0.0569572
chr1	TP73	chr1_3299533	3299533	+	CG	CGC	0.421263	4.83631	0.557858	0.580252	0.927563	-5.86335	0.0160806
chr1	TP73	chr1_3299536	3299536	+	CG	CGC	0.144457	3.28814	0.444268	0.659399	0.94571	-5.92415	0.0112024
chr1	TP73	chr1_3299551	3299551	+	CG	CGG	0.178666	2.45693	0.582071	0.563998	0.92307	-5.865	0.0219175
chr1	TP73	chr1_3299625	3299625	+	CG	CGA	0.024867	1.87684	0.0966358	0.92353	0.989984	-6.02037	0.00309716
chr1	TP73	chr1_3299642	3299642	+	CG	CGG	-0.296889	3.11596	-0.932236	0.35717	0.846791	-5.5544	-0.0234975
chr1	TP73	chr1_3299721	3299721	+	CG	CGA	-0.0452381	1.88297	-0.195399	0.846134	0.978549	-6.02326	-0.00545435
chr1	TP73	chr1_3299742	3299742	+	CG	CGC	0.168672	2.72083	0.632823	0.530684	0.913926	-5.83647	0.0134906
chr1	TP73	chr1_3299748	3299748	+	CG	CGT	-0.209151	1.9445	-1.1753	0.247273	0.782705	-5.36224	-0.0239174
chr1	TP73	chr1_3301310	3301310	+	CG	CGC	0.187474	1.78332	0.524984	0.60268	0.933432	-5.86807	0.0264017
chr1	TP73	chr1_3301311	3301311	-	CG	CGT	-1.0216	-0.192093	-1.44264	0.157877	0.699797	-5.01341	-0.163954
chr1	TP73	chr1_3301323	3301323	+	CG	CGC	-0.171871	1.6124	-0.455768	0.651182	0.944327	-5.90788	-0.0256295
chr1	TP73	chr1_3301324	3301324	-	CG	CGC	-2.19238	1.90432	-1.81397	0.078131	0.570137	-4.46537	-0.203064
chr1	TP73	chr1_3301328	3301328	+	CG	CGT	0.111706	0.619017	0.330073	0.743179	0.962075	-5.95659	0.018495
chr1	TP73	chr1_3301329	3301329	-	CG	CGC	-1.3545	-2.05337	-1.40763	0.167925	0.711214	-5.03124	-0.185401
chr1	TP73	chr1_3301389	3301389	-	CG	CGT	-3.10109	-6.48582	-1.79681	0.080867	0.576837	-4.54063	-0.0259425
chr1	TP73	chr1_3301407	3301407	-	CG	CGC	-3.36913	-3.59275	-2.89278	0.00648	0.224783	-2.39704	-0.258034
chr1	TP73	chr1_3301931	3301931	-	CG	CGG	-0.518072	1.17828	-0.809521	0.423601	0.877355	-5.60265	-0.077495
chr1	TP73	chr1_3302024	3302024	-	CG	CGG	0.177522	0.545686	1.12027	0.269713	0.798116	-5.42184	0.0293408
chr1	TP73	chr1_3302042	3302042	-	CG	CGG	0.229946	0.951511	1.09698	0.279637	0.804486	-5.45092	0.0363308
chr1	TP73	chr1_3302103	3302103	+	CG	CGA	2.18565	3.22892	3.52153	0.00114481	0.103451	-0.882894	0.206627
chr1	TP73	chr1_3302104	3302104	-	CG	CGG	-0.124612	2.2755	-0.65414	0.517008	0.910161	-5.80169	-0.0128238
chr1	TP73	chr1_3302148	3302148	+	CG	CGC	4.85162	5.5046	6.5665	1.00827e-07	0.000470511	7.48688	0.0838453
chr1	TP73	chr1_3302149	3302149	-	CG	CGG	0.18099	3.43794	0.881425	0.383695	0.859863	-5.6618	0.0100835
chr1	TP73	chr1_3302150	3302150	+	CG	CGG	2.65901	5.36728	2.9574	0.00534069	0.207079	-2.24566	0.0641474
chr1	TP73	chr1_3302151	3302151	-	CG	CGC	0.244487	3.80328	0.8276	0.413126	0.872967	-5.68668	0.0123442
chr1	TP73	chr1_3302182	3302182	+	CG	CGC	1.33014	5.27943	0.971256	0.337636	0.837743	-5.59599	0.0277942
chr1	TP73	chr1_3302199	3302199	+	CG	CGG	-0.0143751	1.91637	-0.0668777	0.947034	0.993278	-5.95576	-0.00268816
chr1	TP73	chr1_3302391	3302391	+	CG	CGA	-0.29713	2.75203	-1.33203	0.190878	0.733408	-5.15272	-0.0195983
chr1	TP73	chr1_3302419	3302419	+	CG	CGT	-0.361656	2.94533	-1.20011	0.237612	0.775261	-5.30346	-0.0256147
chr1	TP73	chr1_3302433	3302433	+	CG	CGG	-0.272676	2.40498	-0.974036	0.336272	0.837286	-5.53828	-0.0347858
chr1	TP73	chr1_3302477	3302477	+	CG	CGG	-0.358364	3.74619	-1.07281	0.290202	0.811131	-5.46642	-0.0192989
chr1	TP73	chr1_3303040	3303040	+	CG	CGA	-0.204253	1.63133	-0.822605	0.415926	0.874003	-5.70136	-0.0248018
chr1	TP73	chr1_3303053	3303053	+	CG	CGC	0.0614541	4.04793	0.114387	0.90954	0.988425	-6.02164	0.00243131
chr1	TP73	chr1_3303066	3303066	+	CG	CGT	-0.422503	1.76381	-1.22504	0.22819	0.767017	-5.31048	-0.0479786
chr1	TP73	chr1_3303091	3303091	+	CG	CGC	0.348075	4.17114	0.733932	0.467548	0.893375	-5.7451	0.0217291
chr1	TP73	chr1_3303109	3303109	+	CG	CGT	-0.0895647	3.38138	-0.234165	0.816129	0.973576	-5.9856	-0.00277681
chr1	TP73	chr1_3303281	3303281	-	CG	CGC	-0.676102	5.2261	-0.859356	0.395597	0.865754	-5.66631	-0.0129521
chr1	TP73	chr1_3303293	3303293	-	CG	CGT	-0.248447	3.7838	-0.601677	0.551005	0.919293	-5.85948	-0.0101905
chr1	TP73	chr1_3303302	3303302	-	CG	CGG	-0.64521	3.45447	-2.25093	0.0303284	0.411787	-3.71089	-0.0437439
chr1	TP73	chr1_3303344	3303344	-	CG	CGA	0.286433	2.41454	1.23905	0.223018	0.762434	-5.25758	0.0319298
chr1	TP73	chr1_3303348	3303348	-	CG	CGG	-0.681523	4.5393	-1.60616	0.116617	0.642922	-4.78775	-0.0433024
chr1	TP73	chr1_3303362	3303362	-	CG	CGT	-0.365316	4.11448	-0.64218	0.524658	0.911876	-5.80752	-0.0181951
chr1	TP73	chr1_3303375	3303375	-	CG	CGG	-0.270896	5.39734	-0.294541	0.769967	0.966767	-5.97292	-0.0056217
chr1	TP73	chr1_3303377	3303377	-	CG	CGC	-0.577286	4.16326	-1.71855	0.0939322	0.60297	-4.56394	-0.0291087
chr1	TP73	chr1_3303752	3303752	-	CG	CGG	-0.0272728	2.97812	-0.0719501	0.943024	0.992537	-6.02572	-0.00146035
chr1	TP73	chr1_3303768	3303768	-	CG	CGG	0.531492	2.51263	1.69036	0.099246	0.612777	-4.70258	0.0519665
chr1	TP73	chr1_3303786	3303786	-	CG	CGG	0.197809	2.06867	0.667509	0.508529	0.907081	-5.76866	0.0253385
chr1	TP73	chr1_3303812	3303812	-	CG	CGC	0.73901	4.58377	1.07658	0.288537	0.810251	-5.48819	0.0240668
chr1	TP73	chr1_3303901	3303901	+	CG	CGT	-1.18248	3.72693	-0.788557	0.435598	0.881743	-5.72692	-0.0548251
chr1	TP73	chr1_3303958	3303958	+	CG	CGA	0.818982	2.53017	1.50182	0.141976	0.681118	-4.91545	0.0906927
chr1	TP73	chr1_3304508	3304508	+	CG	CGC	0.632613	5.97495	0.87202	0.388739	0.862968	-5.62685	0.0159254
chr1	TP73	chr1_3304510	3304510	+	CG	CGC	-0.339134	7.10734	-0.215304	0.830696	0.976205	-6.02693	-0.0014702
chr1	TP73	chr1_3304512	3304512	+	CG	CGC	-0.752728	7.10696	-0.661717	0.512193	0.908392	-5.83246	-0.00375904
chr1	TP73	chr1_3304520	3304520	+	CG	CGG	-1.18432	5.04651	-1.18504	0.243446	0.779391	-5.34647	-0.034273
chr1	TP73	chr1_3304529	3304529	+	CG	CGG	-0.296637	3.52807	-0.631217	0.531722	0.914271	-5.81654	-0.0258631
chr1	TP73	chr1_3304533	3304533	+	CG	CGC	1.54565	6.55155	1.62972	0.111522	0.634808	-4.79477	0.0224319
chr1	TP73	chr1_3304537	3304537	+	CG	CGG	-1.8911	4.75627	-1.85757	0.0710854	0.55235	-4.43122	-0.0570377
chr1	TP73	chr1_3304543	3304543	+	CG	CGG	0.640511	3.86857	1.05905	0.296341	0.814594	-5.45648	0.051618
chr1	TP73	chr1_3304578	3304578	+	CG	CGG	-0.603176	4.93064	-0.508043	0.614395	0.935638	-5.92114	-0.0108566
chr1	TP73	chr1_3304584	3304584	+	CG	CGT	-0.614475	3.14425	-1.7304	0.0917706	0.599232	-4.59659	-0.0501455
chr1	TP73	chr1_3304959	3304959	+	CG	CGA	-0.624916	4.78602	-0.782642	0.438746	0.882794	-5.73399	-0.0199937
chr1	TP73	chr1_3304966	3304966	+	CG	CGT	1.23513	6.26335	0.774625	0.443412	0.884919	-5.76079	0.0137692
chr1	TP73	chr1_3304976	3304976	+	CG	CGT	0.795043	3.64428	3.31411	0.00204382	0.135023	-1.38509	0.0455629
chr1	TP73	chr1_3304979	3304979	+	CG	CGA	-0.214913	2.80056	-0.556132	0.58142	0.927913	-5.85025	-0.0189955
chr1	TP73	chr1_3304999	3304999	+	CG	CGG	0.269317	3.7411	0.739578	0.464155	0.892223	-5.74234	0.0175632
chr1	TP73	chr1_3305456	3305456	-	CG	CGT	2.72855	6.24109	1.52138	0.136542	0.674123	-4.9596	0.0343525
chr1	TP73	chr1_3305519	3305519	-	CG	CGC	-0.278744	5.178	-0.154504	0.87804	0.983777	-6.03313	-0.00909113
chr1	TP73	chr1_3305564	3305564	+	CG	CGG	-0.290595	1.25871	-0.683346	0.498584	0.903657	-5.77811	-0.0448842
chr1	TP73	chr1_3305565	3305565	-	CG	CGG	0.179506	0.604851	0.523383	0.603783	0.933576	-5.85896	0.0302602
chr1	TP73	chr1_3305629	3305629	+	CG	CGT	-0.0951825	0.0912173	-0.560305	0.578599	0.926986	-5.81359	-0.0160028
chr1	TP73	chr1_3305657	3305657	+	CG	CGC	0.710071	2.35944	1.81541	0.077454	0.568122	-4.50534	0.0855516
chr1	TP73	chr1_3305691	3305691	+	CG	CGG	0.507807	3.49095	0.988659	0.329158	0.833533	-5.52805	0.035499
chr1	TP73	chr1_3305989	3305989	+	CG	CGT	2.13458	4.13871	1.15464	0.255941	0.789331	-5.38774	0.0729488
chr1	TP73	chr1_3306027	3306027	+	CG	CGT	1.97537	1.31412	1.12781	0.266955	0.796685	-5.37941	0.236162
chr1	TP73	chr1_3306087	3306087	+	CG	CGG	2.07842	3.37745	0.878964	0.385324	0.860835	-5.64966	0.163876
chr1	TP73	chr1_3306126	3306126	+	CG	CGA	-0.0872174	2.3724	-0.0632253	0.949941	0.993676	-5.95571	-0.00433177
chr1	TP73	chr1_3306677	3306677	+	CG	CGT	-2.02749	-1.09592	-1.24811	0.221175	0.760857	-5.21236	-0.236776
chr1	TP73	chr1_3306703	3306703	+	CG	CGA	-2.83324	3.0231	-1.41323	0.167081	0.710438	-5.04763	-0.248513
chr1	TP73	chr1_3307211	3307211	-	CG	CGA	1.81	3.56328	2.09469	0.0430006	0.465234	-4.02342	0.0853122
chr1	TP73	chr1_3307216	3307216	-	CG	CGA	0.28248	3.7551	0.367328	0.715437	0.956774	-5.97897	0.0109196
chr1	TP73	chr1_3307219	3307219	-	CG	CGC	2.10411	6.56549	1.46723	0.150639	0.690847	-5.03512	0.0184525
chr1	TP73	chr1_3307262	3307262	-	CG	CGG	0.817467	5.28406	0.98354	0.331637	0.835119	-5.56125	0.0216663
chr1	TP73	chr1_3307269	3307269	-	CG	CGG	0.0285766	4.6589	0.0396985	0.968544	0.99614	-5.95772	6.71979e-05
chr1	TP73	chr1_3307271	3307271	-	CG	CGC	0.335159	4.47947	0.42914	0.670273	0.948341	-5.9049	0.0207659
chr1	TP73	chr1_3307285	3307285	-	CG	CGC	0.392428	3.37505	0.943849	0.35128	0.844057	-5.59057	0.0330358
chr1	TP73	chr1_3307305	3307305	-	CG	CGC	0.792759	5.79559	0.492031	0.625562	0.938645	-5.93248	0.0113167
chr1	TP73	chr1_3308257	3308257	-	CG	CGC	-2.51626	0.931331	-1.56685	0.126535	0.659209	-4.86758	-0.209162
chr1	TP73	chr1_3308264	3308264	-	CG	CGG	-1.05248	-0.0350751	-1.56133	0.128118	0.661885	-4.77574	-0.159971
chr1	TP73	chr1_3308275	3308275	-	CG	CGC	-0.741298	0.141093	-0.410419	0.684108	0.951228	-5.9328	-0.0100972
chr1	TP73	chr1_3308287	3308287	-	CG	CGA	-1.07408	1.87122	-1.2055	0.236701	0.774332	-5.24654	-0.13231
chr1	TP73	chr1_3308347	3308347	-	CG	CGG	-1.16799	-0.834371	-0.637918	0.527858	0.913052	-5.82451	-0.111918
chr1	TP73	chr1_3308356	3308356	-	CG	CGT	-2.67439	-2.31099	-1.29531	0.204057	0.745858	-5.23211	-0.208792
chr1	TP73	chr1_3308366	3308366	-	CG	CGG	-0.684922	-0.168282	-0.642272	0.525062	0.91194	-5.78343	-0.0579754
chr1	TP73	chr1_3308450	3308450	+	CG	CGC	0.17419	-0.145372	0.936223	0.355141	0.845728	-5.61079	0.0297568
chr1	TP73	chr1_3308460	3308460	+	CG	CGG	0.130848	0.0649508	0.829501	0.412063	0.872509	-5.70525	0.0225961
chr1	TP73	chr1_3308480	3308480	+	CG	CGC	0.320765	0.693189	2.07165	0.0452196	0.473616	-4.06097	0.0525516
chr1	TP73	chr1_3308500	3308500	+	CG	CGA	-0.0711307	0.296425	-0.39316	0.696424	0.952875	-5.96368	-0.0119781
chr1	TP73	chr1_3308521	3308521	+	CG	CGG	0.226787	1.21926	1.06021	0.295822	0.814373	-5.49918	0.0335344
chr1	TP73	chr1_3308527	3308527	+	CG	CGG	0.242855	0.757866	1.62176	0.113223	0.63774	-4.78973	0.0387174
chr1	TP73	chr1_3308534	3308534	+	CG	CGG	0.223664	1.5114	1.21507	0.231924	0.769638	-5.31683	0.0304972
chr1	TP73	chr1_3308549	3308549	+	CG	CGC	0.209895	1.70117	0.970593	0.337962	0.83779	-5.59271	0.027884
chr1	TP73	chr1_3308568	3308568	+	CG	CGT	0.131134	1.11577	0.789451	0.434805	0.881598	-5.72656	0.0203629
chr1	TP73	chr1_3308773	3308773	+	CG	CGT	-0.294568	0.0912822	-0.182854	0.855982	0.980416	-5.98699	-0.0261858
chr1	TP73	chr1_3309047	3309047	+	CG	CGG	0.473279	5.36683	0.209258	0.835409	0.977046	-6.02452	0.00448857
chr1	TP73	chr1_3309085	3309085	+	CG	CGT	2.62342	4.34903	1.31849	0.195544	0.737816	-5.21869	0.0927637
chr1	TP73	chr1_3309118	3309118	+	CG	CGG	1.63813	6.0428	1.01503	0.316766	0.827376	-5.54411	0.0267147
chr1	TP73	chr1_3309131	3309131	+	CG	CGT	1.86559	3.67732	1.76012	0.0867551	0.589185	-4.59463	0.0882057
chr1	TP73	chr1_3309333	3309333	+	CG	CGT	-0.0169528	0.749272	-0.0790048	0.937448	0.991874	-6.02693	-0.00338003
chr1	TP73	chr1_3309362	3309362	+	CG	CGG	0.0663446	2.13479	0.343603	0.733062	0.960397	-5.92415	0.00730587
chr1	TP73	chr1_3309391	3309391	+	CG	CGT	0.0619834	0.997018	0.302198	0.764169	0.965986	-5.96625	0.00961934
chr1	TP73	chr1_3309436	3309436	+	CG	CGC	0.370159	1.45769	1.53058	0.134255	0.670906	-4.94116	0.0492837
chr1	TP73	chr1_3309437	3309437	-	CG	CGG	-0.188346	1.49377	-0.685657	0.497141	0.903173	-5.82002	-0.0266974
chr1	TP73	chr1_3309509	3309509	-	CG	CGA	-0.126101	-0.53543	-0.467918	0.642548	0.942574	-5.93855	-0.0209035
chr1	TP73	chr1_3309525	3309525	-	CG	CGA	-0.143521	0.676207	-0.643165	0.524026	0.911777	-5.84604	-0.0239036
chr1	TP73	chr1_3309540	3309540	-	CG	CGT	-0.216488	-0.725049	-1.00187	0.322818	0.830599	-5.52722	-0.0344557
chr1	TP73	chr1_3309662	3309662	+	CG	CGC	-0.672578	-1.81891	-0.526909	0.60153	0.933131	-5.86226	-0.0872979
chr1	TP73	chr1_3309742	3309742	+	CG	CGT	-0.135625	-5.20992	-0.0648128	0.948686	0.993668	-6.03474	-0.00596016
chr1	TP73	chr1_3309756	3309756	+	CG	CGG	-1.39086	-5.40789	-0.700875	0.487944	0.899967	-5.80234	-0.0275166
chr1	TP73	chr1_3309787	3309787	+	CG	CGG	-0.158221	-1.19666	-0.122565	0.903142	0.987713	-5.94809	-0.0206819
chr1	TP73	chr1_3309793	3309793	+	CG	CGA	-0.410248	-0.140673	-0.520226	0.606131	0.933866	-5.82565	-0.0641121
chr1	TP73	chr1_3309970	3309970	+	CG	CGC	-0.362454	-1.91137	-1.19135	0.240993	0.77735	-5.32962	-0.0474721
chr1	TP73	chr1_3309972	3309972	+	CG	CGG	-0.244037	-3.15015	-0.522189	0.604606	0.933685	-5.89165	-0.0207733
chr1	TP73	chr1_3309991	3309991	+	CG	CGC	-0.0776379	-4.76532	-0.104351	0.917446	0.98919	-5.98676	-0.0031778
chr1	TP73	chr1_3309993	3309993	+	CG	CGG	-0.399518	-6.02639	-0.324533	0.747336	0.962997	-5.99311	-0.00533893
chr1	TP73	chr1_3310002	3310002	+	CG	CGA	-0.718796	-5.32888	-0.827611	0.41312	0.872967	-5.68421	-0.0175156
chr1	TP73	chr1_3310027	3310027	+	CG	CGG	-0.940122	-4.8351	-1.38631	0.173828	0.716878	-5.12455	-0.0325164
chr1	TP73	chr1_3310103	3310103	+	CG	CGC	0.0444517	-3.63778	0.186902	0.852743	0.979593	-5.99411	0.00271227
chr1	TP73	chr1_3310115	3310115	+	CG	CGC	0.0381904	-4.39088	0.13555	0.892901	0.986191	-6.01695	0.000783706
chr1	TP73	chr1_3310121	3310121	+	CG	CGA	0.134826	-5.48142	0.263921	0.793284	0.97023	-6.00673	0.00377293
chr1	TP73	chr1_3310133	3310133	+	CG	CGG	0.475046	-4.77542	1.25142	0.218521	0.758727	-5.25939	0.012583
chr1	TP73	chr1_3310136	3310136	+	CG	CGC	0.0927918	-3.45976	0.466923	0.643253	0.942678	-5.89788	0.00599389
chr1	TP73	chr1_3310149	3310149	+	CG	CGC	-0.0200095	-4.14657	-0.0633795	0.9498	0.993676	-6.02127	-0.00092236
chr1	TP73	chr1_3310155	3310155	+	CG	CGC	0.272248	-4.0755	0.809289	0.423448	0.877307	-5.73057	0.0110551
chr1	TP73	chr1_3310159	3310159	+	CG	CGG	0.519691	-5.36506	1.02189	0.313373	0.82486	-5.53713	0.00848631
chr1	TP73	chr1_3310169	3310169	+	CG	CGC	0.234597	-5.60408	0.538082	0.593696	0.931235	-5.87018	0.00395881
chr1	TP73	chr1_3310171	3310171	+	CG	CGG	-0.287442	-5.56827	-0.519176	0.60764	0.934236	-5.76589	-0.00523698
chr1	TP73	chr1_3310175	3310175	+	CG	CGG	-0.623649	-5.25347	-1.27199	0.211199	0.752786	-5.27291	-0.0109235
chr1	TP73	chr1_3310180	3310180	+	CG	CGG	-0.432735	-5.44743	-0.780227	0.440148	0.883524	-5.74395	-0.00799202
chr1	TP73	chr1_3310192	3310192	+	CG	CGG	-0.445151	-6.11851	-0.555709	0.581706	0.927985	-5.89023	-0.00443768
chr1	TP73	chr1_3310200	3310200	+	CG	CGC	-0.267011	-4.30493	-0.785941	0.436834	0.882008	-5.7364	-0.00914497
chr1	TP73	chr1_3310210	3310210	+	CG	CGC	-0.166175	-4.59852	-0.651149	0.518916	0.9106	-5.80273	-0.00486854
chr1	TP73	chr1_3310213	3310213	+	CG	CGG	0.425539	-4.57523	1.45851	0.153015	0.694108	-4.98127	0.0125154
chr1	TP73	chr1_3310229	3310229	+	CG	CGT	0.296007	-5.36593	0.606218	0.548017	0.918654	-5.85277	0.00405812
chr1	TP73	chr1_3310235	3310235	+	CG	CGG	0.399797	-5.33266	0.873549	0.387916	0.862507	-5.66487	0.00748153
chr1	TP73	chr1_3310238	3310238	+	CG	CGC	0.485558	-5.4534	0.761401	0.451173	0.888196	-5.76188	0.00796271
chr1	TP73	chr1_3310240	3310240	+	CG	CGT	0.652674	-5.74876	1.54989	0.129556	0.663769	-4.89603	0.00920888
chr1	TP73	chr1_3313108	3313108	+	CG	CGT	0.281077	2.31843	1.49644	0.142898	0.682153	-4.98714	0.0265205
chr1	TP73	chr1_3313120	3313120	+	CG	CGT	0.15765	3.24728	0.851049	0.400137	0.867939	-5.68363	0.0101803
chr1	TP73	chr1_3313143	3313143	+	CG	CGC	0.390153	3.20397	2.19728	0.0342443	0.429546	-3.83569	0.0256943
chr1	TP73	chr1_3313147	3313147	+	CG	CGG	0.207172	2.21358	1.09269	0.281492	0.805654	-5.46786	0.0212297
chr1	TP73	chr1_3313156	3313156	+	CG	CGG	0.42293	1.98073	2.48553	0.0175087	0.336606	-3.26395	0.0477579
chr1	TP73	chr1_3313178	3313178	+	CG	CGG	0.0170389	0.875111	0.116027	0.908249	0.988415	-6.02798	0.00271878
chr1	TP73	chr1_3313185	3313185	+	CG	CGG	0.133364	1.68721	0.729326	0.470327	0.894403	-5.78847	0.0159269
chr1	TP73	chr1_3313211	3313211	+	CG	CGG	0.360615	1.35163	2.85888	0.00690085	0.230191	-2.46055	0.050118
chr1	TP73	chr1_3314099	3314099	+	CG	CGT	-0.0506798	1.3791	-0.221708	0.825743	0.975285	-5.99298	-0.00627765
chr1	TP73	chr1_3314102	3314102	+	CG	CGG	0.201775	0.304514	1.24221	0.221863	0.761267	-5.29499	0.034493
chr1	TP73	chr1_3314110	3314110	+	CG	CGC	-0.263403	1.15122	-1.09832	0.279058	0.804125	-5.4547	-0.036732
chr1	TP73	chr1_3314113	3314113	+	CG	CGG	0.0498703	1.03342	0.284613	0.777504	0.967927	-5.99177	0.0100145
chr1	TP73	chr1_3314130	3314130	+	CG	CGG	-0.0177671	0.934785	-0.0919486	0.927228	0.990663	-6.03273	-0.000888128
chr1	TP73	chr1_3314143	3314143	+	CG	CGA	0.108097	0.809479	0.56376	0.576269	0.926679	-5.87903	0.0181795
chr1	TP73	chr1_3314173	3314173	+	CG	CGC	-0.0595937	2.17477	-0.24602	0.807006	0.972586	-5.99547	-0.00545002
chr1	TP73	chr1_3314189	3314189	+	CG	CGC	0.0644315	1.94051	0.347578	0.730098	0.959478	-5.95447	0.00989916
chr1	TP73	chr1_3314207	3314207	+	CG	CGT	0.108934	0.954491	0.620795	0.538485	0.916253	-5.82456	0.0171862
chr1	TP73	chr1_3314213	3314213	+	CG	CGG	-0.028449	1.86641	-0.11397	0.909869	0.988455	-6.02298	-0.00253283
chr1	TP73	chr1_3314216	3314216	+	CG	CGC	0.248429	1.71955	0.912642	0.367254	0.851801	-5.64346	0.034876
chr1	TP73	chr1_3314396	3314396	+	CG	CGA	0.174347	1.83044	1.25335	0.217827	0.758042	-5.29586	0.0201852
chr1	TP73	chr1_3314418	3314418	+	CG	CGC	-0.0169402	3.80725	-0.106205	0.915985	0.988835	-6.04111	-0.00119009
chr1	TP73	chr1_3314443	3314443	+	CG	CGA	0.0825161	1.85358	0.660843	0.512748	0.908553	-5.82798	0.00946276
chr1	TP73	chr1_3314447	3314447	+	CG	CGT	0.185645	2.20412	1.07744	0.288158	0.810206	-5.48833	0.018616
chr1	TP73	chr1_3314506	3314506	+	CG	CGA	-0.0917734	2.44378	-0.580335	0.565155	0.923417	-5.87731	-0.00795498
chr1	TP73	chr1_3315937	3315937	-	CG	CGG	-0.18446	2.86867	-0.46759	0.64278	0.942656	-5.86151	-0.0146398
chr1	TP73	chr1_3315969	3315969	-	CG	CGG	-0.486128	1.48135	-1.95077	0.0585766	0.517519	-4.21555	-0.0670327
chr1	TP73	chr1_3316035	3316035	+	CG	CGG	0.00647249	3.04686	0.0285593	0.977367	0.997341	-5.97795	0.000662588
chr1	TP73	chr1_3316036	3316036	-	CG	CGG	1.60244	4.61725	2.01627	0.0509665	0.492914	-4.15675	0.0651323
chr1	TP73	chr1_3316094	3316094	+	CG	CGG	-0.340685	2.01354	-1.31235	0.197367	0.739193	-5.22176	-0.0363468
chr1	TP73	chr1_3316095	3316095	-	CG	CGG	0.483782	2.57875	1.63296	0.110836	0.633905	-4.77176	0.0546612
chr1	TP73	chr1_3316128	3316128	+	CG	CGT	0.00845233	1.70935	0.0363278	0.971213	0.996666	-6.01842	0.00224489
chr1	TP73	chr1_3316129	3316129	-	CG	CGG	0.578693	1.85517	1.53885	0.132227	0.667664	-4.92351	0.0779322
chr1	TP73	chr1_3316179	3316179	-	CG	CGA	0.0103236	2.83009	0.0309632	0.975463	0.997099	-6.02537	0.00545919
chr1	TP73	chr1_3316190	3316190	-	CG	CGT	-0.441829	2.36639	-1.18973	0.241621	0.77794	-5.32583	-0.0485847
chr1	TP73	chr1_3316429	3316429	+	CG	CGA	-0.0307245	-0.719237	-0.0689144	0.945423	0.993054	-5.97959	-0.00268826
chr1	TP73	chr1_3316469	3316469	+	CG	CGG	-0.339714	-0.818593	-0.826581	0.413696	0.873418	-5.67457	-0.048556
chr1	TP73	chr1_3316470	3316470	-	CG	CGG	0.00179038	-0.787813	0.00433967	0.99656	0.999547	-6.03839	0.00144007
chr1	TP73	chr1_3316474	3316474	+	CG	CGT	-0.580673	-1.97608	-1.44546	0.156623	0.698386	-4.99587	-0.0609379
chr1	TP73	chr1_3316475	3316475	-	CG	CGT	-0.399322	-1.52573	-0.968172	0.339153	0.838479	-5.58207	-0.0520173
chr1	TP73	chr1_3316510	3316510	+	CG	CGG	-0.238053	0.831305	-0.747996	0.459122	0.890482	-5.76281	-0.0345974
chr1	TP73	chr1_3316511	3316511	-	CG	CGC	-0.117154	1.19584	-0.307603	0.760084	0.965207	-5.98244	-0.0173895
chr1	TP73	chr1_3316765	3316765	-	CG	CGA	-1.49464	5.5125	-0.901009	0.373326	0.854722	-5.65926	-0.0210294
chr1	TP73	chr1_3316843	3316843	-	CG	CGA	0.478545	6.38698	0.236177	0.814579	0.973338	-6.02247	0.00311217
chr1	TP73	chr1_3317125	3317125	-	CG	CGA	0.286519	2.64276	0.428271	0.6709	0.948364	-5.93359	0.0555797
chr1	TP73	chr1_3317167	3317167	-	CG	CGT	0.951241	5.58067	0.50719	0.614987	0.935753	-5.92518	0.0121707
chr1	TP73	chr1_3317209	3317209	-	CG	CGG	0.895274	6.45272	0.59601	0.554745	0.920158	-5.86937	0.0104952
chr1	TP73	chr1_3321018	3321018	+	CG	CGG	-1.27571	5.36513	-0.93181	0.357388	0.84681	-5.63087	-0.022566
chr1	TP73	chr1_3321025	3321025	+	CG	CGG	-1.12786	5.0555	-0.762846	0.450321	0.887951	-5.75851	-0.0185567
chr1	TP73	chr1_3321041	3321041	+	CG	CGC	-0.339122	3.24423	-0.588056	0.560015	0.921944	-5.81157	-0.0310042
chr1	TP73	chr1_3321086	3321086	+	CG	CGG	1.62916	5.61993	1.12782	0.266551	0.796418	-5.44127	0.0260313
chr1	TP73	chr1_3321113	3321113	+	CG	CGC	-0.394714	2.38976	-0.93845	0.354011	0.845292	-5.58608	-0.0424373
chr1	TP73	chr1_3321133	3321133	+	CG	CGG	0.0375415	0.576891	0.0550167	0.956417	0.994558	-6.00068	0.0130563
chr1	TP73	chr1_3321139	3321139	+	CG	CGG	-0.239718	2.10865	-0.532	0.59786	0.932167	-5.87318	-0.0298219
chr1	TP73	chr1_3323972	3323972	-	CG	CGG	-0.947444	5.91966	-0.86071	0.39486	0.865551	-5.68474	-0.00310423
chr1	TP73	chr1_3324006	3324006	-	CG	CGG	3.05012	5.73224	2.50637	0.0166517	0.330798	-3.22813	0.0694592
chr1	TP73	chr1_3324058	3324058	-	CG	CGT	0.335593	4.45841	0.494165	0.624069	0.938366	-5.81174	0.0211947
chr1	TP73	chr1_3324063	3324063	-	CG	CGC	0.0897808	5.45001	0.0560759	0.955579	0.9944	-6.04405	0.00243002
chr1	TP73	chr1_3324091	3324091	-	CG	CGC	1.04714	3.59755	1.25448	0.217419	0.757842	-5.25626	0.0729847
chr1	TP73	chr1_3324137	3324137	+	CG	CGG	2.00226	5.07264	1.26047	0.215278	0.75598	-5.29044	0.0342846
chr1	TP73	chr1_3324165	3324165	+	CG	CGT	-0.0601881	1.12466	-0.147707	0.883364	0.984671	-5.98402	-0.00866745
chr1	TP73	chr1_3324243	3324243	+	CG	CGA	0.40047	2.90493	0.671575	0.505965	0.906183	-5.80672	0.0424472
chr1	TP73	chr1_3324247	3324247	+	CG	CGT	2.7028	4.26848	1.89072	0.0663976	0.540199	-4.39389	0.116986
chr1	TP73	chr1_3324260	3324260	+	CG	CGT	0.426129	2.04131	0.569338	0.572517	0.925589	-5.88149	0.0662514
chr1	TP73	chr1_3324268	3324268	+	CG	CGC	2.21455	6.15947	1.13737	0.262591	0.793921	-5.43291	0.0332517
chr1	TP73	chr1_3324358	3324358	+	CG	CGT	-0.0150068	0.351865	-0.0944598	0.925246	0.990292	-6.00959	-0.00279609
chr1	TP73	chr1_3324400	3324400	+	CG	CGC	0.377527	5.57208	0.587262	0.560543	0.922131	-5.83578	0.00999482
chr1	TP73	chr1_3324405	3324405	+	CG	CGG	0.0664145	3.79597	0.348602	0.729335	0.959341	-5.88454	0.00599489
chr1	TP73	chr1_3324408	3324408	+	CG	CGA	-0.493839	3.99046	-1.18092	0.24506	0.780956	-5.34484	-0.0229138
chr1	TP73	chr1_3324417	3324417	+	CG	CGC	-2.31642	5.69393	-2.88303	0.00648307	0.224783	-2.40043	-0.0421814
chr1	TP73	chr1_3324436	3324436	+	CG	CGG	-0.0519221	1.76202	-0.231559	0.818137	0.974113	-5.98569	-0.00636771
chr1	TP73	chr1_3327108	3327108	+	CG	CGG	1.36529	2.72171	1.36146	0.181483	0.724653	-5.15643	0.16433
chr1	TP73	chr1_3327117	3327117	+	CG	CGA	-0.0192971	2.01324	-0.0567167	0.955072	0.99435	-5.95539	-0.00332901
chr1	TP73	chr1_3327178	3327178	+	CG	CGG	-0.0814984	0.274465	-0.218247	0.828419	0.975683	-5.99372	-0.0138248
chr1	TP73	chr1_3327204	3327204	+	CG	CGG	0.857053	2.64639	2.97537	0.00509454	0.203062	-2.16853	0.106924
chr1	TP73	chr1_3327322	3327322	+	CG	CGA	0.274949	1.42972	1.02318	0.31277	0.824528	-5.54379	0.0375055
chr1	TP73	chr1_3327333	3327333	+	CG	CGG	-1.1596	3.43904	-2.56584	0.0144124	0.313279	-3.06158	-0.0874622
chr1	TP73	chr1_3327395	3327395	+	CG	CGC	-0.150673	2.81858	-0.413413	0.681656	0.950723	-5.88371	-0.0171607
chr1	TP73	chr1_3327404	3327404	+	CG	CGT	-0.213562	1.39305	-0.856634	0.397081	0.866577	-5.67546	-0.0310417
chr1	TP73	chr1_3327411	3327411	+	CG	CGC	0.0242663	2.27015	0.0768406	0.939158	0.99205	-6.02001	0.00322797
chr1	TP73	chr1_3331312	3331312	+	CG	CGT	-0.0521636	2.87317	-0.20222	0.840836	0.977716	-6.01335	-0.00399476
chr1	TP73	chr1_3331328	3331328	+	CG	CGC	0.383132	3.78819	1.47033	0.149802	0.689842	-5.0005	0.0158305
chr1	TP73	chr1_3331336	3331336	+	CG	CGC	0.151839	2.9232	0.734271	0.467344	0.893313	-5.77735	0.0107022
chr1	TP73	chr1_3331837	3331837	+	CG	CGA	0.150934	1.45614	0.410331	0.683895	0.95114	-5.95799	0.0207431
chr1	TP73	chr1_3331890	3331890	+	CG	CGC	-0.192026	2.69384	-0.504185	0.617077	0.935996	-5.87175	-0.0194688
chr1	TP73	chr1_3331895	3331895	+	CG	CGC	0.190243	1.46043	0.720277	0.475815	0.896143	-5.74391	0.0269563
chr1	TP73	chr1_3332427	3332427	+	CG	CGC	0.292655	1.79375	1.16669	0.250691	0.785731	-5.39033	0.0368062
chr1	TP73	chr1_3332446	3332446	+	CG	CGA	-0.480496	-0.308676	-2.29371	0.0274974	0.397773	-3.66465	-0.0814934
chr1	TP73	chr1_3332497	3332497	+	CG	CGG	-0.184289	1.60903	-0.813533	0.421042	0.876295	-5.70392	-0.0279014
chr1	TP73	chr1_3332504	3332504	+	CG	CGG	-0.145393	2.18017	-0.776576	0.442274	0.884453	-5.7218	-0.0151027
chr1	TP73	chr1_3332687	3332687	+	CG	CGG	0.613408	3.415	1.27716	0.209385	0.751115	-5.21592	0.0533903
chr1	TP73	chr1_3332693	3332693	+	CG	CGA	-0.115811	1.50024	-0.27566	0.784321	0.968942	-6.00422	-0.0145072
chr1	TP73	chr1_3332705	3332705	+	CG	CGT	0.570309	2.35845	1.30787	0.19887	0.741069	-5.21198	0.0737482
chr1	TP73	chr1_3332709	3332709	+	CG	CGT	0.117147	2.30774	0.246777	0.806425	0.972513	-5.99396	0.0161289
chr1	TP73	chr1_3332732	3332732	+	CG	CGT	1.16881	5.30238	0.922113	0.362357	0.849583	-5.63496	0.0223097
chr1	TP73	chr1_3332758	3332758	+	CG	CGT	-0.203959	1.4912	-0.446847	0.657552	0.945486	-5.91403	-0.0322457
chr1	TP73	chr1_3334453	3334453	+	CG	CGG	0.336517	1.20008	0.418528	0.678079	0.949884	-5.88027	0.0482888
chr1	TP73	chr1_3334497	3334497	+	CG	CGG	1.11143	2.38861	0.778975	0.441149	0.883978	-5.69233	0.107196
chr1	TP73	chr1_3334513	3334513	+	CG	CGC	-0.624096	3.88335	-0.298225	0.767268	0.966423	-5.99135	-0.0241568
chr1	TP73	chr1_3334555	3334555	+	CG	CGT	3.36955	1.54849	2.22744	0.0323419	0.421075	-3.77834	0.362518
chr1	TP73	chr1_3336610	3336610	+	CG	CGA	-1.17615	0.317024	-2.02744	0.0503867	0.491222	-4.09913	-0.186834
chr1	TP73	chr1_3336624	3336624	+	CG	CGT	-1.06822	-0.765116	-1.38066	0.176252	0.719786	-5.06817	-0.172908
chr1	TP73	chr1_3336652	3336652	+	CG	CGG	-0.253873	-1.29911	-0.412057	0.682843	0.950946	-5.85645	-0.0378662
chr1	TP73	chr1_3336719	3336719	+	CG	CGA	-0.96967	0.294543	-1.63457	0.11122	0.634602	-4.73952	-0.155864
chr1	TP73	chr1_3337606	3337606	-	CG	CGC	0.302483	1.39299	1.06933	0.291748	0.812068	-5.45474	0.0398089
chr1	TP73	chr1_3337647	3337647	-	CG	CGT	-0.180139	0.927614	-0.810353	0.422843	0.877064	-5.69518	-0.0291084
chr1	TP73	chr1_3337649	3337649	-	CG	CGC	0.132838	1.47802	0.482832	0.632018	0.940249	-5.92105	0.017928
chr1	TP73	chr1_3337654	3337654	-	CG	CGG	0.0147306	0.753533	0.111131	0.912105	0.988739	-5.99776	0.00196192
chr1	TP73	chr1_3337688	3337688	-	CG	CGT	0.111077	0.75387	0.574197	0.569258	0.92466	-5.8807	0.0179738
chr1	TP73	chr1_3337964	3337964	-	CG	CGT	-0.182113	-0.121948	-1.03713	0.306308	0.820817	-5.50578	-0.0310753
chr1	TP73	chr1_3337988	3337988	-	CG	CGT	-0.172806	0.264451	-0.942931	0.351744	0.844321	-5.61413	-0.0289255
chr1	TP73	chr1_3337992	3337992	-	CG	CGC	-0.251653	0.593571	-1.42641	0.162013	0.70421	-5.06522	-0.0411048
chr1	TP73	chr1_3338004	3338004	-	CG	CGT	-0.0392098	1.06983	-0.169649	0.866197	0.981818	-6.02865	-0.00602013
chr1	TP73	chr1_3338031	3338031	-	CG	CGG	-0.290738	1.902	-1.1894	0.241748	0.778126	-5.29266	-0.0452262
chr1	TP73	chr1_3338052	3338052	-	CG	CGT	-0.0828333	-0.164016	-0.350144	0.728187	0.959267	-5.97641	-0.0141207
chr1	TP73	chr1_3338069	3338069	-	CG	CGA	-0.0359343	-0.0927214	-0.16266	0.871658	0.982712	-6.01181	-0.00671476
chr1	TP73	chr1_3338087	3338087	-	CG	CGA	-0.146941	0.33029	-0.830584	0.411459	0.872468	-5.64272	-0.0249732
chr1	TP73	chr1_3338173	3338173	+	CG	CGT	0.0482237	-0.495822	0.399926	0.691477	0.952209	-5.95099	0.00805735
chr1	TP73	chr1_3338202	3338202	+	CG	CGC	0.00127093	0.518943	0.0122277	0.990309	0.998649	-5.98733	0.000332452
chr1	TP73	chr1_3338216	3338216	+	CG	CGT	-0.151502	-0.015695	-1.14776	0.258327	0.791308	-5.41093	-0.0260985
chr1	TP73	chr1_3338228	3338228	+	CG	CGG	-0.104956	0.15602	-0.924991	0.360877	0.84862	-5.6002	-0.0180915
chr1	TP73	chr1_3338305	3338305	+	CG	CGG	-0.171385	-0.841959	-1.24599	0.220486	0.760474	-5.29737	-0.0272038
chr1	TP73	chr1_3339134	3339134	-	CG	CGC	0.0669759	4.49844	0.242673	0.80958	0.972838	-5.99314	0.00195189
chr1	TP73	chr1_3339248	3339248	-	CG	CGT	0.409321	2.25102	2.02822	0.0496757	0.489243	-4.1444	0.0412989
chr1	TP73	chr1_3339251	3339251	-	CG	CGA	0.212944	3.25755	1.10486	0.27625	0.802466	-5.42697	0.0131517
chr1	TP73	chr1_3339398	3339398	+	CG	CGC	1.24262	4.34542	1.99124	0.0537666	0.502385	-4.20121	0.0533254
chr1	TP73	chr1_3339428	3339428	+	CG	CGC	-0.944392	3.00205	-2.36847	0.0231151	0.374035	-3.46735	-0.0811626
chr1	TP73	chr1_3339438	3339438	+	CG	CGG	0.0775782	1.41574	0.461378	0.647189	0.943482	-5.86373	0.0113177
chr1	TP73	chr1_3339446	3339446	+	CG	CGG	1.1523	3.463	2.31249	0.0263312	0.391822	-3.5932	0.0936672
chr1	TP73	chr1_3339466	3339466	+	CG	CGG	0.884396	2.44438	2.43072	0.0199585	0.352659	-3.36265	0.104958
chr1	TP73	chr1_3339719	3339719	+	CG	CGG	4.54157	3.45838	1.78702	0.0824637	0.579974	-4.53725	0.306063
chr1	TP73	chr1_3339764	3339764	+	CG	CGT	0.615385	0.253263	0.690291	0.494494	0.902024	-5.6749	0.0964956
chr1	TP73	chr1_3339833	3339833	+	CG	CGC	2.78475	0.297847	1.36189	0.1818	0.724908	-5.12358	0.208446
chr1	TP73	chr1_3340959	3340959	+	CG	CGC	0.941588	-1.64477	1.12417	0.26827	0.797647	-5.37815	0.131187
chr1	TP73	chr1_3340971	3340971	+	CG	CGA	0.140468	0.138309	0.25331	0.801448	0.97163	-5.93756	0.0216267
chr1	TP73	chr1_3340975	3340975	+	CG	CGC	-0.119927	0.671993	-0.218458	0.828288	0.975672	-5.9998	-0.0197383
chr1	TP73	chr1_3340987	3340987	+	CG	CGA	-1.1847	0.724333	-2.131	0.0398828	0.453298	-3.90125	-0.186
chr1	TP73	chr1_3340999	3340999	+	CG	CGC	-0.875611	4.31255	-0.463725	0.645595	0.943097	-5.94008	-0.0233679
chr1	TP73	chr1_3341056	3341056	+	CG	CGT	-0.508856	5.24648	-0.232574	0.817426	0.973845	-6.02194	-0.0106135
chr1	TP73	chr1_3345034	3345034	-	CG	CGT	-0.150348	2.52921	-0.711836	0.480966	0.897612	-5.75395	-0.0151077
chr1	TP73	chr1_3345044	3345044	-	CG	CGG	-0.197372	3.83927	-0.487793	0.628533	0.939216	-5.9233	-0.00998249
chr1	TP73	chr1_3345054	3345054	-	CG	CGT	0.308457	4.89459	0.462376	0.64648	0.94328	-5.84047	0.0138561
chr1	TP73	chr1_3345074	3345074	-	CG	CGA	0.777793	4.43274	2.43281	0.0198598	0.351833	-3.35156	0.0341882
chr1	TP73	chr1_3345083	3345083	-	CG	CGG	-0.09589	3.01727	-0.211655	0.833521	0.976658	-5.99463	-0.00867115
chr1	TP73	chr1_3345105	3345105	-	CG	CGG	0.143515	2.72872	0.355496	0.724208	0.95847	-5.97529	0.0116211
chr1	TP73	chr1_3345138	3345138	-	CG	CGC	0.405886	4.23079	0.772565	0.444616	0.885207	-5.71232	0.0173984
chr1	TP73	chr1_3345147	3345147	-	CG	CGT	-0.015731	2.77066	-0.050582	0.959927	0.994918	-6.02662	0.00275145
chr1	TP73	chr1_3346195	3346195	+	CG	CGG	0.147987	3.0677	0.499026	0.620672	0.937129	-5.91668	0.0114429
chr1	TP73	chr1_3346211	3346211	+	CG	CGT	0.21095	1.93861	1.03862	0.305625	0.820411	-5.50211	0.0269813
chr1	TP73	chr1_3346242	3346242	+	CG	CGC	0.252196	3.72018	1.36807	0.179421	0.722565	-5.13034	0.0112117
chr1	TP73	chr1_3346264	3346264	+	CG	CGA	0.515017	2.77532	2.90916	0.00605786	0.218626	-2.35249	0.0415272
chr1	TP73	chr1_3346274	3346274	+	CG	CGA	0.221134	2.33356	1.1064	0.275591	0.801851	-5.44356	0.0224789
chr1	TP73	chr1_3346317	3346317	+	CG	CGT	-0.0223565	1.31329	-0.104539	0.917298	0.989131	-6.02452	-0.00287473
chr1	TP73	chr1_3346656	3346656	+	CG	CGG	3.17631	4.69671	1.73162	0.0920127	0.599768	-4.64402	0.0613473
chr1	TP73	chr1_3346709	3346709	+	CG	CGT	0.504989	1.98406	0.50433	0.617141	0.936001	-5.81808	0.0525598
chr1	TP73	chr1_3347992	3347992	+	CG	CGC	-0.0349647	2.65628	-0.0672306	0.946755	0.99327	-6.03397	2.69442e-05
chr1	TP73	chr1_3347994	3347994	+	CG	CGT	-0.261427	1.559	-0.651854	0.518466	0.910461	-5.81152	-0.0363886
chr1	TP73	chr1_3348013	3348013	+	CG	CGT	0.273346	-0.488911	0.92451	0.361124	0.848726	-5.6294	0.045327
chr1	TP73	chr1_3348023	3348023	+	CG	CGG	0.344071	-1.69358	0.889011	0.379657	0.857841	-5.62797	0.0453747
chr1	TP73	chr1_3348051	3348051	+	CG	CGG	-0.253049	-1.40553	-0.79518	0.431507	0.880569	-5.71101	-0.0366168
chr1	TP73	chr1_3348084	3348084	+	CG	CGC	-0.429471	0.549385	-1.626	0.112314	0.636272	-4.80082	-0.0730224
chr1	TP73	chr1_3348096	3348096	+	CG	CGG	-0.202989	-0.221705	-0.809396	0.423387	0.877303	-5.67683	-0.0348067
chr1	TP73	chr1_3348106	3348106	+	CG	CGA	-0.110932	0.737115	-0.276731	0.783504	0.968881	-6.00988	-0.0189136
chr1	TP73	chr1_3348516	3348516	-	CG	CGG	-0.547742	2.70416	-1.74124	0.0898308	0.594652	-4.61092	-0.0560667
chr1	TP73	chr1_3348546	3348546	-	CG	CGT	0.839101	3.7396	1.90113	0.0649802	0.536305	-4.31682	0.0549388
chr1	TP73	chr1_3348552	3348552	-	CG	CGC	1.56531	7.16825	1.37065	0.178623	0.722234	-5.1527	0.0113493
chr1	TP73	chr1_3348572	3348572	-	CG	CGG	-0.00747077	4.1075	-0.00874161	0.993072	0.99898	-6.00227	0.000380418
chr1	TP73	chr1_3348578	3348578	-	CG	CGG	-0.41293	1.9111	-0.988154	0.329402	0.833701	-5.57351	-0.051533
chr1	TP73	chr1_3348604	3348604	-	CG	CGG	-0.142045	3.46074	-0.373564	0.71083	0.955842	-5.92949	-0.00987473
chr1	TP73	chr1_3349525	3349525	-	CG	CGT	0.952363	2.3091	2.93926	0.00567219	0.212633	-2.25295	0.137266
chr1	TP73	chr1_3349568	3349568	-	CG	CGT	-0.427379	2.39378	-0.526856	0.601477	0.933124	-5.87472	-0.0474138
chr1	TP73	chr1_3349630	3349630	-	CG	CGG	-0.0626507	3.00162	-0.0800901	0.936603	0.991783	-5.9434	-0.0143883
chr1	TP73	chr1_3349646	3349646	-	CG	CGT	0.83703	2.88135	1.32967	0.191867	0.734099	-5.12672	0.107451
chr1	TP73	chr1_3349798	3349798	+	CG	CGG	2.94989	4.35848	2.10396	0.0421353	0.462355	-4.01826	0.161123
chr1	TP73	chr1_3349817	3349817	+	CG	CGT	0.343027	5.78894	0.205806	0.838054	0.97742	-6.02885	0.0101374
chr1	TP73	chr1_3349826	3349826	+	CG	CGC	-1.56293	5.64017	-1.64743	0.107815	0.628158	-4.75605	-0.034186
chr1	TP73	chr1_3349829	3349829	+	CG	CGT	0.387161	5.24022	0.326576	0.745802	0.96267	-5.99158	0.00572145
chr1	TP73	chr1_3349834	3349834	+	CG	CGC	1.36474	4.64748	0.918573	0.364182	0.850247	-5.63459	0.0507279
chr1	TP73	chr1_3349864	3349864	+	CG	CGG	2.00625	4.59923	2.00559	0.0521463	0.497164	-4.19633	0.0968763
chr1	TP73	chr1_3349875	3349875	+	CG	CGG	4.88389	5.25725	3.80962	0.000500748	0.0683161	-0.151046	0.149847
chr1	TP73	chr1_3350609	3350609	+	CG	CGG	0.246126	2.82275	1.66577	0.104083	0.621825	-4.7414	0.0187374
chr1	TP73	chr1_3350625	3350625	+	CG	CGT	0.0867607	3.23204	0.463757	0.645499	0.943097	-5.93498	0.00435323
chr1	TP73	chr1_3350642	3350642	+	CG	CGG	-0.339029	3.08439	-2.29963	0.027125	0.396133	-3.6497	-0.0225485
chr1	TP73	chr1_3350653	3350653	+	CG	CGC	-0.287559	3.92153	-1.59423	0.119268	0.647384	-4.83035	-0.0121531
chr1	TP73	chr1_3350680	3350680	+	CG	CGC	0.149126	3.6098	0.87319	0.38811	0.862632	-5.65953	0.00742235
chr1	TP73	chr1_3350713	3350713	+	CG	CGG	0.210542	3.0794	0.987558	0.32969	0.833895	-5.57748	0.0146206
chr1	TP73	chr1_3350721	3350721	+	CG	CGC	0.453202	5.02439	1.91677	0.0629009	0.530595	-4.30976	0.0101999
chr1	TP73	chr1_3350723	3350723	+	CG	CGT	-0.106648	4.197	-0.545963	0.58832	0.930007	-5.87538	-0.00368559
chr1	TP73	chr1_3350731	3350731	+	CG	CGC	0.311432	4.4195	1.22875	0.226813	0.765783	-5.32364	0.0101289
chr1	TP73	chr1_3350733	3350733	+	CG	CGG	0.0726486	4.513	0.436468	0.664997	0.947018	-5.88574	0.000979088
chr1	TP73	chr1_3351075	3351075	+	CG	CGA	0.393659	1.65435	0.96402	0.341204	0.839789	-5.58078	0.056223
chr1	TP73	chr1_3351092	3351092	+	CG	CGC	0.816047	4.90966	0.550501	0.585236	0.929082	-5.90175	0.0231038
chr1	TP73	chr1_3351094	3351094	+	CG	CGG	2.73821	6.71147	1.85619	0.0712863	0.552592	-4.45324	0.02412
chr1	TP73	chr1_3351106	3351106	+	CG	CGT	0.0623818	4.72639	0.0732006	0.942035	0.992372	-6.01871	-0.00843334
chr1	TP73	chr1_3351121	3351121	+	CG	CGG	0.504354	2.66118	1.34274	0.187418	0.730016	-5.13701	0.0535555
chr1	TP73	chr1_3351125	3351125	+	CG	CGA	1.18048	5.00955	0.903621	0.371957	0.853951	-5.64555	0.0303638
chr1	TP73	chr1_3351145	3351145	+	CG	CGC	5.09808	6.56325	7.2725	1.13109e-08	9.6332e-05	9.34713	0.0620163
chr1	TP73	chr1_3351167	3351167	+	CG	CGA	-0.114035	1.64743	-0.315909	0.753821	0.964209	-5.96525	-0.0144342
chr1	TP73	chr1_3353261	3353261	+	CG	CGG	0.150581	1.94539	0.978096	0.334287	0.836289	-5.5781	0.0168787
chr1	TP73	chr1_3353306	3353306	+	CG	CGT	-0.0866906	3.52929	-0.552266	0.584039	0.92868	-5.86741	-0.00477924
chr1	TP73	chr1_3353307	3353307	-	CG	CGG	-0.156358	4.22739	-0.359636	0.721134	0.957924	-5.93932	-0.00845462
chr1	TP73	chr1_3353311	3353311	+	CG	CGG	-0.0668665	3.3573	-0.467366	0.642939	0.942656	-5.92276	-0.00352824
chr1	TP73	chr1_3353312	3353312	-	CG	CGT	0.255664	3.81042	0.572265	0.570553	0.924836	-5.85772	0.0188136
chr1	TP73	chr1_3353346	3353346	+	CG	CGA	0.239691	3.6016	1.27082	0.211609	0.752981	-5.24839	0.0116559
chr1	TP73	chr1_3353347	3353347	-	CG	CGC	-0.38316	3.35139	-1.21502	0.231943	0.769651	-5.34413	-0.0198715
chr1	TP73	chr1_3353349	3353349	+	CG	CGG	0.0204333	3.4694	0.131208	0.896312	0.986765	-5.99019	0.00115578
chr1	TP73	chr1_3353350	3353350	-	CG	CGT	-0.762481	3.67803	-2.12141	0.0405481	0.455459	-3.96881	-0.0435785
chr1	TP73	chr1_3353421	3353421	-	CG	CGG	0.224936	2.62039	0.686594	0.496557	0.903007	-5.80851	0.0214855
chr1	TP73	chr1_3354704	3354704	+	CG	CGC	-2.24302	5.80808	-1.59237	0.119685	0.648056	-4.86046	-0.0319635
chr1	TP73	chr1_3354708	3354708	+	CG	CGC	0.898581	4.73371	0.672984	0.505078	0.905883	-5.82361	0.0356649
chr1	TP73	chr1_3354781	3354781	+	CG	CGG	0.0158763	3.28039	0.0479772	0.961989	0.995078	-5.99045	0.00373361
chr1	TP73	chr1_3354791	3354791	+	CG	CGT	-0.150942	1.53588	-0.384914	0.702473	0.954	-5.9614	-0.0219938
chr1	TP73	chr1_3354958	3354958	-	CG	CGT	0.281987	4.38302	0.208891	0.835662	0.977097	-5.99326	0.00132416
chr1	TP73	chr1_3355261	3355261	+	CG	CGG	0.155335	1.09334	1.14744	0.25846	0.79144	-5.33913	0.0223939
chr1	TP73	chr1_3355265	3355265	+	CG	CGA	0.0804832	0.472295	0.768016	0.447281	0.886634	-5.72766	0.0134719
chr1	TP73	chr1_3355301	3355301	+	CG	CGG	-0.023997	0.795547	-0.188335	0.851628	0.979434	-5.9857	-0.00390939
chr1	TP73	chr1_3355347	3355347	+	CG	CGG	0.0954129	0.507219	0.956879	0.344749	0.841499	-5.58096	0.0156492
chr1	TP73	chr1_3356760	3356760	+	CG	CGC	-0.0907612	-0.121956	-0.23444	0.815917	0.973543	-6.00701	-0.0146839
chr1	TP73	chr1_3356762	3356762	+	CG	CGG	-0.236937	1.29023	-0.901217	0.373217	0.854606	-5.64639	-0.0377974
chr1	TP73	chr1_3356766	3356766	+	CG	CGA	-0.090841	0.119237	-0.274349	0.78532	0.968942	-5.9785	-0.0154635
chr1	TP73	chr1_3356775	3356775	+	CG	CGC	-0.810943	1.37178	-2.05287	0.0471019	0.479467	-4.08899	-0.117835
chr1	TP73	chr1_3356802	3356802	+	CG	CGA	-0.11901	0.756948	-0.440313	0.662235	0.946535	-5.90516	-0.0206497
chr1	TP73	chr1_3356806	3356806	+	CG	CGT	-0.215319	0.00498285	-0.952237	0.347067	0.84224	-5.56372	-0.0362545
chr1	TP73	chr1_3356829	3356829	+	CG	CGA	0.0347548	-0.50786	0.122607	0.903072	0.987701	-6.02184	0.00667874
chr1	TP73	chr1_3357148	3357148	-	CG	CGC	0.333252	2.66777	0.205776	0.838077	0.97742	-6.01867	0.0484255
chr1	TP73	chr1_3357161	3357161	-	CG	CGT	0.904901	-1.18917	1.0471	0.301749	0.818212	-5.47607	0.129897
chr1	TP73	chr1_3357195	3357195	-	CG	CGG	-0.710932	0.590185	-1.51927	0.138349	0.676424	-4.87977	-0.117161
chr1	TP73	chr1_3357626	3357626	-	CG	CGG	0.173285	-0.38476	0.421911	0.675495	0.949372	-5.8989	0.0293423
chr1	TP73	chr1_3357646	3357646	-	CG	CGT	0.148376	-0.146677	0.368976	0.714218	0.956571	-5.93622	0.0244028
chr1	TP73	chr1_3357677	3357677	-	CG	CGT	-0.628371	2.90906	-0.764902	0.449111	0.887456	-5.70066	-0.0828618
chr1	TP73	chr1_3357692	3357692	-	CG	CGA	-0.478094	2.14535	-1.0817	0.286283	0.808833	-5.45653	-0.0684149
chr1	TP73	chr1_3357711	3357711	-	CG	CGG	-0.331693	-2.92524	-0.401512	0.690319	0.951939	-5.93427	-0.0269393
chr1	TP73	chr1_3357825	3357825	-	CG	CGG	-0.293892	-1.13425	-0.973196	0.336684	0.837464	-5.57349	-0.0435563
chr1	TP73	chr1_3357837	3357837	-	CG	CGT	-0.50692	0.579913	-1.94806	0.0589119	0.518283	-4.27664	-0.0827027
chr1	TP73	chr1_3357842	3357842	-	CG	CGC	-0.171252	0.124195	-0.556825	0.580951	0.927792	-5.87936	-0.0291846
chr1	TP73	chr1_3357845	3357845	-	CG	CGA	-0.0618899	-0.758949	-0.14739	0.883613	0.984693	-6.02359	-0.0118376
chr1	TP73	chr1_3357874	3357874	-	CG	CGT	0.245258	-1.88313	0.534356	0.596245	0.931744	-5.88996	0.0347523
chr1	TP73	chr1_3357888	3357888	-	CG	CGG	-0.418797	-2.21341	-0.822243	0.41613	0.874147	-5.6994	-0.0611113
chr1	TP73	chr1_3357944	3357944	-	CG	CGG	0.0625491	0.425193	0.135411	0.89301	0.986206	-6.04028	0.0107699
chr1	TP73	chr1_3358018	3358018	-	CG	CGA	-0.353392	-0.0380521	-0.916735	0.365291	0.850915	-5.58181	-0.0605963
chr1	TP73	chr1_3358068	3358068	+	CG	CGC	-0.0392834	0.172141	-0.260795	0.795676	0.970554	-5.98966	-0.00678485
chr1	TP73	chr1_3358069	3358069	-	CG	CGT	0.128005	0.446227	0.29731	0.767913	0.966497	-5.96135	0.0207456
chr1	TP73	chr1_3358083	3358083	+	CG	CGA	-0.0250965	0.438641	-0.182469	0.856196	0.98044	-6.01247	-0.00422759
chr1	TP73	chr1_3358084	3358084	-	CG	CGC	-0.609738	0.5223	-1.22159	0.229685	0.76794	-5.29333	-0.095222
chr1	TP73	chr1_3358203	3358203	+	CG	CGA	0.438929	0.095642	2.45896	0.0186602	0.34389	-3.31533	0.0756931
chr1	TP73	chr1_3368618	3368618	+	CG	CGG	0.269528	1.43451	1.54036	0.131859	0.667269	-4.90214	0.0353231
chr1	TP73	chr1_3368658	3368658	+	CG	CGT	-0.465998	-0.132347	-2.12363	0.0403504	0.454908	-3.98118	-0.078966
chr1	TP73	chr1_3368686	3368686	+	CG	CGC	-0.353545	1.84782	-1.98027	0.0550355	0.507237	-4.21444	-0.0396417
chr1	TP73	chr1_3368688	3368688	+	CG	CGC	0.249064	2.32342	0.900675	0.373502	0.854822	-5.62382	0.0215747
chr1	TP73	chr1_3368717	3368717	+	CG	CGG	0.212954	-0.26717	1.02611	0.311404	0.823841	-5.5275	0.0362399
chr1	TP73	chr1_3368863	3368863	+	CG	CGC	-0.486105	2.78664	-0.654162	0.517338	0.910258	-5.7614	-0.048535
chr1	TP73	chr1_3368871	3368871	+	CG	CGG	-0.644804	-1.24059	-1.15037	0.257891	0.791	-5.32105	-0.0956248
chr1	TP73	chr1_3368945	3368945	+	CG	CGA	0.844355	2.62945	0.725992	0.472733	0.895094	-5.7288	0.0831279
chr1	TP73	chr1_3368962	3368962	+	CG	CGA	1.52354	4.25562	0.927499	0.360102	0.848274	-5.61793	0.0640895
chr1	TP73	chr1_3368998	3368998	+	CG	CGG	1.0313	4.08024	0.548407	0.586939	0.929605	-5.89085	0.0402967
chr1	TP73	chr1_3369061	3369061	-	CG	CGG	0.173603	1.81392	1.06529	0.293549	0.813111	-5.47167	0.0200815
chr1	TP73	chr1_3369086	3369086	-	CG	CGG	0.227326	2.90458	1.27486	0.210193	0.751701	-5.25693	0.0171254
chr1	TP73	chr1_3369108	3369108	-	CG	CGG	0.30248	3.50634	1.83019	0.0751685	0.562073	-4.47673	0.0162438
chr1	TP73	chr1_3369148	3369148	-	CG	CGA	0.222014	2.98451	1.28765	0.205749	0.747669	-5.2359	0.0156537
chr1	TP73	chr1_3369157	3369157	-	CG	CGC	0.319445	4.27405	1.19208	0.240711	0.777253	-5.35023	0.0100073
chr1	TP73	chr1_3372898	3372898	-	CG	CGT	-0.162291	-0.41149	-0.583804	0.562843	0.922739	-5.86119	-0.0279891
chr1	TP73	chr1_3372912	3372912	-	CG	CGC	-0.462197	4.55847	-0.424375	0.673714	0.948837	-5.94221	-0.0147501
chr1	TP73	chr1_3372918	3372918	-	CG	CGC	3.48789	6.3937	3.34674	0.00186749	0.129872	-1.3215	0.0406061
chr1	TP73	chr1_3372925	3372925	-	CG	CGG	1.41072	4.13632	2.3767	0.0226734	0.371127	-3.45856	0.0941456
chr1	TP73	chr1_3372927	3372927	-	CG	CGC	0.847564	2.20979	3.10625	0.00359849	0.174944	-1.89555	0.0969888
chr1	TP73	chr1_3373002	3373002	+	CG	CGT	0.0263843	0.88252	0.178291	0.859453	0.980875	-6.01348	0.00409001
chr1	TP73	chr1_3373003	3373003	-	CG	CGG	-0.0998329	0.41184	-0.245694	0.807257	0.972626	-6.0001	-0.0166378
chr1	TP73	chr1_3373014	3373014	+	CG	CGT	-0.11131	2.05763	-0.687912	0.495736	0.902483	-5.79636	-0.011983
chr1	TP73	chr1_3373015	3373015	-	CG	CGC	0.13354	2.23102	0.376703	0.708515	0.955269	-5.96276	0.0196825
chr1	TP73	chr1_3373065	3373065	+	CG	CGG	0.115369	1.99539	0.864109	0.393015	0.864891	-5.6733	0.0131133
chr1	TP73	chr1_3373978	3373978	-	CG	CGG	0.162183	2.61872	0.548755	0.586422	0.929449	-5.81875	0.0132135
chr1	TP73	chr1_3374048	3374048	-	CG	CGC	0.143242	4.59166	0.354991	0.724582	0.958504	-5.89045	0.00672663
chr1	TP73	chr1_3374090	3374090	-	CG	CGT	0.0757799	2.17954	0.238542	0.812758	0.973135	-5.9998	0.00695397
chr1	TP73	chr1_3374295	3374295	+	CG	CGG	0.0186866	2.17033	0.0592249	0.953087	0.99413	-6.02921	0.00256463
chr1	TP73	chr1_3374303	3374303	+	CG	CGG	0.207944	3.38089	0.54377	0.589814	0.930463	-5.88227	0.0140954
chr1	TP73	chr1_3374339	3374339	+	CG	CGC	1.82527	5.40432	1.93582	0.0604457	0.523029	-4.26827	0.0551423
chr1	TP73	chr1_3374347	3374347	+	CG	CGC	0.318265	3.93549	0.582024	0.564029	0.923082	-5.87352	0.016417
chr1	TP73	chr1_3376518	3376518	+	CG	CGG	-0.799166	1.94263	-1.73334	0.0912405	0.598196	-4.63682	-0.0819586
chr1	TP73	chr1_3376547	3376547	+	CG	CGC	-0.420057	1.71635	-1.60326	0.117257	0.64399	-4.82932	-0.0485162
chr1	TP73	chr1_3376578	3376578	+	CG	CGT	-0.174646	1.33739	-0.421227	0.675991	0.949443	-5.94567	-0.0239573
chr1	TP73	chr1_3376593	3376593	+	CG	CGG	-0.773983	1.44235	-3.27762	0.00225975	0.140817	-1.46523	-0.106223
chr1	TP73	chr1_3376644	3376644	+	CG	CGG	0.0757722	0.317123	0.289366	0.773893	0.967181	-6.00389	0.0135429
chr1	TP73	chr1_3376645	3376645	-	CG	CGT	-0.00118284	0.712521	-0.00941211	0.99254	0.99894	-6.02186	-5.67319e-05
chr1	TP73	chr1_3376671	3376671	-	CG	CGG	0.138292	1.39685	0.834089	0.409506	0.871683	-5.70013	0.0199081
chr1	TP73	chr1_3376678	3376678	-	CG	CGG	0.0739795	1.2949	0.562337	0.577228	0.926799	-5.85392	0.011404
chr1	TP73	chr1_3376739	3376739	-	CG	CGC	0.130238	1.87379	0.430409	0.669358	0.948147	-5.9074	0.0166668
chr1	TP73	chr1_3376748	3376748	-	CG	CGA	-0.0577704	1.0534	-0.32993	0.743287	0.962123	-5.98097	-0.00874968
chr1	TP73	chr1_3376757	3376757	-	CG	CGC	0.094129	2.66314	0.387124	0.70085	0.953725	-5.94978	0.0108439
chr1	TP73	chr1_3377124	3377124	-	CG	CGG	0.433664	1.26571	2.45028	0.0190507	0.346367	-3.29855	0.0595024
chr1	TP73	chr1_3377132	3377132	-	CG	CGG	0.0846043	1.34694	0.513776	0.610419	0.934835	-5.88523	0.0129944
chr1	TP73	chr1_3377139	3377139	-	CG	CGG	-0.0134795	2.43561	-0.0603872	0.952167	0.993954	-5.93402	-0.00267158
chr1	TP73	chr1_3377145	3377145	-	CG	CGT	-0.106412	2.77056	-0.329534	0.743583	0.962215	-5.96987	-0.0076703
chr1	TP73	chr1_3377178	3377178	-	CG	CGC	0.119412	1.80687	0.508389	0.614154	0.935574	-5.89882	0.0151854
chr1	TP73	chr1_3377212	3377212	-	CG	CGA	0.156414	0.284853	1.0885	0.283314	0.80679	-5.46151	0.026581
chr1	TP73	chr1_3377216	3377216	-	CG	CGG	-0.13097	0.0372516	-0.988343	0.329311	0.833653	-5.53364	-0.0221081
chr1	TP73	chr1_3377230	3377230	+	CG	CGC	1.12156	2.78194	0.523199	0.60438	0.933643	-5.87933	0.120509
chr1	TP73	chr1_3377231	3377231	-	CG	CGT	0.0968228	1.1712	0.560303	0.5786	0.926986	-5.88641	0.0141009
chr1	TP73	chr1_3377251	3377251	-	CG	CGC	-0.0221744	2.88758	-0.119621	0.905421	0.988171	-6.01745	-0.00175436
chr1	TP73	chr1_3377334	3377334	+	CG	CGC	-0.494166	-1.3507	-0.288033	0.775148	0.967507	-5.91756	-0.106866
chr1	TP73	chr1_3378297	3378297	-	CG	CGG	-1.38516	5.89444	-0.851514	0.399882	0.867837	-5.70102	-0.018215
chr1	TP73	chr1_3378311	3378311	-	CG	CGG	-2.48607	6.57948	-1.68921	0.0994686	0.613132	-4.69716	-0.0168408
chr1	TP73	chr1_3378316	3378316	-	CG	CGA	-1.49092	6.88182	-0.943285	0.351565	0.844255	-5.62305	-0.0103406
chr1	TP73	chr1_3378338	3378338	-	CG	CGA	2.13555	6.67721	1.3309	0.191247	0.733678	-5.2096	0.020034
chr1	TP73	chr1_3378346	3378346	-	CG	CGT	2.75833	4.53691	3.44743	0.00141045	0.114773	-1.06881	0.13553
chr1	TP73	chr1_3378379	3378379	-	CG	CGT	0.53532	5.30525	0.403875	0.688596	0.951793	-5.96711	0.0166983
chr1	TP73	chr1_3378381	3378381	-	CG	CGC	1.34579	4.70696	1.06437	0.293957	0.813333	-5.50478	0.0535331
chr1	TP73	chr1_3378411	3378411	-	CG	CGT	3.19389	4.95937	2.17623	0.0358997	0.436444	-3.88564	0.0992935
chr1	TP73	chr1_3378816	3378816	+	CG	CGG	-0.618131	3.03512	-1.57849	0.122843	0.653037	-4.80313	-0.0728463
chr1	TP73	chr1_3378878	3378878	+	CG	CGT	0.464389	-0.547732	1.48299	0.146423	0.685577	-4.97922	0.0798069
chr1	TP73	chr1_3378894	3378894	+	CG	CGT	1.02378	4.58498	0.936508	0.354996	0.845567	-5.6137	0.0377545
chr1	TP73	chr1_3378932	3378932	+	CG	CGC	0.0570178	6.1055	0.030528	0.975808	0.997148	-6.04912	0.00229609
chr1	TP73	chr1_3378934	3378934	+	CG	CGA	0.634629	5.26578	0.386413	0.701372	0.953798	-5.97716	0.00937749
chr1	TP73	chr1_3379380	3379380	-	CG	CGA	0.377422	2.52072	1.66252	0.104735	0.623017	-4.73009	0.034343
chr1	TP73	chr1_3379391	3379391	-	CG	CGC	-0.201534	2.76167	-0.623551	0.536692	0.915836	-5.86185	-0.0138144
chr1	TP73	chr1_3379423	3379423	-	CG	CGG	0.446054	3.79243	1.09395	0.280946	0.805411	-5.45255	0.0227495
chr1	TP73	chr1_3379493	3379493	-	CG	CGC	0.25738	2.73925	1.34606	0.186355	0.729123	-5.16536	0.020378
chr1	TP73	chr1_3379496	3379496	-	CG	CGA	1.0524	3.65485	4.06642	0.000235255	0.0480074	0.527276	0.0639458
chr1	TP73	chr1_3379539	3379539	-	CG	CGG	2.06772	3.39095	1.08742	0.284381	0.807613	-5.45197	0.147222
chr1	TP73	chr1_3379577	3379577	-	CG	CGG	1.36636	2.91187	0.934986	0.356285	0.846435	-5.59055	0.114345
chr1	TP73	chr1_3379579	3379579	-	CG	CGC	0.903551	4.20828	0.506866	0.615469	0.935753	-5.90083	0.0287699
chr1	TP73	chr1_3379603	3379603	-	CG	CGT	3.79209	3.96086	1.87781	0.068869	0.547229	-4.39148	0.174501
chr1	TP73	chr1_3380072	3380072	-	CG	CGG	0.889539	2.9583	1.59646	0.118769	0.646588	-4.8079	0.0814654
chr1	TP73	chr1_3380112	3380112	-	CG	CGG	2.49559	6.14454	1.81986	0.0767595	0.566653	-4.50515	0.0377025
chr1	TP73	chr1_3380116	3380116	-	CG	CGC	1.0881	6.13853	0.734128	0.46743	0.893323	-5.786	0.0193469
chr1	TP73	chr1_3380624	3380624	+	CG	CGG	0.103915	4.79847	0.0815975	0.935412	0.99175	-6.024	0.000319569
chr1	TP73	chr1_3380649	3380649	+	CG	CGG	-0.0278562	4.67809	-0.0348892	0.972358	0.996731	-5.96348	-0.00265571
chr1	TP73	chr1_3380677	3380677	+	CG	CGG	0.997842	4.58452	1.52849	0.135001	0.672184	-4.89245	0.072881
chr1	TP73	chr1_3381069	3381069	-	CG	CGC	0.71755	2.12736	2.00395	0.0523291	0.498021	-4.1547	0.0887392
chr1	TP73	chr1_3381085	3381085	-	CG	CGG	1.0208	2.44993	2.35175	0.0240364	0.379205	-3.51357	0.1056
chr1	TP73	chr1_3381110	3381110	-	CG	CGG	0.59357	0.730253	2.02293	0.0502434	0.490798	-4.14535	0.0950114
chr1	TP73	chr1_3381157	3381157	-	CG	CGC	0.495016	2.58211	1.45915	0.152841	0.693769	-4.98936	0.0562306
chr1	TP73	chr1_3381173	3381173	-	CG	CGC	0.636984	6.19052	0.386714	0.701151	0.953768	-5.97486	0.00851708
chr1	TP73	chr1_3381186	3381186	-	CG	CGT	0.189368	0.577871	0.689963	0.49446	0.902024	-5.7968	0.0316264
chr1	TP73	chr1_3381458	3381458	-	CG	CGT	0.172557	2.0647	0.51344	0.610651	0.934867	-5.91354	0.0191238
chr1	TP73	chr1_3381504	3381504	-	CG	CGG	0.0498645	3.9341	0.11455	0.909412	0.988425	-6.00419	0.00481909
chr1	TP73	chr1_3382435	3382435	-	CG	CGT	-0.495284	1.39445	-1.64026	0.109304	0.631176	-4.76789	-0.0732826
chr1	TP73	chr1_3382445	3382445	-	CG	CGA	-0.0651184	2.21339	-0.140365	0.889122	0.985668	-6.02141	-0.00663942
chr1	TP73	chr1_3382460	3382460	-	CG	CGC	-0.462584	2.54913	-0.872931	0.388249	0.862688	-5.65565	-0.0481655
chr1	TP73	chr1_3382470	3382470	-	CG	CGT	-0.812377	0.463083	-2.40145	0.0213908	0.362039	-3.42321	-0.130535
chr1	TP73	chr1_3382514	3382514	-	CG	CGT	0.0200099	0.694435	0.0794818	0.937072	0.991837	-6.00302	0.00394408
chr1	TP73	chr1_3382566	3382566	-	CG	CGC	-0.390331	0.633636	-1.14774	0.258335	0.791309	-5.403	-0.0640694
chr1	TP73	chr1_3382570	3382570	-	CG	CGG	-0.236979	0.894776	-0.792245	0.433195	0.881123	-5.72868	-0.037216
chr1	TP73	chr1_3382610	3382610	-	CG	CGA	-0.266378	2.42037	-0.531546	0.598171	0.932283	-5.88274	-0.0346145
chr1	TP73	chr1_3382622	3382622	-	CG	CGG	-0.130392	2.61785	-0.246202	0.806866	0.972578	-5.98943	-0.0249143
chr1	TP73	chr1_3382652	3382652	-	CG	CGA	-0.637632	2.04908	-1.35903	0.182243	0.725305	-5.14891	-0.091371
chr1	TP73	chr1_3382655	3382655	-	CG	CGG	0.210516	2.47404	0.286556	0.776028	0.967684	-5.9867	0.0118152
chr1	TP73	chr1_3382673	3382673	-	CG	CGG	0.465536	2.62793	1.12125	0.269302	0.798033	-5.4134	0.0397807
chr1	TP73	chr1_3382686	3382686	-	CG	CGC	2.82754	4.01222	2.4513	0.0190046	0.346364	-3.35153	0.168672
chr1	TP73	chr1_3384930	3384930	-	CG	CGT	0.289742	2.09989	0.728455	0.470854	0.894403	-5.69927	0.0378122
chr1	TP73	chr1_3384944	3384944	-	CG	CGA	-0.214666	1.18585	-0.496069	0.622737	0.937997	-5.90606	-0.0321937
chr1	TP73	chr1_3384957	3384957	-	CG	CGG	0.134448	3.49192	0.191471	0.849188	0.979108	-5.96378	0.0128818
chr1	TP73	chr1_3384965	3384965	-	CG	CGC	0.473907	3.03939	1.27902	0.208739	0.750261	-5.23949	0.0486122
chr1	TP73	chr1_3384970	3384970	-	CG	CGG	-0.111649	2.37272	-0.260421	0.795962	0.970646	-5.93788	-0.00637136
chr1	TP73	chr1_3384986	3384986	-	CG	CGG	0.208734	0.893101	0.67258	0.505333	0.905925	-5.79553	0.0332068
chr1	TP73	chr1_3385002	3385002	-	CG	CGG	0.16326	1.18237	0.387573	0.700521	0.953725	-5.95653	0.0266947
chr1	TP73	chr1_3385006	3385006	-	CG	CGC	-0.772293	2.44146	-1.04443	0.302965	0.81887	-5.52364	-0.0809546
chr1	TP73	chr1_3385048	3385048	-	CG	CGA	0.247112	1.84517	0.518933	0.606853	0.933955	-5.88197	0.0328418
chr1	TP73	chr1_3385053	3385053	-	CG	CGA	0.364999	1.8451	0.667779	0.508359	0.907057	-5.76033	0.0489343
chr1	TP73	chr1_3386167	3386167	+	CG	CGC	0.188009	3.53795	0.316728	0.753204	0.964151	-5.95711	0.00511953
chr1	TP73	chr1_3386215	3386215	+	CG	CGT	1.21446	3.68346	1.38273	0.174916	0.718422	-5.13509	0.0428724
chr1	TP73	chr1_3386224	3386224	+	CG	CGC	0.0834086	6.70451	0.0826443	0.934573	0.991659	-6.00683	-0.00112305
chr1	TP73	chr1_3388346	3388346	-	CG	CGA	0.787306	-1.79479	1.18906	0.242083	0.7784	-5.34411	0.0892112
chr1	TP73	chr1_3388362	3388362	-	CG	CGC	0.32817	-1.67521	0.750643	0.457673	0.890066	-5.75504	0.0375714
chr1	TP73	chr1_3388373	3388373	-	CG	CGC	0.519026	-2.66656	0.911098	0.368214	0.852256	-5.60861	0.0514633
chr1	TP73	chr1_3388426	3388426	-	CG	CGG	0.205227	-1.14397	0.632206	0.531188	0.914138	-5.8287	0.0295761
chr1	TP73	chr1_3388435	3388435	-	CG	CGG	0.517666	-1.54331	1.3544	0.183924	0.727042	-5.14511	0.0679919
chr1	TP73	chr1_3388446	3388446	-	CG	CGT	0.937152	-2.60356	2.86316	0.00690544	0.230241	-2.45813	0.101251
chr1	TP73	chr1_3388450	3388450	-	CG	CGT	0.506856	-0.522413	1.63532	0.110567	0.633416	-4.77846	0.079483
chr1	TP73	chr1_3388457	3388457	-	CG	CGA	0.579517	-1.47146	1.25604	0.217072	0.757347	-5.285	0.0774867
chr1	TP73	chr1_3388585	3388585	+	CG	CGT	2.55998	-2.79471	1.95678	0.058046	0.516443	-4.24702	0.239231
chr1	TP73	chr1_3388596	3388596	+	CG	CGT	-1.86299	-5.21137	-0.858476	0.396225	0.866138	-5.68716	-0.0292999
chr1	TP73	chr1_3388646	3388646	+	CG	CGC	0.693218	2.06662	0.552668	0.583855	0.928635	-5.85632	0.0863829
chr1	TP73	chr1_3388658	3388658	+	CG	CGC	-1.16296	-2.43838	-0.738012	0.465219	0.892397	-5.75818	-0.0953134
chr1	TP73	chr1_3388678	3388678	+	CG	CGA	1.23992	-0.146803	0.689548	0.494834	0.90218	-5.78548	0.11549
chr1	TP73	chr1_3388779	3388779	-	CG	CGT	0.142389	1.69165	1.03085	0.309206	0.822456	-5.51677	0.0179956
chr1	TP73	chr1_3388794	3388794	-	CG	CGG	0.226272	3.38282	1.29405	0.203551	0.74529	-5.22679	0.0132344
chr1	TP73	chr1_3388817	3388817	-	CG	CGA	0.200482	0.533617	1.51722	0.137586	0.675311	-4.94838	0.0334889
chr1	TP73	chr1_3388848	3388848	-	CG	CGG	0.195439	1.27318	1.49921	0.142181	0.681372	-4.97961	0.0280183
chr1	TP73	chr1_3388854	3388854	-	CG	CGG	0.0466287	2.01861	0.283798	0.778124	0.968031	-5.99455	0.00559788
chr1	TP73	chr1_3389967	3389967	-	CG	CGT	0.697516	2.2649	2.21267	0.0330775	0.424207	-3.80081	0.070035
chr1	TP73	chr1_3389970	3389970	-	CG	CGG	-0.107738	3.35105	-0.250532	0.803542	0.972014	-5.99092	-0.00878781
chr1	TP73	chr1_3389977	3389977	-	CG	CGG	0.874845	2.41785	2.14314	0.0386456	0.448347	-3.94408	0.0879246
chr1	TP73	chr1_3390004	3390004	-	CG	CGC	0.248577	3.05438	0.834447	0.409306	0.871612	-5.6805	0.0176905
chr1	TP73	chr1_3390008	3390008	-	CG	CGG	0.278823	2.09535	0.798032	0.42987	0.880206	-5.74111	0.0312591
chr1	TP73	chr1_3390011	3390011	-	CG	CGC	0.592923	2.55408	1.45261	0.154637	0.696467	-5.03699	0.057119
chr1	TP73	chr1_3390015	3390015	-	CG	CGC	0.525957	3.78623	1.00823	0.319796	0.829124	-5.53455	0.0309655
chr1	TP73	chr1_3390058	3390058	-	CG	CGC	-0.929739	4.71631	-1.44828	0.155837	0.697753	-4.98797	-0.0465434
chr1	TP73	chr1_3390067	3390067	-	CG	CGG	-0.56672	3.71366	-0.897896	0.374963	0.855737	-5.61177	-0.0584294
chr1	TP73	chr1_3390097	3390097	-	CG	CGT	-0.0793055	1.09892	-0.264419	0.792903	0.970224	-5.99694	-0.0128913
chr1	TP73	chr1_3390114	3390114	-	CG	CGG	-0.396728	2.13215	-0.802691	0.427205	0.879235	-5.71261	-0.045879
chr1	TP73	chr1_3390138	3390138	-	CG	CGT	-0.864435	1.03324	-2.17794	0.0357626	0.436019	-3.8749	-0.1185
chr1	TP73	chr1_3390155	3390155	-	CG	CGG	0.204744	2.87079	0.389574	0.699052	0.953468	-5.87828	0.0197356
chr1	TP73	chr1_3390169	3390169	-	CG	CGT	-0.343599	1.46397	-0.865173	0.392438	0.864754	-5.65705	-0.0536101
chr1	TP73	chr1_3394802	3394802	-	CG	CGG	-0.201462	0.59763	-0.761539	0.451358	0.888267	-5.70703	-0.0330222
chr1	TP73	chr1_3394814	3394814	-	CG	CGT	-0.297495	0.377732	-0.897444	0.37552	0.855986	-5.60749	-0.0511158
chr1	TP73	chr1_3394825	3394825	-	CG	CGA	0.680871	3.33571	1.19042	0.241772	0.778126	-5.32991	0.0764552
chr1	TP73	chr1_3394853	3394853	-	CG	CGT	-1.18085	4.2	-0.95021	0.348421	0.842673	-5.59073	-0.0367216
chr1	TP73	chr1_3394855	3394855	-	CG	CGC	1.49583	5.04023	1.03472	0.307787	0.821526	-5.51651	0.0334981
chr1	TP73	chr1_3394872	3394872	-	CG	CGG	-0.45679	0.738546	-0.891777	0.378509	0.857313	-5.63662	-0.0748244
chr1	TP73	chr1_3394876	3394876	-	CG	CGG	-0.134812	0.12292	-0.31422	0.755191	0.964372	-5.95691	-0.0231397
chr1	TP73	chr1_3394907	3394907	-	CG	CGG	-0.662206	-0.165413	-1.86487	0.0704717	0.550734	-4.38847	-0.10908
chr1	TP73	chr1_3394922	3394922	-	CG	CGT	0.150545	1.11498	0.316958	0.753129	0.964151	-5.94199	0.0284772
chr1	TP73	chr1_3396514	3396514	+	CG	CGG	-0.294332	2.22425	-0.741605	0.46294	0.891704	-5.77657	-0.0310171
chr1	TP73	chr1_3396522	3396522	+	CG	CGG	-0.250101	4.1208	-0.538606	0.593337	0.931154	-5.87414	-0.0156444
chr1	TP73	chr1_3396526	3396526	+	CG	CGT	0.134121	3.19533	0.33722	0.737829	0.961318	-5.95981	0.0111821
chr1	TP73	chr1_3396536	3396536	+	CG	CGT	0.475089	2.66893	1.37017	0.17877	0.722331	-5.12979	0.0519172
chr1	TP73	chr1_3396565	3396565	+	CG	CGG	0.392396	2.50474	0.890533	0.378851	0.857507	-5.63081	0.0471049
chr1	TP73	chr1_3396599	3396599	+	CG	CGA	0.129942	-0.177793	0.598787	0.55291	0.91973	-5.80593	0.0223664
chr1	TP73	chr1_3396678	3396678	-	CG	CGT	1.52009	-4.19713	1.04522	0.302784	0.81882	-5.51976	0.0545822
chr1	TP73	chr1_3396719	3396719	-	CG	CGG	0.227045	1.41361	0.483362	0.631722	0.940111	-5.87821	0.0366353
chr1	TP73	chr1_3396738	3396738	-	CG	CGT	-0.110607	-2.3551	-0.202653	0.84053	0.977697	-6.00492	-0.0150134
chr1	TP73	chr1_3396775	3396775	-	CG	CGG	0.27849	-0.731072	0.555689	0.581809	0.928	-5.86101	0.0473154
chr1	TP73	chr1_3396782	3396782	-	CG	CGC	-0.980719	2.69251	-1.47398	0.149047	0.688705	-4.94766	-0.104301
chr1	TP73	chr1_3397965	3397965	+	CG	CGG	0.432469	1.33074	2.3277	0.0254197	0.387376	-3.59196	0.0617587
chr1	TP73	chr1_3398059	3398059	+	CG	CGT	0.0170066	-2.21314	0.0783656	0.937953	0.991953	-6.02094	0.00124528
chr1	TP73	chr1_3398102	3398102	+	CG	CGG	0.268967	0.194418	2.23244	0.03163	0.417871	-3.76459	0.0463382
chr1	TP73	chr1_3398180	3398180	+	CG	CGA	-0.247213	0.887902	-1.12998	0.265652	0.795676	-5.38364	-0.0395959
chr1	TP73	chr1_3398183	3398183	+	CG	CGC	0.12511	0.109086	0.369106	0.714122	0.956566	-5.97524	0.0217415
chr1	TP73	chr1_3398193	3398193	+	CG	CGT	0.111052	0.0618938	0.406214	0.686891	0.951704	-5.94473	0.0189896
chr1	TP73	chr1_3398610	3398610	-	CG	CGC	0.141539	-0.258803	0.235597	0.815025	0.973448	-5.97732	0.0224411
chr1	TP73	chr1_3398614	3398614	-	CG	CGG	1.04591	1.05712	2.46857	0.0182361	0.341307	-3.27913	0.165909
chr1	TP73	chr1_3398619	3398619	-	CG	CGA	-0.693556	1.05137	-1.38813	0.17328	0.716273	-5.11475	-0.0904645
chr1	TP73	chr1_3398626	3398626	-	CG	CGC	-0.736123	2.5742	-1.35506	0.183495	0.726646	-5.11184	-0.0789464
chr1	TP73	chr1_3398701	3398701	-	CG	CGT	0.0452961	0.867641	0.0685515	0.94571	0.993079	-5.99904	0.00675519
chr1	TP73	chr1_3398708	3398708	-	CG	CGC	0.501688	2.36815	0.591328	0.557844	0.921085	-5.82659	0.0575762
chr1	TP73	chr1_3398726	3398726	-	CG	CGG	2.25225	3.56229	2.08483	0.0439389	0.468929	-4.04769	0.137453
chr1	TP73	chr1_3399147	3399147	-	CG	CGG	0.113826	-0.11492	0.458632	0.649142	0.94406	-5.8913	0.0195588
chr1	TP73	chr1_3399248	3399248	-	CG	CGT	0.677312	-3.42516	0.666579	0.509117	0.907205	-5.80901	0.029788
chr1	TP73	chr1_3399261	3399261	-	CG	CGG	0.204235	-2.10957	0.369662	0.713711	0.956447	-5.95361	0.0246957
chr1	TP73	chr1_3399277	3399277	-	CG	CGC	0.172571	0.00579382	0.43474	0.666239	0.947205	-5.93307	0.0296153
chr1	TP73	chr1_3405644	3405644	-	CG	CGC	-1.04668	5.78062	-0.617567	0.540588	0.916858	-5.86484	-0.0153203
chr1	TP73	chr1_3405658	3405658	-	CG	CGG	-0.949209	7.35929	-1.10997	0.274071	0.80087	-5.43689	-0.00487716
chr1	TP73	chr1_3405674	3405674	-	CG	CGG	0.893699	6.3097	0.652264	0.518204	0.910371	-5.83181	0.0130821
chr1	TP73	chr1_3405755	3405755	-	CG	CGC	2.38165	6.19588	2.04657	0.0477484	0.482267	-4.11578	0.0374832
chr1	TP73	chr1_3406411	3406411	+	CG	CGT	0.220455	3.62182	1.46763	0.150533	0.690725	-5.01416	0.0118665
chr1	TP73	chr1_3406423	3406423	+	CG	CGG	-0.0230628	3.58681	-0.113253	0.910434	0.988534	-6.02161	-0.000339377
chr1	TP73	chr1_3406455	3406455	+	CG	CGT	0.0871632	3.29603	0.541852	0.591122	0.930693	-5.89438	0.00547261
chr1	TP73	chr1_3406480	3406480	+	CG	CGA	-0.0731489	1.37171	-0.665317	0.509914	0.90756	-5.81011	-0.0099491
chr1	TP73	chr1_3406525	3406525	+	CG	CGG	0.206753	3.39567	1.24951	0.219211	0.759302	-5.29138	0.0126643
chr1	TP73	chr1_3406548	3406548	+	CG	CGC	-0.0999223	3.12172	-0.568114	0.573339	0.925768	-5.87604	-0.0066318
chr1	TP73	chr1_3406875	3406875	-	CG	CGC	1.14714	6.64032	0.815572	0.419888	0.875553	-5.7239	0.00942952
chr1	TP73	chr1_3406889	3406889	-	CG	CGC	1.64256	5.22991	1.17771	0.246321	0.78184	-5.36191	0.0460502
chr1	TP73	chr1_3406897	3406897	-	CG	CGC	0.302334	6.72143	0.180309	0.857879	0.980754	-6.0338	0.00498963
chr1	TP73	chr1_3406936	3406936	-	CG	CGC	-0.414963	5.80485	-0.276967	0.783325	0.968881	-6.01164	-0.00395002
chr1	TP73	chr1_3406968	3406968	-	CG	CGT	0.273773	1.49401	0.754148	0.455464	0.889459	-5.7565	0.0351707
chr1	TP73	chr1_3410098	3410098	+	CG	CGT	-0.709891	0.917948	-1.61287	0.116734	0.643045	-4.67378	-0.12062
chr1	TP73	chr1_3410114	3410114	+	CG	CGG	-0.944202	2.99741	-0.474379	0.638496	0.941804	-5.86097	-0.0409707
chr1	TP73	chr1_3411750	3411750	+	CG	CGG	0.0190699	4.88421	0.0100682	0.992022	0.998849	-6.0278	-2.71329e-05
chr1	TP73	chr1_3412881	3412881	+	CG	CGT	-0.336797	-1.13623	-1.23302	0.225232	0.764465	-5.30021	-0.0531033
chr1	TP73	chr1_3412896	3412896	+	CG	CGC	0.206943	0.656227	0.612994	0.543576	0.917728	-5.85514	0.0341316
chr1	TP73	chr1_3412966	3412966	+	CG	CGC	0.0953186	5.48029	0.0983906	0.922145	0.989741	-6.03443	0.00137302
chr1	TP73	chr1_3412973	3412973	+	CG	CGC	0.206285	3.54981	0.509755	0.613207	0.935349	-5.8824	0.0131812
chr1	TP73	chr1_3412976	3412976	+	CG	CGG	-0.676291	4.72745	-1.37497	0.17729	0.72048	-5.08526	-0.0320313
chr1	TP73	chr1_3415917	3415917	+	CG	CGG	-0.343245	2.85075	-0.446843	0.657625	0.945486	-5.85174	-0.0411783
chr1	TP73	chr1_3415928	3415928	+	CG	CGG	0.657806	2.74511	1.11193	0.273431	0.800458	-5.3604	0.0733699
chr1	TP73	chr1_3416014	3416014	+	CG	CGA	-0.887048	2.6099	-2.06459	0.0461119	0.476026	-4.06273	-0.101273
chr1	TP73	chr1_3416350	3416350	+	CG	CGT	0.868282	7.37214	0.855368	0.397773	0.866873	-5.66921	0.00825486
chr1	TP73	chr1_3416387	3416387	+	CG	CGG	-4.20108	5.7135	-2.97609	0.00508494	0.202904	-2.20809	-0.0746554
chr1	TP73	chr1_3416391	3416391	+	CG	CGG	0.576257	6.82853	0.554562	0.582483	0.928294	-5.88632	0.0104379
chr1	TP73	chr1_3416414	3416414	+	CG	CGT	-0.535992	1.94846	-1.36744	0.179618	0.722883	-5.09342	-0.0694526
chr1	TP73	chr1_3416462	3416462	+	CG	CGG	0.174215	1.94883	0.478485	0.63508	0.941009	-5.90237	0.0294808
chr1	TP73	chr1_3419360	3419360	-	CG	CGT	-0.43607	3.92515	-0.677275	0.502383	0.904873	-5.7488	-0.0389734
chr1	TP73	chr1_3419383	3419383	-	CG	CGG	-0.644278	5.64794	-0.37928	0.706616	0.954872	-5.9799	-0.00956498
chr1	TP73	chr1_3419427	3419427	-	CG	CGG	0.129794	5.74591	0.0598743	0.952573	0.994022	-6.04784	0.00415418
chr1	TP73	chr1_3419435	3419435	-	CG	CGA	2.67596	5.45616	1.49494	0.143288	0.682445	-4.99634	0.0455567
chr1	TP73	chr1_3419468	3419468	-	CG	CGC	-0.0827209	4.5111	-0.0589225	0.953326	0.994178	-6.0256	-0.00139776
chr1	TP73	chr1_3419473	3419473	-	CG	CGC	0.830132	6.13306	0.591943	0.557436	0.920968	-5.87965	0.0101564
chr1	TP73	chr1_3419759	3419759	+	CG	CGC	-0.457323	3.5694	-0.864247	0.39294	0.864891	-5.63901	-0.0395486
chr1	TP73	chr1_3419779	3419779	+	CG	CGT	-0.687663	1.98308	-1.28734	0.205855	0.747671	-5.20651	-0.0892351
chr1	TP73	chr1_3419809	3419809	+	CG	CGT	-0.0518641	1.72628	-0.108469	0.914201	0.988792	-6.01279	-0.0134013
chr1	TP73	chr1_3419850	3419850	+	CG	CGT	-0.14302	1.16051	-0.520487	0.60578	0.933825	-5.85673	-0.0225882
chr1	TP73	chr1_3420385	3420385	+	CG	CGC	-0.0272807	3.27157	-0.114643	0.909339	0.988425	-6.02585	-0.00148789
chr1	TP73	chr1_3420429	3420429	+	CG	CGC	-0.273254	3.57536	-1.24166	0.222061	0.761373	-5.29594	-0.016457
chr1	TP73	chr1_3420449	3420449	+	CG	CGG	-0.0695532	2.06692	-0.379518	0.706442	0.954872	-5.963	-0.00782143
chr1	TP73	chr1_3420508	3420508	+	CG	CGG	0.0811863	3.3635	0.400768	0.690863	0.95212	-5.93491	0.00449204
chr1	TP73	chr1_3421309	3421309	-	CG	CGT	0.197932	0.147086	0.614295	0.542725	0.91747	-5.84763	0.0340334
chr1	TP73	chr1_3421329	3421329	-	CG	CGT	-0.182619	0.727439	-0.639369	0.526465	0.912575	-5.79122	-0.029159
chr1	TP73	chr1_3421340	3421340	-	CG	CGG	-0.482741	2.48928	-1.05002	0.300422	0.817494	-5.47099	-0.043939
chr1	TP73	chr1_3421369	3421369	-	CG	CGG	-0.611177	3.52053	-0.76275	0.450378	0.887968	-5.74048	-0.0479537
chr1	TP73	chr1_3422371	3422371	+	CG	CGG	0.162594	2.22765	0.462733	0.646299	0.943234	-5.91276	0.0208776
chr1	TP73	chr1_3422466	3422466	+	CG	CGC	0.332926	3.28091	0.812999	0.421483	0.876451	-5.68696	0.0259472
chr1	TP73	chr1_3422493	3422493	+	CG	CGA	0.273026	3.02239	0.670554	0.50672	0.906612	-5.77309	0.0259487
chr1	TP73	chr1_3422630	3422630	-	CG	CGG	-0.575539	5.38226	-0.855686	0.397599	0.866853	-5.67433	-0.0112007
chr1	TP73	chr1_3422687	3422687	-	CG	CGC	0.234808	4.76982	0.360413	0.720558	0.957807	-5.95142	0.00820674
chr1	TP73	chr1_3422691	3422691	-	CG	CGG	0.918023	5.86132	0.789238	0.434928	0.88161	-5.74146	0.0150416
chr1	TP73	chr1_3422706	3422706	-	CG	CGA	0.491707	4.02988	1.87793	0.068174	0.545425	-4.39846	0.0232967
chr1	TP73	chr1_3422721	3422721	-	CG	CGG	0.25019	5.51162	0.252192	0.802268	0.971863	-6.00451	0.00569181
chr1	TP73	chr1_3422729	3422729	-	CG	CGC	0.0479408	5.91029	0.0573548	0.954567	0.994292	-6.02483	0.00226335
chr1	TP73	chr1_3422738	3422738	-	CG	CGG	0.0238745	4.46998	0.076735	0.939242	0.99205	-6.00019	9.03383e-06
chr1	TP73	chr1_3422744	3422744	-	CG	CGG	-0.266122	3.96071	-0.689995	0.49444	0.902024	-5.79911	-0.0111794
chr1	TP73	chr1_3422768	3422768	-	CG	CGC	0.520746	5.10355	0.653097	0.517673	0.910276	-5.83041	0.0122459
chr1	TP73	chr1_3426156	3426156	+	CG	CGT	-0.0694329	1.31934	-0.315824	0.753885	0.964209	-5.98277	-0.00934597
chr1	TP73	chr1_3426181	3426181	+	CG	CGG	-0.0506856	3.6547	-0.134753	0.893527	0.98628	-6.0096	-0.00212985
chr1	TP73	chr1_3426236	3426236	+	CG	CGG	0.0350638	2.81324	0.117333	0.907222	0.988299	-6.03036	0.00445122
chr1	TP73	chr1_3428770	3428770	+	CG	CGG	0.208103	3.43121	1.47121	0.149566	0.689437	-5.01214	0.00990885
chr1	TP73	chr1_3428798	3428798	+	CG	CGC	0.208209	4.09817	1.31937	0.195034	0.737422	-5.20783	0.00745859
chr1	TP73	chr1_3428839	3428839	+	CG	CGG	-0.000320385	2.94978	-0.00199317	0.99842	0.999779	-6.01394	-0.00022813
chr1	TP73	chr1_3429422	3429422	+	CG	CGC	-0.389787	5.57573	-0.679858	0.500765	0.90439	-5.77763	-0.00735165
chr1	TP73	chr1_3429469	3429469	+	CG	CGA	-0.219701	2.9172	-0.67573	0.503353	0.905227	-5.81052	-0.0161322
chr1	TP73	chr1_3429520	3429520	+	CG	CGT	-0.020419	2.06897	-0.0861166	0.931831	0.991324	-6.01106	-0.00170185
chr1	TP73	chr1_3429547	3429547	+	CG	CGT	0.176333	1.03721	1.01709	0.315617	0.82639	-5.5274	0.0272867
chr1	TP73	chr1_3429550	3429550	+	CG	CGC	0.865451	4.27604	1.86282	0.0703242	0.550394	-4.41922	0.0379882
chr1	TP73	chr1_3431671	3431671	+	CG	CGT	2.94998	5.73335	1.79347	0.0814095	0.578003	-4.54859	0.0491583
chr1	TP73	chr1_3431701	3431701	+	CG	CGC	-0.894725	5.82195	-0.94227	0.352414	0.844506	-5.53577	-0.0134121
chr1	TP73	chr1_3431739	3431739	+	CG	CGG	0.14401	2.72705	0.243159	0.80928	0.972771	-5.9873	0.0136085
chr1	TP73	chr1_3432219	3432219	+	CG	CGA	0.68045	4.65268	0.58487	0.562133	0.922573	-5.85652	0.0150152
chr1	TP73	chr1_3432229	3432229	+	CG	CGC	-0.666721	6.41258	-0.338281	0.737036	0.961192	-5.99413	-0.0051711
chr1	TP73	chr1_3432246	3432246	+	CG	CGT	0.280834	4.24598	0.469144	0.641679	0.942574	-5.86106	0.0164208
chr1	TP73	chr1_3432253	3432253	+	CG	CGC	-0.0419046	2.89181	-0.0794335	0.93711	0.991837	-6.02159	-0.00423592
chr1	TP73	chr1_3432267	3432267	+	CG	CGG	0.158529	5.28525	0.114127	0.909745	0.988442	-6.03818	0.0023333
chr1	TP73	chr1_3433613	3433613	+	CG	CGT	0.744654	1.29736	2.77239	0.00861184	0.253692	-2.66739	0.107147
chr1	TP73	chr1_3433644	3433644	+	CG	CGC	0.550066	1.47882	2.69478	0.010475	0.274628	-2.83117	0.0753476
chr1	TP73	chr1_3433647	3433647	+	CG	CGG	0.298569	0.786697	1.44429	0.156952	0.699006	-5.04654	0.0477467
chr1	TP73	chr1_3433653	3433653	+	CG	CGC	0.583161	1.86045	2.21821	0.0326656	0.422588	-3.80611	0.0708145
chr1	TP73	chr1_3433686	3433686	+	CG	CGC	0.426923	0.663776	1.88126	0.0677073	0.543629	-4.3882	0.0713473
chr1	TP73	chr1_3433714	3433714	+	CG	CGT	0.287748	1.24115	1.07727	0.288232	0.810233	-5.47954	0.0415695
chr1	TP73	chr1_3434527	3434527	-	CG	CGA	0.204061	5.16265	0.417745	0.678513	0.949957	-5.941	0.00468343
chr1	TP73	chr1_3434532	3434532	-	CG	CGG	0.0506795	5.61215	0.0751487	0.940495	0.992259	-5.98827	0.000629753
chr1	TP73	chr1_3434534	3434534	-	CG	CGC	-1.07779	5.02133	-2.90488	0.00612579	0.219504	-2.32939	-0.0271721
chr1	TP73	chr1_3434542	3434542	-	CG	CGG	-0.546892	6.33804	-0.648112	0.520856	0.9111	-5.84274	-0.00495054
chr1	TP73	chr1_3434549	3434549	-	CG	CGG	-0.930697	4.44373	-2.72653	0.00967171	0.265331	-2.72985	-0.0363191
chr1	TP73	chr1_3434554	3434554	-	CG	CGG	0.792523	4.76004	1.87061	0.0692092	0.548063	-4.4098	0.0238466
chr1	TP73	chr1_3437876	3437876	+	CG	CGA	-0.121636	3.539	-0.385562	0.701997	0.953913	-5.94398	-0.00572765
chr1	TP73	chr1_3437956	3437956	+	CG	CGG	0.459224	3.53939	1.48443	0.146043	0.685452	-4.97272	0.0282251
chr1	TP73	chr1_3437993	3437993	+	CG	CGA	0.124811	3.01145	0.494756	0.623655	0.938366	-5.88417	0.00996765
chr1	TP73	chr1_3438001	3438001	+	CG	CGC	0.66395	2.92987	2.49144	0.0172617	0.33468	-3.26824	0.0453088
chr1	TP73	chr1_3441755	3441755	+	CG	CGG	-0.548729	6.75613	-0.315502	0.754127	0.964209	-6.00133	-0.00346625
chr1	TP73	chr1_3441782	3441782	+	CG	CGC	-1.27367	5.17888	-1.48292	0.14644	0.685592	-4.99061	-0.051839
chr1	TP73	chr1_3441807	3441807	+	CG	CGT	-0.789546	4.06703	-0.88068	0.384094	0.860189	-5.67015	-0.00406497
chr1	TP73	chr1_3441850	3441850	+	CG	CGT	0.474039	3.52801	0.779842	0.440372	0.883619	-5.72562	0.0402916
chr1	TP73	chr1_3442183	3442183	+	CG	CGT	-1.24052	0.494343	-2.36146	0.0234972	0.375978	-3.49555	-0.192652
chr1	TP73	chr1_3442241	3442241	+	CG	CGG	0.185314	0.930247	0.440063	0.662414	0.946535	-5.87722	0.0270994
chr1	TP73	chr1_3442265	3442265	+	CG	CGG	-1.12865	2.88186	-1.31448	0.196657	0.738805	-5.16139	-0.118162
chr1	TP73	chr1_3442390	3442390	+	CG	CGG	0.0152111	1.683	0.0460703	0.963498	0.995296	-6.04215	0.00177563
chr1	TP73	chr1_3442430	3442430	+	CG	CGC	-0.635064	2.97775	-1.474	0.148817	0.68836	-5.00504	-0.0494093
chr1	TP73	chr1_3442445	3442445	+	CG	CGG	-0.406869	2.15584	-1.35749	0.182729	0.725722	-5.16423	-0.0479775
chr1	TP73	chr1_3442462	3442462	+	CG	CGA	-0.234022	2.82029	-0.613283	0.543386	0.917619	-5.85928	-0.0185763
chr1	TP73	chr1_3442466	3442466	+	CG	CGA	-0.064098	1.67146	-0.255327	0.799864	0.971391	-5.98786	-0.00912796
chr1	TP73	chr1_3444357	3444357	-	CG	CGG	0.426197	4.04923	0.243018	0.809565	0.972838	-5.95786	0.029616
chr1	TP73	chr1_3444379	3444379	-	CG	CGT	1.68975	4.74577	0.720608	0.476457	0.896164	-5.75615	0.0479411
chr1	TP73	chr1_3445655	3445655	-	CG	CGG	-0.51522	6.82531	-0.311518	0.757177	0.964654	-6.00165	-0.0026826
chr1	TP73	chr1_3445721	3445721	-	CG	CGG	-0.845023	5.94838	-0.44492	0.659001	0.94565	-5.95285	-0.00962276
chr1	TP73	chr1_3446011	3446011	+	CG	CGA	-1.06602	-1.4046	-1.69904	0.0975838	0.610239	-4.61276	-0.178965
chr1	TP73	chr1_3446046	3446046	+	CG	CGA	-1.08153	-1.5762	-1.67962	0.101334	0.617013	-4.69198	-0.164552
chr1	TP73	chr1_3446063	3446063	+	CG	CGG	0.130609	1.38952	0.188864	0.851217	0.979381	-5.98665	0.0241059
chr1	TP73	chr1_3446108	3446108	+	CG	CGG	0.459785	-0.389861	0.896755	0.375563	0.856042	-5.62431	0.0758977
chr1	TP73	chr1_3446118	3446118	+	CG	CGA	0.419309	-0.583112	0.909325	0.368979	0.852531	-5.60256	0.069049
chr1	TP73	chr1_3446175	3446175	-	CG	CGC	0.278146	0.495478	0.500143	0.619893	0.936904	-5.90385	0.0464289
chr1	TP73	chr1_3446180	3446180	-	CG	CGT	0.464444	-0.261497	1.23031	0.226233	0.765294	-5.28586	0.0793046
chr1	TP73	chr1_3446194	3446194	-	CG	CGT	0.0511142	-1.55799	0.114807	0.90921	0.988425	-6.00485	0.00726244
chr1	TP73	chr1_3446218	3446218	-	CG	CGC	0.384966	0.390326	0.858317	0.396163	0.866109	-5.65673	0.0649507
chr1	TP73	chr1_3446282	3446282	+	CG	CGA	0.149862	1.73005	0.617879	0.540385	0.916788	-5.76256	0.0218093
chr1	TP73	chr1_3446283	3446283	-	CG	CGC	0.165186	2.22128	0.303357	0.763292	0.965797	-5.9393	0.0251069
chr1	TP73	chr1_3446295	3446295	+	CG	CGT	0.208894	-0.979411	0.392432	0.696958	0.952974	-5.91697	0.0353056
chr1	TP73	chr1_3446356	3446356	+	CG	CGA	-0.0236465	1.11834	-0.0756631	0.940089	0.992198	-6.00726	-0.00365849
chr1	TP73	chr1_3446389	3446389	+	CG	CGC	1.53295	5.03281	1.14853	0.258012	0.791066	-5.41697	0.0600484
chr1	TP73	chr1_3446391	3446391	+	CG	CGC	-2.05541	6.69022	-1.39363	0.171623	0.714489	-5.13093	-0.0203887
chr1	TP73	chr1_3446400	3446400	+	CG	CGA	-2.0834	5.73993	-1.37322	0.177829	0.721316	-5.15317	-0.0404994
chr1	TP73	chr1_3446618	3446618	-	CG	CGG	0.721114	1.58129	1.23456	0.224664	0.763887	-5.30138	0.106701
chr1	TP73	chr1_3446622	3446622	-	CG	CGC	2.66778	3.61397	1.6856	0.100167	0.614789	-4.72288	0.212028
chr1	TP73	chr1_3446629	3446629	-	CG	CGC	0.284198	2.56217	0.618331	0.54009	0.916694	-5.82332	0.0341192
chr1	TP73	chr1_3446658	3446658	-	CG	CGA	0.48112	2.27428	1.15488	0.255435	0.788988	-5.39442	0.0609279
chr1	TP73	chr1_3446664	3446664	-	CG	CGA	0.683709	2.05372	0.968262	0.339109	0.838479	-5.54766	0.0963706
chr1	TP73	chr1_3446711	3446711	-	CG	CGG	0.21576	1.79389	0.468181	0.642362	0.942574	-5.88706	0.0391085
chr1	TP73	chr1_3446719	3446719	-	CG	CGG	0.315785	0.990447	0.718395	0.476961	0.896198	-5.79689	0.0511725
chr1	TP73	chr1_3446738	3446738	-	CG	CGC	0.0673919	1.15905	0.113329	0.910374	0.988524	-6.03908	0.0140419
chr1	TP73	chr1_3446915	3446915	+	CG	CGC	0.742838	1.98553	1.97519	0.0556314	0.509329	-4.22131	0.0936621
chr1	TP73	chr1_3446935	3446935	+	CG	CGG	0.509558	-0.52487	1.60414	0.117062	0.643646	-4.82769	0.0835649
chr1	TP73	chr1_3446944	3446944	+	CG	CGG	0.00692035	1.09557	0.0290678	0.976964	0.997341	-6.02139	0.00238509
chr1	TP73	chr1_3446951	3446951	+	CG	CGA	-0.0363104	0.0900674	-0.122803	0.902918	0.987654	-6.02787	-0.00612393
chr1	TP73	chr1_3446966	3446966	+	CG	CGC	-0.119308	0.42765	-0.449838	0.655414	0.945229	-5.94284	-0.0203984
chr1	TP73	chr1_3447014	3447014	+	CG	CGA	0.913458	-2.36124	2.46069	0.0185829	0.343316	-3.31327	0.101395
chr1	TP73	chr1_3447130	3447130	-	CG	CGT	2.09195	-8.23031	2.10675	0.041878	0.460964	-4.00594	0.00515182
chr1	TP73	chr1_3447206	3447206	-	CG	CGT	-0.319993	-2.00759	-0.959118	0.343635	0.841143	-5.57798	-0.0386845
chr1	TP73	chr1_3447261	3447261	-	CG	CGG	-0.465284	-4.87897	-0.596349	0.55452	0.920046	-5.82552	-0.0165366
chr1	TP73	chr1_3447275	3447275	-	CG	CGG	0.589881	-6.60761	0.462426	0.646444	0.94328	-5.94608	0.00404815
chr1	TP73	chr1_3448697	3448697	+	CG	CGG	-0.2731	2.53775	-1.26402	0.214013	0.754975	-5.26576	-0.023647
chr1	TP73	chr1_3448733	3448733	+	CG	CGC	0.675988	3.49096	2.57134	0.0142197	0.311572	-3.06259	0.0377246
chr1	TP73	chr1_3448740	3448740	+	CG	CGA	0.225255	1.03586	1.12536	0.267578	0.797238	-5.34931	0.0337568
chr1	TP73	chr1_3448753	3448753	+	CG	CGG	0.0600454	1.76166	0.266411	0.79138	0.970017	-5.99581	0.00788481
chr1	TP73	chr1_3448777	3448777	+	CG	CGG	-0.044046	-0.412593	-0.243772	0.808734	0.972652	-5.98831	-0.00740788
chr1	TP73	chr1_3448808	3448808	+	CG	CGT	0.136477	-0.250635	0.514735	0.609755	0.934645	-5.87902	0.0229432
chr1	TP73	chr1_3448851	3448851	+	CG	CGG	-0.417222	5.89801	-0.274853	0.784936	0.968942	-6.01033	-0.00422708
chr1	TP73	chr1_3448901	3448901	+	CG	CGC	0.554069	5.91441	0.481286	0.633106	0.940524	-5.91977	0.0146264
chr1	TP73	chr1_3448917	3448917	+	CG	CGG	-0.547474	4.62119	-0.535372	0.595549	0.931599	-5.87324	-0.0186782
chr1	TP73	chr1_3452624	3452624	+	CG	CGT	-0.347656	4.93563	-0.171125	0.86507	0.981592	-6.0242	0.000766597
chr1	TP73	chr1_3452640	3452640	+	CG	CGG	-0.178709	5.10079	-0.0858653	0.932042	0.991324	-6.03581	-0.00413616
chr1	TP73	chr1_3452653	3452653	+	CG	CGA	-0.45304	4.03071	-0.328175	0.744652	0.96239	-5.96341	0.021646
chr1	TP73	chr1_3453494	3453494	+	CG	CGA	-0.611054	1.09299	-1.82511	0.0759472	0.564484	-4.47039	-0.0951682
chr1	TP73	chr1_3453501	3453501	+	CG	CGC	0.066295	0.718182	0.338237	0.737069	0.961192	-5.92572	0.0111007
chr1	TP73	chr1_3453529	3453529	+	CG	CGG	-0.249655	1.43226	-0.717992	0.477206	0.896285	-5.7858	-0.0387099
chr1	TP73	chr1_3453538	3453538	+	CG	CGC	-0.529951	0.891171	-1.72974	0.0918897	0.599578	-4.63875	-0.0856834
chr1	TP73	chr1_3453548	3453548	+	CG	CGT	-0.284737	-0.0874363	-0.957592	0.344394	0.841441	-5.57654	-0.049065
chr1	TP73	chr1_3453581	3453581	+	CG	CGG	-0.607911	0.624229	-2.26701	0.0292348	0.406804	-3.67741	-0.0966814
chr1	TP73	chr1_3454105	3454105	+	CG	CGA	1.1463	3.70481	0.575068	0.568769	0.924413	-5.87322	0.0513643
chr1	TP73	chr1_3454145	3454145	+	CG	CGG	-1.92914	5.64269	-1.09531	0.280545	0.805061	-5.46575	-0.0324005
chr1	TP73	chr1_3454637	3454637	-	CG	CGA	0.539206	3.23771	0.673442	0.50479	0.905864	-5.77226	0.0467408
chr1	TP73	chr1_3454682	3454682	-	CG	CGG	0.126181	3.77626	0.121127	0.904237	0.987937	-6.02251	-0.00532506
chr1	TP73	chr1_3454699	3454699	-	CG	CGT		2.01726
chr1	TP73	chr1_3454714	3454714	-	CG	CGC	1.06562	4.29934	1.14259	0.260442	0.792734	-5.3879	0.00525748
chr1	TP73	chr1_3454725	3454725	-	CG	CGG	0.559001	1.73923	0.860142	0.39517	0.865551	-5.66	0.0749888
chr1	TP73	chr1_3456391	3456391	-	CG	CGG	-0.173375	2.7785	-0.598141	0.553337	0.919742	-5.8373	-0.0183112
chr1	TP73	chr1_3456416	3456416	-	CG	CGC	0.308169	3.99137	0.684368	0.497945	0.903417	-5.80137	0.0161652
chr1	TP73	chr1_3456485	3456485	-	CG	CGC	0.20214	1.6664	0.887567	0.380424	0.858102	-5.62265	0.0288075
chr1	TP73	chr1_3456494	3456494	-	CG	CGT	-0.0384635	3.39142	-0.0876832	0.930594	0.991101	-6.02474	-0.00153549
chr1	TP73	chr1_3456504	3456504	-	CG	CGG	0.26618	1.17161	1.42089	0.1636	0.705875	-5.06006	0.0394277
chr1	TP73	chr1_3456510	3456510	-	CG	CGA	0.294094	1.76805	0.886799	0.380832	0.858298	-5.65112	0.0380835
chr1	TP73	chr1_3456526	3456526	-	CG	CGA	-0.157434	0.0677221	-0.540997	0.591705	0.930865	-5.88646	-0.0266752
chr1	TP73	chr1_3456804	3456804	+	CG	CGG	0.0987004	-1.36911	0.351392	0.727259	0.959085	-5.98201	0.0114094
chr1	TP73	chr1_3456825	3456825	+	CG	CGC	0.211145	-1.26637	0.824031	0.415125	0.873744	-5.71291	0.0295961
chr1	TP73	chr1_3456830	3456830	+	CG	CGC	-0.0919935	-0.891984	-0.536885	0.594514	0.93135	-5.87303	-0.0162851
chr1	TP73	chr1_3456835	3456835	+	CG	CGG	0.000548126	-1.42465	0.00318842	0.997473	0.999693	-6.01599	-0.00190681
chr1	TP73	chr1_3456839	3456839	+	CG	CGG	-0.102651	-0.944585	-0.421766	0.675601	0.949372	-5.94573	-0.016659
chr1	TP73	chr1_3456862	3456862	+	CG	CGC	0.532514	-0.624299	4.00928	0.000278689	0.052267	0.377596	0.0860898
chr1	TP73	chr1_3456870	3456870	+	CG	CGG	0.0429533	-0.87273	0.140551	0.888976	0.985654	-5.99775	0.00682831
chr1	TP73	chr1_3456913	3456913	+	CG	CGG	0.0227205	-1.03647	0.113739	0.91005	0.988513	-6.02674	0.00251085
chr1	TP73	chr1_3456922	3456922	+	CG	CGC	0.0227865	-0.779251	0.163456	0.871036	0.982589	-5.99047	0.00307761
chr1	TP73	chr1_3457767	3457767	-	CG	CGG	0.70131	5.31992	0.527511	0.600942	0.932955	-5.91069	0.0166964
chr1	TP73	chr1_3457789	3457789	-	CG	CGC	1.55397	6.35894	0.893034	0.377527	0.856888	-5.65223	0.012705
chr1	TP73	chr1_3457799	3457799	-	CG	CGC	-0.988033	6.34947	-0.710179	0.481981	0.897918	-5.8027	-0.0115825
chr1	TP73	chr1_3457808	3457808	-	CG	CGG	1.76749	6.96403	1.507	0.140178	0.6789	-4.9646	0.00900923
chr1	TP73	chr1_3457858	3457858	-	CG	CGA	-0.0249897	5.98552	-0.0229771	0.98179	0.997944	-6.03346	-0.00206635
chr1	TP73	chr1_3457879	3457879	-	CG	CGG	1.64571	6.54175	1.09153	0.281996	0.805972	-5.47969	0.01657
chr1	TP73	chr1_3457898	3457898	-	CG	CGA	-0.100281	4.01641	-0.127006	0.899614	0.987175	-5.9808	-0.00909215
chr1	TP73	chr1_3458129	3458129	-	CG	CGA	-0.52047	3.59908	-0.294824	0.769796	0.966767	-5.98802	-0.0323798
chr1	TP73	chr1_3458153	3458153	-	CG	CGC	-4.176	3.24782	-1.76934	0.0851808	0.585419	-4.58708	-0.169099
chr1	TP73	chr1_3458173	3458173	-	CG	CGG	0.248139	2.1554	0.261087	0.795491	0.970548	-5.9641	0.0218996
chr1	TP73	chr1_3458211	3458211	-	CG	CGG	-0.690955	4.71149	-0.344777	0.732238	0.960162	-5.98413	-0.0435958
chr1	TP73	chr1_3458220	3458220	-	CG	CGA	-1.13054	2.25336	-1.21451	0.232342	0.769908	-5.28045	-0.141937
chr1	TP73	chr1_3458770	3458770	+	CG	CGG	0.704697	-0.592267	2.01559	0.0510415	0.493143	-4.15806	0.116655
chr1	TP73	chr1_3458795	3458795	+	CG	CGG	0.411558	-1.29622	1.2041	0.236086	0.773589	-5.31842	0.0638273
chr1	TP73	chr1_3458903	3458903	+	CG	CGA	0.056042	2.75762	0.114516	0.909439	0.988425	-5.97878	0.0223117
chr1	TP73	chr1_3459133	3459133	-	CG	CGG	-1.57155	0.835038	-1.53585	0.133187	0.669046	-4.87079	-0.211445
chr1	TP73	chr1_3459153	3459153	-	CG	CGT	0.946647	2.71805	0.820175	0.417433	0.874585	-5.67848	0.086665
chr1	TP73	chr1_3459202	3459202	-	CG	CGG	3.26417	1.50207	1.44026	0.158305	0.699797	-5.06071	0.292938
chr1	TP73	chr1_3460578	3460578	+	CG	CGG	-0.53583	6.05158	-0.422373	0.675162	0.949232	-5.9452	-0.01015
chr1	TP73	chr1_3460594	3460594	+	CG	CGG	0.373123	6.52229	0.232427	0.817468	0.973862	-6.02303	0.00251755
chr1	TP73	chr1_3460637	3460637	+	CG	CGG	-1.88445	6.79947	-1.19539	0.23943	0.776685	-5.3689	-0.0136272
chr1	TP73	chr1_3460661	3460661	+	CG	CGG	1.9405	5.53111	1.18011	0.24538	0.78113	-5.38456	0.0350454
chr1	TP73	chr1_3461141	3461141	-	CG	CGT	-2.9753	3.74418	-2.49471	0.017257	0.33468	-3.25868	-0.187128
chr1	TP73	chr1_3461188	3461188	-	CG	CGA	-1.50486	5.65144	-0.882379	0.383339	0.859703	-5.66645	-0.0187694
chr1	TP73	chr1_3463991	3463991	+	CG	CGT	0.17735	-0.306166	0.841273	0.405521	0.870224	-5.67868	0.0299437
chr1	TP73	chr1_3464030	3464030	+	CG	CGG	-0.0111702	0.387533	-0.100599	0.920404	0.989553	-5.9465	-0.00152402
chr1	TP73	chr1_3464037	3464037	+	CG	CGT	-0.0483378	-0.130921	-0.269359	0.789128	0.969477	-5.98308	-0.00799024
chr1	TP73	chr1_3464048	3464048	+	CG	CGG	-0.0633242	0.575684	-0.377487	0.707937	0.95516	-5.94653	-0.00969526
chr1	TP73	chr1_3464056	3464056	+	CG	CGG	0.0328718	0.694019	0.194395	0.846915	0.978754	-6.00483	0.00637328
chr1	TP73	chr1_3464091	3464091	+	CG	CGG	-0.0620531	-0.301092	-0.435589	0.665629	0.947127	-5.95223	-0.0104159
chr1	TP73	chr1_3464312	3464312	+	CG	CGC	0.0727257	2.80715	0.358224	0.722182	0.958026	-5.95057	0.00595527
chr1	TP73	chr1_3464319	3464319	+	CG	CGT	0.683944	2.87432	2.44713	0.0191941	0.347442	-3.34206	0.0612941
chr1	TP73	chr1_3464327	3464327	+	CG	CGG	0.469118	3.00938	1.50642	0.140328	0.679109	-4.93076	0.0382821
chr1	TP73	chr1_3464333	3464333	+	CG	CGG	-0.0759888	1.83697	-0.29252	0.7715	0.966838	-5.98824	-0.00934048
chr1	TP73	chr1_3464353	3464353	+	CG	CGG	0.0866832	0.198017	0.44651	0.657794	0.945498	-5.92966	0.0148279
chr1	TP73	chr1_3464360	3464360	+	CG	CGC	0.445097	2.16499	1.83392	0.0746004	0.560635	-4.46667	0.0533333
chr1	TP73	chr1_3464394	3464394	+	CG	CGG	-0.07166	1.91999	-0.272323	0.786866	0.968994	-5.96178	-0.0093929
chr1	TP73	chr1_3464720	3464720	-	CG	CGT	-3.43053	-2.56137	-1.58841	0.120809	0.649435	-4.8343	-0.262659
chr1	TP73	chr1_3464762	3464762	-	CG	CGG	2.40274	-3.35637	0.919716	0.363752	0.850004	-5.62289	0.102567
chr1	TP73	chr1_3464801	3464801	-	CG	CGC	0.357304	-0.156653	0.230902	0.818679	0.974235	-5.95863	0.0475132
chr1	TP73	chr1_3464803	3464803	-	CG	CGC	2.03297	-2.03405	0.837857	0.407557	0.871065	-5.69495	0.178319
chr1	TP73	chr1_3465123	3465123	-	CG	CGG	-0.41041	-1.0781	-0.550208	0.585435	0.929175	-5.85459	-0.0634272
chr1	TP73	chr1_3465235	3465235	-	CG	CGC	2.18021	4.09647	1.85806	0.0710137	0.552212	-4.42263	0.100497
chr1	TP73	chr1_3465260	3465260	-	CG	CGT	-0.403809	0.676443	-0.851201	0.400054	0.867903	-5.6418	-0.0668976
chr1	TP73	chr1_3466452	3466452	+	CG	CGG	0.672304	4.49937	0.506739	0.615467	0.935753	-5.90661	0.0113311
chr1	TP73	chr1_3467431	3467431	+	CG	CGT	-0.349443	1.43956	-0.589767	0.558879	0.921604	-5.86533	-0.0539297
chr1	TP73	chr1_3467462	3467462	+	CG	CGG	1.76409	5.3357	0.988975	0.329006	0.833459	-5.58079	0.0369757
chr1	TP73	chr1_3467492	3467492	+	CG	CGC	2.73776	6.10022	2.29726	0.0272734	0.396741	-3.64989	0.0498682
chr1	TP73	chr1_3467518	3467518	+	CG	CGA	1.20556	3.87059	0.901459	0.373091	0.854525	-5.65036	0.0699111
chr1	TP73	chr1_3467530	3467530	+	CG	CGG	-0.701294	3.99504	-0.595014	0.555403	0.920429	-5.85858	-0.0418047
chr1	TP73	chr1_3467569	3467569	+	CG	CGG	2.37971	5.48057	2.02141	0.0504078	0.491272	-4.14073	0.0857672
chr1	TP73	chr1_3467843	3467843	-	CG	CGC	-0.0967941	1.46865	-0.692687	0.492768	0.90151	-5.8105	-0.0127336
chr1	TP73	chr1_3467901	3467901	-	CG	CGT	-0.0972288	1.67009	-0.65	0.519649	0.910813	-5.83357	-0.0138876
chr1	TP73	chr1_3467961	3467961	-	CG	CGA	-0.181186	1.82861	-1.1272	0.266808	0.796663	-5.4314	-0.0214919
chr1	TP73	chr1_3467979	3467979	-	CG	CGT	-0.0570649	-0.0872719	-0.488179	0.628262	0.939116	-5.91748	-0.0097856
chr1	TP73	chr1_3469724	3469724	+	CG	CGC	-0.0962648	0.168683	-0.239421	0.812117	0.973058	-5.99557	-0.0165539
chr1	TP73	chr1_3469791	3469791	+	CG	CGG	2.40025	2.54172	2.04258	0.0483576	0.484483	-4.08831	0.224026
chr1	TP73	chr1_3469795	3469795	+	CG	CGA	0.696466	2.24964	0.920223	0.36349	0.849957	-5.58056	0.0862544
chr1	TP73	chr1_3469799	3469799	+	CG	CGG	1.56708	3.73278	0.776366	0.442528	0.884551	-5.75266	0.0834559
chr1	TP73	chr1_3470264	3470264	-	CG	CGT	-3.19791	-2.602	-2.90536	0.00715432	0.234266	-2.39644	-0.266723
chr1	TP73	chr1_3470321	3470321	-	CG	CGC	-1.52052	-2.24154	-1.13229	0.267272	0.796956	-5.31417	-0.198794
chr1	TP73	chr1_3471536	3471536	-	CG	CGC	-0.588272	3.54075	-0.86757	0.391141	0.864258	-5.64216	-0.0518199
chr1	TP73	chr1_3471580	3471580	-	CG	CGG	-0.612134	1.15516	-1.66842	0.103552	0.621217	-4.7365	-0.0802677
chr1	TP73	chr1_3471591	3471591	-	CG	CGG	-0.420576	2.23672	-1.00049	0.323478	0.830995	-5.54848	-0.0454116
chr1	TP73	chr1_3472026	3472026	+	CG	CGG	0.421015	2.01535	2.09746	0.0427406	0.464017	-4.01009	0.0474977
chr1	TP73	chr1_3472036	3472036	+	CG	CGA	0.443516	2.10611	2.06938	0.0454433	0.474255	-4.07698	0.0535356
chr1	TP73	chr1_3472058	3472058	+	CG	CGC	0.521012	2.60897	2.12081	0.0406025	0.455651	-3.98698	0.0522999
chr1	TP73	chr1_3472061	3472061	+	CG	CGT	0.361744	1.5012	2.01359	0.0512606	0.494156	-4.17079	0.0481582
chr1	TP73	chr1_3472076	3472076	+	CG	CGG	0.405039	3.24046	1.7621	0.0861925	0.587888	-4.56615	0.0300995
chr1	TP73	chr1_3472100	3472100	+	CG	CGG	0.368428	1.85043	2.57662	0.0140371	0.310158	-3.07537	0.0430764
chr1	TP73	chr1_3472126	3472126	+	CG	CGG	0.39508	2.02668	2.33999	0.0247045	0.383004	-3.56958	0.0447542
chr1	TP73	chr1_3472142	3472142	+	CG	CGA	0.0786187	0.289919	0.571566	0.571022	0.924991	-5.85407	0.0134716
chr1	TP73	chr1_3473115	3473115	-	CG	CGC	0.230055	3.55073	0.894956	0.376512	0.856592	-5.66228	0.0129053
chr1	TP73	chr1_3473137	3473137	-	CG	CGC	0.136136	3.75588	0.599785	0.552252	0.919577	-5.85471	0.00741045
chr1	TP73	chr1_3473170	3473170	-	CG	CGG	-0.00652966	2.89772	-0.0364608	0.971108	0.996661	-6.03916	-7.82254e-05
chr1	TP73	chr1_3473187	3473187	-	CG	CGG	0.361376	3.00872	2.95645	0.00535406	0.207278	-2.24321	0.026787
chr1	TP73	chr1_3473203	3473203	-	CG	CGT	0.315968	1.95545	1.77194	0.0845191	0.583838	-4.57599	0.03581
chr1	TP73	chr1_3478193	3478193	+	CG	CGG	-0.490092	1.96203	-1.04155	0.304282	0.819671	-5.44449	-0.0704391
chr1	TP73	chr1_3478210	3478210	+	CG	CGT	-0.520704	0.767157	-1.63603	0.110189	0.63311	-4.70834	-0.0862481
chr1	TP73	chr1_3478216	3478216	+	CG	CGC	0.100585	3.09043	0.109592	0.913316	0.988792	-5.9614	0.0171599
chr1	TP73	chr1_3478220	3478220	+	CG	CGC	1.52753	3.16107	1.01079	0.318588	0.828626	-5.5563	0.125845
chr1	TP73	chr1_3478262	3478262	+	CG	CGC	0.687813	-0.674735	0.718343	0.476992	0.896198	-5.76716	0.10657
chr1	TP73	chr1_3478285	3478285	+	CG	CGG	-1.11478	-1.88571	-1.73662	0.0906523	0.596725	-4.61048	-0.162798
chr1	TP73	chr1_3478298	3478298	+	CG	CGG	1.31319	4.71527	0.997691	0.324815	0.831302	-5.57138	0.0238036
chr1	TP73	chr1_3478307	3478307	+	CG	CGG	0.323647	0.197537	0.493383	0.624616	0.938366	-5.89801	0.0550773
chr1	TP73	chr1_3479360	3479360	+	CG	CGA	-0.0002245	2.14687	-0.00135151	0.998929	0.999826	-5.99637	0.00085419
chr1	TP73	chr1_3479369	3479369	+	CG	CGC	-0.6029	4.2001	-1.87611	0.0684299	0.546115	-4.41671	-0.020788
chr1	TP73	chr1_3479374	3479374	+	CG	CGT	0.151694	3.04434	0.607124	0.547423	0.918528	-5.85181	0.0109668
chr1	TP73	chr1_3479421	3479421	+	CG	CGG	-0.279161	1.94421	-1.74311	0.0894989	0.594068	-4.62534	-0.0307178
chr1	TP73	chr1_3484316	3484316	-	CG	CGC	0.605573	3.26527	0.228758	0.820406	0.974441	-5.9871	0.0337567
chr1	TP73	chr1_3484413	3484413	-	CG	CGA	-2.02845	4.06423	-1.47312	0.149771	0.689842	-4.98707	-0.0997863
chr1	TP73	chr1_3490799	3490799	+	CG	CGC	-1.24528	3.93255	-1.05976	0.296403	0.814654	-5.47529	-0.105432
chr1	TP73	chr1_3490817	3490817	+	CG	CGA	0.880411	2.04153	0.684904	0.497846	0.903338	-5.76477	0.0748719
chr1	TP73	chr1_3490827	3490827	+	CG	CGA	-0.183318	2.77766	-0.122812	0.902948	0.987655	-6.02526	-0.022288
chr1	TP73	chr1_3490868	3490868	+	CG	CGA	-0.218359	3.34194	-0.191454	0.849259	0.979108	-5.97343	-0.0240144
chr1	TP73	chr1_3490874	3490874	+	CG	CGT	-0.841591	3.13387	-0.588866	0.559675	0.921813	-5.83372	-0.0607075
chr1	TP73	chr1_3494166	3494166	+	CG	CGG	-0.207269	1.16216	-0.438171	0.663773	0.946924	-5.94314	-0.0334833
chr1	TP73	chr1_3494171	3494171	+	CG	CGT	-1.10941	1.38625	-2.50567	0.0166797	0.331159	-3.23347	-0.171779
chr1	TP73	chr1_3494179	3494179	+	CG	CGG	-1.42065	0.178321	-3.68175	0.000724898	0.0817684	-0.482483	-0.23406
chr1	TP73	chr1_3494221	3494221	+	CG	CGG	0.0598773	0.505615	0.155381	0.877354	0.98361	-5.99455	0.0104902
chr1	TP73	chr1_3494234	3494234	+	CG	CGT	0.0394807	0.440343	0.119294	0.905678	0.988195	-5.99398	0.00677663
chr1	TP73	chr1_3494280	3494280	+	CG	CGC	0.335763	6.37545	0.233241	0.816841	0.973671	-6.00408	0.00590889
chr1	TP73	chr1_3494762	3494762	+	CG	CGA	1.04412	0.992526	1.87101	0.0693659	0.548171	-4.35666	0.15304
chr1	TP73	chr1_3494782	3494782	+	CG	CGT	0.389498	1.91696	0.520201	0.606061	0.933859	-5.88719	0.0672967
chr1	TP73	chr1_3494787	3494787	+	CG	CGG	1.19156	3.12503	0.848017	0.401948	0.868641	-5.68222	0.144992
chr1	TP73	chr1_3494827	3494827	+	CG	CGC	1.53205	4.52262	0.926218	0.360409	0.848361	-5.63054	0.0984627
chr1	TP73	chr1_3494828	3494828	-	CG	CGG	-0.0206022	2.24735	-0.109677	0.91325	0.988781	-6.02715	-0.00158068
chr1	TP73	chr1_3494829	3494829	+	CG	CGT	-0.465311	3.46636	-0.339599	0.73656	0.961114	-5.83802	0.00756578
chr1	TP73	chr1_3494830	3494830	-	CG	CGC	-0.036531	1.8804	-0.203116	0.840141	0.977679	-6.02377	-0.00445506
chr1	TP73	chr1_3494847	3494847	+	CG	CGG	0.869336	4.71399	0.489332	0.627531	0.938975	-5.91774	0.0800831
chr1	TP73	chr1_3494848	3494848	-	CG	CGC	0.0527611	1.93312	0.327428	0.745163	0.962572	-5.99242	0.0044658
chr1	TP73	chr1_3494850	3494850	+	CG	CGC	1.38367	4.41346	0.835893	0.408647	0.871412	-5.70112	0.0857895
chr1	TP73	chr1_3494851	3494851	-	CG	CGC	-0.0782694	2.54157	-0.340823	0.735137	0.960959	-5.98939	-0.00388463
chr1	TP73	chr1_3494881	3494881	+	CG	CGG	-0.756459	3.5491	-0.568383	0.573251	0.925757	-5.8714	-0.0225458
chr1	TP73	chr1_3494882	3494882	-	CG	CGT	-0.0783394	2.18645	-0.449956	0.655329	0.945229	-5.94329	-0.00903184
chr1	TP73	chr1_3494893	3494893	+	CG	CGG	0.996669	2.99875	1.16087	0.253221	0.787224	-5.29102	0.13745
chr1	TP73	chr1_3494894	3494894	-	CG	CGA	0.0684015	0.906078	0.57631	0.567844	0.924135	-5.8667	0.0102639
chr1	TP73	chr1_3494949	3494949	-	CG	CGT	0.00858559	-0.100835	0.0736948	0.941644	0.992362	-6.03804	0.00120646
chr1	TP73	chr1_3497974	3497974	-	CG	CGG	-0.115894	0.92693	-0.813713	0.42094	0.876236	-5.69947	-0.0179417
chr1	TP73	chr1_3497978	3497978	-	CG	CGT	0.00771126	-0.295446	0.0648734	0.948619	0.99364	-6.004	0.00108248
chr1	TP73	chr1_3497980	3497980	-	CG	CGC	-0.0591587	0.845547	-0.485944	0.629831	0.939656	-5.89843	-0.0090427
chr1	TP73	chr1_3498014	3498014	-	CG	CGG	0.343476	-0.973566	2.21638	0.0328012	0.423409	-3.79259	0.0531389
chr1	TP73	chr1_3498066	3498066	-	CG	CGG	-0.134307	-0.392202	-0.638163	0.527241	0.912913	-5.84784	-0.0228001
chr1	TP73	chr1_3498078	3498078	-	CG	CGG	0.0299541	-0.81921	0.145271	0.885274	0.985159	-6.00689	0.00444992
chr1	TP73	chr1_3498102	3498102	-	CG	CGG	-0.176681	-0.616112	-0.852903	0.399121	0.867431	-5.69305	-0.0286179
chr1	TP73	chr1_3508546	3508546	+	CG	CGG	0.329789	1.97861	2.30981	0.0264948	0.392324	-3.6153	0.0370965
chr1	TP73	chr1_3508553	3508553	+	CG	CGG	-0.241798	3.12902	-1.49091	0.14434	0.683629	-4.96017	-0.0193925
chr1	TP73	chr1_3508560	3508560	+	CG	CGG	0.129805	2.79642	0.631892	0.531286	0.914161	-5.84033	0.0100426
chr1	TP73	chr1_3508571	3508571	+	CG	CGA	0.0714811	3.35702	0.38009	0.70602	0.9548	-5.94805	0.0039984
chr1	TP73	chr1_3508724	3508724	+	CG	CGG	-0.081339	2.70307	-0.190459	0.849975	0.979162	-5.98329	-0.0061995
chr1	TP73	chr1_3508745	3508745	+	CG	CGG	0.162844	3.65163	0.366686	0.715912	0.956878	-5.95026	0.0109266
chr1	TP73	chr1_3508769	3508769	+	CG	CGG	1.43631	5.44194	1.40582	0.167998	0.711374	-5.09446	0.0325232
chr1	TP73	chr1_3508772	3508772	+	CG	CGT	-0.509085	3.27631	-1.69938	0.097519	0.610134	-4.66919	-0.0358406
chr1	TP73	chr1_3508884	3508884	+	CG	CGC	0.261008	2.346	1.21319	0.232633	0.770145	-5.33009	0.0268798
chr1	TP73	chr1_3508915	3508915	+	CG	CGT	0.451474	1.40427	2.53043	0.0157101	0.323984	-3.18006	0.0623247
chr1	TP73	chr1_3508920	3508920	+	CG	CGG	0.453314	3.50917	1.89907	0.0652592	0.537091	-4.34496	0.0244843
chr1	TP73	chr1_3508950	3508950	+	CG	CGC	0.556315	4.02053	2.28625	0.0279733	0.4005	-3.65033	0.0230938
chr1	TP73	chr1_3509019	3509019	+	CG	CGT	0.00430481	2.21764	0.0207581	0.983549	0.998016	-6.0236	-0.00167239
chr1	TP73	chr1_3509095	3509095	+	CG	CGC	-0.205222	4.25155	-0.159623	0.874057	0.982878	-6.02704	-0.00611907
chr1	TP73	chr1_3509110	3509110	+	CG	CGA	1.30492	6.50828	1.0178	0.315464	0.826343	-5.53856	0.0128498
chr1	TP73	chr1_3509125	3509125	+	CG	CGG	0.44551	4.07329	0.454278	0.652315	0.944486	-5.92965	0.0283616
chr1	TP73	chr1_3509200	3509200	+	CG	CGC	-0.837435	2.03166	-1.62799	0.112118	0.635806	-4.78822	-0.107541
chr1	TP73	chr1_3509202	3509202	+	CG	CGC	1.13905	4.37354	0.833822	0.409798	0.871704	-5.70195	0.0527063
chr1	TP73	chr1_3509274	3509274	+	CG	CGC	-0.0379336	4.56908	-0.0171113	0.986438	0.998253	-6.04921	0.00462259
chr1	TP73	chr1_3509408	3509408	+	CG	CGA	-0.179971	0.925531	-0.319488	0.751128	0.963686	-5.91488	-0.0299367
chr1	TP73	chr1_3511364	3511364	+	CG	CGG	-0.301711	3.45852	-0.305055	0.762103	0.965555	-5.89666	-0.0286603
chr1	TP73	chr1_3511374	3511374	+	CG	CGT	1.32214	3.17187	1.18093	0.245473	0.78113	-5.30619	0.108478
chr1	TP73	chr1_3511385	3511385	+	CG	CGG	-0.767431	3.93383	-0.536314	0.595082	0.931511	-5.89125	-0.021004
chr1	TP73	chr1_3511469	3511469	+	CG	CGG	-2.05953	4.11526	-1.15973	0.253888	0.787737	-5.39908	-0.088489
chr1	TP73	chr1_3511474	3511474	+	CG	CGG	-1.18927	5.46949	-0.8198	0.417793	0.874722	-5.70437	-0.0281175
chr1	TP73	chr1_3511495	3511495	+	CG	CGG	0.0653139	3.492	0.0530809	0.957965	0.994751	-6.00528	-0.00379201
chr1	TP73	chr1_3512697	3512697	+	CG	CGG	0.643664	3.36404	2.25024	0.0303758	0.411886	-3.73742	0.0439874
chr1	TP73	chr1_3512719	3512719	+	CG	CGG	0.157629	2.45078	0.860435	0.39501	0.865551	-5.68177	0.0145137
chr1	TP73	chr1_3512777	3512777	+	CG	CGG	-0.275488	4.17369	-1.1494	0.257659	0.790778	-5.39243	-0.0108452
chr1	TP73	chr1_3512784	3512784	+	CG	CGG	-0.248014	4.82268	-0.76031	0.451817	0.888363	-5.75024	-0.00708581
chr1	TP73	chr1_3512831	3512831	+	CG	CGG	0.557476	4.03866	2.16975	0.0364231	0.438738	-3.85794	0.0231082
chr1	TP73	chr1_3513754	3513754	-	CG	CGT	-0.0650713	1.7642	-0.0714152	0.943491	0.992651	-5.93011	-0.00967121
chr1	TP73	chr1_3513786	3513786	-	CG	CGA	-1.21542	3.45001	-0.547925	0.587371	0.929642	-5.86045	-0.0579973
chr1	TP73	chr1_3513796	3513796	-	CG	CGA	-1.21126	0.539424	-0.699871	0.488833	0.900229	-5.7502	-0.088978
chr1	TP73	chr1_3515345	3515345	+	CG	CGG	-0.540637	-5.24346	-0.256117	0.799259	0.971212	-6.01777	-0.0109878
chr1	TP73	chr1_3515383	3515383	+	CG	CGG	0.0397023	-4.15471	0.0494776	0.960801	0.99497	-6.00727	0.00814134
chr1	TP73	chr1_3515447	3515447	+	CG	CGC	-0.609008	0.866933	-1.10771	0.275031	0.801509	-5.40641	-0.0988376
chr1	TP73	chr1_3515449	3515449	+	CG	CGG	0.039642	-0.540669	0.104231	0.917541	0.989233	-5.99628	0.00675564
chr1	TP73	chr1_3515476	3515476	+	CG	CGG	0.0218258	-2.27097	0.0412764	0.967294	0.99589	-6.01652	0.00186795
chr1	TP73	chr1_3515480	3515480	+	CG	CGG	-0.424398	-3.11771	-0.556546	0.58114	0.927825	-5.83398	-0.0313608
chr1	TP73	chr1_3515920	3515920	+	CG	CGG	-0.0016366	2.13881	-0.0135068	0.989295	0.998508	-6.04452	-0.000388605
chr1	TP73	chr1_3515950	3515950	+	CG	CGC	0.117722	2.35025	0.896854	0.375511	0.855982	-5.65373	0.0112909
chr1	TP73	chr1_3515951	3515951	-	CG	CGA	0.205114	2.46166	0.999326	0.324033	0.831085	-5.55806	0.0180278
chr1	TP73	chr1_3515956	3515956	+	CG	CGG	0.0805722	1.67443	0.952314	0.347028	0.84224	-5.59455	0.0103638
chr1	TP73	chr1_3515957	3515957	-	CG	CGA	0.0356972	1.94363	0.231424	0.818242	0.974151	-5.97504	0.00325768
chr1	TP73	chr1_3516052	3516052	-	CG	CGA	0.176371	1.36229	0.78458	0.437622	0.882373	-5.74968	0.0238342
chr1	TP73	chr1_3516471	3516471	+	CG	CGA	0.240468	1.94585	0.525693	0.602192	0.93328	-5.82684	0.0308713
chr1	TP73	chr1_3516508	3516508	+	CG	CGG	-0.577962	1.44144	-1.31069	0.197923	0.739928	-5.20208	-0.083176
chr1	TP73	chr1_3516530	3516530	+	CG	CGT	0.00527675	1.26342	0.0139949	0.988908	0.998506	-6.0016	-0.00386902
chr1	TP73	chr1_3516533	3516533	+	CG	CGC	0.754864	2.77292	1.99736	0.05307	0.500307	-4.15689	0.0726301
chr1	TP73	chr1_3516559	3516559	+	CG	CGA	0.139379	3.13703	0.147498	0.883528	0.984679	-6.004	0.0255411
chr1	TP73	chr1_3516570	3516570	+	CG	CGA	-0.473408	1.74253	-1.06109	0.295428	0.814208	-5.4541	-0.0712741
chr1	TP73	chr1_3517834	3517834	+	CG	CGA	-0.0365378	1.27634	-0.296964	0.768131	0.966522	-5.97242	-0.00425688
chr1	TP73	chr1_3517845	3517845	+	CG	CGG	0.200427	2.66079	1.25073	0.218771	0.758983	-5.28418	0.018728
chr1	TP73	chr1_3517875	3517875	+	CG	CGC	0.0685366	2.43487	0.445682	0.658386	0.945627	-5.93522	0.00668197
chr1	TP73	chr1_3517903	3517903	+	CG	CGC	-0.118549	4.61678	-0.522837	0.604159	0.933643	-5.79242	-0.00348033
chr1	TP73	chr1_3517927	3517927	+	CG	CGC	0.205233	3.31561	1.24693	0.220145	0.760022	-5.28583	0.0121244
chr1	TP73	chr1_3517935	3517935	+	CG	CGC	0.0767766	2.90397	0.428411	0.670799	0.948364	-5.95476	0.00661243
chr1	TP73	chr1_3518469	3518469	+	CG	CGT	-0.618307	4.89396	-0.755663	0.454566	0.889084	-5.69375	-0.0219113
chr1	TP73	chr1_3518497	3518497	+	CG	CGG	-0.877187	3.68928	-1.80772	0.0786665	0.571321	-4.43589	-0.0547936
chr1	TP73	chr1_3518517	3518517	+	CG	CGG	1.7265	3.37814	1.91615	0.0629828	0.530625	-4.32772	0.132565
chr1	TP73	chr1_3518534	3518534	+	CG	CGG	2.34556	5.68271	1.89634	0.0656295	0.538296	-4.38233	0.04408
chr1	TP73	chr1_3518544	3518544	+	CG	CGC	0.67742	6.25625	0.454256	0.652259	0.94448	-5.93748	0.00922347
chr1	TP73	chr1_3518551	3518551	+	CG	CGG	-0.167249	6.79229	-0.0948425	0.924944	0.990227	-6.04521	-0.000929652
chr1	TP73	chr1_3519277	3519277	-	CG	CGG	0.842442	4.16843	0.40153	0.690306	0.951939	-5.96854	0.0452579
chr1	TP73	chr1_3519293	3519293	-	CG	CGT	2.67475	4.38264	1.67424	0.102394	0.619025	-4.73848	0.125944
chr1	TP73	chr1_3519327	3519327	-	CG	CGG	1.67386	1.5779	2.237	0.0313042	0.416842	-3.74511	0.224717
chr1	TP73	chr1_3519393	3519393	-	CG	CGT	1.49219	4.83813	0.766509	0.448166	0.88709	-5.76223	0.025892
chr1	TP73	chr1_3525088	3525088	-	CG	CGG	0.148145	3.17752	0.582737	0.563554	0.922983	-5.86812	0.0129835
chr1	TP73	chr1_3525093	3525093	-	CG	CGG	-0.12925	4.01326	-0.304396	0.762507	0.965555	-5.94834	-0.00583117
chr1	TP73	chr1_3525196	3525196	-	CG	CGG	-0.0469112	3.77083	-0.117631	0.906987	0.988299	-6.02457	-0.00180765
chr1	TP73	chr1_3525198	3525198	-	CG	CGC	1.68026	5.52452	2.15245	0.0378545	0.445076	-3.92311	0.0338688
chr1	TP73	chr1_3525882	3525882	-	CG	CGC	-0.381966	0.985074	-0.662135	0.512278	0.90841	-5.71771	-0.0638116
chr1	TP73	chr1_3525893	3525893	-	CG	CGG	-0.187373	1.54016	-0.37463	0.710225	0.955698	-5.86546	-0.0302735
chr1	TP73	chr1_3525917	3525917	-	CG	CGG	-0.673507	0.679145	-0.982089	0.332884	0.835605	-5.51966	-0.104345
chr1	TP73	chr1_3525927	3525927	-	CG	CGC	0.82541	2.72588	1.4356	0.160108	0.702035	-4.96215	0.114653
chr1	TP73	chr1_3525940	3525940	-	CG	CGT	-0.300776	-0.0217574	-0.485715	0.630235	0.939749	-5.82246	-0.0492413
chr1	TP73	chr1_3526553	3526553	+	CG	CGA	0.157412	2.7016	0.609164	0.546084	0.918124	-5.83638	0.014137
chr1	TP73	chr1_3526595	3526595	+	CG	CGG	0.0172505	0.686725	0.0775288	0.938615	0.991999	-6.04042	0.00286141
chr1	TP73	chr1_3526634	3526634	+	CG	CGC	0.19713	3.4935	0.608885	0.546267	0.918166	-5.85961	0.0107545
chr1	TP73	chr1_3526637	3526637	+	CG	CGT	0.233638	1.72501	1.1756	0.247155	0.782592	-5.3845	0.0305778
chr1	TP73	chr1_3526662	3526662	+	CG	CGT	0.28739	1.80244	1.18876	0.241998	0.778389	-5.34409	0.0337452
chr1	TP73	chr1_3526673	3526673	+	CG	CGG	0.153125	2.36248	0.635604	0.52889	0.913348	-5.83054	0.0156426
chr1	TP73	chr1_3527127	3527127	-	CG	CGG	-0.108763	-4.18546	-0.122255	0.903349	0.987803	-6.03164	-0.00381582
chr1	TP73	chr1_3527134	3527134	-	CG	CGT	-0.0434823	-6.80018	-0.0406076	0.967824	0.996042	-6.04433	0.000133039
chr1	TP73	chr1_3527139	3527139	-	CG	CGG	1.72098	-6.03197	1.63539	0.110324	0.633126	-4.79365	0.0185757
chr1	TP73	chr1_3527174	3527174	-	CG	CGA	0.538639	-4.86429	0.346478	0.731213	0.95982	-5.90153	0.00623103
chr1	TP73	chr1_3529082	3529082	-	CG	CGC	1.83027	6.4305	1.03019	0.310078	0.822992	-5.53066	0.023652
chr1	TP73	chr1_3530910	3530910	-	CG	CGG	0.0668953	0.934286	0.290147	0.773301	0.967134	-5.91373	0.0100812
chr1	TP73	chr1_3530914	3530914	-	CG	CGC	0.204005	1.46002	0.669894	0.507024	0.906671	-5.81169	0.0315515
chr1	TP73	chr1_3530964	3530964	-	CG	CGC	0.0139659	2.83197	0.055242	0.956239	0.994558	-6.00443	0.000966711
chr1	TP73	chr1_3531042	3531042	-	CG	CGT	0.284231	2.44529	1.42742	0.161722	0.703847	-5.04424	0.0282929
chr1	TP73	chr1_3532714	3532714	-	CG	CGG	0.0394724	3.33678	0.184957	0.854258	0.980048	-6.00192	0.00220035
chr1	TP73	chr1_3532716	3532716	-	CG	CGC	-0.129118	3.102	-0.530799	0.598684	0.932323	-5.9021	-0.00828885
chr1	TP73	chr1_3532724	3532724	-	CG	CGC	-0.461413	3.93963	-1.4912	0.144263	0.683501	-4.99267	-0.0178752
chr1	TP73	chr1_3532732	3532732	-	CG	CGT	0.0990437	0.394496	0.689132	0.494977	0.90218	-5.80342	0.0165525
chr1	TP73	chr1_3532814	3532814	-	CG	CGG	0.365947	3.54419	0.781987	0.439126	0.883098	-5.74178	0.0231336
chr1	TP73	chr1_3532818	3532818	-	CG	CGT	0.0844153	1.69275	0.272123	0.787019	0.969058	-5.98102	0.0118072
chr1	TP73	chr1_3533354	3533354	-	CG	CGC	0.35113	3.62082	1.80539	0.0790367	0.572258	-4.48047	0.0298664
chr1	TP73	chr1_3533359	3533359	-	CG	CGC	-0.0299048	2.85183	-0.164884	0.86992	0.982404	-6.01859	-0.00261755
chr1	TP73	chr1_3533369	3533369	-	CG	CGT	-0.00564103	2.34468	-0.0386929	0.96934	0.996191	-6.03946	-0.000633343
chr1	TP73	chr1_3533378	3533378	-	CG	CGG	-0.104171	2.70916	-0.663722	0.510923	0.907894	-5.83282	-0.00838096
chr1	TP73	chr1_3533392	3533392	-	CG	CGG	0.034251	2.55069	0.225897	0.822506	0.974687	-5.98298	0.00300732
chr1	TP73	chr1_3534546	3534546	+	CG	CGG	0.389234	2.38602	0.574351	0.569156	0.92457	-5.79007	0.0458806
chr1	TP73	chr1_3534575	3534575	+	CG	CGG	-0.826717	6.55088	-0.565734	0.57494	0.926277	-5.88682	-0.00393122
chr1	TP73	chr1_3535267	3535267	+	CG	CGC	-0.130371	0.728148	-0.563661	0.576336	0.926679	-5.89252	-0.0206826
chr1	TP73	chr1_3535273	3535273	+	CG	CGA	-0.0591567	-1.08644	-0.36685	0.71579	0.956859	-5.96556	-0.00890512
chr1	TP73	chr1_3535299	3535299	+	CG	CGT	0.0862257	0.144668	0.33453	0.739841	0.961559	-5.99254	0.0148792
chr1	TP73	chr1_3535318	3535318	+	CG	CGC	0.345895	2.79234	0.992297	0.328603	0.833106	-5.43573	0.0306895
chr1	TP73	chr1_3535902	3535902	+	CG	CGG	0.107382	-8.20097	0.108276	0.914353	0.988792	-6.04155	0.00112784
chr1	TP73	chr1_3540404	3540404	-	CG	CGG	-4.01365	-2.62871	-1.95157	0.0584788	0.517429	-4.28578	-0.387432
chr1	TP73	chr1_3540769	3540769	-	CG	CGC	-1.06325	-6.96751	-0.621955	0.537832	0.916119	-5.84882	-0.00606611
chr1	TP73	chr1_3545046	3545046	+	CG	CGA	0.671082	5.21461	0.542253	0.590848	0.930547	-5.89611	0.0323532
chr1	TP73	chr1_3545053	3545053	+	CG	CGT	0.713939	5.77714	0.806673	0.424935	0.878023	-5.72194	0.00709232
chr1	TP73	chr1_3545083	3545083	+	CG	CGA	1.38174	4.60723	2.54658	0.0151055	0.319136	-3.07919	0.0954105
chr1	TP73	chr1_3545092	3545092	+	CG	CGT	0.791444	1.69962	1.1952	0.239502	0.776739	-5.30196	0.113393
chr1	TP73	chr1_3545119	3545119	+	CG	CGA	0.607171	-1.04901	1.58231	0.121967	0.651175	-4.78629	0.0985347
chr1	TP73	chr1_3545124	3545124	+	CG	CGA	2.41854	3.78011	2.28466	0.0280757	0.401025	-3.65157	0.119452
chr1	TP73	chr1_3546384	3546384	-	CG	CGG	0.970472	4.14948	1.82975	0.075236	0.562208	-4.44879	0.0506264
chr1	TP73	chr1_3546391	3546391	-	CG	CGA	0.850563	5.72106	0.680053	0.500643	0.904344	-5.81518	0.0160478
chr1	TP73	chr1_3546425	3546425	-	CG	CGT	-0.876433	5.62487	-0.991038	0.328011	0.832806	-5.55353	-0.0314857
chr1	TP73	chr1_3546443	3546443	-	CG	CGC	1.07235	6.78624	1.18801	0.242289	0.778519	-5.34583	0.00693406
chr1	TP73	chr1_3546454	3546454	-	CG	CGA	0.0227603	2.07405	0.0521624	0.958676	0.994876	-6.0129	0.00285919
chr1	TP73	chr1_3546468	3546468	-	CG	CGC	-0.845551	5.65929	-0.666854	0.508943	0.907205	-5.8273	-0.0116213
chr1	TP73	chr1_3546474	3546474	-	CG	CGA	0.914438	4.74454	1.72778	0.0922458	0.600139	-4.61024	0.0438501
chr1	TP73	chr1_3546486	3546486	-	CG	CGT	-2.5569	4.47911	-3.70972	0.0006688	0.0788842	-0.408212	-0.149131
chr1	TP73	chr1_3546735	3546735	-	CG	CGG	-0.0968826	0.80496	-0.57114	0.571308	0.925153	-5.85978	-0.015099
chr1	TP73	chr1_3546773	3546773	-	CG	CGC	0.254343	3.05281	1.27109	0.211516	0.752892	-5.24977	0.0176148
chr1	TP73	chr1_3546796	3546796	-	CG	CGG	-0.0223185	2.18591	-0.197885	0.844202	0.978167	-5.99772	-0.00230631
chr1	TP73	chr1_3546825	3546825	-	CG	CGT	0.11678	1.05425	0.863892	0.393132	0.864915	-5.64154	0.0176792
chr1	TP73	chr1_3548894	3548894	+	CG	CGA	0.0595515	3.53719	0.216161	0.830032	0.976087	-6.01542	0.00336671
chr1	TP73	chr1_3548926	3548926	+	CG	CGC	0.483126	4.74631	1.32362	0.193632	0.736223	-5.19328	0.0165835
chr1	TP73	chr1_3548943	3548943	+	CG	CGG	0.412094	4.5077	1.12896	0.266078	0.796114	-5.39494	0.0204141
chr1	TP73	chr1_3548952	3548952	+	CG	CGC	0.290948	6.24888	0.368542	0.714539	0.956573	-5.95064	0.00396006
chr1	TP73	chr1_3548956	3548956	+	CG	CGC	-0.149163	2.98938	-0.693769	0.492097	0.901306	-5.77788	-0.0122936
chr1	TP73	chr1_3548958	3548958	+	CG	CGG	-0.457943	6.76355	-0.631817	0.531439	0.914197	-5.81904	-0.00275461
chr1	TP73	chr1_3548984	3548984	+	CG	CGG	0.0222262	4.09091	0.070447	0.944212	0.992783	-6.03338	0.000758967
chr1	TP73	chr1_3548991	3548991	+	CG	CGC	0.456872	5.47495	0.771647	0.445153	0.885352	-5.6933	0.0095592
chr1	TP73	chr1_3548993	3548993	+	CG	CGA	0.76876	5.5078	1.60591	0.116673	0.643018	-4.78858	0.0162293
chr1	TP73	chr1_3549029	3549029	+	CG	CGG	-0.538536	4.4646	-1.55329	0.128742	0.662655	-4.77602	-0.0152345
chr1	TP73	chr1_3549236	3549236	-	CG	CGA	0.145437	3.10237	1.11279	0.272874	0.800223	-5.40846	0.00995192
chr1	TP73	chr1_3549276	3549276	-	CG	CGC	0.30656	4.02734	2.59455	0.0134332	0.304608	-3.03097	0.0124139
chr1	TP73	chr1_3549297	3549297	-	CG	CGG	-0.056986	4.25888	-0.258034	0.79779	0.971008	-5.98616	-0.00194525
chr1	TP73	chr1_3549349	3549349	-	CG	CGT	-0.0394215	3.39367	-0.258764	0.797231	0.970845	-5.99542	-0.00221933
chr1	TP73	chr1_3549370	3549370	-	CG	CGC	0.200629	4.41744	1.09502	0.280482	0.804973	-5.45031	0.00600871
chr1	TP73	chr1_3550198	3550198	-	CG	CGG	0.0585645	3.32478	0.273148	0.786236	0.968942	-5.98091	0.00351575
chr1	TP73	chr1_3550207	3550207	-	CG	CGT	-0.302451	5.12302	-0.957617	0.344382	0.841441	-5.57547	-0.00591417
chr1	TP73	chr1_3550215	3550215	-	CG	CGT	-0.193369	3.91519	-0.798864	0.429394	0.880113	-5.71007	-0.008338
chr1	TP73	chr1_3550222	3550222	-	CG	CGG	-0.0231261	5.09261	-0.0588525	0.953382	0.994189	-6.01222	-0.000329721
chr1	TP73	chr1_3550230	3550230	-	CG	CGG	0.330652	5.18264	0.756767	0.453912	0.889022	-5.70829	0.00745967
chr1	TP73	chr1_3550261	3550261	-	CG	CGA	-0.0827004	2.48509	-0.467852	0.642595	0.942574	-5.8981	-0.0073288
chr1	TP73	chr1_3550326	3550326	-	CG	CGT	-0.045193	2.22679	-0.227811	0.821029	0.974584	-6.00723	-0.00508423
chr1	TP73	chr1_3551601	3551601	-	CG	CGG	0.416772	3.79772	1.82575	0.0758486	0.564214	-4.49391	0.0194845
chr1	TP73	chr1_3551621	3551621	-	CG	CGT	0.248874	3.66795	1.10023	0.278237	0.803531	-5.46537	0.0117907
chr1	TP73	chr1_3551635	3551635	-	CG	CGC	-0.0159508	4.11739	-0.0885635	0.929899	0.99105	-5.98627	-0.000521373
chr1	TP73	chr1_3551676	3551676	-	CG	CGG	-0.149133	3.45813	-0.701426	0.487362	0.899816	-5.78181	-0.00799814
chr1	TP73	chr1_3551681	3551681	-	CG	CGG	0.229651	4.22037	1.31233	0.197375	0.739193	-5.2044	0.0076148
chr1	TP73	chr1_3551688	3551688	-	CG	CGC	-0.250799	4.61122	-1.27527	0.210048	0.751596	-5.21186	-0.00674159
chr1	TP73	chr1_3551692	3551692	-	CG	CGA	0.300838	3.97502	1.49231	0.143973	0.683097	-4.98381	0.0120332
chr1	TP73	chr1_3551921	3551921	+	CG	CGC	-0.312606	3.88302	-0.821981	0.416277	0.874265	-5.6893	-0.0197007
chr1	TP73	chr1_3551923	3551923	+	CG	CGG	0.369995	4.96894	0.93601	0.355249	0.845857	-5.54912	0.0142714
chr1	TP73	chr1_3551976	3551976	+	CG	CGC	1.7236	5.77756	2.51579	0.016277	0.327765	-3.19813	0.0262249
chr1	TP73	chr1_3551978	3551978	+	CG	CGT	-0.655954	5.99892	-0.676232	0.503038	0.905107	-5.82262	-0.00755994
chr1	TP73	chr1_3551984	3551984	+	CG	CGT	-0.425026	4.5122	-1.07966	0.287181	0.809442	-5.45403	-0.0223352
chr1	TP73	chr1_3552025	3552025	+	CG	CGG	-0.468099	3.75146	-1.29898	0.201872	0.743525	-5.22938	-0.024629
chr1	TP73	chr1_3553361	3553361	-	CG	CGT	0.186963	4.02927	1.08055	0.286788	0.809316	-5.46374	0.00755528
chr1	TP73	chr1_3553363	3553363	-	CG	CGC	-0.187198	4.01649	-1.82186	0.0764488	0.565972	-4.43833	-0.00763404
chr1	TP73	chr1_3553396	3553396	-	CG	CGG	-0.027961	3.59965	-0.227848	0.821	0.974581	-6.01118	-0.000997046
chr1	TP73	chr1_3553417	3553417	-	CG	CGA	-0.122872	4.55513	-0.614032	0.542897	0.917509	-5.84249	-0.00373277
chr1	TP73	chr1_3553422	3553422	-	CG	CGC	0.0240876	4.67638	0.182131	0.85646	0.980505	-5.98381	0.000892941
chr1	TP73	chr1_3553792	3553792	+	CG	CGA	0.13534	3.81649	0.714363	0.47942	0.89715	-5.76185	0.005436
chr1	TP73	chr1_3553850	3553850	+	CG	CGG	0.429154	4.67211	2.42277	0.0203384	0.355568	-3.36616	0.0130856
chr1	TP73	chr1_3553870	3553870	+	CG	CGC	0.141525	5.17671	0.381932	0.704665	0.954454	-5.93689	0.00335147
chr1	TP73	chr1_3553909	3553909	+	CG	CGG	0.154209	3.19113	0.682628	0.499032	0.903724	-5.76999	0.0114043
chr1	TP73	chr1_3554729	3554729	+	CG	CGT	-1.67064	5.28388	-1.02716	0.310916	0.823636	-5.54235	-0.0343356
chr1	TP73	chr1_3554769	3554769	+	CG	CGG	-2.86022	5.6413	-2.64817	0.0117664	0.287995	-2.93129	-0.0800513
chr1	TP73	chr1_3554784	3554784	+	CG	CGC	-2.77819	6.28702	-1.8704	0.0692384	0.548063	-4.42813	-0.0252078
chr1	TP73	chr1_3554805	3554805	+	CG	CGC	-2.85163	3.90828	-3.58418	0.000958353	0.0938548	-0.718579	-0.131254
chr1	TP73	chr1_3554808	3554808	+	CG	CGG	-1.18465	3.94493	-1.9319	0.0609438	0.524872	-4.28757	-0.0666547
chr1	TP73	chr1_3555551	3555551	-	CG	CGC	-2.3745	6.5447	-1.58914	0.120414	0.648915	-4.86516	-0.0200054
chr1	TP73	chr1_3555795	3555795	-	CG	CGG	0.550233	3.72891	1.43786	0.158757	0.700258	-5.06699	0.0273553
chr1	TP73	chr1_3555872	3555872	+	CG	CGT	-0.51606	3.09437	-1.60122	0.117708	0.644591	-4.79519	-0.0446924
chr1	TP73	chr1_3555873	3555873	-	CG	CGG	-0.180326	2.85122	-0.638563	0.526983	0.912809	-5.83883	-0.0148195
chr1	TP73	chr1_3555885	3555885	+	CG	CGT	-0.303186	4.65838	-0.625575	0.535378	0.915421	-5.81341	-0.0142904
chr1	TP73	chr1_3555886	3555886	-	CG	CGC	0.0348673	4.24817	0.0922005	0.927029	0.990638	-6.0105	0.000831453
chr1	TP73	chr1_3555893	3555893	+	CG	CGC	-0.459304	4.69507	-0.910755	0.368234	0.852262	-5.58991	-0.018018
chr1	TP73	chr1_3555894	3555894	-	CG	CGA	0.0600457	3.94635	0.281393	0.779954	0.968377	-5.98774	0.00322949
chr1	TP73	chr1_3555932	3555932	+	CG	CGC	-0.579979	5.37916	-1.0175	0.315428	0.826329	-5.52513	-0.0111542
chr1	TP73	chr1_3555933	3555933	-	CG	CGC	-0.35581	5.20966	-0.95307	0.34665	0.842091	-5.58396	-0.00641531
chr1	TP73	chr1_3556523	3556523	+	CG	CGC	0.00610745	5.85455	0.00503355	0.996011	0.999423	-6.02997	-0.0102091
chr1	TP73	chr1_3556649	3556649	-	CG	CGC	1.0457	5.39564	0.952418	0.346976	0.84224	-5.60897	0.0200495
chr1	TP73	chr1_3556690	3556690	-	CG	CGT	-0.431668	3.38589	-1.81886	0.0769158	0.566759	-4.48288	-0.0287253
chr1	TP73	chr1_3556706	3556706	-	CG	CGT	0.29033	4.24297	0.719707	0.476162	0.896164	-5.77462	0.0144254
chr1	TP73	chr1_3556716	3556716	-	CG	CGT	0.81267	4.65698	1.70555	0.0963519	0.607966	-4.66565	0.0280774
chr1	TP73	chr1_3556745	3556745	-	CG	CGG	-0.450252	4.54039	-1.31401	0.196815	0.738954	-5.15641	-0.0190828
chr1	TP73	chr1_3556759	3556759	-	CG	CGG	-0.655256	3.32595	-1.55364	0.12866	0.662568	-4.89361	-0.0423028
chr1	TP73	chr1_3556778	3556778	-	CG	CGA	0.121373	3.73096	0.298143	0.767237	0.966423	-5.97428	0.00735986
chr1	TP73	chr1_3559373	3559373	+	CG	CGT	-1.70994	5.21498	-1.09758	0.279378	0.804381	-5.47272	-0.0388406
chr1	TP73	chr1_3559453	3559453	+	CG	CGA	0.210183	3.82184	0.704017	0.485765	0.899216	-5.72019	0.0181584
chr1	TP73	chr1_3559468	3559468	+	CG	CGC	0.705581	5.1232	1.17768	0.246333	0.78184	-5.28722	0.041112
chr1	TP73	chr1_3559502	3559502	+	CG	CGC	-0.894557	3.10275	-1.07437	0.289513	0.810661	-5.40864	-0.0738381
chr1	TP73	chr1_3562348	3562348	+	CG	CGG	-0.570898	3.5218	-1.09708	0.279593	0.804486	-5.45143	-0.0355516
chr1	TP73	chr1_3562368	3562368	+	CG	CGC	-0.98916	4.50421	-1.67542	0.102162	0.618626	-4.68434	-0.0409178
chr1	TP73	chr1_3562370	3562370	+	CG	CGC	-0.0670066	3.61348	-0.151679	0.880252	0.984275	-5.94695	-0.00538963
chr1	TP73	chr1_3562384	3562384	+	CG	CGG	0.27765	2.99902	0.540277	0.592196	0.93092	-5.84845	0.0272632
chr1	TP73	chr1_3562398	3562398	+	CG	CGG	0.589567	5.62849	0.532842	0.597283	0.932052	-5.90637	0.0098986
chr1	TP73	chr1_3562422	3562422	+	CG	CGG	0.52293	6.87734	0.313598	0.755562	0.964438	-6.00191	0.00431617
chr1	TP73	chr1_3562429	3562429	+	CG	CGA	-0.0624493	2.68672	-0.160776	0.873132	0.982815	-5.98755	-0.00675937
chr1	TP73	chr1_3562433	3562433	+	CG	CGC	-0.299916	6.88715	-0.205175	0.838544	0.977565	-6.02805	-0.00246042
chr1	TP73	chr1_3562438	3562438	+	CG	CGA	-0.192144	3.66283	-0.378484	0.707202	0.955012	-5.95346	-0.0139413
chr1	TP73	chr1_3562445	3562445	+	CG	CGC	-1.603	6.59405	-1.00587	0.320915	0.829486	-5.56289	-0.0114316
chr1	TP73	chr1_3563429	3563429	-	CG	CGC	0.509968	5.08836	0.247215	0.806164	0.972491	-6.00014	0.00398217
chr1	TP73	chr1_3563759	3563759	-	CG	CGG	0.605348	4.27243	1.35275	0.184225	0.727303	-5.16812	0.0237021
chr1	TP73	chr1_3563794	3563794	-	CG	CGT	0.0852898	2.90304	0.27298	0.786364	0.968942	-5.99954	0.00694591
chr1	TP73	chr1_3563837	3563837	-	CG	CGT	0.0579674	2.97653	0.186896	0.852749	0.979593	-5.99481	0.00760984
chr1	TP73	chr1_3563874	3563874	-	CG	CGT	0.433536	1.53765	2.00691	0.0519986	0.496752	-4.19494	0.0601612
chr1	TP73	chr1_3564905	3564905	-	CG	CGA	-1.57195	4.14996	-2.76239	0.00883315	0.256639	-2.65437	-0.0975265
chr1	TP73	chr1_3564951	3564951	-	CG	CGG	-0.0933498	6.77479	-0.0613135	0.951435	0.993838	-6.04739	-0.000187012
chr1	TP73	chr1_3564972	3564972	-	CG	CGT	-0.581405	3.75419	-0.970731	0.337894	0.83779	-5.54052	-0.0444907
chr1	TP73	chr1_3564983	3564983	-	CG	CGG	-1.88323	3.81015	-2.74213	0.00929831	0.260973	-2.70628	-0.118164
chr1	TP73	chr1_3565005	3565005	-	CG	CGC	0.293132	6.36197	0.306284	0.76108	0.965394	-5.97826	0.00198426
chr1	TP73	chr1_3565012	3565012	-	CG	CGT	-0.740186	4.09817	-1.28608	0.206289	0.748047	-5.17582	-0.0413734
chr1	TP73	chr1_3565619	3565619	+	CG	CGA	0.324847	1.22092	0.976216	0.335205	0.836686	-5.56539	0.0500848
chr1	TP73	chr1_3565635	3565635	+	CG	CGA	-0.31534	2.6261	-1.00828	0.319773	0.829124	-5.49108	-0.0347338
chr1	TP73	chr1_3565709	3565709	+	CG	CGG	0.424615	1.09924	1.7815	0.08292	0.580779	-4.56302	0.0636935
chr1	TP73	chr1_3567622	3567622	+	CG	CGG	-1.43965	-7.95521	-1.12346	0.268375	0.797675	-5.44208	-0.00442708
chr1	TP73	chr1_3567638	3567638	+	CG	CGT	-1.01792	-5.47225	-1.07897	0.287484	0.809733	-5.48725	-0.0158993
chr1	TP73	chr1_3567646	3567646	+	CG	CGG	-1.69008	-6.74214	-1.05829	0.296684	0.814694	-5.5142	-0.0188598
chr1	TP73	chr1_3567650	3567650	+	CG	CGC	-0.982567	-5.806	-0.910158	0.368545	0.852314	-5.64871	-0.0183071
chr1	TP73	chr1_3567673	3567673	+	CG	CGC	-0.822899	-6.7102	-0.753603	0.455787	0.889529	-5.7637	-0.0115563
chr1	TP73	chr1_3567675	3567675	+	CG	CGG	-1.22066	-4.51264	-1.92051	0.0624123	0.529125	-4.27307	-0.0501434
chr1	TP73	chr1_3567679	3567679	+	CG	CGC	-1.51015	-4.89826	-1.71307	0.094947	0.605101	-4.65333	-0.0389239
chr1	TP73	chr1_3567693	3567693	+	CG	CGG	-0.151716	-3.7259	-0.3492	0.72889	0.959312	-5.9069	-0.0127015
chr1	TP73	chr1_3567697	3567697	+	CG	CGA	0.263793	-2.44225	0.729478	0.470236	0.894403	-5.74111	0.0318103
chr1	TP73	chr1_3567713	3567713	+	CG	CGC	-1.60053	-4.0377	-2.29972	0.0271197	0.396088	-3.64354	-0.101699
chr1	TP73	chr1_3567715	3567715	+	CG	CGC	-0.710591	-3.52495	-1.56576	0.125794	0.658248	-4.85894	-0.0539935
chr1	TP73	chr1_3567717	3567717	+	CG	CGC	0.405895	-2.87081	0.890084	0.379088	0.857594	-5.63641	0.0340526
chr1	TP73	chr1_3567719	3567719	+	CG	CGT	-0.545257	-4.46668	-0.674075	0.504392	0.90575	-5.80715	-0.0221384
chr1	TP73	chr1_3567729	3567729	+	CG	CGG	-1.75072	-4.29761	-1.70513	0.0964316	0.608291	-4.6683	-0.0926807
chr1	TP73	chr1_3567732	3567732	+	CG	CGG	-0.833424	-3.79	-1.34029	0.188204	0.730741	-5.15735	-0.0546044
chr1	TP73	chr1_3567738	3567738	+	CG	CGG	-1.58883	-5.838	-1.09446	0.280723	0.805222	-5.47523	-0.0241227
chr1	TP73	chr1_3570290	3570290	+	CG	CGC	0.00875611	0.386445	0.0454878	0.96396	0.995451	-6.03461	0.00147016
chr1	TP73	chr1_3570292	3570292	+	CG	CGT	-0.145434	-0.428057	-0.628359	0.533572	0.914822	-5.85035	-0.0246903
chr1	TP73	chr1_3570315	3570315	+	CG	CGC	0.0316307	0.865428	0.125293	0.90096	0.987376	-6.03451	0.00547166
chr1	TP73	chr1_3570343	3570343	+	CG	CGG	0.0371036	0.578719	0.164365	0.870325	0.982511	-6.03264	0.00597139
chr1	TP73	chr1_3570382	3570382	+	CG	CGG	0.228691	1.5274	1.09814	0.279135	0.804198	-5.45743	0.031181
chr1	TP73	chr1_3570421	3570421	+	CG	CGT	-0.021324	1.40822	-0.119336	0.905646	0.988183	-6.00602	-0.00288953
chr1	TP73	chr1_3571507	3571507	+	CG	CGA	-0.0531247	1.28777	-0.295985	0.768872	0.96663	-5.9792	-0.0075475
chr1	TP73	chr1_3571519	3571519	+	CG	CGC	-0.124845	2.10038	-0.811794	0.422026	0.876745	-5.69617	-0.01311
chr1	TP73	chr1_3571539	3571539	+	CG	CGG	-0.132718	1.65075	-1.07154	0.290764	0.811528	-5.42363	-0.0169057
chr1	TP73	chr1_3571543	3571543	+	CG	CGA	-0.120831	1.55079	-0.847393	0.402145	0.868706	-5.66625	-0.0156714
chr1	TP73	chr1_3571564	3571564	+	CG	CGG	-0.107751	2.00502	-0.606514	0.547823	0.918595	-5.85864	-0.0120818
chr1	TP73	chr1_3571567	3571567	+	CG	CGG	0.0414556	1.88097	0.330154	0.743119	0.962075	-5.90181	0.00473094
chr1	TP73	chr1_3571587	3571587	+	CG	CGA	0.0900212	2.61421	0.519106	0.606733	0.933949	-5.90439	0.00768694
chr1	TP73	chr1_3571607	3571607	+	CG	CGC	0.211682	3.526	2.20301	0.0338052	0.427545	-3.79134	0.0109716
chr1	TP73	chr1_3571609	3571609	+	CG	CGT	-0.120888	3.7391	-1.48498	0.145896	0.685385	-4.96317	-0.00530813
chr1	TP73	chr1_3571615	3571615	+	CG	CGG	0.0953542	2.02812	0.819834	0.417484	0.874603	-5.70625	0.0103226
chr1	TP73	chr1_3581380	3581380	+	CG	CGG	2.2649	4.40663	2.47441	0.0182577	0.341571	-3.2873	0.0795233
chr1	TP73	chr1_3581440	3581440	+	CG	CGA	3.49414	5.17131	4.1134	0.000219928	0.0462725	0.598137	0.152552
chr1	TP73	chr1_3581447	3581447	+	CG	CGA	1.54942	3.82757	1.62967	0.112257	0.63613	-4.736	0.110439
chr1	TP73	chr1_3581461	3581461	+	CG	CGA	0.492444	2.50127	0.97345	0.336907	0.837517	-5.52537	0.0593896
chr1	TP73	chr1_3582079	3582079	+	CG	CGA	-0.00866366	2.54261	-0.0191018	0.984861	0.998159	-6.0281	0.00825281
chr1	TP73	chr1_3582091	3582091	+	CG	CGG	0.833917	2.22632	2.85239	0.00701724	0.231863	-2.4543	0.0976843
chr1	TP73	chr1_3582126	3582126	+	CG	CGG	-0.135419	0.889506	-0.488704	0.627893	0.939032	-5.89858	-0.0190941
chr1	TP73	chr1_3582165	3582165	+	CG	CGT	0.106407	1.09481	0.263981	0.793238	0.97023	-5.99135	0.0158237
chr1	TP73	chr1_3583267	3583267	+	CG	CGT	-0.00654511	-0.340922	-0.0170634	0.986476	0.99826	-6.02762	-0.000423618
chr1	TP73	chr1_3583288	3583288	+	CG	CGG	-0.226178	-0.658099	-0.551504	0.584555	0.92878	-5.86804	-0.0347554
chr1	TP73	chr1_3583308	3583308	+	CG	CGG	-0.624363	0.300702	-2.25519	0.0300352	0.410418	-3.72869	-0.100992
chr1	TP73	chr1_3583333	3583333	+	CG	CGC	0.219162	0.909463	0.771816	0.445054	0.885345	-5.72465	0.0329
chr1	TP73	chr1_3583335	3583335	+	CG	CGA	0.480921	1.91901	1.62735	0.112026	0.635616	-4.77335	0.0605883
chr1	TP73	chr1_3583350	3583350	+	CG	CGG	0.157663	1.39851	0.380747	0.705537	0.95473	-5.95057	0.0218637
chr1	TP73	chr1_3583354	3583354	+	CG	CGT	0.852489	1.63725	1.95058	0.0586001	0.517612	-4.28266	0.107492
chr1	TP73	chr1_3583368	3583368	+	CG	CGG	0.16594	2.22857	0.315016	0.754494	0.964242	-5.98024	0.0205385
chr1	TP73	chr1_3585603	3585603	+	CG	CGC	1.29858	-4.45025	0.554	0.583253	0.928543	-5.87152	0.0412205
chr1	TP73	chr1_3585653	3585653	+	CG	CGC	-0.181218	-4.54551	-0.0920537	0.927203	0.990663	-6.01146	-0.00695017
chr1	TP73	chr1_3585703	3585703	+	CG	CGA	-3.88992	-5.67245	-2.27316	0.0295417	0.408085	-3.69467	-0.0718337
chr1	TP73	chr1_3585711	3585711	+	CG	CGG	-2.2813	-4.54127	-1.21445	0.233057	0.770456	-5.32212	-0.0781438
chr1	TP73	chr1_3588492	3588492	+	CG	CGG	-0.885351	-1.18041	-1.30072	0.201279	0.743245	-5.21559	-0.144071
chr1	TP73	chr1_3588520	3588520	+	CG	CGC	-0.867327	-0.952005	-1.87576	0.0684784	0.546277	-4.39353	-0.139329
chr1	TP73	chr1_3588553	3588553	+	CG	CGG	-1.25342	1.29198	-2.72926	0.00960526	0.2646	-2.7551	-0.192107
chr1	TP73	chr1_3588568	3588568	+	CG	CGC	-0.278671	1.72592	-0.510099	0.612968	0.935298	-5.86603	-0.0420116
chr1	TP73	chr1_3588610	3588610	+	CG	CGT	-0.728936	-2.04298	-1.3561	0.183168	0.726296	-5.10757	-0.0940608
chr1	TP73	chr1_3588623	3588623	+	CG	CGC	-0.291573	1.62338	-0.388718	0.69968	0.953584	-5.94612	-0.0465826
chr1	TP73	chr1_3589784	3589784	+	CG	CGC	-0.0697461	3.4473	-0.147514	0.883516	0.984679	-6.01269	-0.0012259
chr1	TP73	chr1_3589786	3589786	+	CG	CGT	0.424996	2.86755	1.09206	0.281764	0.805864	-5.45292	0.0439415
chr1	TP73	chr1_3589814	3589814	+	CG	CGA	0.577499	2.87905	1.47458	0.14866	0.688131	-4.98002	0.0484712
chr1	TP73	chr1_3589831	3589831	+	CG	CGG	0.354695	1.19857	1.59445	0.11922	0.647298	-4.83504	0.0546772
chr1	TP73	chr1_3589856	3589856	+	CG	CGC	0.215863	3.14935	1.12284	0.269479	0.798066	-5.352	0.0150638
chr1	TP73	chr1_3589862	3589862	+	CG	CGT	-0.0172314	0.437033	-0.0741614	0.941276	0.992336	-6.0255	-0.00307535
chr1	TP73	chr1_3589879	3589879	+	CG	CGC	0.249379	-2.09927	0.266946	0.790972	0.969961	-5.95085	0.0220644
chr1	TP73	chr1_3589904	3589904	+	CG	CGG	0.11306	0.594537	0.414438	0.680912	0.95045	-5.92808	0.0173238
chr1	TP73	chr1_3590367	3590367	-	CG	CGG	0.187921	1.06866	1.11787	0.270722	0.798733	-5.36225	0.0230029
chr1	TP73	chr1_3590440	3590440	-	CG	CGC	0.0332969	0.48219	0.203533	0.839818	0.977653	-5.99069	0.00425996
chr1	TP73	chr1_3590451	3590451	-	CG	CGT	0.00799908	-0.0724241	0.0576011	0.954372	0.994272	-6.02838	0.00134058
chr1	TP73	chr1_3590474	3590474	-	CG	CGG	0.0558047	-0.13139	0.371049	0.712686	0.956269	-5.94369	0.00858652
chr1	TP73	chr1_3592184	3592184	-	CG	CGC	1.84418	5.98338	1.8429	0.0732489	0.55736	-4.45654	0.0224564
chr1	TP73	chr1_3592188	3592188	-	CG	CGT	0.663635	-0.85304	0.964067	0.34118	0.839771	-5.52041	0.111107
chr1	TP73	chr1_3592193	3592193	-	CG	CGA	-0.861729	5.39489	-0.793577	0.432428	0.880877	-5.715	-0.0263156
chr1	TP73	chr1_3592210	3592210	-	CG	CGG	0.856419	3.46499	1.95677	0.0578408	0.516125	-4.20761	0.0747837
chr1	TP73	chr1_3592239	3592239	-	CG	CGC	0.54992	3.43443	0.909312	0.368986	0.852531	-5.6365	0.0563669
chr1	TP73	chr1_3592307	3592307	-	CG	CGA	0.859906	2.36037	5.51684	2.71203e-06	0.0040457	4.49601	0.100049
chr1	TP73	chr1_3593859	3593859	-	CG	CGG	-0.295556	1.17901	-0.939824	0.353314	0.844971	-5.5939	-0.0438617
chr1	TP73	chr1_3593870	3593870	-	CG	CGA	0.0366203	0.227379	0.133869	0.894221	0.986347	-6.00603	0.00515354
chr1	TP73	chr1_3593924	3593924	-	CG	CGT	-0.593132	0.647106	-2.20112	0.0339498	0.428036	-3.82184	-0.0954527
chr1	TP73	chr1_3593994	3593994	-	CG	CGA	-0.144845	0.305337	-0.723789	0.473681	0.895359	-5.73875	-0.0240584
chr1	TP73	chr1_3595669	3595669	+	CG	CGG	0.257891	1.21399	1.19981	0.237729	0.775324	-5.33474	0.0348561
chr1	TP73	chr1_3595697	3595697	+	CG	CGG	0.649902	0.818537	2.88886	0.0063859	0.223645	-2.39392	0.0964654
chr1	TP73	chr1_3595710	3595710	+	CG	CGC	0.65411	1.01887	1.60154	0.117638	0.644418	-4.84135	0.0967533
chr1	TP73	chr1_3595712	3595712	+	CG	CGC	0.744002	0.887414	1.8962	0.0656479	0.538349	-4.3822	0.111602
chr1	TP73	chr1_3595728	3595728	+	CG	CGC	0.440533	0.701759	1.46494	0.151261	0.691614	-5.02893	0.0671807
chr1	TP73	chr1_3598056	3598056	+	CG	CGG	0.101987	5.16685	0.237525	0.813541	0.9733	-5.99868	0.00220868
chr1	TP73	chr1_3598057	3598057	-	CG	CGC	-0.262974	5.1616	-0.348376	0.729504	0.959376	-5.96627	-0.00285545
chr1	TP73	chr1_3598060	3598060	+	CG	CGG	-0.333301	4.53141	-1.42298	0.162998	0.705175	-5.06351	-0.012417
chr1	TP73	chr1_3598061	3598061	-	CG	CGT	0.179099	4.1919	0.470154	0.640965	0.942477	-5.90317	0.00789513
chr1	TP73	chr1_3598064	3598064	+	CG	CGC	-0.314324	4.35723	-1.08817	0.283454	0.806946	-5.46555	-0.0101856
chr1	TP73	chr1_3598065	3598065	-	CG	CGC	-0.0942043	5.44373	-0.345466	0.731672	0.959924	-5.94846	-0.00610848
chr1	TP73	chr1_3598110	3598110	+	CG	CGT	0.218675	3.68551	0.685865	0.497011	0.903137	-5.81493	0.0100413
chr1	TP73	chr1_3598111	3598111	-	CG	CGC	-0.236821	5.48563	-0.269521	0.789004	0.969469	-5.99518	-0.00317026
chr1	TP73	chr1_3598131	3598131	+	CG	CGG	-0.0427239	2.53895	-0.194431	0.846887	0.978741	-5.99238	-0.0041341
chr1	TP73	chr1_3598911	3598911	-	CG	CGA	0.0497676	3.26749	0.0232012	0.981613	0.997944	-6.03869	-0.054772
chr1	TP73	chr1_3598918	3598918	-	CG	CGG	-0.842576	6.65371	-0.554258	0.582689	0.928391	-5.89424	-0.0053741
chr1	TP73	chr1_3598921	3598921	-	CG	CGC	-0.896668	6.14506	-0.518236	0.607334	0.934129	-5.91415	-0.00978045
chr1	TP73	chr1_3598971	3598971	-	CG	CGT	0.538942	1.67261	1.11986	0.269887	0.798151	-5.36507	0.0791354
chr1	TP73	chr1_3602519	3602519	+	CG	CGG	3.87487	5.70045	3.08491	0.00392733	0.182185	-1.96901	0.0682333
chr1	TP73	chr1_3602578	3602578	+	CG	CGT	-0.648325	4.86983	-0.531206	0.598579	0.932323	-5.8609	-0.00389143
chr1	TP73	chr1_3602620	3602620	+	CG	CGC	1.98605	4.19011	1.69861	0.0981298	0.611028	-4.66158	0.129535
chr1	TP73	chr1_3602645	3602645	+	CG	CGG	-1.66324	1.91848	-1.5676	0.125833	0.658324	-4.82809	-0.129396
chr1	TP73	chr1_3602794	3602794	-	CG	CGC	0.435077	4.08308	1.96541	0.056796	0.513109	-4.25001	0.0203744
chr1	TP73	chr1_3602803	3602803	-	CG	CGG	0.363571	3.90628	1.82512	0.075946	0.564484	-4.49335	0.0153412
chr1	TP73	chr1_3602816	3602816	-	CG	CGT	0.292948	1.6436	2.05644	0.0467382	0.478066	-4.0972	0.0366523
chr1	TP73	chr1_3602828	3602828	-	CG	CGG	0.184627	2.33481	1.05332	0.298926	0.81645	-5.51063	0.0196933
chr1	TP73	chr1_3602835	3602835	-	CG	CGT	0.123574	1.33281	0.836946	0.407918	0.8712	-5.67676	0.0174292
chr1	TP73	chr1_3602855	3602855	-	CG	CGG	0.256035	1.25481	1.68594	0.100102	0.614704	-4.71481	0.0371129
chr1	TP73	chr1_3602904	3602904	-	CG	CGG	0.0700127	1.31594	0.522897	0.604118	0.933643	-5.8787	0.0100284
chr1	TP73	chr1_3602917	3602917	-	CG	CGC	0.116067	3.47436	0.571234	0.571245	0.925123	-5.83276	0.00965576
chr1	TP73	chr1_3604437	3604437	+	CG	CGG	-0.593925	1.62016	-0.918398	0.364432	0.850376	-5.61325	-0.0822386
chr1	TP73	chr1_3604464	3604464	+	CG	CGG	-0.395202	5.65705	-0.182992	0.855816	0.980359	-6.03219	-0.0062318
chr1	TP73	chr1_3604793	3604793	+	CG	CGT	0.420285	1.18498	1.24466	0.220968	0.760814	-5.30792	0.0512622
chr1	TP73	chr1_3604868	3604868	+	CG	CGG	-0.519222	1.62006	-1.77384	0.0842004	0.583129	-4.54602	-0.0692388
chr1	TP73	chr1_3604882	3604882	+	CG	CGG	-0.470806	1.46033	-1.11226	0.273097	0.800252	-5.43806	-0.0691956
chr1	TP73	chr1_3605234	3605234	+	CG	CGT	-0.292312	-2.7046	-0.472655	0.639195	0.942085	-5.86763	-0.0329139
chr1	TP73	chr1_3605255	3605255	+	CG	CGC	1.77901	3.29127	2.06564	0.0458147	0.475255	-4.06442	0.169245
chr1	TP73	chr1_3605302	3605302	+	CG	CGT	0.292129	-0.799872	0.576248	0.567886	0.924135	-5.85806	0.0473427
chr1	TP73	chr1_3605315	3605315	+	CG	CGC	0.80926	3.42543	1.14265	0.260417	0.792734	-5.38782	0.0634035
chr1	TP73	chr1_3605329	3605329	+	CG	CGC	0.674289	2.51407	1.37576	0.177047	0.720408	-5.0998	0.0705164
chr1	TP73	chr1_3605748	3605748	-	CG	CGA	-0.290933	3.64723	-0.227409	0.821408	0.974614	-5.9821	-0.0343424
chr1	TP73	chr1_3605811	3605811	-	CG	CGG	-0.634405	-1.60607	-1.15365	0.256341	0.789655	-5.36846	-0.0825873
chr1	TP73	chr1_3605839	3605839	-	CG	CGT	-0.834933	-0.251063	-2.30475	0.0271339	0.396168	-3.62393	-0.141436
chr1	TP73	chr1_3606384	3606384	+	CG	CGC	-0.286702	3.07994	-1.05341	0.298884	0.816429	-5.50565	-0.0187209
chr1	TP73	chr1_3606445	3606445	+	CG	CGG	-0.0495435	1.49428	-0.300657	0.765335	0.966175	-5.98178	-0.00764442
chr1	TP73	chr1_3606481	3606481	+	CG	CGG	-0.16145	1.40003	-0.726658	0.471941	0.894841	-5.78098	-0.0213258
chr1	TP73	chr1_3606507	3606507	+	CG	CGG	-0.143915	0.451824	-0.779154	0.440772	0.883828	-5.74007	-0.023847
chr1	TP73	chr1_3607953	3607953	+	CG	CGC	0.146193	4.6522	0.101013	0.920092	0.989495	-6.02624	0.0168352
chr1	TP73	chr1_3607995	3607995	+	CG	CGG	-0.144793	2.50861	-0.13534	0.893086	0.986208	-5.99506	-0.00671652
chr1	TP73	chr1_3608016	3608016	+	CG	CGG	-1.03256	1.67885	-1.33677	0.189558	0.732059	-5.14822	-0.128347
chr1	TP73	chr1_3608027	3608027	+	CG	CGG	-0.654527	4.58203	-0.409923	0.684256	0.951257	-5.94219	-0.0247836
chr1	TP73	chr1_3608257	3608257	+	CG	CGG	2.77033	4.8094	1.07872	0.288409	0.810233	-5.43877	0.0643089
chr1	TP73	chr1_3608273	3608273	+	CG	CGT	2.88655	0.89028	1.82566	0.0768141	0.566653	-4.42083	0.3146
chr1	TP73	chr1_3608921	3608921	-	CG	CGA	-1.42547	-0.0140691	-2.07081	0.045913	0.475634	-4.0282	-0.232124
chr1	TP73	chr1_3608930	3608930	-	CG	CGC	1.83678	4.98934	1.07852	0.288276	0.810233	-5.46085	0.0623375
chr1	TP73	chr1_3608951	3608951	-	CG	CGT	1.26064	5.27847	0.641354	0.525525	0.91216	-5.83655	0.0315249
chr1	TP73	chr1_3608957	3608957	-	CG	CGC	2.98263	5.01282	1.37468	0.178082	0.721631	-5.13229	0.0754432
chr1	TP73	chr1_3613222	3613222	+	CG	CGG	-0.953401	-2.4933	-2.66364	0.0113222	0.283527	-2.88933	-0.115125
chr1	TP73	chr1_3613327	3613327	+	CG	CGA	0.00680603	1.28803	0.0228465	0.981894	0.997944	-6.01538	0.00212264
chr1	TP73	chr1_3613334	3613334	+	CG	CGG	0.105414	1.74109	0.399111	0.692073	0.952323	-5.94389	0.014241
chr1	TP73	chr1_3616102	3616102	+	CG	CGA	0.065902	0.482048	0.519943	0.606155	0.933871	-5.89704	0.0110632
chr1	TP73	chr1_3616144	3616144	+	CG	CGT	0.0595124	-1.25244	0.354834	0.724699	0.958527	-5.96779	0.00861761
chr1	TP73	chr1_3616153	3616153	+	CG	CGG	-0.00240593	-0.0381513	-0.0160426	0.987285	0.998304	-6.02923	-0.00042671
chr1	TP73	chr1_3616216	3616216	+	CG	CGT	0.0764976	-0.787577	0.563268	0.5766	0.926756	-5.87246	0.0123738
chr1	TP73	chr1_3616229	3616229	+	CG	CGG	0.0888533	-0.323799	0.566932	0.574134	0.925985	-5.88888	0.0153296
chr1	TP73	chr1_3616759	3616759	+	CG	CGC	-0.223401	1.14681	-0.310213	0.75821	0.964873	-5.9048	-0.037966
chr1	TP73	chr1_3616775	3616775	+	CG	CGC	-0.398676	1.08275	-0.397014	0.693731	0.952683	-5.88485	-0.0589841
chr1	TP73	chr1_3616876	3616876	+	CG	CGT	0.862314	-0.139227	1.21634	0.231872	0.769629	-5.27094	0.129838
chr1	TP73	chr1_3616881	3616881	+	CG	CGT	0.814495	1.54011	0.978064	0.334652	0.83647	-5.48402	0.0937632
chr1	TP73	chr1_3622085	3622085	+	CG	CGA	-1.01106	0.791299	-0.504104	0.617584	0.936162	-5.88132	-0.0871949
chr1	TP73	chr1_3622125	3622125	+	CG	CGG	-4.56754	1.87476	-2.53822	0.0161169	0.327182	-3.17893	-0.433024
chr1	TP73	chr1_3623242	3623242	-	CG	CGA	-0.079236	-0.396256	-0.154954	0.87771	0.983715	-5.97425	-0.0131695
chr1	TP73	chr1_3623320	3623320	-	CG	CGG	-1.17146	2.35965	-2.11868	0.040979	0.457405	-3.94988	-0.149399
chr1	TP73	chr1_3623334	3623334	-	CG	CGT	-1.69797	1.67687	-2.44457	0.0194499	0.34934	-3.3264	-0.244044
chr1	TP73	chr1_3623340	3623340	-	CG	CGC	-0.876456	3.23527	-0.469317	0.641631	0.942574	-5.93729	-0.0341171
chr1	TP73	chr1_3624702	3624702	-	CG	CGT	-0.0871722	0.702648	-0.270031	0.788615	0.969326	-5.98851	-0.013439
chr1	TP73	chr1_3624730	3624730	-	CG	CGG	-0.608082	2.82064	-1.41453	0.165446	0.708563	-5.08508	-0.0682242
chr1	TP73	chr1_3624781	3624781	-	CG	CGC	0.0844268	4.33673	0.0887597	0.929745	0.991044	-5.99397	0.00169901
chr1	TP73	chr1_3624786	3624786	-	CG	CGT	-0.831322	3.81034	-1.65457	0.106348	0.625339	-4.6985	-0.0572055
chr1	TP73	chr1_3624794	3624794	-	CG	CGC	-1.2265	4.9023	-0.911004	0.368105	0.852239	-5.64817	-0.0417381
chr1	TP73	chr1_3626783	3626783	-	CG	CGC	-0.0169694	1.86345	-0.0689416	0.945412	0.993054	-5.98847	-0.00230505
chr1	TP73	chr1_3626785	3626785	-	CG	CGC	0.382083	1.54874	0.819295	0.417929	0.874777	-5.67765	0.0625501
chr1	TP73	chr1_3626808	3626808	-	CG	CGA	-0.482251	1.5381	-0.883752	0.382607	0.859247	-5.60674	-0.077452
chr1	TP73	chr1_3626832	3626832	-	CG	CGG	0.408047	1.37987	0.941505	0.352628	0.844549	-5.56433	0.0631914
chr1	TP73	chr1_3627058	3627058	-	CG	CGC	1.67728	5.01885	1.31995	0.194843	0.737383	-5.21807	0.0448285
chr1	TP73	chr1_3627062	3627062	-	CG	CGG	0.0549866	4.50769	0.0810665	0.93582	0.991781	-5.99066	0.00203652
chr1	TP73	chr1_3627074	3627074	-	CG	CGG	0.264278	2.6174	0.820792	0.416945	0.874426	-5.70102	0.0269383
chr1	TP73	chr1_3627092	3627092	-	CG	CGG	-0.0982265	4.01628	-0.128493	0.898444	0.987096	-5.99874	-0.00895315
chr1	TP73	chr1_3627097	3627097	-	CG	CGT	0.412814	4.14995	0.969586	0.338457	0.838011	-5.54304	0.0244213
chr1	TP73	chr1_3627104	3627104	-	CG	CGG	1.18799	4.10216	1.49028	0.144504	0.683722	-4.99048	0.072233
chr1	TP73	chr1_3627162	3627162	-	CG	CGG	0.741993	3.50141	1.36292	0.181024	0.724004	-5.11566	0.0621997
chr1	TP73	chr1_3627178	3627178	-	CG	CGG	0.170903	2.02785	0.476776	0.636285	0.941376	-5.90657	0.023421
chr1	TP73	chr1_3627994	3627994	+	CG	CGG	-0.0055347	0.932548	-0.0253393	0.979919	0.997649	-6.03877	-0.00119107
chr1	TP73	chr1_3628039	3628039	+	CG	CGA	0.216575	1.94709	0.614478	0.542605	0.91747	-5.85004	0.0241741
chr1	TP73	chr1_3628040	3628040	-	CG	CGG	2.37182	4.85845	1.19601	0.240078	0.776931	-5.34986	0.0699354
chr1	TP73	chr1_3628042	3628042	+	CG	CGC	-0.163684	2.0444	-0.771969	0.444964	0.885327	-5.70524	-0.0166529
chr1	TP73	chr1_3628043	3628043	-	CG	CGT	-1.8042	5.19694	-1.8674	0.0706034	0.55103	-4.37523	-0.0647302
chr1	TP73	chr1_3628044	3628044	+	CG	CGA	0.683073	4.847	1.07473	0.289351	0.810641	-5.4609	0.0301357
chr1	TP73	chr1_3628054	3628054	+	CG	CGG	-0.168928	3.54273	-0.334104	0.74016	0.961576	-5.92507	-0.0147085
chr1	TP73	chr1_3628080	3628080	+	CG	CGT	0.221356	2.23557	0.693966	0.491975	0.901306	-5.79177	0.0270864
chr1	TP73	chr1_3628081	3628081	-	CG	CGG	-2.08988	3.7853	-1.46715	0.151647	0.692187	-5.00037	-0.130734
chr1	TP73	chr1_3628147	3628147	-	CG	CGT	-0.0292327	2.76271	-0.0179743	0.985766	0.99818	-5.99908	-0.045506
chr1	TP73	chr1_3628864	3628864	-	CG	CGC	0.443029	3.06404	1.20952	0.234023	0.771459	-5.33749	0.0360333
chr1	TP73	chr1_3628885	3628885	-	CG	CGT	0.621458	1.44364	2.24064	0.0310465	0.415357	-3.75145	0.0933563
chr1	TP73	chr1_3628921	3628921	-	CG	CGC	0.825806	-0.876256	1.37051	0.178665	0.722331	-5.12222	0.137256
chr1	TP73	chr1_3628926	3628926	-	CG	CGA	0.356161	-0.410424	1.81612	0.0773422	0.567924	-4.49616	0.0597293
chr1	TP73	chr1_3628933	3628933	-	CG	CGA	0.140526	0.13701	0.747153	0.459625	0.890576	-5.75415	0.02423
chr1	TP73	chr1_3628940	3628940	-	CG	CGG	0.155451	0.582439	0.965099	0.34067	0.839418	-5.56802	0.0267531
chr1	TP73	chr1_3628945	3628945	-	CG	CGG	-0.119469	0.177748	-0.814274	0.420622	0.876061	-5.71155	-0.020618
chr1	TP73	chr1_3629791	3629791	-	CG	CGT	-0.347043	-0.485991	-0.541318	0.591486	0.930848	-5.7861	-0.055938
chr1	TP73	chr1_3629812	3629812	-	CG	CGG	-1.47003	-3.47113	-1.02076	0.313901	0.825387	-5.48697	-0.0529018
chr1	TP73	chr1_3629821	3629821	-	CG	CGC	-0.310495	-1.23146	-0.402718	0.68944	0.951819	-5.88277	-0.0492055
chr1	TP73	chr1_3629834	3629834	-	CG	CGC	-0.94834	-0.234063	-1.99016	0.0538912	0.502945	-4.16929	-0.156375
chr1	TP73	chr1_3629863	3629863	-	CG	CGG	1.80689	-3.50967	1.67878	0.1015	0.617485	-4.70877	0.142502
chr1	TP73	chr1_3629936	3629936	-	CG	CGG	1.8194	-4.74361	2.20774	0.0334468	0.425937	-3.79216	0.0864177
chr1	TP73	chr1_3630004	3630004	-	CG	CGT	-0.152804	1.03324	-0.320241	0.750561	0.963657	-5.95576	-0.0233535
chr1	TP73	chr1_3630014	3630014	-	CG	CGC	0.233959	2.72385	0.382949	0.703917	0.95434	-5.91001	0.0283915
chr1	TP73	chr1_3630018	3630018	-	CG	CGA	-0.482239	2.05451	-0.957488	0.344446	0.841441	-5.55108	-0.0601271
chr1	TP73	chr1_3630041	3630041	-	CG	CGG	0.00800475	1.49941	0.0230086	0.981765	0.997944	-5.95593	0.000921627
chr1	TP73	chr1_3630052	3630052	-	CG	CGA	-0.279324	1.64383	-0.444751	0.659053	0.94565	-5.91202	-0.0408838
chr1	TP73	chr1_3630308	3630308	+	CG	CGG	0.307965	0.764506	0.898966	0.3744	0.855415	-5.61445	0.0468915
chr1	TP73	chr1_3630351	3630351	+	CG	CGT	-1.35079	7.08571	-0.877519	0.385785	0.861093	-5.67984	-0.00750619
chr1	TP73	chr1_3630369	3630369	+	CG	CGT	2.01502	5.5675	1.71914	0.0938234	0.60297	-4.65252	0.047001
chr1	TP73	chr1_3630374	3630374	+	CG	CGG	0.144163	6.57836	0.0815528	0.935436	0.99175	-6.04635	0.00306659
chr1	TP73	chr1_3630378	3630378	+	CG	CGA	0.250817	3.06493	0.421739	0.67562	0.949385	-5.94912	0.0252124
chr1	TP73	chr1_3630406	3630406	+	CG	CGA	3.16739	6.41945	2.50191	0.016832	0.332178	-3.24435	0.0348869
chr1	TP73	chr1_3630424	3630424	+	CG	CGT	-0.347455	3.56417	-0.502552	0.618214	0.936292	-5.88527	-0.0256487
chr1	TP73	chr1_3630430	3630430	+	CG	CGG	0.350108	6.77102	0.248643	0.804992	0.972203	-6.01525	0.00198921
chr1	TP73	chr1_3631151	3631151	+	CG	CGC	-2.86102	0.217914	-2.23357	0.0317186	0.418396	-3.71029	-0.411142
chr1	TP73	chr1_3631176	3631176	+	CG	CGG	-0.656692	1.43633	-0.911088	0.368219	0.852256	-5.53439	-0.106543
chr1	TP73	chr1_3631202	3631202	+	CG	CGG	2.81951	0.114915	1.53302	0.133883	0.670189	-4.88338	0.325949
chr1	TP73	chr1_3631218	3631218	+	CG	CGC	0.170746	2.41948	0.11406	0.909814	0.988442	-5.98231	0.030669
chr1	TP73	chr1_3631238	3631238	+	CG	CGG	-0.318412	1.55676	-0.213178	0.832373	0.976465	-5.97597	-0.00521277
chr1	TP73	chr1_3631264	3631264	+	CG	CGG	-1.26739	1.17832	-0.719197	0.476593	0.896198	-5.74413	-0.129483
chr1	TP73	chr1_3631497	3631497	-	CG	CGG	0.0113072	0.22396	0.091398	0.927662	0.990682	-5.9995	0.00193968
chr1	TP73	chr1_3631542	3631542	-	CG	CGG	0.1383	2.8045	0.893383	0.377342	0.856834	-5.66155	0.00978607
chr1	TP73	chr1_3631546	3631546	-	CG	CGT	-0.0714192	1.534	-0.694815	0.491448	0.901058	-5.72183	-0.0106456
chr1	TP73	chr1_3631548	3631548	-	CG	CGC	0.104435	2.81871	0.972184	0.337181	0.837658	-5.49091	0.00706398
chr1	TP73	chr1_3631570	3631570	-	CG	CGC	0.139518	2.91185	1.05456	0.298364	0.816013	-5.48097	0.00992798
chr1	TP73	chr1_3631573	3631573	-	CG	CGC	0.200013	0.930641	1.86891	0.0694511	0.548299	-4.41231	0.0304799
chr1	TP73	chr1_3631577	3631577	-	CG	CGG	-0.106522	0.907173	-0.956138	0.345118	0.841724	-5.58127	-0.0173451
chr1	TP73	chr1_3631616	3631616	-	CG	CGA	0.0433152	0.603727	0.42029	0.676669	0.949579	-5.9294	0.00692436
chr1	TP73	chr1_3635531	3635531	-	CG	CGT	0.529346	2.9943	0.375335	0.709641	0.955499	-5.94067	0.0276863
chr1	TP73	chr1_3635625	3635625	-	CG	CGG	0.727249	2.12013	0.455743	0.651346	0.944327	-5.91435	0.0684364
chr1	TP73	chr1_3635907	3635907	+	CG	CGC	-0.106831	0.0959477	-0.522693	0.604259	0.933643	-5.86706	-0.0172224
chr1	TP73	chr1_3635930	3635930	+	CG	CGG	-0.0738017	-0.065843	-0.278913	0.781842	0.968714	-5.99122	-0.0129727
chr1	TP73	chr1_3635943	3635943	+	CG	CGA	-0.103965	0.0783508	-0.320115	0.750656	0.963677	-5.99377	-0.0169741
chr1	TP73	chr1_3635948	3635948	+	CG	CGG	0.0527584	-0.895462	0.242798	0.809483	0.972794	-5.99545	0.0075707
chr1	TP73	chr1_3635955	3635955	+	CG	CGG	0.0190183	-0.825931	0.0714856	0.943391	0.992651	-6.04469	0.00221552
chr1	TP73	chr1_3635980	3635980	+	CG	CGG	-0.271797	-0.637584	-1.07291	0.290159	0.811116	-5.48194	-0.0448349
chr1	TP73	chr1_3636872	3636872	-	CG	CGC	0.0549318	-0.92814	0.438617	0.663452	0.946829	-5.93994	0.00821403
chr1	TP73	chr1_3636910	3636910	-	CG	CGA	0.0945082	-1.07264	0.890094	0.379083	0.857594	-5.63041	0.0145
chr1	TP73	chr1_3636959	3636959	-	CG	CGT	-0.00956066	0.489542	-0.0812425	0.935681	0.99178	-6.03118	-0.00143783
chr1	TP73	chr1_3637659	3637659	+	CG	CGC	-0.0360148	1.09793	-0.0919152	0.927254	0.990663	-6.02583	-0.00389809
chr1	TP73	chr1_3637694	3637694	+	CG	CGC	-0.252272	2.01796	-0.670655	0.506545	0.906558	-5.80704	-0.0324256
chr1	TP73	chr1_3637705	3637705	+	CG	CGG	0.486368	5.59529	0.322809	0.748631	0.96322	-5.9984	0.00710983
chr1	TP73	chr1_3637714	3637714	+	CG	CGG	1.34051	6.06705	1.93694	0.0603035	0.522591	-4.25684	0.0376642
chr1	TP73	chr1_3637742	3637742	+	CG	CGG	-0.292335	1.71637	-0.613657	0.543142	0.917546	-5.83355	-0.0420052
chr1	TP73	chr1_3637767	3637767	+	CG	CGG	-0.20732	2.70915	-0.621893	0.53777	0.916119	-5.83986	-0.0232145
chr1	TP73	chr1_3640153	3640153	-	CG	CGA	-0.589126	-1.34112	-1.11882	0.270322	0.798414	-5.41999	-0.0983182
chr1	TP73	chr1_3640195	3640195	-	CG	CGA	-0.639604	-0.241131	-1.62424	0.112691	0.636887	-4.79754	-0.0969334
chr1	TP73	chr1_3640198	3640198	-	CG	CGC	0.0170289	0.506361	0.062714	0.950327	0.993704	-5.98813	0.00222897
chr1	TP73	chr1_3640220	3640220	-	CG	CGG	0.72147	4.16556	0.583243	0.563216	0.922809	-5.85208	0.0378089
chr1	TP73	chr1_3640257	3640257	-	CG	CGG	3.4298	5.81203	2.65973	0.0114332	0.284672	-2.91142	0.0650167
chr1	TP73	chr1_3640262	3640262	-	CG	CGA	-0.0806702	2.73214	-0.171772	0.864539	0.981563	-6.01079	-0.0078821
chr1	TP73	chr1_3640272	3640272	-	CG	CGA	0.686247	3.70464	2.00226	0.0525184	0.498544	-4.10954	0.0617875
chr1	TP73	chr1_3645961	3645961	+	CG	CGC	0.162	2.80221	1.1223	0.268862	0.797908	-5.42318	0.0127108
chr1	TP73	chr1_3645984	3645984	+	CG	CGG	0.0906262	2.22228	0.796658	0.430658	0.88038	-5.71748	0.00889799
chr1	TP73	chr1_3646012	3646012	+	CG	CGT	-0.00894712	1.79287	-0.058382	0.953754	0.99423	-6.03626	-0.00130033
chr1	TP73	chr1_3646319	3646319	+	CG	CGA	-0.338072	1.33158	-1.0041	0.321758	0.830056	-5.56102	-0.0471433
chr1	TP73	chr1_3646353	3646353	+	CG	CGG	-0.0771992	3.37301	-0.279046	0.78174	0.968714	-5.9611	-0.00517693
chr1	TP73	chr1_3646359	3646359	+	CG	CGC	-0.21047	5.69042	-0.261147	0.795406	0.97053	-6.00385	0.00147159
chr1	TP73	chr1_3646384	3646384	+	CG	CGC	0.159304	5.16588	0.299222	0.766421	0.966285	-5.91462	0.00465833
chr1	TP73	chr1_3646399	3646399	+	CG	CGT	0.373243	1.98113	1.31223	0.197408	0.739221	-5.18099	0.0456159
chr1	TP73	chr1_3648239	3648239	+	CG	CGG	-0.277304	-1.11753	-0.608934	0.546235	0.918151	-5.84633	-0.0319331
chr1	TP73	chr1_3648253	3648253	+	CG	CGA	0.332587	0.35955	0.75102	0.457321	0.889973	-5.73458	0.0561859
chr1	TP73	chr1_3648296	3648296	+	CG	CGT	-0.0939305	-0.883441	-0.285743	0.776645	0.967716	-5.96689	-0.012436
chr1	TP73	chr1_3648308	3648308	+	CG	CGC	-0.0443838	1.56024	-0.121392	0.904028	0.987934	-6.01479	-0.00853514
chr1	TP73	chr1_3648310	3648310	+	CG	CGG	-0.0745268	0.902553	-0.138175	0.89084	0.985907	-6.0092	-0.0128084
chr1	TP73	chr1_3648331	3648331	+	CG	CGG	0.00620194	-0.0921059	0.0184433	0.985383	0.99818	-6.01305	0.00259574
chr1	TP73	chr1_3648800	3648800	+	CG	CGA	-0.00933529	3.02043	-0.0589135	0.953333	0.994178	-6.03485	-0.000631548
chr1	TP73	chr1_3648835	3648835	+	CG	CGT	-0.107232	-0.170357	-0.946857	0.349766	0.843366	-5.5999	-0.0179108
chr1	TP73	chr1_3648850	3648850	+	CG	CGC	-0.188448	1.38021	-1.3855	0.174075	0.717254	-5.1242	-0.0261965
chr1	TP73	chr1_3648852	3648852	+	CG	CGT	-0.153238	0.869201	-1.10672	0.275453	0.801824	-5.45026	-0.0239564
chr1	TP73	chr1_3648869	3648869	+	CG	CGC	-0.0413926	0.769984	-0.403635	0.688771	0.951793	-5.9394	-0.0071271
chr1	TP73	chr1_3648878	3648878	+	CG	CGC	-1.15673	-4.04485	-0.657153	0.515091	0.909495	-5.84117	-0.0417702
chr1	TP73	chr1_3648901	3648901	+	CG	CGC	-0.0416031	-1.65785	-0.302046	0.764283	0.965988	-5.98114	-0.00495092
chr1	TP73	chr1_3648922	3648922	+	CG	CGT	0.00136566	0.28117	0.0134535	0.989337	0.998516	-6.00187	0.000234804
chr1	TP73	chr1_3649744	3649744	-	CG	CGA	0.310066	-0.976827	1.74149	0.0897852	0.594516	-4.62321	0.0473164
chr1	TP73	chr1_3649755	3649755	-	CG	CGG	-0.0954304	-1.53076	-0.388474	0.69986	0.953617	-5.96132	-0.0126112
chr1	TP73	chr1_3649772	3649772	-	CG	CGG	-0.0406074	-0.124317	-0.255654	0.799613	0.971296	-5.97591	-0.00705687
chr1	TP73	chr1_3649819	3649819	-	CG	CGG	-0.304714	0.721215	-1.17154	0.248764	0.784163	-5.35728	-0.0493093
chr1	TP73	chr1_3649825	3649825	-	CG	CGG	-0.0350402	2.50257	-0.158788	0.874687	0.983058	-5.99572	-0.00399697
chr1	TP73	chr1_3650074	3650074	-	CG	CGC	0.0355761	2.40214	0.0822139	0.934913	0.991666	-5.97212	0.00064335
chr1	TP73	chr1_3650159	3650159	+	CG	CGT	1.03456	2.33859	1.29173	0.204561	0.746398	-5.20732	0.154472
chr1	TP73	chr1_3650160	3650160	-	CG	CGC	0.13301	2.57427	0.275117	0.784735	0.968942	-5.96856	0.0140777
chr1	TP73	chr1_3650168	3650168	+	CG	CGC	-3.48287	6.02021	-2.7769	0.00860454	0.253683	-2.65758	-0.0961088
chr1	TP73	chr1_3650169	3650169	-	CG	CGG	-0.192491	3.96601	-0.321885	0.749325	0.963405	-5.85246	-0.0112415
chr1	TP73	chr1_3650170	3650170	+	CG	CGC	-4.11676	5.53721	-2.55169	0.0150406	0.318587	-3.14858	-0.0954977
chr1	TP73	chr1_3650171	3650171	-	CG	CGC	-0.312469	4.13073	-0.315593	0.754059	0.964209	-5.98213	-0.0408754
chr1	TP73	chr1_3650173	3650173	+	CG	CGG	0.612534	5.37841	0.373502	0.710933	0.955863	-5.96881	0.00368459
chr1	TP73	chr1_3650174	3650174	-	CG	CGG	0.84712	4.1413	0.655774	0.515968	0.909848	-5.82939	0.0260457
chr1	TP73	chr1_3650226	3650226	+	CG	CGC	-0.958565	2.44479	-1.04785	0.301589	0.818085	-5.46823	-0.113233
chr1	TP73	chr1_3650542	3650542	-	CG	CGC	0.102018	0.599907	0.686208	0.496797	0.903074	-5.78249	0.0170099
chr1	TP73	chr1_3650587	3650587	-	CG	CGC	-0.141718	2.5163	-1.03654	0.306581	0.820955	-5.52451	-0.0106473
chr1	TP73	chr1_3650609	3650609	-	CG	CGG	0.0207747	-1.13038	0.1716	0.864674	0.981563	-6.00832	0.00315789
chr1	TP73	chr1_3650886	3650886	+	CG	CGA	3.61185	2.24305	1.48174	0.146979	0.686222	-5.01252	0.301278
chr1	TP73	chr1_3652026	3652026	-	CG	CGG	-0.0581146	-0.0796779	-0.366392	0.716129	0.9569	-5.95629	-0.0101529
chr1	TP73	chr1_3652037	3652037	-	CG	CGT	-0.155528	-0.650351	-1.11887	0.2703	0.798393	-5.38947	-0.0246892
chr1	TP73	chr1_3652134	3652134	+	CG	CGC	-2.31311	5.41934	-1.41263	0.166	0.709163	-5.10315	-0.0376449
chr1	TP73	chr1_3652135	3652135	-	CG	CGA	-0.309217	3.1845	-1.42794	0.161575	0.703841	-5.04385	-0.0201254
chr1	TP73	chr1_3652137	3652137	+	CG	CGT	0.692811	1.4346	1.12025	0.26972	0.798116	-5.41822	0.10315
chr1	TP73	chr1_3652138	3652138	-	CG	CGG	-0.0872092	0.86242	-0.51729	0.607988	0.93425	-5.87934	-0.0144696
chr1	TP73	chr1_3652232	3652232	+	CG	CGG	-0.487768	4.43134	-0.434197	0.66663	0.947273	-5.92712	-0.0258173
chr1	TP73	chr1_3652345	3652345	+	CG	CGC	0.885552	3.49698	2.90774	0.00608041	0.218826	-2.35244	0.0536964
chr1	TP73	chr1_3652377	3652377	+	CG	CGC	0.14762	2.61015	0.396706	0.69383	0.952683	-5.93381	0.0156931
chr1	TP73	chr1_3652395	3652395	+	CG	CGA	-0.210103	2.33207	-0.76896	0.446727	0.886358	-5.74179	-0.0218345
chr1	TP73	chr1_3652417	3652417	+	CG	CGT	0.181311	2.16961	0.894296	0.37686	0.856647	-5.59683	0.0223612
chr1	TP73	chr1_3653078	3653078	-	CG	CGC	-0.169934	3.59681	-0.526719	0.601487	0.933124	-5.89573	-0.00868047
chr1	TP73	chr1_3653090	3653090	-	CG	CGG	-0.0229658	2.8583	-0.087949	0.930385	0.991101	-6.03679	-0.00162535
chr1	TP73	chr1_3653100	3653100	-	CG	CGT	-0.4744	4.38416	-1.38139	0.175323	0.718955	-5.12848	-0.0157484
chr1	TP73	chr1_3653108	3653108	-	CG	CGG	0.30551	2.46969	1.4046	0.16836	0.711761	-5.08403	0.0273673
chr1	TP73	chr1_3653182	3653182	-	CG	CGT	0.164328	1.63036	1.01773	0.315318	0.826273	-5.52869	0.0215194
chr1	TP73	chr1_3654920	3654920	+	CG	CGA	0.193912	2.0175	0.593716	0.556262	0.920659	-5.86186	0.0231914
chr1	TP73	chr1_3654932	3654932	+	CG	CGG	-0.632137	4.53196	-0.696572	0.490361	0.900719	-5.7894	-0.0274676
chr1	TP73	chr1_3654952	3654952	+	CG	CGG	0.736109	4.06997	1.76392	0.0858814	0.587345	-4.54392	0.0486215
chr1	TP73	chr1_3654965	3654965	+	CG	CGA	-1.11761	4.4396	-3.46456	0.00134423	0.112405	-1.00679	-0.0472671
chr1	TP73	chr1_3654970	3654970	+	CG	CGC	1.25561	6.05303	0.942336	0.352044	0.844364	-5.62275	0.0139567
chr1	TP73	chr1_3654993	3654993	+	CG	CGG	-0.0443936	5.10888	-0.092438	0.926841	0.990562	-6.00693	-0.00114431
chr1	TP73	chr1_3655004	3655004	+	CG	CGA	-0.0689787	3.49148	-0.254707	0.800339	0.971475	-5.98229	-0.00477392
chr1	TP73	chr1_3655015	3655015	+	CG	CGG	-0.19784	4.88759	-0.378853	0.706931	0.954931	-5.88229	-0.00569526
chr1	TP73	chr1_3655021	3655021	+	CG	CGG	-0.579313	4.65677	-1.14512	0.259407	0.792112	-5.32748	-0.0220154
chr1	TP73	chr1_3655029	3655029	+	CG	CGG	-0.142357	5.35742	-0.269529	0.788999	0.969469	-5.955	0.00110508
chr1	TP73	chr1_3659405	3659405	+	CG	CGG	0.150005	3.33226	0.711726	0.481033	0.897612	-5.79167	0.00888007
chr1	TP73	chr1_3659434	3659434	+	CG	CGG	-0.122857	4.3106	-0.662757	0.511534	0.908134	-5.80188	-0.00392346
chr1	TP73	chr1_3659443	3659443	+	CG	CGT	0.0201228	2.96743	0.115488	0.908674	0.988425	-6.01852	0.00242573
chr1	TP73	chr1_3659446	3659446	+	CG	CGT	0.0904115	2.55902	0.732242	0.468567	0.893693	-5.77475	0.0075197
chr1	TP73	chr1_3659458	3659458	+	CG	CGT	0.100987	3.06182	0.76997	0.446135	0.885879	-5.74201	0.00614621
chr1	TP73	chr1_3659513	3659513	+	CG	CGA	0.165195	2.86332	1.07405	0.289654	0.810661	-5.47681	0.0121104
chr1	TP73	chr1_3659529	3659529	+	CG	CGA	0.260203	3.5879	1.36571	0.180156	0.723285	-5.15028	0.0135512
chr1	TP73	chr1_3659797	3659797	+	CG	CGA	0.0118183	2.70277	0.0905709	0.928315	0.99075	-6.01964	0.00122451
chr1	TP73	chr1_3659870	3659870	+	CG	CGG	0.149549	1.48309	1.02996	0.30962	0.822649	-5.51192	0.0205922
chr1	TP73	chr1_3659886	3659886	+	CG	CGA	0.106837	1.09729	0.873661	0.387856	0.862506	-5.62917	0.0154843
chr1	TP73	chr1_3659905	3659905	+	CG	CGG	0.112914	1.2738	1.23102	0.225972	0.764974	-5.27413	0.0161733
chr1	TP73	chr1_3659908	3659908	+	CG	CGG	0.13745	1.75908	1.32474	0.193264	0.735896	-5.15661	0.0175984
chr1	TP73	chr1_3659934	3659934	+	CG	CGC	0.0437791	0.819142	0.361784	0.719541	0.957554	-5.93839	0.0062114
chr1	TP73	chr1_3661316	3661316	-	CG	CGG	0.209029	4.16981	0.552254	0.584047	0.92868	-5.87067	0.00800854
chr1	TP73	chr1_3661328	3661328	-	CG	CGC	-0.0717231	4.89891	-0.233331	0.816772	0.973671	-5.99997	-0.00235147
chr1	TP73	chr1_3661373	3661373	-	CG	CGC	-0.713595	5.69659	-1.67112	0.103013	0.62009	-4.71448	-0.0126356
chr1	TP73	chr1_3661401	3661401	-	CG	CGG	-0.472684	5.43055	-0.946194	0.350099	0.843366	-5.57156	-0.0096288
chr1	TP73	chr1_3661403	3661403	-	CG	CGC	0.146801	5.35153	0.481012	0.633299	0.94058	-5.80531	0.00542089
chr1	TP73	chr1_3665873	3665873	-	CG	CGA	0.0187238	3.39064	0.0498518	0.960505	0.99495	-6.03056	0.00101624
chr1	TP73	chr1_3665938	3665938	-	CG	CGT	0.212343	1.93714	1.05905	0.296341	0.814594	-5.50017	0.0237987
chr1	TP73	chr1_3665957	3665957	-	CG	CGC	-0.124495	1.536	-0.52083	0.605543	0.933785	-5.89771	-0.0160924
chr1	TP73	chr1_3673662	3673662	+	CG	CGC	1.96174	6.01119	0.931781	0.357402	0.846824	-5.63327	0.0300605
chr1	TP73	chr1_3673691	3673691	+	CG	CGC	-0.345484	5.7318	-0.154192	0.878284	0.98379	-6.03085	-0.00227391
chr1	TP73	chr1_3673706	3673706	+	CG	CGT	2.01718	5.67528	1.34953	0.185248	0.728201	-5.17756	0.0272287
chr1	TP73	chr1_3678797	3678797	-	CG	CGC	0.840986	2.24326	0.53029	0.599208	0.932531	-5.85542	0.0728129
chr1	TP73	chr1_3678821	3678821	-	CG	CGG	-1.93305	0.7862	-1.03489	0.307709	0.821452	-5.47086	-0.237378
chr1	TP73	chr1_3678824	3678824	-	CG	CGC	-1.28292	5.47316	-0.706115	0.484719	0.89889	-5.77938	-0.0334097
chr1	TP73	chr1_3684188	3684188	+	CG	CGG	0.0784651	2.85248	0.171582	0.864688	0.981563	-5.95283	0.00800332
chr1	TP73	chr1_3684214	3684214	+	CG	CGG	-0.312396	3.42331	-0.456049	0.650981	0.944327	-5.89713	-0.0197597
chr1	TP73	chr1_3684224	3684224	+	CG	CGT	-0.462758	1.12481	-1.60884	0.116027	0.64209	-4.8126	-0.0713621
chr1	TP73	chr1_3684243	3684243	+	CG	CGG	1.19037	6.61057	0.864352	0.392883	0.864891	-5.68976	0.00890487
chr1	TP73	chr1_3684265	3684265	+	CG	CGG	-0.108675	1.86354	-0.290731	0.772857	0.967042	-5.9635	-0.0142259
chr1	TP73	chr1_3685277	3685277	-	CG	CGG	-0.91011	1.32883	-2.86939	0.00671603	0.227665	-2.40523	-0.1281
chr1	TP73	chr1_3685295	3685295	-	CG	CGC	4.01957	6.35892	3.21514	0.00268089	0.153046	-1.64257	0.0578975
chr1	TP73	chr1_3685320	3685320	-	CG	CGT	1.00023	-0.00995256	1.30227	0.200757	0.742755	-5.23629	0.150069
chr1	TP73	chr1_3685349	3685349	-	CG	CGG	1.07128	1.54802	1.66028	0.105188	0.624041	-4.70839	0.162611
chr1	TP73	chr1_3685546	3685546	-	CG	CGG	-0.176711	3.20455	-0.650647	0.519236	0.910679	-5.82825	-0.0123855
chr1	TP73	chr1_3685550	3685550	-	CG	CGC	0.110873	4.2817	0.299612	0.766125	0.966285	-5.98074	0.00430383
chr1	TP73	chr1_3685574	3685574	-	CG	CGA	-0.425162	2.59466	-1.63384	0.110651	0.633526	-4.78236	-0.0384689
chr1	TP73	chr1_3685595	3685595	-	CG	CGA	0.374909	2.00022	2.12134	0.0405545	0.455459	-3.96503	0.0418339
chr1	TP73	chr1_3685623	3685623	-	CG	CGC	0.40506	2.66469	1.09531	0.280359	0.804948	-5.47467	0.0317743
chr1	TP73	chr1_3685626	3685626	-	CG	CGA	-0.0502866	1.3829	-0.250663	0.803441	0.972014	-5.97236	-0.00807212
chr1	TP73	chr1_3685642	3685642	-	CG	CGT	-0.143171	2.32948	-0.716584	0.478064	0.896594	-5.76008	-0.0140224
chr1	TP73	chr1_3685651	3685651	-	CG	CGA	-0.174467	1.45343	-0.66745	0.508567	0.907081	-5.81512	-0.0244067
chr1	TP73	chr1_3685660	3685660	-	CG	CGC	-0.331034	3.49852	-1.10116	0.277838	0.803335	-5.42749	-0.0183841
chr1	TP73	chr1_3685665	3685665	-	CG	CGG	-0.103992	3.28969	-0.325227	0.746814	0.962895	-5.97513	-0.00643322
chr1	TP73	chr1_3687942	3687942	+	CG	CGA	0.435935	-1.86045	0.805559	0.425569	0.87823	-5.69534	0.0662702
chr1	TP73	chr1_3687945	3687945	+	CG	CGG	0.28006	-1.42716	0.517574	0.607792	0.93425	-5.89508	0.0437027
chr1	TP73	chr1_3687985	3687985	+	CG	CGA	0.370479	2.82283	0.273818	0.785725	0.968942	-5.9868	0.0277126
chr1	TP73	chr1_3688015	3688015	+	CG	CGT	0.200164	1.27175	0.39826	0.692694	0.952375	-5.90465	0.0309219
chr1	TP73	chr1_3688353	3688353	-	CG	CGC	-1.72686	0.313677	-1.13562	0.263934	0.794773	-5.29064	-0.189409
chr1	TP73	chr1_3688380	3688380	-	CG	CGG	-0.124594	-3.78445	-0.0627555	0.950323	0.993704	-5.98928	0.000840757
chr1	TP73	chr1_3688389	3688389	-	CG	CGG	2.00997	-3.15901	0.933699	0.356939	0.846763	-5.57753	0.15575
chr1	TP73	chr1_3688414	3688414	-	CG	CGT	1.04052	-4.7776	0.474027	0.638463	0.941804	-5.88753	0.0238812
chr1	TP73	chr1_3689898	3689898	+	CG	CGC	0.312047	1.10708	1.78065	0.0830622	0.581023	-4.54653	0.0472605
chr1	TP73	chr1_3689934	3689934	+	CG	CGT	-0.238299	-3.11927	-0.700926	0.48767	0.899964	-5.79892	-0.0165046
chr1	TP73	chr1_3689972	3689972	+	CG	CGG	0.0787712	-0.942598	0.255871	0.799447	0.971264	-6.00645	0.011918
chr1	TP73	chr1_3689992	3689992	+	CG	CGG	0.147976	-0.528302	0.797633	0.430099	0.880209	-5.68049	0.0246677
chr1	TP73	chr1_3690011	3690011	+	CG	CGT	0.180544	-1.21963	0.689438	0.494787	0.902178	-5.77847	0.0234968
chr1	TP73	chr1_3690020	3690020	+	CG	CGT	0.0531649	-0.564296	0.23377	0.816434	0.973626	-5.96724	0.00837252
chr1	TP73	chr1_3690132	3690132	-	CG	CGG	-0.356835	-0.826861	-1.15001	0.257413	0.7906	-5.36327	-0.0547212
chr1	TP73	chr1_3690146	3690146	-	CG	CGC	-0.0216794	0.526761	-0.0996913	0.92112	0.989603	-5.99872	-0.00389754
chr1	TP73	chr1_3690155	3690155	-	CG	CGA	-0.455571	-0.284004	-1.52888	0.134677	0.671737	-4.91627	-0.0751898
chr1	TP73	chr1_3690167	3690167	-	CG	CGC	0.253711	2.53218	0.626399	0.534843	0.915392	-5.7458	0.0293732
chr1	TP73	chr1_3690200	3690200	-	CG	CGT	-0.137228	-0.717861	-0.436907	0.664681	0.947012	-5.93288	-0.0214513
chr1	TP73	chr1_3690203	3690203	-	CG	CGA	-0.37659	-1.07332	-1.22593	0.227858	0.766723	-5.29533	-0.0554704
chr1	TP73	chr1_3690414	3690414	-	CG	CGC	-0.801469	5.83849	-0.595714	0.55494	0.920232	-5.86037	-0.00609968
chr1	TP73	chr1_3690423	3690423	-	CG	CGA	-0.302187	1.83134	-0.826435	0.413778	0.873418	-5.69281	-0.0396185
chr1	TP73	chr1_3690439	3690439	-	CG	CGG	-0.415015	6.78372	-0.237134	0.813842	0.9733	-6.02231	-0.00223764
chr1	TP73	chr1_3690453	3690453	-	CG	CGG	-1.0841	3.40999	-1.99483	0.0533572	0.501024	-4.13785	-0.0898425
chr1	TP73	chr1_3690495	3690495	-	CG	CGG	0.051878	1.89147	0.114042	0.909812	0.988442	-6.00073	0.00507325
chr1	TP73	chr1_3691365	3691365	+	CG	CGC	-1.03145	3.92994	-0.76507	0.449012	0.887433	-5.75856	-0.0678151
chr1	TP73	chr1_3691387	3691387	+	CG	CGG	0.0894098	4.54164	0.0610357	0.951654	0.993868	-6.03775	0.0119834
chr1	TP73	chr1_3691405	3691405	+	CG	CGC	-0.566019	3.83795	-0.443024	0.66029	0.946034	-5.93308	-0.0322834
chr1	TP73	chr1_3691413	3691413	+	CG	CGG	0.333179	1.37797	0.699669	0.488446	0.899998	-5.78383	0.052579
chr1	TP73	chr1_3691474	3691474	+	CG	CGC	-0.482382	6.79803	-0.240777	0.811038	0.972894	-6.02146	-0.00317518
chr1	TP73	chr1_3691482	3691482	+	CG	CGG	0.0156759	3.242	0.0143089	0.988659	0.99843	-6.02845	0.00217359
chr1	TP73	chr1_3692224	3692224	-	CG	CGC	0.291806	-3.62861	0.537502	0.594093	0.931273	-5.87683	0.0205667
chr1	TP73	chr1_3692255	3692255	-	CG	CGC	-0.392755	-5.10971	-0.390668	0.69825	0.953302	-5.95857	-0.00880964
chr1	TP73	chr1_3692286	3692286	-	CG	CGT	2.42624	-6.99849	2.70396	0.0102365	0.271506	-2.81545	0.0155515
chr1	TP73	chr1_3692317	3692317	-	CG	CGC	-0.475292	-4.23846	-0.75774	0.453336	0.888946	-5.74115	-0.00998927
chr1	TP73	chr1_3695626	3695626	+	CG	CGG	0.108712	0.716411	0.606669	0.547721	0.918563	-5.8649	0.0175611
chr1	TP73	chr1_3695659	3695659	+	CG	CGT	-0.102681	-1.01672	-0.683468	0.498507	0.903657	-5.78688	-0.0162993
chr1	TP73	chr1_3695694	3695694	+	CG	CGA	-0.03484	2.69801	-0.215073	0.830874	0.976205	-5.99704	-0.00218839
chr1	TP73	chr1_3695699	3695699	+	CG	CGG	-0.207163	1.33583	-1.52171	0.136459	0.674041	-4.90716	-0.0299105
chr1	TP73	chr1_3695712	3695712	+	CG	CGG	0.350754	4.01042	1.57639	0.123325	0.653484	-4.86934	0.0144591
chr1	TP73	chr1_3696055	3696055	+	CG	CGG	-0.249799	2.74696	-0.829272	0.412192	0.872564	-5.70021	-0.0182535
chr1	TP73	chr1_3696070	3696070	+	CG	CGC	-0.243639	4.39492	-0.806035	0.425298	0.878199	-5.66811	-0.00811958
chr1	TP73	chr1_3696095	3696095	+	CG	CGA	0.0663549	3.07138	0.319325	0.75125	0.963686	-5.8913	0.00498426
chr1	TP73	chr1_3696109	3696109	+	CG	CGT	-0.333536	3.30745	-0.839225	0.406654	0.870989	-5.70773	-0.0216368
chr1	TP73	chr1_3696137	3696137	+	CG	CGG	0.249416	3.19481	0.754271	0.455391	0.889459	-5.70238	0.0167794
chr1	TP73	chr1_3696143	3696143	+	CG	CGT	0.123723	1.37601	0.517588	0.607782	0.93425	-5.90016	0.0161136
chr1	TP73	chr1_3696159	3696159	+	CG	CGC	-0.182914	5.27389	-0.317103	0.752922	0.964138	-5.94967	-0.00642781
chr1	TP73	chr1_3696181	3696181	+	CG	CGC	-0.191045	3.88498	-0.540291	0.592187	0.930916	-5.87162	-0.00951241
chr1	TP73	chr1_3700777	3700777	-	CG	CGG	0.59506	6.89341	0.297298	0.767878	0.966497	-6.00673	0.00348503
chr1	TP73	chr1_3700816	3700816	-	CG	CGT	1.07095	5.319	0.969205	0.338645	0.838129	-5.58061	0.0280024
chr1	TP73	chr1_3700859	3700859	-	CG	CGC	-0.0142272	6.22986	-0.00776476	0.993846	0.99911	-6.04955	0.0025506
chr1	TP73	chr1_3700864	3700864	-	CG	CGG	-1.93832	6.99702	-1.18027	0.245315	0.781059	-5.38641	-0.0107325
chr1	TP73	chr1_3700877	3700877	-	CG	CGT	-0.373513	6.25891	-0.305211	0.761891	0.965555	-5.97634	0.00389729
chr1	TP73	chr1_3700890	3700890	-	CG	CGG	0.0322402	6.93333	0.0200062	0.984144	0.998096	-6.04937	0.00250278
chr1	TP73	chr1_3700995	3700995	+	CG	CGG	-0.555756	4.37558	-1.76001	0.0865513	0.588592	-4.60282	-0.0187741
chr1	TP73	chr1_3701003	3701003	+	CG	CGT	0.292408	4.26274	1.05525	0.298052	0.815868	-5.48882	0.0109218
chr1	TP73	chr1_3701038	3701038	+	CG	CGA	-0.0393505	4.80113	-0.134054	0.894076	0.986326	-5.99095	-0.00107009
chr1	TP73	chr1_3701070	3701070	+	CG	CGC	-0.0115885	5.39375	-0.0306748	0.975691	0.997147	-6.00753	-0.000183078
chr1	TP73	chr1_3701076	3701076	+	CG	CGG	-0.0764544	2.21183	-0.427756	0.671272	0.948457	-5.93644	-0.00702944
chr1	TP73	chr1_3701088	3701088	+	CG	CGG	0.718452	3.39856	1.39931	0.169928	0.713139	-5.06595	0.0406312
chr1	TP73	chr1_3702157	3702157	+	CG	CGA	-0.0855873	0.036406	-0.421296	0.675941	0.949443	-5.94006	-0.0147949
chr1	TP73	chr1_3702158	3702158	-	CG	CGT	0.011812	0.0752954	0.069412	0.94503	0.993015	-6.01865	0.00204524
chr1	TP73	chr1_3702170	3702170	+	CG	CGG	-0.00543656	1.62329	-0.0338588	0.973169	0.996788	-6.01422	-0.000718901
chr1	TP73	chr1_3702171	3702171	-	CG	CGA	-0.093781	1.7243	-0.510249	0.612864	0.935288	-5.89214	-0.0118085
chr1	TP73	chr1_3702175	3702175	+	CG	CGC	0.178164	3.0009	1.08435	0.285123	0.808002	-5.46178	0.0131457
chr1	TP73	chr1_3702176	3702176	-	CG	CGG	0.135118	3.12437	0.774611	0.44342	0.884919	-5.73514	0.00850095
chr1	TP73	chr1_3702188	3702188	+	CG	CGC	-0.132648	0.616043	-1.06388	0.294179	0.813445	-5.49229	-0.0216494
chr1	TP73	chr1_3702189	3702189	-	CG	CGA	0.103225	0.773765	0.816756	0.41922	0.875294	-5.67749	0.0166194
chr1	TP73	chr1_3702199	3702199	+	CG	CGG	-0.196805	0.397624	-1.2349	0.224538	0.763713	-5.245	-0.0331314
chr1	TP73	chr1_3702200	3702200	-	CG	CGC	0.0550405	0.583464	0.376764	0.70847	0.955269	-5.94388	0.00917642
chr1	TP73	chr1_3702204	3702204	+	CG	CGC	0.0437392	1.43678	0.307586	0.760097	0.965216	-5.98129	0.00602859
chr1	TP73	chr1_3702205	3702205	-	CG	CGC	0.479227	1.91505	2.15808	0.0381715	0.446582	-3.83785	0.0602724
chr1	TP73	chr1_3702208	3702208	+	CG	CGA	-0.0601408	0.169433	-0.403327	0.688996	0.951793	-5.95219	-0.0103353
chr1	TP73	chr1_3702209	3702209	-	CG	CGT	0.0756339	0.197057	0.663413	0.511119	0.907969	-5.79796	0.0130598
chr1	TP73	chr1_3704691	3704691	+	CG	CGT	4.35032	5.23924	3.67081	0.00074804	0.0827596	-0.507534	0.121069
chr1	TP73	chr1_3704695	3704695	+	CG	CGT	3.36281	5.39858	2.25506	0.0300439	0.410437	-3.73891	0.0799835
chr1	TP73	chr1_3704720	3704720	+	CG	CGT	2.73581	4.13092	2.98425	0.00497683	0.201149	-2.16695	0.165364
chr1	TP73	chr1_3704727	3704727	+	CG	CGG	1.35259	6.4709	1.80718	0.0787515	0.571535	-4.43951	0.0328468
chr1	TP73	chr1_3704761	3704761	+	CG	CGC	1.64483	5.13333	2.15708	0.0374671	0.443358	-3.842	0.0801572
chr1	TP73	chr1_3705449	3705449	+	CG	CGC	0.187903	4.36706	0.112659	0.910901	0.988601	-6.02866	0.00353333
chr1	TP73	chr1_3705518	3705518	-	CG	CGT	1.32258	6.72105	0.688133	0.495599	0.902393	-5.82128	0.010829
chr1	TP73	chr1_3705519	3705519	+	CG	CGT	1.2157	6.05511	0.628763	0.533311	0.914771	-5.85876	0.0139961
chr1	TP73	chr1_3705520	3705520	-	CG	CGC	-1.08088	6.09806	-0.886029	0.381241	0.858532	-5.65905	-0.0306056
chr1	TP73	chr1_3705527	3705527	-	CG	CGA	0.720409	5.76331	0.45559	0.651309	0.944327	-5.94148	0.0155675
chr1	TP73	chr1_3705628	3705628	-	CG	CGG	-0.0512822	1.71173	-0.477515	0.635763	0.941178	-5.9287	-0.005866
chr1	TP73	chr1_3705643	3705643	-	CG	CGT	0.131166	2.03611	1.20112	0.237228	0.774862	-5.32306	0.0137373
chr1	TP73	chr1_3705694	3705694	+	CG	CGT	-0.11029	1.57449	-1.03043	0.309401	0.82249	-5.4714	-0.0149428
chr1	TP73	chr1_3705695	3705695	-	CG	CGG	0.178731	1.80644	1.70292	0.0968479	0.608837	-4.58606	0.0213791
chr1	TP73	chr1_3705711	3705711	+	CG	CGC	0.0568179	3.77068	0.316514	0.753366	0.964151	-5.98272	0.00298069
chr1	TP73	chr1_3705712	3705712	-	CG	CGA	0.129724	3.87443	0.784338	0.437762	0.882455	-5.73805	0.00526094
chr1	TP73	chr1_3705738	3705738	+	CG	CGG	-0.0616498	3.21885	-0.563939	0.576148	0.926679	-5.81002	-0.00318859
chr1	TP73	chr1_3705739	3705739	-	CG	CGC	0.144486	3.36198	1.27661	0.209577	0.75127	-5.25607	0.00770611
chr1	TP73	chr1_3705742	3705742	+	CG	CGT	0.01092	1.91734	0.082703	0.934527	0.991659	-6.04266	0.00169019
chr1	TP73	chr1_3705743	3705743	-	CG	CGG	0.0992357	2.09121	0.79784	0.42998	0.880209	-5.71868	0.0108533
chr1	TP73	chr1_3705796	3705796	+	CG	CGT	0.0323422	1.64926	0.285483	0.776843	0.96779	-5.97725	0.00377559
chr1	TP73	chr1_3705991	3705991	-	CG	CGT	-0.149222	2.18554	-0.481519	0.632942	0.940479	-5.92971	-0.0159775
chr1	TP73	chr1_3705998	3705998	-	CG	CGC	1.84874	5.86206	2.51042	0.0164896	0.329748	-3.21501	0.0291699
chr1	TP73	chr1_3706001	3706001	-	CG	CGC	-0.511742	3.12916	-1.20585	0.235419	0.773085	-5.3311	-0.0397356
chr1	TP73	chr1_3706011	3706011	-	CG	CGG	-0.231516	3.91231	-0.633279	0.53039	0.9138	-5.82288	-0.00981619
chr1	TP73	chr1_3706058	3706058	-	CG	CGC	0.0525068	3.5606	0.213498	0.832094	0.976447	-6.00383	0.00237945
chr1	TP73	chr1_3706067	3706067	-	CG	CGC	0.583296	4.11004	1.83807	0.0739734	0.559155	-4.45377	0.0249207
chr1	TP73	chr1_3706071	3706071	-	CG	CGC	0.0270002	4.12947	0.0693221	0.945101	0.993025	-6.0047	0.00533621
chr1	TP73	chr1_3706081	3706081	+	CG	CGG	1.14218	4.47646	0.631776	0.531575	0.914241	-5.83222	0.0496242
chr1	TP73	chr1_3706082	3706082	-	CG	CGG	0.037244	2.69238	0.0882469	0.930149	0.99107	-5.9914	0.0013247
chr1	TP73	chr1_3706087	3706087	-	CG	CGC	0.189129	3.27037	0.614236	0.542763	0.91747	-5.84037	0.0138541
chr1	TP73	chr1_3706135	3706135	+	CG	CGA	2.16356	6.1927	1.32169	0.194713	0.73732	-5.20346	0.0357988
chr1	TP73	chr1_3706157	3706157	+	CG	CGG	0.186723	5.95909	0.104774	0.917144	0.989066	-6.02408	0.0060904
chr1	TP73	chr1_3706264	3706264	-	CG	CGC	-0.0598714	1.70609	-0.633724	0.530102	0.913775	-5.8338	-0.00763444
chr1	TP73	chr1_3706315	3706315	-	CG	CGC	-0.624634	3.40079	-3.22386	0.00261791	0.151031	-1.60919	-0.033264
chr1	TP73	chr1_3706323	3706323	-	CG	CGG	-0.165917	2.3884	-1.91757	0.0627961	0.530352	-4.33279	-0.0157619
chr1	TP73	chr1_3706368	3706368	-	CG	CGT	0.0842603	1.44304	0.604389	0.54922	0.918767	-5.85087	0.0115097
chr1	TP73	chr1_3706374	3706374	-	CG	CGA	0.0417958	3.59538	0.205078	0.838619	0.977565	-5.96738	0.00233689
chr1	TP73	chr1_3706378	3706378	-	CG	CGT	-0.164608	2.98139	-1.15665	0.254721	0.78847	-5.34677	-0.0112599
chr1	TP73	chr1_3707476	3707476	+	CG	CGG	2.20402	1.82352	2.46254	0.0185012	0.343059	-3.29412	0.217669
chr1	TP73	chr1_3707508	3707508	+	CG	CGG	0.308824	-0.227847	0.542322	0.590801	0.930547	-5.87887	0.0462839
chr1	TP73	chr1_3707520	3707520	+	CG	CGC	1.04702	2.20538	1.94546	0.0592348	0.519225	-4.27625	0.124558
chr1	TP73	chr1_3707537	3707537	+	CG	CGG	2.40532	4.15341	2.21908	0.0326018	0.422373	-3.79916	0.116616
chr1	TP73	chr1_3707542	3707542	+	CG	CGC	0.610591	4.42168	0.309137	0.758926	0.96502	-6.00305	0.018226
chr1	TP73	chr1_3731168	3731168	-	CG	CGA	1.32493	6.22688	0.746452	0.460169	0.890712	-5.77814	0.0106566
chr1	TP73	chr1_3731208	3731208	-	CG	CGT	3.06892	3.96963	2.54517	0.0152803	0.320531	-3.15839	0.169159
chr1	TP73	chr1_3731631	3731631	+	CG	CGT	-1.13531	5.3916	-0.976891	0.335045	0.836553	-5.57677	-0.017859
chr1	TP73	chr1_3731643	3731643	+	CG	CGA	1.44363	6.81719	1.25904	0.215999	0.756305	-5.28216	0.012694
chr1	TP73	chr1_3731647	3731647	+	CG	CGC	-1.35836	7.05706	-0.960877	0.342928	0.840683	-5.6006	-0.00989101
chr1	TP73	chr1_3731686	3731686	+	CG	CGC	-0.461025	4.79074	-0.402766	0.689467	0.951821	-5.93506	-0.0149502
chr1	TP73	chr1_3731746	3731746	+	CG	CGG	0.0163067	4.14335	0.0573116	0.954601	0.994292	-6.0164	0.000605521
chr1	TP73	chr1_3731767	3731767	+	CG	CGC	0.137109	5.05469	0.417883	0.678413	0.949941	-5.90544	0.00387426
chr1	TP73	chr1_3731797	3731797	+	CG	CGT	0.552467	4.51524	1.55717	0.127819	0.661558	-4.87212	0.0216758
chr1	TP73	chr1_3731805	3731805	+	CG	CGA	-1.38573	5.60882	-2.69459	0.0104798	0.274666	-2.80861	-0.0235945
chr1	TP73	chr1_3731815	3731815	+	CG	CGG	0.566578	5.76651	1.11018	0.273982	0.800813	-5.40311	0.00852015
chr1	TP73	chr1_3731824	3731824	+	CG	CGC	-0.555797	5.27077	-1.18439	0.243701	0.779549	-5.35384	-0.0130263
chr1	TP73	chr1_3731826	3731826	+	CG	CGT	-0.290537	5.68126	-0.577751	0.566881	0.923963	-5.83478	-0.0050583
chr1	TP73	chr1_3731835	3731835	+	CG	CGT	-0.172433	7.11887	-0.218216	0.828442	0.975683	-6.01237	-0.00174807
chr1	TP73	chr1_3731841	3731841	+	CG	CGG	0.0146565	4.06305	0.0404484	0.96795	0.996096	-6.02247	0.000930172
chr1	TP73	chr1_3731844	3731844	+	CG	CGG	-0.61036	5.72368	-0.94019	0.353129	0.844824	-5.59319	-0.0101002
chr1	TP73	chr1_3733233	3733233	-	CG	CGC	0.320646	5.47311	0.701759	0.487157	0.899746	-5.78096	0.00695966
chr1	TP73	chr1_3733239	3733239	-	CG	CGT	-0.0457677	3.68311	-0.138933	0.890245	0.985798	-6.02663	-0.00193263
chr1	TP73	chr1_3733265	3733265	-	CG	CGC	1.3421	6.04855	1.87375	0.068763	0.546984	-4.40505	0.014911
chr1	TP73	chr1_3733269	3733269	-	CG	CGG	-0.199841	5.48457	-0.316492	0.753382	0.964151	-5.95312	-0.00485654
chr1	TP73	chr1_3733271	3733271	-	CG	CGC	-0.412082	4.16213	-0.975458	0.335576	0.836887	-5.57217	-0.0188661
chr1	TP73	chr1_3733279	3733279	-	CG	CGT	-0.152248	2.83556	-0.46739	0.642922	0.942656	-5.92105	-0.0118985
chr1	TP73	chr1_3733301	3733301	-	CG	CGT	0.107918	4.98953	0.222647	0.825017	0.975121	-5.96452	0.00358202
chr1	TP73	chr1_3733303	3733303	-	CG	CGC	0.0970452	5.76494	0.159851	0.873855	0.982845	-6.02472	0.00105257
chr1	TP73	chr1_3733313	3733313	-	CG	CGG	0.146322	6.38906	0.160361	0.873456	0.982815	-6.01683	0.00171424
chr1	TP73	chr1_3733315	3733315	-	CG	CGC	0.886087	6.14145	1.39905	0.170004	0.713214	-5.09507	0.0112291
chr1	TP73	chr1_3733324	3733324	-	CG	CGG	0.502225	5.37601	0.945325	0.350537	0.843683	-5.59373	0.0127677
chr1	TP73	chr1_3733341	3733341	-	CG	CGT	-0.241896	2.23216	-0.827421	0.413226	0.873026	-5.70276	-0.0264996
chr1	TP73	chr1_3733467	3733467	-	CG	CGT	-2.42521	-2.08753	-1.59349	0.119434	0.647621	-4.85057	-0.278159
chr1	TP73	chr1_3733483	3733483	-	CG	CGG	0.208235	2.16981	1.73181	0.0915168	0.59853	-4.63356	0.0211101
chr1	TP73	chr1_3733511	3733511	-	CG	CGA	0.274494	2.70245	1.92325	0.0620564	0.528078	-4.31536	0.0221769
chr1	TP73	chr1_3733532	3733532	-	CG	CGT	-0.0270975	2.92892	-0.132799	0.895062	0.986541	-6.01216	-0.00122255
chr1	TP73	chr1_3733534	3733534	-	CG	CGC	-0.0877171	3.18128	-0.441149	0.661635	0.946404	-5.90751	-0.00563595
chr1	TP73	chr1_3733540	3733540	-	CG	CGA	-0.00357194	3.52216	-0.0187877	0.98511	0.998177	-6.00343	0.001122
chr1	TP73	chr1_3733568	3733568	-	CG	CGA	0.00695125	1.80443	0.0446439	0.964628	0.995482	-5.97974	0.0017395
chr1	TP73	chr1_3734049	3734049	-	CG	CGC	0.768013	7.56837	0.619412	0.539385	0.916569	-5.86232	0.00555102
chr1	TP73	chr1_3734072	3734072	-	CG	CGC	-1.29189	7.02691	-0.831839	0.410759	0.87218	-5.71674	-0.00502868
chr1	TP73	chr1_3734104	3734104	+	CG	CGC	2.96746	6.42076	2.6741	0.0110309	0.281118	-2.88048	0.0333108
chr1	TP73	chr1_3734105	3734105	-	CG	CGG	0.939567	6.7906	0.519906	0.606181	0.933884	-5.91889	0.00567471
chr1	TP73	chr1_3734119	3734119	+	CG	CGG	-0.166465	2.76981	-0.422852	0.674815	0.949067	-5.92959	-0.0172847
chr1	TP73	chr1_3734120	3734120	-	CG	CGG	-0.239922	4.38301	-0.338779	0.736663	0.961137	-5.91433	-0.0112413
chr1	TP73	chr1_3734162	3734162	+	CG	CGT	-0.394068	2.88893	-1.14119	0.261018	0.793122	-5.41048	-0.0362863
chr1	TP73	chr1_3734181	3734181	+	CG	CGC	0.209788	2.5117	1.10938	0.274321	0.800992	-5.41267	0.0175461
chr1	TP73	chr1_3734207	3734207	+	CG	CGG	-0.31718	3.79533	-1.29152	0.204416	0.746312	-5.14799	-0.0220894
chr1	TP73	chr1_3734240	3734240	+	CG	CGT	-0.453605	5.13227	-0.502953	0.617935	0.936162	-5.90533	-0.0105542
chr1	TP73	chr1_3739779	3739779	-	CG	CGG	-0.0181909	3.74088	-0.0834229	0.933958	0.991611	-6.0213	-0.00110077
chr1	TP73	chr1_3739796	3739796	-	CG	CGG	0.206377	3.92133	0.78456	0.437633	0.882373	-5.74274	0.00867898
chr1	TP73	chr1_3739833	3739833	-	CG	CGA	-0.187205	4.14368	-0.805734	0.425469	0.878199	-5.6861	-0.00727621
chr1	TP73	chr1_3739851	3739851	-	CG	CGC	0.628219	4.75417	1.66631	0.103974	0.621579	-4.73278	0.017385
chr1	TP73	chr1_3739876	3739876	-	CG	CGG	0.105283	4.00646	0.487533	0.628715	0.939312	-5.90338	0.00428632
chr1	TP73	chr1_3742589	3742589	-	CG	CGG	2.59708	4.03613	2.32997	0.0252863	0.386501	-3.58242	0.127456
chr1	TP73	chr1_3742646	3742646	+	CG	CGA	-0.186351	3.30495	-0.376797	0.708445	0.955269	-5.91008	-0.0137569
chr1	TP73	chr1_3742647	3742647	-	CG	CGT	1.56904	4.41936	2.81178	0.00778872	0.241808	-2.51661	0.0971941
chr1	TP73	chr1_3742685	3742685	+	CG	CGG	-1.12009	4.25859	-2.23903	0.0311601	0.416036	-3.73099	-0.0476849
chr1	TP73	chr1_3742686	3742686	-	CG	CGT	0.23716	3.6239	0.294542	0.769966	0.966767	-5.92179	0.016183
chr1	TP73	chr1_3742689	3742689	+	CG	CGA	1.91478	5.43319	2.29202	0.0276046	0.398532	-3.65116	0.0425378
chr1	TP73	chr1_3742693	3742693	+	CG	CGA	0.0632877	4.02659	0.151197	0.88063	0.984275	-5.96537	0.00436097
chr1	TP73	chr1_3742720	3742720	+	CG	CGT	0.0496479	2.84468	0.164839	0.869955	0.982404	-5.97094	0.00429259
chr1	TP73	chr1_3742781	3742781	+	CG	CGG	0.114278	4.39074	0.156431	0.876532	0.983479	-5.99726	0.00826471
chr1	TP73	chr1_3744728	3744728	-	CG	CGC	1.55844	6.39187	1.56128	0.126847	0.659753	-4.88178	0.0232117
chr1	TP73	chr1_3744795	3744795	-	CG	CGG	0.218778	6.83951	0.225623	0.822718	0.974744	-6.01665	0.00100495
chr1	TP73	chr1_3744803	3744803	-	CG	CGA	0.845508	3.35347	1.60297	0.117321	0.644002	-4.82129	0.0814351
chr1	TP73	chr1_3746193	3746193	+	CG	CGG	-1.80736	5.56286	-2.29394	0.0274831	0.397747	-3.63828	-0.0326726
chr1	TP73	chr1_3746206	3746206	+	CG	CGG	-3.02072	6.4855	-3.16462	0.00307492	0.164497	-1.76381	-0.0329882
chr1	TP73	chr1_3746235	3746235	+	CG	CGC	-0.658078	3.40556	-1.56176	0.126735	0.659646	-4.86597	-0.0478232
chr1	TP73	chr1_3746238	3746238	+	CG	CGG	-2.12263	5.6514	-1.91644	0.0629443	0.530595	-4.3346	-0.0392245
chr1	TP73	chr1_3746288	3746288	+	CG	CGT	0.430972	5.52417	0.440293	0.662249	0.946535	-5.94034	0.00558756
chr1	TP73	chr1_3746293	3746293	+	CG	CGA	-1.2815	4.7119	-1.71976	0.0937103	0.60275	-4.64774	-0.0438143
chr1	TP73	chr1_3757653	3757653	+	CG	CGA	-0.294345	1.10327	-0.770485	0.445833	0.885753	-5.71967	-0.0434723
chr1	TP73	chr1_3757718	3757718	+	CG	CGG	1.41527	6.35218	1.05768	0.296959	0.814997	-5.50934	0.0156799
chr1	TP73	chr1_3757721	3757721	+	CG	CGA	-0.361717	4.84439	-0.344626	0.732298	0.960178	-5.95964	-0.00918165
chr1	TP73	chr1_3757737	3757737	+	CG	CGA	-1.28854	5.51573	-0.792657	0.432958	0.881039	-5.74649	-0.0218819
chr1	TP73	chr1_3757748	3757748	+	CG	CGT	-1.88123	2.36931	-1.45923	0.152818	0.693769	-5.01829	-0.211945
chr1	TP73	chr1_3757882	3757882	+	CG	CGG	-0.0296054	4.19799	-0.153934	0.878486	0.983818	-6.01853	-0.000891521
chr1	TP73	chr1_3757890	3757890	+	CG	CGC	-0.286193	3.95352	-1.4916	0.144157	0.683311	-4.98169	-0.0106539
chr1	TP73	chr1_3757915	3757915	+	CG	CGG	-0.20004	3.55485	-0.653227	0.51759	0.91026	-5.82487	-0.0110765
chr1	TP73	chr1_3757924	3757924	+	CG	CGG	-0.0350817	3.16597	-0.195568	0.846003	0.978511	-5.99865	-0.00224653
chr1	TP73	chr1_3757973	3757973	+	CG	CGA	-0.0422651	4.07371	-0.164396	0.870301	0.98251	-6.02384	-0.0015233
chr1	TP73	chr1_3759052	3759052	+	CG	CGG	0.994229	6.52193	1.01255	0.317757	0.828023	-5.55332	0.0113447
chr1	TP73	chr1_3759080	3759080	+	CG	CGC	0.421048	5.15248	0.768098	0.447233	0.886624	-5.68956	0.0129412
chr1	TP73	chr1_3759111	3759111	+	CG	CGC	-0.05487	4.82061	-0.141034	0.888597	0.98563	-5.97546	-0.00229233
chr1	TP73	chr1_3767068	3767068	-	CG	CGT	0.330937	2.81874	1.78169	0.0828896	0.580779	-4.53206	0.025566
chr1	TP73	chr1_3767100	3767100	-	CG	CGG	-0.537625	4.59892	-1.76151	0.0862927	0.58802	-4.55828	-0.0162834
chr1	TP73	chr1_3767105	3767105	-	CG	CGG	0.254979	5.34582	0.603805	0.549604	0.918965	-5.81557	0.00736152
chr1	TP73	chr1_3767149	3767149	+	CG	CGA	-1.1581	6.83101	-0.683636	0.498402	0.903607	-5.82423	-0.0048373
chr1	TP73	chr1_3767150	3767150	-	CG	CGG	0.29103	3.71766	1.06054	0.295675	0.814338	-5.50845	0.014264
chr1	TP73	chr1_3767152	3767152	+	CG	CGT	0.22758	5.72664	0.124931	0.901244	0.987409	-6.0396	0.00104286
chr1	TP73	chr1_3767153	3767153	-	CG	CGT	0.411272	3.33508	1.96112	0.0573124	0.514934	-4.26527	0.0238515
chr1	TP73	chr1_3767283	3767283	+	CG	CGA	-0.57937	5.44704	-0.307315	0.760302	0.965241	-6.00339	-0.00791061
chr1	TP73	chr1_3772478	3772478	+	CG	CGA	0.436026	3.10116	1.59938	0.118118	0.64518	-4.81533	0.0323387
chr1	TP73	chr1_3772486	3772486	+	CG	CGA	0.153714	3.65982	0.584491	0.562386	0.922609	-5.84693	0.00909631
chr1	TP73	chr1_3772520	3772520	+	CG	CGA	0.288208	3.7714	0.860593	0.394924	0.865551	-5.66804	0.0131571
chr1	TP73	chr1_3772534	3772534	+	CG	CGG	-0.421197	3.45429	-1.47043	0.149776	0.689842	-4.98797	-0.0234206
chr1	TP73	chr1_3773798	3773798	-	CG	CGC	2.19374	-7.9019	2.71274	0.0100132	0.269418	-2.79699	0.00790082
chr1	TP73	chr1_3773829	3773829	-	CG	CGC	0.563352	-8.69071	0.695067	0.491292	0.901027	-5.80621	0.000866785
chr1	TP73	chr1_3773915	3773915	-	CG	CGC	1.74963	-8.14332	2.55159	0.0149224	0.31757	-3.14782	0.00353262
chr1	TP73	chr1_3774031	3774031	-	CG	CGG	-0.00500871	-8.27468	-0.017109	0.98644	0.998253	-6.02793	-1.03544e-05
chr1	TP73	chr1_3774037	3774037	-	CG	CGA	0.47349	-7.46038	2.03787	0.0486535	0.48513	-4.11895	0.00159559
chr1	TP73	chr1_3774044	3774044	-	CG	CGG	0.460405	-7.8637	2.382	0.0223931	0.369285	-3.44471	0.00131448
chr1	TP73	chr1_3774087	3774087	-	CG	CGC	0.59178	-7.70077	2.79742	0.00807992	0.246534	-2.59332	0.00161987
chr1	TP73	chr1_3774096	3774096	-	CG	CGC	0.246023	-7.61713	1.52585	0.135427	0.672641	-4.87507	0.000667469
chr1	TP73	chr1_3774102	3774102	-	CG	CGT	0.339161	-7.53511	1.47667	0.148103	0.687374	-4.99628	0.00100346
chr1	TP73	chr1_3774133	3774133	-	CG	CGG	0.203625	-7.44552	1.3181	0.195454	0.737774	-5.17489	0.000658329
chr1	TP73	chr1_3774756	3774756	-	CG	CGG	0.101135	1.56836	0.279285	0.781559	0.968698	-5.95587	0.0148607
chr1	TP73	chr1_3774762	3774762	-	CG	CGA	-0.509167	-0.270466	-1.56833	0.125193	0.656913	-4.86549	-0.0871726
chr1	TP73	chr1_3774767	3774767	-	CG	CGC	0.101071	0.634113	0.362376	0.719103	0.95746	-5.94668	0.0167799
chr1	TP73	chr1_3774828	3774828	-	CG	CGG	0.0178786	-2.04809	0.0667825	0.947109	0.99331	-6.00419	0.00335839
chr1	TP73	chr1_3774854	3774854	-	CG	CGT	-0.895445	-5.27157	-1.44553	0.156603	0.698386	-5.00637	-0.0213518
chr1	TP73	chr1_3785381	3785381	-	CG	CGA	-1.28987	5.58094	-1.73139	0.0915931	0.598658	-4.62223	-0.0250183
chr1	TP73	chr1_3785390	3785390	-	CG	CGT	2.1867	6.68377	2.33546	0.0249659	0.384665	-3.58196	0.0227756
chr1	TP73	chr1_3785396	3785396	-	CG	CGA	1.15817	5.23931	2.27651	0.0286056	0.403384	-3.6732	0.0325353
chr1	TP73	chr1_3785443	3785443	-	CG	CGG	-0.0515551	2.51674	-0.153878	0.87853	0.983834	-6.03089	-0.00474533
chr1	TP73	chr1_3785461	3785461	-	CG	CGA	-0.0330669	2.52136	-0.0924656	0.92682	0.990562	-6.02777	-0.00416687
chr1	TP73	chr1_3785472	3785472	-	CG	CGC	0.14754	2.41683	0.739301	0.464321	0.892288	-5.75653	0.0132867
chr1	TP73	chr1_3804964	3804964	+	CG	CGG	0.103311	3.7585	0.27517	0.784694	0.968942	-6.00373	0.00480171
chr1	TP73	chr1_3805021	3805021	+	CG	CGA	-0.136115	3.52612	-0.506332	0.615584	0.93579	-5.88534	-0.00662019
chr1	TP73	chr1_3805031	3805031	+	CG	CGG	0.232025	3.08071	0.789697	0.434664	0.881546	-5.74001	0.0177303
chr1	TP73	chr1_3805049	3805049	+	CG	CGC	0.0343498	3.09263	0.141842	0.887963	0.985625	-5.99238	0.00152137
chr1	TP73	chr1_3805052	3805052	+	CG	CGC	-0.318654	4.05458	-0.953528	0.346421	0.842061	-5.60244	-0.0140083
chr1	TP73	chr1_3805077	3805077	+	CG	CGT	0.237246	3.0896	0.739977	0.463916	0.892083	-5.77481	0.0184964
chr1	TP73	chr1_3805094	3805094	+	CG	CGG	0.201231	2.23195	1.05461	0.298345	0.816013	-5.48914	0.0221426
chr1	TP73	chr1_3806871	3806871	+	CG	CGC	0.121228	3.02802	0.584853	0.562144	0.922573	-5.86186	0.00628809
chr1	TP73	chr1_3806873	3806873	+	CG	CGG	0.00634136	2.76313	0.0413182	0.967261	0.99589	-5.97674	-0.000410018
chr1	TP73	chr1_3806928	3806928	+	CG	CGA	0.123316	2.54856	0.699899	0.488304	0.899995	-5.80634	0.00865529
chr1	TP73	chr1_3806949	3806949	+	CG	CGG	0.186757	1.93485	1.07516	0.289163	0.810536	-5.47047	0.020098
chr1	TP73	chr1_3806982	3806982	+	CG	CGG	0.134723	1.73423	1.03334	0.308057	0.82175	-5.49622	0.0163999
chr1	TP73	chr1_3806999	3806999	+	CG	CGT	0.133968	1.33853	0.837189	0.407783	0.871111	-5.70535	0.0162206
chr1	TP73	chr1_3811331	3811331	+	CG	CGG	1.3777	5.79573	2.57729	0.0140143	0.309869	-3.05899	0.0312545
chr1	TP73	chr1_3811343	3811343	+	CG	CGC	0.450199	5.1299	1.27469	0.210252	0.751753	-5.24713	0.0122935
chr1	TP73	chr1_3811347	3811347	+	CG	CGC	0.882609	5.3136	1.19286	0.240407	0.777035	-5.34578	0.0207284
chr1	TP73	chr1_3811367	3811367	+	CG	CGC	-2.2711	4.75303	-1.5727	0.124177	0.654906	-4.87227	-0.051892
chr1	TP73	chr1_3811684	3811684	-	CG	CGG	-1.56967	7.47937	-1.28451	0.206833	0.74843	-5.25296	-0.0089988
chr1	TP73	chr1_3811688	3811688	-	CG	CGC	-1.6908	5.59558	-1.53754	0.132546	0.667902	-4.93451	-0.0275074
chr1	TP73	chr1_3811734	3811734	-	CG	CGA	-0.406956	3.11305	-0.915405	0.365821	0.85127	-5.57519	-0.0328614
chr1	TP73	chr1_3818955	3818955	+	CG	CGG	0.0111382	1.83554	0.062964	0.950129	0.993676	-6.02826	0.000797986
chr1	TP73	chr1_3818959	3818959	+	CG	CGC	-0.0340427	2.18111	-0.187008	0.852661	0.979586	-6.0234	-0.00402846
chr1	TP73	chr1_3818980	3818980	+	CG	CGT	0.0275154	0.809749	0.203905	0.839529	0.977614	-5.99665	0.00405744
chr1	TP73	chr1_3819355	3819355	-	CG	CGT	-0.102879	0.538344	-0.8338	0.409666	0.871704	-5.69975	-0.0168595
chr1	TP73	chr1_3819393	3819393	-	CG	CGT	0.118472	1.00738	1.02803	0.310514	0.823288	-5.46055	0.0198981
chr1	TP73	chr1_3819409	3819409	-	CG	CGA	-0.000115275	1.44198	-0.00128064	0.998985	0.999826	-6.01298	0.000409837
chr1	TP73	chr1_3819567	3819567	+	CG	CGT	0.677479	-0.671508	1.44029	0.158071	0.699797	-5.06351	0.107743
chr1	TP73	chr1_3819593	3819593	+	CG	CGC	0.541652	0.845106	1.49429	0.143458	0.68259	-4.98667	0.0837131
chr1	TP73	chr1_3819623	3819623	+	CG	CGA	0.265316	4.40733	0.199261	0.843134	0.978073	-6.02667	0.00266112
chr1	TP73	chr1_3819627	3819627	+	CG	CGA	0.921255	4.28239	1.06789	0.292387	0.812527	-5.46936	0.0495322
chr1	TP73	chr1_3819662	3819662	+	CG	CGC	1.22388	2.52892	1.71478	0.0946287	0.604287	-4.65538	0.082785
chr1	TP73	chr1_3821816	3821816	-	CG	CGA	0.296662	3.58825	0.997774	0.324776	0.831302	-5.5464	0.021316
chr1	TP73	chr1_3821825	3821825	-	CG	CGG	-0.0347212	2.86586	-0.166529	0.868634	0.982197	-6.02853	-0.00261924
chr1	TP73	chr1_3821864	3821864	-	CG	CGG	0.0236934	4.1335	0.0750494	0.940574	0.992259	-6.02447	0.00153064
chr1	TP73	chr1_3821884	3821884	-	CG	CGA	-0.909274	5.45131	-2.49474	0.0186493	0.34388	-3.19292	-0.0148585
chr1	TP73	chr1_3821896	3821896	-	CG	CGG	0.395407	4.01335	1.28474	0.206752	0.748322	-5.25033	0.0164463
chr1	TP73	chr1_3821907	3821907	-	CG	CGG	0.204407	2.5234	0.911151	0.368028	0.852224	-5.64612	0.0177406
chr1	TP73	chr1_3821949	3821949	-	CG	CGC	0.199474	4.10878	0.920424	0.363227	0.849901	-5.59358	0.00817312
chr1	TP73	chr1_3822680	3822680	+	CG	CGC	0.904173	5.45965	0.741429	0.463046	0.891729	-5.78124	0.0240185
chr1	TP73	chr1_3822681	3822681	-	CG	CGA	0.504237	3.86707	1.39145	0.172278	0.71504	-5.1244	0.0231558
chr1	TP73	chr1_3822700	3822700	+	CG	CGA	0.163794	6.30881	0.0852318	0.93253	0.991324	-6.04605	0.00330085
chr1	TP73	chr1_3822701	3822701	-	CG	CGG	0.0421344	4.46394	0.115963	0.9083	0.988415	-5.99477	0.00135279
chr1	TP73	chr1_3822704	3822704	-	CG	CGT	-2.79641	1.37429	-2.63282	0.0122231	0.292549	-2.97164	-0.39392
chr1	TP73	chr1_3822711	3822711	+	CG	CGG	0.745348	6.73309	0.430737	0.669122	0.948133	-5.95977	0.00825753
chr1	TP73	chr1_3822712	3822712	-	CG	CGG	0.665815	4.89362	1.73174	0.0915289	0.59853	-4.58357	0.0236133
chr1	TP73	chr1_3822728	3822728	+	CG	CGG	1.09748	6.57475	0.712127	0.480788	0.897612	-5.80477	0.00903311
chr1	TP73	chr1_3822729	3822729	-	CG	CGC	0.541399	5.02439	1.16596	0.250983	0.78595	-5.37338	0.0180069
chr1	TP73	chr1_3822762	3822762	+	CG	CGG	-0.367654	2.73451	-0.900446	0.373622	0.854919	-5.64788	-0.035291
chr1	TP73	chr1_3822763	3822763	-	CG	CGG	0.0119319	1.83093	0.0468137	0.96291	0.995168	-6.04553	0.00147333
chr1	TP73	chr1_3822803	3822803	+	CG	CGT	1.0607	-1.87838	2.90692	0.00609333	0.219056	-2.3435	0.117592
chr1	TP73	chr1_3823077	3823077	-	CG	CGG	-0.465478	3.15571	-1.65736	0.10578	0.624644	-4.70732	-0.0314701
chr1	TP73	chr1_3823081	3823081	-	CG	CGC	0.212236	4.66803	0.565621	0.575016	0.926277	-5.83853	0.00892671
chr1	TP73	chr1_3823115	3823115	-	CG	CGG	1.09045	6.56224	1.58318	0.121768	0.650782	-4.84779	0.00901641
chr1	TP73	chr1_3823126	3823126	-	CG	CGT	-0.584476	4.51664	-1.55961	0.127241	0.660557	-4.85926	-0.0168829
chr1	TP73	chr1_3823545	3823545	-	CG	CGG	2.53641	4.01327	2.57271	0.0145514	0.31486	-3.08798	0.150299
chr1	TP73	chr1_3823618	3823618	-	CG	CGT	1.98931	6.4578	1.03886	0.306086	0.820752	-5.51363	0.0227446
chr1	TP73	chr1_3823770	3823770	+	CG	CGG	0.138155	1.88325	1.0171	0.315616	0.82639	-5.54052	0.0161185
chr1	TP73	chr1_3823777	3823777	+	CG	CGC	-0.301168	4.05746	-1.69774	0.0978303	0.610464	-4.63847	-0.0141674
chr1	TP73	chr1_3823792	3823792	+	CG	CGT	0.294732	2.47331	1.1559	0.255024	0.788681	-5.39256	0.0292875
chr1	TP73	chr1_3823816	3823816	+	CG	CGA	0.508477	2.4803	2.01585	0.0510127	0.493014	-4.17098	0.045491
chr1	TP73	chr1_3823837	3823837	+	CG	CGG	-0.0282819	0.0749116	-0.271229	0.787701	0.969257	-5.92684	-0.00500133
chr1	TP73	chr1_3824574	3824574	+	CG	CGT	0.0552903	0.607306	0.373981	0.710522	0.955728	-5.9188	0.00925692
chr1	TP73	chr1_3824595	3824595	+	CG	CGC	0.154337	2.19389	0.572173	0.570615	0.924836	-5.86376	0.0165049
chr1	TP73	chr1_3824656	3824656	+	CG	CGT	-0.506251	-2.23077	-2.50774	0.0165969	0.330332	-3.22042	-0.054122
chr1	TP73	chr1_3824657	3824657	-	CG	CGT	-0.663951	-4.89382	-0.38482	0.702542	0.954038	-5.97674	-0.0215915
chr1	TP73	chr1_3824677	3824677	+	CG	CGT	-0.054213	-1.76227	-0.209554	0.835149	0.977029	-6.01181	-0.00690374
chr1	TP73	chr1_3824678	3824678	-	CG	CGT	-0.395884	-1.60792	-0.632461	0.530919	0.914027	-5.74433	-0.0547551
chr1	TP73	chr1_3824747	3824747	-	CG	CGA	0.00937958	2.32969	0.0228255	0.98191	0.997944	-5.92078	-0.001696
chr1	TP73	chr1_3826338	3826338	+	CG	CGG	-0.355926	2.20546	-0.646398	0.521953	0.911245	-5.80562	-0.0534819
chr1	TP73	chr1_3826352	3826352	+	CG	CGT	-0.362052	1.0038	-0.584282	0.562525	0.922662	-5.85783	-0.0590821
chr1	TP73	chr1_3826425	3826425	+	CG	CGT	-1.1247	3.74133	-0.788001	0.435643	0.881743	-5.73312	-0.0765554
chr1	TP73	chr1_3826437	3826437	+	CG	CGG	0.227088	2.93825	0.285918	0.776512	0.967707	-5.96876	0.0229923
chr1	TP73	chr1_3826450	3826450	+	CG	CGG	-0.683138	5.08405	-0.391946	0.697314	0.952996	-5.97442	-0.0224963
chr1	TP73	chr1_3826947	3826947	+	CG	CGC	1.55003	4.83194	1.47115	0.149809	0.689842	-4.99493	0.069428
chr1	TP73	chr1_3826949	3826949	+	CG	CGG	0.451541	3.50508	0.987676	0.329805	0.833943	-5.53395	0.0418109
chr1	TP73	chr1_3826966	3826966	+	CG	CGG	-1.00537	4.44786	-0.952215	0.347243	0.842254	-5.56209	-0.0359215
chr1	TP73	chr1_3827028	3827028	+	CG	CGC	-0.145806	2.00099	-0.481426	0.633084	0.940524	-5.88223	-0.0100526
chr1	TP73	chr1_3827055	3827055	+	CG	CGG	0.112196	1.33839	0.244928	0.807882	0.972628	-5.99128	0.0227995
chr1	TP73	chr1_3827058	3827058	+	CG	CGG	-0.0244052	1.97374	-0.069978	0.944593	0.992937	-6.0164	-0.00314644
chr1	TP73	chr1_3827065	3827065	+	CG	CGC	0.740776	1.25301	3.02349	0.00454957	0.194261	-2.079	0.109902
chr1	TP73	chr1_3827068	3827068	+	CG	CGG	-0.449306	2.36617	-0.853897	0.398724	0.867192	-5.66599	-0.0502707
chr1	TP73	chr1_3827081	3827081	+	CG	CGT	0.16848	0.0840971	0.820638	0.417173	0.874443	-5.67041	0.0289735
chr1	TP73	chr1_3828590	3828590	-	CG	CGA	0.272591	2.96478	1.48924	0.144776	0.684187	-4.97983	0.0195191
chr1	TP73	chr1_3828630	3828630	-	CG	CGG	0.764129	5.10629	1.16836	0.250027	0.785016	-5.37123	0.0249014
chr1	TP73	chr1_3828645	3828645	-	CG	CGC	-0.0617594	5.13464	-0.0829664	0.934319	0.991657	-6.03236	0.000714295
chr1	TP73	chr1_3828656	3828656	-	CG	CGC	-0.0883184	5.57817	-0.12244	0.903204	0.987744	-6.01316	-0.00374028
chr1	TP73	chr1_3828666	3828666	-	CG	CGG	0.393138	4.27923	1.1228	0.268649	0.797825	-5.42022	0.0212813
chr1	TP73	chr1_3828688	3828688	-	CG	CGC	0.19777	3.09759	1.08236	0.285995	0.808613	-5.47042	0.0180988
chr1	TP73	chr1_3828931	3828931	+	CG	CGG	1.65679	4.86916	1.52632	0.135539	0.672762	-4.91081	0.0555283
chr1	TP73	chr1_3828996	3828996	+	CG	CGT	-0.421472	1.32391	-0.644249	0.523437	0.911532	-5.76814	-0.0661293
chr1	TP73	chr1_3829041	3829041	+	CG	CGG	1.3273	5.73167	0.777315	0.441975	0.884404	-5.75104	0.0214619
chr1	TP73	chr1_3829057	3829057	+	CG	CGA	0.125737	6.11212	0.0853231	0.93247	0.991324	-6.03358	0.0017473
chr1	TP73	chr1_3829319	3829319	+	CG	CGG	0.544725	6.27474	0.292067	0.771887	0.966897	-6.00645	0.00334558
chr1	TP73	chr1_3829325	3829325	+	CG	CGT	1.04485	6.30852	0.60572	0.548444	0.918679	-5.86983	0.00962042
chr1	TP73	chr1_3829340	3829340	+	CG	CGT	0.3841	2.91265	0.698926	0.489022	0.900301	-5.77508	0.0442576
chr1	TP73	chr1_3829768	3829768	-	CG	CGC	-0.0651774	2.4849	-0.377675	0.707798	0.95508	-5.9718	-0.0057611
chr1	TP73	chr1_3829808	3829808	-	CG	CGA	0.111972	3.16861	0.608209	0.54671	0.918264	-5.86351	0.0071663
chr1	TP73	chr1_3829813	3829813	-	CG	CGG	0.107953	4.61538	0.490781	0.626438	0.938855	-5.90591	0.00313201
chr1	TP73	chr1_3829826	3829826	-	CG	CGA	-0.107261	4.72861	-0.43355	0.667096	0.94744	-5.92339	-0.00264177
chr1	TP73	chr1_3829833	3829833	-	CG	CGG	-0.00576576	4.60988	-0.0285585	0.977368	0.997341	-6.03042	-0.000181486
chr1	TP73	chr1_3829874	3829874	-	CG	CGT	0.435218	3.72008	1.73745	0.0905054	0.596455	-4.63793	0.0203266
chr1	TP73	chr1_3830996	3830996	-	CG	CGT	1.40471	4.08928	1.6525	0.106771	0.626112	-4.71184	0.0839928
chr1	TP73	chr1_3831031	3831031	+	CG	CGA	0.203358	6.01376	0.138632	0.890523	0.985846	-6.02531	-0.000944855
chr1	TP73	chr1_3831039	3831039	+	CG	CGA	-2.98458	4.76135	-2.42902	0.0203283	0.355565	-3.3871	-0.0866125
chr1	TP73	chr1_3831040	3831040	-	CG	CGA	-1.98777	4.50959	-1.41175	0.166258	0.709526	-5.09626	-0.0578685
chr1	TP73	chr1_3831045	3831045	+	CG	CGC	-0.16109	6.98387	-0.106949	0.915431	0.988814	-6.02993	-0.00200661
chr1	TP73	chr1_3831046	3831046	-	CG	CGC	-0.332072	6.19862	-0.188856	0.851223	0.979381	-6.03155	0.000477938
chr1	TP73	chr1_3831102	3831102	+	CG	CGG	-4.35011	1.91769	-2.69055	0.0107975	0.278766	-2.84204	-0.496439
chr1	TP73	chr1_3831115	3831115	+	CG	CGC	-0.0168188	6.31401	-0.0135339	0.989278	0.998508	-6.02181	-0.00373465
chr1	TP73	chr1_3831158	3831158	+	CG	CGG	-1.37915	4.75029	-1.31861	0.195732	0.73789	-5.19676	-0.0493917
chr1	TP73	chr1_3831440	3831440	+	CG	CGC	-0.799913	4.79431	-2.02379	0.0501507	0.490532	-4.10311	-0.0222928
chr1	TP73	chr1_3831446	3831446	+	CG	CGT	0.0872574	1.29948	0.420258	0.676692	0.949579	-5.94358	0.0122158
chr1	TP73	chr1_3831490	3831490	+	CG	CGC	0.560476	3.39862	2.59788	0.0133236	0.303472	-3.04223	0.0341946
chr1	TP73	chr1_3831505	3831505	+	CG	CGA	0.0258446	2.59993	0.0981267	0.922354	0.989741	-6.0075	0.00192039
chr1	TP73	chr1_3831533	3831533	+	CG	CGG	0.0604404	2.74147	0.252883	0.801738	0.971738	-5.9879	0.00642762
chr1	TP73	chr1_3831554	3831554	+	CG	CGG	0.0611636	2.48288	0.199877	0.842655	0.977984	-6.0159	0.00620653
chr1	TP73	chr1_3831564	3831564	+	CG	CGT	0.198116	2.13678	1.1269	0.266937	0.796685	-5.42535	0.02144
chr1	TP73	chr1_3832425	3832425	+	CG	CGC	0.149626	5.76363	0.0972982	0.923007	0.989829	-6.04357	0.00292348
chr1	TP73	chr1_3832462	3832462	+	CG	CGT	-0.352639	1.66251	-0.777669	0.441636	0.884191	-5.70672	-0.0488924
[truncated: 180,025 more rows]
