# Supplementary material for: Epigenetic inactivation of the autophagy–lysosomal system in appendix in Parkinson’s disease
Source: Nat Commun. 2021 Aug 26;12:5134. doi: 10.1038/s41467-021-25474-x (PMC8390554; doi:10.1038/s41467-021-25474-x)
Supplement: Supplementary file 5 — Supplementary Data 2 [file 41467_2021_25474_MOESM5_ESM.xlsx]

## Sheet: Supplementary_Data_2
SYMBOL	ENSEMBL	logFC	AveExpr	t	P.Value	adj.P.Val	B	Chr	Start	End	Str	Methylation direction
7SK	ENSG00000260682	-0.210166	0.795273	-1.42563	0.169168	0.565443	-4.97838	chr16	81993524	81996298	+
A1BG	ENSG00000121410	-0.0502058	1.95637	-0.193171	0.848744	0.962169	-6.16087	chr19	58856544	58864865	-
A1BG-AS1	ENSG00000268895	-0.0525768	1.34907	-0.424559	0.675622	0.899658	-5.9103	chr19	58859117	58866549	+
A2M	ENSG00000175899	-0.1874	7.88672	-1.08586	0.290264	0.68807	-5.85573	chr12	9220260	9268825	-
A2M-AS1	ENSG00000245105	0.160441	1.61596	1.00803	0.325302	0.719197	-5.60123	chr12	9217773	9220651	+
A4GALT	ENSG00000128274	-0.0237963	3.52735	-0.284638	0.778804	0.941187	-6.3926	chr22	43088127	43117304	-
AAAS	ENSG00000094914	-0.154408	4.22097	-1.7362	0.0976776	0.460022	-5.0457	chr12	53701240	53718648	-
AACS	ENSG00000081760	-0.23554	2.80376	-2.50885	0.0206919	0.240974	-3.54096	chr12	125549925	125627873	+
AADAT	ENSG00000109576	-0.157701	1.64662	-0.761455	0.455138	0.800105	-5.82112	chr4	170981373	171012850	-
AAED1	ENSG00000158122	-0.21947	2.40541	-2.16756	0.0422434	0.324372	-4.11846	chr9	99401859	99417585	-
AAGAB	ENSG00000103591	-0.0322639	3.22831	-0.34737	0.731888	0.923731	-6.33822	chr15	67493371	67547533	-
AAK1	ENSG00000115977	-0.151406	4.17745	-2.13157	0.0454379	0.336789	-4.37619	chr2	69688532	69901481	-
AAMDC	ENSG00000087884	-0.0950868	3.97841	-0.830473	0.415929	0.779549	-6.12135	chr11	77532155	77629478	+
AAMP	ENSG00000127837	-0.105731	4.83718	-1.95723	0.0642083	0.387575	-4.70083	chr2	219128850	219134980	-
AAR2	ENSG00000131043	-0.120654	2.78304	-1.26789	0.219183	0.619967	-5.54651	chr20	34824381	34858840	+
AARS	ENSG00000090861	0.131953	4.8923	1.36878	0.186019	0.588251	-5.58568	chr16	70286198	70323446	-
AARS2	ENSG00000124608	-0.0928649	2.07112	-0.967177	0.344834	0.730474	-5.68142	chr6	44267391	44281063	-
AARSD1	ENSG00000266967	0.00106153	4.1276	0.00999779	0.992121	0.998204	-6.47788	chr17	41102543	41116515	-
AASDH	ENSG00000157426	0.00439638	2.46998	0.0399537	0.96852	0.991977	-6.22991	chr4	57204456	57253666	-
AASDHPPT	ENSG00000149313	-0.0457767	3.0623	-0.575369	0.571363	0.854864	-6.19429	chr11	105946228	105969437	+
AASS	ENSG00000008311	-0.267065	3.78015	-2.55892	0.0185773	0.228342	-3.56193	chr7	121715701	121784334	-
AATF	ENSG00000108270	-0.0573277	4.22495	-0.87929	0.389531	0.765184	-6.09226	chr17	35306175	35414171	+
AATK	ENSG00000181409	-0.224529	2.43582	-0.945094	0.355721	0.737899	-5.80919	chr17	79091095	79139877	-
AB019441.29	ENSG00000225200	-0.159338	2.36916	-1.18976	0.247867	0.649858	-5.53313	chr14	106444607	106445233	-
ABAT	ENSG00000183044	-0.0517871	2.18585	-0.553567	0.585919	0.861246	-6.05235	chr16	8768422	8878432	+
ABC7-42389800N19.1	ENSG00000226210	-0.34775	2.75325	-1.97442	0.06209	0.382834	-4.35305	chr12	73725	91218	+
ABCA1	ENSG00000165029	-0.162133	5.1774	-1.19855	0.244504	0.647052	-5.78974	chr9	107543283	107690518	-
ABCA10	ENSG00000154263	-0.0282653	3.49583	-0.119064	0.906395	0.977494	-6.4031	chr17	67143355	67240987	-
ABCA11P	ENSG00000251595	-0.185114	0.984075	-1.03085	0.314732	0.710662	-5.47507	chr4	419224	467918	-
ABCA2	ENSG00000107331	-0.139919	3.71635	-1.29396	0.210204	0.612898	-5.57999	chr9	139901686	139923367	-	NS
ABCA3	ENSG00000167972	0.0112735	2.15897	0.1098	0.913646	0.979292	-6.19979	chr16	2325882	2390747	-	NS
ABCA5	ENSG00000154265	-0.0086717	3.83066	-0.0778734	0.938691	0.984402	-6.45761	chr17	67240452	67323385	-	Hypo-
ABCA6	ENSG00000154262	-0.112867	5.72094	-1.41862	0.171176	0.568565	-5.39233	chr17	67074843	67138029	-
ABCA7	ENSG00000064687	-0.0267943	3.22288	-0.324207	0.749097	0.930445	-6.2705	chr19	1040102	1065571	+
ABCA8	ENSG00000141338	0.00440104	6.03106	0.0440749	0.965275	0.990707	-6.39908	chr17	66863433	66951533	-
ABCA9	ENSG00000154258	0.0784389	4.92829	0.418233	0.680167	0.902345	-6.40423	chr17	66970629	67057205	-
ABCB1	ENSG00000085563	-0.0604441	2.55909	-0.474834	0.639972	0.886524	-6.16507	chr7	87133175	87342611	-
ABCB10	ENSG00000135776	0.0286462	2.39214	0.402695	0.691381	0.907575	-6.17689	chr1	229652329	229694442	-
ABCB4	ENSG00000005471	0.2123	0.822715	1.23082	0.232457	0.63305	-5.20617	chr7	87031013	87109751	-
ABCB5	ENSG00000004846	0.238385	2.15503	0.604354	0.552302	0.847947	-6.01494	chr7	20654830	20816658	+
ABCB6	ENSG00000115657	0.186359	3.08611	1.93935	0.0664781	0.393663	-4.60623	chr2	220074490	220083712	-
ABCB7	ENSG00000131269	0.0924874	3.19888	1.17805	0.2524	0.653669	-5.69543	chrX	74273115	74376567	-
ABCB8	ENSG00000197150	0.0518859	3.54185	0.648289	0.524062	0.83497	-6.12361	chr7	150725510	150744869	+
ABCC1	ENSG00000103222	0.0985558	3.99437	1.43272	0.167154	0.561858	-5.35589	chr16	16043434	16236931	+
ABCC10	ENSG00000124574	-0.064102	3.04546	-0.588231	0.562863	0.851601	-6.16258	chr6	43395104	43418168	+	Hyper-
ABCC2	ENSG00000023839	0.120772	1.13632	0.707072	0.487557	0.818171	-5.78502	chr10	101542489	101611949	+
ABCC3	ENSG00000108846	-0.125954	2.24783	-0.626365	0.538053	0.840712	-6.05952	chr17	48712138	48769613	+
ABCC4	ENSG00000125257	0.0625293	2.88588	0.421584	0.677758	0.900745	-6.22638	chr13	95672083	95953687	-
ABCC5	ENSG00000114770	-0.193229	4.02491	-1.52105	0.143666	0.533792	-5.35171	chr3	183637722	183735803	-
ABCC6	ENSG00000091262	0.111438	0.777935	0.614521	0.545696	0.844959	-5.76993	chr16	16242785	16317379	-
ABCC8	ENSG00000006071	0.156445	1.14367	0.7569	0.457802	0.801843	-5.70776	chr11	17414432	17498449	-
ABCC9	ENSG00000069431	-0.0812463	4.28294	-0.590351	0.561468	0.851228	-6.32218	chr12	21950335	22094336	-
ABCD1	ENSG00000101986	0.140494	1.68843	1.36349	0.187654	0.589441	-5.23456	chrX	152990323	153010216	+
ABCD3	ENSG00000117528	-0.0225626	3.58739	-0.189465	0.85161	0.963117	-6.42466	chr1	94883933	94984222	+
ABCD4	ENSG00000119688	0.0737415	5.04585	1.08655	0.289963	0.688038	-5.876	chr14	74752126	74769759	-
ABCE1	ENSG00000164163	-0.0401122	4.24077	-0.523704	0.606153	0.871858	-6.34905	chr4	146019084	146050331	+
ABCF1	ENSG00000204574	0.0441457	4.13112	0.551393	0.587381	0.861989	-6.31599	chr6	30539153	30564956	+
ABCF2	ENSG00000033050	-0.320621	3.596	-4.36861	0.000288081	0.0296064	0.39985	chr7	150904923	150924316	-
ABCF3	ENSG00000161204	-0.0011171	4.47709	-0.0118267	0.990679	0.997708	-6.48729	chr3	183903811	183911800	+
ABCG1	ENSG00000160179	-0.0738266	3.49573	-0.638273	0.530428	0.837538	-6.2154	chr21	43619799	43717354	+
ABCG2	ENSG00000118777	-0.202889	0.883465	-1.03874	0.311134	0.706994	-5.38705	chr4	89011416	89152474	-
ABHD10	ENSG00000144827	0.0638133	2.85787	0.481583	0.635251	0.88476	-6.21434	chr3	111697857	111712210	+
ABHD11	ENSG00000106077	-0.10757	2.11859	-0.830454	0.415939	0.779549	-5.83573	chr7	73150424	73153197	-
ABHD12	ENSG00000100997	-0.168333	3.26504	-2.19637	0.0398359	0.316919	-4.14694	chr20	25275379	25371619	-
ABHD13	ENSG00000139826	0.184813	2.15996	1.89995	0.0717344	0.40385	-4.55375	chr13	108870727	108886603	+
ABHD14A	ENSG00000248487	-0.0318544	2.5395	-0.312528	0.757826	0.933992	-6.20947	chr3	52005442	52015212	+
ABHD14B	ENSG00000114779	-0.0389304	3.65614	-0.434175	0.668739	0.896824	-6.33061	chr3	52002526	52017425	-
ABHD15	ENSG00000168792	0.0552336	1.53526	0.507037	0.617591	0.875937	-5.96723	chr17	27887565	27894155	-
ABHD16A	ENSG00000204427	-0.123878	3.96196	-1.56143	0.133873	0.519125	-5.28913	chr6	31654726	31671221	-
ABHD17A	ENSG00000129968	-0.143003	4.02515	-1.50785	0.146994	0.535539	-5.37841	chr19	1876809	1885546	-
ABHD17B	ENSG00000107362	0.0831451	2.3139	1.07414	0.295357	0.690966	-5.62965	chr9	74477368	74525847	-
ABHD17C	ENSG00000136379	0.095705	1.15543	0.693747	0.495701	0.820729	-5.78555	chr15	80972025	81047962	+
ABHD2	ENSG00000140526	0.0387672	4.44297	0.746554	0.463889	0.805025	-6.21386	chr15	89630690	89745591	+
ABHD3	ENSG00000158201	0.15976	3.87519	1.35995	0.188753	0.591337	-5.56453	chr18	19230858	19284766	-
ABHD4	ENSG00000100439	0.111952	3.47311	0.943925	0.356304	0.73836	-5.9714	chr14	23067146	23081265	+
ABHD5	ENSG00000011198	-0.0335517	3.29994	-0.187429	0.853185	0.963242	-6.39897	chr3	43731605	43775863	+
ABHD6	ENSG00000163686	-0.30223	2.42755	-2.51767	0.0203039	0.238196	-3.48869	chr3	58223233	58281420	+
ABHD8	ENSG00000127220	0.079793	1.92849	0.746048	0.464188	0.805193	-5.887	chr19	17402940	17421045	-
ABI1	ENSG00000136754	-0.0409746	4.47617	-0.686561	0.500125	0.823255	-6.26565	chr10	27035522	27150016	-
ABI2	ENSG00000138443	-0.01742	4.73021	-0.187063	0.853467	0.963316	-6.44473	chr2	204192942	204312446	+
ABI3	ENSG00000108798	-0.051648	2.1124	-0.342814	0.735262	0.925097	-6.14875	chr17	47287589	47300587	+
ABI3BP	ENSG00000154175	-0.244314	5.61334	-1.23022	0.232677	0.633194	-5.73653	chr3	100468000	100712359	-
ABL1	ENSG00000097007	-0.157676	4.88317	-2.50497	0.020865	0.241602	-3.65658	chr9	133589333	133763062	+
ABL2	ENSG00000143322	0.16429	3.76942	2.01547	0.057283	0.370519	-4.54357	chr1	179068462	179198819	-
ABLIM1	ENSG00000099204	0.03821	5.58129	0.335485	0.7407	0.927153	-6.42044	chr10	116190872	116444762	-
ABLIM2	ENSG00000163995	0.209731	2.00528	1.52864	0.141781	0.530835	-5.03553	chr4	7967039	8160559	-
ABLIM3	ENSG00000173210	0.169418	4.07309	1.00798	0.325323	0.719197	-5.93977	chr5	148521046	148640105	+
ABO	ENSG00000175164	-0.199608	0.56693	-1.21358	0.238834	0.639688	-5.20772	chr9	136125788	136150617	-
ABR	ENSG00000159842	0.0969007	5.67621	1.43315	0.167032	0.561858	-5.47604	chr17	906758	1132315	-
ABRACL	ENSG00000146386	0.0317308	2.27377	0.248242	0.80644	0.947156	-6.22218	chr6	139349819	139364439	+
ABT1	ENSG00000146109	-0.024012	2.30956	-0.198407	0.844699	0.960798	-6.22641	chr6	26597180	26600278	+
ABTB1	ENSG00000114626	-0.107997	4.36713	-1.30426	0.206735	0.609168	-5.63473	chr3	127391778	127399768	+
ABTB2	ENSG00000166016	0.0767007	1.704	0.687002	0.499852	0.823255	-5.87579	chr11	34172535	34379555	-
AC002055.4	ENSG00000184319	0.209618	3.2792	1.84841	0.0791586	0.421395	-4.75155	chr22	51195376	51239737	+
AC002310.12	ENSG00000235560	0.111954	1.35333	1.03775	0.311587	0.707421	-5.52383	chr16	30546073	30548465	+
AC002398.12	ENSG00000267328	-0.39218	5.11271	-2.39561	0.0263327	0.262066	-3.91961	chr19	36245467	36246391	+
AC002398.9	ENSG00000188223	0.0943195	1.976	0.72208	0.478479	0.812243	-5.8882	chr19	36236579	36245420	+
AC002400.1	ENSG00000261528	0.0518774	1.91177	0.272497	0.787992	0.94288	-6.10737	chr16	23512226	23512951	+
AC003090.1	ENSG00000223561	0.569494	1.9908	2.59386	0.0172241	0.221704	-3.26476	chr7	25632971	25790614	-
AC003104.1	ENSG00000236194	0.110647	2.80629	1.28521	0.213184	0.614197	-5.49178	chr17	40422535	40424701	-
AC003665.1	ENSG00000234494	-0.259852	1.4051	-3.14592	0.00501924	0.123848	-2.05162	chr17	45974696	46018776	-
AC003989.4	ENSG00000227948	-0.27136	2.32074	-1.90545	0.0709788	0.401877	-4.52655	chr7	111051375	111051939	+
AC004257.3	ENSG00000270143	-0.335196	2.05888	-1.24385	0.227723	0.629133	-5.45863	chr19	15346330	15346819	-
AC004381.6	ENSG00000005189	-0.0193743	1.12445	-0.171978	0.865157	0.966389	-5.97636	chr16	20817751	20860987	+
AC004447.2	ENSG00000269131	0.0805029	2.66711	0.761754	0.454963	0.80009	-5.93999	chr19	19101702	19104419	+
AC004453.8	ENSG00000146677	-0.128958	2.74947	-0.911917	0.372512	0.750791	-5.88731	chr7	44507441	44507939	+
AC004466.1	ENSG00000268069	-0.0494946	1.81025	-0.480209	0.636211	0.884819	-6.03339	chr12	48178706	48179787	+
AC004797.1	ENSG00000229944	0.208835	2.38457	1.75257	0.0947627	0.454956	-4.79484	chr17	47500970	47502298	-
AC004893.11	ENSG00000242687	-0.12701	2.74673	-1.30788	0.205528	0.60719	-5.44911	chr7	98610788	98645863	+
AC004951.6	ENSG00000228434	-0.0134212	3.32931	-0.117269	0.907799	0.977507	-6.35105	chr7	44043645	44047465	-
AC004980.7	ENSG00000205485	0.319519	3.44359	1.77076	0.091611	0.447169	-4.92308	chr7	76178677	76257299	+
AC005154.6	ENSG00000196295	-0.0934869	5.21654	-0.894906	0.381322	0.758568	-6.06455	chr7	30555925	30634425	-
AC005154.7	ENSG00000244480	-0.025124	1.52764	-0.148027	0.883781	0.971394	-6.06516	chr7	30562759	30564151	-
AC005253.2	ENSG00000268030	-0.0428168	1.78073	-0.348955	0.730715	0.923512	-6.0665	chr19	18668585	18672370	-
AC005306.3	ENSG00000267283	-0.159668	2.4181	-0.643454	0.52713	0.836105	-6.04581	chr19	1989400	1990369	+
AC005517.3	ENSG00000223878	-0.144096	1.86971	-1.33058	0.198076	0.599929	-5.24706	chr17	15410180	15410668	+
AC005519.4	ENSG00000258559	0.0390365	2.20134	0.335128	0.740966	0.927317	-6.16039	chr14	74755830	74761128	-
AC005562.1	ENSG00000214719	-0.00669594	1.57345	-0.0302418	0.976169	0.994059	-6.08856	chr17	28903482	28999807	+
AC005618.6	ENSG00000272070	0.406112	0.685413	1.80824	0.085403	0.433547	-4.45822	chr5	140705777	140708924	+
AC005682.5	ENSG00000228649	0.217931	2.43639	1.09945	0.284435	0.684536	-5.66692	chr7	22893797	22901021	+
AC005944.2	ENSG00000267469	0.192707	6.10136	1.9759	0.061911	0.382278	-4.60645	chr19	3052908	3053722	+
AC006014.8	ENSG00000146722	0.185762	1.21142	1.04421	0.308658	0.704675	-5.50054	chr7	75021229	75024708	-
AC006042.8	ENSG00000233264	0.0135802	1.16539	0.0768405	0.939502	0.984699	-6.01228	chr7	8019943	8021859	+
AC006547.13	ENSG00000236540	-0.041096	1.75235	-0.323202	0.749847	0.930445	-6.05845	chr22	20050503	20058066	-
AC006978.6	ENSG00000235859	-0.0158042	2.8119	-0.119657	0.90593	0.977494	-6.31457	chr7	30410987	30412357	+
AC006994.1	ENSG00000231063	-0.0241849	1.33212	-0.21388	0.832774	0.95772	-6.01894	chr2	210952950	210953788	+
AC006995.8	ENSG00000205580	0.0796261	1.15342	0.679947	0.504216	0.824489	-5.73067	chr7	72518503	72525485	-
AC007000.10	ENSG00000225726	0.125935	2.1865	0.819746	0.421878	0.782514	-5.8599	chr7	76701068	76701554	-
AC007000.12	ENSG00000205482	-0.0911577	2.0458	-0.682042	0.502918	0.824318	-5.93385	chr7	76682095	76688757	-
AC007038.7	ENSG00000229127	-0.160584	1.45922	-1.72781	0.0992005	0.462525	-4.68434	chr2	210895457	210929080	+
AC007246.3	ENSG00000231312	0.073663	2.93504	0.728013	0.474917	0.811476	-6.03303	chr2	39663778	39892483	+
AC007292.3	ENSG00000269318	0.179122	1.16961	1.68978	0.106366	0.473686	-4.67123	chr19	4356634	4358445	-
AC007318.5	ENSG00000172974	0.246669	2.06112	1.48486	0.152939	0.543513	-5.13963	chr2	65432137	65433396	+
AC007319.1	ENSG00000224063	0.332164	2.06014	1.79519	0.0875219	0.437335	-4.7102	chr2	187867947	188419390	+
AC007347.1	ENSG00000214696	0.225318	1.99691	1.17993	0.251667	0.653131	-5.48613	chr16	54146970	54148378	+
AC007362.1	ENSG00000180672	0.0591216	3.14061	0.315481	0.755616	0.933495	-6.32413	chr2	206642540	206644433	+
AC007362.3	ENSG00000225216	-0.00971026	1.98161	-0.0838944	0.933962	0.982273	-6.15623	chr2	206621193	206628730	-
AC007383.3	ENSG00000227946	-0.126286	1.55026	-1.09291	0.287228	0.685941	-5.51592	chr2	206949329	206951288	+
AC007390.5	ENSG00000218739	0.000133215	3.63787	0.00167256	0.998682	0.999938	-6.40748	chr2	37423631	37443336	+
AC007566.10	ENSG00000244055	-0.23519	2.2519	-1.21513	0.238255	0.639152	-5.50712	chr7	92086878	92120924	+
AC007620.3	ENSG00000242539	-0.193429	3.51933	-1.51168	0.146021	0.534429	-5.29913	chr3	179114749	179116979	+
AC007690.1	ENSG00000203632	0.187803	1.70675	1.56371	0.133337	0.518273	-4.95901	chr3	186650337	186652182	+
AC007952.5	ENSG00000228157	0.1818	1.21855	1.05074	0.305724	0.701257	-5.46239	chr17	18996287	19000150	+
AC007969.5	ENSG00000233762	-0.0418142	2.33216	-0.469161	0.643953	0.888436	-6.1042	chr2	172373749	172374232	-
AC008440.5	ENSG00000232220	0.327202	3.23534	2.0032	0.0586836	0.374698	-4.51293	chr19	54377880	54379303	-
AC009120.3	ENSG00000239763	-0.00727625	2.42838	-0.0349934	0.972427	0.992868	-6.24449	chr16	74346507	74347288	-
AC009120.5	ENSG00000260884	0.00826074	2.23182	0.0529538	0.958286	0.989481	-6.22253	chr16	74347235	74349532	+
AC009120.6	ENSG00000259972	-0.222982	2.60804	-1.94613	0.0656099	0.39217	-4.50288	chr16	74339100	74369244	-
AC009133.12	ENSG00000261690	0.498461	1.78721	5.56038	1.82105e-05	0.00815551	2.98764	chr16	29829301	29832573	-
AC009133.14	ENSG00000238045	0.457118	1.39241	3.48444	0.0022974	0.0825452	-1.40643	chr16	29819966	29823306	-
AC009133.15	ENSG00000259952	0.331955	2.61435	1.89436	0.0725091	0.404858	-4.59647	chr16	29817817	29819053	-
AC009404.2	ENSG00000236255	0.208612	1.17069	1.89629	0.0722401	0.40481	-4.34816	chr2	118591513	118599234	+
AC009469.1	ENSG00000256309	0.0968365	4.43705	0.30902	0.760454	0.935542	-6.44307	chr2	218664514	218665979	-
AC009506.1	ENSG00000224152	-0.0707132	1.64735	-0.755436	0.45866	0.802147	-5.8183	chr2	160471807	160473593	+
AC009948.5	ENSG00000223960	-0.0942377	3.29604	-1.28416	0.213544	0.614363	-5.58861	chr2	179278666	179304970	+
AC009950.2	ENSG00000225963	-0.0297666	2.68269	-0.251077	0.804278	0.947156	-6.25446	chr2	230990026	231038939	+
AC010441.1	ENSG00000269636	0.177272	3.58586	0.947826	0.354361	0.736891	-5.99431	chr5	150157867	150176297	+
AC010468.1	ENSG00000214784	0.00650917	1.92033	0.0754855	0.940567	0.985047	-6.16096	chr5	110527924	110528740	-
AC010761.8	ENSG00000264577	-0.093643	1.582	-0.666515	0.512584	0.829391	-5.88401	chr17	27048505	27049895	-
AC010970.2	ENSG00000225840	-1.38062	6.53375	-2.20652	0.0390174	0.31442	-4.23468	chrY	10036113	10036711	-
AC011242.5	ENSG00000229695	0.0504356	0.923254	0.305296	0.763248	0.936443	-5.87165	chr2	43907604	43908761	-
AC011330.5	ENSG00000249839	-0.021039	1.31533	-0.0982747	0.922678	0.981077	-6.00987	chr15	43955852	43976537	-
AC011526.1	ENSG00000267107	0.0739134	2.86134	0.370841	0.714596	0.916499	-6.29741	chr19	41960074	42006559	-
AC011558.5	ENSG00000267020	0.371726	4.16889	2.23213	0.0370213	0.306431	-4.21103	chr19	1038726	1039063	-
AC011737.2	ENSG00000204196	0.0519675	1.9028	0.208042	0.837268	0.958712	-6.14472	chr2	204055503	204056000	+
AC012066.1	ENSG00000213197	-0.189812	2.40984	-1.01176	0.323558	0.71742	-5.69723	chr2	153246451	153247144	+
AC012358.8	ENSG00000240401	-0.1769	1.50481	-1.64407	0.115556	0.489251	-4.80514	chr2	55535628	55573185	+
AC012360.6	ENSG00000238273	0.317566	1.18067	3.21416	0.00429268	0.114682	-1.91855	chr2	105979495	105995296	+
AC012513.4	ENSG00000236478	-0.0649537	1.31251	-0.748993	0.46245	0.804346	-5.74596	chr2	217039619	217040755	-
AC012613.2	ENSG00000253406	0.0952121	0.935177	0.478308	0.63754	0.885071	-5.85834	chr5	148596086	148656368	-
AC013268.5	ENSG00000204588	0.301764	0.702878	1.44213	0.164513	0.557819	-4.95992	chr2	110744640	110753717	+
AC013394.2	ENSG00000272888	0.108903	5.02191	1.14797	0.264324	0.665264	-5.85069	chr15	93425937	93441975	+
AC015849.19	ENSG00000267025	0.0841328	2.03947	0.80899	0.427898	0.786656	-5.85117	chr17	34143721	34157297	-
AC016629.8	ENSG00000267858	0.0167172	0.969864	0.0665172	0.947617	0.986242	-5.97992	chr19	59070496	59086164	+
AC016683.6	ENSG00000189223	0.0321949	2.94419	0.0902113	0.929003	0.981339	-6.23927	chr2	113969099	114034158	+
AC016831.7	ENSG00000233559	0.111756	3.1621	1.13688	0.268826	0.66966	-5.73825	chr7	130538479	130613408	+
AC017048.3	ENSG00000163364	-0.262457	1.16192	-1.72547	0.0996289	0.462826	-4.57271	chr2	177494317	177502659	-
AC017099.3	ENSG00000228486	-0.159807	1.64231	-0.786327	0.440756	0.792907	-5.79528	chr2	98280680	98319527	+
AC017104.6	ENSG00000224376	0.110424	1.37178	0.490555	0.629	0.881986	-5.91021	chr2	232253687	232259702	+
AC018720.10	ENSG00000170092	0.16538	1.96239	1.47761	0.154855	0.546127	-5.12282	chr7	75123401	75133628	+
AC018737.1	ENSG00000236859	0.106182	2.20186	1.13314	0.270358	0.671262	-5.57034	chr2	122407226	122485784	+
AC018755.2	ENSG00000273318	-0.416366	1.64134	-1.83781	0.0807669	0.426273	-4.48237	chr19	52196614	52197610	+
AC018766.4	ENSG00000267896	0.000678179	2.42562	0.00576307	0.995458	0.999268	-6.22437	chr19	50363139	50363771	-
AC018766.5	ENSG00000269352	0.0626621	3.35161	0.529704	0.602061	0.869911	-6.23896	chr19	50360227	50362546	-
AC018890.6	ENSG00000236449	0.142958	1.82929	0.97891	0.339143	0.726233	-5.67807	chr2	175411869	175639555	+
AC021860.1	ENSG00000196355	-0.157671	1.15915	-0.963134	0.34681	0.731803	-5.54673	chr4	38628029	38666430	-
AC022498.1	ENSG00000213132	0.135885	2.40458	1.30498	0.206493	0.608987	-5.40934	chr3	187896331	187898598	+
AC024560.3	ENSG00000214135	0.0970322	4.29147	1.23507	0.230903	0.632024	-5.65814	chr3	197305084	197354777	-
AC024940.1	ENSG00000177340	-0.211295	0.975536	-2.21343	0.0384697	0.312938	-3.76904	chr12	31477250	31478879	+
AC025165.8	ENSG00000224713	-0.0509691	1.59248	-0.522939	0.606676	0.871983	-5.86802	chr12	58005901	58013421	-
AC025171.1	ENSG00000215068	0.0360994	2.38172	0.278887	0.783152	0.942043	-6.1728	chr5	43041677	43045492	+
AC026150.8	ENSG00000260693	-0.236852	1.89996	-1.49621	0.14998	0.539406	-5.05715	chr15	30832296	30838172	+
AC027612.6	ENSG00000143429	0.0421562	4.75971	0.231082	0.819563	0.951588	-6.47614	chr2	91805186	91847998	-
AC027763.2	ENSG00000215067	0.0145718	2.59546	0.158636	0.875523	0.968853	-6.25597	chr17	6779954	6915668	-
AC034193.5	ENSG00000180385	-0.155658	1.2156	-1.17738	0.252659	0.653929	-5.32017	chr3	10028577	10048674	+
AC034220.3	ENSG00000233006	0.0496689	3.02193	0.359965	0.72259	0.920314	-6.278	chr5	131646978	131705608	-
AC055764.1	ENSG00000234136	0.0292271	2.05543	0.148414	0.88348	0.971187	-6.17608	chr3	197557556	197558167	-
AC063976.7	ENSG00000224431	0.0221359	1.11799	0.125923	0.901031	0.976101	-5.92917	chr5	131535149	131539180	+
AC068533.7	ENSG00000249319	-0.178766	1.81217	-1.94321	0.0659827	0.393036	-4.39752	chr7	65552756	65617228	+
AC068580.6	ENSG00000235027	0.49193	1.2667	3.48579	0.0022902	0.0825268	-1.37194	chr11	1781578	1783716	+
AC069213.1	ENSG00000224769	-0.177097	1.05411	-0.633886	0.533231	0.838054	-5.77765	chr3	195341818	195347104	+
AC073052.1	ENSG00000228446	-0.00600228	2.31379	-0.0521374	0.958929	0.989481	-6.22859	chr2	225364104	225364817	-
AC073130.3	ENSG00000243243	0.0443448	1.57037	0.19062	0.850716	0.962775	-6.03833	chr7	115877983	115967950	-
AC073410.1	ENSG00000236047	-0.354797	1.72799	-2.87959	0.00917163	0.163132	-2.67107	chr2	203385124	203385712	+
AC074117.10	ENSG00000234072	0.253564	1.34507	1.29522	0.209777	0.612286	-5.2687	chr2	27579113	27590489	+
AC074138.3	ENSG00000225975	0.0036689	1.72151	0.0276127	0.978241	0.994882	-6.11754	chr19	37176342	37178351	-
AC074212.5	ENSG00000259605	0.0773888	2.24623	0.696779	0.493841	0.819654	-5.96902	chr19	46268043	46273064	+
AC074212.6	ENSG00000267395	0.318572	1.70435	1.77644	0.0906468	0.444793	-4.63899	chr19	46271054	46275762	+
AC074289.1	ENSG00000225889	-0.132164	0.971017	-0.823693	0.419683	0.781171	-5.61075	chr2	64370373	64479993	+
AC083799.1	ENSG00000203644	-0.090418	1.08994	-0.567636	0.576505	0.857305	-5.83271	chr3	129565893	129566800	-
AC083884.8	ENSG00000232729	0.0721973	2.44496	0.775863	0.446772	0.796336	-5.96261	chr7	74103273	74143339	-
AC084018.1	ENSG00000212694	-0.0116903	4.03221	-0.091577	0.927931	0.981339	-6.47891	chr12	122233173	122241812	-
AC087294.2	ENSG00000235530	0.418806	1.11777	2.32389	0.0306117	0.280869	-3.66207	chr17	21117644	21133348	+
AC090186.1	ENSG00000232941	0.362121	2.36558	1.75596	0.0941681	0.453484	-4.81495	chr8	52730143	52730969	+
AC092171.2	ENSG00000188365	-0.0133326	2.05601	-0.0781888	0.938443	0.984308	-6.17903	chr7	5459477	5462753	+
AC092299.7	ENSG00000267029	0.151985	3.44414	0.425249	0.675127	0.899373	-6.32537	chr19	197955	200775	+
AC092811.1	ENSG00000203691	0.183494	1.95567	2.21241	0.0385497	0.312938	-3.95702	chr1	225600404	225602040	+
AC092835.2	ENSG00000233757	-0.122196	2.4931	-1.53587	0.140006	0.527773	-5.12416	chr2	95873283	95881351	+
AC092839.1	ENSG00000237887	-0.0538844	2.50297	-0.268147	0.791291	0.944148	-6.23169	chr2	54756480	54756938	+
AC093110.3	ENSG00000238018	-0.142309	3.16612	-0.826021	0.418392	0.780139	-6.02266	chr2	54888148	54889929	-
AC093323.3	ENSG00000170846	0.110296	2.0357	1.10368	0.28264	0.684536	-5.5991	chr4	6675178	6677774	+
AC093415.2	ENSG00000235257	-0.0202191	2.302	-0.203621	0.840677	0.959626	-6.21124	chr3	37786923	37903271	-
AC093616.4	ENSG00000234231	0.0677091	1.68506	0.28354	0.779634	0.941211	-6.09791	chr2	88000503	88038766	+
AC093642.3	ENSG00000237940	-0.462274	1.39545	-2.49527	0.0213034	0.243178	-3.31348	chr2	242912834	242919427	+
AC093642.5	ENSG00000220804	0.0688686	3.21085	0.816207	0.423853	0.784046	-6.04405	chr2	243030784	243102304	+
AC093673.5	ENSG00000232533	-0.0799058	2.01039	-0.58422	0.565507	0.852482	-5.90315	chr7	143076785	143077588	-
AC093818.1	ENSG00000225205	-0.224714	1.15272	-1.19085	0.247445	0.649318	-5.33308	chr2	173345568	173421324	-
AC093838.4	ENSG00000152117	-0.0786467	3.52279	-1.17923	0.251939	0.653483	-5.71212	chr2	132250386	132279146	+
AC096579.7	ENSG00000231486	0.248889	4.62414	0.628593	0.536623	0.839903	-6.25531	chr2	89130700	89165653	-
AC096677.1	ENSG00000269690	-0.215227	2.73136	-1.40272	0.175805	0.573792	-5.33859	chr1	201592013	201592738	+
AC096772.6	ENSG00000244567	0.179806	1.61239	1.17344	0.254198	0.655753	-5.44248	chr2	208686014	208687493	-
AC096921.2	ENSG00000224618	-0.238071	3.32638	-2.44001	0.0239688	0.254237	-3.72338	chr3	30667915	30668289	-
AC097500.2	ENSG00000237877	0.216367	1.62231	1.18287	0.250526	0.652177	-5.42772	chr2	186897618	186947960	-
AC097658.1	ENSG00000178972	-0.0165552	1.5278	-0.130793	0.897226	0.975568	-6.07034	chr4	144256418	144258970	-
AC103965.1	ENSG00000225151	-0.00825672	3.13165	-0.0869553	0.931559	0.98168	-6.30377	chr15	84867600	84898888	-
AC105020.1	ENSG00000203392	0.159984	1.34838	1.11225	0.279025	0.680868	-5.3414	chr15	75970672	75973093	+
AC107983.4	ENSG00000227077	-0.0797802	3.78388	-0.582784	0.566455	0.852887	-6.27784	chr17	18476045	18476415	+
AC108488.3	ENSG00000234171	-0.245559	1.54636	-1.78353	0.0894534	0.442514	-4.57352	chr2	3606082	3609324	+
AC108488.4	ENSG00000242282	0.523558	1.78407	3.60372	0.00173943	0.0728579	-1.16016	chr2	3579403	3584463	-
AC109828.1	ENSG00000234945	0.199208	2.09456	1.3636	0.187618	0.589441	-5.28537	chr2	27558402	27565466	+
AC112229.7	ENSG00000175772	0.183654	0.635074	1.57476	0.130763	0.513733	-4.81155	chr2	111132715	111142019	-
AC113189.5	ENSG00000233223	0.240888	2.38602	2.40367	0.025888	0.260382	-3.61301	chr17	7485282	7487390	-
AC116366.6	ENSG00000234290	0.0108009	1.70472	0.0950741	0.925188	0.981339	-6.09238	chr5	131804582	131808735	-
AC125232.1	ENSG00000231259	0.100384	3.00476	1.00416	0.327118	0.719959	-5.84514	chr2	87257800	87303536	-
AC127496.1	ENSG00000175911	0.0992778	1.51113	1.03705	0.311904	0.707733	-5.5584	chr17	78977135	78978932	+
AC131025.8	ENSG00000253864	-0.0141166	5.76246	-0.0780951	0.938517	0.984313	-6.4413	chr5	148786526	148793660	+
AC131971.1	ENSG00000183562	0.267304	2.43914	3.81288	0.00106543	0.0567809	-0.769322	chr11	3011093	3012563	+
AC132217.4	ENSG00000240801	-0.0386866	5.47967	-0.132498	0.895895	0.97499	-6.45113	chr11	2150351	2151194	-
AC132872.2	ENSG00000268852	0.0513625	1.4336	0.591338	0.560819	0.850964	-5.85263	chr17	80214131	80216080	+
AC133528.2	ENSG00000228989	-0.0116874	2.2543	-0.098513	0.922491	0.981077	-6.19911	chr2	242629829	242633704	+
AC137934.1	ENSG00000260923	-0.323449	2.63483	-0.835165	0.413343	0.778073	-5.92206	chr16	90252405	90289086	+
AC138035.2	ENSG00000238035	0.184807	3.30504	0.519761	0.60885	0.873066	-6.24866	chr5	180733503	180755068	+
AC138783.12	ENSG00000189011	0.131365	2.69982	0.477056	0.638416	0.885738	-6.19548	chr7	74702428	74714647	-
AC138969.4	ENSG00000183889	-0.0830039	5.3964	-0.490547	0.629005	0.881986	-6.30601	chr16	16411301	16444447	+
AC139100.2	ENSG00000267270	0.144657	1.76607	0.722149	0.478437	0.812243	-5.88962	chr18	77905807	77936315	+
AC140481.1	ENSG00000178162	-0.0496472	1.26544	-0.471835	0.642075	0.887497	-5.86954	chr2	131174328	131188936	-
AC141586.5	ENSG00000215154	0.0435186	2.39952	0.450392	0.657199	0.892483	-6.14136	chr16	2653351	2680495	+
AC144521.1	ENSG00000228956	0.392043	1.74123	3.47317	0.00235844	0.0834683	-1.43527	chr3	18486516	18959184	+
AC144530.1	ENSG00000234742	0.0594467	1.839	0.44799	0.658903	0.892483	-6.03527	chr3	197577271	197577825	-
AC145676.2	ENSG00000249852	0.215349	1.48508	0.990567	0.333554	0.72251	-5.59149	chr7	227554	229557	-
AC159540.1	ENSG00000230606	-0.393834	4.09062	-2.53075	0.0197408	0.234469	-3.59237	chr2	98081083	98099107	-
ACAA1	ENSG00000060971	0.0594853	4.11883	0.7182	0.480816	0.814468	-6.22059	chr3	38144620	38178733	-
ACAA2	ENSG00000167315	-0.0498234	3.90069	-0.575117	0.57153	0.854864	-6.29217	chr18	47309869	47340330	-
ACACA	ENSG00000132142	0.0511191	4.21039	0.592403	0.56012	0.850262	-6.29009	chr17	35441923	35766909	-
ACACB	ENSG00000076555	-0.00851318	5.68169	-0.046296	0.963527	0.990436	-6.47359	chr12	109554400	109706031	+
ACAD10	ENSG00000111271	0.0294073	3.69848	0.40046	0.692999	0.908445	-6.30472	chr12	112123857	112194903	+
ACAD11	ENSG00000240303	-0.0290051	3.71658	-0.501227	0.621601	0.878008	-6.22559	chr3	132276982	132379567	-
ACAD8	ENSG00000151498	-0.0676604	3.46924	-1.04563	0.308021	0.7036	-5.85879	chr11	134123389	134135749	+
ACAD9	ENSG00000177646	-0.153065	3.805	-1.66367	0.111536	0.483513	-5.11178	chr3	128598439	128634910	+
ACADL	ENSG00000115361	0.125309	0.926779	0.63639	0.531631	0.837578	-5.80596	chr2	211052663	211090215	-
ACADM	ENSG00000117054	0.0267159	4.26763	0.305924	0.762777	0.936332	-6.4487	chr1	76190036	76253260	+
ACADS	ENSG00000122971	0.0028253	2.52013	0.0328838	0.974088	0.993562	-6.25686	chr12	121163538	121177811	+
ACADSB	ENSG00000196177	-0.229293	2.63903	-2.35047	0.0289562	0.274612	-3.8243	chr10	124768495	124817827	+
ACADVL	ENSG00000072778	-0.0592163	7.72995	-0.752186	0.46057	0.802568	-6.12052	chr17	7120444	7128592	+
ACAP1	ENSG00000072818	-0.267723	4.31061	-1.68227	0.107831	0.477118	-5.09759	chr17	7239848	7254797	+
ACAP2	ENSG00000114331	-0.0971667	4.82688	-1.31276	0.203906	0.606184	-5.64374	chr3	194995465	195163807	-
ACAP3	ENSG00000131584	-0.0253016	4.13685	-0.190843	0.850544	0.962763	-6.4483	chr1	1227756	1244989	-
ACAT1	ENSG00000075239	0.0663961	5.07303	0.575007	0.571603	0.854864	-6.33356	chr11	107992243	108018503	+
ACAT2	ENSG00000120437	0.138055	2.01096	1.57874	0.129847	0.512243	-4.96745	chr6	160181360	160200144	+
ACBD3	ENSG00000182827	-0.0805334	3.70317	-0.898563	0.379417	0.756633	-6.04465	chr1	226332380	226374431	-
ACBD4	ENSG00000181513	0.0485779	3.01294	0.476734	0.638641	0.885865	-6.20492	chr17	43209967	43221548	+
ACBD5	ENSG00000107897	0.0541828	3.05916	0.798928	0.433577	0.789103	-6.02123	chr10	27484146	27531059	-
ACBD6	ENSG00000135847	0.0452186	3.40545	1.06313	0.300201	0.696983	-5.80506	chr1	180244515	180472089	-
ACCS	ENSG00000110455	-0.328895	3.34816	-1.50892	0.146721	0.535539	-5.28191	chr11	44087475	44105772	+
ACD	ENSG00000102977	-0.151135	2.96902	-1.76464	0.0926614	0.449568	-4.84904	chr16	67691415	67694713	-
ACE	ENSG00000159640	0.0701799	1.40472	0.426082	0.67453	0.899206	-5.90412	chr17	61554422	61599205	+
ACE2	ENSG00000130234	-0.667121	0.680636	-2.32442	0.030578	0.280869	-3.63434	chrX	15579156	15620271	-
ACER2	ENSG00000177076	0.094129	2.29907	0.651602	0.521965	0.833905	-6.04451	chr9	19408925	19452018	+
ACER3	ENSG00000078124	0.148353	2.53052	1.22986	0.23281	0.633433	-5.54077	chr11	76571911	76737841	+
ACHE	ENSG00000087085	0.267487	2.2789	1.24625	0.22686	0.628996	-5.42132	chr7	100487615	100494594	-
ACIN1	ENSG00000100813	0.0227015	6.58992	0.448517	0.658529	0.892483	-6.26595	chr14	23527773	23564823	-
ACKR2	ENSG00000144648	0.0445626	0.885241	0.234133	0.817226	0.951005	-5.95201	chr3	42846244	42929466	+
ACKR3	ENSG00000144476	-0.0153098	3.4006	-0.0811909	0.936085	0.983345	-6.36994	chr2	237476430	237491001	+
ACKR4	ENSG00000129048	0.189073	1.01359	1.01659	0.321309	0.716151	-5.46267	chr3	132316081	132337811	+
ACLY	ENSG00000131473	-0.099622	4.18205	-1.65005	0.114316	0.488338	-5.17949	chr17	40023161	40086795	-
ACN9	ENSG00000196636	0.165668	1.7684	0.911364	0.372796	0.751145	-5.7446	chr7	96745902	96811075	+
ACO1	ENSG00000122729	-0.0167155	3.44297	-0.201758	0.842113	0.959966	-6.40609	chr9	32384618	32454767	+
ACO2	ENSG00000100412	0.0239336	4.63639	0.364847	0.718998	0.918559	-6.34897	chr22	41865129	41924993	+
ACOT1	ENSG00000184227	-0.0848834	1.22991	-0.668324	0.511453	0.828866	-5.75309	chr14	74003818	74010498	+
ACOT11	ENSG00000162390	0.375209	2.50427	2.52613	0.0199379	0.235058	-3.46718	chr1	55007930	55104865	+
ACOT13	ENSG00000112304	0.214882	2.45334	1.62688	0.11918	0.496531	-5.01574	chr6	24667263	24705293	+
ACOT2	ENSG00000119673	0.0966873	3.14325	0.679713	0.504362	0.824489	-6.12531	chr14	74034324	74042357	+
ACOT7	ENSG00000097021	0.284949	3.14869	2.73994	0.0125103	0.189849	-3.11263	chr1	6324329	6454451	-
ACOT8	ENSG00000101473	-0.0256819	3.09892	-0.370006	0.715209	0.916941	-6.22244	chr20	44470360	44486045	-
ACOT9	ENSG00000123130	-0.288955	3.79866	-4.3883	0.000275043	0.0292417	0.444922	chrX	23720370	23784592	-
ACOX1	ENSG00000161533	-0.278946	3.79897	-2.43892	0.0240244	0.254237	-3.77488	chr17	73937588	73975515	-
ACOX2	ENSG00000168306	0.0581115	3.51966	0.393712	0.697897	0.910378	-6.35103	chr3	58490863	58523046	-
ACOX3	ENSG00000087008	-0.0867487	2.85951	-0.981458	0.337916	0.72566	-5.8339	chr4	8368009	8442450	-
ACP1	ENSG00000143727	0.168182	4.36268	2.18873	0.0404621	0.319729	-4.26399	chr2	264140	278283	+
ACP2	ENSG00000134575	-0.451539	2.75791	-5.58589	1.71884e-05	0.00802605	3.08868	chr11	47260853	47270457	-	Hyper-
ACP5	ENSG00000102575	-0.269156	2.32085	-0.867388	0.395864	0.768021	-5.8529	chr19	11685475	11689823	-	Hyper-
ACP6	ENSG00000162836	0.231511	3.16343	2.39682	0.0262652	0.26203	-3.78854	chr1	147101453	147142618	-
ACPL2	ENSG00000155893	-0.270246	2.35907	-2.24039	0.0363975	0.304851	-3.96341	chr3	140947568	141013748	+
ACRC	ENSG00000147174	0.147	1.62234	0.925738	0.365454	0.746317	-5.68556	chrX	70798261	70833433	+
ACSBG1	ENSG00000103740	0.534203	0.974928	1.41381	0.172565	0.569221	-4.99183	chr15	78459810	78538030	-
ACSF2	ENSG00000167107	-0.0472951	3.37073	-0.277984	0.783835	0.942406	-6.35834	chr17	48503519	48552206	+
ACSF3	ENSG00000176715	-0.213942	3.8063	-2.22608	0.037484	0.308548	-4.1899	chr16	89154783	89222254	+
ACSL1	ENSG00000151726	0.288687	4.53628	2.39968	0.0261072	0.261363	-3.86044	chr4	185676749	185747972	-
ACSL3	ENSG00000123983	0.137339	4.33702	1.8631	0.0769768	0.41502	-4.82507	chr2	223725652	223809357	+
ACSL4	ENSG00000068366	-0.256197	4.17778	-2.12989	0.0455915	0.336789	-4.38516	chrX	108867473	108976632	-
ACSL5	ENSG00000197142	0.129896	3.22343	1.05256	0.304906	0.701024	-5.82757	chr10	114133776	114188138	+
ACSL6	ENSG00000164398	-0.274192	0.718229	-2.66064	0.0148917	0.206467	-2.98409	chr5	131142683	131347936	-
ACSM3	ENSG00000005187	-0.798237	3.28098	-3.36477	0.0030331	0.098824	-1.8297	chr16	20621565	20808903	+
ACSM5	ENSG00000183549	-0.312815	1.85186	-1.68244	0.107798	0.477118	-4.81145	chr16	20420856	20452658	+
ACSS1	ENSG00000154930	-0.0397637	3.45852	-0.486829	0.631592	0.883539	-6.26805	chr20	24986868	25039616	-
ACSS2	ENSG00000131069	0.0915046	4.65942	0.647765	0.524393	0.835197	-6.29799	chr20	33459949	33515769	+
ACSS3	ENSG00000111058	-0.320755	2.83878	-3.01156	0.006814	0.141654	-2.52264	chr12	81331594	81650533	+
ACTA2	ENSG00000107796	0.0114493	9.1717	0.107094	0.915765	0.979771	-6.31691	chr10	90694831	90751147	-
ACTA2-AS1	ENSG00000180139	-0.0887069	3.94012	-0.599638	0.55538	0.848548	-6.20482	chr10	90692400	90700368	+
ACTB	ENSG00000075624	-0.0743035	10.239	-0.594949	0.558449	0.849616	-6.20658	chr7	5566782	5603415	-
ACTG1	ENSG00000184009	-0.141007	8.38334	-0.963239	0.346758	0.731801	-5.97157	chr17	79476997	79490873	-
ACTG1P10	ENSG00000231340	0.107659	2.24218	0.855365	0.402329	0.771943	-5.85751	chrX	53172014	53173095	-
ACTG2	ENSG00000163017	-0.0155388	8.21457	-0.0682409	0.946261	0.986052	-6.40114	chr2	74119441	74146992	+
ACTL6A	ENSG00000136518	0.169905	4.17296	1.62475	0.119637	0.497422	-5.22291	chr3	179280668	179306196	+
ACTN1	ENSG00000072110	0.139267	6.98862	1.00774	0.325437	0.719197	-5.89309	chr14	69340860	69446157	-
ACTN4	ENSG00000130402	-0.0104114	6.8946	-0.130083	0.897781	0.975925	-6.44093	chr19	39138289	39222223	+
ACTR10	ENSG00000131966	-0.0454213	4.5417	-0.623416	0.539951	0.842116	-6.29511	chr14	58666798	58701750	+
ACTR1A	ENSG00000138107	0.0791844	4.75783	1.06992	0.29721	0.69349	-5.93602	chr10	104238986	104262482	-
ACTR1B	ENSG00000115073	-0.188685	3.87346	-2.83467	0.0101394	0.172635	-2.9756	chr2	98272431	98280570	-
ACTR2	ENSG00000138071	0.134136	5.53039	1.28133	0.214515	0.615921	-5.68608	chr2	65454887	65498387	+
ACTR3	ENSG00000115091	0.0383194	5.93126	0.651165	0.522241	0.834003	-6.24936	chr2	114647537	114720173	+
ACTR3B	ENSG00000133627	0.240003	1.96024	2.44645	0.0236428	0.253132	-3.54538	chr7	152456834	152552463	+
ACTR3C	ENSG00000106526	0.367285	2.18018	2.77887	0.0114782	0.182836	-2.92604	chr7	149941005	150020814	-
ACTR6	ENSG00000075089	-0.0378549	3.02931	-0.275869	0.785437	0.942406	-6.30243	chr12	100592900	100635643	+
ACTR8	ENSG00000113812	-0.229143	3.3595	-2.54097	0.019311	0.232446	-3.45085	chr3	53901093	53916229	-
ACVR1	ENSG00000115170	0.0420187	3.46037	0.47438	0.64029	0.886828	-6.28872	chr2	158592958	158732374	-
ACVR1B	ENSG00000135503	0.126085	2.92769	1.06217	0.300628	0.697241	-5.78999	chr12	52345451	52390862	+
ACVR1C	ENSG00000123612	0.410747	0.523617	2.7876	0.0112583	0.18094	-2.73984	chr2	158383279	158485517	-
ACVR2A	ENSG00000121989	0.0644965	5.03194	0.977668	0.339742	0.726691	-6.01549	chr2	148602086	148688393	+
ACVR2B	ENSG00000114739	0.136258	2.07215	1.65847	0.11259	0.485148	-4.89359	chr3	38495342	38534633	+
ACVRL1	ENSG00000139567	-0.259194	3.67977	-1.51902	0.144174	0.533913	-5.33507	chr12	52300692	52317145	+
ACY1	ENSG00000243989	-0.150001	1.78878	-0.943375	0.356578	0.738714	-5.7214	chr3	52009066	52023213	+
ACYP1	ENSG00000119640	0.294345	3.53409	2.35539	0.0286586	0.273702	-3.89059	chr14	75519924	75536186	-
ACYP2	ENSG00000170634	0.0981024	3.22674	1.51772	0.1445	0.533913	-5.26114	chr2	54197975	54532437	+
AD000090.2	ENSG00000236144	-0.0149968	1.13583	-0.157604	0.876325	0.969056	-5.96807	chr19	36031640	36036931	-
ADA	ENSG00000196839	0.00693522	2.31869	0.0637309	0.949808	0.986848	-6.23878	chr20	43248163	43280874	-	Hypo-
ADAL	ENSG00000168803	0.107813	1.90473	0.957866	0.349396	0.733402	-5.71526	chr15	43622872	43646096	+
ADAM10	ENSG00000137845	-0.032161	5.12819	-0.456133	0.653135	0.891224	-6.38883	chr15	58887403	59042177	-
ADAM12	ENSG00000148848	-0.12398	0.629239	-1.00412	0.327135	0.719959	-5.37694	chr10	127700950	128077024	-
ADAM15	ENSG00000143537	-0.129911	4.34188	-1.22201	0.2357	0.637595	-5.73103	chr1	155023042	155035252	+
ADAM17	ENSG00000151694	0.0418397	3.62163	0.691466	0.497102	0.821425	-6.19789	chr2	9628615	9695921	-
ADAM19	ENSG00000135074	0.139788	3.68268	1.46822	0.157363	0.549708	-5.3403	chr5	156822542	157002783	-
ADAM1A	ENSG00000229186	-0.047063	1.45163	-0.283829	0.779415	0.941187	-6.02795	chr12	112337067	112340042	+
ADAM22	ENSG00000008277	0.244442	1.40591	1.86722	0.0763743	0.413795	-4.4361	chr7	87563458	87832204	+
ADAM23	ENSG00000114948	-0.515617	1.64622	-1.99162	0.0600336	0.377143	-4.30555	chr2	207308263	207485851	+
ADAM28	ENSG00000042980	-0.275741	3.54381	-1.87375	0.0754277	0.413162	-4.7499	chr8	24151553	24216531	+
ADAM32	ENSG00000197140	0.262558	1.17975	1.94315	0.0659904	0.393036	-4.30929	chr8	38964509	39142430	+
ADAM33	ENSG00000149451	-0.144803	4.79838	-0.949905	0.35333	0.735813	-6.01476	chr20	3648612	3662893	-
ADAM8	ENSG00000151651	0.300242	1.87779	2.02887	0.0557869	0.366406	-4.27249	chr10	135075907	135090372	-	Hypo-
ADAM9	ENSG00000168615	-0.0388966	4.63529	-0.37789	0.709434	0.913994	-6.41495	chr8	38854388	38962663	+
ADAMTS1	ENSG00000154734	-0.0288896	6.17404	-0.179961	0.858967	0.965399	-6.41697	chr21	28208066	28217728	-
ADAMTS10	ENSG00000142303	-0.157711	4.11724	-1.10362	0.282665	0.684536	-5.86889	chr19	8645126	8675620	-
ADAMTS12	ENSG00000151388	-0.0409261	1.50544	-0.287609	0.776561	0.940455	-6.02259	chr5	33523640	33892297	-
ADAMTS15	ENSG00000166106	-0.182124	1.19619	-1.76483	0.0926282	0.449568	-4.58212	chr11	130318869	130346532	+
ADAMTS17	ENSG00000140470	-0.537311	2.02634	-3.22463	0.00419072	0.113569	-1.96872	chr15	100511794	100882210	-
ADAMTS19	ENSG00000145808	-0.281604	0.730155	-1.01731	0.320974	0.715962	-5.42235	chr5	128795958	129074376	+
ADAMTS2	ENSG00000087116	-0.413018	2.38378	-3.91427	0.000839508	0.0496914	-0.532941	chr5	178537852	178772431	-
ADAMTS4	ENSG00000158859	-0.189338	3.74018	-0.471679	0.642184	0.887497	-6.30357	chr1	161154098	161168846	-
ADAMTS5	ENSG00000154736	-0.33964	1.40211	-2.22988	0.0371924	0.30696	-3.88088	chr21	28290231	28338832	-
ADAMTS6	ENSG00000049192	0.0289821	2.25154	0.113581	0.910685	0.978527	-6.1734	chr5	64444563	64777747	-
ADAMTS7	ENSG00000136378	-0.141189	1.26802	-0.892495	0.382582	0.759674	-5.59906	chr15	79051545	79103773	-
ADAMTS8	ENSG00000134917	-0.294767	2.994	-1.47576	0.155346	0.546648	-5.21974	chr11	130274820	130298888	-
ADAMTS9	ENSG00000163638	0.308909	5.37001	1.22156	0.235866	0.637595	-5.74567	chr3	64501333	64673676	-
ADAMTS9-AS1	ENSG00000241158	0.19284	3.35714	0.944467	0.356033	0.738164	-5.95076	chr3	64547014	64573878	+
ADAMTS9-AS2	ENSG00000241684	-0.01096	4.57718	-0.132766	0.895685	0.974964	-6.49185	chr3	64670585	64997143	+
ADAMTSL1	ENSG00000178031	-0.218767	2.65831	-2.39754	0.0262257	0.261818	-3.69301	chr9	18473892	18910948	+
ADAMTSL3	ENSG00000156218	-0.0952624	3.24044	-1.37691	0.183532	0.585341	-5.41049	chr15	84322838	84708594	+
ADAMTSL4	ENSG00000143382	-0.329029	4.33517	-2.79967	0.0109606	0.178965	-3.10491	chr1	150521884	150533413	+
ADAP1	ENSG00000105963	0.354766	2.46415	3.97017	0.000736037	0.0458775	-0.429486	chr7	937540	995043	-
ADAP2	ENSG00000184060	-0.00236977	2.22273	-0.0140624	0.988917	0.997544	-6.22686	chr17	29233362	29286340	+
ADAR	ENSG00000160710	-0.0920418	5.85637	-1.46966	0.156978	0.549286	-5.42378	chr1	154554538	154600475	-
ADARB1	ENSG00000197381	-0.00255075	4.73876	-0.0174387	0.986257	0.996823	-6.49463	chr21	46493768	46646478	+
ADARB2	ENSG00000185736	0.0722356	2.07398	0.200909	0.842769	0.960044	-6.1818	chr10	1228073	1779670	-
ADAT1	ENSG00000065457	0.248569	3.64841	1.71382	0.101787	0.465757	-5.01938	chr16	75630879	75657198	-
ADAT2	ENSG00000189007	-0.203027	1.31938	-1.31295	0.203843	0.60618	-5.19231	chr6	143743969	143771810	-
ADC	ENSG00000142920	0.286446	1.63989	1.35096	0.191569	0.594197	-5.22761	chr1	33546705	33586131	+
ADCK1	ENSG00000063761	-0.2474	1.35741	-3.40947	0.00273461	0.092899	-1.54144	chr14	78266426	78401355	+
ADCK2	ENSG00000133597	-0.198578	2.18801	-2.131	0.0454902	0.336789	-4.15833	chr7	140372953	140396061	+
ADCK3	ENSG00000163050	0.107394	4.47546	0.870382	0.394264	0.767744	-6.1079	chr1	227085237	227175246	+
ADCK4	ENSG00000123815	-0.251361	3.75736	-3.53923	0.00202207	0.0771342	-1.46375	chr19	41197434	41224112	-
ADCK5	ENSG00000173137	-0.0595466	1.97987	-0.48827	0.630589	0.882825	-6.06338	chr8	145596790	145618457	+
ADCY10P1	ENSG00000161912	0.171271	2.09744	1.11789	0.276667	0.678347	-5.56149	chr6	41068761	41108571	+
ADCY2	ENSG00000078295	-0.419077	1.87721	-1.51765	0.144518	0.533913	-5.06627	chr5	7396321	7830194	+
ADCY3	ENSG00000138031	-0.270789	3.91161	-1.84609	0.0795089	0.422163	-4.84756	chr2	25042038	25142708	-
ADCY4	ENSG00000129467	-0.224018	3.58777	-1.37475	0.184191	0.58603	-5.50345	chr14	24787555	24804299	-
ADCY5	ENSG00000173175	0.375507	3.71868	2.54835	0.0190063	0.231204	-3.48755	chr3	123001143	123168605	-
ADCY6	ENSG00000174233	-0.0276505	3.77869	-0.301414	0.766164	0.937214	-6.40507	chr12	49159975	49182820	-
ADCY7	ENSG00000121281	-0.122283	3.25517	-0.556555	0.583913	0.860593	-6.2338	chr16	50280048	50352046	+
ADCY9	ENSG00000162104	0.0505544	3.3221	0.50162	0.62133	0.878008	-6.26593	chr16	4003388	4166186	-
ADCYAP1	ENSG00000141433	0.380798	1.62544	1.36665	0.186676	0.588866	-5.1899	chr18	904944	912173	+
ADCYAP1R1	ENSG00000078549	-0.133114	2.46656	-0.609152	0.549178	0.846719	-6.09154	chr7	31092076	31151089	+
ADD1	ENSG00000087274	0.00835325	6.64923	0.178415	0.860165	0.965399	-6.41686	chr4	2845584	2931803	+
ADD2	ENSG00000075340	0.0463612	1.66815	0.193201	0.848721	0.962169	-6.08696	chr2	70834750	70995357	-
ADD3	ENSG00000148700	-0.0333139	5.98526	-0.331917	0.743353	0.928851	-6.37504	chr10	111756126	111895323	+
ADH1A	ENSG00000187758	-0.451199	1.7555	-2.57888	0.0177924	0.224733	-3.28023	chr4	100197524	100212185	-
ADH1B	ENSG00000196616	-0.238167	8.22293	-1.53465	0.140303	0.528394	-5.25264	chr4	100226121	100242558	-
ADH1C	ENSG00000248144	-0.280271	2.41008	-1.01449	0.322283	0.716354	-5.79603	chr4	100257649	100274184	-
ADH5	ENSG00000197894	-0.000209865	6.02354	-0.00193854	0.998472	0.999938	-6.45156	chr4	99992132	100009952	-
ADH6	ENSG00000172955	-0.118091	1.27027	-0.801928	0.431879	0.788133	-5.72183	chr4	100123795	100140694	-
ADHFE1	ENSG00000147576	-0.418903	2.97377	-3.57132	0.00187619	0.075486	-1.3359	chr8	67342420	67383836	+
ADI1	ENSG00000182551	-0.0907603	3.71118	-1.0101	0.32433	0.71819	-5.92356	chr2	3501132	3523507	-
ADIPOQ	ENSG00000181092	1.14284	1.13163	2.93111	0.0081704	0.154323	-2.49186	chr3	186560463	186576252	+
ADIPOR1	ENSG00000159346	-0.0817111	4.14776	-1.39628	0.177708	0.576319	-5.51334	chr1	202909951	202927700	-
ADIPOR2	ENSG00000006831	0.102765	4.5614	1.38762	0.180293	0.580175	-5.48985	chr12	1797740	1897844	+
ADIRF	ENSG00000148671	-0.380629	5.91306	-1.9221	0.0687359	0.398462	-4.72666	chr10	88727949	88743691	+
ADIRF-AS1	ENSG00000272734	-0.13402	1.98651	-1.32665	0.199351	0.601156	-5.32944	chr10	88725102	88731068	-
ADK	ENSG00000156110	-0.0227816	3.37216	-0.245455	0.808568	0.948423	-6.34879	chr10	75910960	76469061	+
ADM	ENSG00000148926	0.163071	4.29666	0.686896	0.499918	0.823255	-6.24824	chr11	10326227	10328944	+
ADNP	ENSG00000101126	0.0185441	4.30157	0.310153	0.759605	0.935294	-6.43598	chr20	49505585	49547958	-
ADNP2	ENSG00000101544	-0.0269078	2.43953	-0.349879	0.730032	0.923067	-6.15832	chr18	77866915	77905406	+
ADO	ENSG00000181915	0.0130658	2.20293	0.134904	0.894016	0.974117	-6.2144	chr10	64564516	64568238	+
ADORA2A	ENSG00000128271	0.334284	1.78524	2.35113	0.028916	0.27453	-3.69371	chr22	24813847	24838328	+
ADORA2B	ENSG00000170425	0.191391	1.45222	1.43598	0.166233	0.560602	-5.05429	chr17	15848231	15879060	+
ADORA3	ENSG00000121933	-0.121562	2.49247	-0.883783	0.387157	0.762875	-5.90681	chr1	112025970	112106584	-
ADPGK	ENSG00000159322	-0.121352	3.96201	-1.59372	0.126444	0.506962	-5.25023	chr15	73043710	73078187	-
ADPRH	ENSG00000144843	-0.309367	1.98798	-4.38133	0.000279587	0.0292417	0.502384	chr3	119298115	119308792	+
ADPRHL2	ENSG00000116863	0.104792	2.42292	1.11402	0.278282	0.680418	-5.64137	chr1	36554476	36559533	+
ADPRM	ENSG00000170222	-0.116368	2.61387	-0.921795	0.367458	0.747535	-5.86499	chr17	10600911	10614550	+
ADRA1A	ENSG00000120907	0.038061	3.02931	0.230683	0.819869	0.951712	-6.31896	chr8	26605667	26724790	-
ADRA2C	ENSG00000184160	-0.117844	0.814088	-0.864366	0.397482	0.768021	-5.63044	chr4	3768075	3770251	+
ADRB2	ENSG00000169252	-0.294391	2.38132	-1.65004	0.114318	0.488338	-4.9934	chr5	148206156	148208196	+	Hypo-
ADRB3	ENSG00000188778	-0.0889508	1.82673	-0.617047	0.54406	0.84429	-5.90375	chr8	37820516	37824483	-
ADRBK1	ENSG00000173020	0.0155068	4.61437	0.128429	0.899073	0.976101	-6.49563	chr11	67033881	67054027	+
ADRBK2	ENSG00000100077	0.0559174	2.53974	0.42361	0.676303	0.899801	-6.16161	chr22	25960816	26125261	+
ADRM1	ENSG00000130706	-0.0315992	4.18138	-0.324418	0.74894	0.930445	-6.42992	chr20	60877149	60883918	+
ADSL	ENSG00000239900	-0.0175595	3.95792	-0.183478	0.856243	0.964139	-6.45643	chr22	40742507	40786467	+
ADSS	ENSG00000035687	-0.074311	3.47335	-0.712609	0.484196	0.815967	-6.17251	chr1	244571796	244615436	-
ADSSL1	ENSG00000185100	0.623436	2.8019	3.03642	0.00644074	0.138687	-2.48219	chr14	105190523	105213662	+
AEBP1	ENSG00000106624	0.220959	7.34464	1.86576	0.0765871	0.413999	-4.79326	chr7	44143960	44154161	+
AEBP2	ENSG00000139154	0.166134	4.90166	1.88899	0.0732594	0.406914	-4.82827	chr12	19556979	19873735	+
AEN	ENSG00000181026	-0.0979545	2.17351	-0.572995	0.572939	0.856016	-6.02194	chr15	89164527	89175513	+
AES	ENSG00000104964	0.0827204	7.14154	1.00092	0.328646	0.720389	-5.93928	chr19	3052908	3063105	-
AF001548.5	ENSG00000263335	0.0584923	3.99858	0.560469	0.581291	0.859171	-6.19383	chr16	15820531	15826850	+
AF001548.6	ENSG00000263065	-0.100396	2.6432	-0.616873	0.544174	0.84429	-6.01539	chr16	15835008	15835648	+
AF127936.7	ENSG00000235609	0.246128	1.14637	1.21681	0.23763	0.63867	-5.31324	chr21	16191164	16254296	-
AF131215.2	ENSG00000255310	-0.212471	1.45068	-1.73023	0.0987587	0.462353	-4.67381	chr8	10965298	10967236	-
AF131215.3	ENSG00000254936	-0.0669345	1.14297	-0.729414	0.474079	0.811219	-5.72337	chr8	10980891	10983574	-
AF131215.4	ENSG00000254556	-0.0140174	1.03192	-0.145587	0.885683	0.971919	-5.96438	chr8	10994408	10996117	-
AF131215.5	ENSG00000215346	-0.253079	1.04364	-2.2725	0.034063	0.295951	-3.68345	chr8	10983980	10987745	-
AF131215.9	ENSG00000269918	-0.0324842	1.15663	-0.297853	0.768842	0.938292	-5.9596	chr8	10962201	10964214	-
AF207550.1	ENSG00000184596	-0.0328954	1.45407	-0.381712	0.70664	0.912802	-5.96111	chrX	48797263	48798079	+
AF230666.2	ENSG00000223697	0.512417	1.13506	4.94939	7.40424e-05	0.013772	1.65308	chr8	133850375	133856543	-
AFAP1	ENSG00000196526	0.0989315	3.73834	1.17882	0.252098	0.65354	-5.7605	chr4	7760441	7941653	-
AFAP1L1	ENSG00000157510	-0.231208	2.92199	-2.44985	0.0234725	0.253009	-3.60957	chr5	148651434	148721365	+
AFAP1L2	ENSG00000169129	-0.0378885	3.65462	-0.238662	0.81376	0.950015	-6.41443	chr10	116054583	116164515	-
AFF1	ENSG00000172493	-0.0389846	5.83123	-0.659342	0.517084	0.830895	-6.24735	chr4	87856154	88062206	+
AFF3	ENSG00000144218	0.25693	4.59895	2.31465	0.0312071	0.283514	-4.02455	chr2	100162323	100759201	-
AFF4	ENSG00000072364	0.0239965	5.26335	0.48339	0.63399	0.884341	-6.34724	chr5	132211071	132299326	-
AFG3L1P	ENSG00000223959	0.0758563	3.74812	0.491974	0.628014	0.881716	-6.33147	chr16	90038994	90068569	+
AFG3L2	ENSG00000141385	-0.24094	3.63843	-3.00835	0.00686384	0.142085	-2.58611	chr18	12328943	12377313	-
AFMID	ENSG00000183077	0.153452	3.11975	1.00113	0.328547	0.720389	-5.87162	chr17	76183398	76203782	+
AFTPH	ENSG00000119844	0.0773607	3.80296	1.04142	0.309921	0.705509	-5.91884	chr2	64751465	64820139	+
AGA	ENSG00000038002	-0.493037	1.83817	-3.37085	0.00299073	0.0983375	-1.66603	chr4	178351924	178363657	-	NS
AGAP1	ENSG00000157985	-0.0331406	3.95685	-0.417834	0.680453	0.90257	-6.38031	chr2	236402733	237040444	+
AGAP1-IT1	ENSG00000235529	0.139324	1.39668	0.859077	0.400326	0.770721	-5.69863	chr2	236414395	236416210	+
AGAP10	ENSG00000204172	0.082974	2.09123	0.343089	0.735057	0.925081	-6.13278	chr10	47191844	47239738	-
AGAP2	ENSG00000135439	0.0158952	1.31226	0.100017	0.921312	0.981077	-6.00251	chr12	58118980	58135940	-
AGAP3	ENSG00000133612	0.0298931	5.14447	0.235662	0.816055	0.950363	-6.47318	chr7	150782918	150841523	+
AGAP4	ENSG00000188234	-0.0644184	1.65728	-0.257014	0.799754	0.946211	-6.08896	chr10	46321042	46349323	-
AGAP5	ENSG00000172650	-0.0839016	2.12687	-0.762039	0.454797	0.799996	-5.88458	chr10	75434033	75457639	-
AGAP6	ENSG00000204149	-0.17641	2.44616	-1.73658	0.0976078	0.459952	-4.82697	chr10	51748078	51770259	+
AGAP8	ENSG00000174194	0.317304	2.45172	1.54696	0.137315	0.523935	-5.10644	chr10	51224681	51371321	-
AGAP9	ENSG00000198035	-0.138679	0.665111	-0.470379	0.643097	0.887674	-5.78893	chr10	48189612	48237508	+
AGBL5	ENSG00000084693	0.164621	2.98427	1.20978	0.240258	0.641763	-5.61068	chr2	27265232	27293490	+
AGER	ENSG00000204305	-0.0451278	2.56792	-0.267883	0.791492	0.944166	-6.21554	chr6	32148745	32152101	-
AGFG1	ENSG00000173744	-0.174263	4.29797	-1.95437	0.0645663	0.389018	-4.69873	chr2	228336868	228425930	+
AGFG2	ENSG00000106351	0.0369708	3.22704	0.276393	0.785039	0.942406	-6.34466	chr7	100136834	100165842	+
AGGF1	ENSG00000164252	-0.0288311	2.5284	-0.440799	0.664016	0.894804	-6.11149	chr5	76325076	76361059	+
AGK	ENSG00000006530	-0.112354	3.06206	-1.16684	0.256796	0.65775	-5.68857	chr7	141250989	141355044	+
AGL	ENSG00000162688	0.246673	3.08254	1.3081	0.205452	0.60719	-5.53599	chr1	100315640	100389579	+
AGO1	ENSG00000092847	-0.0482387	3.03646	-0.768798	0.450862	0.797982	-6.06228	chr1	36335409	36395211	+
AGO2	ENSG00000123908	-0.103566	4.85789	-1.02894	0.31561	0.710965	-5.92414	chr8	141541264	141645718	-
AGO3	ENSG00000126070	-0.0575125	4.41143	-0.84943	0.405545	0.773798	-6.13613	chr1	36396319	36538101	+
AGO4	ENSG00000134698	-0.204051	3.23895	-2.5834	0.0176191	0.223741	-3.39468	chr1	36273773	36323491	+
AGPAT1	ENSG00000204310	-0.154383	3.85441	-1.55876	0.134502	0.520577	-5.28786	chr6	32135989	32145873	-
AGPAT2	ENSG00000169692	0.0109006	2.90858	0.0970421	0.923644	0.981077	-6.31395	chr9	139567595	139581875	-
AGPAT3	ENSG00000160216	0.0964008	3.79086	1.23714	0.230149	0.631105	-5.70112	chr21	45285067	45406417	+
AGPAT4	ENSG00000026652	-0.161923	2.48244	-1.21733	0.237436	0.638486	-5.54208	chr6	161551011	161695093	-
AGPAT5	ENSG00000155189	-0.225902	2.68308	-1.19208	0.246976	0.648709	-5.61772	chr8	6565878	6617184	+
AGPAT6	ENSG00000158669	0.090293	4.92438	1.8711	0.0758109	0.413234	-4.83418	chr8	41434706	41482520	+
AGPAT9	ENSG00000138678	0.248702	1.69548	2.10279	0.048147	0.345118	-4.12097	chr4	84457067	84527028	+
AGPS	ENSG00000018510	0.0909684	3.15782	0.910961	0.373003	0.751298	-5.9743	chr2	178257372	178408564	+
AGRN	ENSG00000188157	-0.0864398	2.77596	-0.627534	0.537302	0.839996	-6.1331	chr1	955503	991496	+
AGT	ENSG00000135744	-0.555463	0.99611	-2.26527	0.0345759	0.297706	-3.7492	chr1	230838269	230850043	-
AGTPBP1	ENSG00000135049	-0.088963	3.1387	-0.821837	0.420715	0.781458	-6.03643	chr9	88161455	88356944	-
AGTR1	ENSG00000144891	-0.389783	2.20834	-2.73883	0.0125409	0.189849	-3.0117	chr3	148415571	148460795	+
AGTRAP	ENSG00000177674	-0.130573	3.18406	-1.51673	0.144747	0.533913	-5.2412	chr1	11796141	11814859	+
AHCTF1	ENSG00000153207	-0.0105828	4.97219	-0.126272	0.900759	0.976101	-6.50456	chr1	247002400	247095280	-
AHCY	ENSG00000101444	-0.0554663	4.10404	-0.72082	0.479237	0.812866	-6.21718	chr20	32868074	32899608	-
AHCYL1	ENSG00000168710	0.0385575	4.73796	0.67961	0.504425	0.824489	-6.20268	chr1	110527308	110566357	+
AHCYL2	ENSG00000158467	0.109918	3.50862	0.961902	0.347414	0.73243	-5.95001	chr7	128864864	129070052	+
AHDC1	ENSG00000126705	-0.128574	3.03314	-0.951247	0.352664	0.735043	-5.90825	chr1	27860546	27930942	-
AHI1	ENSG00000135541	0.0233477	4.45716	0.220339	0.827807	0.956126	-6.44377	chr6	135604670	135818914	-
AHNAK	ENSG00000124942	-0.121345	8.31087	-1.17515	0.253531	0.654791	-5.7536	chr11	62201016	62323707	-
AHNAK2	ENSG00000185567	0.0842062	3.4181	0.598944	0.555833	0.848775	-6.16546	chr14	105403581	105444694	-
AHR	ENSG00000106546	-0.0696673	5.42003	-0.788346	0.439601	0.792121	-6.18242	chr7	17338246	17385776	+
AHSA1	ENSG00000100591	0.11888	6.44358	0.749539	0.462128	0.804032	-6.17253	chr14	77924213	77935817	+
AHSA2	ENSG00000173209	-0.0888371	5.31044	-0.629614	0.535967	0.839903	-6.30084	chr2	61404553	61418338	+
AIDA	ENSG00000186063	0.0289903	5.02457	0.295011	0.77098	0.938562	-6.46017	chr1	222841355	222886552	-
AIF1	ENSG00000204472	-0.520364	3.22986	-3.62645	0.00164943	0.0723024	-1.25023	chr6	31582961	31584798	+
AIF1L	ENSG00000126878	-0.354394	2.15627	-2.12636	0.0459176	0.337614	-4.17319	chr9	133971863	133998539	+
AIFM1	ENSG00000156709	-0.0634979	2.82171	-0.701786	0.490779	0.818557	-6.07624	chrX	129263337	129299861	-
AIFM2	ENSG00000042286	0.098422	2.32026	1.59061	0.127145	0.507873	-4.99892	chr10	71857979	71892690	-
AIG1	ENSG00000146416	0.0921514	3.40095	0.775514	0.446973	0.796397	-6.10931	chr6	143381633	143661441	+
AIM1	ENSG00000112297	0.00748826	2.36498	0.0726321	0.94281	0.985571	-6.21066	chr6	106959730	107018326	+
AIMP1	ENSG00000164022	0.12032	3.76727	1.88777	0.0734317	0.407556	-4.773	chr4	107236701	107270383	+
AIMP2	ENSG00000106305	0.305925	2.27067	3.56255	0.001915	0.0766854	-1.28447	chr7	6048876	6063465	+
AIP	ENSG00000110711	-0.010996	4.67367	-0.178379	0.860193	0.965399	-6.40378	chr11	67250512	67258574	+
AJUBA	ENSG00000129474	-0.0811172	2.05949	-0.705492	0.488518	0.818174	-5.95089	chr14	23440383	23451851	-
AK1	ENSG00000106992	-0.180564	4.06618	-2.57844	0.0178093	0.224748	-3.50388	chr9	130628759	130640022	-
AK2	ENSG00000004455	0.152756	5.31698	2.40469	0.0258322	0.260382	-3.8716	chr1	33473585	33546597	-
AK3	ENSG00000147853	-0.0100055	4.2476	-0.197765	0.845195	0.960805	-6.42275	chr9	4711155	4742043	-
AK3P5	ENSG00000228816	-0.126924	2.2868	-0.761566	0.455073	0.80009	-5.94908	chr10	33233409	33233927	+
AK4	ENSG00000162433	0.65783	3.70591	4.49531	0.000213896	0.0253422	0.658009	chr1	65613232	65697828	+
AK4P1	ENSG00000263535	-0.114863	2.43944	-0.586925	0.563723	0.851813	-6.04837	chr17	29672539	29673205	+
AK5	ENSG00000154027	0.309634	2.15462	3.99975	0.000686532	0.0453286	-0.305198	chr1	77747736	78025651	+
AK9	ENSG00000155085	-0.130877	2.77274	-1.18444	0.249918	0.65166	-5.63183	chr6	109814059	110012420	-
AKAP1	ENSG00000121057	0.0243795	4.2067	0.315051	0.755937	0.933495	-6.40771	chr17	55162453	55198710	+
AKAP10	ENSG00000108599	-0.00914949	4.23048	-0.128044	0.899374	0.976101	-6.44469	chr17	19807615	19881656	-
AKAP11	ENSG00000023516	0.187109	4.03771	2.70194	0.0136026	0.196784	-3.26923	chr13	42846289	42897396	+
AKAP12	ENSG00000131016	0.0402335	6.19863	0.387096	0.702712	0.912142	-6.39624	chr6	151561134	151679692	+
AKAP13	ENSG00000170776	-0.123958	6.42971	-2.21923	0.0380146	0.310631	-4.19963	chr15	85923802	86292586	+
AKAP17A	ENSG00000197976	-0.113476	3.61647	-1.0302	0.31503	0.710824	-5.89284	chrX	1710486	1721407	+
AKAP2	ENSG00000241978	-0.00234974	5.4439	-0.0227807	0.982048	0.995884	-6.497	chr9	112542769	112934792	+
AKAP6	ENSG00000151320	-0.0812355	3.55565	-0.545167	0.591577	0.864246	-6.25599	chr14	32798479	33300567	+
AKAP7	ENSG00000118507	0.0448803	3.01315	0.453077	0.655297	0.892375	-6.22734	chr6	131456806	131604675	+
AKAP8	ENSG00000105127	0.00903377	3.76491	0.124912	0.901821	0.976283	-6.34542	chr19	15464196	15490609	-
AKAP8L	ENSG00000011243	0.16561	5.2239	2.96877	0.00750601	0.147406	-2.70909	chr19	15490859	15529952	-
AKAP9	ENSG00000127914	-0.0383477	4.92021	-0.582568	0.566597	0.852887	-6.3176	chr7	91570181	91739987	+
AKIP1	ENSG00000166452	-0.0126387	2.78233	-0.16285	0.872246	0.968002	-6.30865	chr11	8932686	8941631	+
AKIRIN1	ENSG00000174574	0.0299051	3.91257	0.228924	0.821217	0.952207	-6.44508	chr1	39456895	39471731	+
AKIRIN2	ENSG00000135334	0.0594793	3.96697	0.771864	0.449084	0.797202	-6.15678	chr6	88384790	88411927	-
AKNA	ENSG00000106948	0.0811046	4.33183	0.605078	0.551829	0.847891	-6.25342	chr9	117096436	117156685	-
AKR1A1	ENSG00000117448	-0.0656219	4.54876	-0.772004	0.449004	0.797202	-6.2066	chr1	46016215	46035721	+
AKR1B1	ENSG00000085662	-0.0196702	4.65279	-0.411336	0.685135	0.905179	-6.37392	chr7	134127102	134144036	-
AKR1C1	ENSG00000187134	0.249769	3.30656	0.988011	0.334774	0.723475	-5.91789	chr10	4934796	5025475	+
AKR1C2	ENSG00000151632	0.637985	2.35559	2.80003	0.0109518	0.178965	-2.93429	chr10	5029967	5060223	-
AKR1C3	ENSG00000196139	0.267956	3.10069	0.854461	0.402817	0.772389	-6.04241	chr10	5077546	5149878	+
AKR1E2	ENSG00000165568	-0.081916	3.17388	-0.59182	0.560502	0.850582	-6.21658	chr10	4828821	4890254	+
AKR7A2	ENSG00000053371	0.0306793	3.274	0.2858	0.777926	0.941055	-6.35634	chr1	19630459	19638640	-
AKT1	ENSG00000142208	-0.0849902	4.88393	-0.740059	0.467735	0.806719	-6.23174	chr14	105235686	105262088	-
AKT1S1	ENSG00000204673	0.0632696	3.48036	1.0086	0.325032	0.718972	-5.82338	chr19	50372295	50381716	-
AKT2	ENSG00000105221	0.0199184	5.59028	0.209147	0.836417	0.958205	-6.45904	chr19	40736224	40791443	-
AKT3	ENSG00000117020	0.0816285	6.07787	1.48946	0.151733	0.542245	-5.37119	chr1	243651535	244014381	-
AKT3-IT1	ENSG00000228939	0.115566	2.6693	1.18005	0.251621	0.65313	-5.60378	chr1	243956507	243957702	-
AKTIP	ENSG00000166971	0.0578542	4.06537	0.461603	0.649273	0.889418	-6.33369	chr16	53524952	53538323	-
AL031663.2	ENSG00000269549	0.116676	0.364756	1.26406	0.220524	0.620863	-5.08033	chr20	44074071	44077220	+
AL034548.1	ENSG00000247315	0.157058	2.02157	1.11051	0.279755	0.68149	-5.5911	chr20	278214	280961	+
AL035610.1	ENSG00000232079	-0.060277	1.98458	-0.342654	0.73538	0.925097	-6.09182	chr21	29420733	29509930	+
AL035610.2	ENSG00000236532	-0.158253	1.07479	-0.727038	0.475502	0.811476	-5.71098	chr21	29488413	29600986	-
AL132709.5	ENSG00000225746	-0.198523	3.65741	-1.44919	0.162553	0.554233	-5.41557	chr14	101403738	101426536	+
AL132709.8	ENSG00000232018	-0.198153	2.1162	-2.06376	0.0520547	0.355022	-4.25084	chr14	101426846	101433377	+
AL132989.1	ENSG00000268466	0.140537	2.30799	1.16614	0.257073	0.658147	-5.57906	chr14	58754751	58755865	+
AL133458.1	ENSG00000197146	0.0188138	1.94429	0.103654	0.918461	0.980727	-6.12811	chr6	167357853	167360151	-
AL136115.1	ENSG00000212673	0.339936	1.67946	3.88588	0.000897457	0.0510553	-0.542592	chr1	32379174	32380745	+
AL136419.6	ENSG00000260669	0.392937	1.20002	3.12604	0.00525245	0.126341	-2.12526	chr14	24678852	24685193	-
AL139385.1	ENSG00000255831	-0.381062	1.76036	-1.47129	0.156541	0.548697	-5.12004	chr13	111291555	111292340	+
AL161784.1	ENSG00000267987	-0.242991	4.59624	-0.99615	0.3309	0.72138	-5.99765	chr9	124103625	124110410	+
AL163636.6	ENSG00000259171	0.513723	2.76654	1.51589	0.144959	0.534178	-5.22945	chr14	21152746	21168735	+
AL354808.2	ENSG00000269591	0.0834508	1.94121	0.849836	0.405325	0.773798	-5.78276	chr13	20268547	20269240	+
AL354993.1	ENSG00000227164	0.306771	2.18213	1.85772	0.0777705	0.417136	-4.57152	chr20	52105495	52106164	+
AL356356.1	ENSG00000225996	0.00572646	1.79208	0.023819	0.981229	0.995733	-6.0903	chr1	150521897	150524367	+
AL445665.1	ENSG00000176134	0.459193	2.81141	1.46054	0.15944	0.551172	-5.28389	chr9	69650263	69660358	+
AL583828.1	ENSG00000187461	-0.255817	1.34562	-1.25614	0.223325	0.624699	-5.28115	chr6	13469513	13486415	-
AL589743.1	ENSG00000225210	0.0660034	1.79062	0.229246	0.820971	0.952207	-6.12184	chr14	19650018	19718563	+
AL590452.1	ENSG00000268172	-0.0957713	2.35232	-1.10967	0.280107	0.681551	-5.60839	chr1	144989309	144991365	+
AL592284.1	ENSG00000231360	0.286911	2.94196	1.97048	0.0625701	0.383467	-4.5084	chr1	144339738	144521058	+
AL627309.1	ENSG00000237683	0.367274	1.63498	0.923217	0.366734	0.747033	-5.71119	chr1	134901	139379	-
AL953854.2	ENSG00000236029	0.723494	1.13463	4.34995	0.000301007	0.0296064	0.420329	chr9	47295855	47314322	-
ALAD	ENSG00000148218	0.0950277	3.74878	0.958377	0.349145	0.733402	-5.98104	chr9	116148597	116163613	-
ALAS1	ENSG00000023330	-0.107027	3.1427	-1.16412	0.25787	0.658753	-5.71634	chr3	52232102	52248343	+
ALCAM	ENSG00000170017	0.159152	3.66405	1.00218	0.32805	0.720232	-5.92636	chr3	105085753	105295744	+
ALDH16A1	ENSG00000161618	-0.379382	2.5127	-2.55105	0.0188958	0.230764	-3.43655	chr19	49956426	49974305	+
ALDH18A1	ENSG00000059573	-0.125722	3.18928	-2.24996	0.0356866	0.302545	-4.06131	chr10	97365696	97416463	-
ALDH1A1	ENSG00000165092	0.0951083	6.55012	0.860153	0.399746	0.770209	-6.08459	chr9	75515578	75695358	-
ALDH1A2	ENSG00000128918	-0.630037	2.01957	-3.99569	0.000693114	0.0453286	-0.346507	chr15	58245622	58790065	-
ALDH1A3	ENSG00000184254	-0.262588	3.68546	-1.63095	0.118313	0.494643	-5.16136	chr15	101417919	101456831	+
ALDH1B1	ENSG00000137124	-0.00133598	3.74333	-0.00654197	0.994844	0.999165	-6.42457	chr9	38392661	38398658	+
ALDH1L1	ENSG00000144908	0.233594	2.12766	1.73019	0.0987671	0.462353	-4.78713	chr3	125822412	125916837	-
ALDH1L2	ENSG00000136010	-0.108302	1.80391	-0.900216	0.378557	0.755954	-5.73765	chr12	105413568	105478355	-
ALDH2	ENSG00000111275	0.0434337	5.54678	0.353027	0.727706	0.922407	-6.41786	chr12	112204691	112247782	+
ALDH3A2	ENSG00000072210	0.0613994	4.62886	0.897021	0.380219	0.757059	-6.08814	chr17	19551449	19580911	+
ALDH3B1	ENSG00000006534	-0.511435	1.08832	-5.41754	2.51978e-05	0.00898264	2.63924	chr11	67776048	67796744	+
ALDH5A1	ENSG00000112294	-0.277002	1.71102	-2.99375	0.00709429	0.144261	-2.44075	chr6	24495080	24537435	+
ALDH6A1	ENSG00000119711	-0.110087	3.74644	-1.61387	0.121987	0.499593	-5.12662	chr14	74523553	74551196	-
ALDH7A1	ENSG00000164904	-0.0850888	3.97255	-0.878947	0.389712	0.765266	-6.03162	chr5	125877533	125931110	-
ALDH9A1	ENSG00000143149	-0.113616	4.29454	-1.69814	0.104752	0.470913	-5.05505	chr1	165631453	165668100	-
ALDOA	ENSG00000149925	0.430567	8.12691	5.98412	7.04034e-06	0.00504652	3.92769	chr16	30064411	30081778	+
ALDOC	ENSG00000109107	0.00885764	2.98902	0.086358	0.932028	0.98168	-6.29198	chr17	26900133	26904282	-
ALG1	ENSG00000033011	-0.0588198	2.27935	-0.643122	0.527341	0.836105	-6.03061	chr16	5083703	5137380	+
ALG10	ENSG00000139133	-0.181979	1.92381	-1.67165	0.109932	0.480044	-4.83872	chr12	34175216	34182629	+
ALG11	ENSG00000253710	0.00358917	2.41299	0.0366704	0.971106	0.992868	-6.26288	chr13	52586534	52603800	+
ALG12	ENSG00000182858	0.100727	2.61743	1.57315	0.131135	0.513927	-5.08809	chr22	50293877	50312106	-
ALG13	ENSG00000101901	-0.0331598	4.66009	-0.438547	0.66562	0.895189	-6.32452	chrX	110909043	111003877	+
ALG14	ENSG00000172339	-0.234225	1.02582	-1.94444	0.0658248	0.392552	-4.25909	chr1	95439963	95538501	-
ALG2	ENSG00000119523	0.051942	3.03179	0.624638	0.539164	0.841503	-6.16139	chr9	101978708	101984238	-
ALG3	ENSG00000214160	0.135939	2.94758	2.52936	0.0197999	0.234781	-3.50141	chr3	183960089	183967336	-
ALG5	ENSG00000120697	-0.292696	2.79777	-3.78614	0.00113448	0.0589274	-0.801681	chr13	37523912	37574398	-
ALG6	ENSG00000088035	0.0527677	2.23394	0.3939	0.69776	0.910365	-6.1681	chr1	63833261	63904233	+
ALG8	ENSG00000159063	-0.168419	3.40025	-1.90785	0.0706518	0.401452	-4.64864	chr11	77811982	77850706	-
ALG9	ENSG00000086848	-0.0968811	3.40646	-1.55205	0.136096	0.522168	-5.25602	chr11	111652919	111742305	-
ALKBH1	ENSG00000100601	0.117219	2.47922	1.42925	0.168137	0.56384	-5.26223	chr14	78138747	78174363	-
ALKBH2	ENSG00000189046	-0.0666216	2.32394	-0.615532	0.545041	0.844737	-6.00032	chr12	109525996	109531436	-
ALKBH3	ENSG00000166199	-0.106499	3.31974	-1.21967	0.236566	0.637772	-5.6546	chr11	43902361	43941816	+
ALKBH4	ENSG00000160993	0.0338345	1.75026	0.31579	0.755385	0.933495	-6.07025	chr7	102096685	102105323	-
ALKBH5	ENSG00000091542	0.194748	4.94802	2.04862	0.0536453	0.360891	-4.54748	chr17	18086392	18113268	+
ALKBH6	ENSG00000239382	-0.243578	2.5511	-1.59414	0.12635	0.506814	-5.06697	chr19	36500022	36505141	-
ALKBH7	ENSG00000125652	-0.0747793	3.68388	-0.777611	0.445763	0.795607	-6.12385	chr19	6372444	6375042	+
ALKBH8	ENSG00000137760	0.0428884	1.78513	0.340056	0.737307	0.925116	-6.07747	chr11	107373452	107436472	-
ALMS1	ENSG00000116127	-0.194425	3.88428	-1.94664	0.0655448	0.392011	-4.68538	chr2	73612886	73837920	+
ALOX12P2	ENSG00000262943	0.0325975	1.28414	0.1727	0.864597	0.966389	-6.00689	chr17	6757180	6857426	+
ALOX5	ENSG00000012779	-0.159501	2.81652	-1.30511	0.20645	0.608986	-5.48476	chr10	45869661	45941561	+
ALOX5AP	ENSG00000132965	-0.0117208	3.23082	-0.0972211	0.923504	0.981077	-6.39261	chr13	31309645	31338556	+
ALPK1	ENSG00000073331	0.0222	4.11807	0.214721	0.832126	0.957505	-6.4446	chr4	113206665	113363776	+
ALPK3	ENSG00000136383	0.130699	1.24999	0.753174	0.459989	0.802509	-5.75678	chr15	85359911	85416713	+
ALPL	ENSG00000162551	-0.474738	1.83765	-2.20251	0.0393387	0.315893	-3.9995	chr1	21835858	21904905	+
ALS2	ENSG00000003393	-0.133791	3.34188	-1.29144	0.211057	0.612898	-5.59039	chr2	202565277	202645912	-
ALS2CL	ENSG00000178038	-0.042193	2.54745	-0.402251	0.691702	0.907748	-6.20735	chr3	46710487	46735194	-
ALS2CR12	ENSG00000155749	0.0470134	1.63291	0.213317	0.833206	0.95772	-6.0874	chr2	202152994	202222121	-
ALYREF	ENSG00000183684	-0.0604108	3.39341	-0.875887	0.391334	0.765922	-6.02127	chr17	79845713	79849462	-
AMACR	ENSG00000242110	-0.371572	0.990655	-1.29683	0.209233	0.611666	-5.19447	chr5	33986283	34008220	-
AMBRA1	ENSG00000110497	0.0340955	3.89085	0.449413	0.657894	0.892483	-6.36321	chr11	46417964	46615675	-	Hypo-
AMD1	ENSG00000123505	0.261752	4.41043	4.45554	0.000234835	0.0265086	0.585937	chr6	111195973	111216916	+
AMDHD2	ENSG00000162066	0.00973351	3.29984	0.0719455	0.943349	0.985639	-6.33881	chr16	2570358	2581423	+
AMFR	ENSG00000159461	-0.00858876	5.16355	-0.124005	0.90253	0.976283	-6.49752	chr16	56395364	56459450	-
AMICA1	ENSG00000160593	0.323747	2.62644	3.00481	0.00691896	0.14272	-2.49537	chr11	118064455	118095809	-
AMIGO2	ENSG00000139211	0.0254057	2.2327	0.217181	0.830234	0.956778	-6.16373	chr12	47469490	47473734	-
AMIGO3	ENSG00000176020	0.603592	0.70629	1.7505	0.0951267	0.455947	-4.5605	chr3	49754267	49761349	-
AMMECR1	ENSG00000101935	-0.0176984	1.15274	-0.12828	0.89919	0.976101	-6.00356	chrX	109437414	109683461	-
AMMECR1L	ENSG00000144233	0.095141	2.51414	1.41878	0.171131	0.568565	-5.30728	chr2	128619204	128643496	-
AMN1	ENSG00000151743	0.153618	2.34638	1.04091	0.310154	0.705886	-5.70558	chr12	31824071	31882108	-
AMOT	ENSG00000126016	-0.00491604	2.79002	-0.025561	0.979857	0.994917	-6.31172	chrX	112017731	112084043	-
AMOTL1	ENSG00000166025	0.0214548	4.73398	0.155679	0.877823	0.969563	-6.49217	chr11	94439597	94609918	+
AMOTL2	ENSG00000114019	-0.430837	3.72708	-4.93094	7.72846e-05	0.0140247	1.63753	chr3	134074716	134094321	-
AMPD2	ENSG00000116337	0.240082	3.71573	5.04943	5.8717e-05	0.0123786	1.91082	chr1	110158726	110174673	+
AMPD3	ENSG00000133805	-0.0259026	2.52549	-0.24993	0.805153	0.947156	-6.19004	chr11	10329860	10529126	+
AMPH	ENSG00000078053	0.104256	2.49316	1.23368	0.23141	0.632746	-5.53784	chr7	38423305	38671167	-
AMT	ENSG00000145020	-0.0451935	3.47702	-0.356389	0.725225	0.921378	-6.34583	chr3	49454211	49460186	-
AMY2B	ENSG00000240038	-0.159934	3.73629	-1.25802	0.222657	0.624048	-5.66269	chr1	104096437	104122156	+
AMZ1	ENSG00000174945	-0.190841	1.4416	-0.920531	0.368102	0.74789	-5.63913	chr7	2719156	2815134	+
AMZ2	ENSG00000196704	0.19451	4.11538	2.57074	0.0181086	0.226235	-3.55696	chr17	66243715	66253297	+
AMZ2P1	ENSG00000214174	-0.134605	2.17024	-1.21997	0.236456	0.637772	-5.45079	chr17	62962668	62971694	-
ANAPC1	ENSG00000153107	0.0786381	3.90913	1.1205	0.275577	0.677374	-5.81057	chr2	112523848	112642267	-
ANAPC10	ENSG00000164162	-0.00282088	2.83924	-0.027653	0.978209	0.994882	-6.30642	chr4	145888264	146019693	-
ANAPC11	ENSG00000141552	0.178161	4.56856	1.71246	0.102041	0.466177	-5.10597	chr17	79848666	79858867	+
ANAPC13	ENSG00000129055	0.12991	3.74202	1.44117	0.164779	0.558404	-5.38284	chr3	134196548	134205558	-
ANAPC15	ENSG00000110200	-0.0262279	2.86334	-0.264903	0.793755	0.944444	-6.26231	chr11	71817424	71823826	-
ANAPC16	ENSG00000166295	0.161845	5.63866	2.49585	0.021277	0.243178	-3.6518	chr10	73975787	73995618	+
ANAPC2	ENSG00000176248	-0.129559	3.54091	-1.15169	0.262827	0.66301	-5.76152	chr9	140069236	140082989	-
ANAPC4	ENSG00000053900	-0.117536	3.91666	-1.14258	0.266506	0.667207	-5.81408	chr4	25378835	25420120	+
ANAPC5	ENSG00000089053	-0.0153284	5.18064	-0.183508	0.856219	0.964139	-6.48274	chr12	121746048	121837699	-
ANAPC7	ENSG00000196510	0.12457	4.63079	1.2916	0.211004	0.612898	-5.66945	chr12	110810705	110841535	-
ANG	ENSG00000214274	-0.0573789	3.67069	-0.449235	0.65802	0.892483	-6.35204	chr14	21152336	21167130	+
ANGEL1	ENSG00000013523	0.0258991	2.78981	0.386929	0.702834	0.912142	-6.21385	chr14	77253588	77292589	-
ANGEL2	ENSG00000174606	0.178797	3.8337	2.28323	0.0333143	0.292823	-4.02149	chr1	213165524	213189168	-
ANGPT1	ENSG00000154188	0.0396684	2.90172	0.305288	0.763254	0.936443	-6.2703	chr8	108261721	108510283	-
ANGPT2	ENSG00000091879	0.332589	2.56264	1.68798	0.106714	0.474197	-4.95323	chr8	6357172	6420930	-
ANGPTL1	ENSG00000116194	-0.0669938	4.16275	-0.407605	0.687829	0.906249	-6.38521	chr1	178818840	178840187	-
ANGPTL2	ENSG00000136859	-0.0408846	4.25802	-0.439532	0.664918	0.895189	-6.3251	chr9	129849611	129885162	-
ANGPTL4	ENSG00000167772	-0.193487	3.35367	-1.1725	0.254569	0.6559	-5.71437	chr19	8428173	8439257	+
ANGPTL7	ENSG00000171819	0.280358	2.17967	1.79894	0.0869078	0.436144	-4.68325	chr1	11249398	11256038	+
ANK2	ENSG00000145362	-0.0181708	5.27103	-0.183876	0.855935	0.964139	-6.41894	chr4	113739265	114304896	+
ANK3	ENSG00000151150	0.176348	5.29758	1.24413	0.227623	0.629133	-5.71732	chr10	61786056	62493248	-
ANKAR	ENSG00000151687	-0.0221529	3.52801	-0.166254	0.869601	0.967495	-6.42317	chr2	190539016	190625919	+
ANKDD1A	ENSG00000166839	-0.370213	2.23718	-2.53223	0.0196778	0.234304	-3.4221	chr15	65204101	65251042	+
ANKFY1	ENSG00000185722	0.0417851	4.75025	0.673227	0.508393	0.826749	-6.26576	chr17	4067201	4167274	-	Hypo-
ANKH	ENSG00000154122	0.0976866	3.99706	0.912143	0.372395	0.750791	-6.06059	chr5	14704910	14871887	-
ANKHD1	ENSG00000131503	-0.133384	5.81888	-2.02011	0.0567604	0.369704	-4.58029	chr5	139781399	139929163	+
ANKHD1-EIF4EBP3	ENSG00000254996	0.286569	3.15909	1.57684	0.130284	0.513143	-5.07123	chr5	139781493	139929154	+
ANKIB1	ENSG00000001629	-0.0579025	4.9909	-0.654997	0.519821	0.83255	-6.27379	chr7	91875548	92030698	+
ANKLE2	ENSG00000176915	-0.141979	4.66824	-2.10568	0.0478684	0.344498	-4.44169	chr12	133302254	133338474	-
ANKMY1	ENSG00000144504	0.388895	3.20227	3.56105	0.00192171	0.0767398	-1.35248	chr2	241418839	241508626	-
ANKMY2	ENSG00000106524	-0.0861929	2.75097	-0.929135	0.363733	0.745138	-5.89647	chr7	16639401	16685442	-
ANKRA2	ENSG00000164331	-0.0302692	3.90062	-0.308705	0.76069	0.93559	-6.41638	chr5	72848160	72861511	-
ANKRD10	ENSG00000088448	0.0982682	6.27867	1.05226	0.30504	0.701146	-5.91232	chr13	111530887	111567416	-
ANKRD10-IT1	ENSG00000229152	0.373131	2.98071	1.95186	0.0648831	0.389679	-4.59566	chr13	111547406	111551519	-
ANKRD11	ENSG00000167522	0.00992264	5.1537	0.133853	0.894837	0.974395	-6.49506	chr16	89334038	89556969	-
ANKRD12	ENSG00000101745	0.0640727	5.93146	1.02317	0.318262	0.713747	-5.88814	chr18	9136226	9285983	+
ANKRD13A	ENSG00000076513	-0.0738306	4.54534	-0.623298	0.540027	0.842143	-6.30466	chr12	110436991	110477568	+
ANKRD13B	ENSG00000198720	-0.0389479	2.08464	-0.264377	0.794154	0.944577	-6.16913	chr17	27916787	27941779	+
ANKRD13C	ENSG00000118454	0.0351418	3.77792	0.696259	0.49416	0.819654	-6.03437	chr1	70726271	70820417	-
ANKRD13D	ENSG00000172932	0.117346	4.77812	0.725032	0.476705	0.811476	-6.24401	chr11	67056018	67069956	+
ANKRD16	ENSG00000134461	-0.283423	2.08101	-2.14108	0.0445726	0.332635	-4.12758	chr10	5903580	5931869	-
ANKRD17	ENSG00000132466	0.0229194	4.77195	0.602715	0.55337	0.847947	-6.21045	chr4	73939093	74124515	-
ANKRD20A11P	ENSG00000215559	-0.262717	1.3663	-0.731158	0.473035	0.810432	-5.76381	chr21	15281895	15352758	-
ANKRD20A5P	ENSG00000186481	-0.143057	2.49452	-0.725887	0.476192	0.811476	-5.99014	chr18	14179096	14249455	+
ANKRD23	ENSG00000163126	-0.00613748	2.02102	-0.0466659	0.963235	0.990436	-6.14219	chr2	97490263	97523671	-
ANKRD26	ENSG00000107890	0.0377619	2.72571	0.499072	0.623092	0.878806	-6.15624	chr10	27280843	27389421	-
ANKRD27	ENSG00000105186	0.0470451	3.55962	0.382088	0.706365	0.912787	-6.35707	chr19	33087913	33167503	-	Hypo-
ANKRD28	ENSG00000206560	-0.0791215	4.2056	-0.810647	0.426967	0.785927	-6.10102	chr3	15708743	15901278	-
ANKRD29	ENSG00000154065	-0.360999	2.78098	-2.89518	0.00885679	0.160249	-2.72112	chr18	21178890	21242849	-
ANKRD32	ENSG00000133302	-0.129753	2.01152	-1.15539	0.261343	0.661261	-5.52828	chr5	93954052	94075141	+
ANKRD33B	ENSG00000164236	-0.195304	2.08633	-1.25694	0.223039	0.624402	-5.40738	chr5	10564442	10650308	+
ANKRD35	ENSG00000198483	-0.124179	1.28296	-1.10353	0.282704	0.684536	-5.4353	chr1	145549230	145568526	+
ANKRD36	ENSG00000135976	-0.0270055	4.67118	-0.222987	0.825773	0.95487	-6.47843	chr2	97779233	97930258	+
ANKRD36B	ENSG00000196912	-0.183396	4.29034	-2.21706	0.0381844	0.311737	-4.15807	chr2	98108978	98206428	-
ANKRD36BP2	ENSG00000230006	0.0271348	2.54181	0.113414	0.910816	0.978527	-6.27127	chr2	89065324	89106126	+
ANKRD36C	ENSG00000174501	-0.168454	4.76325	-2.49141	0.02148	0.243178	-3.67227	chr2	96514587	96657541	-
ANKRD37	ENSG00000186352	0.397723	3.57018	2.25996	0.0349575	0.299246	-4.10872	chr4	186317175	186321782	+
ANKRD39	ENSG00000213337	0.000417782	2.34486	0.00608826	0.995202	0.999201	-6.16771	chr2	97502348	97523832	-
ANKRD40	ENSG00000154945	0.210293	4.56248	3.32048	0.00336026	0.104496	-1.95845	chr17	48770551	48785285	-
ANKRD42	ENSG00000137494	0.0307697	2.90706	0.273857	0.78696	0.942512	-6.31441	chr11	82904781	82971736	+
ANKRD44	ENSG00000065413	0.0192333	4.9437	0.177802	0.86064	0.965399	-6.48829	chr2	197831741	198175897	-
ANKRD44-IT1	ENSG00000236977	0.265265	1.43265	1.45439	0.161121	0.553241	-5.067	chr2	198115582	198167243	-
ANKRD46	ENSG00000186106	-0.0696949	3.5028	-1.02058	0.319459	0.714584	-5.8933	chr8	101521980	101572012	-
ANKRD49	ENSG00000168876	-0.0390573	2.91788	-0.305901	0.762794	0.936332	-6.3004	chr11	94226795	94232749	+
ANKRD50	ENSG00000151458	0.0726955	2.82516	0.534567	0.598754	0.868447	-6.19068	chr4	125585207	125633887	-
ANKRD52	ENSG00000139645	-0.03474	3.0439	-0.368067	0.716632	0.917616	-6.2246	chr12	56631591	56652175	-
ANKRD54	ENSG00000100124	-0.0470481	2.49025	-0.632325	0.53423	0.838577	-6.03056	chr22	38226862	38245334	-
ANKRD6	ENSG00000135299	0.109681	2.88914	1.42628	0.168982	0.565217	-5.31027	chr6	90142889	90343553	+
ANKRD65	ENSG00000235098	-0.152317	1.81768	-0.976615	0.340251	0.726843	-5.64441	chr1	1353800	1357149	-
ANKRD9	ENSG00000156381	0.00928346	1.57174	0.0595927	0.953063	0.987407	-6.0881	chr14	102973179	102976136	-
ANKS1A	ENSG00000064999	0.146849	3.73445	1.60879	0.123098	0.500865	-5.20998	chr6	34857042	35059179	+
ANKS1B	ENSG00000185046	0.104415	3.24837	1.12828	0.272355	0.67307	-5.68788	chr12	99120235	100378432	-
ANKS3	ENSG00000168096	0.000883013	3.58455	0.0112602	0.991126	0.997926	-6.40664	chr16	4746513	4784379	-
ANKS6	ENSG00000165138	0.0421944	2.45538	0.502374	0.620808	0.877963	-6.12451	chr9	101493611	101559247	-
ANKZF1	ENSG00000163516	0.147296	4.80497	1.45603	0.160673	0.55264	-5.44729	chr2	220094479	220101391	+
ANLN	ENSG00000011426	0.0629907	1.24625	0.235971	0.815819	0.950242	-5.98275	chr7	36429415	36493400	+
ANO1	ENSG00000131620	0.0470164	2.49163	0.3417	0.736088	0.925116	-6.20915	chr11	69924408	70035634	+
ANO10	ENSG00000160746	-0.0651638	3.341	-0.568978	0.575611	0.856841	-6.23649	chr3	43396351	43733086	-
ANO2	ENSG00000047617	0.064923	3.47186	0.300185	0.767088	0.937428	-6.38308	chr12	5641035	6055398	-
ANO5	ENSG00000171714	0.459744	1.5933	3.52592	0.00208582	0.0779712	-1.30944	chr11	22214722	22304903	+
ANO6	ENSG00000177119	0.17123	4.63774	1.72554	0.0996167	0.462826	-5.07613	chr12	45609770	45834187	+
ANO7	ENSG00000146205	0.0689059	1.20042	0.698544	0.49276	0.819312	-5.78445	chr2	242127924	242164792	+
ANO9	ENSG00000185101	-0.25887	2.28452	-1.52535	0.142595	0.531525	-5.07444	chr11	417933	442011	-
ANP32A	ENSG00000140350	0.070037	5.71325	1.32106	0.201174	0.603731	-5.5753	chr15	69070874	69113236	-
ANP32B	ENSG00000136938	-0.0795443	6.19936	-1.5365	0.13985	0.527604	-5.26123	chr9	100745643	100778225	+
ANP32E	ENSG00000143401	0.0710349	4.39204	1.20508	0.242028	0.644091	-5.7514	chr1	150190717	150208504	-
ANPEP	ENSG00000166825	-1.08289	2.04944	-3.94331	0.000784056	0.0478308	-0.487809	chr15	90328120	90358633	-	NS
ANTXR1	ENSG00000169604	-0.042384	5.0687	-0.439405	0.665009	0.895189	-6.40434	chr2	69240310	69476459	+
ANTXR2	ENSG00000163297	0.201563	6.33619	2.07298	0.0511071	0.352246	-4.43842	chr4	80822303	81046608	-
ANXA1	ENSG00000135046	-0.183468	5.9556	-2.24384	0.0361396	0.303901	-4.09331	chr9	75766673	75785309	+
ANXA11	ENSG00000122359	0.0147692	5.98409	0.233482	0.817725	0.951119	-6.40093	chr10	81910645	81965328	-	Hyper-
ANXA2	ENSG00000182718	-0.105125	6.55075	-0.99363	0.332096	0.722446	-5.94216	chr15	60639333	60695082	-
ANXA2P2	ENSG00000231991	-0.277321	1.41179	-1.74648	0.0958385	0.4578	-4.66294	chr9	33624223	33625532	+
ANXA2R	ENSG00000177721	-0.0201524	1.06987	-0.192187	0.849504	0.962328	-5.96541	chr5	43039335	43043272	-
ANXA3	ENSG00000138772	0.0327892	3.31163	0.151179	0.881326	0.970108	-6.38957	chr4	79472673	79531597	+
ANXA4	ENSG00000196975	-0.237228	4.18112	-2.90384	0.0086865	0.158637	-2.8735	chr2	69871557	70053596	+
ANXA5	ENSG00000164111	-0.0296648	6.38442	-0.398256	0.694597	0.908909	-6.36417	chr4	122589110	122618268	-
ANXA6	ENSG00000197043	0.0804286	6.7643	0.794046	0.43635	0.790236	-6.11821	chr5	150480273	150537443	-
ANXA7	ENSG00000138279	-0.0932047	4.92665	-2.17007	0.0420286	0.323566	-4.27253	chr10	75134859	75173834	-
AOAH	ENSG00000136250	0.119831	2.86239	0.62499	0.538938	0.841503	-6.11953	chr7	36552456	36764154	-
AOC1	ENSG00000002726	0.211925	0.694643	1.51273	0.145755	0.534381	-4.86797	chr7	150521715	150558592	+
AOC3	ENSG00000131471	0.0144859	4.91671	0.0874858	0.931142	0.98168	-6.50584	chr17	41003201	41010147	+
AOC4P	ENSG00000260105	-0.286995	1.08446	-1.63225	0.118038	0.493928	-4.74342	chr17	41017939	41026386	+
AOX1	ENSG00000138356	-0.546617	3.45457	-3.55871	0.00193225	0.0769464	-1.42505	chr2	201450591	201541787	+
AP000275.65	ENSG00000265590	0.127973	1.28825	0.439902	0.664654	0.895011	-5.94745	chr21	33951132	33984591	-
AP000322.54	ENSG00000222018	0.104412	1.34839	0.712489	0.484269	0.815994	-5.78344	chr21	35772615	35773370	-
AP000347.2	ENSG00000272578	-0.00669255	2.75324	-0.0381644	0.969929	0.992449	-6.31472	chr22	24000281	24059543	-
AP000487.5	ENSG00000246889	0.232371	1.3671	1.73082	0.0986513	0.462353	-4.65074	chr11	70218352	70244594	-
AP000580.1	ENSG00000219529	0.119138	2.40916	0.554771	0.585111	0.861092	-6.09664	chr11	77524365	77524722	-
AP000688.8	ENSG00000231106	0.034689	1.79049	0.232884	0.818183	0.951449	-5.96236	chr21	37377636	37380136	+
AP000692.9	ENSG00000228107	-0.155749	2.65957	-2.70318	0.0135653	0.196784	-3.02328	chr21	37732928	37734338	+
AP001007.1	ENSG00000203306	-0.0996067	0.634184	-0.764606	0.4533	0.799171	-5.51565	chr11	124958377	124960411	+
AP001189.4	ENSG00000236304	0.176616	0.798166	1.53454	0.14033	0.528394	-4.82539	chr11	76368100	76374910	+
AP001258.4	ENSG00000245571	0.116777	1.35285	0.792769	0.437077	0.790671	-5.75041	chr11	58897606	58910488	-
AP001429.1	ENSG00000270116	0.0169479	1.97891	0.080507	0.936622	0.983519	-6.16244	chr21	38473114	38473643	+
AP001442.2	ENSG00000233783	0.158432	2.55557	1.58998	0.127287	0.507873	-5.07906	chr21	27306373	27315001	+
AP001816.1	ENSG00000254531	0.0601002	1.59147	0.277061	0.784534	0.942406	-6.06364	chr4	102268937	102270040	+
AP002954.3	ENSG00000255176	-0.0405607	1.69176	-0.21453	0.832274	0.957505	-6.11334	chr11	118507338	118508815	+
AP006621.5	ENSG00000255284	0.239977	2.65678	1.17827	0.252311	0.653669	-5.60622	chr11	777578	784297	+
AP1AR	ENSG00000138660	0.29763	2.49923	1.49636	0.149941	0.539406	-5.19657	chr4	113152893	113191203	+
AP1B1	ENSG00000100280	-0.197403	3.63143	-3.18508	0.00458882	0.118292	-2.23754	chr22	29723669	29819168	-	Hyper-
AP1G1	ENSG00000166747	0.0768677	4.86617	1.20681	0.241375	0.643187	-5.7848	chr16	71762913	71843104	-	Hyper-
AP1G2	ENSG00000213983	0.0705223	4.78907	0.479279	0.636861	0.885071	-6.38867	chr14	24028774	24037279	-
AP1M1	ENSG00000072958	-0.150665	4.55974	-1.6809	0.108099	0.477595	-5.13882	chr19	16308389	16346160	+	Hypo-
AP1S1	ENSG00000106367	-0.0355412	2.38627	-0.303215	0.764811	0.936562	-6.21056	chr7	100797678	100804877	+	Hyper-
AP1S2	ENSG00000182287	0.183453	4.46481	1.65585	0.113124	0.486253	-5.17671	chrX	15843929	15873054	-
AP2A1	ENSG00000196961	-0.053571	4.15989	-0.85918	0.40027	0.770721	-6.07947	chr19	50270225	50310370	+
AP2A2	ENSG00000183020	-0.210388	4.70288	-2.98415	0.00724979	0.144904	-2.72333	chr11	924894	1012239	+
AP2B1	ENSG00000006125	0.163627	5.43683	1.5141	0.14541	0.534287	-5.35773	chr17	33905065	34053436	+
AP2M1	ENSG00000161203	-0.00949884	6.4202	-0.117622	0.907523	0.977507	-6.44796	chr3	183892477	183901879	+
AP2S1	ENSG00000042753	-0.160848	4.44457	-1.61243	0.122301	0.49966	-5.24916	chr19	47341393	47354249	-
AP3B1	ENSG00000132842	-0.0754601	3.94194	-0.848697	0.405943	0.773987	-6.10851	chr5	77296349	77590579	-	Hyper-
AP3B2	ENSG00000103723	0.116138	1.75879	0.723102	0.477864	0.812028	-5.87352	chr15	83328033	83378666	-
AP3D1	ENSG00000065000	0.00952651	4.54927	0.15278	0.880079	0.969563	-6.42455	chr19	2100988	2164464	-	Hypo-
AP3M1	ENSG00000185009	0.0340604	3.74587	0.355822	0.725644	0.921559	-6.37321	chr10	75881524	75910821	-
AP3M2	ENSG00000070718	0.0995541	3.46402	0.755102	0.458857	0.802169	-6.12664	chr8	42010464	42029191	+	Hyper-
AP3S1	ENSG00000177879	0.0614472	4.57302	0.494636	0.626166	0.880261	-6.37266	chr5	115177178	115249778	+
AP3S2	ENSG00000157823	0.100812	3.72625	1.39215	0.178937	0.578311	-5.4909	chr15	90373831	90437574	-	Hypo-
AP4B1	ENSG00000134262	0.0678571	3.69145	0.421765	0.677628	0.900698	-6.36043	chr1	114437370	114447823	-	Hyper-
AP4B1-AS1	ENSG00000226167	0.0397816	0.832727	0.245548	0.808496	0.948417	-5.91553	chr1	114399257	114443859	+
AP4E1	ENSG00000081014	0.263433	2.29999	1.51404	0.145426	0.534287	-5.16096	chr15	51200869	51298097	+	Hyper-
AP4M1	ENSG00000221838	-0.146697	2.5275	-1.42635	0.16896	0.565217	-5.26671	chr7	99699172	99707968	+	Hyper-
AP4S1	ENSG00000100478	-0.0252667	3.14092	-0.298909	0.768047	0.93783	-6.32712	chr14	31494312	31562818	+	NS
AP5B1	ENSG00000254470	-0.188598	1.86395	-1.85745	0.0778103	0.417161	-4.56286	chr11	65543364	65548273	-
AP5M1	ENSG00000053770	0.125244	3.4941	0.847044	0.406843	0.774064	-6.04675	chr14	57735627	57756797	+
AP5Z1	ENSG00000242802	-0.0188057	2.96229	-0.24489	0.808999	0.948528	-6.25957	chr7	4815253	4833943	+	Hypo-
APAF1	ENSG00000120868	0.155264	3.10143	0.898943	0.379219	0.756633	-5.96182	chr12	99038919	99129204	+
APBA1	ENSG00000107282	0.0942449	1.92061	0.530745	0.601352	0.869664	-6.00249	chr9	72042446	72287222	-
APBA2	ENSG00000034053	0.25001	1.69207	1.43041	0.167806	0.563387	-5.09687	chr15	29129629	29410518	+
APBA3	ENSG00000011132	0.00647364	3.55974	0.0622658	0.95096	0.986888	-6.37804	chr19	3750817	3761697	-
APBB1	ENSG00000166313	0.0803281	4.52712	0.776856	0.446199	0.796031	-6.17659	chr11	6416355	6440644	-
APBB1IP	ENSG00000077420	-0.136959	2.71815	-1.10057	0.283958	0.684536	-5.67209	chr10	26727132	26856732	+
APBB2	ENSG00000163697	-0.0693932	4.75749	-0.624009	0.539569	0.841704	-6.27737	chr4	40812044	41218731	-
APBB3	ENSG00000113108	-0.0571545	3.859	-0.500311	0.622235	0.87842	-6.30846	chr5	139937853	139973337	-
APC	ENSG00000134982	-0.22605	4.00563	-2.42014	0.0250013	0.257485	-3.84635	chr5	112043195	112181936	+
APCDD1	ENSG00000154856	-0.381087	3.49795	-2.3801	0.0272083	0.267074	-3.86091	chr18	10454625	10489945	+
APCDD1L	ENSG00000198768	0.00380638	0.819751	0.0229612	0.981905	0.995884	-5.92755	chr20	57034157	57090187	-
APEH	ENSG00000164062	0.0320416	4.20417	0.524039	0.605924	0.871704	-6.31158	chr3	49711435	49721396	+
APEX1	ENSG00000100823	-0.185138	4.46898	-3.14239	0.00505988	0.124211	-2.32386	chr14	20923350	20925927	+
APH1A	ENSG00000117362	-0.122803	4.25285	-1.97044	0.0625748	0.383467	-4.66255	chr1	150237804	150241980	-
APH1B	ENSG00000138613	-0.151327	2.51667	-0.897142	0.380156	0.757059	-5.88333	chr15	63568217	63601325	+
API5	ENSG00000166181	0.00669345	4.71866	0.0803523	0.936744	0.983519	-6.49703	chr11	43333513	43366079	+
APIP	ENSG00000149089	0.0106334	3.31034	0.102346	0.919486	0.981077	-6.39588	chr11	34874641	34938046	-
APITD1	ENSG00000175279	-0.45207	1.75466	-2.97253	0.00744246	0.146559	-2.49083	chr1	10490159	10512210	+
APLF	ENSG00000169621	0.00560589	2.59106	0.0744438	0.941386	0.985047	-6.29651	chr2	68694693	68858004	+
APLNR	ENSG00000134817	-0.0645252	0.589903	-0.309951	0.759757	0.935294	-5.82252	chr11	57001051	57004709	-
APLP1	ENSG00000105290	0.154292	2.90865	0.5784	0.569354	0.85415	-6.15682	chr19	36358801	36370693	+
APLP2	ENSG00000084234	-0.0170535	6.62197	-0.229981	0.820407	0.951905	-6.42683	chr11	129939732	130014699	+
APMAP	ENSG00000101474	-0.0766148	3.77693	-0.83655	0.412582	0.778073	-6.10541	chr20	24943561	24973615	-
APOA1BP	ENSG00000163382	-0.0642011	4.01081	-0.833024	0.414522	0.779104	-6.105	chr1	156561554	156564091	+
APOBEC3C	ENSG00000244509	-0.0530542	3.0785	-0.779992	0.444392	0.794797	-5.93187	chr22	39410088	39416357	+
APOBEC3D	ENSG00000243811	-0.276771	1.85947	-1.96232	0.0635746	0.385739	-4.35409	chr22	39410368	39429281	+
APOBEC3F	ENSG00000128394	-0.219038	2.05319	-1.0768	0.294197	0.690384	-5.612	chr22	39436609	39449915	+
APOBEC3G	ENSG00000239713	-0.0341147	2.49003	-0.223316	0.82552	0.95487	-6.23512	chr22	39436924	39483748	+
APOBR	ENSG00000184730	0.272374	0.6764	2.09298	0.0491039	0.347531	-4.00434	chr16	28505970	28510291	+
APOC1	ENSG00000130208	-0.426177	3.12612	-1.47966	0.154311	0.5455	-5.3461	chr19	45417504	45422606	+
APOD	ENSG00000189058	0.24398	6.50074	0.660131	0.516588	0.830895	-6.23623	chr3	195295573	195311076	-
APOE	ENSG00000130203	-0.294812	5.84487	-1.78843	0.0886369	0.44002	-4.93182	chr19	45409011	45412650	+
APOL1	ENSG00000100342	0.0396322	4.56505	0.30515	0.763357	0.936443	-6.40865	chr22	36649056	36663576	+	Hyper-
APOL2	ENSG00000128335	0.0545103	4.20218	0.385864	0.70361	0.912592	-6.40361	chr22	36622256	36636000	-
APOL3	ENSG00000128284	-0.151117	5.11986	-1.00862	0.325026	0.718972	-5.99236	chr22	36536372	36562225	-
APOL4	ENSG00000100336	-0.123043	2.40754	-0.383421	0.705392	0.912668	-6.17772	chr22	36585172	36600886	-
APOL6	ENSG00000221963	0.0176215	3.31375	0.0853014	0.932857	0.981715	-6.40038	chr22	36044442	36064456	+
APOLD1	ENSG00000178878	0.147441	3.3108	0.724971	0.476741	0.811476	-6.1068	chr12	12878851	12982909	+
APOO	ENSG00000184831	0.589849	2.10677	3.76498	0.00119227	0.0610441	-0.8377	chrX	23851470	23926057	-
APOOL	ENSG00000155008	0.0931396	2.67358	0.872301	0.393242	0.767117	-5.93484	chrX	84258832	84343069	+
APOPT1	ENSG00000256053	0.0137244	3.69058	0.165484	0.870199	0.967668	-6.4082	chr14	104029299	104073860	+
APP	ENSG00000142192	-0.0446779	7.89529	-0.693815	0.495659	0.820729	-6.14719	chr21	27252861	27543446	-
APPBP2	ENSG00000062725	-0.0694591	4.06654	-0.627744	0.537167	0.839919	-6.28444	chr17	58520520	58603580	-
APPL1	ENSG00000157500	0.00229634	4.16664	0.031174	0.975435	0.993695	-6.48739	chr3	57261765	57307496	+
APPL2	ENSG00000136044	-0.117176	4.7396	-1.46495	0.158246	0.550234	-5.43706	chr12	105567074	105630016	-
APRT	ENSG00000198931	-0.0811209	4.06657	-0.956373	0.350131	0.733799	-5.984	chr16	88875747	88878352	-
APTX	ENSG00000137074	-0.0929269	3.52313	-0.938049	0.359243	0.741742	-5.97183	chr9	32972604	33025166	-
AQP1	ENSG00000240583	0.022144	6.12297	0.152103	0.880607	0.969656	-6.42338	chr7	30893010	30965131	+
AQP3	ENSG00000165272	-0.287214	1.64873	-1.27489	0.216744	0.618871	-5.34549	chr9	33441152	33447609	-
AQP7	ENSG00000165269	0.110669	2.63586	0.530988	0.601187	0.869664	-6.14534	chr9	33384765	33402643	-
AQP7P1	ENSG00000186466	-0.0113406	2.42715	-0.0400048	0.96848	0.991977	-6.27138	chr9	67272038	67289492	-
AQP7P3	ENSG00000156750	-0.07042	3.52148	-0.272856	0.78772	0.942779	-6.375	chr9	42858072	42876505	+
AQP9	ENSG00000103569	0.213565	0.800043	1.01869	0.320333	0.715381	-5.44586	chr15	58430368	58478110	+
AQPEP	ENSG00000172901	-0.0496482	0.82837	-0.150622	0.88176	0.970321	-5.99356	chr5	115298151	115363316	+
AQR	ENSG00000021776	-0.0663944	3.55266	-1.12004	0.275771	0.677374	-5.76525	chr15	35147732	35262040	-
AR	ENSG00000169083	-0.150957	1.21186	-1.13727	0.268667	0.66966	-5.38628	chrX	66764465	66950461	+
ARAF	ENSG00000078061	-0.194236	4.27174	-2.6312	0.0158804	0.213303	-3.44348	chrX	47420516	47431307	+
ARAP1	ENSG00000186635	-0.110849	4.92837	-1.07871	0.293365	0.690384	-5.85542	chr11	72396114	72504644	-
ARAP1-AS2	ENSG00000245148	0.197802	1.64466	1.32564	0.19968	0.601697	-5.27109	chr11	72411519	72416652	+
ARAP2	ENSG00000047365	0.343999	4.25997	2.18281	0.040953	0.321348	-4.29581	chr4	35949843	36246131	-
ARAP3	ENSG00000120318	-0.272691	2.51623	-4.8897	8.50603e-05	0.0150546	1.58672	chr5	141032968	141061788	-
ARCN1	ENSG00000095139	0.0717158	4.85171	1.15586	0.261158	0.661126	-5.82099	chr11	118443105	118473748	+
AREL1	ENSG00000119682	0.0082195	3.15229	0.0892992	0.929719	0.981339	-6.33032	chr14	75120140	75179818	-
ARF1	ENSG00000143761	0.00603571	6.1984	0.142027	0.888458	0.972508	-6.39766	chr1	228270361	228286912	+	Hyper-
ARF1P2	ENSG00000213137	-0.239834	1.64882	-2.75425	0.0121211	0.187355	-2.81201	chr12	121282913	121283450	-
ARF3	ENSG00000134287	-0.074455	4.80266	-0.735237	0.470602	0.808952	-6.21841	chr12	49329506	49351334	-
ARF4	ENSG00000168374	0.0447704	4.87903	0.508756	0.616406	0.874973	-6.32742	chr3	57557090	57583947	-
ARF5	ENSG00000004059	-0.122858	4.14805	-1.79249	0.0879654	0.438499	-4.95092	chr7	127228399	127231759	+
ARF6	ENSG00000165527	0.0587243	4.37728	0.977168	0.339984	0.726691	-6.00604	chr14	50359810	50361490	+
ARFGAP1	ENSG00000101199	0.00398156	4.14697	0.0511379	0.959715	0.989601	-6.47654	chr20	61904137	61921142	+
ARFGAP2	ENSG00000149182	-0.0857668	5.00706	-1.69167	0.105998	0.473686	-5.09232	chr11	47185848	47198676	-
ARFGAP3	ENSG00000242247	0.0118645	3.87255	0.144518	0.886516	0.972061	-6.43848	chr22	43192508	43254112	-
ARFGEF1	ENSG00000066777	-0.215476	4.49777	-5.19219	4.22334e-05	0.0112122	2.22151	chr8	68085747	68255912	-
ARFGEF2	ENSG00000124198	-0.00880073	3.43249	-0.0986991	0.922345	0.981077	-6.39855	chr20	47538427	47653230	+
ARFIP1	ENSG00000164144	0.018744	3.47838	0.185136	0.854959	0.963946	-6.418	chr4	153701089	153839615	+
ARFIP2	ENSG00000132254	0.108175	3.74736	1.5174	0.144581	0.533913	-5.32982	chr11	6496910	6502666	-
ARFRP1	ENSG00000101246	-0.0102174	3.93794	-0.15415	0.879013	0.969563	-6.45314	chr20	62329996	62339377	-
ARG2	ENSG00000081181	0.0236927	1.65263	0.0924989	0.927208	0.981339	-6.09518	chr14	68086515	68118437	+
ARGLU1	ENSG00000134884	0.00336236	6.84413	0.0398298	0.968618	0.991993	-6.43773	chr13	107194021	107220512	-
ARHGAP1	ENSG00000175220	-0.0909063	4.69161	-0.996334	0.330813	0.72138	-6.01076	chr11	46698630	46722165	-
ARHGAP10	ENSG00000071205	0.0555827	4.56993	0.886669	0.385638	0.761645	-6.05061	chr4	148653214	148993931	+
ARHGAP11A	ENSG00000198826	0.396509	1.30428	1.97138	0.0624598	0.383467	-4.28578	chr15	32907345	32932150	+
ARHGAP11B	ENSG00000187951	0.245056	1.54244	1.16688	0.256779	0.65775	-5.44185	chr15	30916697	31065196	+
ARHGAP12	ENSG00000165322	0.109074	3.92017	1.89253	0.0727632	0.405258	-4.76876	chr10	32094365	32217742	-
ARHGAP15	ENSG00000075884	0.0432098	3.88482	0.239853	0.812849	0.950015	-6.41015	chr2	143848931	144525921	+
ARHGAP17	ENSG00000140750	0.0139688	5.03141	0.215979	0.831159	0.957265	-6.47414	chr16	24930706	25026987	-
ARHGAP18	ENSG00000146376	-0.128416	2.2042	-1.16722	0.256644	0.657659	-5.57394	chr6	129897277	130031370	-
ARHGAP19	ENSG00000213390	-0.0317913	2.42737	-0.198304	0.844779	0.960798	-6.22471	chr10	98978996	99052413	-
ARHGAP19-SLIT1	ENSG00000269891	0.256016	0.832225	0.564657	0.578492	0.857773	-5.81011	chr10	98757795	99052413	-
ARHGAP20	ENSG00000137727	-0.117141	1.84309	-1.44965	0.162424	0.554233	-5.10022	chr11	110447766	110583912	-
ARHGAP21	ENSG00000107863	0.0373133	4.90371	0.753916	0.459553	0.802509	-6.19643	chr10	24872538	25012597	-
ARHGAP22	ENSG00000128805	0.30695	2.16244	1.98555	0.0607529	0.378668	-4.39362	chr10	49654077	49864310	-
ARHGAP23	ENSG00000225485	-0.218093	4.26913	-1.50662	0.147307	0.535844	-5.3538	chr17	36584662	36668628	+
ARHGAP24	ENSG00000138639	-0.114998	4.84233	-0.848213	0.406206	0.774064	-6.14771	chr4	86396267	86923823	+
ARHGAP25	ENSG00000163219	0.0401277	2.96726	0.381445	0.706835	0.912817	-6.2391	chr2	68906733	69053965	+
ARHGAP26	ENSG00000145819	0.0200318	5.22214	0.251798	0.803728	0.947156	-6.41517	chr5	142149949	142608576	+
ARHGAP27	ENSG00000159314	-0.0336842	3.51442	-0.197584	0.845335	0.960888	-6.41035	chr17	43471275	43511787	-
ARHGAP28	ENSG00000088756	-0.371072	1.51656	-1.92291	0.0686286	0.398163	-4.3991	chr18	6729717	6915715	+
ARHGAP29	ENSG00000137962	-0.016594	3.77885	-0.188646	0.852243	0.963117	-6.42713	chr1	94614544	94740624	-
ARHGAP30	ENSG00000186517	-0.119816	2.41407	-0.957681	0.349487	0.733402	-5.79318	chr1	161016736	161039760	-
ARHGAP31	ENSG00000031081	-0.115585	3.4462	-0.819952	0.421764	0.782402	-6.06391	chr3	119013220	119139561	+
ARHGAP32	ENSG00000134909	0.103269	3.3831	0.747363	0.463411	0.804585	-6.13735	chr11	128834955	129149219	-
ARHGAP33	ENSG00000004777	0.0845266	2.03805	0.535558	0.598081	0.868155	-6.00715	chr19	36265434	36279724	+
ARHGAP35	ENSG00000160007	-0.041772	4.10232	-0.56041	0.581331	0.859171	-6.15757	chr19	47421933	47508334	+
ARHGAP39	ENSG00000147799	0.0321606	1.17176	0.295509	0.770606	0.938562	-5.92553	chr8	145754563	145911194	-
ARHGAP4	ENSG00000089820	0.0615877	3.48233	0.383288	0.705489	0.912668	-6.33501	chrX	153172821	153200452	-
ARHGAP42	ENSG00000165895	0.0220835	2.57937	0.165618	0.870095	0.967627	-6.23281	chr11	100558384	100862668	+
ARHGAP44	ENSG00000006740	0.232443	2.49995	1.92668	0.0681301	0.397269	-4.55043	chr17	12692856	12894960	+
ARHGAP5	ENSG00000100852	0.0561603	5.5757	0.469157	0.643955	0.888436	-6.37994	chr14	32545320	32628934	+
ARHGAP6	ENSG00000047648	-0.24314	2.84431	-2.87774	0.00920961	0.1632	-2.79997	chrX	11136239	11683821	-
ARHGAP9	ENSG00000123329	0.0242069	3.72349	0.114056	0.910314	0.978427	-6.42467	chr12	57866038	57882597	-
ARHGDIA	ENSG00000141522	-0.0690236	6.49306	-1.57758	0.130114	0.512871	-5.2168	chr17	79825597	79829282	-
ARHGDIB	ENSG00000111348	-0.204436	5.2319	-2.29371	0.0325975	0.290036	-4.04862	chr12	15094951	15114662	-
ARHGDIG	ENSG00000242173	0.552004	1.34537	2.24719	0.0358911	0.303265	-3.80156	chr16	318726	333003	+
ARHGEF1	ENSG00000076928	-0.154236	5.28408	-1.514	0.145436	0.534287	-5.37144	chr19	42387228	42434302	+
ARHGEF10	ENSG00000104728	-0.0791141	4.47004	-0.696182	0.494207	0.819654	-6.25048	chr8	1772142	1906807	+
ARHGEF10L	ENSG00000074964	0.377215	4.13279	3.30016	0.00352169	0.106065	-1.99074	chr1	17866330	18024369	+
ARHGEF11	ENSG00000132694	-0.106625	3.8089	-1.22253	0.235508	0.637508	-5.61095	chr1	156904632	157015162	-
ARHGEF12	ENSG00000196914	-0.00881734	5.55164	-0.158311	0.875775	0.968883	-6.45944	chr11	120207787	120360645	+
ARHGEF15	ENSG00000198844	-0.0449864	3.12803	-0.214789	0.832074	0.957505	-6.36428	chr17	8213559	8225829	+
ARHGEF16	ENSG00000130762	0.226665	0.852928	0.971017	0.342964	0.72927	-5.5302	chr1	3370990	3397677	+
ARHGEF17	ENSG00000110237	-0.0113331	4.5671	-0.10574	0.916826	0.979989	-6.45431	chr11	73019334	73080136	+
ARHGEF18	ENSG00000104880	0.02231	3.18455	0.238036	0.814239	0.950015	-6.31107	chr19	7459999	7537363	+
ARHGEF2	ENSG00000116584	0.105262	5.26524	1.27025	0.218359	0.619745	-5.69994	chr1	155916630	155976861	-
ARHGEF25	ENSG00000240771	-0.0548213	4.3272	-0.576711	0.570473	0.854475	-6.2615	chr12	58003963	58013162	+
ARHGEF26	ENSG00000114790	-0.0701353	4.04806	-0.559021	0.582261	0.859308	-6.29727	chr3	153838792	153975616	+
ARHGEF26-AS1	ENSG00000243069	0.0104661	1.0646	0.0461041	0.963678	0.990436	-5.96845	chr3	153742190	153839121	-
ARHGEF28	ENSG00000214944	0.338546	2.14606	2.74765	0.0122992	0.187703	-3.00717	chr5	72921983	73237818	+
ARHGEF3	ENSG00000163947	-0.0400736	3.84078	-0.487423	0.631179	0.883305	-6.29792	chr3	56761446	57113357	-
ARHGEF33	ENSG00000214694	-0.136884	0.894731	-0.589404	0.562091	0.851542	-5.79302	chr2	39117021	39202590	+
ARHGEF34P	ENSG00000204959	-0.34831	1.84094	-2.74423	0.0123925	0.188798	-2.9397	chr7	143969538	143991256	-
ARHGEF35	ENSG00000213214	-0.0585736	1.7085	-0.391246	0.699691	0.911308	-6.06181	chr7	143883176	143991230	-
ARHGEF37	ENSG00000183111	0.157586	2.79455	0.997997	0.330025	0.721096	-5.82339	chr5	148931510	149014531	+
ARHGEF39	ENSG00000137135	0.377225	0.871758	2.20028	0.0395184	0.315893	-3.83797	chr9	35658872	35675863	-
ARHGEF4	ENSG00000136002	0.105637	1.86099	0.993711	0.332057	0.722446	-5.58273	chr2	131594489	131804836	+
ARHGEF40	ENSG00000165801	-0.00229519	3.87763	-0.0201013	0.984159	0.99676	-6.45852	chr14	21538429	21558399	+
ARHGEF5	ENSG00000050327	-0.227085	1.8242	-2.14855	0.0439041	0.330562	-4.03579	chr7	144052381	144077725	+
ARHGEF6	ENSG00000129675	-0.0775811	3.9228	-0.846926	0.406907	0.774064	-6.09106	chrX	135747706	135864247	-
ARHGEF7	ENSG00000102606	-0.00609353	5.20502	-0.0714177	0.943764	0.985639	-6.4922	chr13	111766906	111958084	+
ARHGEF9	ENSG00000131089	0.148806	3.25326	1.61789	0.121114	0.499256	-5.12725	chrX	62854847	63005426	-
ARID1A	ENSG00000117713	0.0394021	4.56668	0.498483	0.6235	0.878908	-6.34497	chr1	27022524	27108595	+
ARID1B	ENSG00000049618	0.0262925	4.97291	0.582548	0.56661	0.852887	-6.26814	chr6	157099063	157531913	+
ARID2	ENSG00000189079	0.0650648	4.16279	0.962482	0.347129	0.732153	-6.00296	chr12	46123448	46301823	+
ARID3A	ENSG00000116017	-0.156167	2.36127	-0.740673	0.46737	0.80655	-5.96882	chr19	925781	975939	+
ARID3B	ENSG00000179361	0.0467161	2.05901	0.561055	0.580899	0.858975	-5.94915	chr15	74833518	74890472	+
ARID4A	ENSG00000032219	-0.0755682	4.31376	-0.931203	0.362688	0.744236	-6.05375	chr14	58765103	58840605	+
ARID4B	ENSG00000054267	-0.0281217	4.70804	-0.402903	0.69123	0.90756	-6.42321	chr1	235294949	235491534	-
ARID5A	ENSG00000196843	0.0553334	3.77848	0.449917	0.657537	0.892483	-6.25317	chr2	97202480	97218375	+
ARID5B	ENSG00000150347	-0.0576295	5.19669	-0.510478	0.615221	0.87435	-6.36564	chr10	63661059	63856703	+
ARIH1	ENSG00000166233	0.0842142	4.90473	1.01733	0.320965	0.715962	-5.94851	chr15	72766667	72879692	+
ARIH2	ENSG00000177479	0.0547371	5.44643	0.857841	0.400992	0.771212	-6.1234	chr3	48956254	49023815	+
ARL1	ENSG00000120805	-0.0622042	4.8941	-1.23297	0.231672	0.632896	-5.72751	chr12	101786898	101801598	-
ARL10	ENSG00000175414	-0.0696453	2.41935	-0.667036	0.512258	0.829285	-6.02863	chr5	175792471	175828866	+
ARL13B	ENSG00000169379	-0.246249	2.70623	-1.76207	0.0931042	0.450406	-4.85163	chr3	93698983	93774512	+
ARL14EP	ENSG00000152219	0.0935015	3.38514	1.03904	0.311	0.7068	-5.87265	chr11	30344598	30359774	+
ARL15	ENSG00000185305	-0.0518478	3.34798	-0.325762	0.747938	0.930445	-6.35271	chr5	53179775	53606412	-
ARL16	ENSG00000214087	-0.280497	3.13088	-2.31166	0.0314027	0.284569	-3.92782	chr17	79648204	79650954	-
ARL17A	ENSG00000185829	-0.12405	4.31797	-0.667044	0.512253	0.829285	-6.23799	chr17	44594068	44657088	-
ARL17B	ENSG00000228696	-0.103309	3.22024	-0.429459	0.672111	0.898304	-6.29125	chr17	44352150	44439130	-
ARL2	ENSG00000213465	0.0118469	4.59089	0.114176	0.910219	0.978399	-6.49702	chr11	64781585	64789656	+
ARL2BP	ENSG00000102931	-0.0814882	3.60015	-1.3165	0.202673	0.605736	-5.56494	chr16	57279010	57287516	+
ARL3	ENSG00000138175	0.00884078	2.08127	0.131812	0.89643	0.975203	-6.16805	chr10	104433488	104474164	-
ARL4A	ENSG00000122644	-0.201654	3.41656	-1.27693	0.216037	0.617962	-5.61907	chr7	12726481	12730559	+
ARL4C	ENSG00000188042	-0.0318833	2.18561	-0.308161	0.761099	0.935713	-6.13542	chr2	235401685	235405697	-
ARL4D	ENSG00000175906	-0.36162	2.09591	-6.56654	1.97512e-06	0.00343162	5.01142	chr17	41476327	41478505	+
ARL5A	ENSG00000162980	0.0959087	4.21124	0.952568	0.352011	0.734757	-6.03151	chr2	152645498	152685006	-
ARL5B	ENSG00000165997	0.230195	2.10665	1.31521	0.203096	0.606076	-5.38349	chr10	18948334	18970568	+
ARL6	ENSG00000113966	0.171513	2.13827	1.97563	0.0619442	0.382278	-4.40857	chr3	97483365	97519953	+
ARL6IP1	ENSG00000170540	0.0957991	5.01682	0.963696	0.346535	0.731545	-6.02065	chr16	18802991	18813000	-
ARL6IP4	ENSG00000182196	0.0409044	6.07615	0.573624	0.572521	0.855588	-6.30173	chr12	123464607	123467456	+
ARL6IP5	ENSG00000144746	0.0851381	5.08113	1.07867	0.29338	0.690384	-5.88533	chr3	69134095	69155217	+
ARL6IP6	ENSG00000177917	0.215183	2.49909	1.11927	0.27609	0.677808	-5.6824	chr2	153574407	153617767	+
ARL8A	ENSG00000143862	-0.00606085	3.97037	-0.110551	0.913058	0.97927	-6.3687	chr1	202102532	202113869	-	Hyper-
ARL8B	ENSG00000134108	0.101793	4.39425	0.955175	0.350722	0.733799	-6.04009	chr3	5163905	5222596	+	Hyper-
ARMC1	ENSG00000104442	0.0725599	3.12356	1.07329	0.295731	0.691397	-5.7895	chr8	66514694	66546442	-
ARMC10	ENSG00000170632	-0.0446074	3.33688	-0.655604	0.519438	0.832309	-6.0592	chr7	102715328	102740205	+
ARMC2	ENSG00000118690	0.261563	2.01031	2.28415	0.0332507	0.292802	-3.83908	chr6	109169619	109295186	+
ARMC4	ENSG00000169126	0.0959521	0.920922	0.789365	0.439018	0.792009	-5.6322	chr10	28064115	28287977	-
ARMC6	ENSG00000105676	-0.0541272	2.33994	-0.676957	0.506072	0.825094	-6.00848	chr19	19144384	19170563	+
ARMC7	ENSG00000125449	-0.13034	2.18867	-1.21543	0.238143	0.639152	-5.50907	chr17	73106047	73126360	+
ARMC8	ENSG00000114098	-0.105424	4.60913	-1.25294	0.224464	0.626055	-5.69973	chr3	137906109	138017231	+
ARMC9	ENSG00000135931	-0.0363301	4.579	-0.237214	0.814867	0.950095	-6.3972	chr2	232063260	232239548	+
ARMCX1	ENSG00000126947	0.14212	4.02768	1.12864	0.272207	0.67307	-5.83764	chrX	100805514	100809683	+
ARMCX2	ENSG00000184867	-0.0936307	4.1973	-1.40688	0.174584	0.572207	-5.4639	chrX	100910267	100914876	-
ARMCX3	ENSG00000102401	-0.0292001	4.71108	-0.379444	0.708297	0.91365	-6.42762	chrX	100877787	100882833	+
ARMCX4	ENSG00000196440	-0.0537703	3.50391	-0.429548	0.672047	0.898304	-6.32662	chrX	100673275	100788446	+
ARMCX5	ENSG00000125962	-0.0825243	1.67304	-0.669377	0.510795	0.828741	-5.87936	chrX	101854096	101859087	+
ARMCX6	ENSG00000198960	-0.107394	3.37719	-1.27295	0.217415	0.618871	-5.60817	chrX	100870110	100872991	-
ARNT	ENSG00000143437	-0.073351	4.91779	-0.863032	0.398198	0.768795	-6.12985	chr1	150782181	150849244	-	NS
ARNT2	ENSG00000172379	-0.0765292	1.75306	-0.744477	0.465116	0.80545	-5.81355	chr15	80696692	80890278	+
ARNTL	ENSG00000133794	0.389877	4.26995	4.23295	0.000396432	0.0336287	0.0420885	chr11	13298199	13408813	+
ARNTL2	ENSG00000029153	0.0451479	1.02265	0.24921	0.805702	0.947156	-5.94033	chr12	27485787	27576241	+
ARPC1A	ENSG00000241685	-0.0299878	5.03246	-0.45816	0.651702	0.890979	-6.38044	chr7	98923521	98985787	+
ARPC1B	ENSG00000130429	-0.184722	5.32542	-1.5966	0.125801	0.506101	-5.27183	chr7	98971872	98992424	+
ARPC2	ENSG00000163466	0.0381665	6.37967	0.667885	0.511727	0.828866	-6.20269	chr2	219081817	219119079	+
ARPC3	ENSG00000111229	0.0153008	5.60843	0.274694	0.786326	0.942406	-6.36712	chr12	110872630	110888227	-
ARPC4	ENSG00000241553	-0.0385266	5.20974	-0.7451	0.464748	0.805338	-6.20992	chr3	9834179	9849410	+
ARPC5	ENSG00000162704	0.118042	5.34333	1.85908	0.0775692	0.416851	-4.86007	chr1	183592401	183604892	-
ARPC5L	ENSG00000136950	0.190907	3.09661	1.66374	0.111522	0.483513	-5.05961	chr9	127624409	127640003	+
ARPP19	ENSG00000128989	0.108677	5.29477	1.20986	0.24023	0.641763	-5.72952	chr15	52839242	52862080	-
ARRB1	ENSG00000137486	-0.0251162	4.31575	-0.263001	0.7952	0.945058	-6.45426	chr11	74975226	75062873	-
ARRB2	ENSG00000141480	-0.0457159	4.81762	-0.600161	0.555038	0.848206	-6.26038	chr17	4613784	4624794	+
ARRDC1	ENSG00000197070	0.152628	3.3459	2.10443	0.0479894	0.34477	-4.33813	chr9	140500106	140509812	+
ARRDC2	ENSG00000105643	-0.0725003	4.42215	-0.683013	0.502317	0.824221	-6.21388	chr19	18111941	18124911	+
ARRDC3	ENSG00000113369	0.276529	5.74503	2.1811	0.0410961	0.321354	-4.23337	chr5	90664541	90679176	-
ARRDC4	ENSG00000140450	-0.129211	4.3246	-0.70812	0.48692	0.817578	-6.24225	chr15	98462784	98517068	+
ARSA	ENSG00000100299	-0.229216	3.18755	-1.78109	0.0898628	0.443645	-4.89197	chr22	51061182	51066607	-	Hypo-
ARSB	ENSG00000113273	-0.228197	2.26961	-2.70514	0.013507	0.196784	-3.09325	chr5	78073032	78281910	-	NS
ARSD	ENSG00000006756	-0.327735	1.66808	-4.1197	0.00051759	0.0386467	-0.0591271	chrX	2822011	2847392	-
ARSE	ENSG00000157399	0.00752136	1.00914	0.045989	0.963768	0.990436	-5.96651	chrX	2852699	2886286	-
ARSG	ENSG00000141337	0.112908	1.45671	1.20841	0.240775	0.642305	-5.32145	chr17	66255323	66418872	+
ARSJ	ENSG00000180801	0.230643	1.6289	1.11921	0.276116	0.677808	-5.51766	chr4	114821440	114900883	-
ARSK	ENSG00000164291	-0.116649	2.27838	-1.12026	0.275676	0.677374	-5.62917	chr5	94890778	94940768	+
ART3	ENSG00000156219	-0.00824454	2.6189	-0.031914	0.974852	0.99365	-6.28901	chr4	76932337	77033955	+
ARV1	ENSG00000173409	-0.0827578	2.26669	-0.606024	0.551213	0.847891	-6.05662	chr1	231114727	231136341	+
ARVCF	ENSG00000099889	-0.220924	2.31736	-1.55082	0.13639	0.522664	-5.07031	chr22	19957419	20004331	-
AS3MT	ENSG00000214435	-0.0471458	0.819399	-0.190569	0.850756	0.962775	-5.91422	chr10	104629273	104661656	+
ASAH1	ENSG00000104763	-0.0837597	5.15898	-0.869888	0.394528	0.767886	-6.12734	chr8	17913934	17942494	-	NS
ASAP1	ENSG00000153317	-0.194876	4.72288	-1.96871	0.0627864	0.384137	-4.6843	chr8	131064353	131455906	-
ASAP2	ENSG00000151693	0.0173667	4.23337	0.143587	0.887242	0.972323	-6.47067	chr2	9346894	9545812	+
ASAP3	ENSG00000088280	-0.235932	3.54235	-4.20441	0.000423987	0.0345357	0.0258985	chr1	23755056	23811061	-
ASB1	ENSG00000065802	-0.0708823	3.22048	-0.502804	0.620512	0.877716	-6.26025	chr2	239335383	239360891	+
ASB13	ENSG00000196372	-0.21564	2.3572	-2.92576	0.00826926	0.155371	-2.65283	chr10	5680830	5708558	-
ASB16-AS1	ENSG00000267080	0.142484	1.53986	1.07566	0.294693	0.690384	-5.50169	chr17	42253341	42264085	-
ASB2	ENSG00000100628	0.374641	4.34415	2.22769	0.0373603	0.307814	-4.15879	chr14	94400499	94443137	-
ASB5	ENSG00000164122	0.324023	1.08169	1.3317	0.197715	0.599502	-5.13297	chr4	177134824	177198722	-
ASB6	ENSG00000148331	-0.0652262	2.32689	-0.869129	0.394933	0.767905	-5.86411	chr9	132399171	132404444	-
ASB7	ENSG00000183475	-0.0629136	2.27033	-0.802527	0.43154	0.788133	-5.90426	chr15	101142739	101191910	+
ASB8	ENSG00000177981	-0.0309865	3.54858	-0.435132	0.668056	0.89642	-6.33312	chr12	48541571	48574996	-
ASCC1	ENSG00000138303	0.0409129	4.24611	0.483969	0.633586	0.884085	-6.37297	chr10	73856278	73976892	-
ASCC2	ENSG00000100325	-0.0241897	4.05713	-0.327111	0.746932	0.929919	-6.41171	chr22	30184597	30234271	-
ASCC3	ENSG00000112249	0.0294234	3.9452	0.274497	0.786476	0.942406	-6.43352	chr6	100956070	101329248	-
ASF1A	ENSG00000111875	0.019034	2.82054	0.257715	0.799221	0.946211	-6.29542	chr6	119215384	119230332	+
ASH1L	ENSG00000116539	0.0184045	5.27883	0.429322	0.672209	0.898304	-6.38336	chr1	155305059	155532598	-
ASH1L-AS1	ENSG00000235919	0.18003	1.49631	1.58313	0.128842	0.510947	-4.90064	chr1	155531821	155533775	+
ASH2L	ENSG00000129691	-0.189719	3.70546	-2.86026	0.00957674	0.166819	-2.91215	chr8	37962760	38001594	+
ASIC1	ENSG00000110881	-0.283096	1.33748	-1.41499	0.172223	0.568846	-5.08552	chr12	50451331	50477394	+
ASIC3	ENSG00000213199	-0.239078	1.35401	-1.59106	0.127043	0.507873	-4.85475	chr7	150745379	150749843	+
ASL	ENSG00000126522	0.263515	3.21096	3.80651	0.0010815	0.0574236	-0.810622	chr7	65540785	65558545	+
ASMTL	ENSG00000169093	-0.294264	3.15472	-3.98114	0.000717267	0.0454989	-0.444494	chrX	1522032	1572655	-
ASMTL-AS1	ENSG00000236017	-0.34834	3.00076	-2.13629	0.0450064	0.334653	-4.24494	chrX	1520662	1532921	+
ASNA1	ENSG00000198356	-0.166384	3.49954	-2.18687	0.0406155	0.320234	-4.24938	chr19	12847953	12859137	+
ASNS	ENSG00000070669	0.219695	3.68178	2.18987	0.0403675	0.319375	-4.20718	chr7	97481430	97501854	-
ASNSD1	ENSG00000138381	0.0850211	3.86812	1.216	0.237932	0.639123	-5.7046	chr2	190526111	190535557	+
ASPA	ENSG00000108381	0.15942	2.82057	1.39742	0.177369	0.575958	-5.35576	chr17	3375668	3406713	+
ASPH	ENSG00000198363	-0.0560581	6.178	-1.01798	0.320662	0.71571	-5.94092	chr8	62413116	62627155	-
ASPN	ENSG00000106819	0.0582311	1.59911	0.205558	0.839183	0.959381	-6.08388	chr9	95218487	95244788	-
ASPSCR1	ENSG00000169696	-0.0223523	2.96023	-0.164604	0.870883	0.968002	-6.3358	chr17	79934683	79975282	+
ASRGL1	ENSG00000162174	0.212641	2.46732	1.5713	0.131565	0.514564	-5.08606	chr11	62104920	62160882	+
ASS1	ENSG00000130707	-0.0898946	4.45642	-0.769353	0.45054	0.797856	-6.1967	chr9	133320316	133376661	+	Hypo-
ASTE1	ENSG00000034533	0.0260009	1.78612	0.200551	0.843045	0.960044	-6.05854	chr3	130732719	130746493	-
ASTN2	ENSG00000148219	0.0324957	2.62967	0.153738	0.879334	0.969563	-6.25665	chr9	119187504	120177348	-
ASUN	ENSG00000064102	-0.0863339	2.93063	-0.904988	0.376084	0.754061	-5.9247	chr12	27058114	27091259	-
ASXL1	ENSG00000171456	0.0381382	5.16422	0.693236	0.496015	0.820832	-6.2585	chr20	30946155	31027122	+
ASXL2	ENSG00000143970	-0.0656288	3.42614	-1.14666	0.264856	0.666019	-5.75641	chr2	25956622	26101385	-
ASXL3	ENSG00000141431	0.0752832	1.79522	0.83134	0.41545	0.779528	-5.79984	chr18	31158579	31331156	+
ATAD1	ENSG00000138138	-0.0223383	3.96948	-0.212378	0.833929	0.95772	-6.44824	chr10	89511269	89601100	-
ATAD2	ENSG00000156802	0.279647	2.41219	2.05306	0.0531742	0.358644	-4.30869	chr8	124332090	124428590	-
ATAD2B	ENSG00000119778	0.0982522	4.13882	1.91195	0.0700956	0.400715	-4.68107	chr2	23971534	24149984	-
ATAD3A	ENSG00000197785	0.0460355	2.37942	0.35672	0.724982	0.921348	-6.15363	chr1	1447531	1470067	+
ATAD3B	ENSG00000160072	0.119419	3.35609	0.661262	0.515877	0.830895	-6.17745	chr1	1407143	1433228	+
ATAD3C	ENSG00000215915	-0.0787784	0.933695	-0.316319	0.754989	0.933495	-5.90078	chr1	1385069	1405538	+
ATAT1	ENSG00000137343	0.144887	2.35414	1.1271	0.272844	0.673698	-5.60453	chr6	30594619	30614600	+
ATCAY	ENSG00000167654	0.208319	1.05093	1.18187	0.250911	0.652469	-5.29412	chr19	3879862	3928077	+
ATE1	ENSG00000107669	0.0261969	3.78707	0.289586	0.775069	0.939732	-6.39965	chr10	123499939	123688316	-
ATF1	ENSG00000123268	0.0693477	3.94872	0.954945	0.350836	0.733799	-6.00697	chr12	51157493	51214905	+
ATF2	ENSG00000115966	0.038934	4.68086	0.571692	0.573805	0.856187	-6.33087	chr2	175936978	176033110	-
ATF3	ENSG00000162772	-0.240279	4.4096	-0.656832	0.518664	0.831456	-6.25329	chr1	212738676	212794119	+
ATF4	ENSG00000128272	0.0145522	7.33088	0.15794	0.876064	0.969019	-6.43536	chr22	39915700	39918691	+	Hypo-
ATF5	ENSG00000169136	-0.0979732	2.68851	-0.682597	0.502575	0.824318	-6.07018	chr19	50431959	50437192	+
ATF6	ENSG00000118217	-0.168376	3.486	-3.5866	0.00181044	0.0743446	-1.35502	chr1	161736084	161933860	+	NS
ATF6B	ENSG00000213676	-0.0499824	4.6596	-0.602962	0.553209	0.847947	-6.30743	chr6	32065953	32096030	-
ATF7	ENSG00000170653	0.111855	4.35047	1.42093	0.170512	0.567983	-5.50004	chr12	53901640	54020199	-
ATF7IP	ENSG00000171681	-0.147177	5.05322	-1.62719	0.119114	0.496401	-5.22693	chr12	14518610	14651697	+
ATF7IP2	ENSG00000166669	0.260177	2.71946	1.7508	0.0950727	0.455947	-4.86875	chr16	10420291	10577495	+
ATG10	ENSG00000152348	-0.0293522	1.91157	-0.273422	0.78729	0.942758	-6.07189	chr5	81267844	81572676	+	NS
ATG12	ENSG00000145782	0.186326	4.42063	2.78964	0.0112073	0.18094	-3.13212	chr5	115163893	115177555	-	Hyper-
ATG13	ENSG00000175224	-0.0123594	4.80281	-0.144353	0.886645	0.972061	-6.47969	chr11	46638826	46696368	+	NS
ATG14	ENSG00000126775	0.0655215	2.62133	1.17674	0.25291	0.654157	-5.51736	chr14	55833110	55878576	-	Hypo-
ATG16L1	ENSG00000085978	-0.0213992	3.58763	-0.237776	0.814437	0.950015	-6.34189	chr2	234118697	234204320	+	Hypo-
ATG16L2	ENSG00000168010	0.157086	4.16313	0.954561	0.351025	0.733999	-6.01351	chr11	72525353	72554719	+
ATG2A	ENSG00000110046	-0.331861	2.56826	-3.30953	0.00344636	0.104676	-1.86722	chr11	64662007	64684722	-
ATG2B	ENSG00000066739	0.0914052	4.23179	1.97929	0.061502	0.380861	-4.55915	chr14	96747595	96830207	-	NS
ATG3	ENSG00000144848	0.195086	3.96663	2.73905	0.0125349	0.189849	-3.19045	chr3	112251356	112280893	-	NS
ATG4A	ENSG00000101844	-0.0667946	1.9114	-0.505127	0.618908	0.876745	-6.03074	chrX	107334898	107397901	+
ATG4B	ENSG00000168397	0.0623509	4.91216	0.785519	0.441219	0.793133	-6.14111	chr2	242576628	242613272	+	Hypo-
ATG4C	ENSG00000125703	0.0851036	2.80667	0.887887	0.384997	0.76133	-5.87393	chr1	63249806	63331184	+	Hyper-
ATG4D	ENSG00000130734	-0.0987774	2.88422	-0.709015	0.486376	0.817515	-6.05529	chr19	10654571	10664094	+	NS
ATG5	ENSG00000057663	0.0799768	3.17881	0.708233	0.486851	0.817578	-6.13384	chr6	106632351	106773666	-	Hypo-
ATG7	ENSG00000197548	-0.0307136	4.2984	-0.291815	0.773388	0.939044	-6.42858	chr3	11313995	11599139	+	Hyper-
ATG9A	ENSG00000198925	0.0445409	3.72258	1.06829	0.297923	0.69435	-5.81874	chr2	220074494	220094439	-	Hyper-
ATHL1	ENSG00000142102	-0.455068	4.3023	-2.60925	0.0166577	0.218285	-3.47415	chr11	289135	296107	+
ATIC	ENSG00000138363	0.114944	4.00786	1.06678	0.298588	0.695009	-5.90482	chr2	216176540	216214487	+	NS
ATL1	ENSG00000198513	0.00565691	2.93269	0.0485226	0.961774	0.990152	-6.31015	chr14	50999227	51099786	+
ATL2	ENSG00000119787	0.0853834	5.25452	0.651016	0.522335	0.834061	-6.28122	chr2	38522022	38604427	-
ATL3	ENSG00000184743	-0.104968	4.78172	-1.23833	0.229717	0.630463	-5.72681	chr11	63391559	63439393	-
ATM	ENSG00000149311	0.0923533	6.2651	1.11727	0.276925	0.678749	-5.84241	chr11	108093211	108239829	+
ATMIN	ENSG00000166454	-0.0889468	3.1455	-0.979711	0.338757	0.725768	-5.86447	chr16	81069452	81080963	+
ATN1	ENSG00000111676	0.0409507	5.77627	0.425332	0.675068	0.899373	-6.36496	chr12	7033626	7051484	+
ATOH8	ENSG00000168874	-0.241873	3.10708	-1.6743	0.109406	0.478912	-5.04328	chr2	85978467	86015189	+
ATOX1	ENSG00000177556	-0.186054	3.97133	-2.26012	0.034946	0.299246	-4.13895	chr5	151121877	151152093	-
ATP10A	ENSG00000206190	-0.0587446	1.53257	-0.382757	0.705877	0.912668	-5.98852	chr15	25922420	26110317	-
ATP10D	ENSG00000145246	-0.0780638	3.75939	-0.651355	0.522121	0.833905	-6.23525	chr4	47487305	47595503	+
ATP11A	ENSG00000068650	0.0058895	3.85572	0.0449919	0.964553	0.990707	-6.46624	chr13	113344643	113541482	+	Hypo-
ATP11B	ENSG00000058063	0.152033	5.12296	1.60896	0.123063	0.500865	-5.25573	chr3	182511288	182639423	+
ATP11C	ENSG00000101974	0.0307394	3.37461	0.329009	0.745518	0.929578	-6.35635	chrX	138808505	139027435	-
ATP13A1	ENSG00000105726	-0.110927	4.15879	-1.17513	0.25354	0.654791	-5.76606	chr19	19756007	19774502	-
ATP13A2	ENSG00000159363	-0.085201	3.05899	-0.519945	0.608724	0.873066	-6.22968	chr1	17312453	17338423	-	Hyper-
ATP13A3	ENSG00000133657	-0.0139644	4.74259	-0.164954	0.870611	0.967901	-6.47066	chr3	194123401	194219093	-
ATP1A1	ENSG00000163399	-0.0612622	5.89377	-0.807896	0.428513	0.787121	-6.04887	chr1	116915290	116952883	+
ATP1A1OS	ENSG00000203865	-0.0290691	2.33555	-0.222902	0.825838	0.95487	-6.19435	chr1	116934869	116961244	-
ATP1A2	ENSG00000018625	-0.122112	4.54677	-0.565117	0.578185	0.857773	-6.32819	chr1	160085549	160113381	+
ATP1A3	ENSG00000105409	0.258182	2.27642	0.694454	0.495266	0.820541	-5.98048	chr19	42470734	42501649	-
ATP1B1	ENSG00000143153	0.273481	4.5996	1.57394	0.130952	0.513927	-5.30135	chr1	169074935	169101960	+
ATP1B2	ENSG00000129244	0.112923	2.236	1.09971	0.284325	0.684536	-5.60351	chr17	7549945	7561086	+
ATP1B3	ENSG00000069849	0.213459	4.66206	1.6197	0.120724	0.498535	-5.23228	chr3	141594966	141645356	+
ATP2A1	ENSG00000196296	0.372234	2.29785	1.94243	0.0660823	0.393093	-4.42989	chr16	28889726	28915830	+
ATP2A2	ENSG00000174437	0.115561	5.79388	1.09069	0.288184	0.68685	-5.89228	chr12	110718561	110788898	+
ATP2A3	ENSG00000074370	0.0599374	3.48593	0.355063	0.726203	0.921559	-6.32296	chr17	3827169	3867736	-
ATP2B1	ENSG00000070961	-0.232177	4.18535	-4.28758	0.00034859	0.0317531	0.245502	chr12	89981828	90103077	-
ATP2B4	ENSG00000058668	0.0835591	5.80758	0.805858	0.429661	0.7879	-6.16053	chr1	203595689	203713209	+
ATP2C1	ENSG00000017260	0.0105374	4.98326	0.105549	0.916975	0.979999	-6.50489	chr3	130569439	130735556	+
ATP5A1	ENSG00000152234	0.0322058	6.08835	0.407207	0.688117	0.906362	-6.37854	chr18	43664110	43684300	-
ATP5B	ENSG00000110955	0.0788983	6.58926	0.825659	0.418592	0.780153	-6.09009	chr12	57031959	57039798	-
ATP5C1	ENSG00000165629	0.154305	5.56938	1.70747	0.102979	0.467588	-5.08063	chr10	7830092	7849778	+
ATP5D	ENSG00000099624	0.0755453	4.98933	0.872999	0.39287	0.76695	-6.10549	chr19	1241749	1244824	+
ATP5E	ENSG00000124172	0.0186028	4.08927	0.296438	0.769906	0.938562	-6.43534	chr20	57600522	57607437	-
ATP5F1	ENSG00000116459	-0.12703	5.35773	-2.41583	0.0252304	0.258359	-3.86074	chr1	111991486	112005395	+
ATP5G1	ENSG00000159199	-0.142551	3.75064	-1.28848	0.212065	0.613695	-5.59107	chr17	46970127	46973233	+
ATP5G2	ENSG00000135390	0.0014831	6.35196	0.0214952	0.98306	0.996352	-6.42688	chr12	54026510	54071192	-
ATP5G3	ENSG00000154518	0.0724764	4.79779	0.843665	0.408685	0.775469	-6.096	chr2	176040986	176049335	-
ATP5H	ENSG00000167863	-0.00100742	6.03505	-0.0142899	0.988738	0.997505	-6.47264	chr17	73034958	73043080	-
ATP5I	ENSG00000169020	-0.103505	6.22871	-0.785181	0.441412	0.793133	-6.15443	chr4	666225	668127	-
ATP5J	ENSG00000154723	0.0626434	5.56191	0.473364	0.641002	0.887066	-6.37912	chr21	27088815	27107984	-
ATP5J2	ENSG00000241468	0.0635344	5.77832	0.847009	0.406862	0.774064	-6.11798	chr7	99046098	99063954	-
ATP5L	ENSG00000167283	0.038321	6.64179	0.395612	0.696517	0.909495	-6.36307	chr11	118271869	118302211	+
ATP5O	ENSG00000241837	0.102203	5.67332	1.28636	0.212792	0.61417	-5.66687	chr21	35275757	35288284	-
ATP5S	ENSG00000125375	0.163167	2.63839	1.62377	0.119846	0.497662	-5.03521	chr14	50779044	50802276	+
ATP5SL	ENSG00000105341	-0.0025171	3.70217	-0.0240975	0.98101	0.995664	-6.44763	chr19	41937223	41946622	-
ATP6AP1	ENSG00000071553	0.0561111	4.01125	0.77074	0.449736	0.797652	-6.16561	chrX	153656978	153664862	+
ATP6AP1L	ENSG00000205464	-0.152177	1.02209	-0.856097	0.401933	0.771863	-5.62817	chr5	81575281	81682796	+
ATP6AP2	ENSG00000182220	-0.0636506	4.74068	-0.947604	0.354472	0.737014	-5.96942	chrX	40440146	40465889	+
ATP6V0A1	ENSG00000033627	-0.00381377	5.08144	-0.0531563	0.958127	0.989481	-6.49886	chr17	40610862	40674629	+
ATP6V0A2	ENSG00000185344	-0.135609	3.36059	-2.0288	0.0557941	0.366406	-4.46801	chr12	124196865	124246302	+	Hypo-
ATP6V0B	ENSG00000117410	0.0608605	4.49424	0.8209	0.421236	0.781629	-6.16346	chr1	44440159	44443967	+	NS
ATP6V0C	ENSG00000185883	0.0828123	5.45372	1.22621	0.23415	0.635136	-5.71206	chr16	2563871	2570219	+	Hyper-
ATP6V0D1	ENSG00000159720	0.192944	4.09025	2.23384	0.036891	0.306128	-4.19992	chr16	67471917	67515140	-	Hyper-
ATP6V0E1	ENSG00000113732	-0.0843865	6.00546	-1.0119	0.323494	0.71742	-5.93415	chr5	172410760	172462448	+
ATP6V0E2	ENSG00000171130	-0.0492682	2.62679	-0.330329	0.744535	0.929356	-6.206	chr7	149570057	149577784	+
ATP6V1A	ENSG00000114573	0.157548	4.04667	1.46382	0.158551	0.550856	-5.42966	chr3	113465866	113530903	+	Hyper-
ATP6V1B2	ENSG00000147416	-0.0426516	4.89601	-0.476282	0.638958	0.886147	-6.39306	chr8	20054878	20084330	+	Hyper-
ATP6V1C1	ENSG00000155097	-0.0219732	4.09415	-0.177997	0.860489	0.965399	-6.47282	chr8	104033291	104085279	+	NS
ATP6V1D	ENSG00000100554	-0.109798	4.40416	-1.41176	0.173161	0.569518	-5.50378	chr14	67761088	67826982	-	NS
ATP6V1E1	ENSG00000131100	0.0170046	5.2433	0.255787	0.800688	0.946721	-6.43242	chr22	18074902	18111584	-
ATP6V1F	ENSG00000128524	-0.0286517	4.47805	-0.365214	0.718728	0.918438	-6.42585	chr7	128502880	128505898	+	NS
ATP6V1G1	ENSG00000136888	-0.0372473	4.80673	-0.428496	0.672801	0.898398	-6.41052	chr9	117350026	117360653	+	Hypo-
ATP6V1G2	ENSG00000213760	0.243772	1.73446	1.01446	0.322299	0.716354	-5.60554	chr6	31512239	31516204	-
ATP6V1H	ENSG00000047249	0.121491	3.87537	1.50702	0.147204	0.535844	-5.35683	chr8	54628117	54756118	-	Hyper-
ATP7B	ENSG00000123191	-0.0984759	1.84899	-0.640395	0.529076	0.836993	-5.95136	chr13	52506809	52585630	-
ATP8A1	ENSG00000124406	0.257484	3.56294	1.91455	0.0697455	0.40049	-4.64674	chr4	42410390	42659122	-
ATP8A2P2	ENSG00000229800	0.366734	1.86761	3.27714	0.00371373	0.107734	-1.86187	chr13	33051411	33052978	+
ATP8B1	ENSG00000081923	-0.0165857	3.08659	-0.161328	0.873429	0.968381	-6.27888	chr18	55313658	55470333	-
ATP8B2	ENSG00000143515	-0.313249	4.34177	-4.21203	0.000416444	0.0341784	0.0173645	chr1	154298029	154323783	+
ATP8B4	ENSG00000104043	-0.0114517	2.03434	-0.0830724	0.934607	0.982585	-6.175	chr15	50150435	50475014	-
ATP9A	ENSG00000054793	0.104933	3.78811	0.846286	0.407256	0.774064	-6.09258	chr20	50213053	50385173	-
ATP9B	ENSG00000166377	-0.254264	4.50389	-3.91156	0.000844868	0.0496914	-0.66918	chr18	76829285	77138283	+
ATPAF1	ENSG00000123472	-0.12718	3.63716	-1.25804	0.222652	0.624048	-5.66686	chr1	47098409	47139539	-
ATPAF2	ENSG00000171953	0.0755692	3.2335	0.827034	0.41783	0.780006	-6.02231	chr17	17880723	17942523	-
ATPIF1	ENSG00000130770	0.0405774	4.88401	0.651424	0.522077	0.833905	-6.26558	chr1	28562620	28573417	+
ATR	ENSG00000175054	-0.0976287	3.14892	-0.792756	0.437084	0.790671	-6.0472	chr3	142168077	142297668	-
ATRAID	ENSG00000138085	-0.132446	5.03367	-1.99304	0.0598668	0.376756	-4.63786	chr2	27434895	27440046	+
ATRIP	ENSG00000164053	-0.183455	1.58357	-1.38355	0.181519	0.582029	-5.12677	chr3	48488114	48507115	+
ATRN	ENSG00000088812	-0.148074	2.87973	-2.70343	0.0135578	0.196784	-3.16211	chr20	3451687	3631769	+
ATRNL1	ENSG00000107518	0.421814	1.88034	2.44227	0.023854	0.253965	-3.50827	chr10	116853124	117708503	+
ATRX	ENSG00000085224	0.0941352	4.8685	1.2192	0.236741	0.637955	-5.74751	chrX	76760356	77041702	-
ATXN1	ENSG00000124788	0.116323	4.71618	1.48431	0.153083	0.543751	-5.41105	chr6	16299343	16761722	-
ATXN10	ENSG00000130638	-0.0734492	5.66265	-1.82728	0.0823918	0.42699	-4.80707	chr22	46067678	46241187	+
ATXN1L	ENSG00000224470	-0.00629541	3.44393	-0.129634	0.898131	0.97609	-6.36562	chr16	71879894	71919171	+
ATXN2	ENSG00000204842	-0.0465182	5.65626	-0.737304	0.469371	0.808147	-6.16896	chr12	111890018	112037480	-
ATXN2L	ENSG00000168488	0.0663907	5.40065	1.09024	0.288375	0.687016	-5.83741	chr16	28834356	28848558	+
ATXN3	ENSG00000066427	-0.083171	4.22481	-0.725122	0.476651	0.811476	-6.21699	chr14	92524896	92572965	-
ATXN7	ENSG00000163635	-0.0369347	4.64704	-0.392997	0.698417	0.910559	-6.42799	chr3	63850233	63989138	+
ATXN7L1	ENSG00000146776	-0.213035	3.34705	-1.96296	0.0634948	0.385739	-4.59548	chr7	105245514	105517050	-
ATXN7L3	ENSG00000087152	-0.0835805	3.84791	-0.838036	0.411766	0.778073	-6.09413	chr17	42269173	42277481	-
ATXN7L3B	ENSG00000253719	0.0703326	4.18122	1.2487	0.225979	0.627716	-5.71538	chr12	74931551	74935223	+
AUH	ENSG00000148090	-0.00398329	4.20859	-0.0624783	0.950793	0.986888	-6.46552	chr9	93976097	94124195	-
AUP1	ENSG00000115307	-0.0787187	5.25421	-0.797354	0.43447	0.789313	-6.18011	chr2	74753772	74757066	-
AURKAIP1	ENSG00000175756	-0.0862619	4.28269	-1.02663	0.316668	0.712342	-5.85791	chr1	1309110	1310875	-
AUTS2	ENSG00000158321	0.120268	4.65732	1.59156	0.126931	0.507859	-5.2351	chr7	69063905	70258054	+
AVEN	ENSG00000169857	-0.117738	2.2864	-0.838209	0.411671	0.778073	-5.9077	chr15	34158428	34331377	-
AVIL	ENSG00000135407	0.0609221	2.3123	0.446995	0.659609	0.892941	-6.12706	chr12	58191159	58212487	-
AVL9	ENSG00000105778	0.0692899	3.64485	0.991803	0.332965	0.72251	-5.90121	chr7	32535038	33078516	+
AVPI1	ENSG00000119986	-0.199783	2.4923	-1.67203	0.109857	0.479861	-4.94653	chr10	99437181	99447080	-
AVPR1A	ENSG00000166148	0.00771912	1.54965	0.0339627	0.973238	0.993332	-6.08145	chr12	63539014	63544722	-
AVPR2	ENSG00000126895	-0.0708806	0.944107	-0.351868	0.728562	0.922871	-5.91255	chrX	153167985	153172620	+
AXIN1	ENSG00000103126	0.0100697	2.71682	0.124439	0.902191	0.976283	-6.28332	chr16	337440	402673	-
AXIN2	ENSG00000168646	0.317556	3.02578	2.26165	0.0348355	0.298872	-4.0158	chr17	63524681	63557765	-
AXL	ENSG00000167601	-0.162297	4.6459	-3.45404	0.00246571	0.0860059	-1.65448	chr19	41725108	41767671	+
AZGP1	ENSG00000160862	0.300084	1.68597	1.10069	0.283909	0.684536	-5.53413	chr7	99564343	99573780	-
AZI1	ENSG00000141577	-0.0258768	1.57504	-0.268788	0.790805	0.943883	-5.99895	chr17	79163393	79196799	-
AZI2	ENSG00000163512	-0.189262	4.89738	-2.36217	0.0282536	0.272427	-3.92485	chr3	28356494	28390618	-
AZIN1	ENSG00000155096	-0.100909	5.55763	-1.13767	0.268504	0.66944	-5.84551	chr8	103838585	103906092	-
B2M	ENSG00000166710	0.00311363	10.2413	0.0204774	0.983862	0.99671	-6.36614	chr15	45003675	45011075	+
B3GALNT1	ENSG00000169255	-0.154169	1.97453	-1.1445	0.265729	0.666928	-5.48658	chr3	160801671	160823172	-
B3GALNT2	ENSG00000162885	-0.088048	3.66399	-1.51709	0.144657	0.533913	-5.30042	chr1	235613238	235667781	-
B3GALT4	ENSG00000235863	0.0101057	1.93938	0.128405	0.899091	0.976101	-6.04377	chr6	33244917	33252609	+
B3GALTL	ENSG00000187676	0.0200833	1.72817	0.152424	0.880357	0.969563	-6.13343	chr13	31774073	31906413	+
B3GAT1	ENSG00000109956	-0.134583	0.170184	-1.03565	0.312541	0.708282	-5.19847	chr11	134248398	134281812	-
B3GAT3	ENSG00000149541	-0.0708121	3.2828	-0.661327	0.515837	0.830895	-6.17689	chr11	62382768	62389647	-
B3GNT1	ENSG00000174684	0.0427095	3.15303	0.281534	0.78115	0.941521	-6.34312	chr11	66112843	66115163	-
B3GNT2	ENSG00000170340	0.0684103	1.74895	0.551203	0.587509	0.861989	-5.98802	chr2	62423248	62451866	+
B3GNT5	ENSG00000176597	0.123867	2.46646	1.28709	0.212542	0.61417	-5.44394	chr3	182971032	183016292	+
B3GNT8	ENSG00000177191	-0.10526	1.29202	-0.773855	0.447932	0.7966	-5.74618	chr19	41931264	41934635	-
B3GNT9	ENSG00000237172	-0.0356534	1.77935	-0.41252	0.684281	0.904801	-6.04879	chr16	67182008	67185117	-
B3GNTL1	ENSG00000175711	-0.196598	1.57495	-2.177	0.0414405	0.322111	-3.94977	chr17	80900031	81009686	-
B4GALNT1	ENSG00000135454	-0.00789033	1.72273	-0.0349172	0.972487	0.992868	-6.11899	chr12	58017193	58027138	-
B4GALNT3	ENSG00000139044	0.396803	0.812165	2.69664	0.0137618	0.197685	-2.90156	chr12	569530	672675	+
B4GALNT4	ENSG00000182272	0.182411	1.80078	0.595626	0.558006	0.849544	-5.91811	chr11	369796	382116	+
B4GALT1	ENSG00000086062	-0.0609146	3.90006	-0.539043	0.595718	0.86733	-6.29967	chr9	33104080	33167354	-
B4GALT2	ENSG00000117411	-0.0162798	2.49063	-0.114975	0.909594	0.97802	-6.2716	chr1	44444615	44456840	+
B4GALT3	ENSG00000158850	-0.100124	3.63408	-0.646523	0.525181	0.83544	-6.2369	chr1	161141100	161147287	-
B4GALT4	ENSG00000121578	-0.124675	2.68874	-1.07533	0.294837	0.690425	-5.73096	chr3	118930579	118959950	-
B4GALT5	ENSG00000158470	0.113208	3.60961	1.44906	0.162589	0.554233	-5.30671	chr20	48249482	48330415	-
B4GALT6	ENSG00000118276	0.344294	2.0223	2.40277	0.0259375	0.260392	-3.64137	chr18	29202210	29265799	-
B4GALT7	ENSG00000027847	-0.0902646	2.68886	-1.1934	0.246468	0.64788	-5.54042	chr5	177027101	177037348	+
B9D1	ENSG00000108641	0.0470394	2.10322	0.33359	0.742109	0.928245	-6.13707	chr17	19240867	19281495	-
BAALC	ENSG00000164929	0.185518	1.70009	1.46109	0.159291	0.551172	-5.09295	chr8	104152938	104242533	+
BABAM1	ENSG00000105393	-0.0191366	4.62734	-0.2649	0.793757	0.944444	-6.47349	chr19	17378159	17392058	+
BACE1	ENSG00000186318	-0.216981	3.34326	-3.47935	0.00232476	0.0829049	-1.58502	chr11	117156402	117186975	-
BACE2	ENSG00000182240	0.112132	4.52055	0.814172	0.424991	0.784416	-6.16905	chr21	42539728	42654445	+
BACH1	ENSG00000156273	0.0331185	4.694	0.417247	0.680876	0.90263	-6.37975	chr21	30566392	31003071	+
BACH2	ENSG00000112182	-0.140964	2.8734	-0.778699	0.445137	0.795101	-6.00797	chr6	90636248	91006627	-
BAD	ENSG00000002330	-0.0187047	3.75383	-0.339673	0.73759	0.925199	-6.32306	chr11	64037302	64052176	-
BAG1	ENSG00000107262	0.0344128	4.45198	0.28607	0.777722	0.941055	-6.46338	chr9	33247818	33264761	-	Hyper-
BAG2	ENSG00000112208	0.258989	4.07484	1.96687	0.0630121	0.384772	-4.64312	chr6	57037124	57054631	+
BAG3	ENSG00000151929	-0.0174267	4.91452	-0.0998801	0.921419	0.981077	-6.4546	chr10	121410882	121437331	+	NS
BAG4	ENSG00000156735	0.00749519	3.01122	0.0615333	0.951536	0.986931	-6.35455	chr8	38034051	38070819	+
BAG5	ENSG00000166170	0.0311086	3.27586	0.368539	0.716286	0.917525	-6.3355	chr14	104022881	104029168	-
BAG6	ENSG00000204463	0.0699705	5.85663	0.803713	0.430871	0.788133	-6.10086	chr6	31606805	31620482	-
BAHD1	ENSG00000140320	0.0517676	2.81293	0.710603	0.485412	0.816769	-6.05764	chr15	40731920	40760441	+
BAI3	ENSG00000135298	0.0727168	2.80959	1.19699	0.245098	0.647349	-5.4551	chr6	69345259	70099403	+
BAIAP2	ENSG00000175866	0.0890388	4.20554	0.66477	0.513677	0.830222	-6.24084	chr17	79008948	79091232	+
BAIAP2-AS1	ENSG00000226137	0.108414	1.61335	0.951791	0.352395	0.735041	-5.62899	chr17	79002933	79008501	-
BAIAP2L1	ENSG00000006453	0.185312	1.77067	2.29071	0.0328009	0.2905	-3.73172	chr7	97920963	98030380	-
BAIAP3	ENSG00000007516	-0.322472	1.8178	-1.7843	0.0893253	0.442185	-4.63539	chr16	1383602	1399439	+
BAK1	ENSG00000030110	0.130812	1.73315	1.93156	0.0674903	0.395884	-4.39994	chr6	33540329	33548019	-	Hyper-
BANF1	ENSG00000175334	0.121011	5.54048	1.11539	0.27771	0.679807	-5.86594	chr11	65769550	65771620	+
BANF1P3	ENSG00000237758	0.113194	3.17028	0.484108	0.633489	0.884085	-6.27116	chr2	231589858	231590118	-
BANK1	ENSG00000153064	-0.173832	2.49814	-0.660005	0.516667	0.830895	-6.01308	chr4	102332443	102995969	+
BANP	ENSG00000172530	0.128073	4.3819	1.30971	0.204919	0.60719	-5.65532	chr16	87982850	88110924	+
BAP1	ENSG00000163930	0.0394118	3.84982	0.689384	0.498384	0.822285	-6.18231	chr3	52435029	52444366	-
BARD1	ENSG00000138376	0.00421516	2.95429	0.0407475	0.967895	0.991866	-6.33759	chr2	215590370	215674428	-
BASP1	ENSG00000176788	0.00799884	3.65105	0.0480263	0.962164	0.990152	-6.42751	chr5	17065707	17276943	+
BATF2	ENSG00000168062	0.0129918	0.961033	0.0739657	0.941761	0.98505	-5.9428	chr11	64755415	64764517	-
BATF3	ENSG00000123685	-0.0521375	1.18249	-0.248486	0.806254	0.947156	-5.99219	chr1	212859760	212873327	-
BAX	ENSG00000087088	0.105962	4.16682	1.21352	0.238857	0.639688	-5.74009	chr19	49458072	49465055	+
BAZ1A	ENSG00000198604	0.0146087	3.95146	0.117853	0.907342	0.977507	-6.4585	chr14	35221937	35344853	-
BAZ1B	ENSG00000009954	-0.093922	4.75902	-1.62576	0.119421	0.496716	-5.14093	chr7	72854728	72936608	-
BAZ2A	ENSG00000076108	0.0197259	5.8649	0.239426	0.813176	0.950015	-6.4332	chr12	56989380	57030600	-
BAZ2B	ENSG00000123636	-0.0726049	5.82417	-0.874008	0.392333	0.76678	-6.07121	chr2	160175490	160473203	-
BBC3	ENSG00000105327	-0.243437	1.63644	-2.11811	0.0466873	0.340069	-4.0162	chr19	47724081	47736023	-
BBIP1	ENSG00000214413	-0.173147	3.78487	-2.22463	0.037596	0.308754	-4.15834	chr10	112658488	112679032	-
BBS1	ENSG00000174483	-0.157475	4.28537	-1.38243	0.181855	0.582195	-5.50598	chr11	66278077	66301098	+
BBS10	ENSG00000179941	0.208439	2.14991	1.77995	0.0900536	0.443645	-4.71376	chr12	76738254	76742222	-
BBS2	ENSG00000125124	-0.110565	4.56319	-0.686521	0.50015	0.823255	-6.25481	chr16	56500748	56554195	-
BBS4	ENSG00000140463	0.0809631	3.36826	0.532668	0.600044	0.869088	-6.2553	chr15	72978527	73030817	+
BBS5	ENSG00000163093	-0.306067	1.76127	-3.2107	0.00432696	0.114682	-2.00217	chr2	170335688	170382432	+
BBS7	ENSG00000138686	-0.0537216	3.2352	-0.559886	0.581681	0.859257	-6.19966	chr4	122745595	122791652	-
BBS9	ENSG00000122507	0.00381786	4.02898	0.0318959	0.974866	0.99365	-6.47435	chr7	33168856	33645680	+
BBX	ENSG00000114439	0.245309	5.15719	3.43242	0.00259279	0.0893514	-1.7514	chr3	107241783	107530171	+
BCAM	ENSG00000187244	-0.332493	4.41613	-1.71709	0.101177	0.46557	-5.08799	chr19	45312328	45324673	+
BCAP29	ENSG00000075790	0.000249013	4.18349	0.00217817	0.998283	0.999938	-6.42306	chr7	107220422	107269615	+
BCAP31	ENSG00000185825	-0.0411214	5.01587	-1.0631	0.300214	0.696983	-5.88683	chrX	152965947	152990152	-
BCAR1	ENSG00000050820	0.138034	4.00033	2.36061	0.0283464	0.272889	-3.93654	chr16	75262928	75301951	-
BCAR3	ENSG00000137936	-0.143744	3.07703	-1.85843	0.0776653	0.416851	-4.65605	chr1	94027347	94312706	-
BCAS2	ENSG00000116752	-0.163475	3.26551	-1.46595	0.157975	0.550141	-5.3555	chr1	115110178	115124260	-
BCAS3	ENSG00000141376	0.0128258	4.51775	0.126064	0.900921	0.976101	-6.49736	chr17	58754814	59470199	+
BCAS4	ENSG00000124243	0.0882073	2.3549	0.358888	0.723383	0.920506	-6.15797	chr20	49411431	49493714	+
BCAT1	ENSG00000060982	-0.216948	2.99924	-1.60704	0.123484	0.501318	-5.12644	chr12	24964295	25102393	-
BCAT2	ENSG00000105552	-0.0692465	3.44509	-0.766882	0.451976	0.79865	-6.1203	chr19	49298319	49314286	-
BCCIP	ENSG00000107949	-0.0736494	4.07087	-1.0498	0.306143	0.701883	-5.92743	chr10	127512115	127542264	+
BCDIN3D	ENSG00000186666	0.0556604	1.63248	0.581815	0.567095	0.852887	-5.94397	chr12	50231573	50236912	-
BCHE	ENSG00000114200	0.0790418	2.80362	0.562458	0.57996	0.858296	-6.13557	chr3	165490692	165555260	-
BCKDHA	ENSG00000248098	0.0638491	3.0687	0.462681	0.648512	0.889418	-6.23596	chr19	41884215	41930910	+
BCKDHB	ENSG00000083123	0.159327	2.90718	1.52682	0.142233	0.531221	-5.21576	chr6	80816364	81055987	+
BCKDK	ENSG00000103507	-0.0908907	3.01654	-1.05382	0.304345	0.700497	-5.79147	chr16	31117428	31124110	+
BCL10	ENSG00000142867	0.0179995	2.31225	0.271904	0.788441	0.943103	-6.1665	chr1	85731931	85742773	-	NS
BCL11A	ENSG00000119866	0.21241	3.48933	2.34175	0.02949	0.276139	-3.84882	chr2	60678302	60780702	-
BCL11B	ENSG00000127152	-0.0222759	1.1444	-0.195658	0.846823	0.961117	-5.94798	chr14	99635624	99737861	-
BCL2	ENSG00000171791	0.125851	4.47524	0.967502	0.344675	0.730474	-6.02303	chr18	60790579	60987361	-	NS
BCL2A1	ENSG00000140379	0.403635	1.88206	1.14939	0.263752	0.664427	-5.50742	chr15	80253231	80263788	-
BCL2L1	ENSG00000171552	-0.14127	4.04511	-1.76154	0.0931967	0.450461	-5.01154	chr20	30252255	30311792	-	Hyper-
BCL2L11	ENSG00000153094	0.251068	3.00075	2.96225	0.00761714	0.148773	-2.64466	chr2	111876955	111926024	+
BCL2L12	ENSG00000126453	0.170082	2.14211	1.27946	0.21516	0.616659	-5.41418	chr19	50168823	50177173	+
BCL2L13	ENSG00000099968	-0.0251059	4.50575	-0.368561	0.716269	0.917525	-6.40329	chr22	18111621	18213388	+
BCL2L2	ENSG00000129473	-0.146351	4.37928	-1.07461	0.295153	0.690767	-5.91189	chr14	23767999	23780968	+
BCL2L2-PABPN1	ENSG00000258643	0.0594317	2.98686	0.571337	0.574041	0.856253	-6.11431	chr14	23776044	23794578	+
BCL3	ENSG00000069399	0.122147	3.87743	1.15943	0.259731	0.659527	-5.76081	chr19	45250962	45263301	+
BCL6	ENSG00000113916	-0.0564594	6.37795	-0.471149	0.642556	0.887567	-6.34473	chr3	187439165	187463515	-
BCL6B	ENSG00000161940	0.0365418	2.24895	0.196186	0.846414	0.961117	-6.23877	chr17	6926339	6933609	+
BCL7A	ENSG00000110987	0.288219	1.83529	2.03542	0.0550687	0.365478	-4.26365	chr12	122457328	122499948	+
BCL7B	ENSG00000106635	0.129828	3.74173	1.5529	0.135894	0.522168	-5.2682	chr7	72950686	72972332	-
BCL7C	ENSG00000099385	-0.0449403	3.31081	-0.473227	0.641098	0.887066	-6.29636	chr16	30844947	30906281	-
BCL9	ENSG00000116128	-0.250245	2.70427	-2.32706	0.0304098	0.280537	-3.86907	chr1	147013182	147098017	+
BCL9L	ENSG00000186174	0.229502	4.16719	2.54405	0.0191831	0.231684	-3.60583	chr11	118764584	118796317	-
BCLAF1	ENSG00000029363	-0.0322169	6.1197	-0.513481	0.613157	0.87435	-6.30483	chr6	136578001	136610989	-
BCO2	ENSG00000197580	-0.098879	2.51564	-0.6986	0.492726	0.819312	-6.03697	chr11	112046190	112095422	+
BCOR	ENSG00000183337	0.370771	3.28478	5.10402	5.17548e-05	0.0121632	2.0545	chrX	39909068	40036582	-
BCORL1	ENSG00000085185	-0.0246972	2.93044	-0.207779	0.837471	0.958792	-6.28245	chrX	129115083	129192058	+
BCR	ENSG00000186716	-0.0665529	4.12694	-0.56589	0.577669	0.857738	-6.32159	chr22	23521891	23660224	+
BCS1L	ENSG00000074582	-0.105285	3.7396	-0.630637	0.535311	0.839446	-6.24526	chr2	219523487	219528166	+
BDH1	ENSG00000161267	0.310284	2.27134	1.63461	0.117539	0.492755	-4.97177	chr3	197236654	197300194	-
BDH2	ENSG00000164039	-0.0942196	3.80333	-0.784431	0.441842	0.793133	-6.06263	chr4	104000592	104021040	-
BDKRB2	ENSG00000168398	-0.217684	1.53912	-1.32074	0.201281	0.603835	-5.18183	chr14	96671016	96710666	+
BDP1	ENSG00000145734	-0.0622903	4.14347	-0.874453	0.392096	0.766547	-6.07559	chr5	70751442	70863649	+
BECN1	ENSG00000126581	-0.151745	4.6773	-1.51713	0.144649	0.533913	-5.3844	chr17	40962152	40985367	-
BEND4	ENSG00000188848	-0.0130747	0.309431	-0.117071	0.907954	0.977507	-5.74244	chr4	42112955	42154895	-
BEND5	ENSG00000162373	0.183925	1.68308	1.46064	0.159413	0.551172	-5.08168	chr1	49193195	49242641	-
BEND7	ENSG00000165626	0.160969	3.25943	1.55251	0.135987	0.522168	-5.21122	chr10	13480484	13570974	-
BEST1	ENSG00000167995	-0.123346	1.96733	-1.09485	0.286397	0.685326	-5.5159	chr11	61717293	61732987	+
BET1	ENSG00000105829	0.205433	3.51777	1.48401	0.153161	0.543751	-5.35272	chr7	93592074	93633694	-
BET1L	ENSG00000177951	-0.0439613	3.96565	-0.346289	0.732688	0.924002	-6.41507	chr11	167784	207428	-
BEX1	ENSG00000133169	0.355399	2.27132	2.09584	0.0488226	0.346667	-4.19805	chrX	102317579	102319168	-
BEX2	ENSG00000133134	0.131354	2.5065	0.4685	0.644417	0.888646	-6.15939	chrX	102564274	102565974	-
BEX4	ENSG00000102409	0.0407438	4.2215	0.343891	0.734463	0.924799	-6.42318	chrX	102470020	102472174	+
BFAR	ENSG00000103429	0.0756633	4.09997	1.11142	0.279374	0.681377	-5.86635	chr16	14726672	14763093	+
BGLAP	ENSG00000242252	0.265016	1.35666	2.35255	0.0288301	0.274441	-3.60305	chr1	156211753	156213112	+
BGN	ENSG00000182492	-0.202085	4.00418	-0.786687	0.44055	0.792835	-6.16138	chrX	152760397	152775012	+
BHLHB9	ENSG00000198908	0.371146	2.40911	4.34395	0.000305285	0.0296064	0.411961	chrX	101975616	102008468	+
BHLHE40	ENSG00000134107	0.194623	4.96603	2.24507	0.036048	0.303633	-4.15039	chr3	5020801	5027008	+
BHLHE41	ENSG00000123095	0.403309	2.80206	2.28362	0.033287	0.292823	-3.96247	chr12	26272959	26278060	-
BHMT2	ENSG00000132840	0.408795	3.06178	4.70819	0.00012989	0.0190051	1.17149	chr5	78365540	78385289	+
BICC1	ENSG00000122870	-0.116176	2.66211	-1.06116	0.301074	0.697285	-5.73564	chr10	60272900	60591195	+
BICD1	ENSG00000151746	-0.0581112	3.75562	-0.632632	0.534033	0.83836	-6.21488	chr12	32259769	32536567	+
BICD2	ENSG00000185963	-0.0269589	3.24278	-0.478608	0.63733	0.885071	-6.274	chr9	95473645	95527094	-
BID	ENSG00000015475	0.0373822	2.58214	0.351279	0.728998	0.922922	-6.21896	chr22	18216906	18257536	-
BIN1	ENSG00000136717	0.104257	4.59166	1.36704	0.186557	0.588866	-5.58692	chr2	127805603	127864931	-
BIN2	ENSG00000110934	0.0149314	2.25193	0.109121	0.914178	0.979478	-6.18384	chr12	51674822	51718452	-
BIN3	ENSG00000147439	-0.100906	3.76772	-0.741571	0.466838	0.806177	-6.17253	chr8	22477931	22526661	-
BIRC2	ENSG00000110330	0.0687092	4.13522	0.85964	0.400022	0.770588	-6.11077	chr11	102217942	102249401	+
BIRC3	ENSG00000023445	0.0777718	3.69744	0.73179	0.472658	0.810126	-6.1298	chr11	102188215	102210134	+
BIRC6	ENSG00000115760	-0.0515987	5.67211	-0.698103	0.49303	0.819312	-6.23707	chr2	32582096	32843966	+	NS
BIVM	ENSG00000134897	0.0928031	3.05596	1.56756	0.132434	0.515999	-5.172	chr13	103451399	103493885	+
BIVM-ERCC5	ENSG00000270181	-0.0314191	2.66553	-0.393392	0.69813	0.91053	-6.19885	chr13	103459704	103524748	+
BLCAP	ENSG00000166619	0.106807	4.43223	1.48487	0.152935	0.543513	-5.36008	chr20	36120874	36156333	-
BLMH	ENSG00000108578	-0.0947075	3.62792	-1.42512	0.169311	0.565791	-5.37036	chr17	28575218	28619074	-
BLNK	ENSG00000095585	0.264085	2.25695	1.22927	0.233024	0.633476	-5.48786	chr10	97951458	98031344	-
BLOC1S1	ENSG00000135441	-0.184198	4.79733	-2.50648	0.0207975	0.241419	-3.70012	chr12	56109820	56113871	+
BLOC1S2	ENSG00000196072	0.0668658	3.11624	0.616883	0.544167	0.84429	-6.18781	chr10	102033713	102046469	-
BLOC1S5	ENSG00000188428	0.0582742	2.45285	0.704943	0.488853	0.818174	-6.02022	chr6	8013800	8064647	-
BLOC1S5-TXNDC5	ENSG00000259040	0.453794	2.54778	2.02292	0.0564464	0.36816	-4.39458	chr6	7881755	8064597	-
BLOC1S6	ENSG00000104164	-0.0333059	3.96922	-0.441365	0.663612	0.894467	-6.33312	chr15	45879321	45908197	+
BLVRA	ENSG00000106605	0.0289085	4.34446	0.29417	0.771614	0.938562	-6.4427	chr7	43798279	43846939	+
BLVRB	ENSG00000090013	-0.145712	4.4361	-1.47658	0.155128	0.54634	-5.43963	chr19	40953696	40971747	-
BLZF1	ENSG00000117475	-0.0681578	3.40279	-0.929952	0.36332	0.74461	-5.96601	chr1	169337208	169365778	+
BMF	ENSG00000104081	0.208754	2.78107	1.864	0.0768442	0.414462	-4.68217	chr15	40380091	40401093	-
BMI1	ENSG00000168283	0.419492	4.5755	4.38445	0.000277548	0.0292417	0.372439	chr10	22610140	22620413	+
BMP1	ENSG00000168487	-0.274358	3.42266	-1.3948	0.178146	0.576891	-5.46734	chr8	22022249	22069839	+
BMP2K	ENSG00000138756	0.0746033	3.86984	1.03182	0.314292	0.709894	-5.90956	chr4	79697496	79837526	+
BMP2KL	ENSG00000204113	-0.249442	1.90625	-1.12211	0.274909	0.676815	-5.53445	chrX	73405764	73406990	+
BMP3	ENSG00000152785	0.264638	0.453077	2.37493	0.0275059	0.268066	-3.47004	chr4	81952119	81978685	+
BMP4	ENSG00000125378	0.0459546	3.8436	0.359381	0.72302	0.920318	-6.37138	chr14	54416454	54425479	-
BMP6	ENSG00000153162	0.0860411	1.43164	0.558124	0.582861	0.85966	-5.93944	chr6	7727030	7881655	+
BMP7	ENSG00000101144	0.0114883	1.42764	0.090004	0.929166	0.981339	-5.97156	chr20	55743804	55841685	-
BMPER	ENSG00000164619	-0.17436	3.7419	-2.23709	0.036645	0.305385	-4.10429	chr7	33944523	34195484	+
BMPR1A	ENSG00000107779	-0.103059	4.27104	-0.788839	0.439319	0.792009	-6.12497	chr10	88516407	88692595	+
BMPR1APS2	ENSG00000232460	-0.395967	2.01241	-2.10012	0.0484059	0.345638	-4.16525	chr11	121232559	121233574	-
BMPR1B	ENSG00000138696	0.227948	1.09597	1.51579	0.144984	0.534178	-4.94658	chr4	95679119	96079599	+
BMPR2	ENSG00000204217	0.0973252	3.93488	1.35212	0.191204	0.593907	-5.50237	chr2	203241659	203432474	+
BMS1	ENSG00000165733	-0.0090007	2.72427	-0.126317	0.900724	0.976101	-6.30289	chr10	43278249	43330385	+
BMS1P1	ENSG00000204177	-0.312686	1.1276	-1.74236	0.0965717	0.45898	-4.61381	chr10	46737612	46761205	-
BMS1P10	ENSG00000237238	0.361865	2.07963	1.1886	0.24831	0.650212	-5.53201	chr9	67327775	67334983	-
BMS1P2	ENSG00000251079	-0.0378149	2.13848	-0.219572	0.828397	0.956137	-6.17758	chr10	47228366	47241942	-
BMS1P20	ENSG00000236850	-0.399012	1.55156	-4.31513	0.000326703	0.0307716	0.350121	chr22	22657589	22677203	+
BMS1P5	ENSG00000204164	0.34624	1.77047	2.76569	0.0118182	0.18557	-2.81464	chr10	48901102	48950972	-
BNC2	ENSG00000173068	0.211338	5.05036	2.01076	0.0578163	0.372242	-4.61379	chr9	16409501	16870841	-
BNIP2	ENSG00000140299	-0.0796925	4.95533	-1.20324	0.242723	0.645102	-5.75451	chr15	59951345	59981733	-
BNIP3	ENSG00000176171	0.0623521	4.22395	0.355664	0.72576	0.921559	-6.41696	chr10	133781578	133795435	-	Hyper-
BNIP3L	ENSG00000104765	0.014798	5.39389	0.126838	0.900316	0.976101	-6.48564	chr8	26240414	26363152	+	Hypo-
BOC	ENSG00000144857	-0.337498	4.92999	-3.03557	0.0064532	0.138687	-2.58465	chr3	112929850	113006303	+
BOD1	ENSG00000145919	0.043019	4.17854	0.888803	0.384516	0.761172	-5.95935	chr5	173034517	173043663	-
BOD1L1	ENSG00000038219	-0.175654	4.33146	-2.33119	0.0301484	0.279204	-4.02887	chr4	13570362	13629347	-
BOK	ENSG00000176720	0.133897	3.00322	0.942635	0.356948	0.73916	-5.91835	chr2	242498136	242513546	+
BOLA1	ENSG00000178096	0.108592	2.54027	0.944353	0.356091	0.738164	-5.84827	chr1	149859440	149872351	+
BOLA2B	ENSG00000169627	0.0431517	3.55674	0.28177	0.780972	0.941474	-6.39181	chr16	30204255	30205627	-
BOLA3	ENSG00000163170	-0.278854	2.22539	-1.95946	0.0639298	0.386909	-4.36656	chr2	74362525	74375121	-
BOLA3-AS1	ENSG00000225439	0.0386733	1.57221	0.363487	0.719998	0.918726	-6.02339	chr2	74375136	74377188	+
BOP1	ENSG00000170727	-0.353601	2.90338	-1.89965	0.071776	0.40385	-4.65155	chr8	145486055	145515082	-
BPGM	ENSG00000172331	-0.0714379	2.41851	-0.683882	0.50178	0.823851	-6.03774	chr7	134331560	134364565	+
BPHL	ENSG00000137274	-0.173902	1.91538	-1.31813	0.202135	0.604884	-5.30244	chr6	3118608	3153812	+
BPNT1	ENSG00000162813	-0.152415	2.8795	-2.1142	0.0470559	0.340547	-4.27169	chr1	220230824	220263804	-
BPTF	ENSG00000171634	-0.0380471	5.81161	-0.482295	0.634754	0.88448	-6.35828	chr17	65821640	65980494	+
BRAF	ENSG00000157764	0.0573915	4.49736	0.997121	0.330439	0.72138	-6.00716	chr7	140419127	140624564	-
BRAP	ENSG00000089234	0.0413163	3.09693	0.508261	0.616747	0.875204	-6.23804	chr12	112079950	112123790	-
BRAT1	ENSG00000106009	-0.0329128	2.54398	-0.324778	0.748671	0.930445	-6.23554	chr7	2577511	2595361	-
BRCA1	ENSG00000012048	0.340298	1.87261	2.36713	0.0279605	0.270473	-3.67976	chr17	41196312	41277500	-
BRCA2	ENSG00000139618	-0.856447	0.321668	-7.13031	6.01786e-07	0.00287574	4.86842	chr13	32889611	32973805	+
BRCC3	ENSG00000185515	-0.0097164	2.38966	-0.0775081	0.938978	0.984482	-6.25803	chrX	154299695	154351349	+
BRD1	ENSG00000100425	0.0468679	3.88063	0.600969	0.55451	0.847985	-6.28626	chr22	50166931	50221160	-
BRD2	ENSG00000204256	0.000256851	5.98956	0.00280775	0.997787	0.999938	-6.47723	chr6	32936437	32949282	+
BRD3	ENSG00000169925	0.0495534	3.89026	0.668658	0.511244	0.828866	-6.18623	chr9	136895427	136933657	-
BRD4	ENSG00000141867	0.0458071	5.46056	0.71174	0.484722	0.816374	-6.19359	chr19	15347647	15443356	-
BRD7	ENSG00000166164	-0.0506017	4.26946	-1.03019	0.315035	0.710824	-5.93538	chr16	50347398	50402845	-
BRD7P3	ENSG00000169075	-0.167631	1.9914	-2.37397	0.0275613	0.268423	-3.65492	chr6	118822593	118824069	+
BRD7P4	ENSG00000218676	0.130098	2.11887	0.935556	0.360495	0.742963	-5.7379	chr6	111751463	111752984	+
BRD8	ENSG00000112983	0.0264067	4.92146	0.461932	0.64904	0.889418	-6.37364	chr5	137475455	137514675	-
BRD9	ENSG00000028310	-0.150814	4.25244	-1.65126	0.114066	0.488338	-5.18225	chr5	850406	892939	-
BRE	ENSG00000158019	-0.22774	4.22509	-3.01557	0.00675255	0.14132	-2.65134	chr2	28112808	28561768	+
BRF1	ENSG00000185024	-0.0804755	3.76892	-0.903746	0.376726	0.754589	-6.03224	chr14	105675623	105781926	-
BRF2	ENSG00000104221	0.161545	2.04937	2.14538	0.0441871	0.330965	-4.10528	chr8	37700786	37707422	-
BRI3	ENSG00000164713	0.0616589	5.39727	0.954369	0.35112	0.734021	-6.02573	chr7	97881691	97937162	+
BRI3BP	ENSG00000184992	-0.0733279	0.864086	-0.512123	0.614089	0.87435	-5.83911	chr12	125478246	125515777	+
BRICD5	ENSG00000182685	0.241916	1.97417	1.719	0.100823	0.465318	-4.80304	chr16	2259254	2261951	-
BRIX1	ENSG00000113460	0.0128444	3.18876	0.192659	0.84914	0.962245	-6.34505	chr5	34915481	34926101	+
BRK1	ENSG00000254999	-0.0242329	5.787	-0.380516	0.707513	0.913256	-6.36274	chr3	10157276	10168874	+
BRMS1	ENSG00000174744	0.0111644	2.84315	0.186079	0.854229	0.963799	-6.27835	chr11	66104804	66112596	-
BRMS1L	ENSG00000100916	-0.0516783	2.40612	-0.443928	0.661789	0.893269	-6.16594	chr14	36295524	36401531	+
BROX	ENSG00000162819	0.0155571	3.95496	0.139765	0.890223	0.973441	-6.46025	chr1	222885895	222908538	+
BRPF1	ENSG00000156983	0.102352	2.52073	1.39128	0.179195	0.578311	-5.3281	chr3	9773413	9789702	+
BRPF3	ENSG00000096070	-0.0916888	3.60046	-1.1827	0.250591	0.652227	-5.60821	chr6	36164521	36200567	+
BRSK1	ENSG00000160469	-0.245494	2.147	-2.16044	0.0428586	0.326994	-3.99806	chr19	55793440	55823901	+
BRSK2	ENSG00000174672	-0.200536	2.65641	-1.53444	0.140355	0.528394	-5.14748	chr11	1411129	1483919	+
BRWD1	ENSG00000185658	0.0741832	5.06428	1.73677	0.0975742	0.459952	-4.98606	chr21	40556102	40693485	-
BRWD3	ENSG00000165288	0.0145234	3.80797	0.163852	0.871467	0.968002	-6.41408	chrX	79926353	80065187	-
BSCL2	ENSG00000168000	-0.109257	3.06563	-0.947083	0.354731	0.737022	-5.91127	chr11	62457747	62477317	-
BSDC1	ENSG00000160058	-0.0077221	4.59676	-0.166197	0.869646	0.967495	-6.46078	chr1	32830704	32860332	-
BSG	ENSG00000172270	0.0915808	6.37977	1.30643	0.20601	0.608091	-5.61212	chr19	571297	583493	+
BST1	ENSG00000109743	-0.162681	1.40642	-0.96212	0.347307	0.732312	-5.59909	chr4	15704573	15739936	+	Hyper-
BST2	ENSG00000130303	-0.13779	6.46826	-0.877932	0.39025	0.765852	-6.0725	chr19	17513748	17516457	-
BTAF1	ENSG00000095564	0.0310781	4.52091	0.501596	0.621346	0.878008	-6.32773	chr10	93683526	93790082	+
BTBD1	ENSG00000064726	0.0743841	3.92427	1.33923	0.195293	0.59726	-5.54886	chr15	83685174	83736106	-
BTBD10	ENSG00000148925	0.01933	3.73446	0.369164	0.715827	0.917291	-6.32242	chr11	13409548	13484844	-
BTBD11	ENSG00000151136	-0.26353	0.775168	-1.66297	0.111676	0.48376	-4.64998	chr12	107712190	108053419	+
BTBD19	ENSG00000222009	-0.27138	1.86744	-1.73902	0.0971701	0.459856	-4.73949	chr1	45274154	45281257	+
BTBD2	ENSG00000133243	0.0196429	3.95867	0.157114	0.876707	0.969153	-6.46282	chr19	1985447	2034880	-
BTBD3	ENSG00000132640	-0.171122	3.80092	-1.14235	0.2666	0.667207	-5.80744	chr20	11871371	11907257	+
BTBD6	ENSG00000184887	0.0568407	3.68102	0.865926	0.396646	0.768021	-6.07381	chr14	105714827	105717430	+
BTBD7	ENSG00000011114	0.0891763	3.80088	0.974481	0.341284	0.727913	-5.98547	chr14	93703896	93799438	-
BTBD8	ENSG00000189195	0.219249	1.59196	1.58959	0.127375	0.508084	-4.92327	chr1	92545862	92613393	+
BTBD9	ENSG00000183826	-0.0786536	3.17612	-1.39467	0.178186	0.576893	-5.38779	chr6	38136227	38607924	-
BTC	ENSG00000174808	0.269398	1.72881	2.28345	0.0332991	0.292823	-3.77112	chr4	75669969	75719896	-
BTD	ENSG00000169814	-0.0464197	2.75489	-0.612544	0.546976	0.845222	-6.09998	chr3	15642848	15687329	+	Hyper-
BTF3	ENSG00000145741	0.00882722	7.31567	0.116554	0.908358	0.977571	-6.44281	chr5	72794233	72801460	+
BTF3L4	ENSG00000134717	0.105401	3.95036	1.01254	0.323193	0.71742	-5.96604	chr1	52521797	52556388	+
BTG1	ENSG00000133639	-0.0741323	5.96467	-0.420085	0.678835	0.901598	-6.38964	chr12	92536286	92539673	-
BTG2	ENSG00000159388	-0.0555237	5.17713	-0.512515	0.61382	0.87435	-6.33904	chr1	203274619	203278730	+
BTG3	ENSG00000154640	0.196005	3.41174	1.98674	0.0606108	0.378536	-4.56799	chr21	18965971	18985265	-
BTK	ENSG00000010671	-0.122492	2.35635	-0.67036	0.510181	0.828026	-5.95549	chrX	100604435	100641183	-
BTN2A1	ENSG00000112763	-0.0842392	3.75149	-0.652603	0.521332	0.833578	-6.24128	chr6	26458150	26476849	+
BTN2A2	ENSG00000124508	-0.0092834	2.92808	-0.0692854	0.94544	0.985995	-6.23488	chr6	26383324	26395102	+
BTN2A3P	ENSG00000124549	-0.132851	2.35637	-1.26789	0.219183	0.619967	-5.45844	chr6	26421619	26432611	+
BTN3A1	ENSG00000026950	0.0780867	3.66268	0.61972	0.542334	0.842899	-6.18163	chr6	26402465	26415444	+
BTN3A2	ENSG00000186470	0.266333	4.04818	1.22078	0.236155	0.637772	-5.73028	chr6	26365387	26378546	+
BTN3A3	ENSG00000111801	0.128841	3.92091	0.773769	0.447982	0.7966	-6.1494	chr6	26440700	26453643	+
BTNL9	ENSG00000165810	0.0830829	5.12904	0.215991	0.83115	0.957265	-6.44356	chr5	180467225	180488523	+
BTRC	ENSG00000166167	-0.0631068	3.01444	-0.667185	0.512165	0.829285	-6.12934	chr10	103113820	103317078	+
BUB3	ENSG00000154473	0.1814	4.85117	1.5373	0.139655	0.527283	-5.36349	chr10	124913793	124924886	+
BUD13	ENSG00000137656	0.0314421	2.79014	0.345529	0.73325	0.924199	-6.27015	chr11	116618886	116643704	-
BUD31	ENSG00000106245	-0.0994795	4.14122	-1.05355	0.304464	0.700497	-5.93513	chr7	99006264	99017239	+
BVES	ENSG00000112276	0.146714	2.4726	0.733356	0.471724	0.809454	-6.0133	chr6	105544697	105585049	-
BX322557.10	ENSG00000215447	0.269751	2.36473	2.10295	0.0481316	0.345118	-4.16472	chr21	46707967	46711653	+
BYSL	ENSG00000112578	0.0732879	2.11232	0.714287	0.48318	0.815769	-5.94646	chr6	41888926	41900784	+
BZRAP1	ENSG00000005379	-0.243111	3.39699	-2.0704	0.0513701	0.352702	-4.33719	chr17	56378592	56406152	-
BZW1	ENSG00000082153	-0.154152	5.23631	-1.55457	0.135496	0.521874	-5.31882	chr2	201675317	201688569	+
BZW1P2	ENSG00000198406	-0.248384	1.96954	-1.0991	0.284585	0.684536	-5.57238	chr3	116364592	116365574	-
BZW2	ENSG00000136261	-0.149476	2.62734	-1.29144	0.211057	0.612898	-5.44233	chr7	16685756	16746148	+
C10orf10	ENSG00000165507	0.215655	7.21927	0.68531	0.500897	0.823851	-6.20469	chr10	45466429	45474258	-
C10orf11	ENSG00000148655	-0.510188	2.10931	-4.76285	0.000114319	0.0175595	1.32212	chr10	77360998	78319925	+
C10orf118	ENSG00000165813	-0.0610374	3.38539	-0.558838	0.582383	0.859308	-6.24484	chr10	115880621	115933979	-
C10orf12	ENSG00000155640	-0.149693	2.45807	-1.54264	0.138359	0.525572	-5.0747	chr10	98741041	98745582	+
C10orf128	ENSG00000204161	-0.235202	3.23995	-2.08174	0.0502208	0.350168	-4.40423	chr10	50362773	50396630	-
C10orf137	ENSG00000107938	0.133928	3.3838	1.23154	0.232193	0.63305	-5.6669	chr10	127408084	127452712	+
C10orf2	ENSG00000107815	-0.170829	1.44311	-1.35597	0.189997	0.592644	-5.12937	chr10	102747124	102754158	+
C10orf32	ENSG00000166275	-0.0977589	3.1241	-0.835905	0.412936	0.778073	-6.01073	chr10	104613980	104624718	+
C10orf54	ENSG00000107738	-0.0202344	4.60529	-0.140909	0.88933	0.973016	-6.49367	chr10	73507316	73533255	-
C10orf68	ENSG00000150076	-0.0856141	3.46463	-0.443975	0.661755	0.893269	-6.32918	chr10	32832297	33171802	+
C10orf76	ENSG00000120029	0.168194	3.45303	1.8133	0.084594	0.431734	-4.83328	chr10	103605356	103815950	-
C10orf88	ENSG00000119965	-0.0738298	1.72606	-0.497862	0.62393	0.879082	-6.01122	chr10	124690419	124713919	-
C11orf1	ENSG00000137720	-0.295553	2.17533	-2.79739	0.0110162	0.179464	-2.90252	chr11	111749659	111756699	+
C11orf24	ENSG00000171067	-0.0372966	2.95059	-0.306699	0.762195	0.935917	-6.3018	chr11	68028803	68039469	-
C11orf30	ENSG00000158636	0.0727579	3.9975	1.60058	0.124912	0.504574	-5.16737	chr11	76155967	76264069	+
C11orf31	ENSG00000211450	0.0503959	4.80796	0.635277	0.532342	0.837906	-6.28277	chr11	57508825	57510986	+
C11orf48	ENSG00000162194	-0.0872568	3.95488	-1.42176	0.170272	0.567549	-5.45514	chr11	62430287	62439727	-
C11orf49	ENSG00000149179	-0.00486746	3.6157	-0.0447601	0.964736	0.990707	-6.42718	chr11	46958240	47185936	+
C11orf54	ENSG00000182919	0.129378	4.0296	1.36426	0.187415	0.589388	-5.55899	chr11	93474757	93497915	+
C11orf57	ENSG00000150776	-0.126435	2.97799	-1.34043	0.194911	0.59726	-5.48065	chr11	111944810	111955874	+
C11orf58	ENSG00000110696	0.0492373	6.14982	0.752339	0.46048	0.802509	-6.17629	chr11	16634679	16778428	+
C11orf63	ENSG00000109944	-0.0204666	1.99576	-0.240779	0.812141	0.950015	-6.06577	chr11	122753391	122830506	+
C11orf65	ENSG00000166323	-0.0573394	1.52484	-0.331609	0.743582	0.929052	-6.03705	chr11	108179246	108338258	-
C11orf68	ENSG00000175573	0.127666	3.66017	1.72461	0.0997875	0.463262	-5.0103	chr11	65684279	65686588	-
C11orf73	ENSG00000149196	0.182699	3.8008	1.61083	0.122651	0.500454	-5.21136	chr11	86013253	86056969	+
C11orf74	ENSG00000166352	-0.156055	3.03726	-1.66328	0.111614	0.483707	-5.01136	chr11	36616051	36694823	+
C11orf80	ENSG00000173715	0.110071	3.56841	1.4399	0.165133	0.559011	-5.38889	chr11	66511922	66610987	+
C11orf83	ENSG00000204922	-0.0296151	1.79775	-0.342655	0.73538	0.925097	-6.10917	chr11	62437745	62441159	+
C11orf84	ENSG00000168005	-0.0590092	3.49153	-0.367113	0.717333	0.918095	-6.36984	chr11	63580860	63595190	+
C11orf89	ENSG00000184682	-0.121882	1.96133	-0.770759	0.449725	0.797652	-5.85308	chr11	1910375	1912084	-
C11orf95	ENSG00000188070	0.151261	2.6086	1.93022	0.0676655	0.396425	-4.52719	chr11	63527364	63536113	-
C11orf96	ENSG00000187479	-0.124698	5.3311	-0.551028	0.587627	0.861989	-6.3444	chr11	43946892	43965888	+
C12orf10	ENSG00000139637	0.0538057	4.06824	0.681178	0.503453	0.824473	-6.19323	chr12	53693470	53700961	+
C12orf23	ENSG00000151135	0.222937	3.80082	3.29334	0.00357752	0.106899	-1.96248	chr12	107349497	107372556	+
C12orf29	ENSG00000133641	0.10141	3.34131	1.34593	0.193161	0.595005	-5.50306	chr12	88427623	88443937	+
C12orf4	ENSG00000047621	0.0453424	2.84285	0.359539	0.722904	0.920318	-6.27489	chr12	4596894	4647674	-
C12orf43	ENSG00000157895	-0.0916312	2.22756	-1.1312	0.271153	0.671736	-5.47676	chr12	121440225	121454305	-
C12orf44	ENSG00000123395	0.0449573	3.18027	0.589149	0.562259	0.851601	-6.20652	chr12	52463030	52471278	+
C12orf45	ENSG00000151131	0.0170388	2.32437	0.202674	0.841407	0.95965	-6.18513	chr12	105380088	105443515	+
C12orf49	ENSG00000111412	-0.167656	1.99181	-1.41576	0.171999	0.568565	-5.22659	chr12	117153593	117175875	-
C12orf5	ENSG00000078237	0.465751	1.77996	2.3141	0.0312433	0.283663	-3.77316	chr12	4430371	4462338	+
C12orf52	ENSG00000139405	-0.0380981	1.75296	-0.301366	0.766199	0.937214	-6.10329	chr12	113623331	113630173	+
C12orf55	ENSG00000188596	-0.230003	1.37	-1.32865	0.1987	0.600317	-5.19385	chr12	96883349	97269333	+
C12orf57	ENSG00000111678	0.0601772	6.23696	0.632125	0.534358	0.838611	-6.25814	chr12	7052141	7055166	+
C12orf65	ENSG00000130921	0.140033	3.49264	1.5625	0.13362	0.518423	-5.2437	chr12	123717463	123742506	+
C12orf73	ENSG00000204954	-0.109401	2.18643	-0.885925	0.386029	0.761645	-5.83653	chr12	104343980	104359486	-
C12orf75	ENSG00000235162	0.261406	2.89784	1.07328	0.295734	0.691397	-5.7768	chr12	105629068	105789875	+
C12orf76	ENSG00000174456	-0.0478757	2.73267	-0.340545	0.736944	0.925116	-6.23256	chr12	110465872	110511491	-
C14orf119	ENSG00000179933	0.0347935	3.62936	0.374792	0.711701	0.915226	-6.38022	chr14	23563974	23569665	+
C14orf132	ENSG00000227051	0.196398	2.73082	2.01714	0.0570947	0.370443	-4.41272	chr14	96505661	96560417	+
C14orf142	ENSG00000170270	0.131838	1.62131	0.909824	0.373588	0.751587	-5.72094	chr14	93669239	93673439	-
C14orf159	ENSG00000133943	0.184316	4.90634	3.11472	0.00538995	0.127295	-2.42338	chr14	91526677	91691976	+
C14orf166	ENSG00000087302	0.0785713	5.07402	1.16074	0.25921	0.658753	-5.82249	chr14	52456193	52471420	+
C14orf169	ENSG00000255242	-0.115849	1.90286	-1.00143	0.328404	0.720389	-5.66872	chr14	73957669	73960096	+
C14orf2	ENSG00000156411	0.0083382	5.3258	0.0969279	0.923734	0.981077	-6.41573	chr14	104378625	104394606	-
C14orf28	ENSG00000179476	0.405011	1.83732	3.26557	0.003814	0.108919	-1.89083	chr14	45366498	45376460	+
C14orf37	ENSG00000139971	-0.235082	2.0704	-2.87534	0.00925922	0.1637	-2.70768	chr14	58466453	58764857	-
C14orf64	ENSG00000246223	0.0286301	1.82244	0.154404	0.878816	0.969563	-6.08682	chr14	98391947	98444461	-
C14orf80	ENSG00000185347	0.0261721	1.1955	0.257176	0.799631	0.946211	-5.97681	chr14	105956192	105965912	+
C14orf93	ENSG00000100802	-0.0403068	1.7939	-0.491206	0.628547	0.881868	-6.00454	chr14	23456110	23479375	-
C15orf37	ENSG00000259642	-0.0120476	0.997854	-0.0846703	0.933353	0.981914	-5.96421	chr15	80215113	80217194	+
C15orf38	ENSG00000242498	-0.0639795	3.20447	-0.728938	0.474363	0.81146	-6.11538	chr15	90443159	90456188	-
C15orf38-AP3S2	ENSG00000250021	-0.126419	2.5577	-1.56257	0.133603	0.518423	-5.08923	chr15	90377540	90456114	-
C15orf39	ENSG00000167173	0.22914	2.87685	2.32013	0.0308525	0.2819	-3.85487	chr15	75487984	75504510	+
C15orf40	ENSG00000169609	0.0634821	2.53822	0.848192	0.406218	0.774064	-5.87927	chr15	83657193	83680393	-
C15orf41	ENSG00000186073	0.191969	2.43739	1.58597	0.128197	0.509375	-5.04678	chr15	36871812	37102449	+
C15orf52	ENSG00000188549	-0.181668	3.71552	-0.794672	0.435994	0.790099	-6.11657	chr15	40623653	40633168	-
C15orf57	ENSG00000128891	-0.165799	3.14385	-0.977612	0.339769	0.726691	-5.90236	chr15	40820882	40857256	-
C15orf61	ENSG00000189227	0.231084	1.6682	1.60252	0.124483	0.503837	-4.921	chr15	67813406	67819628	+
C16orf13	ENSG00000130731	-0.0656904	3.77918	-0.60128	0.554307	0.847947	-6.27873	chr16	684429	686358	-
C16orf45	ENSG00000166780	-0.0369094	4.55856	-0.854663	0.402708	0.772338	-6.06694	chr16	15528152	15718885	+
C16orf52	ENSG00000185716	0.157273	3.02474	2.58624	0.0175109	0.223458	-3.39682	chr16	22018959	22098855	+
C16orf58	ENSG00000140688	-0.144163	4.06761	-1.36892	0.185978	0.588251	-5.54063	chr16	31500792	31520630	-
C16orf62	ENSG00000103544	-0.047155	4.45957	-0.676592	0.506299	0.825276	-6.25453	chr16	19566562	19718115	+
C16orf70	ENSG00000125149	0.0540722	2.70172	0.681929	0.502988	0.824318	-6.05929	chr16	67143861	67182442	+
C16orf72	ENSG00000182831	0.152684	3.27771	3.00362	0.00693757	0.14278	-2.55625	chr16	9185505	9215497	+
C16orf80	ENSG00000070761	0.159764	3.13511	1.48801	0.152113	0.542616	-5.307	chr16	58147496	58163354	-
C16orf87	ENSG00000155330	0.572717	1.99243	3.6202	0.0016737	0.0724898	-1.15325	chr16	46830519	46865323	-
C16orf89	ENSG00000153446	0.169511	2.95344	0.501116	0.621678	0.878008	-6.20973	chr16	5094123	5116111	-
C16orf91	ENSG00000174109	0.333814	1.68452	3.73809	0.00126991	0.0636551	-0.850337	chr16	1469745	1479345	-
C17orf103	ENSG00000154035	0.0493533	1.79532	0.389834	0.700718	0.911944	-6.07399	chr17	21142183	21156722	-
C17orf49	ENSG00000258315	-0.0788655	3.3082	-0.428723	0.672638	0.898398	-6.31498	chr17	6917814	6920844	+
C17orf51	ENSG00000212719	-0.102561	2.13402	-1.22165	0.235834	0.637595	-5.37198	chr17	21428051	21477722	-
C17orf58	ENSG00000186665	0.0921462	0.974886	0.703077	0.489991	0.818174	-5.63562	chr17	65987217	65989765	-
C17orf59	ENSG00000196544	0.14094	1.97203	1.58848	0.127626	0.508329	-4.98058	chr17	8091652	8093564	-
C17orf62	ENSG00000178927	0.0632973	4.65745	0.634188	0.533038	0.838054	-6.21683	chr17	80400465	80408705	-
C17orf67	ENSG00000214226	0.0859159	1.85374	0.888555	0.384647	0.761172	-5.76631	chr17	54869274	54916134	-
C17orf70	ENSG00000185504	-0.0989873	2.58645	-1.15293	0.262331	0.662413	-5.59518	chr17	79506911	79520987	-
C17orf72	ENSG00000224383	-0.0874912	1.26153	-0.807316	0.42884	0.787277	-5.72033	chr17	62075711	62081664	+
C17orf75	ENSG00000108666	-0.219978	2.17988	-2.33797	0.0297237	0.27724	-3.75144	chr17	30651584	30677042	-
C17orf76-AS1	ENSG00000175061	-0.0505223	7.33859	-0.457577	0.652114	0.891015	-6.3201	chr17	16342136	16381992	+
C17orf80	ENSG00000141219	-0.188044	3.00451	-3.25526	0.00390564	0.110462	-1.96	chr17	71228372	71245091	+
C17orf85	ENSG00000074356	-0.0567945	4.1182	-1.00594	0.326283	0.71975	-5.96252	chr17	3714460	3749545	-
C17orf89	ENSG00000224877	-0.0195734	4.12836	-0.13796	0.891631	0.973454	-6.47443	chr17	79213039	79215081	+
C18orf21	ENSG00000141428	0.119738	2.40821	1.31909	0.201822	0.604538	-5.35562	chr18	33552046	33559241	+
C18orf25	ENSG00000152242	0.0998052	3.53934	1.47992	0.154242	0.5455	-5.28825	chr18	43753519	43846949	+
C18orf32	ENSG00000177576	0.190288	3.51922	1.07599	0.294549	0.690384	-5.84479	chr18	47008028	47013622	-
C18orf8	ENSG00000141452	-0.0521509	3.41103	-0.540015	0.59506	0.867125	-6.23308	chr18	21083473	21111746	+	Hyper-
C19orf10	ENSG00000074842	0.0618206	4.1067	0.697744	0.49325	0.819312	-6.22335	chr19	4641386	4670382	-
C19orf12	ENSG00000131943	0.0325574	3.12992	0.484111	0.633487	0.884085	-6.25065	chr19	30191721	30206364	-
C19orf24	ENSG00000228300	-0.387709	3.0098	-4.35806	0.000295316	0.0296064	0.402957	chr19	1275026	1279248	+
C19orf25	ENSG00000119559	0.00451046	3.27079	0.0929507	0.926854	0.981339	-6.26809	chr19	1461142	1479555	-
C19orf43	ENSG00000123144	0.0257118	5.98182	0.273009	0.787603	0.942779	-6.42229	chr19	12841454	12845589	-
C19orf44	ENSG00000105072	-0.201057	1.90095	-2.75304	0.0121535	0.187355	-2.91682	chr19	16607122	16632163	+
C19orf47	ENSG00000160392	-0.0289014	2.3885	-0.325444	0.748175	0.930445	-6.19984	chr19	40825443	40854434	-
C19orf48	ENSG00000167747	0.125669	2.11298	1.53243	0.140848	0.528724	-5.04216	chr19	51300961	51308186	-
C19orf52	ENSG00000142444	-0.0677395	2.69727	-0.582266	0.566797	0.852887	-6.14353	chr19	11039409	11044211	+
C19orf53	ENSG00000104979	-0.0534342	5.14831	-0.569154	0.575494	0.856841	-6.33266	chr19	13884982	13889276	+
C19orf54	ENSG00000188493	0.307055	1.54583	2.3391	0.0296536	0.276948	-3.67465	chr19	41246761	41257458	-
C19orf55	ENSG00000167595	-0.2659	2.71973	-1.36571	0.186968	0.588965	-5.39446	chr19	36249044	36261930	+
C19orf60	ENSG00000006015	-0.167029	3.74298	-1.54855	0.136933	0.523765	-5.29547	chr19	18699495	18703146	+
C19orf66	ENSG00000130813	-0.196269	3.9737	-2.22483	0.0375802	0.308754	-4.19764	chr19	10196798	10203928	+
C19orf70	ENSG00000174917	0.00441236	3.79833	0.0544348	0.957121	0.989256	-6.42663	chr19	5678432	5680907	-
C19orf82	ENSG00000267106	-0.27331	2.00856	-2.79551	0.0110623	0.179603	-2.88676	chr19	9731967	9756572	+
C1D	ENSG00000197223	-0.093826	2.96324	-0.855918	0.40203	0.771863	-5.99762	chr2	68268262	68338080	-
C1GALT1	ENSG00000106392	0.193433	3.05748	2.14738	0.0440083	0.330562	-4.24623	chr7	7196565	7288282	+
C1GALT1C1	ENSG00000171155	-0.00402567	2.65424	-0.035894	0.971717	0.992868	-6.30879	chrX	119759648	119764005	-
C1QA	ENSG00000173372	-0.457528	5.45373	-2.29348	0.0326129	0.290036	-4.08275	chr1	22962999	22966101	+
C1QB	ENSG00000173369	-0.623627	5.58545	-4.72255	0.000125603	0.0187566	1.17351	chr1	22979255	22988031	+
C1QBP	ENSG00000108561	0.117182	4.38518	1.44831	0.162797	0.554233	-5.41701	chr17	5336097	5352150	-
C1QC	ENSG00000159189	-0.55208	5.189	-2.77174	0.011661	0.184908	-3.15033	chr1	22970123	22974603	+
C1QTNF1	ENSG00000173918	-0.105888	3.87856	-1.12489	0.273754	0.675016	-5.64364	chr17	77018896	77045870	+
C1QTNF3	ENSG00000082196	0.221768	2.63718	1.09322	0.287098	0.685941	-5.68851	chr5	34019553	34043937	-
C1QTNF4	ENSG00000172247	-0.120872	0.771661	-0.630429	0.535445	0.839564	-5.71187	chr11	47611216	47616211	-
C1QTNF5	ENSG00000223953	-0.0641639	3.07994	-0.772974	0.448442	0.796638	-6.0704	chr11	119209652	119217383	-
C1QTNF6	ENSG00000133466	0.0211515	1.20785	0.102594	0.919292	0.981077	-6.00204	chr22	37576207	37595425	-
C1QTNF7	ENSG00000163145	-0.041548	4.1634	-0.231496	0.819246	0.951588	-6.44101	chr4	15341442	15447790	+
C1R	ENSG00000159403	-0.104331	8.44758	-0.645785	0.525649	0.83544	-6.2177	chr12	7187513	7245203	-
C1RL	ENSG00000139178	-0.0445738	4.75102	-0.664786	0.513667	0.830222	-6.22071	chr12	7242183	7261869	-
C1RL-AS1	ENSG00000205885	0.103751	3.11474	0.702823	0.490146	0.818203	-6.10794	chr12	7260648	7275097	+
C1S	ENSG00000182326	-0.107403	8.24162	-0.739067	0.468324	0.807346	-6.16102	chr12	7096351	7178336	+
C1orf109	ENSG00000116922	-0.0224618	2.78458	-0.274757	0.786279	0.942406	-6.26392	chr1	38147242	38157914	-
C1orf112	ENSG00000000460	-0.0474234	1.62019	-0.442618	0.662721	0.893909	-5.99605	chr1	169631245	169823221	+
C1orf115	ENSG00000162817	-0.120553	2.54224	-1.10305	0.282905	0.684536	-5.68725	chr1	220863187	220872499	+
C1orf122	ENSG00000197982	0.0102354	3.31206	0.085999	0.93231	0.98168	-6.40819	chr1	38272651	38275126	+
C1orf123	ENSG00000162384	-0.0372342	4.71892	-0.61584	0.544841	0.844737	-6.27599	chr1	53679771	53686289	-
C1orf131	ENSG00000143633	-0.182037	2.668	-3.04582	0.00630494	0.138126	-2.30175	chr1	231359509	231376933	-
C1orf132	ENSG00000203709	0.286456	3.5848	3.37912	0.002934	0.0972341	-1.78164	chr1	207974863	208042495	-
C1orf159	ENSG00000131591	-0.02331	1.44096	-0.192042	0.849617	0.962328	-6.00212	chr1	1017198	1051741	-
C1orf162	ENSG00000143110	-0.180087	3.14026	-0.959975	0.348359	0.733045	-5.93376	chr1	112016414	112021134	+
C1orf174	ENSG00000198912	-0.0882586	2.55853	-1.17315	0.254313	0.655843	-5.603	chr1	3805689	3816857	-
C1orf186	ENSG00000196533	-0.430712	1.70293	-2.02893	0.05578	0.366406	-4.26197	chr1	206238872	206288647	-
C1orf192	ENSG00000188931	0.235879	2.04507	2.1231	0.04622	0.338974	-4.11312	chr1	161334521	161337664	-
C1orf198	ENSG00000119280	-0.115061	4.36905	-1.71495	0.101576	0.465757	-5.06995	chr1	230972865	231005335	-
C1orf21	ENSG00000116667	-0.0484767	4.7963	-0.409596	0.686391	0.905931	-6.4168	chr1	184356192	184598154	+
C1orf213	ENSG00000249087	-0.327976	1.63808	-1.79322	0.0878461	0.43823	-4.62758	chr1	23695490	23698332	+
C1orf216	ENSG00000142686	0.197382	2.37641	2.08903	0.0494931	0.347981	-4.26217	chr1	36179476	36185073	-
C1orf220	ENSG00000213057	0.258353	1.25051	1.99055	0.0601594	0.377437	-4.21663	chr1	178511887	178518024	+
C1orf226	ENSG00000239887	-0.0944909	1.34013	-0.546823	0.590459	0.86387	-5.90777	chr1	162336698	162356600	+
C1orf27	ENSG00000157181	0.0635529	3.13113	1.08234	0.291788	0.689822	-5.72201	chr1	186344890	186390510	+
C1orf35	ENSG00000143793	0.00277434	2.9386	0.0258129	0.979659	0.994917	-6.34133	chr1	228288427	228293112	-
C1orf43	ENSG00000143612	0.0513649	5.47108	0.741166	0.467078	0.806362	-6.20516	chr1	154179182	154193104	-
C1orf50	ENSG00000164008	0.0545594	2.50118	0.48916	0.62997	0.882648	-6.1539	chr1	43232940	43263968	+
C1orf51	ENSG00000159208	0.226708	1.67445	0.987154	0.335184	0.723565	-5.64681	chr1	150254953	150259505	+
C1orf52	ENSG00000162642	0.245372	3.35026	3.25831	0.00387833	0.110317	-2.02625	chr1	85715639	85725355	-
C1orf54	ENSG00000118292	0.111784	2.4858	0.682214	0.502812	0.824318	-5.89335	chr1	150240600	150253327	+
C1orf56	ENSG00000143443	-0.128794	1.81459	-1.35159	0.191372	0.594092	-5.22077	chr1	151020216	151024462	+
C1orf63	ENSG00000117616	-0.0999757	5.77683	-1.07603	0.294533	0.690384	-5.86141	chr1	25568728	25664704	-
C1orf85	ENSG00000198715	0.0699477	3.41595	0.931529	0.362523	0.744236	-5.97356	chr1	156259880	156265463	-
C1orf86	ENSG00000162585	-0.149708	3.75445	-1.21549	0.238123	0.639152	-5.7285	chr1	2115903	2144159	-
C1orf95	ENSG00000203685	0.0311388	1.47277	0.250189	0.804955	0.947156	-5.94683	chr1	226736501	226796915	+
C2	ENSG00000166278	-0.500846	3.46431	-2.76725	0.0117774	0.18554	-3.11547	chr6	31865562	31913449	+
C20orf112	ENSG00000197183	0.259848	3.25191	3.01191	0.0068086	0.141654	-2.54444	chr20	31030862	31172876	-
C20orf166-AS1	ENSG00000174403	-0.338441	1.40553	-2.36211	0.0282574	0.272427	-3.58395	chr20	61141550	61148733	-
C20orf194	ENSG00000088854	-0.136869	3.36832	-2.11563	0.0469208	0.340547	-4.34343	chr20	3229951	3388272	-
C20orf196	ENSG00000171984	0.0424667	1.40078	0.382761	0.705874	0.912668	-5.95897	chr20	5731039	5844558	+
C20orf24	ENSG00000101084	-0.106824	3.85893	-1.12952	0.271844	0.672968	-5.7837	chr20	35234137	35240960	+
C20orf27	ENSG00000101220	0.108651	4.09466	0.702092	0.490591	0.818557	-6.17337	chr20	3734155	3749034	-
C20orf96	ENSG00000196476	-0.0579893	1.97994	-0.495277	0.625721	0.880135	-5.93368	chr20	251504	271390	-
C21orf2	ENSG00000160226	-0.226751	2.63673	-1.5957	0.126002	0.506408	-5.07286	chr21	45748827	45759285	-
C21orf33	ENSG00000160221	-0.137084	4.6717	-2.85746	0.00963686	0.16709	-2.9668	chr21	45553487	45565605	+
C21orf49	ENSG00000205930	0.343665	1.53035	2.46121	0.0229115	0.250733	-3.42688	chr21	34144411	34266043	+
C21orf58	ENSG00000160298	0.104752	0.94281	1.18611	0.24927	0.650908	-5.27842	chr21	47720095	47743789	-
C21orf59	ENSG00000159079	-0.134175	3.4219	-1.0461	0.307809	0.703339	-5.87544	chr21	33964389	33985176	-
C21orf62	ENSG00000205929	-0.203224	1.18925	-1.054	0.304262	0.700497	-5.46722	chr21	34162985	34186053	-
C21orf91	ENSG00000154642	0.0565901	2.94514	0.517769	0.610215	0.873668	-6.21626	chr21	19161284	19191703	-
C22orf23	ENSG00000128346	0.0310717	1.85462	0.165696	0.870035	0.967627	-6.10357	chr22	38339528	38349676	-
C22orf26	ENSG00000182257	0.0609889	1.65188	0.391335	0.699625	0.911305	-6.04972	chr22	46445358	46450024	-
C22orf29	ENSG00000215012	-0.0303743	1.67141	-0.397362	0.695246	0.909071	-6.01006	chr22	19833661	19842419	-
C22orf34	ENSG00000188511	0.187113	1.96545	1.07486	0.295041	0.690677	-5.59456	chr22	49808176	50051190	-
C22orf39	ENSG00000242259	0.110234	3.99557	1.43284	0.167121	0.561858	-5.47344	chr22	19338891	19435755	-
C22orf46	ENSG00000184208	-0.213312	2.09171	-2.07436	0.0509659	0.351951	-4.23994	chr22	42084943	42094140	+
C2CD2	ENSG00000157617	0.0184691	4.09204	0.255076	0.80123	0.946743	-6.39251	chr21	43305221	43373999	-
C2CD2L	ENSG00000172375	0.0245288	2.35591	0.168647	0.867743	0.9669	-6.238	chr11	118972908	118989252	+
C2CD3	ENSG00000168014	0.219934	3.81677	4.1071	0.000533186	0.0392713	-0.210196	chr11	73723763	73882255	-
C2CD5	ENSG00000111731	-0.100299	4.30785	-2.1328	0.0453248	0.336497	-4.15689	chr12	22601517	22697480	-
C2orf15	ENSG00000241962	0.0668701	2.50085	0.938218	0.359158	0.741701	-5.73334	chr2	99757948	99939204	+
C2orf40	ENSG00000119147	0.0439271	4.04782	0.188615	0.852267	0.963117	-6.45119	chr2	106679702	106694615	+
C2orf42	ENSG00000115998	0.0620122	3.16235	0.841419	0.409913	0.776391	-5.95553	chr2	70377012	70475747	-
C2orf43	ENSG00000118961	-0.0512834	2.5411	-0.418158	0.68022	0.902345	-6.18581	chr2	20883788	21022882	-
C2orf44	ENSG00000163026	0.117606	1.96883	0.802867	0.431348	0.788133	-5.83215	chr2	24252210	24272445	-
C2orf47	ENSG00000162972	0.118148	1.9486	0.697355	0.493488	0.819312	-5.92952	chr2	200820040	200873263	+
C2orf49	ENSG00000135974	0.0591545	3.17661	1.08345	0.291307	0.689203	-5.69721	chr2	105953816	105965668	+
C2orf68	ENSG00000168887	0.0444036	3.98473	0.464146	0.64748	0.889192	-6.35183	chr2	85833777	85839189	-
C2orf69	ENSG00000178074	0.10337	1.59817	1.2874	0.212436	0.614146	-5.26612	chr2	200775979	200820658	+
C2orf74	ENSG00000237651	0.564811	2.4644	1.28648	0.21275	0.61417	-5.4813	chr2	61372243	61391964	+
C2orf76	ENSG00000186132	0.184707	2.06453	1.46171	0.159122	0.551172	-5.19297	chr2	120059801	120124404	-
C2orf88	ENSG00000187699	0.0550711	3.44394	0.328634	0.745797	0.929578	-6.35069	chr2	190744335	191068210	+
C3	ENSG00000125730	-0.241955	8.67922	-1.2143	0.238567	0.639514	-5.68679	chr19	6677715	6730573	-
C3AR1	ENSG00000171860	-0.267711	2.21973	-1.38592	0.180804	0.581298	-5.32495	chr12	8210898	8219067	-
C3orf14	ENSG00000114405	-0.24828	1.36065	-1.63509	0.117437	0.492755	-4.79845	chr3	62304648	62321888	+
C3orf17	ENSG00000163608	-0.00168832	3.52597	-0.0155979	0.987707	0.997167	-6.38643	chr3	112721287	112738708	-
C3orf18	ENSG00000088543	0.11107	1.86573	0.914207	0.371336	0.750122	-5.6889	chr3	50595462	50608458	-
C3orf38	ENSG00000179021	0.0329256	3.3325	0.510986	0.614871	0.87435	-6.27424	chr3	88198893	88217879	+
C3orf52	ENSG00000114529	0.271056	0.859237	1.83564	0.0810994	0.426423	-4.44897	chr3	111805182	111849851	+
C3orf58	ENSG00000181744	0.0721467	3.30544	0.776597	0.446349	0.796076	-6.08019	chr3	143690640	143767561	+
C3orf62	ENSG00000188315	-0.0249491	2.05233	-0.202843	0.841276	0.95965	-6.09545	chr3	49306035	49315342	-
C3orf70	ENSG00000187068	0.0696367	3.05566	0.740254	0.467619	0.806615	-6.0446	chr3	184795838	184870802	-
C4A	ENSG00000244731	0.191298	6.28339	0.622704	0.540409	0.842243	-6.21837	chr6	31949801	31970458	+
C4A-AS1	ENSG00000233627	0.0056993	1.36104	0.0267461	0.978923	0.994917	-6.01253	chr6	31967753	31971298	-
C4B	ENSG00000224389	-0.320658	5.51112	-1.15209	0.262666	0.662802	-5.82831	chr6	31982539	32003195	+
C4B-AS1	ENSG00000229776	0.0056993	1.36104	0.0267461	0.978923	0.994917	-6.01253	chr6	32000490	32004035	-
C4orf21	ENSG00000138658	0.0136093	1.53582	0.105467	0.91704	0.979999	-6.08337	chr4	113460492	113558151	-
C4orf27	ENSG00000056050	0.0696619	2.6938	0.431173	0.670885	0.898105	-6.22904	chr4	170650616	170679104	-
C4orf29	ENSG00000164074	-0.0471052	2.57789	-0.597838	0.556557	0.848809	-6.08055	chr4	128886461	128960866	+
C4orf3	ENSG00000164096	0.0937203	4.84198	1.19696	0.24511	0.647349	-5.7766	chr4	120218207	120225600	-
C4orf32	ENSG00000174749	0.0727363	1.45152	0.524962	0.605294	0.871503	-5.96459	chr4	113066553	113116412	+
C4orf33	ENSG00000151470	-0.21535	1.75889	-1.30718	0.205759	0.607697	-5.31083	chr4	130014472	130037795	+
C4orf36	ENSG00000163633	0.0150422	2.51068	0.175751	0.86223	0.966	-6.21752	chr4	87797358	87857354	-
C5	ENSG00000106804	-0.376385	1.87807	-2.25802	0.0350982	0.299779	-3.89332	chr9	123714616	123812554	-
C5AR1	ENSG00000197405	0.141424	2.17701	0.826244	0.418268	0.780139	-5.79998	chr19	47793280	47825323	+
C5orf15	ENSG00000113583	-0.0309574	3.33473	-0.471449	0.642346	0.887497	-6.27791	chr5	133291201	133304478	-
C5orf22	ENSG00000082213	0.129044	2.9896	1.1565	0.260901	0.66071	-5.68599	chr5	31532373	31555165	+
C5orf24	ENSG00000181904	0.00106889	3.95999	0.0169156	0.986669	0.996891	-6.40974	chr5	134181370	134195427	+
C5orf28	ENSG00000151881	0.0337874	2.0647	0.218789	0.828998	0.95627	-6.15253	chr5	43444354	43483995	-
C5orf42	ENSG00000197603	-0.293619	3.35155	-4.19913	0.000429293	0.0347703	0.0226331	chr5	37106330	37249530	-
C5orf45	ENSG00000161010	0.0534343	4.58089	0.60177	0.553987	0.847947	-6.31096	chr5	179261436	179289173	-
C5orf51	ENSG00000205765	0.181605	3.08083	1.68553	0.107193	0.475618	-5.01258	chr5	41904290	41921738	+
C5orf54	ENSG00000221886	0.180027	1.95255	2.42129	0.0249402	0.257295	-3.60335	chr5	159820155	159827104	-
C5orf56	ENSG00000197536	0.110229	4.05221	1.01924	0.320079	0.715301	-5.93321	chr5	131746328	131811736	+
C5orf63	ENSG00000164241	0.312585	1.53542	1.63388	0.117693	0.493059	-4.79218	chr5	126378250	126409184	-
C6	ENSG00000039537	-0.501649	1.05426	-1.35109	0.19153	0.594197	-5.15582	chr5	41142336	41261540	-
C6orf1	ENSG00000186577	-0.19233	2.72826	-1.42742	0.168657	0.564656	-5.32926	chr6	34214157	34217247	-
C6orf106	ENSG00000196821	0.0481222	4.52517	0.605007	0.551876	0.847891	-6.213	chr6	34555065	34664636	-
C6orf120	ENSG00000185127	-0.102307	2.63562	-1.19106	0.247366	0.649318	-5.58353	chr6	170102233	170106401	+
C6orf132	ENSG00000188112	-0.00692017	0.157368	-0.0467718	0.963152	0.990436	-5.81394	chr6	42068856	42110357	-
C6orf136	ENSG00000204564	0.0888891	2.67607	0.842589	0.409273	0.775799	-5.92279	chr6	30614816	30620987	+
C6orf141	ENSG00000197261	0.117566	1.76297	0.640915	0.528745	0.836803	-5.84647	chr6	49518113	49529620	+
C6orf203	ENSG00000130349	0.0713625	2.66072	0.577697	0.569819	0.854312	-6.13942	chr6	107349407	107372546	+
C6orf211	ENSG00000146476	0.198293	2.61269	1.35438	0.190496	0.593427	-5.41298	chr6	151773422	151791236	+
C6orf3	ENSG00000255389	0.191709	1.69272	1.24752	0.226402	0.62816	-5.38931	chr6	111921078	111923498	+
C6orf47	ENSG00000204439	-0.0500448	2.71591	-0.624522	0.539238	0.841503	-6.08996	chr6	31626075	31628549	-
C6orf48	ENSG00000204387	0.149673	5.62333	1.29784	0.208892	0.611658	-5.6545	chr6	31802385	31807541	+
C6orf57	ENSG00000154079	0.184484	1.63153	1.46016	0.159545	0.551172	-5.06825	chr6	71276620	71299272	+
C6orf62	ENSG00000112308	-0.0718159	4.55096	-0.688707	0.498801	0.822689	-6.26787	chr6	24705089	24721064	-
C6orf89	ENSG00000198663	0.018866	4.13628	0.316155	0.755112	0.933495	-6.42734	chr6	36839646	36896740	+
C7	ENSG00000112936	-0.323055	8.07199	-1.20119	0.243501	0.645971	-5.72824	chr5	40909354	40983041	+
C7orf10	ENSG00000175600	-0.193034	1.50009	-0.933344	0.361608	0.743761	-5.65878	chr7	40174575	40900362	+
C7orf26	ENSG00000146576	-0.183143	3.06085	-2.49477	0.021326	0.243178	-3.55609	chr7	6629648	6648357	+
C7orf31	ENSG00000153790	0.0374406	1.75425	0.304197	0.764073	0.936443	-6.091	chr7	25174316	25219975	-
C7orf41	ENSG00000180354	-0.00517013	4.92124	-0.0858218	0.932449	0.98168	-6.43609	chr7	30174426	30202378	+
C7orf43	ENSG00000146826	-0.0300559	2.74643	-0.303893	0.764301	0.936443	-6.23929	chr7	99752043	99756338	-
C7orf49	ENSG00000122783	-0.0407576	3.97855	-0.496101	0.62515	0.879677	-6.31962	chr7	134777115	134855547	-
C7orf50	ENSG00000146540	-0.07293	3.40895	-0.501191	0.621627	0.878008	-6.21737	chr7	1036622	1177896	-
C7orf55	ENSG00000164898	0.064948	3.03397	0.381773	0.706595	0.912802	-6.29634	chr7	139024203	139031065	+
C7orf55-LUC7L2	ENSG00000146963	-0.0264806	4.70261	-0.38382	0.705101	0.912668	-6.42492	chr7	139025105	139108198	+
C7orf60	ENSG00000164603	-0.0460264	2.68955	-0.39805	0.694747	0.908909	-6.1657	chr7	112459202	112579971	-
C7orf63	ENSG00000105792	-0.0764646	2.06751	-0.466281	0.645977	0.889192	-6.07075	chr7	89874488	89940377	+
C7orf73	ENSG00000243317	0.171959	3.67841	2.39152	0.0265607	0.26333	-3.84442	chr7	135347244	135378166	+
C8orf33	ENSG00000182307	-0.380249	3.00886	-4.42303	0.00025348	0.0277396	0.549536	chr8	146277764	146281416	+
C8orf4	ENSG00000176907	-0.278024	4.01824	-1.42025	0.170707	0.568213	-5.47094	chr8	40010989	40012821	+
C8orf44	ENSG00000213865	-0.00628032	2.36594	-0.0409803	0.967712	0.991866	-6.24528	chr8	67579850	67597799	+
C8orf46	ENSG00000169085	-0.479475	1.82185	-3.35984	0.00306793	0.0997319	-1.68376	chr8	67372238	67430759	+
C8orf58	ENSG00000241852	-0.061014	2.04078	-0.461611	0.649267	0.889418	-6.07142	chr8	22457114	22461663	+
C8orf59	ENSG00000176731	-0.224671	4.58096	-1.6883	0.106653	0.474197	-5.08554	chr8	86126311	86132650	-
C8orf76	ENSG00000189376	0.165117	2.9698	1.6447	0.115424	0.489251	-5.06717	chr8	124232196	124253638	-
C8orf82	ENSG00000213563	-0.0529632	2.69595	-0.342036	0.735838	0.925097	-6.24445	chr8	145751117	145754516	-
C9orf114	ENSG00000198917	-0.0484736	3.74914	-0.678968	0.504824	0.82454	-6.12491	chr9	131581930	131592100	-
C9orf131	ENSG00000174038	0.0236661	1.62095	0.192982	0.84889	0.962187	-6.06041	chr9	35041092	35045988	+
C9orf142	ENSG00000148362	-0.289849	3.69044	-2.7662	0.0118048	0.185563	-3.13251	chr9	139886870	139888436	+
C9orf156	ENSG00000136932	-0.0310225	2.69519	-0.240963	0.812	0.950015	-6.26432	chr9	100666771	100684852	-
C9orf16	ENSG00000171159	-0.065553	3.67913	-0.843011	0.409042	0.775768	-6.05071	chr9	130922539	130926207	+
C9orf3	ENSG00000148120	-0.0322211	5.84057	-0.181721	0.857604	0.964752	-6.46949	chr9	97488983	97849441	+
C9orf37	ENSG00000203993	-0.109766	2.62126	-0.930359	0.363114	0.74461	-5.86677	chr9	140509784	140513358	-
C9orf40	ENSG00000135045	0.264175	1.57536	3.90605	0.000855889	0.0498782	-0.511641	chr9	77561497	77567802	-
C9orf41	ENSG00000156017	0.24357	2.54047	1.49038	0.151495	0.542195	-5.21222	chr9	77595936	77643339	-
C9orf47	ENSG00000186354	0.078374	1.32781	0.603224	0.553038	0.847947	-5.80099	chr9	91605778	91611055	+
C9orf64	ENSG00000165118	-0.0463065	2.29356	-0.559695	0.581809	0.859308	-6.08435	chr9	86553226	86571901	-
C9orf69	ENSG00000238227	-0.0565141	2.46662	-0.513106	0.613414	0.87435	-6.14991	chr9	139006427	139010731	-
C9orf72	ENSG00000147894	0.188936	3.13963	2.07718	0.0506798	0.351478	-4.36555	chr9	27546544	27573864	-
C9orf78	ENSG00000136819	-0.0255511	4.28508	-0.331991	0.743298	0.928851	-6.41342	chr9	132589569	132598142	-
C9orf84	ENSG00000165181	0.0940651	1.35976	0.728327	0.474729	0.81146	-5.80283	chr9	114448453	114557288	-
C9orf85	ENSG00000155621	0.160243	2.17472	2.58855	0.0174236	0.222823	-3.2688	chr9	74526426	74600970	+
C9orf89	ENSG00000165233	0.036995	3.0698	0.370831	0.714604	0.916499	-6.27242	chr9	95858500	95875565	+
C9orf9	ENSG00000165698	-0.188796	1.17357	-1.34677	0.192893	0.594691	-5.13597	chr9	135753414	135765588	+
C9orf91	ENSG00000157693	0.0464636	2.64311	0.460946	0.649736	0.889418	-6.184	chr9	117373486	117408702	+
C9orf96	ENSG00000198870	0.107217	1.01978	0.664085	0.514106	0.830448	-5.71261	chr9	136243117	136271220	+
CA1	ENSG00000133742	0.0943983	1.23891	0.60064	0.554725	0.848089	-5.82225	chr8	86239837	86291243	-
CA11	ENSG00000063180	0.11157	2.92105	0.962298	0.34722	0.732236	-5.85678	chr19	49141199	49149569	-
CA12	ENSG00000074410	-0.340564	1.70605	-1.3857	0.18087	0.581379	-5.24052	chr15	63613577	63674360	-
CA13	ENSG00000185015	0.126131	2.02256	0.789528	0.438925	0.792009	-5.86593	chr8	86132816	86196302	+
CA2	ENSG00000104267	0.13407	2.20717	0.950542	0.353014	0.735261	-5.78706	chr8	86376081	86393722	+
CA4	ENSG00000167434	-0.509461	2.29773	-1.98877	0.0603703	0.377769	-4.4162	chr17	58227297	58248260	+
CA5B	ENSG00000169239	-0.033307	2.59244	-0.496862	0.624623	0.879415	-5.9127	chrX	15706953	15805747	+
CA5BP1	ENSG00000186312	-0.0763145	2.89579	-0.7429	0.46605	0.805576	-6.03329	chrX	15693055	15721847	+
CAAP1	ENSG00000120159	-0.0343956	2.44289	-0.478666	0.63729	0.885071	-6.11861	chr9	26840683	26892802	-
CAB39	ENSG00000135932	0.133873	4.5754	1.84323	0.0799405	0.42367	-4.87143	chr2	231577560	231685790	+
CAB39L	ENSG00000102547	0.100815	4.51133	0.724476	0.477039	0.811476	-6.23288	chr13	49882786	50018262	-
CABIN1	ENSG00000099991	-0.105551	4.60168	-1.42898	0.168212	0.563958	-5.4508	chr22	24407642	24574596	+
CABLES1	ENSG00000134508	0.0382564	2.1614	0.25806	0.798958	0.9462	-6.18876	chr18	20714528	20840431	+
CABP1	ENSG00000157782	0.148884	1.23398	0.928648	0.363979	0.745322	-5.62591	chr12	121078355	121105127	+
CABYR	ENSG00000154040	0.207443	1.04139	1.21638	0.237789	0.638858	-5.26458	chr18	21718942	21741567	+
CACFD1	ENSG00000160325	-0.0210178	1.98781	-0.141588	0.8888	0.972585	-6.17176	chr9	136325089	136335970	+
CACHD1	ENSG00000158966	-0.0766529	2.43475	-0.489823	0.629509	0.882499	-6.143	chr1	64936428	65158741	+
CACNA1C	ENSG00000151067	-0.0699967	4.483	-0.350478	0.729589	0.923015	-6.37399	chr12	2079952	2802108	+
CACNA1C-AS1	ENSG00000246627	0.0749179	0.957567	0.346432	0.732582	0.924002	-5.89293	chr12	2785167	2800366	-
CACNA1D	ENSG00000157388	0.10371	0.705419	0.475132	0.639763	0.886321	-5.82293	chr3	53528683	53847760	+
CACNA1H	ENSG00000196557	0.0981244	3.58139	0.490968	0.628713	0.881921	-6.28535	chr16	1203241	1271771	+
CACNA1I	ENSG00000100346	-0.219332	0.116665	-1.36701	0.186565	0.588866	-4.94209	chr22	39966758	40085742	+
CACNA2D1	ENSG00000153956	0.25267	3.83686	4.15576	0.000475446	0.0360635	-0.0907747	chr7	81575760	82073114	-
CACNA2D3	ENSG00000157445	-0.0387372	1.29168	-0.200368	0.843186	0.960044	-6.0074	chr3	54156574	55108584	+
CACNB1	ENSG00000067191	-0.0446837	2.20806	-0.279143	0.782958	0.942043	-6.17309	chr17	37329709	37353956	-
CACNB2	ENSG00000165995	-0.0932608	4.31337	-0.845594	0.407633	0.774426	-6.10578	chr10	18429606	18830798	+
CACNB3	ENSG00000167535	0.211859	2.37926	1.33771	0.195782	0.597939	-5.384	chr12	49207577	49222724	+
CACTIN	ENSG00000105298	0.0553897	2.8846	0.52506	0.605227	0.871503	-6.19992	chr19	3610639	3626813	-
CACUL1	ENSG00000151893	0.21021	3.92723	3.87058	0.000930347	0.05219	-0.755536	chr10	120433679	120514761	-
CACYBP	ENSG00000116161	0.377314	5.78768	1.57608	0.13046	0.513387	-5.27006	chr1	174968300	174980851	+
CAD	ENSG00000084774	0.139468	3.09402	1.07822	0.293577	0.690384	-5.78766	chr2	27440258	27466811	+
CADM1	ENSG00000182985	-0.0223969	4.25778	-0.307209	0.761813	0.935831	-6.42408	chr11	115039938	115375675	-
CADM2	ENSG00000175161	-0.0514359	3.72311	-0.280896	0.781632	0.941656	-6.38716	chr3	85008132	86123579	+
CADM3	ENSG00000162706	-0.0726334	4.23638	-0.616867	0.544177	0.84429	-6.28362	chr1	159141399	159173103	+
CADM4	ENSG00000105767	-0.0690458	2.78286	-0.421186	0.678044	0.901041	-6.22105	chr19	44126520	44143991	-
CADPS	ENSG00000163618	0.377299	2.43258	1.29519	0.209785	0.612286	-5.44561	chr3	62384022	62861054	-
CADPS2	ENSG00000081803	-0.127527	2.4797	-1.3082	0.20542	0.60719	-5.43391	chr7	121958481	122526813	-
CALB2	ENSG00000172137	0.544865	3.2373	1.55454	0.135504	0.521874	-5.21267	chr16	71392616	71424341	+
CALCOCO1	ENSG00000012822	-0.14804	6.33002	-1.23095	0.232407	0.63305	-5.6959	chr12	54104903	54121529	-
CALCOCO2	ENSG00000136436	-0.0524931	7.05037	-0.709641	0.485996	0.817002	-6.17974	chr17	46908350	46943884	+	Hypo-
CALCRL	ENSG00000064989	-0.103998	3.73704	-0.95789	0.349384	0.733402	-5.97752	chr2	188207856	188313187	-
CALD1	ENSG00000122786	-0.115423	8.6987	-0.608953	0.549308	0.846761	-6.21008	chr7	134429003	134655479	+
CALHM2	ENSG00000138172	-0.0988573	3.96448	-1.99209	0.0599788	0.37713	-4.52528	chr10	105206543	105212660	-
CALM1	ENSG00000198668	0.122414	6.8947	1.61299	0.12218	0.499593	-5.14088	chr14	90862846	90874605	+
CALM2	ENSG00000143933	0.169747	7.52209	1.74524	0.0960581	0.4578	-4.97191	chr2	47387221	47403740	-
CALM3	ENSG00000160014	0.123854	6.10152	1.50284	0.148273	0.537459	-5.36259	chr19	47104331	47114050	+
CALML4	ENSG00000129007	0.218206	2.62489	2.23868	0.0365256	0.305385	-4.01905	chr15	68483043	68498417	-
CALR	ENSG00000179218	0.174226	7.25147	1.18897	0.248168	0.650212	-5.74442	chr19	13049392	13055303	+
CALU	ENSG00000128595	-0.0699748	5.1089	-0.536122	0.597698	0.868155	-6.35852	chr7	128379346	128411861	+
CALY	ENSG00000130643	0.0142114	2.13338	0.0477437	0.962387	0.990152	-6.18165	chr10	135138927	135150475	-
CAMK1	ENSG00000134072	-0.254795	3.2591	-2.86547	0.00946573	0.165706	-2.90099	chr3	9799026	9811676	-
CAMK1D	ENSG00000183049	0.086729	2.33965	0.791897	0.437574	0.791054	-5.9365	chr10	12391481	12877545	+
CAMK2A	ENSG00000070808	0.199871	0.675018	0.98102	0.338127	0.72566	-5.43786	chr5	149599054	149669854	-
CAMK2D	ENSG00000145349	0.0795549	5.01772	1.09523	0.286235	0.685326	-5.90236	chr4	114372188	114683083	-
CAMK2G	ENSG00000148660	0.101794	4.41582	1.55691	0.134939	0.521026	-5.17065	chr10	75572259	75634343	-
CAMK2N1	ENSG00000162545	0.134468	3.63917	0.915846	0.370496	0.74993	-6.02479	chr1	20808884	20812713	-
CAMK4	ENSG00000152495	0.0846211	2.59195	0.328178	0.746137	0.929578	-6.20816	chr5	110559351	110830584	+
CAMKK1	ENSG00000004660	-0.065753	1.60262	-0.370763	0.714654	0.916499	-6.02056	chr17	3763609	3798185	-
CAMKK2	ENSG00000110931	0.115271	3.78714	1.92865	0.0678704	0.396761	-4.64209	chr12	121675497	121736111	-	NS
CAMKMT	ENSG00000143919	0.0788685	2.50468	0.448667	0.658423	0.892483	-6.18591	chr2	44589089	44999731	+
CAMLG	ENSG00000164615	0.125496	3.96059	1.11456	0.278058	0.680129	-5.80949	chr5	134074191	134087847	+
CAMSAP1	ENSG00000130559	0.145354	3.79838	0.999493	0.329318	0.720523	-5.94183	chr9	138700333	138799074	-
CAMSAP2	ENSG00000118200	-0.0278174	4.0054	-0.328001	0.746269	0.929578	-6.41214	chr1	200708686	200829832	+
CAMSAP3	ENSG00000076826	0.432477	0.750657	2.12947	0.0456303	0.336846	-3.96229	chr19	7660788	7683190	+
CAMTA1	ENSG00000171735	0.17768	4.7288	2.61875	0.0163169	0.216392	-3.42533	chr1	6845384	7829766	+
CAMTA2	ENSG00000108509	0.153293	4.13072	2.09124	0.0492746	0.347638	-4.37451	chr17	4871287	4890960	-
CAND1	ENSG00000111530	0.0850446	5.14538	1.24596	0.226964	0.629031	-5.73064	chr12	67663061	67713731	+
CAND2	ENSG00000144712	0.235433	1.96965	1.9142	0.0697922	0.40049	-4.48039	chr3	12837971	12913415	+
CANT1	ENSG00000171302	0.261514	3.43297	2.75437	0.0121178	0.187355	-3.14081	chr17	76987799	77005949	-
CANX	ENSG00000127022	0.12513	7.33869	2.00324	0.0586784	0.374698	-4.57495	chr5	179105629	179157926	+	Hyper-
CAP1	ENSG00000131236	-0.0283676	6.02681	-0.696072	0.494274	0.819654	-6.20079	chr1	40505905	40538321	+
CAP2	ENSG00000112186	0.162706	3.69457	1.04219	0.309571	0.705131	-5.87702	chr6	17393447	17558023	+
CAPG	ENSG00000042493	-0.28905	3.46238	-1.84169	0.0801753	0.424443	-4.82312	chr2	85621871	85645555	-
CAPN1	ENSG00000014216	-0.0832354	4.8707	-1.27516	0.21665	0.618871	-5.7071	chr11	64948037	64979477	+
CAPN10	ENSG00000142330	0.0339342	3.1485	0.514481	0.61247	0.874222	-6.1801	chr2	241526133	241557122	+	Hyper-
CAPN15	ENSG00000103326	0.115806	3.0699	1.13013	0.271593	0.672567	-5.72111	chr16	577717	604636	+
CAPN2	ENSG00000162909	-0.089064	5.92725	-1.27342	0.217253	0.618871	-5.63947	chr1	223889295	223963720	+
CAPN3	ENSG00000092529	-0.241416	2.6138	-1.05328	0.304583	0.700545	-5.73834	chr15	42640301	42704516	+
CAPN5	ENSG00000149260	0.0237686	2.52247	0.167001	0.869021	0.967495	-6.2626	chr11	76777979	76837201	+
CAPN6	ENSG00000077274	0.192925	1.75146	0.681944	0.502979	0.824318	-5.87745	chrX	110488331	110513751	-
CAPN7	ENSG00000131375	-0.00306853	4.79293	-0.0421168	0.966817	0.991592	-6.45761	chr3	15247659	15294425	+
CAPNS1	ENSG00000126247	-0.0437635	6.36268	-0.486484	0.631833	0.883625	-6.34144	chr19	36630477	36641255	+	Hypo-
CAPRIN1	ENSG00000135387	-0.0954226	5.64618	-1.52085	0.143717	0.533792	-5.36675	chr11	34073230	34122703	+
CAPRIN2	ENSG00000110888	-0.238986	3.69937	-2.92635	0.00825839	0.15537	-2.753	chr12	30862486	30907885	-
CAPS	ENSG00000105519	-0.13659	3.75824	-1.24443	0.227514	0.629133	-5.66287	chr19	5911718	5915888	+
CAPS2	ENSG00000180881	-0.146228	2.98305	-1.63477	0.117504	0.492755	-5.05737	chr12	75669759	75784708	-
CAPZA1	ENSG00000116489	0.0719117	5.27714	0.970563	0.343185	0.729555	-5.97721	chr1	113161795	113214241	+
CAPZA2	ENSG00000198898	0.104726	5.58987	1.50371	0.148051	0.536998	-5.33126	chr7	116451124	116562103	+
CAPZB	ENSG00000077549	-0.0134148	6.05007	-0.152556	0.880254	0.969563	-6.46035	chr1	19665267	19812066	-
CARD10	ENSG00000100065	-0.00991285	2.17169	-0.130392	0.897539	0.975743	-6.16326	chr22	37886400	37915549	-
CARD11	ENSG00000198286	-0.0459389	1.84688	-0.232167	0.818732	0.951471	-6.08894	chr7	2945775	3083579	-
CARD16	ENSG00000204397	0.0980119	3.49026	0.710028	0.485761	0.816854	-6.05797	chr11	104912053	104972158	-
CARD6	ENSG00000132357	0.0379993	2.38377	0.253258	0.802615	0.94687	-6.25629	chr5	40841286	40860275	+
CARD8	ENSG00000105483	-0.0834025	4.66801	-1.16598	0.257135	0.658149	-5.75797	chr19	48684027	48759203	-
CARF	ENSG00000138380	-0.11373	3.07335	-1.29649	0.209347	0.611666	-5.49074	chr2	203776937	203851786	+
CARHSP1	ENSG00000153048	-0.0414597	4.67595	-0.408592	0.687115	0.906042	-6.42656	chr16	8946799	8962866	-
CARKD	ENSG00000213995	-0.0151138	3.80321	-0.189049	0.851931	0.963117	-6.43766	chr13	111267881	111292340	+
CARM1	ENSG00000142453	0.0339204	3.77171	0.536016	0.59777	0.868155	-6.24935	chr19	10982189	11033453	+
CARS	ENSG00000110619	0.0643303	3.81002	0.621038	0.541483	0.842468	-6.24886	chr11	3022152	3078843	-
CARS2	ENSG00000134905	-0.145657	4.43997	-1.72319	0.100049	0.463874	-5.07964	chr13	111293759	111365950	-
CASC15	ENSG00000272168	0.113251	3.0167	0.960673	0.348016	0.732828	-5.87828	chr6	21665003	22214734	+
CASC2	ENSG00000177640	-0.346339	1.10042	-2.08086	0.050309	0.350168	-4.0598	chr10	119805790	119969663	+
CASC3	ENSG00000108349	0.0446516	5.9127	0.911993	0.372472	0.750791	-5.92855	chr17	38296571	38328436	+
CASC4	ENSG00000166734	-0.0575564	5.0944	-1.0123	0.323304	0.71742	-5.96726	chr15	44580927	44707956	+
CASC7	ENSG00000259758	0.111835	3.42552	1.92839	0.0679057	0.396761	-4.54707	chr8	141530255	141539600	-
CASD1	ENSG00000127995	-0.018258	3.29314	-0.236748	0.815224	0.950095	-6.36176	chr7	94138531	94186331	+
CASK	ENSG00000147044	0.0661908	3.75085	0.760788	0.455527	0.800264	-6.14812	chrX	41374187	41782716	-
CASKIN2	ENSG00000177303	-0.300551	3.43272	-2.93525	0.00809474	0.15384	-2.7438	chr17	73496342	73511664	-
CASP1	ENSG00000137752	0.0219085	4.11809	0.118929	0.9065	0.977494	-6.47212	chr11	104896170	104972158	-	Hypo-
CASP10	ENSG00000003400	0.201863	2.93983	1.41652	0.171782	0.568565	-5.34291	chr2	202047604	202094129	+
CASP12	ENSG00000204403	0.368665	1.00977	2.91245	0.00852027	0.156703	-2.52531	chr11	104756445	104769397	-
CASP2	ENSG00000106144	-0.0509249	3.18558	-0.762306	0.454641	0.799917	-6.08161	chr7	142985308	143004789	+
CASP3	ENSG00000164305	0.0630621	2.57167	0.752482	0.460396	0.802509	-6.00879	chr4	185548850	185570663	-	Hypo-
CASP4	ENSG00000196954	-0.191162	5.0638	-3.08185	0.00580915	0.132174	-2.48766	chr11	104813593	104840163	-	NS
CASP6	ENSG00000138794	-0.00969863	2.78288	-0.0934465	0.926465	0.981339	-6.20895	chr4	110609785	110624739	-
CASP7	ENSG00000165806	0.0625328	3.7424	0.357364	0.724506	0.92119	-6.38122	chr10	115438942	115490662	+
CASP8	ENSG00000064012	0.0255143	3.42109	0.285064	0.778482	0.941187	-6.33129	chr2	202098166	202152434	+	NS
CASP8AP2	ENSG00000118412	-0.147897	3.17632	-2.68046	0.0142592	0.201791	-3.20461	chr6	90539613	90584155	+
CASP9	ENSG00000132906	-0.391188	2.35087	-5.36029	2.87178e-05	0.0094687	2.60193	chr1	15817327	15853029	-
CASQ2	ENSG00000118729	0.193847	3.21014	1.15797	0.260314	0.659949	-5.71347	chr1	116242628	116311402	-
CASS4	ENSG00000087589	0.0863949	0.518383	0.659367	0.517069	0.830895	-5.64803	chr20	54987168	55034396	+
CAST	ENSG00000153113	0.0310639	6.49107	0.385698	0.703731	0.912592	-6.37135	chr5	95860971	96115299	+
CASZ1	ENSG00000130940	0.354347	3.25714	3.68143	0.00145025	0.0673106	-1.08349	chr1	10696661	10856707	-
CAT	ENSG00000121691	0.105991	5.20418	1.27386	0.217099	0.618871	-5.62064	chr11	34460472	34493609	+	Hyper-
CATSPER2	ENSG00000166762	0.192895	1.85734	1.45676	0.160471	0.55264	-5.10507	chr15	43920701	43960316	-
CATSPERG	ENSG00000099338	-0.181328	1.76268	-1.23953	0.229284	0.630463	-5.33723	chr19	38826415	38861589	+
CAV1	ENSG00000105974	0.0297758	6.30943	0.229585	0.820711	0.95215	-6.4252	chr7	116164839	116201233	+
CAV2	ENSG00000105971	0.0387031	3.96635	0.376378	0.71054	0.914703	-6.40446	chr7	115927434	116148595	+
CBFA2T2	ENSG00000078699	0.121547	3.82265	1.33847	0.195538	0.597705	-5.57954	chr20	32077881	32237842	+
CBFA2T3	ENSG00000129993	-0.0753163	2.35191	-0.642733	0.527588	0.836116	-6.01231	chr16	88941266	89043612	-
CBFB	ENSG00000067955	-0.0507766	4.6783	-0.648934	0.523653	0.834925	-6.27877	chr16	67063019	67134961	+
CBL	ENSG00000110395	0.00723826	3.22944	0.0899403	0.929216	0.981339	-6.35261	chr11	119076752	119178859	+
CBLB	ENSG00000114423	-0.0194652	5.14641	-0.134831	0.894073	0.974117	-6.3641	chr3	105374305	105588396	-
CBLL1	ENSG00000105879	0.211138	3.60304	2.67772	0.014345	0.20245	-3.31116	chr7	107384142	107402112	+
CBR1	ENSG00000159228	0.160398	3.77482	1.34524	0.193379	0.595167	-5.5688	chr21	37442239	37445464	+
CBR3	ENSG00000159231	-0.327504	1.71824	-2.42993	0.0244873	0.255867	-3.53255	chr21	37507210	37518864	+
CBR4	ENSG00000145439	0.237776	3.76974	4.02071	0.00065347	0.044749	-0.409595	chr4	169784921	169931426	-
CBS	ENSG00000160200	-0.553692	2.91743	-5.95038	7.58797e-06	0.00518006	3.85971	chr21	44473301	44497053	-
CBWD1	ENSG00000172785	-0.15301	3.87944	-1.60613	0.123685	0.50188	-5.22439	chr9	121041	188979	-
CBWD2	ENSG00000136682	0.16996	4.10038	2.44246	0.0238447	0.253965	-3.80126	chr2	114195268	114253766	+
CBWD3	ENSG00000196873	0.00285601	2.01271	0.019094	0.984952	0.996823	-6.1119	chr9	70856397	70914929	+
CBWD5	ENSG00000147996	0.273068	4.20175	5.87325	9.00997e-06	0.00561595	3.6884	chr9	70432004	70497240	-
CBWD6	ENSG00000204790	0.204915	4.02824	1.75975	0.0935079	0.451509	-4.99972	chr9	69204538	69269662	-
CBWD7	ENSG00000215126	0.396291	2.22731	1.93845	0.0665948	0.393663	-4.48922	chr9	42668608	42714962	+
CBX1	ENSG00000108468	0.166945	4.24414	2.03297	0.0553355	0.366077	-4.56734	chr17	46147414	46178883	-
CBX3	ENSG00000122565	0.0515208	4.99032	0.714657	0.482956	0.815603	-6.23654	chr7	26240782	26252976	+
CBX4	ENSG00000141582	0.0950831	2.43737	1.01622	0.321478	0.71622	-5.74861	chr17	77806955	77813228	-
CBX5	ENSG00000094916	0.146663	4.43715	2.38984	0.0266551	0.263718	-3.89834	chr12	54624724	54673886	-
CBX6	ENSG00000183741	0.0416935	4.20805	0.591159	0.560937	0.851017	-6.24479	chr22	39257455	39268319	-
CBX7	ENSG00000100307	-0.0497044	4.88039	-0.446574	0.659909	0.892941	-6.38788	chr22	39516172	39548679	-
CBY1	ENSG00000100211	-0.190082	3.65031	-3.0927	0.00566731	0.130621	-2.42093	chr22	39052641	39069859	+
CC2D1A	ENSG00000132024	0.0419101	3.67635	0.593739	0.559243	0.849811	-6.22541	chr19	14017014	14041692	+
CC2D1B	ENSG00000154222	-0.165158	3.50416	-1.3476	0.19263	0.594691	-5.54326	chr1	52811395	52831865	-
CC2D2A	ENSG00000048342	0.131314	4.34932	1.08153	0.292138	0.690306	-5.89423	chr4	15471489	15603180	+
CCAR1	ENSG00000060339	-0.0146103	4.80627	-0.165023	0.870558	0.967901	-6.46721	chr10	70480769	70552134	+
CCAR2	ENSG00000158941	-0.0993688	4.89747	-1.07559	0.294723	0.690384	-5.9355	chr8	22462145	22479027	+
CCBE1	ENSG00000183287	-0.156606	2.10295	-0.849838	0.405323	0.773798	-5.82421	chr18	57098172	57364612	-
CCBL1	ENSG00000171097	-0.184636	2.10366	-0.886512	0.38572	0.761645	-5.82109	chr9	131595221	131644773	-
CCBL2	ENSG00000137944	-0.196013	2.46968	-2.4956	0.0212884	0.243178	-3.46319	chr1	89401456	89458636	-
CCDC101	ENSG00000176476	0.235265	3.92787	1.77297	0.0912351	0.446703	-4.95593	chr16	28565236	28603111	+
CCDC102A	ENSG00000135736	0.047249	2.4623	0.387194	0.702641	0.912142	-6.18695	chr16	57546090	57570511	-
CCDC102B	ENSG00000150636	-0.320505	2.77228	-2.60405	0.0168472	0.219248	-3.33746	chr18	66382446	66722426	+
CCDC104	ENSG00000163001	-0.0857204	4.35663	-1.05736	0.302766	0.698495	-5.92476	chr2	55746740	55773015	+
CCDC106	ENSG00000173581	0.0810747	1.8211	0.581381	0.567382	0.852887	-5.96295	chr19	56152428	56164527	+
CCDC107	ENSG00000159884	0.188764	3.90066	3.08579	0.00575721	0.131488	-2.4513	chr9	35658301	35661508	+
CCDC109B	ENSG00000005059	0.162394	2.78604	1.07633	0.294401	0.690384	-5.72207	chr4	110481361	110609874	+
CCDC112	ENSG00000164221	-0.12794	1.65841	-0.815262	0.424382	0.784394	-5.78815	chr5	114602885	114632528	-
CCDC115	ENSG00000136710	-0.164941	2.71176	-2.17723	0.0414207	0.322111	-4.15347	chr2	131095814	131099922	-
CCDC117	ENSG00000159873	0.145522	4.03391	1.41442	0.172389	0.568856	-5.47128	chr22	29168662	29185283	+
CCDC12	ENSG00000160799	-0.0247753	4.33598	-0.362281	0.720885	0.919368	-6.4014	chr3	46963216	47023500	-
CCDC120	ENSG00000147144	0.187151	1.8338	2.00047	0.058999	0.374698	-4.29774	chrX	48911101	48927509	+
CCDC121	ENSG00000176714	0.0936211	1.51818	0.800338	0.432779	0.788601	-5.75909	chr2	27848506	27851879	-
CCDC124	ENSG00000007080	0.0719948	4.44803	0.806139	0.429502	0.7879	-6.12262	chr19	18043825	18054800	+
CCDC125	ENSG00000183323	-0.0517303	1.58537	-0.331095	0.743965	0.929128	-6.0523	chr5	68576002	68628636	-
CCDC126	ENSG00000169193	0.0302827	2.70872	0.265326	0.793433	0.944444	-6.28556	chr7	23636998	23684327	+
CCDC127	ENSG00000164366	-0.0747757	2.15281	-1.09493	0.286366	0.685326	-5.61663	chr5	196986	218330	-
CCDC13	ENSG00000244607	0.267675	1.30071	2.5526	0.0188327	0.230363	-3.24894	chr3	42734155	42814745	-
CCDC130	ENSG00000104957	0.00507394	4.08517	0.0567775	0.955277	0.98837	-6.45846	chr19	13842574	13874110	+
CCDC132	ENSG00000004766	0.177278	3.67598	1.75908	0.0936243	0.451919	-4.96576	chr7	92861653	92988338	+
CCDC134	ENSG00000100147	-0.0669815	1.88244	-0.661776	0.515555	0.830895	-5.83461	chr22	42196683	42222303	+
CCDC136	ENSG00000128596	-0.0677591	3.44373	-0.358536	0.723643	0.920591	-6.3179	chr7	128430811	128462186	+
CCDC137	ENSG00000185298	0.089121	2.62428	0.875267	0.391664	0.766015	-5.91814	chr17	79633394	79640934	+
CCDC138	ENSG00000163006	0.00165245	1.09531	0.0121273	0.990442	0.99761	-5.98277	chr2	109403213	109501933	+
CCDC14	ENSG00000175455	-0.0898761	3.97484	-0.704637	0.489039	0.818174	-6.2026	chr3	123616152	123680564	-
CCDC141	ENSG00000163492	-0.424991	2.09582	-2.76077	0.0119475	0.186986	-2.9341	chr2	179694484	179914813	-
CCDC142	ENSG00000135637	0.031817	3.31183	0.472557	0.641568	0.887107	-6.268	chr2	74699113	74710535	-
CCDC144A	ENSG00000170160	0.055898	2.45041	0.120213	0.905496	0.977494	-6.2537	chr17	16592851	16707767	+
CCDC144B	ENSG00000154874	-0.225499	3.94088	-0.912621	0.37215	0.750673	-6.0244	chr17	18441117	18528930	-
CCDC144CP	ENSG00000154898	0.26807	1.46024	2.24644	0.0359467	0.303265	-3.84546	chr17	20224477	20306870	+
CCDC146	ENSG00000135205	-0.167712	3.15079	-1.51067	0.146277	0.534818	-5.24165	chr7	76751751	76958850	+
CCDC149	ENSG00000181982	-0.225507	3.66359	-3.22591	0.00417833	0.113448	-2.06406	chr4	24807739	24981826	-
CCDC152	ENSG00000198865	0.22194	1.43481	2.6145	0.0164685	0.217356	-3.11832	chr5	42756903	42802462	+
CCDC154	ENSG00000197599	0.033213	0.661473	0.134522	0.894314	0.974158	-5.88883	chr16	1484384	1494557	-
CCDC159	ENSG00000183401	-0.0117343	3.77599	-0.0826438	0.934944	0.982723	-6.4225	chr19	11455360	11465620	+
CCDC167	ENSG00000198937	-0.269756	2.27998	-2.96033	0.00765019	0.149215	-2.47731	chr6	37450696	37467698	-
CCDC171	ENSG00000164989	-0.0537532	1.56058	-0.330865	0.744136	0.929128	-6.02597	chr9	15552895	16061661	+
CCDC174	ENSG00000154781	-0.0671409	3.59098	-0.526635	0.604152	0.871166	-6.3005	chr3	14693271	14714166	+
CCDC176	ENSG00000119636	0.0682243	1.7343	0.541502	0.594054	0.866187	-5.91312	chr14	74486056	74549566	+
CCDC18	ENSG00000122483	0.139154	2.15441	0.703038	0.490014	0.818174	-5.97548	chr1	93645476	93744287	+
CCDC180	ENSG00000197816	0.0285698	2.67461	0.243712	0.809899	0.948898	-6.07875	chr9	100000765	100140806	+
CCDC22	ENSG00000101997	0.135721	1.89448	1.66765	0.110733	0.481783	-4.83879	chrX	49091927	49106987	+
CCDC23	ENSG00000177868	0.146182	2.84115	1.3523	0.191148	0.593907	-5.39549	chr1	43272723	43282954	-
CCDC24	ENSG00000159214	0.36547	1.72551	2.15464	0.0433661	0.328592	-4.03567	chr1	44457031	44462200	+
CCDC25	ENSG00000147419	-0.140752	3.40432	-1.13136	0.271088	0.671736	-5.77711	chr8	27590835	27630170	-
CCDC28A	ENSG00000024862	-0.03235	2.77467	-0.328242	0.746089	0.929578	-6.24677	chr6	139094657	139114456	+
CCDC28B	ENSG00000160050	0.243547	1.74929	2.98989	0.00715634	0.144435	-2.43858	chr1	32665987	32670988	+
CCDC3	ENSG00000151468	0.0504419	2.48242	0.284868	0.77863	0.941187	-6.24775	chr10	12938627	13141652	-
CCDC30	ENSG00000186409	-0.0575078	1.9389	-0.428941	0.672482	0.898398	-6.0778	chr1	42929001	43120335	+
CCDC34	ENSG00000109881	0.0501589	1.18519	0.285705	0.777998	0.941055	-5.99274	chr11	27352374	27385415	-
CCDC36	ENSG00000173421	0.587644	1.59754	2.42534	0.0247272	0.257148	-3.52643	chr3	49235861	49295537	+
CCDC40	ENSG00000141519	-0.125103	2.4326	-0.779178	0.444861	0.795046	-5.9427	chr17	78010435	78074412	+
CCDC41	ENSG00000173588	-0.10702	2.63357	-0.799422	0.433298	0.789098	-5.97459	chr12	94700225	94853764	-
CCDC43	ENSG00000180329	0.0164354	2.32205	0.218265	0.829401	0.95658	-6.14999	chr17	42750437	42767147	-
CCDC47	ENSG00000108588	0.0464711	4.73306	0.913539	0.371678	0.750582	-6.09012	chr17	61822610	61853711	-
CCDC50	ENSG00000152492	-0.0497335	4.69166	-0.858492	0.400641	0.771055	-6.12498	chr3	191046866	191116459	+
CCDC53	ENSG00000120860	0.00557146	3.93391	0.04831	0.961941	0.990152	-6.46328	chr12	102406705	102455927	-
CCDC57	ENSG00000176155	-0.0404591	3.76867	-0.368247	0.7165	0.917529	-6.35851	chr17	80059336	80170706	-
CCDC58	ENSG00000160124	0.31498	2.72712	1.74198	0.0966392	0.459052	-4.86459	chr3	122078438	122102078	-
CCDC59	ENSG00000133773	0.163795	3.91954	1.73045	0.0987192	0.462353	-5.01984	chr12	82617460	82752584	-
CCDC6	ENSG00000108091	0.246364	3.80248	3.11491	0.00538754	0.127295	-2.38058	chr10	61548521	61666414	-
CCDC61	ENSG00000104983	-0.125987	2.48091	-1.09135	0.287897	0.686623	-5.63586	chr19	46498339	46524576	+
CCDC64	ENSG00000135127	-0.205051	2.33282	-0.905075	0.376039	0.754061	-5.79717	chr12	120427673	120532298	+
CCDC66	ENSG00000180376	0.140078	4.74346	1.29157	0.211013	0.612898	-5.67594	chr3	56591189	56655846	+
CCDC68	ENSG00000166510	-0.3743	1.95388	-2.58337	0.0176202	0.223741	-3.29432	chr18	52568740	52626739	-
CCDC69	ENSG00000198624	-0.0915609	5.24643	-0.744016	0.465389	0.80548	-6.17398	chr5	150560613	150603706	-
CCDC7	ENSG00000216937	-0.343383	3.98072	-4.34488	0.000304616	0.0296064	0.349011	chr10	32735068	32863492	+
CCDC71	ENSG00000177352	-0.063346	1.95785	-0.942744	0.356893	0.739154	-5.68204	chr3	49199968	49203754	-
CCDC71L	ENSG00000253276	-0.156942	2.71787	-1.18316	0.250411	0.651997	-5.54083	chr7	106297211	106301442	-
CCDC74A	ENSG00000163040	-0.0351937	1.06662	-0.274831	0.786223	0.942406	-5.94564	chr2	132285248	132291239	+
CCDC77	ENSG00000120647	-0.13249	2.42622	-0.950762	0.352905	0.735261	-5.80445	chr12	498439	551811	+
CCDC78	ENSG00000162004	0.0183428	1.17821	0.121907	0.904171	0.977484	-5.99571	chr16	772582	776954	-
CCDC8	ENSG00000169515	0.0585103	1.40471	0.603855	0.552627	0.847947	-5.83667	chr19	46913629	46916841	-
CCDC80	ENSG00000091986	0.0160823	4.62898	0.0278795	0.97803	0.994882	-6.49527	chr3	112323407	112368377	-
CCDC81	ENSG00000149201	-0.133799	0.797143	-0.826882	0.417915	0.780006	-5.61438	chr11	86085778	86134151	+
CCDC82	ENSG00000149231	-0.265063	4.01585	-2.35315	0.0287936	0.274276	-3.96964	chr11	96085933	96123087	-
CCDC84	ENSG00000186166	-0.0400542	4.41268	-0.689695	0.498192	0.822158	-6.18967	chr11	118868852	118886501	+
CCDC85A	ENSG00000055813	0.0860031	0.884038	0.633055	0.533763	0.83821	-5.7345	chr2	56411258	56613308	+
CCDC85B	ENSG00000175602	0.0678623	3.05391	0.517161	0.610631	0.873894	-6.21664	chr11	65657875	65659105	+
[truncated: 12,337 more rows]
