# Supplementary material for: Epigenetic inactivation of the autophagy–lysosomal system in appendix in Parkinson’s disease
Source: Nat Commun. 2021 Aug 26;12:5134. doi: 10.1038/s41467-021-25474-x (PMC8390554; doi:10.1038/s41467-021-25474-x)
Supplement: Supplementary file 6 — Supplementary Data 3 [file 41467_2021_25474_MOESM6_ESM.xlsx]

## Sheet: Supplementary_Data_3
Chr	Gene	ID	SNP	Type	Seq	Str	logFC	AveExpr	t	P.Value	adj.P.Val	B	BetaFC
chr1	TP73	chr1_3269315	3269315	CG	CGA	+	1.55342	-1.776	1.80639	0.0863946	0.554264	-4.74187	0.209348
chr1	TP73	chr1_3269323	3269323	CG	CGC	+	0.359156	-1.37287	0.514969	0.612393	0.923181	-6.16045	0.0446412
chr1	TP73	chr1_3269354	3269354	CG	CGC	+	0.460369	-1.28259	0.999284	0.329958	0.808887	-5.7661	0.0572468
chr1	TP73	chr1_3269389	3269389	CG	CGC	+	0.990569	-1.982	1.42939	0.168799	0.680866	-5.27749	0.112229
chr1	TP73	chr1_3269408	3269408	CG	CGG	+	1.85456	-3.23421	2.50257	0.0214132	0.332784	-3.53092	0.134773
chr1	TP73	chr1_3269434	3269434	CG	CGG	+	1.13888	-1.83722	1.83799	0.0814275	0.54353	-4.70222	0.157044
chr1	TP73	chr1_3269449	3269449	CG	CGC	+	0.263179	-1.15852	0.630947	0.535438	0.900363	-6.07907	0.0365831
chr1	TP73	chr1_3269657	3269657	CG	CGC	+	-0.299295	-0.897522	-0.599952	0.555482	0.906956	-6.04846	-0.0478147
chr1	TP73	chr1_3269665	3269665	CG	CGA	+	-1.75199	-3.89053	-1.44277	0.165037	0.676487	-5.26567	-0.099858
chr1	TP73	chr1_3269674	3269674	CG	CGA	+	-0.0416087	-2.29714	-0.0460594	0.963734	0.994908	-6.2509	-0.00481185
chr1	TP73	chr1_3269703	3269703	CG	CGC	+	0.0181789	-3.23707	0.0338943	0.973308	0.996236	-6.1865	0.000586654
chr1	TP73	chr1_3269704	3269704	CG	CGT	-	-0.419254	-1.43184	-1.31009	0.205466	0.718311	-5.44575	-0.0560904
chr1	TP73	chr1_3269711	3269711	CG	CGT	+	-0.309014	-3.4668	-0.596359	0.55783	0.90794	-5.95403	-0.0287305
chr1	TP73	chr1_3269712	3269712	CG	CGT	-	0.341651	-1.51251	0.611757	0.547801	0.904608	-6.10985	0.0465174
chr1	TP73	chr1_3269774	3269774	CG	CGG	+	0.709098	-1.85643	1.46096	0.160033	0.669955	-5.23706	0.0905659
chr1	TP73	chr1_3269775	3269775	CG	CGG	-	-0.237186	-1.21826	-0.623866	0.539982	0.902054	-6.03047	-0.0346645
chr1	TP73	chr1_3269804	3269804	CG	CGC	-	0.464793	1.76469	0.900403	0.378947	0.836854	-5.89894	0.0566427
chr1	TP73	chr1_3269817	3269817	CG	CGT	-	-0.03732	2.78423	-0.0626874	0.950657	0.99298	-6.21053	-0.0039667
chr1	TP73	chr1_3270093	3270093	CG	CGA	-	2.71676	6.51129	1.03706	0.312459	0.799064	-5.77098	0.0228843
chr1	TP73	chr1_3270103	3270103	CG	CGG	-	0.380322	4.93494	0.239784	0.813013	0.969352	-6.26602	0.00460032
chr1	TP73	chr1_3270133	3270133	CG	CGT	-	1.08439	2.646	1.06354	0.300594	0.790917	-5.71119	0.118034
chr1	TP73	chr1_3270172	3270172	CG	CGG	-	-0.168752	3.92508	-0.102079	0.919741	0.988364	-6.26082	-0.00621096
chr1	TP73	chr1_3270183	3270183	CG	CGG	-	-0.679326	3.87487	-0.37721	0.710112	0.947655	-6.18673	-0.0297976
chr1	TP73	chr1_3272663	3272663	CG	CGT	-	-0.656826	0.834901	-1.01572	0.322261	0.803919	-5.78269	-0.104332
chr1	TP73	chr1_3272693	3272693	CG	CGT	-	-1.09843	1.46073	-2.03595	0.0556424	0.47626	-4.36817	-0.149455
chr1	TP73	chr1_3272699	3272699	CG	CGC	-	-1.0999	2.14397	-1.93028	0.0683218	0.512479	-4.51507	-0.107544
chr1	TP73	chr1_3272733	3272733	CG	CGT	-	-0.0570361	1.66575	-0.0763037	0.939959	0.991471	-6.29881	-0.00717856
chr1	TP73	chr1_3272741	3272741	CG	CGA	-	0.0871021	3.08166	0.0808869	0.93636	0.990862	-6.29813	0.00592376
chr1	TP73	chr1_3272753	3272753	CG	CGT	-	-0.799509	1.70817	-2.96425	0.00784291	0.222989	-2.60907	-0.106891
chr1	TP73	chr1_3272772	3272772	CG	CGT	-	-0.221648	2.46561	-0.445038	0.661218	0.936947	-6.19754	-0.0173197
chr1	TP73	chr1_3272792	3272792	CG	CGG	-	-0.983228	0.682476	-3.23304	0.0042907	0.170669	-2.05603	-0.16299
chr1	TP73	chr1_3272795	3272795	CG	CGT	-	-0.323768	0.545095	-0.470522	0.643229	0.93188	-6.18166	-0.0528038
chr1	TP73	chr1_3273442	3273442	CG	CGG	-	5.10884	5.16657	1.68875	0.107275	0.59433	-4.94865	0.0924775
chr1	TP73	chr1_3273455	3273455	CG	CGG	-	1.8932	4.22624	0.509785	0.615952	0.924	-6.17152	0.0675268
chr1	TP73	chr1_3273462	3273462	CG	CGG	-	3.18272	3.51635	1.53005	0.142147	0.646752	-5.15416	0.27493
chr1	TP73	chr1_3273477	3273477	CG	CGG	-	3.25264	3.02578	1.52396	0.143655	0.649004	-5.16258	0.332882
chr1	TP73	chr1_3273493	3273493	CG	CGG	-	1.31027	2.2315	1.56283	0.134257	0.635861	-5.1056	0.215153
chr1	TP73	chr1_3274631	3274631	CG	CGG	+	-1.24828	6.09568	-0.595303	0.558522	0.907996	-6.12082	-0.0152502
chr1	TP73	chr1_3274634	3274634	CG	CGG	+	-0.594737	4.51251	-0.726717	0.476077	0.879773	-5.98286	-0.0282439
chr1	TP73	chr1_3274657	3274657	CG	CGC	+	-0.434058	7.20364	-0.224743	0.824529	0.971696	-6.27601	-0.00153482
chr1	TP73	chr1_3274659	3274659	CG	CGT	+	-2.79227	6.1924	-1.2343	0.231834	0.741906	-5.55624	-0.0277825
chr1	TP73	chr1_3274672	3274672	CG	CGG	+	-2.27066	6.34081	-1.4045	0.175979	0.688327	-5.31752	-0.0413073
chr1	TP73	chr1_3274718	3274718	CG	CGT	+	-1.36519	4.46677	-1.56818	0.133006	0.63416	-5.07621	-0.0640475
chr1	TP73	chr1_3274735	3274735	CG	CGG	+	-0.735024	2.81845	-1.50869	0.147491	0.653408	-5.20126	-0.0574816
chr1	TP73	chr1_3274856	3274856	CG	CGT	+	1.02248	6.71767	0.400121	0.693438	0.944315	-6.2217	0.0069774
chr1	TP73	chr1_3274864	3274864	CG	CGC	+	-0.833528	5.8768	-0.789646	0.439279	0.864583	-5.93269	-0.0120218
chr1	TP73	chr1_3274895	3274895	CG	CGA	+	-0.663181	5.37549	-0.391934	0.699379	0.945721	-6.20801	-0.00726396
chr1	TP73	chr1_3274976	3274976	CG	CGG	+	1.63578	5.98023	0.799797	0.433513	0.86182	-5.97715	0.0203284
chr1	TP73	chr1_3274979	3274979	CG	CGG	+	3.10266	5.2497	1.63838	0.117459	0.610809	-5.02216	0.0784466
chr1	TP73	chr1_3275181	3275181	CG	CGG	-	0.440992	4.94811	0.634566	0.533124	0.899249	-5.96094	0.0175422
chr1	TP73	chr1_3275202	3275202	CG	CGG	-	0.806011	5.2398	1.02774	0.316718	0.801146	-5.76075	0.0209689
chr1	TP73	chr1_3275213	3275213	CG	CGT	-	0.373737	4.34954	0.639269	0.530124	0.898148	-6.07076	0.0153868
chr1	TP73	chr1_3275245	3275245	CG	CGG	-	-0.61061	3.69748	-0.823751	0.420093	0.856454	-5.94194	-0.0381108
chr1	TP73	chr1_3275258	3275258	CG	CGG	-	-0.896663	3.5372	-2.3413	0.0300283	0.379559	-3.84038	-0.051414
chr1	TP73	chr1_3275271	3275271	CG	CGA	-	0.548625	4.64358	0.901215	0.378526	0.836854	-5.8558	0.0167663
chr1	TP73	chr1_3275276	3275276	CG	CGT	-	-0.447781	3.25386	-0.711943	0.484974	0.88298	-6.04226	-0.0274172
chr1	TP73	chr1_3275282	3275282	CG	CGC	-	0.933692	6.04829	0.629592	0.536306	0.900577	-6.10301	0.014363
chr1	TP73	chr1_3275284	3275284	CG	CGC	-	0.793054	5.30902	0.980119	0.339092	0.815233	-5.77255	0.0195317
chr1	TP73	chr1_3276567	3276567	CG	CGT	+	-0.266534	0.796936	-1.02063	0.319987	0.802476	-5.76591	-0.0409937
chr1	TP73	chr1_3276583	3276583	CG	CGT	+	0.0425151	1.2524	0.166084	0.869809	0.980093	-6.2596	0.00617682
chr1	TP73	chr1_3276589	3276589	CG	CGT	+	0.232078	1.06935	1.09919	0.285138	0.781524	-5.64768	0.0346319
chr1	TP73	chr1_3276595	3276595	CG	CGG	+	-0.0414079	2.05706	-0.122283	0.903933	0.98594	-6.28778	-0.00478062
chr1	TP73	chr1_3276600	3276600	CG	CGC	+	0.179379	2.73546	0.440841	0.664201	0.937827	-6.19202	0.0138594
chr1	TP73	chr1_3276652	3276652	CG	CGA	+	0.572968	1.246	1.80027	0.0873879	0.55653	-4.75629	0.0803853
chr1	TP73	chr1_3276673	3276673	CG	CGT	+	0.131322	1.11592	0.531778	0.600917	0.919967	-6.08849	0.0195419
chr1	TP73	chr1_3276687	3276687	CG	CGC	+	-0.0671837	4.30985	-0.172053	0.865178	0.979225	-6.16029	-0.00363286
chr1	TP73	chr1_3279948	3279948	CG	CGG	-	1.43851	3.60834	1.06792	0.298667	0.789594	-5.70174	0.143227
chr1	TP73	chr1_3280003	3280003	CG	CGA	-	-0.22483	2.16881	-0.376748	0.71045	0.947673	-6.17441	-0.0208087
chr1	TP73	chr1_3280009	3280009	CG	CGG	-	-1.12946	2.69694	-1.82999	0.0826607	0.546364	-4.69938	-0.134092
chr1	TP73	chr1_3280019	3280019	CG	CGG	-	-0.375494	2.14773	-0.493604	0.627128	0.927186	-6.13815	-0.0510229
chr1	TP73	chr1_3280028	3280028	CG	CGT	-	-0.273643	1.9638	-0.350284	0.7299	0.952115	-6.17243	-0.0360817
chr1	TP73	chr1_3282707	3282707	CG	CGC	+	-5.12904	-0.227003	-2.04835	0.0543014	0.47289	-4.36001	-0.617737
chr1	TP73	chr1_3282712	3282712	CG	CGA	+	2.29053	-4.99505	0.816545	0.424102	0.857787	-5.95796	0.0320204
chr1	TP73	chr1_3282720	3282720	CG	CGA	+	-0.958625	-2.68144	-0.479124	0.637207	0.930472	-6.09234	-0.0571441
chr1	TP73	chr1_3282727	3282727	CG	CGG	+	-0.52762	-0.914795	-0.256936	0.799934	0.966566	-6.11911	-0.0767436
chr1	TP73	chr1_3282743	3282743	CG	CGC	+	-6.58449	0.862984	-2.8389	0.0103488	0.250522	-2.89684	-0.744111
chr1	TP73	chr1_3282757	3282757	CG	CGG	+	-6.87012	0.634771	-3.19042	0.00472449	0.177538	-2.15768	-0.761018
chr1	TP73	chr1_3282790	3282790	CG	CGA	+	3.98221	-2.81407	1.76583	0.0931576	0.568027	-4.77083	0.22548
chr1	TP73	chr1_3282806	3282806	CG	CGC	+	-6.01461	0.980429	-3.20663	0.00455472	0.174778	-2.10135	-0.684501
chr1	TP73	chr1_3282813	3282813	CG	CGG	+	-7.89451	0.704809	-3.69585	0.00149099	0.100964	-1.07985	-0.80232
chr1	TP73	chr1_3282817	3282817	CG	CGC	+	-4.2736	0.16131	-3.47527	0.00247279	0.129554	-1.52128	-0.593406
chr1	TP73	chr1_3282821	3282821	CG	CGC	+	-3.78453	0.363289	-2.39995	0.0265776	0.362584	-3.69244	-0.524977
chr1	TP73	chr1_3283222	3283222	CG	CGG	-	-1.72631	-0.411947	-2.54234	0.0214457	0.332965	-3.4009	-0.275678
chr1	TP73	chr1_3283225	3283225	CG	CGA	-	-1.32815	-0.261188	-1.70265	0.108726	0.596433	-4.6664	-0.217355
chr1	TP73	chr1_3283271	3283271	CG	CGA	-	-0.764596	-0.676536	-1.11204	0.282155	0.779504	-5.50247	-0.112079
chr1	TP73	chr1_3283293	3283293	CG	CGC	-	-1.16617	-0.352881	-1.6381	0.12044	0.615879	-4.88196	-0.191893
chr1	TP73	chr1_3283298	3283298	CG	CGA	-	-0.577727	-0.835356	-0.703547	0.491583	0.88543	-5.88192	-0.0868794
chr1	TP73	chr1_3283956	3283956	CG	CGT	+	2.4979	6.14917	0.947354	0.35511	0.82478	-5.85678	0.029221
chr1	TP73	chr1_3284704	3284704	CG	CGA	+	3.78204	7.09923	1.27156	0.218562	0.730266	-5.5141	0.0380157
chr1	TP73	chr1_3284754	3284754	CG	CGT	+	1.13678	4.32745	0.395569	0.696739	0.945024	-6.22307	0.0394879
chr1	TP73	chr1_3284797	3284797	CG	CGG	-	-0.317175	3.29489	-0.933674	0.361948	0.828383	-5.84228	-0.0189651
chr1	TP73	chr1_3284812	3284812	CG	CGA	-	-0.0407522	4.09669	-0.0696633	0.945175	0.992268	-6.26086	-0.00139223
chr1	TP73	chr1_3284817	3284817	CG	CGC	-	0.711255	5.25755	0.660443	0.516735	0.894607	-6.06614	0.018993
chr1	TP73	chr1_3284838	3284838	CG	CGG	-	0.344703	3.89043	0.603745	0.553008	0.906304	-6.11914	0.0173159
chr1	TP73	chr1_3284845	3284845	CG	CGT	-	-0.264986	2.49729	-0.555873	0.584652	0.915787	-6.14526	-0.023783
chr1	TP73	chr1_3284857	3284857	CG	CGG	-	-0.647845	3.69484	-2.00818	0.0587522	0.485078	-4.42055	-0.0339536
chr1	TP73	chr1_3284884	3284884	CG	CGC	-	-0.0547977	4.26644	-0.0906819	0.928675	0.989677	-6.29847	-0.0017381
chr1	TP73	chr1_3285838	3285838	CG	CGA	+	-4.56442	-0.908511	-1.95333	0.0691949	0.514937	-4.36684	-0.512378
chr1	TP73	chr1_3285851	3285851	CG	CGT	+	1.16058	-4.20944	0.388175	0.7032	0.946539	-6.10634	0.00422883
chr1	TP73	chr1_3285957	3285957	CG	CGA	+	1.56499	0.912194	0.936044	0.36283	0.828778	-5.72116	0.240742
chr1	TP73	chr1_3286040	3286040	CG	CGG	+	-0.581876	3.5339	-0.184874	0.855595	0.97725	-6.23428	-0.0283222
chr1	TP73	chr1_3286078	3286078	CG	CGC	+	3.42302	5.03928	0.780337	0.446309	0.867367	-5.95867	0.152
chr1	TP73	chr1_3289730	3289730	CG	CGT	-	-2.45141	-3.87091	-0.588151	0.564443	0.909654	-6.05183	-0.157263
chr1	TP73	chr1_3290250	3290250	CG	CGG	+	4.82337	5.68057	1.35816	0.193977	0.707728	-5.37797	0.166044
chr1	TP73	chr1_3290284	3290284	CG	CGT	+	-0.380382	3.66804	-0.129225	0.898852	0.985168	-6.26216	0.00614185
chr1	TP73	chr1_3290315	3290315	CG	CGT	+	0.513817	4.00264	0.216921	0.831117	0.973008	-6.24606	0.117231
chr1	TP73	chr1_3290650	3290650	CG	CGA	-	2.75596	4.27526	0.781922	0.446116	0.86724	-5.86185	0.168459
chr1	TP73	chr1_3291154	3291154	CG	CGC	-	-2.44495	5.8644	-1.38231	0.182584	0.695772	-5.36419	-0.0373178
chr1	TP73	chr1_3291179	3291179	CG	CGG	-	0.625303	6.18537	0.232861	0.818308	0.970605	-6.27523	0.0109449
chr1	TP73	chr1_3291202	3291202	CG	CGG	-	1.41226	4.9374	0.865019	0.397598	0.846075	-5.90287	0.0419313
chr1	TP73	chr1_3291229	3291229	CG	CGC	-	0.813341	6.27469	0.33477	0.741391	0.954241	-6.23823	0.00921251
chr1	TP73	chr1_3291258	3291258	CG	CGC	-	-0.310393	7.59776	-0.107424	0.915555	0.987576	-6.2969	-0.00114833
chr1	TP73	chr1_3292384	3292384	CG	CGC	+	-2.69957	3.67095	-1.4701	0.159385	0.669129	-5.13873	-0.180465
chr1	TP73	chr1_3292924	3292924	CG	CGT	+	-3.88674	3.82816	-1.34932	0.198068	0.711298	-5.25617	-0.103281
chr1	TP73	chr1_3292935	3292935	CG	CGT	+	-3.18385	4.65521	-0.777327	0.449547	0.868702	-5.82844	-0.0688517
chr1	TP73	chr1_3293067	3293067	CG	CGC	+	-0.550014	6.182	-0.29636	0.770104	0.959878	-6.25807	-0.00369558
chr1	TP73	chr1_3293109	3293109	CG	CGG	+	0.812083	4.75452	0.854418	0.403301	0.848901	-5.91979	0.0233321
chr1	TP73	chr1_3293192	3293192	CG	CGA	+	0.43529	2.23423	0.679731	0.504705	0.890257	-6.05984	0.0448041
chr1	TP73	chr1_3294574	3294574	CG	CGG	+	-0.392782	5.21932	-0.406338	0.688941	0.943284	-6.19733	-0.00698881
chr1	TP73	chr1_3294585	3294585	CG	CGT	+	-0.37681	1.83415	-0.906737	0.37567	0.835602	-5.79172	-0.0388003
chr1	TP73	chr1_3294602	3294602	CG	CGC	+	-1.15284	5.86949	-0.651273	0.52251	0.896455	-6.07351	-0.0168441
chr1	TP73	chr1_3294628	3294628	CG	CGC	+	-0.529529	7.7314	-0.27363	0.787261	0.963968	-6.26357	-0.00174197
chr1	TP73	chr1_3294630	3294630	CG	CGC	+	2.50386	7.55911	1.92371	0.0691896	0.514937	-4.53602	0.00868361
chr1	TP73	chr1_3294644	3294644	CG	CGG	+	-0.541327	6.08434	-0.349305	0.730623	0.952437	-6.22667	-0.00767868
chr1	TP73	chr1_3294653	3294653	CG	CGC	+	1.98129	6.3406	1.20662	0.242085	0.750372	-5.55595	0.0185927
chr1	TP73	chr1_3294675	3294675	CG	CGC	+	1.71668	5.88504	1.6475	0.115557	0.607638	-5.00807	0.03704
chr1	TP73	chr1_3299413	3299413	CG	CGT	+	2.25718	3.44005	1.02031	0.320807	0.803098	-5.76693	0.314076
chr1	TP73	chr1_3299456	3299456	CG	CGG	+	-3.14521	4.40128	-1.29639	0.210865	0.723466	-5.44599	-0.0797298
chr1	TP73	chr1_3299510	3299510	CG	CGT	+	1.42315	5.93168	0.439392	0.665494	0.938096	-6.20481	0.0364859
chr1	TP73	chr1_3299551	3299551	CG	CGG	+	-0.613242	5.16789	-0.252517	0.803441	0.967302	-6.2362	-0.00612937
chr1	TP73	chr1_3299625	3299625	CG	CGA	+	-0.244279	4.96414	-0.110009	0.913533	0.987039	-6.2864	-0.00585792
chr1	TP73	chr1_3299642	3299642	CG	CGG	+	2.83715	5.57847	1.67601	0.109777	0.598198	-4.95636	0.0564029
chr1	TP73	chr1_3299721	3299721	CG	CGA	+	0.960304	7.44973	0.332855	0.742814	0.954613	-6.24659	0.0138276
chr1	TP73	chr1_3299742	3299742	CG	CGC	+	1.12736	8.57245	0.52452	0.605859	0.921108	-6.15716	0.00190494
chr1	TP73	chr1_3299748	3299748	CG	CGT	+	1.34208	4.76	0.874415	0.392588	0.84317	-5.90574	0.0508854
chr1	TP73	chr1_3301310	3301310	CG	CGC	+	1.70374	7.63122	0.845218	0.41015	0.85234	-5.84709	0.00670037
chr1	TP73	chr1_3301328	3301328	CG	CGT	+	1.28548	5.87228	0.854746	0.405005	0.849846	-5.78228	0.0181
chr1	TP73	chr1_3301407	3301407	CG	CGC	-	1.69403	1.41883	0.458531	0.652589	0.934559	-6.1536	0.230443
chr1	TP73	chr1_3302024	3302024	CG	CGG	-	0.402728	1.23933	1.07962	0.29355	0.78626	-5.68448	0.0581638
chr1	TP73	chr1_3302042	3302042	CG	CGG	-	0.67545	2.30252	1.83318	0.0821671	0.545272	-4.71965	0.0700225
chr1	TP73	chr1_3302103	3302103	CG	CGA	+	1.64445	4.41848	1.01733	0.321517	0.803487	-5.73891	0.0642379
chr1	TP73	chr1_3302104	3302104	CG	CGG	-	-0.223543	3.89984	-0.332695	0.742933	0.954613	-6.19571	-0.0115472
chr1	TP73	chr1_3302148	3302148	CG	CGC	+	0.43484	7.26687	0.126147	0.900914	0.985485	-6.29468	0.00186824
chr1	TP73	chr1_3302149	3302149	CG	CGG	-	3.62026	5.48201	2.99489	0.00732594	0.215196	-2.5642	0.0857289
chr1	TP73	chr1_3302150	3302150	CG	CGG	+	-0.856214	7.10758	-0.427423	0.673778	0.939789	-6.20799	-0.0066056
chr1	TP73	chr1_3302151	3302151	CG	CGC	-	0.284782	5.99395	0.321314	0.751408	0.95625	-6.13497	0.00400861
chr1	TP73	chr1_3302182	3302182	CG	CGC	+	6.00548	7.02475	3.76543	0.00127043	0.0927637	-0.930578	0.0816168
chr1	TP73	chr1_3302199	3302199	CG	CGG	+	0.682095	4.4179	0.58804	0.563289	0.909315	-6.11559	0.0473642
chr1	TP73	chr1_3302391	3302391	CG	CGA	+	-2.20073	5.98505	-1.38001	0.18328	0.696465	-5.38007	-0.0210389
chr1	TP73	chr1_3302419	3302419	CG	CGT	+	-0.440114	5.6048	-0.223144	0.825756	0.97195	-6.27593	0.00501543
chr1	TP73	chr1_3302433	3302433	CG	CGG	+	0.0126285	3.33514	0.0197099	0.984476	0.997279	-6.20446	0.00172081
chr1	TP73	chr1_3302477	3302477	CG	CGG	+	3.62857	5.23269	2.58853	0.0178284	0.310998	-3.38072	0.0827445
chr1	TP73	chr1_3303040	3303040	CG	CGA	+	-0.579509	2.37986	-0.709965	0.487132	0.883872	-5.8196	-0.0870286
chr1	TP73	chr1_3303053	3303053	CG	CGC	+	-2.48031	3.76212	-1.34852	0.194784	0.708395	-5.20757	-0.275629
chr1	TP73	chr1_3303066	3303066	CG	CGT	+	-3.03872	2.24349	-1.96133	0.0660438	0.506522	-4.32771	-0.468149
chr1	TP73	chr1_3303091	3303091	CG	CGC	+	-6.66457	4.94559	-1.95146	0.0672899	0.509726	-4.3876	-0.455778
chr1	TP73	chr1_3303109	3303109	CG	CGT	+	-2.55789	4.17843	-1.37947	0.18522	0.698877	-5.12231	-0.246997
chr1	TP73	chr1_3303344	3303344	CG	CGA	-	-0.7009	2.91887	-1.78157	0.0922802	0.566601	-4.60625	-0.0755011
chr1	TP73	chr1_3303348	3303348	CG	CGG	-	1.1492	3.72495	1.00215	0.330003	0.808887	-5.59023	0.071011
chr1	TP73	chr1_3303362	3303362	CG	CGT	-	4.40618	6.20697	2.31849	0.0328282	0.39182	-3.83376	0.0371567
chr1	TP73	chr1_3303377	3303377	CG	CGC	-	-3.43726	6.20613	-1.26848	0.221334	0.73318	-5.41329	-0.0687764
chr1	TP73	chr1_3303752	3303752	CG	CGG	-	3.65564	4.78534	3.6559	0.0016344	0.105739	-1.13746	0.135324
chr1	TP73	chr1_3303768	3303768	CG	CGG	-	1.96089	4.54875	0.909654	0.374168	0.834683	-5.89038	0.0955762
chr1	TP73	chr1_3303786	3303786	CG	CGG	-	0.872757	3.41779	1.33576	0.197087	0.710685	-5.41669	0.0771694
chr1	TP73	chr1_3303812	3303812	CG	CGC	-	1.76996	5.1681	0.98575	0.336391	0.813276	-5.82031	0.0365182
chr1	TP73	chr1_3304543	3304543	CG	CGG	+	0.0442678	3.53433	0.0209242	0.98352	0.997279	-6.2086	0.0225694
chr1	TP73	chr1_3304959	3304959	CG	CGA	+	-2.81574	6.42984	-0.836171	0.413786	0.853782	-5.86766	-0.0251306
chr1	TP73	chr1_3304966	3304966	CG	CGT	+	0.382416	6.74862	0.148873	0.883273	0.982663	-6.19641	0.00912898
chr1	TP73	chr1_3304979	3304979	CG	CGA	+	2.38545	5.21572	0.757587	0.458291	0.872549	-5.9281	0.0675258
chr1	TP73	chr1_3304999	3304999	CG	CGG	+	-2.80883	5.45134	-0.821377	0.421946	0.857215	-5.84168	-0.0463363
chr1	TP73	chr1_3305456	3305456	CG	CGT	-	3.96174	7.24763	1.88337	0.0764746	0.533153	-4.60919	0.0442608
chr1	TP73	chr1_3305564	3305564	CG	CGG	+	-6.02721	-0.640678	-2.89153	0.00996719	0.2472	-2.7294	-0.676613
chr1	TP73	chr1_3305565	3305565	CG	CGG	-	2.26185	2.12472	1.08542	0.292546	0.785748	-5.64717	0.273095
chr1	TP73	chr1_3305629	3305629	CG	CGT	+	-2.97684	-1.34517	-2.58337	0.0190876	0.319357	-3.30568	-0.465183
chr1	TP73	chr1_3305657	3305657	CG	CGC	+	-0.994045	5.3837	-0.553466	0.586986	0.916163	-6.07395	-0.0261658
chr1	TP73	chr1_3308450	3308450	CG	CGC	+	-0.147403	1.0799	-0.717349	0.481707	0.881549	-5.97504	-0.0220038
chr1	TP73	chr1_3308460	3308460	CG	CGG	+	-0.610886	1.56632	-2.00753	0.0588267	0.485321	-4.4469	-0.0782687
chr1	TP73	chr1_3308480	3308480	CG	CGC	+	0.0862928	3.11507	0.20782	0.837535	0.974168	-6.25956	0.00850896
chr1	TP73	chr1_3308500	3308500	CG	CGA	+	-0.00593172	2.23228	-0.0188021	0.985191	0.997316	-6.29326	-0.000416111
chr1	TP73	chr1_3308521	3308521	CG	CGG	+	0.168305	3.6632	0.328332	0.746178	0.955259	-6.23197	0.0078949
chr1	TP73	chr1_3308527	3308527	CG	CGG	+	0.396886	2.15129	1.56965	0.132662	0.633733	-5.06534	0.040424
chr1	TP73	chr1_3308534	3308534	CG	CGG	+	-0.31403	3.78071	-0.971559	0.343228	0.817885	-5.81541	-0.0184905
chr1	TP73	chr1_3308549	3308549	CG	CGC	+	-1.31266	4.17123	-2.15111	0.0442664	0.439094	-4.15543	-0.0456243
chr1	TP73	chr1_3308568	3308568	CG	CGT	+	-0.390067	3.29102	-1.15301	0.262915	0.766636	-5.64623	-0.0232147
chr1	TP73	chr1_3309118	3309118	CG	CGG	+	-5.34496	6.54722	-2.39895	0.0286489	0.373236	-3.71276	-0.038952
chr1	TP73	chr1_3309131	3309131	CG	CGT	+	0.0856784	5.35214	0.0513549	0.959663	0.994195	-6.20041	0.0236064
chr1	TP73	chr1_3309333	3309333	CG	CGT	+	-0.0606677	3.49743	-0.12884	0.898811	0.985168	-6.24287	-0.00152931
chr1	TP73	chr1_3309362	3309362	CG	CGG	+	2.58553	5.27226	1.49674	0.150554	0.65805	-5.19969	0.0520898
chr1	TP73	chr1_3309436	3309436	CG	CGC	+	-0.0727816	5.47013	-0.0535867	0.957812	0.993894	-6.27968	-0.000715162
chr1	TP73	chr1_3309437	3309437	CG	CGG	-	1.65027	6.05535	1.32309	0.203956	0.717033	-5.35649	0.0149121
chr1	TP73	chr1_3309509	3309509	CG	CGA	-	0.148086	0.918625	0.258006	0.799612	0.966445	-6.13788	0.0232276
chr1	TP73	chr1_3309525	3309525	CG	CGA	-	0.36965	1.59048	0.511609	0.615744	0.923969	-6.05431	0.0482086
chr1	TP73	chr1_3309540	3309540	CG	CGT	-	1.13108	0.620351	1.20106	0.246786	0.754226	-5.52069	0.180268
chr1	TP73	chr1_3309970	3309970	CG	CGC	+	3.06616	0.936955	2.60667	0.0171481	0.30652	-3.30852	0.348259
chr1	TP73	chr1_3309972	3309972	CG	CGG	+	2.68455	-0.628124	3.2289	0.00433109	0.171326	-2.02044	0.364466
chr1	TP73	chr1_3309991	3309991	CG	CGC	+	0.791481	-2.25669	1.04772	0.307644	0.795763	-5.54343	0.103829
chr1	TP73	chr1_3309993	3309993	CG	CGG	+	1.9362	-3.23883	1.38151	0.182826	0.696131	-5.37056	0.176351
chr1	TP73	chr1_3310002	3310002	CG	CGA	+	0.0550589	-2.04285	0.061157	0.95186	0.99316	-6.25907	0.00797779
chr1	TP73	chr1_3310027	3310027	CG	CGG	+	0.941946	-0.212144	0.889133	0.384823	0.839989	-5.79185	0.144412
chr1	TP73	chr1_3310103	3310103	CG	CGC	+	0.111401	0.159432	0.318532	0.753485	0.956781	-6.22557	0.0191023
chr1	TP73	chr1_3310115	3310115	CG	CGC	+	-0.332192	-0.884215	-0.917573	0.370109	0.832604	-5.85394	-0.0529085
chr1	TP73	chr1_3310121	3310121	CG	CGA	+	-0.490812	-1.12331	-1.66276	0.112433	0.602359	-4.96168	-0.0723251
chr1	TP73	chr1_3310133	3310133	CG	CGG	+	-1.79564	-1.22908	-3.65202	0.00164903	0.106326	-1.14554	-0.265193
chr1	TP73	chr1_3310136	3310136	CG	CGC	+	-0.801902	0.0293629	-3.52405	0.00221162	0.122629	-1.38625	-0.137231
chr1	TP73	chr1_3310149	3310149	CG	CGC	+	-0.712184	-1.13286	-1.6138	0.122717	0.619136	-5.02814	-0.104117
chr1	TP73	chr1_3310155	3310155	CG	CGC	+	-0.844318	-0.945793	-2.76643	0.0121308	0.26824	-2.99872	-0.135733
chr1	TP73	chr1_3310159	3310159	CG	CGG	+	0.108251	-3.2387	0.179909	0.85909	0.978169	-6.23539	0.00766223
chr1	TP73	chr1_3310169	3310169	CG	CGC	+	-0.472751	-3.43264	-0.549936	0.588639	0.916854	-6.1427	-0.0293497
chr1	TP73	chr1_3310171	3310171	CG	CGG	+	0.114056	-2.86837	0.224768	0.82451	0.971696	-6.21284	0.00913392
chr1	TP73	chr1_3310175	3310175	CG	CGG	+	0.234149	-3.61653	0.411033	0.685553	0.942432	-6.17482	0.0102344
chr1	TP73	chr1_3310180	3310180	CG	CGG	+	-1.04639	-2.18076	-3.14512	0.0052325	0.185584	-2.21376	-0.100288
chr1	TP73	chr1_3310192	3310192	CG	CGG	+	-0.798657	-2.56869	-1.67628	0.109724	0.598132	-4.95898	-0.0716779
chr1	TP73	chr1_3310200	3310200	CG	CGC	+	-0.471565	-1.16638	-1.26111	0.222225	0.733845	-5.48056	-0.0707467
chr1	TP73	chr1_3310210	3310210	CG	CGC	+	0.476622	-1.47565	1.17106	0.255756	0.761365	-5.57747	0.0643115
chr1	TP73	chr1_3310213	3310213	CG	CGG	+	-2.29819	-2.99162	-3.40839	0.00288078	0.139697	-1.69291	-0.192596
chr1	TP73	chr1_3310229	3310229	CG	CGT	+	-0.88881	-3.68101	-2.10034	0.0489925	0.455879	-4.2656	-0.0565481
chr1	TP73	chr1_3310235	3310235	CG	CGG	+	-0.288261	-4.1779	-0.587137	0.563883	0.909434	-6.08149	-0.0114584
chr1	TP73	chr1_3310238	3310238	CG	CGC	+	0.159943	-3.08088	0.267693	0.791761	0.965024	-6.2346	0.00836882
chr1	TP73	chr1_3310240	3310240	CG	CGT	+	-2.53726	-4.12542	-3.12027	0.00553328	0.190805	-2.28563	-0.102058
chr1	TP73	chr1_3313120	3313120	CG	CGT	+	1.16817	3.85886	3.66257	0.00160955	0.105472	-1.14678	0.0464679
chr1	TP73	chr1_3313143	3313143	CG	CGC	+	1.64625	5.16301	1.43042	0.168506	0.680733	-5.29912	0.0280741
chr1	TP73	chr1_3313147	3313147	CG	CGG	+	0.687955	3.19065	2.08438	0.0505705	0.461303	-4.29315	0.0432055
chr1	TP73	chr1_3313156	3313156	CG	CGG	+	0.525314	3.3971	1.14704	0.265316	0.768316	-5.63359	0.0309044
chr1	TP73	chr1_3313178	3313178	CG	CGG	+	0.852246	2.33607	2.58043	0.0181402	0.313368	-3.38481	0.0863958
chr1	TP73	chr1_3313185	3313185	CG	CGG	+	0.0938264	3.60534	0.268915	0.790834	0.964733	-6.23117	0.00500041
chr1	TP73	chr1_3313211	3313211	CG	CGG	+	0.314935	2.53959	1.40832	0.174861	0.686824	-5.29597	0.0297016
chr1	TP73	chr1_3314099	3314099	CG	CGT	+	1.14871	4.17889	0.842792	0.409615	0.852063	-5.94741	0.0409728
chr1	TP73	chr1_3314102	3314102	CG	CGG	+	0.23225	2.07048	0.702277	0.490847	0.885201	-5.98137	0.0277046
chr1	TP73	chr1_3314110	3314110	CG	CGC	+	-0.252303	3.68562	-0.360004	0.722733	0.950879	-6.14771	-0.0111512
chr1	TP73	chr1_3314113	3314113	CG	CGG	+	-0.434952	3.58763	-0.509254	0.616318	0.924154	-6.15681	-0.0302394
chr1	TP73	chr1_3314130	3314130	CG	CGG	+	-0.0569032	3.76901	-0.0593142	0.953309	0.993353	-6.28628	-0.00309704
chr1	TP73	chr1_3314143	3314143	CG	CGA	+	-0.227756	3.61593	-0.252488	0.803319	0.96726	-6.20835	-0.0139643
chr1	TP73	chr1_3314173	3314173	CG	CGC	+	-0.657378	4.09005	-0.986679	0.335946	0.812868	-5.73509	-0.0347425
chr1	TP73	chr1_3314189	3314189	CG	CGC	+	-0.127391	4.52411	-0.0918617	0.92775	0.989555	-6.28365	-0.0017271
chr1	TP73	chr1_3314207	3314207	CG	CGT	+	-0.88867	3.53462	-0.84814	0.406703	0.850774	-5.94303	-0.052607
chr1	TP73	chr1_3314213	3314213	CG	CGG	+	0.277606	4.00017	0.33007	0.744885	0.954906	-6.22016	0.0137504
chr1	TP73	chr1_3314216	3314216	CG	CGC	+	0.205672	3.37015	0.442275	0.663181	0.937412	-6.17976	0.0182687
chr1	TP73	chr1_3314396	3314396	CG	CGA	+	-0.083766	3.43199	-0.239802	0.813	0.969348	-6.26949	-0.00447313
chr1	TP73	chr1_3314418	3314418	CG	CGC	+	0.179992	4.89009	0.413764	0.683585	0.942074	-6.20149	0.00459037
chr1	TP73	chr1_3314443	3314443	CG	CGA	+	-0.293999	4.08773	-1.09433	0.287212	0.782871	-5.64644	-0.00998208
chr1	TP73	chr1_3314447	3314447	CG	CGT	+	-0.316001	4.25009	-0.892806	0.382902	0.838984	-5.86337	-0.0105768
chr1	TP73	chr1_3314506	3314506	CG	CGA	+	-0.945611	4.06673	-2.4992	0.021567	0.333911	-3.54196	-0.0306297
chr1	TP73	chr1_3315937	3315937	CG	CGG	-	-0.804796	6.37412	-0.253488	0.802558	0.967109	-6.27015	-0.00449492
chr1	TP73	chr1_3315969	3315969	CG	CGG	-	2.73242	6.62005	1.01414	0.322998	0.804303	-5.79362	0.0318049
chr1	TP73	chr1_3316035	3316035	CG	CGG	+	2.33489	7.022	1.19801	0.245344	0.75351	-5.58639	0.0132606
chr1	TP73	chr1_3316036	3316036	CG	CGG	-	-2.26747	7.55641	-0.855795	0.402557	0.848566	-5.93421	-0.00501558
chr1	TP73	chr1_3316094	3316094	CG	CGG	+	0.136895	5.26382	0.0716042	0.94365	0.991994	-6.28028	0.00589633
chr1	TP73	chr1_3316095	3316095	CG	CGG	-	1.87849	5.44792	0.70125	0.491474	0.885413	-6.04668	0.0669165
chr1	TP73	chr1_3316128	3316128	CG	CGT	+	0.811451	3.21256	1.12379	0.274815	0.774335	-5.62414	0.0704032
chr1	TP73	chr1_3316129	3316129	CG	CGG	-	1.11619	2.58809	2.28761	0.033546	0.395242	-3.94526	0.146496
chr1	TP73	chr1_3316179	3316179	CG	CGA	-	1.16029	3.07416	0.972087	0.342972	0.817674	-5.80149	0.155388
chr1	TP73	chr1_3316190	3316190	CG	CGT	-	-1.44452	2.84416	-1.78094	0.0905866	0.563969	-4.80804	-0.142175
chr1	TP73	chr1_3316429	3316429	CG	CGA	+	-0.251634	1.98992	-0.30099	0.766624	0.959293	-6.2274	-0.0353293
chr1	TP73	chr1_3316469	3316469	CG	CGG	+	0.0251543	1.06281	0.0379279	0.970133	0.995835	-6.2786	0.00440223
chr1	TP73	chr1_3316470	3316470	CG	CGG	-	2.05561	1.62533	2.3336	0.031844	0.387984	-3.68904	0.252621
chr1	TP73	chr1_3316474	3316474	CG	CGT	+	-0.114154	0.758868	-0.153806	0.879352	0.981936	-6.28507	-0.0192465
chr1	TP73	chr1_3316475	3316475	CG	CGT	-	0.893436	-0.132629	1.08566	0.292443	0.785619	-5.52896	0.153042
chr1	TP73	chr1_3316510	3316510	CG	CGG	+	-0.159923	2.11379	-0.228611	0.821563	0.971168	-6.25223	-0.0212422
chr1	TP73	chr1_3316511	3316511	CG	CGC	-	2.42039	2.77742	1.79355	0.0902814	0.563359	-4.54906	0.253399
chr1	TP73	chr1_3317125	3317125	CG	CGA	-	-0.443651	2.54253	-0.476846	0.638799	0.930652	-6.11789	-0.0579797
chr1	TP73	chr1_3317167	3317167	CG	CGT	-	-4.59871	5.91697	-1.57135	0.132267	0.632967	-5.09375	-0.126186
chr1	TP73	chr1_3317209	3317209	CG	CGG	-	0.876541	8.00673	0.346199	0.732919	0.952963	-6.2306	0.00156083
chr1	TP73	chr1_3321113	3321113	CG	CGC	+	7.16511	6.51024	2.88744	0.00965268	0.24434	-2.76456	0.0527651
chr1	TP73	chr1_3321133	3321133	CG	CGG	+	-2.60999	6.10821	-1.01204	0.324642	0.805352	-5.70108	-0.0272365
chr1	TP73	chr1_3321139	3321139	CG	CGG	+	-2.74259	6.36309	-0.933242	0.36278	0.828743	-5.78973	-0.0330003
chr1	TP73	chr1_3324165	3324165	CG	CGT	+	0.00823958	1.71981	0.00984101	0.992254	0.998531	-6.16446	0.0159315
chr1	TP73	chr1_3324358	3324358	CG	CGT	+	1.27214	4.22865	0.857861	0.401443	0.848122	-5.88645	0.10593
chr1	TP73	chr1_3324400	3324400	CG	CGC	+	-1.60688	8.06105	-0.782953	0.443108	0.865941	-5.98853	-0.00239101
chr1	TP73	chr1_3324405	3324405	CG	CGG	+	1.22024	6.78945	0.341796	0.736179	0.953451	-6.24354	0.0135252
chr1	TP73	chr1_3324408	3324408	CG	CGA	+	-0.0341043	6.55971	-0.0150994	0.988107	0.997882	-6.2994	0.00532021
chr1	TP73	chr1_3324417	3324417	CG	CGC	+	2.4498	7.24643	0.91632	0.370749	0.83293	-5.88509	0.0203528
chr1	TP73	chr1_3324436	3324436	CG	CGG	+	-0.272869	4.93922	-0.0895309	0.929578	0.98981	-6.29866	-0.0061235
chr1	TP73	chr1_3327117	3327117	CG	CGA	+	1.25074	5.17382	0.394262	0.698178	0.945461	-6.16046	0.0359112
chr1	TP73	chr1_3327178	3327178	CG	CGG	+	3.46871	2.91803	1.43522	0.168954	0.681001	-5.23113	0.226436
chr1	TP73	chr1_3327204	3327204	CG	CGG	+	0.185065	3.70224	0.0624537	0.950913	0.99298	-6.2363	0.0207169
chr1	TP73	chr1_3327322	3327322	CG	CGA	+	-1.56486	2.30705	-1.44601	0.164137	0.675526	-5.26531	-0.216651
chr1	TP73	chr1_3327333	3327333	CG	CGG	+	-2.18141	6.31338	-1.12281	0.27522	0.774663	-5.65165	-0.0368984
chr1	TP73	chr1_3327395	3327395	CG	CGC	+	0.362775	3.66235	0.307349	0.761853	0.958218	-6.18815	0.0286387
chr1	TP73	chr1_3327404	3327404	CG	CGT	+	4.19071	4.61349	2.56834	0.0186155	0.316015	-3.4186	0.161743
chr1	TP73	chr1_3327411	3327411	CG	CGC	+	-0.898662	5.58015	-0.381709	0.706826	0.947101	-6.22823	-0.0062672
chr1	TP73	chr1_3331312	3331312	CG	CGT	+	-0.961111	5.79981	-0.554047	0.585877	0.916163	-6.10566	-0.0119264
chr1	TP73	chr1_3331328	3331328	CG	CGC	+	1.1125	5.69995	1.6038	0.124914	0.622771	-5.04526	0.0238245
chr1	TP73	chr1_3331336	3331336	CG	CGC	+	-1.37324	6.22618	-0.714506	0.483423	0.88246	-6.04249	-0.0124742
chr1	TP73	chr1_3331837	3331837	CG	CGA	+	-1.20116	4.60098	-0.81774	0.423435	0.857658	-5.88667	-0.0460683
chr1	TP73	chr1_3331890	3331890	CG	CGC	+	-2.19763	5.33131	-0.886324	0.386298	0.840988	-5.88128	-0.0367274
chr1	TP73	chr1_3331895	3331895	CG	CGC	+	4.06176	4.76586	2.39244	0.0269979	0.364527	-3.73189	0.118367
chr1	TP73	chr1_3332427	3332427	CG	CGC	+	-2.85232	4.56719	-1.52996	0.142168	0.646827	-5.14368	-0.105981
chr1	TP73	chr1_3332446	3332446	CG	CGA	+	-0.0825608	1.45849	-0.259293	0.79814	0.965961	-6.15739	-0.0126325
chr1	TP73	chr1_3332497	3332497	CG	CGG	+	-3.07777	4.93573	-2.18545	0.0413091	0.428454	-4.0628	-0.0981716
chr1	TP73	chr1_3332504	3332504	CG	CGG	+	-2.02243	7.18551	-0.780483	0.444526	0.866518	-5.99787	-0.00815089
chr1	TP73	chr1_3332693	3332693	CG	CGA	+	1.53424	6.38976	0.525644	0.605413	0.921018	-6.10641	0.0265494
chr1	TP73	chr1_3332705	3332705	CG	CGT	+	-0.619075	4.4192	-0.1881	0.852857	0.976656	-6.22562	-0.00458703
chr1	TP73	chr1_3337606	3337606	CG	CGC	-	2.66872	6.59883	1.22029	0.236979	0.746213	-5.56983	0.0227368
chr1	TP73	chr1_3337647	3337647	CG	CGT	-	-1.87497	6.01804	-0.797739	0.434678	0.862414	-5.97376	-0.036628
chr1	TP73	chr1_3337649	3337649	CG	CGC	-	4.42261	6.04765	1.88457	0.0745603	0.528274	-4.64906	0.083133
chr1	TP73	chr1_3337654	3337654	CG	CGG	-	3.46756	6.00183	2.34059	0.0300721	0.37969	-3.83213	0.0609617
chr1	TP73	chr1_3337688	3337688	CG	CGT	-	0.741653	4.57573	0.775936	0.447143	0.867572	-5.92846	0.0334866
chr1	TP73	chr1_3337964	3337964	CG	CGT	-	-1.60551	5.7537	-0.875062	0.392245	0.843026	-5.91831	-0.0150431
chr1	TP73	chr1_3337988	3337988	CG	CGT	-	-1.5227	6.04211	-0.689526	0.498658	0.888051	-6.06287	-0.0150256
chr1	TP73	chr1_3337992	3337992	CG	CGC	-	3.15644	6.99569	1.32459	0.200701	0.714262	-5.44991	0.0279081
chr1	TP73	chr1_3338004	3338004	CG	CGT	-	-1.42043	6.14636	-0.863218	0.398564	0.846403	-5.93111	-0.00956112
chr1	TP73	chr1_3338031	3338031	CG	CGG	-	3.38357	7.16772	1.55225	0.136762	0.639729	-5.15018	0.0348216
chr1	TP73	chr1_3338052	3338052	CG	CGT	-	1.45954	5.74985	0.640244	0.529504	0.897905	-6.07463	0.019955
chr1	TP73	chr1_3338069	3338069	CG	CGA	-	3.2725	6.1673	1.61178	0.12316	0.619802	-5.06488	0.0314376
chr1	TP73	chr1_3338087	3338087	CG	CGA	-	-2.32189	5.94825	-1.16577	0.25784	0.762704	-5.6354	-0.0314845
chr1	TP73	chr1_3338173	3338173	CG	CGT	+	-0.0626747	2.86624	-0.161054	0.873716	0.980784	-6.2687	-0.00457689
chr1	TP73	chr1_3338202	3338202	CG	CGC	+	0.132833	4.10342	0.302457	0.765522	0.959019	-6.24464	0.00548157
chr1	TP73	chr1_3338216	3338216	CG	CGT	+	0.256201	3.34222	0.755702	0.458906	0.872573	-6.01451	0.015707
chr1	TP73	chr1_3338228	3338228	CG	CGG	+	0.461102	3.81941	1.51014	0.147124	0.652762	-5.20226	0.0202742
chr1	TP73	chr1_3338305	3338305	CG	CGG	+	0.0363887	2.44475	0.104529	0.917823	0.987958	-6.27402	0.00347385
chr1	TP73	chr1_3339134	3339134	CG	CGC	-	-0.614945	4.87409	-1.10275	0.283627	0.780544	-5.63228	-0.0154845
chr1	TP73	chr1_3339248	3339248	CG	CGT	-	0.0640515	2.53333	0.151281	0.881316	0.982294	-6.26624	0.00628199
chr1	TP73	chr1_3339251	3339251	CG	CGA	-	0.20598	3.72301	0.323688	0.749637	0.956022	-6.2361	0.0131378
chr1	TP73	chr1_3339398	3339398	CG	CGC	+	-0.540437	3.50409	-0.282112	0.780845	0.96254	-6.26238	-0.0150252
chr1	TP73	chr1_3339428	3339428	CG	CGC	+	-0.0899342	2.50973	-0.0951124	0.925201	0.988968	-6.25907	-0.00894556
chr1	TP73	chr1_3339438	3339438	CG	CGG	+	0.321297	0.761368	0.276161	0.785345	0.963403	-6.25596	0.0515891
chr1	TP73	chr1_3339446	3339446	CG	CGG	+	-0.326431	2.10859	-0.460795	0.650069	0.93377	-6.15234	-0.0472101
chr1	TP73	chr1_3339466	3339466	CG	CGG	+	0.130446	1.81056	0.212804	0.8337	0.973547	-6.23608	0.0197977
chr1	TP73	chr1_3340999	3340999	CG	CGC	+	5.97176	5.27442	1.96402	0.0678395	0.511551	-4.42764	0.0977874
chr1	TP73	chr1_3345034	3345034	CG	CGT	-	0.605505	4.6713	0.539441	0.59572	0.918534	-6.12027	0.0165007
chr1	TP73	chr1_3345044	3345044	CG	CGG	-	1.14209	5.82961	0.826272	0.418696	0.855892	-5.92185	0.0162234
chr1	TP73	chr1_3345054	3345054	CG	CGT	-	2.35109	5.8892	1.46663	0.1585	0.66769	-5.26735	0.0349476
chr1	TP73	chr1_3345074	3345074	CG	CGA	-	-0.330105	6.20154	-0.191408	0.850195	0.97608	-6.28408	-0.00137532
chr1	TP73	chr1_3345083	3345083	CG	CGG	-	1.78483	5.23179	1.13054	0.272034	0.772973	-5.67381	0.032417
chr1	TP73	chr1_3345105	3345105	CG	CGG	-	-0.53414	4.73428	-1.24389	0.22836	0.739183	-5.4705	-0.0204098
chr1	TP73	chr1_3345138	3345138	CG	CGC	-	1.50072	5.85944	1.20625	0.242224	0.750577	-5.54334	0.0291698
chr1	TP73	chr1_3345147	3345147	CG	CGT	-	1.9695	5.30329	1.64616	0.115835	0.608176	-4.98595	0.0538463
chr1	TP73	chr1_3346195	3346195	CG	CGG	+	2.73755	5.16434	1.87182	0.0763873	0.533018	-4.65128	0.0578086
chr1	TP73	chr1_3346211	3346211	CG	CGT	+	0.865246	4.03733	1.08592	0.290824	0.785132	-5.62473	0.04155
chr1	TP73	chr1_3346242	3346242	CG	CGC	+	2.0577	6.42309	1.42424	0.170263	0.682608	-5.2693	0.0247016
chr1	TP73	chr1_3346264	3346264	CG	CGA	+	2.16676	5.34303	1.67368	0.110241	0.598886	-4.93864	0.0610424
chr1	TP73	chr1_3346274	3346274	CG	CGA	+	-0.118277	5.2805	-0.0741037	0.941687	0.991679	-6.28793	-0.00366005
chr1	TP73	chr1_3346317	3346317	CG	CGT	+	0.604898	3.84065	0.723596	0.477949	0.880369	-6.02093	0.0330325
chr1	TP73	chr1_3347992	3347992	CG	CGC	+	4.2125	6.09007	1.97402	0.0627911	0.496673	-4.45954	0.0597512
chr1	TP73	chr1_3347994	3347994	CG	CGT	+	1.12003	2.7116	0.8202	0.422066	0.857299	-5.84792	0.117229
chr1	TP73	chr1_3348013	3348013	CG	CGT	+	-0.0238615	1.1707	-0.0366112	0.971169	0.995966	-6.1614	-0.00132636
chr1	TP73	chr1_3348023	3348023	CG	CGG	+	0.911468	0.218332	1.14317	0.266878	0.76955	-5.53511	0.155616
chr1	TP73	chr1_3348051	3348051	CG	CGG	+	-2.96537	-0.63824	-2.88507	0.00934716	0.240668	-2.73471	-0.427413
chr1	TP73	chr1_3348084	3348084	CG	CGC	+	0.102543	2.40092	0.170988	0.866004	0.979313	-6.2074	0.0145282
chr1	TP73	chr1_3348096	3348096	CG	CGG	+	-0.818506	0.102435	-1.06458	0.300138	0.790543	-5.63849	-0.136556
chr1	TP73	chr1_3348106	3348106	CG	CGA	+	0.192669	2.31391	0.24274	0.810755	0.969004	-6.14086	0.0241469
chr1	TP73	chr1_3348516	3348516	CG	CGG	-	0.739858	3.71267	0.993053	0.332909	0.810798	-5.65092	0.0600414
chr1	TP73	chr1_3348546	3348546	CG	CGT	-	0.223087	6.97159	0.0808024	0.936427	0.990862	-6.29927	0.0120613
chr1	TP73	chr1_3348572	3348572	CG	CGG	-	2.62013	7.10519	0.875653	0.391931	0.843026	-5.92062	0.011315
chr1	TP73	chr1_3348578	3348578	CG	CGG	-	-1.85223	5.52051	-0.630627	0.535643	0.90042	-6.10063	-0.0254033
chr1	TP73	chr1_3348604	3348604	CG	CGG	-	-0.235914	8.31669	-0.158975	0.875332	0.981144	-6.27317	0.000720286
chr1	TP73	chr1_3349525	3349525	CG	CGT	-	5.39399	5.68427	2.25407	0.0359328	0.406194	-4.01195	0.101573
chr1	TP73	chr1_3349568	3349568	CG	CGT	-	3.7654	5.04675	2.04185	0.0550006	0.47489	-4.37903	0.119961
chr1	TP73	chr1_3349630	3349630	CG	CGG	-	3.26923	6.02594	1.02222	0.319257	0.802476	-5.77283	0.0494265
chr1	TP73	chr1_3349646	3349646	CG	CGT	-	2.93081	5.40148	1.22649	0.234692	0.743794	-5.56582	0.0457366
chr1	TP73	chr1_3349829	3349829	CG	CGT	+	-0.154831	5.8385	-0.0691499	0.945973	0.992278	-5.83401	0.00556992
chr1	TP73	chr1_3350609	3350609	CG	CGG	+	-1.02622	4.71877	-2.2833	0.0338443	0.396772	-3.95739	-0.0282424
chr1	TP73	chr1_3350625	3350625	CG	CGT	+	-0.0654331	4.65904	-0.202734	0.841454	0.974811	-6.22873	-0.00185246
chr1	TP73	chr1_3350642	3350642	CG	CGG	+	-0.0744667	4.46897	-0.226872	0.822897	0.971441	-6.26603	-0.00197985
chr1	TP73	chr1_3350653	3350653	CG	CGC	+	-0.249547	4.99598	-0.809881	0.427831	0.859207	-5.95334	-0.00565358
chr1	TP73	chr1_3350680	3350680	CG	CGC	+	-0.797584	5.02148	-1.77036	0.0923797	0.56675	-4.77771	-0.0187711
chr1	TP73	chr1_3350713	3350713	CG	CGG	+	0.146883	3.80605	0.446792	0.659972	0.936639	-6.15305	0.00689988
chr1	TP73	chr1_3350721	3350721	CG	CGC	+	-0.929429	5.67215	-1.74237	0.0972735	0.576659	-4.86761	-0.0165639
chr1	TP73	chr1_3350723	3350723	CG	CGT	+	-0.931362	5.00757	-1.66185	0.112617	0.602688	-4.97218	-0.0191353
chr1	TP73	chr1_3350731	3350731	CG	CGC	+	0.433533	4.47935	1.39643	0.178359	0.69061	-5.33003	0.0108438
chr1	TP73	chr1_3350733	3350733	CG	CGG	+	-1.08711	4.96926	-2.23343	0.0374785	0.413476	-4.0074	-0.0246412
chr1	TP73	chr1_3351075	3351075	CG	CGA	+	-0.199025	4.75661	-0.097316	0.923474	0.988748	-6.23119	0.0244214
chr1	TP73	chr1_3351092	3351092	CG	CGC	+	-0.363881	6.52815	-0.149004	0.883088	0.982632	-6.23173	0.00945936
chr1	TP73	chr1_3351121	3351121	CG	CGG	+	7.28673	7.03481	4.31474	0.000358194	0.0470157	0.254216	0.0791566
chr1	TP73	chr1_3351145	3351145	CG	CGC	+	1.55725	7.58621	0.728187	0.475197	0.879421	-6.03643	0.003709
chr1	TP73	chr1_3351167	3351167	CG	CGA	+	1.56767	5.63876	0.526625	0.604424	0.920838	-6.16253	0.0257616
chr1	TP73	chr1_3353261	3353261	CG	CGG	+	0.569891	3.34756	1.32045	0.20205	0.715627	-5.45138	0.0306825
chr1	TP73	chr1_3353306	3353306	CG	CGT	+	-0.247245	5.44796	-0.199384	0.844038	0.974925	-6.28144	-0.0039865
chr1	TP73	chr1_3353307	3353307	CG	CGG	-	2.70233	6.94472	1.42017	0.171429	0.683821	-5.32689	0.0254548
chr1	TP73	chr1_3353311	3353311	CG	CGG	+	0.799347	4.47974	1.58792	0.128469	0.628231	-5.03761	0.0247567
chr1	TP73	chr1_3353346	3353346	CG	CGA	+	-0.818547	4.68258	-1.75518	0.0950072	0.571642	-4.80265	-0.0271758
chr1	TP73	chr1_3353347	3353347	CG	CGC	-	0.905427	6.27631	0.425053	0.675475	0.940218	-6.21059	0.00936664
chr1	TP73	chr1_3353349	3353349	CG	CGG	+	1.03182	5.17521	1.97987	0.0620816	0.494424	-4.32614	0.0321405
chr1	TP73	chr1_3353350	3353350	CG	CGT	-	0.235878	5.73259	0.100261	0.921166	0.988598	-6.29543	0.00488325
chr1	TP73	chr1_3353421	3353421	CG	CGG	-	-3.10549	4.81812	-1.79967	0.087486	0.556714	-4.77522	-0.06465
chr1	TP73	chr1_3354704	3354704	CG	CGC	+	-2.43931	7.6626	-1.66401	0.112179	0.602079	-4.96883	-0.00275615
chr1	TP73	chr1_3354781	3354781	CG	CGG	+	2.0808	7.10465	0.703897	0.48986	0.884976	-6.05409	0.0122581
chr1	TP73	chr1_3354791	3354791	CG	CGT	+	-3.54738	4.9873	-1.18102	0.251871	0.758718	-5.61823	-0.0788398
chr1	TP73	chr1_3355261	3355261	CG	CGG	+	-0.0456556	1.17875	-0.141893	0.888627	0.983185	-6.27357	-0.00662807
chr1	TP73	chr1_3355265	3355265	CG	CGA	+	-0.135502	0.908006	-0.621654	0.541406	0.902483	-5.97769	-0.0213446
chr1	TP73	chr1_3355301	3355301	CG	CGG	+	-0.237282	0.735399	-1.08215	0.292454	0.785619	-5.66464	-0.0389687
chr1	TP73	chr1_3355347	3355347	CG	CGG	+	-0.0116713	0.210482	-0.0553643	0.956414	0.993726	-6.25344	-0.00201378
chr1	TP73	chr1_3356760	3356760	CG	CGC	+	0.71103	-0.565526	0.549016	0.589596	0.91707	-6.08298	0.10988
chr1	TP73	chr1_3356762	3356762	CG	CGG	+	2.01142	3.29601	0.830287	0.41702	0.855056	-5.91919	0.17353
chr1	TP73	chr1_3356766	3356766	CG	CGA	+	2.46264	1.5027	1.31252	0.205482	0.718313	-5.43486	0.3614
chr1	TP73	chr1_3356775	3356775	CG	CGC	+	2.36452	4.30308	0.567701	0.5771	0.913238	-6.13214	0.0641657
chr1	TP73	chr1_3356806	3356806	CG	CGT	+	1.10453	2.63828	0.368281	0.716866	0.949502	-6.21193	0.0766377
chr1	TP73	chr1_3357626	3357626	CG	CGG	-	-1.01479	1.58342	-0.919448	0.369758	0.832375	-5.80475	-0.152547
chr1	TP73	chr1_3357646	3357646	CG	CGT	-	-3.85778	1.67772	-1.356	0.191506	0.705733	-5.35613	-0.505113
chr1	TP73	chr1_3357692	3357692	CG	CGA	-	2.35864	3.99067	0.815719	0.425094	0.858198	-5.93317	0.120801
chr1	TP73	chr1_3357711	3357711	CG	CGG	-	-0.0454093	-1.40478	-0.0404575	0.968164	0.995547	-6.16737	-0.00786431
chr1	TP73	chr1_3357837	3357837	CG	CGT	-	-0.356766	1.19159	-0.480259	0.636414	0.930235	-6.12929	-0.0582813
chr1	TP73	chr1_3357842	3357842	CG	CGC	-	-0.0702258	0.755102	-0.119246	0.906307	0.986244	-6.24089	-0.0117292
chr1	TP73	chr1_3357845	3357845	CG	CGA	-	-0.574374	-1.00754	-1.64162	0.11678	0.60955	-4.96146	-0.095798
chr1	TP73	chr1_3357874	3357874	CG	CGT	-	-0.372067	-0.913704	-0.65061	0.522929	0.896474	-6.05481	-0.0587662
chr1	TP73	chr1_3357888	3357888	CG	CGG	-	-0.854141	-1.74371	-0.868187	0.395905	0.844916	-5.87864	-0.133289
chr1	TP73	chr1_3357944	3357944	CG	CGG	-	0.0450761	0.508858	0.0753559	0.940703	0.99151	-6.29781	0.00779549
chr1	TP73	chr1_3358018	3358018	CG	CGA	-	0.454001	-0.594816	0.26313	0.795728	0.96576	-6.19697	0.0765226
chr1	TP73	chr1_3358068	3358068	CG	CGC	+	-0.060211	-0.268832	-0.188919	0.852118	0.976496	-6.27023	-0.0103941
chr1	TP73	chr1_3358069	3358069	CG	CGT	-	-0.680724	-0.231862	-0.323164	0.750655	0.956204	-6.16015	-0.11033
chr1	TP73	chr1_3358083	3358083	CG	CGA	+	-0.0875951	0.0410796	-0.279492	0.782825	0.962856	-6.22631	-0.015095
chr1	TP73	chr1_3358084	3358084	CG	CGC	-	0.337113	0.951201	0.182402	0.857503	0.977739	-6.20221	0.0156669
chr1	TP73	chr1_3358203	3358203	CG	CGA	+	-0.072623	-0.34047	-0.206067	0.838885	0.974356	-6.2737	-0.0125958
chr1	TP73	chr1_3368618	3368618	CG	CGG	+	-1.44944	4.12964	-1.56358	0.13408	0.635655	-5.09175	-0.0430352
chr1	TP73	chr1_3368658	3368658	CG	CGT	+	-0.307817	2.85719	-0.543393	0.593049	0.917915	-6.14756	-0.0230531
chr1	TP73	chr1_3368686	3368686	CG	CGC	+	2.3328	4.75704	1.73039	0.0994363	0.580698	-4.8448	0.0746756
chr1	TP73	chr1_3368688	3368688	CG	CGC	+	-2.5616	5.54684	-1.65642	0.113722	0.605033	-4.96657	-0.0591229
chr1	TP73	chr1_3368717	3368717	CG	CGG	+	0.304993	1.34521	0.488486	0.630682	0.928225	-6.16747	0.0433451
chr1	TP73	chr1_3369061	3369061	CG	CGG	-	-0.0820033	3.42003	-0.136143	0.893111	0.98393	-6.22695	-0.00498703
chr1	TP73	chr1_3369086	3369086	CG	CGG	-	0.355324	5.02133	0.304194	0.764219	0.958725	-6.206	0.00829025
chr1	TP73	chr1_3369108	3369108	CG	CGG	-	-0.899337	5.45834	-0.622183	0.541066	0.902361	-6.10752	-0.014994
chr1	TP73	chr1_3369148	3369148	CG	CGA	-	-1.91518	6.27537	-0.825335	0.419215	0.856064	-5.9625	-0.0179325
chr1	TP73	chr1_3369157	3369157	CG	CGC	-	-0.277887	7.06557	-0.134874	0.894101	0.984094	-6.29339	-0.00133812
chr1	TP73	chr1_3373002	3373002	CG	CGT	+	0.0920175	3.10864	0.34518	0.733673	0.953131	-6.22798	0.00580148
chr1	TP73	chr1_3373014	3373014	CG	CGT	+	-0.298092	4.07376	-0.76243	0.454974	0.871535	-6.00174	-0.0118574
chr1	TP73	chr1_3373065	3373065	CG	CGG	+	0.191036	3.3946	0.625253	0.53909	0.901732	-6.08309	0.0100403
chr1	TP73	chr1_3373978	3373978	CG	CGG	-	-0.913429	5.72789	-0.293792	0.772037	0.960622	-6.25898	-0.0124842
chr1	TP73	chr1_3374048	3374048	CG	CGC	-	2.38592	8.42104	1.33861	0.196173	0.709887	-5.41455	0.00639404
chr1	TP73	chr1_3374090	3374090	CG	CGT	-	2.70087	7.71813	0.874615	0.392482	0.843102	-5.92151	0.0113635
chr1	TP73	chr1_3374295	3374295	CG	CGG	+	-2.93291	5.5032	-1.66549	0.11188	0.601323	-4.92421	-0.0681553
chr1	TP73	chr1_3374339	3374339	CG	CGC	+	3.8801	8.81164	3.04624	0.00653237	0.204839	-2.4611	0.00766028
chr1	TP73	chr1_3374347	3374347	CG	CGC	+	6.69008	7.18907	3.95157	0.000827288	0.0740397	-0.541922	0.0754664
chr1	TP73	chr1_3376547	3376547	CG	CGC	+	-2.39273	8.09216	-1.02081	0.319904	0.802476	-5.78438	-0.00783366
chr1	TP73	chr1_3376578	3376578	CG	CGT	+	-1.6788	5.06356	-0.758822	0.45708	0.872329	-6.00698	-0.0392062
chr1	TP73	chr1_3376593	3376593	CG	CGG	+	-2.18093	5.57859	-0.971499	0.343257	0.817885	-5.83159	-0.109181
chr1	TP73	chr1_3376644	3376644	CG	CGG	+	-0.243984	2.3937	-0.382157	0.706499	0.947088	-6.2009	-0.0289268
chr1	TP73	chr1_3376645	3376645	CG	CGT	-	-0.49039	1.95853	-1.81359	0.0852406	0.552007	-4.75536	-0.0547077
chr1	TP73	chr1_3376671	3376671	CG	CGG	-	-0.737618	2.81894	-2.24394	0.0366836	0.410096	-4.02709	-0.0585083
chr1	TP73	chr1_3376678	3376678	CG	CGG	-	-0.534624	3.1068	-1.17717	0.253368	0.759653	-5.57085	-0.0337869
chr1	TP73	chr1_3376739	3376739	CG	CGC	-	0.457377	4.00742	0.579425	0.56897	0.911017	-6.08372	0.0213737
chr1	TP73	chr1_3376748	3376748	CG	CGA	-	-0.174853	2.46148	-0.70414	0.489712	0.884957	-5.97011	-0.0153792
chr1	TP73	chr1_3376757	3376757	CG	CGC	-	-0.0430779	4.22443	-0.0835886	0.93424	0.99076	-6.26685	-0.000488376
chr1	TP73	chr1_3377124	3377124	CG	CGG	-	-0.747432	5.29871	-0.359838	0.722856	0.950882	-6.20329	-0.0140038
chr1	TP73	chr1_3377132	3377132	CG	CGG	-	4.88068	5.6394	2.05365	0.0537374	0.470943	-4.36889	0.0915306
chr1	TP73	chr1_3377139	3377139	CG	CGG	-	-0.862422	6.39074	-0.321159	0.751524	0.956292	-6.25046	-0.00176348
chr1	TP73	chr1_3377145	3377145	CG	CGT	-	3.31087	6.83002	1.44528	0.16434	0.675839	-5.29314	0.016751
chr1	TP73	chr1_3377178	3377178	CG	CGC	-	1.30243	5.42612	0.941581	0.357985	0.826303	-5.80923	0.0224699
chr1	TP73	chr1_3377212	3377212	CG	CGA	-	-0.239078	2.4294	-0.284967	0.778689	0.96196	-6.26013	-0.0254839
chr1	TP73	chr1_3377216	3377216	CG	CGG	-	0.0892254	2.43851	0.117953	0.907317	0.986345	-6.29413	0.0118321
chr1	TP73	chr1_3377231	3377231	CG	CGT	-	-0.124238	4.71631	-0.0995258	0.921742	0.988671	-6.29216	-0.0023176
chr1	TP73	chr1_3377251	3377251	CG	CGC	-	5.44518	6.05766	2.89617	0.00912075	0.237945	-2.77378	0.0577344
chr1	TP73	chr1_3378297	3378297	CG	CGG	-	2.397	8.81595	1.47673	0.155797	0.664678	-5.2522	0.004343
chr1	TP73	chr1_3378338	3378338	CG	CGA	-	0.0170549	8.12619	0.0056282	0.995567	0.999033	-6.30275	0.000575651
chr1	TP73	chr1_3378346	3378346	CG	CGT	-	-3.36888	7.23798	-1.25612	0.223988	0.735045	-5.5324	-0.00528407
chr1	TP73	chr1_3378379	3378379	CG	CGT	-	-3.14272	5.521	-1.41063	0.174188	0.685912	-5.33374	-0.0739813
chr1	TP73	chr1_3378411	3378411	CG	CGT	-	0.929272	6.67584	0.358094	0.72414	0.951002	-6.23622	0.0106978
chr1	TP73	chr1_3378878	3378878	CG	CGT	+	5.23883	3.82854	3.11212	0.00590098	0.195907	-2.34274	0.424602
chr1	TP73	chr1_3379380	3379380	CG	CGA	-	4.62618	8.64008	3.01365	0.00702572	0.211616	-2.52373	0.00915091
chr1	TP73	chr1_3379391	3379391	CG	CGC	-	1.14169	7.59375	0.508852	0.616594	0.924293	-6.17181	0.00382412
chr1	TP73	chr1_3379423	3379423	CG	CGG	-	0.36851	7.24526	0.117497	0.907674	0.986405	-6.29575	0.00147836
chr1	TP73	chr1_3379493	3379493	CG	CGC	-	-2.38079	6.13535	-0.980822	0.338754	0.815041	-5.80329	-0.0483488
chr1	TP73	chr1_3379496	3379496	CG	CGA	-	-2.41486	5.7597	-1.24718	0.227178	0.737729	-5.54279	-0.0364904
chr1	TP73	chr1_3381069	3381069	CG	CGC	-	0.178467	5.90264	0.0777236	0.938844	0.991241	-6.28131	0.0129172
chr1	TP73	chr1_3381085	3381085	CG	CGG	-	-2.9335	6.6898	-1.24389	0.228362	0.739183	-5.54678	-0.0283973
chr1	TP73	chr1_3381110	3381110	CG	CGG	-	0.345136	5.38038	0.170682	0.866241	0.979346	-6.28131	0.0613408
chr1	TP73	chr1_3381173	3381173	CG	CGC	-	2.52527	7.73738	1.19433	0.246746	0.754226	-5.58407	0.0147848
chr1	TP73	chr1_3381186	3381186	CG	CGT	-	0.0639501	4.56467	0.0357388	0.971856	0.996002	-6.22996	0.0135889
chr1	TP73	chr1_3381458	3381458	CG	CGT	-	0.54531	5.35899	0.236327	0.815656	0.969889	-6.25631	0.0106452
chr1	TP73	chr1_3382445	3382445	CG	CGA	-	5.07305	7.49238	1.68899	0.107229	0.59433	-4.95261	0.0329439
chr1	TP73	chr1_3382470	3382470	CG	CGT	-	0.921929	5.45045	0.226022	0.823548	0.971577	-6.27682	0.0177656
chr1	TP73	chr1_3382514	3382514	CG	CGT	-	3.72671	5.80344	1.05745	0.303295	0.792865	-5.75047	0.0547675
chr1	TP73	chr1_3382566	3382566	CG	CGC	-	-0.914958	3.1866	-0.965609	0.346123	0.819541	-5.74266	-0.0712486
chr1	TP73	chr1_3382570	3382570	CG	CGG	-	-0.659989	3.55506	-0.8805	0.389366	0.84203	-5.80851	-0.0449934
chr1	TP73	chr1_3382655	3382655	CG	CGG	-	-2.0787	4.20896	-0.768795	0.452944	0.870569	-5.85651	-0.0362882
chr1	TP73	chr1_3386256	3386256	CG	CGC	+	-2.31558	7.98091	-1.71668	0.101961	0.585027	-4.88524	-0.00467822
chr1	TP73	chr1_3388346	3388346	CG	CGA	-	0.268624	0.124713	0.411687	0.685325	0.942432	-6.19144	0.045479
chr1	TP73	chr1_3388362	3388362	CG	CGC	-	0.13889	0.311911	0.11627	0.908698	0.986549	-6.1947	0.0231825
chr1	TP73	chr1_3388373	3388373	CG	CGC	-	1.62737	2.14853	1.30338	0.208517	0.72172	-5.37832	0.210692
chr1	TP73	chr1_3388426	3388426	CG	CGG	-	2.20017	2.52534	2.02526	0.0575964	0.481924	-4.32515	0.288505
chr1	TP73	chr1_3388435	3388435	CG	CGG	-	3.42474	2.32568	2.62729	0.016881	0.304476	-3.27313	0.434003
chr1	TP73	chr1_3388446	3388446	CG	CGT	-	-1.02834	-0.849897	-0.594833	0.5592	0.908154	-6.09313	-0.150057
chr1	TP73	chr1_3388450	3388450	CG	CGT	-	1.8647	4.81573	0.647912	0.525044	0.897036	-6.08282	0.0378246
chr1	TP73	chr1_3388457	3388457	CG	CGA	-	-1.94977	-1.33092	-2.52943	0.0207531	0.329227	-3.45397	-0.300674
chr1	TP73	chr1_3388615	3388615	CG	CGG	+	-2.02073	-3.43131	-0.49663	0.625665	0.92679	-6.11533	-0.123174
chr1	TP73	chr1_3388678	3388678	CG	CGA	+	-2.83968	2.29645	-0.609435	0.550112	0.905574	-6.05196	-0.235023
chr1	TP73	chr1_3388779	3388779	CG	CGT	-	0.193892	2.76715	0.849448	0.405992	0.850436	-5.89113	0.0167174
chr1	TP73	chr1_3388794	3388794	CG	CGG	-	1.11596	4.29721	2.82989	0.0105558	0.2526	-2.81712	0.044229
chr1	TP73	chr1_3388817	3388817	CG	CGA	-	0.106548	1.90586	0.445998	0.660536	0.936716	-6.10092	0.0145756
chr1	TP73	chr1_3388848	3388848	CG	CGG	-	-0.0063649	2.1742	-0.0129739	0.989781	0.998189	-6.29939	-0.000394225
chr1	TP73	chr1_3388854	3388854	CG	CGG	-	-0.14168	3.05225	-0.37092	0.714717	0.948876	-6.20436	-0.00890414
chr1	TP73	chr1_3389967	3389967	CG	CGT	-	-0.808248	2.72904	-0.866879	0.396603	0.845272	-5.91652	-0.0705851
chr1	TP73	chr1_3389970	3389970	CG	CGG	-	-3.07446	5.49461	-1.98285	0.0617235	0.493587	-4.39991	-0.0507331
chr1	TP73	chr1_3389977	3389977	CG	CGG	-	-0.0140851	3.48713	-0.0206489	0.983737	0.997279	-6.18526	0.000685153
chr1	TP73	chr1_3390004	3390004	CG	CGC	-	-0.424089	4.55603	-0.361053	0.721961	0.950694	-6.17056	-0.0222432
chr1	TP73	chr1_3390008	3390008	CG	CGG	-	0.797745	2.33233	1.22173	0.236448	0.745639	-5.48837	0.0849505
chr1	TP73	chr1_3390011	3390011	CG	CGC	-	-0.0704673	2.27238	-0.13899	0.89089	0.983376	-6.19152	-0.0080514
chr1	TP73	chr1_3390015	3390015	CG	CGC	-	-0.267427	3.96447	-0.34749	0.731965	0.952728	-6.17403	-0.0110064
chr1	TP73	chr1_3390058	3390058	CG	CGC	-	-1.16667	6.18799	-0.375271	0.71175	0.94817	-6.22295	0.00176671
chr1	TP73	chr1_3390067	3390067	CG	CGG	-	0.519075	4.40118	0.214169	0.832771	0.973268	-6.26629	0.0307282
chr1	TP73	chr1_3390097	3390097	CG	CGT	-	-3.26667	2.7048	-1.12183	0.276361	0.775392	-5.67108	-0.202078
chr1	TP73	chr1_3390155	3390155	CG	CGG	-	0.6	5.28611	0.215356	0.831859	0.973131	-6.27083	0.0128058
chr1	TP73	chr1_3390169	3390169	CG	CGT	-	-3.59464	3.36739	-1.85507	0.0796801	0.539798	-4.68168	-0.287604
chr1	TP73	chr1_3394802	3394802	CG	CGG	-	0.43778	3.10975	0.104147	0.918179	0.987975	-6.20566	0.0383552
chr1	TP73	chr1_3394814	3394814	CG	CGT	-	2.75972	1.81466	1.74571	0.0975369	0.577264	-4.60483	0.335002
chr1	TP73	chr1_3394872	3394872	CG	CGG	-	-1.92577	3.72789	-0.469126	0.64449	0.932167	-6.09604	-0.0473539
chr1	TP73	chr1_3394876	3394876	CG	CGG	-	1.60541	4.77167	0.352168	0.728713	0.951899	-6.135	0.0270208
chr1	TP73	chr1_3394907	3394907	CG	CGG	-	2.27229	4.11365	0.671118	0.510483	0.892403	-5.96693	0.132676
chr1	TP73	chr1_3394922	3394922	CG	CGT	-	-4.71387	3.36381	-1.31726	0.203918	0.717004	-5.36564	-0.223804
chr1	TP73	chr1_3396536	3396536	CG	CGT	+	2.77031	7.04232	0.786303	0.441699	0.865545	-5.90717	0.0274988
chr1	TP73	chr1_3396565	3396565	CG	CGG	+	7.43754	7.11833	4.52405	0.00024974	0.0383843	0.633967	0.094738
chr1	TP73	chr1_3396599	3396599	CG	CGA	+	7.11093	3.64159	6.53833	3.41953e-06	0.00249261	4.49889	0.407157
chr1	TP73	chr1_3396678	3396678	CG	CGT	-	-1.3073	-1.01741	-0.733079	0.473859	0.878975	-5.90235	-0.196438
chr1	TP73	chr1_3396719	3396719	CG	CGG	-	-2.13795	5.86295	-1.07525	0.297829	0.78929	-5.60688	-0.0270637
chr1	TP73	chr1_3396738	3396738	CG	CGT	-	-1.15981	1.71095	-0.979951	0.341345	0.816618	-5.65251	-0.160059
chr1	TP73	chr1_3396775	3396775	CG	CGG	-	-1.82808	2.34151	-1.4396	0.168795	0.680866	-5.17257	-0.182841
chr1	TP73	chr1_3397965	3397965	CG	CGG	+	4.28674	4.32967	3.3251	0.0034823	0.154049	-1.83496	0.16359
chr1	TP73	chr1_3398059	3398059	CG	CGT	+	-0.0116082	1.50374	-0.0357109	0.971878	0.99601	-6.28461	8.25863e-05
chr1	TP73	chr1_3398102	3398102	CG	CGG	+	0.400875	2.23156	1.13342	0.27085	0.772137	-5.65967	0.0417473
chr1	TP73	chr1_3398180	3398180	CG	CGA	+	1.35956	4.69241	0.552429	0.587303	0.916277	-6.03563	0.0457046
chr1	TP73	chr1_3398183	3398183	CG	CGC	+	1.5734	5.09112	0.520339	0.609032	0.922108	-6.06652	0.0664533
chr1	TP73	chr1_3398193	3398193	CG	CGT	+	4.52071	5.41453	1.22084	0.237558	0.746642	-5.48984	0.205483
chr1	TP73	chr1_3398610	3398610	CG	CGC	-	2.87171	4.25303	0.840547	0.413461	0.853639	-5.84525	0.231539
chr1	TP73	chr1_3398701	3398701	CG	CGT	-	2.13563	3.81769	1.26763	0.223761	0.735018	-5.36847	0.189407
chr1	TP73	chr1_3399147	3399147	CG	CGG	-	1.32277	2.51909	1.16386	0.258596	0.763062	-5.5921	0.166635
chr1	TP73	chr1_3399248	3399248	CG	CGT	-	2.55625	0.15756	2.22952	0.0377777	0.414452	-3.94086	0.383975
chr1	TP73	chr1_3399261	3399261	CG	CGG	-	1.00793	-0.775687	1.51454	0.14601	0.651432	-5.12931	0.166204
chr1	TP73	chr1_3399277	3399277	CG	CGC	-	-2.2095	2.89951	-1.64099	0.116911	0.609689	-4.85053	-0.189212
chr1	TP73	chr1_3405755	3405755	CG	CGC	-	1.014	8.02549	0.345007	0.733802	0.953131	-6.24243	0.00243888
chr1	TP73	chr1_3406411	3406411	CG	CGT	+	1.87538	5.47322	1.82602	0.0832789	0.547488	-4.71263	0.0324013
chr1	TP73	chr1_3406423	3406423	CG	CGG	+	-1.19977	5.15191	-1.28512	0.213881	0.72581	-5.47142	-0.0250809
chr1	TP73	chr1_3406455	3406455	CG	CGT	+	0.796588	4.61388	2.16546	0.0430083	0.434079	-4.15173	0.0223656
chr1	TP73	chr1_3406480	3406480	CG	CGA	+	0.266244	2.90099	0.894618	0.381956	0.838594	-5.82734	0.0184753
chr1	TP73	chr1_3406525	3406525	CG	CGG	+	-0.252085	5.56379	-0.343942	0.73459	0.953323	-6.21946	-0.00540985
chr1	TP73	chr1_3406548	3406548	CG	CGC	+	0.772587	4.57095	1.66778	0.11142	0.600689	-4.83765	0.0251154
chr1	TP73	chr1_3406968	3406968	CG	CGT	-	2.18251	3.7964	1.59113	0.128614	0.628545	-5.07592	0.093829
chr1	TP73	chr1_3412881	3412881	CG	CGT	+	-0.905399	-0.180643	-2.14092	0.0451803	0.442171	-4.14005	-0.155069
chr1	TP73	chr1_3412896	3412896	CG	CGC	+	0.112184	1.38178	0.393804	0.69802	0.945452	-6.14602	0.0186418
chr1	TP73	chr1_3412966	3412966	CG	CGC	+	0.120321	3.39637	0.232748	0.818395	0.970605	-6.20556	0.0159349
chr1	TP73	chr1_3412973	3412973	CG	CGC	+	-0.762364	2.76394	-1.44305	0.16496	0.676429	-5.24368	-0.077998
chr1	TP73	chr1_3412976	3412976	CG	CGG	+	-0.635648	2.16328	-0.81552	0.424674	0.857995	-5.93665	-0.0724779
chr1	TP73	chr1_3419383	3419383	CG	CGG	-	2.72566	6.21186	0.760751	0.455953	0.871897	-6.01293	0.02745
chr1	TP73	chr1_3419427	3419427	CG	CGG	-	0.0498396	1.68319	0.0603862	0.952466	0.993223	-6.2407	0.00923966
chr1	TP73	chr1_3419435	3419435	CG	CGA	-	-1.01663	1.96977	-1.23323	0.232224	0.742338	-5.50814	-0.122591
chr1	TP73	chr1_3419445	3419445	CG	CGC	-	0.183547	4.60177	0.0636994	0.949861	0.992881	-6.28987	0.0226745
chr1	TP73	chr1_3419468	3419468	CG	CGC	-	3.73051	2.99497	2.83833	0.0103616	0.250663	-2.8565	0.364571
chr1	TP73	chr1_3419473	3419473	CG	CGC	-	1.63981	3.66595	0.899246	0.379547	0.8371	-5.85062	0.151676
chr1	TP73	chr1_3419759	3419759	CG	CGC	+	2.54116	7.23762	0.872222	0.394326	0.84423	-5.84713	0.0121854
chr1	TP73	chr1_3419779	3419779	CG	CGT	+	0.938643	2.33044	0.917589	0.370705	0.832901	-5.81884	0.144629
chr1	TP73	chr1_3419809	3419809	CG	CGT	+	2.37782	4.44534	0.814649	0.425691	0.858533	-5.89146	0.0696214
chr1	TP73	chr1_3419850	3419850	CG	CGT	+	0.907675	2.98426	0.789213	0.440039	0.864989	-5.82542	0.100785
chr1	TP73	chr1_3420385	3420385	CG	CGC	+	1.56008	4.29001	1.69252	0.106545	0.593506	-4.90859	0.0667784
chr1	TP73	chr1_3420429	3420429	CG	CGC	+	1.09698	4.70959	1.83233	0.082298	0.545662	-4.58262	0.0513073
chr1	TP73	chr1_3420449	3420449	CG	CGG	+	-0.107262	1.68292	-0.241717	0.811536	0.969149	-6.27215	-0.0109069
chr1	TP73	chr1_3420508	3420508	CG	CGG	+	-0.00463122	1.99893	-0.0114835	0.990955	0.998279	-6.29214	0.00169254
chr1	TP73	chr1_3421309	3421309	CG	CGT	-	0.108625	1.05232	0.18593	0.85443	0.977073	-6.27517	0.0193987
chr1	TP73	chr1_3421340	3421340	CG	CGG	-	0.60889	2.56707	1.19376	0.246966	0.754226	-5.45029	0.0907122
chr1	TP73	chr1_3421369	3421369	CG	CGG	-	4.83	3.4305	2.99874	0.00726326	0.214451	-2.53839	0.340816
chr1	TP73	chr1_3422371	3422371	CG	CGG	+	-1.87641	6.03384	-0.615455	0.545407	0.903526	-6.11179	-0.0289254
chr1	TP73	chr1_3422630	3422630	CG	CGG	-	1.15031	7.39825	1.0311	0.315179	0.800356	-5.74282	0.0050549
chr1	TP73	chr1_3422687	3422687	CG	CGC	-	-1.60833	6.61762	-0.722588	0.478554	0.880446	-6.04089	-0.0105046
chr1	TP73	chr1_3422691	3422691	CG	CGG	-	-0.689021	5.86861	-0.632629	0.534362	0.899868	-6.07839	-0.00357615
chr1	TP73	chr1_3422706	3422706	CG	CGA	-	2.10496	5.63991	1.14692	0.265364	0.768419	-5.65288	0.0192677
chr1	TP73	chr1_3422721	3422721	CG	CGG	-	0.858442	4.93247	0.875911	0.391795	0.843026	-5.87853	0.039494
chr1	TP73	chr1_3422729	3422729	CG	CGC	-	-0.753415	7.99119	-0.461263	0.649739	0.933749	-6.19353	-0.00176481
chr1	TP73	chr1_3422738	3422738	CG	CGG	-	2.8198	5.80291	1.93825	0.0672828	0.509726	-4.56072	0.050176
chr1	TP73	chr1_3422744	3422744	CG	CGG	-	0.591103	6.14083	0.292079	0.773326	0.96086	-6.25741	0.00638387
chr1	TP73	chr1_3422768	3422768	CG	CGC	-	2.81133	8.13569	1.43824	0.166303	0.678121	-5.30381	0.00835152
chr1	TP73	chr1_3428770	3428770	CG	CGG	+	-0.922768	4.53626	-2.21569	0.038855	0.419064	-4.03034	-0.0278967
chr1	TP73	chr1_3428798	3428798	CG	CGC	+	-0.0598649	4.28611	-0.108644	0.9146	0.987313	-6.29395	-0.00189088
chr1	TP73	chr1_3428839	3428839	CG	CGG	+	0.347937	4.23516	0.855744	0.402585	0.848566	-5.89769	0.0125582
chr1	TP73	chr1_3429422	3429422	CG	CGC	+	-3.51781	7.03505	-1.45323	0.162144	0.672621	-5.2852	-0.0182694
chr1	TP73	chr1_3429469	3429469	CG	CGA	+	-0.488244	6.44278	-0.350886	0.729455	0.952017	-6.22564	-0.00238138
chr1	TP73	chr1_3429520	3429520	CG	CGT	+	0.256206	1.92038	0.501809	0.621449	0.925822	-6.16482	0.0284936
chr1	TP73	chr1_3429547	3429547	CG	CGT	+	0.23803	-0.285451	0.391441	0.699737	0.945798	-6.20009	0.0404666
chr1	TP73	chr1_3429550	3429550	CG	CGC	+	0.846622	5.21046	0.465163	0.646993	0.932942	-6.17967	0.0203048
chr1	TP73	chr1_3431739	3431739	CG	CGG	+	3.42535	5.95453	1.43496	0.174223	0.685912	-5.19089	0.050445
chr1	TP73	chr1_3432219	3432219	CG	CGA	+	-2.64069	7.78385	-1.0372	0.312396	0.799064	-5.76917	-0.0085943
chr1	TP73	chr1_3432253	3432253	CG	CGC	+	-2.00595	6.24302	-0.74931	0.46266	0.874433	-6.01498	-0.0258014
chr1	TP73	chr1_3432267	3432267	CG	CGG	+	-1.15663	7.85726	-0.440884	0.664171	0.937827	-6.20443	-0.00440996
chr1	TP73	chr1_3433613	3433613	CG	CGT	+	0.288965	3.39961	0.392791	0.698756	0.945494	-6.08242	0.0239496
chr1	TP73	chr1_3433644	3433644	CG	CGC	+	-0.195434	3.63107	-0.245638	0.808542	0.968561	-6.17931	-0.00889992
chr1	TP73	chr1_3433647	3433647	CG	CGG	+	-0.666197	2.47795	-0.964238	0.346793	0.819906	-5.8357	-0.068512
chr1	TP73	chr1_3433653	3433653	CG	CGC	+	1.74568	4.29895	1.43242	0.16794	0.679676	-5.28128	0.0825481
chr1	TP73	chr1_3433686	3433686	CG	CGC	+	-0.537186	1.36504	-1.11994	0.276413	0.775392	-5.66202	-0.0746593
chr1	TP73	chr1_3433714	3433714	CG	CGT	+	-0.580214	1.26443	-1.31601	0.203509	0.716778	-5.45796	-0.0851368
chr1	TP73	chr1_3434527	3434527	CG	CGA	-	0.248772	6.32563	0.266325	0.792799	0.965135	-6.26596	0.00216391
chr1	TP73	chr1_3434532	3434532	CG	CGG	-	-1.41083	5.97002	-1.93988	0.0670722	0.50936	-4.46788	-0.0126807
chr1	TP73	chr1_3434534	3434534	CG	CGC	-	-2.17581	6.89325	-1.72097	0.101165	0.583174	-4.89105	-0.0155318
chr1	TP73	chr1_3434542	3434542	CG	CGG	-	0.447465	8.36306	0.176384	0.861821	0.978454	-6.28696	0.00155473
chr1	TP73	chr1_3434549	3434549	CG	CGG	-	-0.460487	7.50084	-0.200654	0.843057	0.974925	-6.28187	-0.00221594
chr1	TP73	chr1_3434554	3434554	CG	CGG	-	1.67116	6.22982	0.707847	0.487458	0.884038	-6.05039	0.0210289
chr1	TP73	chr1_3436810	3436810	CG	CGG	-	-0.805135	5.54214	-0.372799	0.7138	0.948635	-6.21112	-0.000633204
chr1	TP73	chr1_3437876	3437876	CG	CGA	+	0.885743	5.13538	0.896731	0.380855	0.837885	-5.89525	0.0221241
chr1	TP73	chr1_3437956	3437956	CG	CGG	+	0.616788	4.34587	1.39626	0.178408	0.690698	-5.25765	0.0218212
chr1	TP73	chr1_3437993	3437993	CG	CGA	+	0.524458	2.96158	1.46396	0.15922	0.668682	-5.26455	0.0390718
chr1	TP73	chr1_3438001	3438001	CG	CGC	+	0.134403	2.89551	0.374554	0.712055	0.94826	-6.21953	0.0134624
chr1	TP73	chr1_3442241	3442241	CG	CGG	+	-5.21375	2.05913	-1.3525	0.192605	0.706838	-5.31882	-0.534861
chr1	TP73	chr1_3442390	3442390	CG	CGG	+	0.807267	2.00588	0.961931	0.347921	0.820513	-5.84003	0.119214
chr1	TP73	chr1_3442430	3442430	CG	CGC	+	2.43116	6.01736	0.970931	0.343533	0.817894	-5.83304	0.0334312
chr1	TP73	chr1_3442445	3442445	CG	CGG	+	0.229675	3.13176	0.285381	0.778377	0.96189	-6.20372	0.0227521
chr1	TP73	chr1_3442462	3442462	CG	CGA	+	2.7686	3.59792	2.03416	0.0558383	0.476929	-4.37788	0.179053
chr1	TP73	chr1_3442466	3442466	CG	CGA	+	0.651682	2.56415	1.11197	0.279742	0.777513	-5.61838	0.0823059
chr1	TP73	chr1_3445597	3445597	CG	CGG	-	-2.34544	7.20813	-0.829342	0.41754	0.855202	-5.95636	-0.00632038
chr1	TP73	chr1_3445721	3445721	CG	CGG	-	-0.0865588	7.59111	-0.0339473	0.973285	0.996236	-6.29993	-9.11964e-05
chr1	TP73	chr1_3446175	3446175	CG	CGC	-	0.235544	-1.80481	0.236715	0.815493	0.96988	-6.08222	0.0378685
chr1	TP73	chr1_3446180	3446180	CG	CGT	-	0.996094	-2.24095	0.907687	0.375778	0.835606	-5.71965	0.160432
chr1	TP73	chr1_3446194	3446194	CG	CGT	-	0.699305	-2.01522	0.609253	0.549806	0.905574	-5.95399	0.101766
chr1	TP73	chr1_3446218	3446218	CG	CGC	-	0.820544	-1.78916	0.791471	0.438753	0.86437	-5.81488	0.136431
chr1	TP73	chr1_3446282	3446282	CG	CGA	+	-0.546967	3.15973	-0.257141	0.799777	0.966539	-6.18887	0.00643739
chr1	TP73	chr1_3446283	3446283	CG	CGC	-	-2.3298	3.56168	-0.887891	0.386058	0.840842	-5.8212	-0.104164
chr1	TP73	chr1_3446295	3446295	CG	CGT	+	-3.57475	-0.555912	-1.5421	0.139202	0.64281	-5.06162	-0.449603
chr1	TP73	chr1_3446356	3446356	CG	CGA	+	2.01385	2.90841	0.828907	0.417239	0.855056	-5.92469	0.150554
chr1	TP73	chr1_3446618	3446618	CG	CGG	-	0.512552	5.72685	0.170199	0.866616	0.979423	-6.28703	0.0280366
chr1	TP73	chr1_3446622	3446622	CG	CGC	-	1.69588	8.46733	1.14964	0.264268	0.767547	-5.63458	0.00354558
chr1	TP73	chr1_3446658	3446658	CG	CGA	-	-4.59753	4.1768	-3.16787	0.00497099	0.181532	-2.20458	-0.207433
chr1	TP73	chr1_3446664	3446664	CG	CGA	-	0.884515	6.03238	0.308465	0.761016	0.958087	-6.2545	0.00911874
chr1	TP73	chr1_3446711	3446711	CG	CGG	-	-4.32928	6.09037	-1.90357	0.0719076	0.52193	-4.61381	-0.0570327
chr1	TP73	chr1_3446719	3446719	CG	CGG	-	0.161376	5.36841	0.0583934	0.954033	0.993437	-6.29772	0.00316192
chr1	TP73	chr1_3446738	3446738	CG	CGC	-	1.94074	5.60585	0.598909	0.556163	0.907271	-6.12209	0.0305482
chr1	TP73	chr1_3446915	3446915	CG	CGC	+	1.04708	3.11096	1.29166	0.212466	0.724761	-5.30419	0.085645
chr1	TP73	chr1_3446935	3446935	CG	CGG	+	0.439415	-1.21643	1.00107	0.329778	0.808741	-5.69853	0.0741767
chr1	TP73	chr1_3446944	3446944	CG	CGG	+	1.25027	2.07302	1.94455	0.0672769	0.509726	-4.45941	0.142975
chr1	TP73	chr1_3446951	3446951	CG	CGA	+	0.836654	-0.344756	1.43464	0.168168	0.680038	-5.18599	0.144241
chr1	TP73	chr1_3446966	3446966	CG	CGC	+	2.11967	0.700609	3.91059	0.000989126	0.0814653	-0.655585	0.315599
chr1	TP73	chr1_3447014	3447014	CG	CGA	+	1.32406	-2.94029	1.10648	0.282775	0.779979	-5.57728	0.124769
chr1	TP73	chr1_3447130	3447130	CG	CGT	-	-2.95458	-8.44148	-1.81916	0.084357	0.550091	-4.70427	-0.00837494
chr1	TP73	chr1_3447206	3447206	CG	CGT	-	0.319457	0.332046	0.444761	0.661415	0.936974	-6.18344	0.0543647
chr1	TP73	chr1_3447261	3447261	CG	CGG	-	1.73678	-4.85191	0.906162	0.375967	0.835701	-5.86515	0.0464945
chr1	TP73	chr1_3447275	3447275	CG	CGG	-	-2.79649	-6.87452	-1.37007	0.186313	0.699922	-5.39298	-0.0156818
chr1	TP73	chr1_3448697	3448697	CG	CGG	+	1.06031	5.59537	1.12299	0.275148	0.77462	-5.53148	0.0207629
chr1	TP73	chr1_3448733	3448733	CG	CGC	+	0.179218	6.87555	0.104892	0.917538	0.987958	-6.29688	0.00169838
chr1	TP73	chr1_3448740	3448740	CG	CGA	+	-0.0514327	0.783788	-0.11075	0.912952	0.986986	-6.29629	-0.00712313
chr1	TP73	chr1_3448753	3448753	CG	CGG	+	-0.909843	2.52146	-2.51756	0.0207432	0.329105	-3.52214	-0.0994158
chr1	TP73	chr1_3448777	3448777	CG	CGG	+	-1.07773	1.71291	-1.40291	0.176443	0.688538	-5.34031	-0.13976
chr1	TP73	chr1_3448808	3448808	CG	CGT	+	0.831358	2.14341	1.85841	0.0783506	0.53664	-4.65963	0.0928878
chr1	TP73	chr1_3448851	3448851	CG	CGG	+	2.38243	8.21906	1.06874	0.298307	0.789594	-5.73664	0.0114657
chr1	TP73	chr1_3448917	3448917	CG	CGG	+	0.322006	6.90758	0.0996659	0.921632	0.988648	-6.29772	0.00297779
chr1	TP73	chr1_3453494	3453494	CG	CGA	+	0.646688	5.44341	0.26497	0.793827	0.965332	-6.26384	0.0299566
chr1	TP73	chr1_3453501	3453501	CG	CGC	+	1.13526	5.98074	0.414113	0.683334	0.942068	-6.21596	0.0288358
chr1	TP73	chr1_3453529	3453529	CG	CGG	+	2.84352	6.84816	1.93218	0.0680732	0.51224	-4.56419	0.0338782
chr1	TP73	chr1_3453538	3453538	CG	CGC	+	-0.827603	5.78553	-0.630031	0.536025	0.900512	-6.08295	-0.0131995
chr1	TP73	chr1_3453548	3453548	CG	CGT	+	-1.77734	5.23723	-0.722579	0.478559	0.880446	-6.04083	-0.0381394
chr1	TP73	chr1_3453581	3453581	CG	CGG	+	-0.131343	4.71032	-0.070579	0.944455	0.992154	-6.27438	0.0145538
chr1	TP73	chr1_3454637	3454637	CG	CGA	-	-0.573192	5.72432	-0.148277	0.883654	0.982663	-6.29159	-0.00995561
chr1	TP73	chr1_3454682	3454682	CG	CGG	-	0.226878	5.55173	0.0652148	0.94867	0.992785	-6.3006	0.0112945
chr1	TP73	chr1_3454699	3454699	CG	CGT	-	-1.59154	4.75502	-0.686066	0.500789	0.88891	-6.04961	-0.0558442
chr1	TP73	chr1_3454725	3454725	CG	CGG	-	1.70132	2.89339	1.58499	0.129133	0.629279	-4.96149	0.183858
chr1	TP73	chr1_3456391	3456391	CG	CGG	-	-1.22191	4.12644	-1.23907	0.230099	0.740599	-5.48072	-0.0239449
chr1	TP73	chr1_3456416	3456416	CG	CGC	-	1.20166	6.97684	0.782477	0.443381	0.866108	-5.9961	0.00659739
chr1	TP73	chr1_3456485	3456485	CG	CGC	-	-0.851623	0.587705	-1.88477	0.0745315	0.528149	-4.64438	-0.141293
chr1	TP73	chr1_3456494	3456494	CG	CGT	-	-0.426813	2.71961	-0.721531	0.479189	0.880607	-5.96832	-0.0460767
chr1	TP73	chr1_3456504	3456504	CG	CGG	-	1.09987	0.502868	1.73851	0.0979665	0.578312	-4.86316	0.182697
chr1	TP73	chr1_3456510	3456510	CG	CGA	-	0.0224253	1.70236	0.035775	0.971827	0.996001	-6.19934	0.00355278
chr1	TP73	chr1_3456526	3456526	CG	CGA	-	-0.398902	-0.686869	-0.6928	0.496645	0.887147	-6.04731	-0.0640319
chr1	TP73	chr1_3456804	3456804	CG	CGG	+	-0.132882	-1.18266	-0.214685	0.832253	0.973153	-6.27924	-0.0211474
chr1	TP73	chr1_3456825	3456825	CG	CGC	+	0.175436	-1.28909	0.357638	0.724476	0.951134	-6.23195	0.0229783
chr1	TP73	chr1_3456830	3456830	CG	CGC	+	0.457036	-0.817471	0.925204	0.366226	0.830265	-5.87626	0.0708269
chr1	TP73	chr1_3456835	3456835	CG	CGG	+	0.0507509	-1.11815	0.0986473	0.92243	0.988748	-6.28451	0.00285872
chr1	TP73	chr1_3456839	3456839	CG	CGG	+	0.280909	-0.501831	0.732907	0.472378	0.8783	-6.01304	0.0447792
chr1	TP73	chr1_3456862	3456862	CG	CGC	+	0.106484	-0.413687	0.30075	0.766805	0.959327	-6.23569	0.0154437
chr1	TP73	chr1_3456870	3456870	CG	CGG	+	-0.963745	-0.731685	-1.59646	0.126547	0.625412	-5.07831	-0.159955
chr1	TP73	chr1_3456922	3456922	CG	CGC	+	0.209019	-0.388923	0.496961	0.624801	0.926617	-6.17526	0.0344148
chr1	TP73	chr1_3457835	3457835	CG	CGA	-	0.379946	8.45495	0.139096	0.890808	0.983362	-6.29282	0.000824284
chr1	TP73	chr1_3457898	3457898	CG	CGA	-	-0.479672	6.30892	-0.13645	0.892872	0.983884	-6.2933	-0.00197206
chr1	TP73	chr1_3458770	3458770	CG	CGG	+	0.276103	2.9572	0.233104	0.818401	0.970605	-6.09248	0.0379071
chr1	TP73	chr1_3458795	3458795	CG	CGG	+	0.468501	2.37051	0.654457	0.521374	0.896249	-5.85718	0.0499004
chr1	TP73	chr1_3458903	3458903	CG	CGA	+	-0.385399	5.92634	-0.164376	0.871329	0.980138	-6.11199	-0.0100347
chr1	TP73	chr1_3460578	3460578	CG	CGG	+	1.16877	4.04878	1.00553	0.32702	0.807287	-5.70906	0.0967753
chr1	TP73	chr1_3460592	3460592	CG	CGC	+	3.35951	5.08643	1.52187	0.144173	0.649362	-5.19058	0.0828059
chr1	TP73	chr1_3460594	3460594	CG	CGG	+	-3.48328	6.64691	-1.09026	0.288957	0.783933	-5.71672	-0.0286662
chr1	TP73	chr1_3460608	3460608	CG	CGC	+	-2.18544	7.76123	-1.03489	0.313446	0.799527	-5.77314	-0.0108567
chr1	TP73	chr1_3460613	3460613	CG	CGC	+	4.79638	7.03595	1.6266	0.119955	0.615126	-5.04328	0.0487608
chr1	TP73	chr1_3460637	3460637	CG	CGG	+	-2.80202	6.40106	-1.05048	0.306408	0.794856	-5.74761	-0.027802
chr1	TP73	chr1_3460661	3460661	CG	CGG	+	-0.64325	5.63194	-0.215684	0.831485	0.97308	-6.27914	-0.0105279
chr1	TP73	chr1_3463991	3463991	CG	CGT	+	-0.300956	2.10168	-1.22868	0.233888	0.743204	-5.45939	-0.0304127
chr1	TP73	chr1_3464030	3464030	CG	CGG	+	-0.509656	2.50413	-2.12495	0.0466478	0.44737	-4.20561	-0.0439775
chr1	TP73	chr1_3464037	3464037	CG	CGT	+	-0.515333	2.2844	-1.85843	0.0783485	0.53664	-4.67128	-0.0523557
chr1	TP73	chr1_3464048	3464048	CG	CGG	+	-0.0398983	3.24862	-0.158227	0.875913	0.981194	-6.25325	-0.00221484
chr1	TP73	chr1_3464056	3464056	CG	CGG	+	-0.0378811	3.43147	-0.136247	0.89303	0.983908	-6.2025	-0.0015305
chr1	TP73	chr1_3464091	3464091	CG	CGG	+	-0.561809	1.97852	-1.78441	0.0900047	0.562823	-4.8016	-0.0616833
chr1	TP73	chr1_3464312	3464312	CG	CGC	+	-3.40415	6.33138	-1.50994	0.147174	0.65286	-5.20505	-0.029441
chr1	TP73	chr1_3464319	3464319	CG	CGT	+	-3.37243	6.71174	-1.31924	0.202446	0.715847	-5.45055	-0.0225523
chr1	TP73	chr1_3464327	3464327	CG	CGG	+	0.113989	7.19445	0.0755193	0.940575	0.991478	-6.24596	0.00214041
chr1	TP73	chr1_3464333	3464333	CG	CGG	+	-1.12791	5.01429	-0.775326	0.447495	0.867746	-5.91737	-0.045749
chr1	TP73	chr1_3464353	3464353	CG	CGG	+	0.050249	1.34777	0.0618951	0.95128	0.992985	-6.28799	0.007712
chr1	TP73	chr1_3464360	3464360	CG	CGC	+	-1.27203	5.25527	-0.624969	0.539273	0.901837	-6.10608	-0.0246196
chr1	TP73	chr1_3464394	3464394	CG	CGG	+	-4.22988	4.2825	-2.15117	0.044261	0.439094	-4.18651	-0.241991
chr1	TP73	chr1_3465260	3465260	CG	CGT	-	-8.50432	4.14103	-4.5245	0.000378433	0.0487239	0.310767	-0.403199
chr1	TP73	chr1_3467431	3467431	CG	CGT	+	-1.57603	2.65348	-2.31778	0.0321616	0.389337	-3.84305	-0.207413
chr1	TP73	chr1_3467518	3467518	CG	CGA	+	3.32554	6.63785	1.61806	0.122662	0.61906	-5.0012	0.0219015
chr1	TP73	chr1_3467569	3467569	CG	CGG	+	-0.253091	6.38325	-0.0600842	0.952736	0.993247	-6.29961	-0.000525851
chr1	TP73	chr1_3467843	3467843	CG	CGC	-	-0.481042	3.25306	-1.22663	0.234639	0.74379	-5.56483	-0.0273508
chr1	TP73	chr1_3467901	3467901	CG	CGT	-	-0.516902	2.46617	-1.76729	0.092907	0.567476	-4.82912	-0.0450562
chr1	TP73	chr1_3467961	3467961	CG	CGA	-	0.0404814	3.45779	0.1138	0.910566	0.986666	-6.25763	0.00221771
chr1	TP73	chr1_3467979	3467979	CG	CGT	-	0.244666	0.410676	0.954439	0.351603	0.823272	-5.83497	0.0416451
chr1	TP73	chr1_3471536	3471536	CG	CGC	-	-0.740872	6.13337	-0.506332	0.618329	0.924761	-6.10009	-0.00987072
chr1	TP73	chr1_3471580	3471580	CG	CGG	-	0.515727	3.54741	0.447565	0.659425	0.936381	-6.19408	0.0311753
chr1	TP73	chr1_3471591	3471591	CG	CGG	-	-0.929349	5.61931	-0.524845	0.605637	0.921018	-6.16252	-0.0138217
chr1	TP73	chr1_3472026	3472026	CG	CGG	+	-0.852635	3.76911	-2.4075	0.026161	0.360862	-3.68134	-0.0508763
chr1	TP73	chr1_3472036	3472036	CG	CGA	+	0.383697	3.84311	1.44236	0.165151	0.676564	-5.26506	0.0157339
chr1	TP73	chr1_3472058	3472058	CG	CGC	+	-0.309523	5.01175	-0.795131	0.436158	0.863137	-5.79168	-0.00853783
chr1	TP73	chr1_3472061	3472061	CG	CGT	+	-0.220795	2.99424	-0.45431	0.654648	0.935091	-6.14439	-0.0156883
chr1	TP73	chr1_3472076	3472076	CG	CGG	+	0.296502	5.41403	0.199768	0.843741	0.974925	-6.2823	0.00516874
chr1	TP73	chr1_3472100	3472100	CG	CGG	+	-0.477374	2.47414	-1.33122	0.198549	0.711776	-5.41064	-0.044987
chr1	TP73	chr1_3472126	3472126	CG	CGG	+	0.363339	4.18846	0.454329	0.654634	0.935081	-6.15795	0.0243918
chr1	TP73	chr1_3472142	3472142	CG	CGA	+	-0.751795	0.950697	-2.37518	0.0279872	0.370119	-3.73055	-0.116994
chr1	TP73	chr1_3473115	3473115	CG	CGC	-	2.70856	5.1806	2.73994	0.0128526	0.274043	-3.07779	0.0508244
chr1	TP73	chr1_3473137	3473137	CG	CGC	-	-1.22782	5.35198	-1.52778	0.142707	0.647594	-5.1528	-0.0252626
chr1	TP73	chr1_3473170	3473170	CG	CGG	-	0.311474	3.80783	0.661032	0.516365	0.894454	-6.07846	0.0170382
chr1	TP73	chr1_3473187	3473187	CG	CGG	-	0.552853	4.55853	0.97345	0.342312	0.817295	-5.78235	0.0151742
chr1	TP73	chr1_3473203	3473203	CG	CGT	-	0.0262926	3.09235	0.0544022	0.957171	0.993784	-6.25447	0.00583258
chr1	TP73	chr1_3478285	3478285	CG	CGG	+	-2.83691	4.42498	-0.652281	0.523836	0.896723	-5.98251	-0.0879425
chr1	TP73	chr1_3478307	3478307	CG	CGG	+	3.47594	4.01756	0.795457	0.438437	0.864212	-5.88028	0.161897
chr1	TP73	chr1_3479360	3479360	CG	CGA	+	-0.25643	2.55691	-0.709641	0.486369	0.883679	-5.96259	-0.0203674
chr1	TP73	chr1_3479369	3479369	CG	CGC	+	1.57786	5.94065	2.99069	0.00739468	0.216506	-2.5097	0.0353861
chr1	TP73	chr1_3479374	3479374	CG	CGT	+	-0.436095	4.87975	-0.400431	0.693215	0.944227	-6.16149	-0.0066225
chr1	TP73	chr1_3479421	3479421	CG	CGG	+	-0.241548	3.4775	-0.30585	0.762977	0.958429	-6.21621	-0.00923822
chr1	TP73	chr1_3490827	3490827	CG	CGA	+	2.57427	4.31129	1.49692	0.159427	0.669145	-5.03776	0.175797
chr1	TP73	chr1_3494166	3494166	CG	CGG	+	-0.0459087	-0.529781	-0.121636	0.904439	0.986038	-6.1107	-0.00803533
chr1	TP73	chr1_3494171	3494171	CG	CGT	+	0.0771111	-0.245284	0.103499	0.918629	0.988063	-6.20487	0.0111211
chr1	TP73	chr1_3494179	3494179	CG	CGG	+	-1.34091	-2.41446	-1.35382	0.191357	0.705631	-5.32464	-0.138506
chr1	TP73	chr1_3494221	3494221	CG	CGG	+	-0.431897	-1.91242	-0.53924	0.595856	0.918568	-6.15073	-0.0632278
chr1	TP73	chr1_3494234	3494234	CG	CGT	+	0.444124	-1.15815	0.597416	0.557139	0.907595	-6.07799	0.0586431
chr1	TP73	chr1_3494280	3494280	CG	CGC	+	2.37891	2.29156	2.03601	0.0556359	0.47626	-4.36044	0.299949
chr1	TP73	chr1_3494762	3494762	CG	CGA	+	-1.01926	3.45287	-0.38717	0.703072	0.946527	-6.19536	-0.0157417
chr1	TP73	chr1_3494782	3494782	CG	CGT	+	0.341328	4.82753	0.154873	0.878607	0.981718	-6.25117	0.0624376
chr1	TP73	chr1_3494787	3494787	CG	CGG	+	-2.08372	5.04053	-0.469524	0.644211	0.932058	-6.17425	-0.0329653
chr1	TP73	chr1_3494828	3494828	CG	CGG	-	0.208301	3.33769	0.437344	0.666692	0.938351	-6.20091	0.0140028
chr1	TP73	chr1_3494830	3494830	CG	CGC	-	-0.352699	2.07283	-0.836616	0.412995	0.853319	-5.84304	-0.0395382
chr1	TP73	chr1_3494848	3494848	CG	CGC	-	-0.701689	2.60207	-1.31193	0.204856	0.71797	-5.45277	-0.0583734
chr1	TP73	chr1_3494851	3494851	CG	CGC	-	-1.04471	5.03918	-1.29904	0.209158	0.722038	-5.43486	-0.0214043
chr1	TP73	chr1_3494882	3494882	CG	CGT	-	-0.401003	2.56347	-0.883431	0.38782	0.841416	-5.8922	-0.0366626
chr1	TP73	chr1_3494893	3494893	CG	CGG	+	-0.978586	1.62986	-0.465168	0.647269	0.93307	-6.10767	-0.0429771
chr1	TP73	chr1_3494894	3494894	CG	CGA	-	-0.287744	0.834838	-0.6479	0.524644	0.896958	-6.07896	-0.0457775
chr1	TP73	chr1_3494949	3494949	CG	CGT	-	-0.253236	1.43989	-0.79602	0.435653	0.862883	-5.92111	-0.0349066
chr1	TP73	chr1_3497974	3497974	CG	CGG	-	-0.404703	1.92161	-1.00651	0.326562	0.806944	-5.72246	-0.0502228
chr1	TP73	chr1_3497978	3497978	CG	CGT	-	-0.814698	1.30177	-3.48161	0.00243719	0.128836	-1.4699	-0.119057
chr1	TP73	chr1_3497980	3497980	CG	CGC	-	0.0489587	2.07513	0.0706231	0.944421	0.992154	-6.29966	0.00520335
chr1	TP73	chr1_3498014	3498014	CG	CGG	-	-0.0582848	1.03372	-0.152407	0.88044	0.98208	-6.28709	-0.00848418
chr1	TP73	chr1_3498066	3498066	CG	CGG	-	-0.583048	1.83406	-1.18763	0.249316	0.756383	-5.60792	-0.073934
chr1	TP73	chr1_3498078	3498078	CG	CGG	-	0.143835	0.978897	0.243514	0.810164	0.968926	-6.26673	0.0222149
chr1	TP73	chr1_3498102	3498102	CG	CGG	-	0.336683	1.12468	0.699934	0.492277	0.885773	-6.01876	0.0489473
chr1	TP73	chr1_3508546	3508546	CG	CGG	+	-0.297664	2.38607	-0.727111	0.475841	0.879719	-6.03569	-0.0321827
chr1	TP73	chr1_3508553	3508553	CG	CGG	+	-0.324515	3.21923	-0.682437	0.50303	0.88984	-6.06412	-0.0207698
chr1	TP73	chr1_3508560	3508560	CG	CGG	+	-0.494116	2.95434	-0.952639	0.352492	0.823797	-5.85105	-0.0356906
chr1	TP73	chr1_3508571	3508571	CG	CGA	+	0.77078	3.363	1.6766	0.109661	0.598045	-4.95531	0.0588717
chr1	TP73	chr1_3508724	3508724	CG	CGG	+	-1.27592	4.03423	-1.14257	0.267122	0.769626	-5.61478	-0.0876727
chr1	TP73	chr1_3508745	3508745	CG	CGG	+	-2.31156	3.70196	-2.99712	0.00728951	0.214961	-2.49327	-0.139589
chr1	TP73	chr1_3508769	3508769	CG	CGG	+	-2.03055	4.54287	-1.45047	0.162902	0.673613	-5.26373	-0.0685414
chr1	TP73	chr1_3508772	3508772	CG	CGT	+	-0.0862588	3.93686	-0.0639572	0.949659	0.992838	-6.29667	-0.00211757
chr1	TP73	chr1_3508884	3508884	CG	CGC	+	-0.613861	5.55339	-0.68455	0.501724	0.889397	-6.00245	-0.00433429
chr1	TP73	chr1_3508915	3508915	CG	CGT	+	0.28925	2.2829	0.644614	0.526727	0.897267	-6.06922	0.0285767
chr1	TP73	chr1_3508920	3508920	CG	CGG	+	1.41414	3.88264	2.41225	0.0259021	0.359259	-3.72221	0.0452548
chr1	TP73	chr1_3508950	3508950	CG	CGC	+	-0.0354788	5.16073	-0.0785312	0.93821	0.991149	-6.23898	-0.00150421
chr1	TP73	chr1_3509019	3509019	CG	CGT	+	-0.0533313	3.36391	-0.0942624	0.925867	0.989051	-6.27443	-0.00228642
chr1	TP73	chr1_3509274	3509274	CG	CGC	+	1.11165	5.66988	0.393703	0.698325	0.945494	-6.21752	0.0212368
chr1	TP73	chr1_3509320	3509320	CG	CGG	+	-0.916809	4.73661	-0.674795	0.508197	0.89152	-5.97677	-0.0276085
chr1	TP73	chr1_3509350	3509350	CG	CGG	+	5.10948	4.00295	2.07362	0.052414	0.467012	-4.3167	0.327033
chr1	TP73	chr1_3509399	3509399	CG	CGC	+	-0.582955	4.05431	-0.620958	0.542243	0.902866	-6.02305	-0.0441263
chr1	TP73	chr1_3509408	3509408	CG	CGA	+	0.906959	4.32002	0.423947	0.676519	0.940467	-6.17388	-0.00732582
chr1	TP73	chr1_3512697	3512697	CG	CGG	+	-0.0993576	5.38641	-0.0741085	0.941683	0.991679	-6.2882	0.00187625
chr1	TP73	chr1_3512719	3512719	CG	CGG	+	-0.182782	3.47709	-0.289637	0.775166	0.961165	-6.23886	-0.00961129
chr1	TP73	chr1_3512777	3512777	CG	CGG	+	2.03699	5.70868	2.15908	0.0435635	0.436003	-4.15264	0.0211367
chr1	TP73	chr1_3512784	3512784	CG	CGG	+	-0.937275	5.68704	-0.811131	0.42713	0.859007	-5.96136	-0.0108695
chr1	TP73	chr1_3512831	3512831	CG	CGG	+	2.61783	5.13408	2.75112	0.0125431	0.271886	-3.0563	0.0552624
chr1	TP73	chr1_3515920	3515920	CG	CGG	+	-0.0286919	1.0288	-0.0960626	0.924456	0.988928	-6.2972	-0.0035364
chr1	TP73	chr1_3515950	3515950	CG	CGC	+	-0.00383091	1.12314	-0.0127085	0.98999	0.998189	-6.30035	0.000324862
chr1	TP73	chr1_3515951	3515951	CG	CGA	-	-0.108651	1.27314	-0.293271	0.772429	0.960691	-6.25114	-0.014047
chr1	TP73	chr1_3515956	3515956	CG	CGG	+	-0.0571108	0.658141	-0.244824	0.809164	0.968699	-6.26809	-0.00910272
chr1	TP73	chr1_3515957	3515957	CG	CGA	-	-0.15395	1.06332	-0.415139	0.682595	0.941968	-6.20469	-0.0230698
chr1	TP73	chr1_3516052	3516052	CG	CGA	-	-0.340427	0.586487	-0.918348	0.369714	0.832375	-5.86602	-0.0563487
chr1	TP73	chr1_3516471	3516471	CG	CGA	+	-2.61469	2.72514	-0.947033	0.355894	0.825023	-5.69878	-0.233751
chr1	TP73	chr1_3516508	3516508	CG	CGG	+	3.36867	1.34398	1.81891	0.0852385	0.552007	-4.64059	0.494251
chr1	TP73	chr1_3516530	3516530	CG	CGT	+	3.87014	1.93198	1.67531	0.110784	0.599686	-4.84595	0.496843
chr1	TP73	chr1_3516559	3516559	CG	CGA	+	-2.56663	5.33385	-0.698385	0.493669	0.886367	-5.97736	-0.0462271
chr1	TP73	chr1_3516570	3516570	CG	CGA	+	2.65923	2.26463	1.01255	0.324403	0.805249	-5.68551	0.306688
chr1	TP73	chr1_3517834	3517834	CG	CGA	+	-0.188071	3.14271	-0.367276	0.717389	0.949645	-6.22758	-0.0108176
chr1	TP73	chr1_3517845	3517845	CG	CGG	+	0.370772	4.8899	0.602325	0.553933	0.906421	-6.07189	0.0106316
chr1	TP73	chr1_3517875	3517875	CG	CGC	+	0.0976925	4.30593	0.25778	0.799291	0.966319	-6.14945	0.00402826
chr1	TP73	chr1_3517903	3517903	CG	CGC	+	-1.2169	5.44161	-1.2052	0.242623	0.751034	-5.5647	-0.025521
chr1	TP73	chr1_3517927	3517927	CG	CGC	+	0.0593539	5.16356	0.0849574	0.933166	0.990512	-6.19505	0.00188735
chr1	TP73	chr1_3517935	3517935	CG	CGC	+	0.456221	4.42577	0.946913	0.355329	0.824898	-5.83366	0.0162489
chr1	TP73	chr1_3518517	3518517	CG	CGG	+	-3.20108	5.85365	-1.89005	0.0777224	0.535506	-4.47311	-0.0340193
chr1	TP73	chr1_3518534	3518534	CG	CGG	+	-0.60397	5.25369	-0.228909	0.821952	0.971253	-6.09621	-0.00399079
chr1	TP73	chr1_3525088	3525088	CG	CGG	-	0.246313	4.19409	0.423069	0.676897	0.940619	-6.14716	0.0215267
chr1	TP73	chr1_3525093	3525093	CG	CGG	-	0.948801	6.99828	0.726313	0.476319	0.879862	-6.00647	0.0202579
chr1	TP73	chr1_3525196	3525196	CG	CGG	-	-0.778308	4.84299	-0.804026	0.431124	0.860778	-5.87258	-0.0329648
chr1	TP73	chr1_3525198	3525198	CG	CGC	-	4.46202	6.20622	1.64484	0.116109	0.608711	-5.01777	0.0591205
chr1	TP73	chr1_3526553	3526553	CG	CGA	+	-0.58652	3.04235	-0.818915	0.42278	0.85755	-5.93049	-0.0455204
chr1	TP73	chr1_3526595	3526595	CG	CGG	+	-0.186346	0.716175	-0.359041	0.723443	0.950972	-6.22689	-0.0300356
chr1	TP73	chr1_3526634	3526634	CG	CGC	+	-1.86183	3.39057	-1.81335	0.0852788	0.552062	-4.72524	-0.101443
chr1	TP73	chr1_3526637	3526637	CG	CGT	+	0.432896	2.28599	0.622944	0.540576	0.902315	-6.10542	0.0503606
chr1	TP73	chr1_3526662	3526662	CG	CGT	+	-0.303165	2.77209	-0.330073	0.744882	0.954906	-6.21025	-0.0292774
chr1	TP73	chr1_3526673	3526673	CG	CGG	+	-0.486951	2.39978	-0.904101	0.377032	0.836144	-5.88598	-0.0437856
chr1	TP73	chr1_3527127	3527127	CG	CGG	-	0.357918	-0.14914	0.489603	0.629905	0.927934	-6.1091	0.0594147
chr1	TP73	chr1_3527134	3527134	CG	CGT	-	-0.432186	-1.76007	-0.643282	0.527572	0.897531	-5.9868	-0.0595285
chr1	TP73	chr1_3527139	3527139	CG	CGG	-	-0.569049	-2.39517	-0.709486	0.486463	0.883682	-6.03413	-0.0785278
chr1	TP73	chr1_3527174	3527174	CG	CGA	-	-1.73291	-2.07409	-2.13754	0.0454871	0.442819	-4.08959	-0.227906
chr1	TP73	chr1_3530910	3530910	CG	CGG	-	-0.692109	1.9749	-1.005	0.327269	0.807425	-5.7581	-0.0780458
chr1	TP73	chr1_3530914	3530914	CG	CGC	-	-0.403628	2.84555	-0.479571	0.636894	0.930429	-6.18228	-0.0425164
chr1	TP73	chr1_3530964	3530964	CG	CGC	-	-0.0385067	4.48043	-0.0562715	0.955701	0.993597	-6.21248	0.00133903
chr1	TP73	chr1_3531042	3531042	CG	CGT	-	-0.809868	3.79142	-1.05996	0.302181	0.792034	-5.67123	-0.0730755
chr1	TP73	chr1_3532714	3532714	CG	CGG	-	0.858374	3.7997	1.13982	0.26824	0.770381	-5.58002	0.0453333
chr1	TP73	chr1_3532716	3532716	CG	CGC	-	-0.237064	3.3632	-0.455358	0.653907	0.934767	-6.18774	-0.0137625
chr1	TP73	chr1_3532724	3532724	CG	CGC	-	1.51789	5.01001	1.96929	0.0633687	0.498358	-4.46921	0.034651
chr1	TP73	chr1_3532732	3532732	CG	CGT	-	0.276885	0.458321	0.801664	0.432457	0.861241	-5.98125	0.04614
chr1	TP73	chr1_3532814	3532814	CG	CGG	-	-1.40561	4.9846	-0.952716	0.352454	0.823797	-5.84839	-0.0123005
chr1	TP73	chr1_3532818	3532818	CG	CGT	-	2.00205	4.27145	1.57151	0.132231	0.632951	-5.04089	0.106858
chr1	TP73	chr1_3533354	3533354	CG	CGC	-	-0.254151	4.12503	-0.671559	0.509782	0.892086	-6.03246	-0.00932522
chr1	TP73	chr1_3533359	3533359	CG	CGC	-	0.481823	3.84436	1.89326	0.0733366	0.525491	-4.51978	0.0184811
chr1	TP73	chr1_3533369	3533369	CG	CGT	-	0.154715	3.64343	0.399589	0.693824	0.944444	-6.22192	0.00825842
chr1	TP73	chr1_3533378	3533378	CG	CGG	-	0.39306	4.37251	0.909291	0.374355	0.834714	-5.86731	0.0126386
chr1	TP73	chr1_3533392	3533392	CG	CGG	-	-0.415524	4.22985	-0.817444	0.423601	0.857658	-5.96847	-0.0127985
chr1	TP73	chr1_3534546	3534546	CG	CGG	+	0.270735	4.82577	0.151569	0.881092	0.982199	-6.26269	0.0115443
chr1	TP73	chr1_3534575	3534575	CG	CGG	+	3.22219	7.40215	1.13677	0.269482	0.771324	-5.66449	0.0321024
chr1	TP73	chr1_3535267	3535267	CG	CGC	+	0.923253	1.22096	2.83429	0.0104541	0.251795	-2.79633	0.137136
chr1	TP73	chr1_3535273	3535273	CG	CGA	+	0.268811	-1.36721	0.844493	0.408688	0.851647	-5.93784	0.0403102
chr1	TP73	chr1_3535299	3535299	CG	CGT	+	0.58127	0.135757	1.16163	0.259479	0.763879	-5.64017	0.0996455
chr1	TP73	chr1_3535318	3535318	CG	CGC	+	0.445947	3.15026	1.01696	0.321686	0.803617	-5.78274	0.0452627
chr1	TP73	chr1_3535902	3535902	CG	CGG	+	-0.0682585	-4.89157	-0.0921719	0.927614	0.989521	-5.99551	-0.00216506
chr1	TP73	chr1_3540769	3540769	CG	CGC	-	1.84947	-7.5607	0.942877	0.358651	0.826638	-5.8022	0.00602276
chr1	TP73	chr1_3546384	3546384	CG	CGG	-	0.631225	6.82775	0.215287	0.83179	0.973107	-6.25932	0.0149374
chr1	TP73	chr1_3546425	3546425	CG	CGT	-	3.76818	7.85992	2.29455	0.0330709	0.392837	-3.91606	0.0169716
chr1	TP73	chr1_3546443	3546443	CG	CGC	-	0.725275	7.80568	0.430348	0.671685	0.939185	-6.20817	0.00821575
chr1	TP73	chr1_3546454	3546454	CG	CGA	-	4.02745	4.96255	1.52548	0.143276	0.64837	-5.18703	0.0908557
chr1	TP73	chr1_3546468	3546468	CG	CGC	-	2.7232	7.22429	1.09219	0.288129	0.783479	-5.71287	0.0135788
chr1	TP73	chr1_3546474	3546474	CG	CGA	-	-1.35102	7.72985	-0.493649	0.627096	0.927178	-6.17965	-0.00746028
chr1	TP73	chr1_3546486	3546486	CG	CGT	-	4.59283	7.29996	2.28626	0.0336394	0.395563	-3.94165	0.028879
chr1	TP73	chr1_3546735	3546735	CG	CGG	-	0.19546	1.59545	0.424081	0.676172	0.940422	-6.20033	0.0263666
chr1	TP73	chr1_3546773	3546773	CG	CGC	-	0.940237	4.14648	1.22546	0.235072	0.744191	-5.42077	0.043598
chr1	TP73	chr1_3546796	3546796	CG	CGG	-	-0.79682	3.32593	-1.78314	0.0902172	0.563209	-4.71604	-0.0651739
chr1	TP73	chr1_3546825	3546825	CG	CGT	-	-0.710044	1.57922	-1.84119	0.0809382	0.542561	-4.69583	-0.0899579
chr1	TP73	chr1_3548894	3548894	CG	CGA	+	0.0767383	4.55775	0.115814	0.90899	0.986549	-6.22717	0.0024112
chr1	TP73	chr1_3548926	3548926	CG	CGC	+	0.432667	5.80266	0.211758	0.834504	0.973658	-6.26711	0.00717433
chr1	TP73	chr1_3548943	3548943	CG	CGG	+	-0.315398	5.2166	-0.280614	0.781977	0.962738	-6.24737	-0.00778005
chr1	TP73	chr1_3548952	3548952	CG	CGC	+	-1.0913	6.07524	-0.654366	0.520559	0.895783	-6.08728	-0.00897451
chr1	TP73	chr1_3548956	3548956	CG	CGC	+	0.749778	2.63788	2.3524	0.0293449	0.376797	-3.78156	0.0626837
chr1	TP73	chr1_3548958	3548958	CG	CGG	+	-1.69644	5.09535	-2.36926	0.0283344	0.371729	-3.73945	-0.0558134
chr1	TP73	chr1_3548984	3548984	CG	CGG	+	-0.210288	3.4306	-0.44646	0.660209	0.936668	-6.09598	-0.0133375
chr1	TP73	chr1_3548991	3548991	CG	CGC	+	-0.538629	4.9365	-0.489649	0.629873	0.92791	-6.17486	-0.0187946
chr1	TP73	chr1_3548993	3548993	CG	CGA	+	-0.367561	6.47395	-0.193405	0.848653	0.975938	-6.28322	-0.00252394
chr1	TP73	chr1_3549029	3549029	CG	CGG	+	1.50613	5.6479	1.0701	0.297708	0.78923	-5.69518	0.0502015
chr1	TP73	chr1_3549236	3549236	CG	CGA	-	-0.544135	3.0243	-2.17734	0.0419904	0.430906	-4.08784	-0.0356676
chr1	TP73	chr1_3549297	3549297	CG	CGG	-	0.685655	4.57121	2.42548	0.0251939	0.35498	-3.66133	0.0194291
chr1	TP73	chr1_3549349	3549349	CG	CGT	-	-0.0639994	4.02436	-0.185116	0.85506	0.977241	-6.28536	-0.00230954
chr1	TP73	chr1_3549370	3549370	CG	CGC	-	-0.12873	4.69177	-0.41613	0.681882	0.941787	-6.1358	-0.00335182
chr1	TP73	chr1_3550198	3550198	CG	CGG	-	0.14935	4.07228	0.33588	0.740566	0.954132	-6.18918	0.0061276
chr1	TP73	chr1_3550207	3550207	CG	CGT	-	-0.294684	5.27368	-0.470691	0.64311	0.931837	-6.14586	-0.00644351
chr1	TP73	chr1_3550215	3550215	CG	CGT	-	0.521127	4.60921	0.666809	0.512747	0.893053	-5.96856	0.0195916
chr1	TP73	chr1_3550222	3550222	CG	CGG	-	1.48972	6.34695	1.07634	0.294977	0.787228	-5.73114	0.0105999
chr1	TP73	chr1_3550230	3550230	CG	CGG	-	-1.50716	5.4286	-1.87625	0.0757477	0.531499	-4.63692	-0.0389964
chr1	TP73	chr1_3550261	3550261	CG	CGA	-	1.08392	3.30455	3.57425	0.00197129	0.115922	-1.32862	0.0659047
chr1	TP73	chr1_3550326	3550326	CG	CGT	-	0.0741715	3.26634	0.15468	0.878671	0.981724	-6.27142	0.00833718
chr1	TP73	chr1_3551601	3551601	CG	CGG	-	0.68822	4.51354	1.60906	0.123754	0.621121	-5.0272	0.0211781
chr1	TP73	chr1_3551621	3551621	CG	CGT	-	-0.126924	4.41452	-0.247101	0.807426	0.968266	-6.24038	-0.00366555
chr1	TP73	chr1_3551635	3551635	CG	CGC	-	-0.372309	5.05359	-0.460388	0.650356	0.93384	-6.17785	-0.0084494
chr1	TP73	chr1_3551676	3551676	CG	CGG	-	0.600186	4.1468	1.68745	0.107529	0.594867	-4.93082	0.0225787
chr1	TP73	chr1_3551681	3551681	CG	CGG	-	1.68525	5.95637	1.88348	0.0747146	0.528906	-4.60801	0.0164905
chr1	TP73	chr1_3551688	3551688	CG	CGC	-	-0.069487	5.34646	-0.103087	0.918952	0.988078	-6.22786	-0.00135094
chr1	TP73	chr1_3551692	3551692	CG	CGA	-	-0.395575	4.22954	-1.25557	0.224184	0.735273	-5.49807	-0.013013
chr1	TP73	chr1_3551921	3551921	CG	CGC	+	0.842725	4.61529	0.886157	0.386386	0.840988	-5.88696	0.0352098
chr1	TP73	chr1_3551923	3551923	CG	CGG	+	1.56569	7.30082	0.61688	0.544486	0.903405	-6.1112	0.00372724
chr1	TP73	chr1_3551976	3551976	CG	CGC	+	-2.4322	7.40015	-1.1686	0.256725	0.762137	-5.63247	-0.00659591
chr1	TP73	chr1_3551978	3551978	CG	CGT	+	6.14289	7.21098	4.68797	0.000152196	0.0293376	1.05496	0.0269914
chr1	TP73	chr1_3551984	3551984	CG	CGT	+	1.08582	5.42204	0.853311	0.403899	0.849252	-5.89282	0.0406537
chr1	TP73	chr1_3552025	3552025	CG	CGG	+	4.09186	5.97411	1.92233	0.0693718	0.515425	-4.56657	0.0652659
chr1	TP73	chr1_3553361	3553361	CG	CGT	-	-0.336351	4.20176	-1.15678	0.261409	0.765618	-5.63909	-0.0111486
chr1	TP73	chr1_3553363	3553363	CG	CGC	-	0.930369	3.98666	1.90509	0.0716999	0.521479	-4.59437	0.0397788
chr1	TP73	chr1_3553396	3553396	CG	CGG	-	0.0880622	4.55375	0.177822	0.860706	0.978293	-6.27064	0.00301992
chr1	TP73	chr1_3553417	3553417	CG	CGA	-	0.135475	4.72113	0.306006	0.76286	0.958402	-6.22632	0.00374039
chr1	TP73	chr1_3553422	3553422	CG	CGC	-	0.528875	5.13577	0.752709	0.460661	0.873494	-5.91406	0.0148597
chr1	TP73	chr1_3553792	3553792	CG	CGA	+	2.31003	4.96287	2.85776	0.00992766	0.246821	-2.8003	0.0577776
chr1	TP73	chr1_3553850	3553850	CG	CGG	+	-0.339997	5.73354	-0.654587	0.520419	0.895754	-6.03507	-0.00815965
chr1	TP73	chr1_3553870	3553870	CG	CGC	+	3.09287	6.57188	2.52139	0.020575	0.328027	-3.52006	0.0165813
chr1	TP73	chr1_3553909	3553909	CG	CGG	+	-0.329337	3.96487	-0.376261	0.710806	0.947838	-6.18754	-0.0109664
chr1	TP73	chr1_3555795	3555795	CG	CGG	-	5.00379	5.45607	4.84729	0.000105879	0.0234195	1.4028	0.0741345
chr1	TP73	chr1_3555872	3555872	CG	CGT	+	-0.685969	4.35536	-0.578519	0.569569	0.911124	-6.1157	-0.0378733
chr1	TP73	chr1_3555873	3555873	CG	CGG	-	1.48051	4.92645	1.6929	0.106472	0.593375	-4.94382	0.0612463
chr1	TP73	chr1_3555885	3555885	CG	CGT	+	-1.94566	5.61684	-1.19717	0.245665	0.753626	-5.5887	-0.0239398
chr1	TP73	chr1_3555886	3555886	CG	CGC	-	0.583116	5.17302	0.504951	0.619281	0.925047	-6.1672	0.0151452
chr1	TP73	chr1_3555893	3555893	CG	CGC	+	1.25599	6.04005	0.658721	0.517817	0.89496	-6.05852	0.0439792
chr1	TP73	chr1_3555894	3555894	CG	CGA	-	-0.356335	5.00113	-0.525864	0.604942	0.920929	-6.08841	-0.0110763
chr1	TP73	chr1_3555932	3555932	CG	CGC	+	0.0740914	5.59411	0.102323	0.919551	0.988258	-6.27718	0.00159634
chr1	TP73	chr1_3555933	3555933	CG	CGC	-	2.08376	6.58516	1.59676	0.126479	0.625359	-5.05531	0.0118699
chr1	TP73	chr1_3556649	3556649	CG	CGC	-	-1.12351	6.58924	-0.428641	0.672906	0.939586	-6.20979	-0.00145444
chr1	TP73	chr1_3556690	3556690	CG	CGT	-	0.578696	5.63652	0.430538	0.671549	0.93917	-6.20757	0.0157988
chr1	TP73	chr1_3556706	3556706	CG	CGT	-	3.41455	5.57622	2.9105	0.00883611	0.235072	-2.73077	0.0382965
chr1	TP73	chr1_3556716	3556716	CG	CGT	-	-0.662278	4.20739	-0.95303	0.352299	0.823797	-5.85162	-0.0208186
chr1	TP73	chr1_3556745	3556745	CG	CGG	-	1.67786	6.84998	0.546981	0.590628	0.917414	-6.15183	0.0103884
chr1	TP73	chr1_3556759	3556759	CG	CGG	-	-1.26354	6.94752	-0.397664	0.695219	0.944801	-6.22269	-0.00491763
chr1	TP73	chr1_3556778	3556778	CG	CGA	-	-3.51195	7.13771	-2.85409	0.0100084	0.247543	-2.86546	-0.04945
chr1	TP73	chr1_3562348	3562348	CG	CGG	+	5.01688	4.97346	2.42843	0.0256179	0.357493	-3.63633	0.13246
chr1	TP73	chr1_3562368	3562368	CG	CGC	+	-0.133161	6.21865	-0.075625	0.940534	0.991478	-6.20377	0.00848561
chr1	TP73	chr1_3562370	3562370	CG	CGC	+	-2.02169	4.38851	-1.10973	0.281408	0.778849	-5.60933	-0.0562876
chr1	TP73	chr1_3562384	3562384	CG	CGG	+	2.18132	4.58995	0.909639	0.374774	0.834929	-5.79239	0.0614543
chr1	TP73	chr1_3562398	3562398	CG	CGG	+	-0.175107	6.9459	-0.0562472	0.955751	0.993597	-6.21338	-0.000711581
chr1	TP73	chr1_3562429	3562429	CG	CGA	+	-2.04527	3.79502	-1.49998	0.150581	0.658093	-5.10289	-0.115357
chr1	TP73	chr1_3562433	3562433	CG	CGC	+	-2.63123	7.30183	-0.952051	0.35341	0.823961	-5.7659	-0.0141288
chr1	TP73	chr1_3562438	3562438	CG	CGA	+	-0.26608	5.44598	-0.115558	0.909254	0.98658	-6.18334	0.00732477
chr1	TP73	chr1_3563759	3563759	CG	CGG	-	-0.427884	4.80559	-0.638916	0.530349	0.898257	-5.98923	-0.0139995
chr1	TP73	chr1_3563794	3563794	CG	CGT	-	-0.720864	3.6132	-1.23329	0.232202	0.742338	-5.55373	-0.038646
chr1	TP73	chr1_3563837	3563837	CG	CGT	-	-1.8546	3.86219	-4.74391	0.000133962	0.0270854	1.18921	-0.0777589
chr1	TP73	chr1_3563874	3563874	CG	CGT	-	-0.0428017	2.51956	-0.0993736	0.921861	0.988671	-6.16336	-0.00457879
chr1	TP73	chr1_3567638	3567638	CG	CGT	+	0.510033	-8.35827	0.493288	0.627346	0.927243	-6.15656	0.00125295
chr1	TP73	chr1_3567646	3567646	CG	CGG	+	-2.12175	-9.50523	-1.92839	0.0685707	0.513299	-4.55033	-0.00222581
chr1	TP73	chr1_3567650	3567650	CG	CGC	+	0.46605	-8.72152	0.214466	0.832422	0.973187	-6.25364	0.000565969
chr1	TP73	chr1_3567673	3567673	CG	CGC	+	-0.662687	-8.95683	-0.344924	0.733863	0.953136	-6.23227	-0.000824153
chr1	TP73	chr1_3567675	3567675	CG	CGG	+	1.72157	-6.58405	0.927028	0.365302	0.829812	-5.84133	0.0156924
chr1	TP73	chr1_3567679	3567679	CG	CGC	+	0.0426737	-6.81242	0.0167466	0.98681	0.997638	-6.30261	0.000202262
chr1	TP73	chr1_3567693	3567693	CG	CGG	+	4.50897	-6.88247	2.21468	0.0389344	0.419417	-4.05459	0.0628088
chr1	TP73	chr1_3567697	3567697	CG	CGA	+	0.605031	-5.06572	0.253637	0.802444	0.967109	-6.23835	0.0162985
chr1	TP73	chr1_3567713	3567713	CG	CGC	+	0.920206	-5.36598	0.381978	0.70663	0.947088	-6.21221	0.0087849
chr1	TP73	chr1_3567715	3567715	CG	CGC	+	-0.50825	-4.75572	-0.238618	0.813904	0.969645	-6.26594	-0.0202952
chr1	TP73	chr1_3567717	3567717	CG	CGC	+	-0.00243079	-3.76992	-0.00162221	0.998722	0.999749	-6.21413	-0.00382184
chr1	TP73	chr1_3567719	3567719	CG	CGT	+	1.68223	-4.72461	0.652233	0.521904	0.896451	-6.08055	0.0459112
chr1	TP73	chr1_3567729	3567729	CG	CGG	+	0.998088	-6.09163	0.321199	0.751494	0.956292	-6.23513	0.00606608
chr1	TP73	chr1_3567732	3567732	CG	CGG	+	2.83989	-7.47925	0.914994	0.371428	0.833314	-5.88627	0.0121945
chr1	TP73	chr1_3567738	3567738	CG	CGG	+	1.25205	-5.78685	0.593056	0.559994	0.908524	-6.11877	0.0142
chr1	TP73	chr1_3570290	3570290	CG	CGC	+	-0.272835	1.40015	-0.512264	0.614249	0.923667	-6.17025	-0.0375541
chr1	TP73	chr1_3570292	3570292	CG	CGT	+	0.366356	0.566007	0.998737	0.330217	0.808981	-5.76235	0.0604784
chr1	TP73	chr1_3570315	3570315	CG	CGC	+	-0.44038	1.64457	-1.17997	0.252279	0.75909	-5.59224	-0.0537536
chr1	TP73	chr1_3570343	3570343	CG	CGG	+	-0.265913	1.04564	-0.737943	0.469381	0.87701	-6.02913	-0.0408698
chr1	TP73	chr1_3570382	3570382	CG	CGG	+	1.02045	2.95151	1.71599	0.10209	0.585307	-4.86296	0.0945868
chr1	TP73	chr1_3570421	3570421	CG	CGT	+	0.719941	3.90772	1.15867	0.260656	0.764864	-5.59628	0.0362262
chr1	TP73	chr1_3571507	3571507	CG	CGA	+	0.180461	2.44903	0.905155	0.376487	0.836059	-5.81121	0.0157236
chr1	TP73	chr1_3571519	3571519	CG	CGC	+	-0.202876	3.44004	-0.725048	0.477077	0.880079	-6.03913	-0.0103712
chr1	TP73	chr1_3571539	3571539	CG	CGG	+	-0.0201624	2.64965	-0.0853289	0.932874	0.990356	-6.27222	-0.00157201
chr1	TP73	chr1_3571543	3571543	CG	CGA	+	-0.493798	2.71943	-2.47434	0.0227317	0.340484	-3.55031	-0.0388604
chr1	TP73	chr1_3571564	3571564	CG	CGG	+	-0.343742	3.1833	-1.59837	0.126119	0.624628	-5.08341	-0.0212704
chr1	TP73	chr1_3571567	3571567	CG	CGG	+	-0.100649	3.29451	-0.350614	0.729656	0.952068	-6.23769	-0.00599112
chr1	TP73	chr1_3571587	3571587	CG	CGA	+	0.510758	3.62751	1.78891	0.0892555	0.561015	-4.7987	0.0267942
chr1	TP73	chr1_3571607	3571607	CG	CGC	+	0.0828241	4.34037	0.24768	0.806984	0.968229	-6.26945	0.00262791
chr1	TP73	chr1_3571609	3571609	CG	CGT	+	0.104055	4.75142	0.31974	0.752583	0.956582	-6.23854	0.00234596
chr1	TP73	chr1_3571615	3571615	CG	CGG	+	-0.352605	3.23551	-1.34076	0.195487	0.709055	-5.38543	-0.0208939
chr1	TP73	chr1_3582079	3582079	CG	CGA	+	2.01553	3.87253	1.87384	0.0760945	0.532057	-4.62556	0.15122
chr1	TP73	chr1_3582091	3582091	CG	CGG	+	3.14477	4.5454	1.20479	0.242777	0.751183	-5.58364	0.0746427
chr1	TP73	chr1_3582126	3582126	CG	CGG	+	3.43269	5.16716	2.10818	0.0482348	0.453395	-4.26115	0.0738856
chr1	TP73	chr1_3582165	3582165	CG	CGT	+	2.35022	6.08309	0.735181	0.471024	0.877485	-6.03181	0.0348546
chr1	TP73	chr1_3583267	3583267	CG	CGT	+	0.164969	1.90706	0.237547	0.814723	0.96986	-6.24592	0.0215365
chr1	TP73	chr1_3583288	3583288	CG	CGG	+	-0.695977	2.71524	-0.813508	0.425799	0.858541	-5.94005	-0.0852566
chr1	TP73	chr1_3583308	3583308	CG	CGG	+	0.631056	2.41289	0.466093	0.646339	0.932727	-6.19171	0.0527272
chr1	TP73	chr1_3583333	3583333	CG	CGC	+	1.39711	3.01172	0.820011	0.42217	0.857351	-5.96245	0.148677
chr1	TP73	chr1_3583335	3583335	CG	CGA	+	-0.521585	2.77796	-0.389554	0.70111	0.946156	-6.16937	-0.0588104
chr1	TP73	chr1_3583350	3583350	CG	CGG	+	0.81355	3.75415	0.524958	0.60556	0.921018	-6.12757	0.0614054
chr1	TP73	chr1_3583354	3583354	CG	CGT	+	-3.90755	4.10517	-1.68338	0.108324	0.59582	-4.96092	-0.118339
chr1	TP73	chr1_3583368	3583368	CG	CGG	+	-1.03473	5.01361	-0.607648	0.550468	0.90564	-6.09348	-0.0135198
chr1	TP73	chr1_3585587	3585587	CG	CGC	+	-1.61903	-3.69085	-0.598492	0.556435	0.907367	-6.10898	-0.0618385
chr1	TP73	chr1_3585593	3585593	CG	CGC	+	-2.85256	-5.14712	-0.829615	0.416848	0.855056	-5.94999	-0.046253
chr1	TP73	chr1_3585603	3585603	CG	CGC	+	2.43583	-2.67461	0.912511	0.3727	0.833985	-5.87219	0.181964
chr1	TP73	chr1_3585637	3585637	CG	CGC	+	0.815011	-4.63774	0.268091	0.791459	0.964942	-6.26219	0.0173195
chr1	TP73	chr1_3585649	3585649	CG	CGC	+	-0.775802	-4.32735	-0.246552	0.807845	0.968438	-6.27088	-0.0262427
chr1	TP73	chr1_3585653	3585653	CG	CGC	+	1.60882	-4.52674	0.365541	0.718663	0.94986	-6.23382	0.0411384
chr1	TP73	chr1_3585677	3585677	CG	CGA	+	-2.36007	-4.73595	-0.591699	0.560884	0.908663	-6.12638	-0.0535883
chr1	TP73	chr1_3585711	3585711	CG	CGG	+	-4.33737	-3.62106	-1.60285	0.125125	0.623186	-5.07079	-0.229984
chr1	TP73	chr1_3588492	3588492	CG	CGG	+	5.56117	3.92316	4.72652	0.000139378	0.0277506	1.1538	0.257532
chr1	TP73	chr1_3588520	3588520	CG	CGC	+	3.07322	2.5651	2.09875	0.0491479	0.456301	-4.15803	0.371418
chr1	TP73	chr1_3588553	3588553	CG	CGG	+	7.65264	5.25121	2.82454	0.0106805	0.253749	-2.91344	0.176271
chr1	TP73	chr1_3588568	3588568	CG	CGC	+	7.16114	6.22109	2.54789	0.0194462	0.321652	-3.45941	0.103311
chr1	TP73	chr1_3588610	3588610	CG	CGT	+	6.58048	0.365756	2.58324	0.0180316	0.312531	-3.34393	0.53946
chr1	TP73	chr1_3588623	3588623	CG	CGC	+	7.73098	2.77535	4.89538	9.49295e-05	0.0219443	1.50553	0.53323
chr1	TP73	chr1_3589831	3589831	CG	CGG	+	1.82201	6.36437	0.531259	0.601269	0.920134	-6.16032	0.0097865
chr1	TP73	chr1_3589862	3589862	CG	CGT	+	3.19986	5.03078	1.03374	0.313973	0.799572	-5.77248	0.0508094
chr1	TP73	chr1_3589879	3589879	CG	CGC	+	4.33333	-0.575585	1.44422	0.164632	0.676105	-5.28577	0.464662
chr1	TP73	chr1_3589904	3589904	CG	CGG	+	1.53877	4.65882	0.633675	0.533693	0.899585	-6.07089	0.182418
chr1	TP73	chr1_3590367	3590367	CG	CGG	-	0.317442	5.24429	0.293208	0.772476	0.960702	-6.09299	0.00966993
chr1	TP73	chr1_3590440	3590440	CG	CGC	-	-0.683198	3.95999	-1.01582	0.322216	0.80389	-5.69811	-0.0304572
chr1	TP73	chr1_3590451	3590451	CG	CGT	-	0.749598	3.68985	0.874344	0.392626	0.843218	-5.87889	0.0511391
chr1	TP73	chr1_3590474	3590474	CG	CGG	-	-0.316946	3.40398	-0.372081	0.713866	0.948635	-6.14702	-0.0206713
chr1	TP73	chr1_3592188	3592188	CG	CGT	-	2.03203	0.838247	0.496721	0.625603	0.926767	-6.16196	0.198233
chr1	TP73	chr1_3592239	3592239	CG	CGC	-	-2.41274	4.99811	-0.803428	0.432566	0.861274	-5.97468	-0.065301
chr1	TP73	chr1_3593859	3593859	CG	CGG	-	0.259134	2.15776	0.47877	0.637453	0.930472	-6.17982	0.0307771
chr1	TP73	chr1_3593870	3593870	CG	CGA	-	0.204609	1.98578	0.336845	0.739851	0.954026	-6.23728	0.0362757
chr1	TP73	chr1_3593924	3593924	CG	CGT	-	0.410827	2.45655	0.693974	0.495925	0.887085	-6.03248	0.0612385
chr1	TP73	chr1_3593994	3593994	CG	CGA	-	1.07062	3.02932	0.847495	0.407053	0.850947	-5.92711	0.11186
chr1	TP73	chr1_3595669	3595669	CG	CGG	+	0.0177507	1.98527	0.0393404	0.969021	0.995612	-6.28367	0.00256422
chr1	TP73	chr1_3595697	3595697	CG	CGG	+	0.136994	1.36468	0.371874	0.714017	0.948663	-6.21314	0.0197597
chr1	TP73	chr1_3595710	3595710	CG	CGC	+	-0.0749933	1.68893	-0.198184	0.844963	0.975124	-6.26669	-0.00841556
chr1	TP73	chr1_3595712	3595712	CG	CGC	+	-0.165098	1.68719	-0.315561	0.755705	0.957254	-6.23169	-0.0203906
chr1	TP73	chr1_3595728	3595728	CG	CGC	+	-0.123715	1.52846	-0.261422	0.796523	0.96585	-6.26122	-0.0160692
chr1	TP73	chr1_3598056	3598056	CG	CGG	+	-1.00142	7.50759	-0.782587	0.443317	0.866049	-5.89959	-0.00550493
chr1	TP73	chr1_3598057	3598057	CG	CGC	-	-2.4879	6.44014	-1.371	0.186027	0.699616	-5.39039	-0.00975747
chr1	TP73	chr1_3598060	3598060	CG	CGG	+	-4.58964	6.9092	-3.1617	0.00504068	0.182406	-2.22001	-0.0522147
chr1	TP73	chr1_3598061	3598061	CG	CGT	-	-1.85622	7.85215	-0.85738	0.401702	0.848311	-5.92776	-0.00516126
chr1	TP73	chr1_3598064	3598064	CG	CGC	+	2.6769	8.71368	1.54929	0.13747	0.640611	-5.14719	0.00570498
chr1	TP73	chr1_3598065	3598065	CG	CGC	-	3.15632	5.5732	1.6634	0.112303	0.602164	-4.98673	0.0658993
chr1	TP73	chr1_3598110	3598110	CG	CGT	+	-2.05694	7.4771	-0.775589	0.447344	0.867646	-6.00169	-0.00827776
chr1	TP73	chr1_3598111	3598111	CG	CGC	-	1.44202	5.98322	0.777994	0.445957	0.867127	-5.97931	0.0292017
chr1	TP73	chr1_3598131	3598131	CG	CGG	+	1.48506	3.67606	2.31405	0.0317688	0.387568	-3.85296	0.0742978
chr1	TP73	chr1_3598911	3598911	CG	CGA	-	0.354937	6.01139	0.0870612	0.931515	0.990159	-6.28983	0.00237585
chr1	TP73	chr1_3598918	3598918	CG	CGG	-	-0.242885	6.47471	-0.0687082	0.945925	0.992278	-6.30036	-0.00236805
chr1	TP73	chr1_3598921	3598921	CG	CGC	-	4.26161	7.10434	1.31462	0.203966	0.717033	-5.46215	0.0353683
chr1	TP73	chr1_3598971	3598971	CG	CGT	-	-0.156623	6.42362	-0.0432732	0.965926	0.99522	-6.30181	-0.00248956
chr1	TP73	chr1_3602794	3602794	CG	CGC	-	-1.81191	5.88111	-1.98126	0.0619146	0.493851	-4.48957	-0.0259176
chr1	TP73	chr1_3602803	3602803	CG	CGG	-	-0.812848	5.6374	-0.838062	0.412202	0.853201	-5.91235	-0.012932
chr1	TP73	chr1_3602816	3602816	CG	CGT	-	0.890133	3.80319	4.1359	0.000540812	0.0593498	-0.103949	0.0422565
chr1	TP73	chr1_3602828	3602828	CG	CGG	-	0.574875	4.10937	1.74085	0.0975463	0.577279	-4.8308	0.0200636
chr1	TP73	chr1_3602835	3602835	CG	CGT	-	0.0806508	3.38135	0.223169	0.825737	0.97195	-6.21388	0.00537995
chr1	TP73	chr1_3602855	3602855	CG	CGG	-	-0.503615	3.20818	-1.24834	0.226761	0.737473	-5.514	-0.0276478
chr1	TP73	chr1_3602904	3602904	CG	CGG	-	0.337325	3.43509	0.842468	0.409792	0.852063	-5.92789	0.0174833
chr1	TP73	chr1_3602917	3602917	CG	CGC	-	0.55326	5.68603	0.73721	0.469817	0.87702	-5.94235	0.0121104
chr1	TP73	chr1_3604793	3604793	CG	CGT	+	2.77205	5.22227	1.12216	0.280158	0.777697	-5.58166	0.0848211
chr1	TP73	chr1_3604882	3604882	CG	CGG	+	-0.33945	3.27999	-0.191645	0.850696	0.976186	-6.15564	-0.00472351
chr1	TP73	chr1_3605234	3605234	CG	CGT	+	-0.681998	-0.487444	-0.856691	0.40326	0.848865	-5.80546	-0.113817
chr1	TP73	chr1_3605302	3605302	CG	CGT	+	-1.58487	2.20741	-1.09109	0.29011	0.784725	-5.58329	-0.143403
chr1	TP73	chr1_3605839	3605839	CG	CGT	-	3.26128	1.51135	1.11452	0.282148	0.779504	-5.62474	0.407339
chr1	TP73	chr1_3606384	3606384	CG	CGC	+	0.912108	5.18914	0.70315	0.490315	0.885002	-5.95608	0.0205474
chr1	TP73	chr1_3606445	3606445	CG	CGG	+	0.235865	3.47339	0.312734	0.75782	0.957674	-6.18616	0.0146877
chr1	TP73	chr1_3606481	3606481	CG	CGG	+	-0.0867849	3.35572	-0.120783	0.905105	0.986078	-6.20056	-0.00598695
chr1	TP73	chr1_3606507	3606507	CG	CGG	+	-0.200435	2.51629	-0.297098	0.769549	0.959798	-6.09953	-0.0218137
chr1	TP73	chr1_3613222	3613222	CG	CGG	+	-0.946367	-0.59911	-0.649069	0.524769	0.896983	-5.78543	-0.135715
chr1	TP73	chr1_3613334	3613334	CG	CGG	+	-0.504385	4.78782	-0.107229	0.915834	0.987576	-6.10626	-0.00790424
chr1	TP73	chr1_3616144	3616144	CG	CGT	+	-0.0146625	1.05491	-0.0577931	0.954505	0.993509	-6.26903	-0.00210969
chr1	TP73	chr1_3616153	3616153	CG	CGG	+	0.275609	2.42128	0.793714	0.436962	0.86331	-5.97948	0.0269019
chr1	TP73	chr1_3616216	3616216	CG	CGT	+	-0.265311	1.47745	-0.84836	0.406583	0.850697	-5.89634	-0.0343013
chr1	TP73	chr1_3616229	3616229	CG	CGG	+	-0.734328	1.56711	-2.10887	0.048168	0.453154	-4.23319	-0.0964576
chr1	TP73	chr1_3623242	3623242	CG	CGA	-	-3.3406	5.17373	-1.0095	0.326565	0.806944	-5.6979	-0.168835
chr1	TP73	chr1_3624702	3624702	CG	CGT	-	2.65962	2.5509	2.69721	0.0141038	0.283957	-3.14632	0.316863
chr1	TP73	chr1_3624730	3624730	CG	CGG	-	1.01025	4.54424	0.560885	0.581296	0.914778	-6.09517	0.0679594
chr1	TP73	chr1_3624781	3624781	CG	CGC	-	4.00946	6.04043	2.81576	0.0108886	0.255192	-2.91756	0.0991309
chr1	TP73	chr1_3624786	3624786	CG	CGT	-	2.61707	5.35138	1.28845	0.212744	0.724988	-5.45271	0.0917291
chr1	TP73	chr1_3624794	3624794	CG	CGC	-	0.278863	6.73463	0.0844899	0.933533	0.990622	-6.29914	0.00258915
chr1	TP73	chr1_3626785	3626785	CG	CGC	-	-6.26909	2.57283	-2.95706	0.0108156	0.254579	-2.74158	-0.628693
chr1	TP73	chr1_3626808	3626808	CG	CGA	-	-1.80712	2.61064	-1.11363	0.28368	0.7806	-5.53126	-0.219154
chr1	TP73	chr1_3626832	3626832	CG	CGG	-	-2.95029	3.62843	-2.60991	0.0202114	0.326016	-3.30586	-0.338307
chr1	TP73	chr1_3627058	3627058	CG	CGC	-	0.171395	7.00508	0.0453392	0.964384	0.994952	-6.11066	0.0043998
chr1	TP73	chr1_3627062	3627062	CG	CGG	-	-1.16238	6.67967	-0.303112	0.765616	0.959045	-6.06562	-0.00418682
chr1	TP73	chr1_3627097	3627097	CG	CGT	-	-0.791421	6.86641	-0.339159	0.738794	0.953853	-6.04233	-0.00597867
chr1	TP73	chr1_3627178	3627178	CG	CGG	-	0.108034	4.11459	0.0562198	0.955846	0.993597	-6.07521	0.00407121
chr1	TP73	chr1_3627994	3627994	CG	CGG	+	0.377424	1.61891	0.73849	0.469057	0.87701	-6.01492	0.0478047
chr1	TP73	chr1_3628039	3628039	CG	CGA	+	0.412562	3.81511	0.364924	0.719116	0.949928	-6.17874	0.0391365
chr1	TP73	chr1_3628042	3628042	CG	CGC	+	2.46677	4.74531	1.05662	0.303666	0.793039	-5.75081	0.0704721
chr1	TP73	chr1_3628044	3628044	CG	CGA	+	-1.25487	5.75198	-0.595003	0.558718	0.908002	-6.12377	-0.017479
chr1	TP73	chr1_3628054	3628054	CG	CGG	+	2.55361	6.47689	0.995265	0.331859	0.810028	-5.81192	0.022052
chr1	TP73	chr1_3628080	3628080	CG	CGT	+	4.02502	6.00238	1.85658	0.0786224	0.537165	-4.69332	0.0553449
chr1	TP73	chr1_3628864	3628864	CG	CGC	-	-1.90031	6.19366	-0.762162	0.45513	0.871605	-6.00793	-0.0243722
chr1	TP73	chr1_3628885	3628885	CG	CGT	-	0.232374	1.87979	0.382738	0.706075	0.947041	-6.15997	0.0344396
chr1	TP73	chr1_3628921	3628921	CG	CGC	-	1.0838	0.685225	0.805435	0.43033	0.860355	-5.93375	0.157494
chr1	TP73	chr1_3628926	3628926	CG	CGA	-	0.492046	0.367742	0.902142	0.378046	0.836639	-5.86717	0.0838471
chr1	TP73	chr1_3628940	3628940	CG	CGG	-	1.68957	1.68446	2.83235	0.0104988	0.252273	-2.89632	0.260745
chr1	TP73	chr1_3628945	3628945	CG	CGG	-	-0.362829	1.43069	-0.586137	0.564541	0.909713	-6.1051	-0.0534077
chr1	TP73	chr1_3629791	3629791	CG	CGT	-	-1.21905	0.509601	-1.44058	0.167456	0.679195	-5.08908	-0.205022
chr1	TP73	chr1_3629812	3629812	CG	CGG	-	0.0699182	-1.54053	0.0742717	0.941641	0.991679	-6.10594	0.000941602
chr1	TP73	chr1_3629821	3629821	CG	CGC	-	0.350324	0.729974	0.342204	0.736296	0.953458	-6.01398	0.0564152
chr1	TP73	chr1_3629834	3629834	CG	CGC	-	-1.37013	2.68701	-0.446627	0.660653	0.936724	-6.01448	-0.157914
chr1	TP73	chr1_3629863	3629863	CG	CGG	-	0.545574	-1.44533	0.47125	0.643316	0.93193	-5.93461	0.0776395
chr1	TP73	chr1_3630308	3630308	CG	CGG	+	-1.56181	1.37296	-1.24482	0.230694	0.741136	-5.26729	-0.240802
chr1	TP73	chr1_3630369	3630369	CG	CGT	+	-6.88388	5.34843	-3.23115	0.00509117	0.183217	-2.10727	-0.222777
chr1	TP73	chr1_3630378	3630378	CG	CGA	+	-5.92912	3.08059	-1.82582	0.0861394	0.553595	-4.61843	-0.406451
chr1	TP73	chr1_3630406	3630406	CG	CGA	+	-3.85633	5.00356	-1.57645	0.134014	0.635518	-5.04211	-0.0659871
chr1	TP73	chr1_3630424	3630424	CG	CGT	+	5.38686	3.40686	1.70122	0.107781	0.595147	-4.88	0.357236
chr1	TP73	chr1_3630430	3630430	CG	CGG	+	-3.07947	5.15432	-0.941449	0.360136	0.827519	-5.77776	-0.0681702
chr1	TP73	chr1_3631497	3631497	CG	CGG	-	0.332106	-0.305399	1.57681	0.131005	0.631439	-5.10728	0.056723
chr1	TP73	chr1_3631542	3631542	CG	CGG	-	0.0204901	0.300484	0.0914964	0.928036	0.989577	-6.29709	0.00357412
chr1	TP73	chr1_3631546	3631546	CG	CGT	-	0.0543503	-0.0412158	0.243055	0.810514	0.969004	-6.25101	0.00941247
chr1	TP73	chr1_3631548	3631548	CG	CGC	-	0.067051	0.269171	0.291469	0.773786	0.960969	-6.25797	0.0115732
chr1	TP73	chr1_3631570	3631570	CG	CGC	-	0.00175323	0.524975	0.00734097	0.994218	0.998829	-6.29708	0.000394341
chr1	TP73	chr1_3631573	3631573	CG	CGC	-	0.175999	-0.100467	0.869935	0.394972	0.844582	-5.87231	0.0304158
chr1	TP73	chr1_3631577	3631577	CG	CGG	-	0.142093	0.035507	0.80329	0.431539	0.860782	-5.96777	0.0245326
chr1	TP73	chr1_3631616	3631616	CG	CGA	-	0.171102	-0.0192665	0.889479	0.384642	0.839845	-5.86981	0.0296128
chr1	TP73	chr1_3635907	3635907	CG	CGC	+	0.117021	3.10446	0.150402	0.882	0.982402	-6.26927	0.00977902
chr1	TP73	chr1_3635930	3635930	CG	CGG	+	-0.499804	0.742324	-1.46977	0.157656	0.666766	-5.20998	-0.0814911
chr1	TP73	chr1_3635943	3635943	CG	CGA	+	0.188937	1.44145	0.374986	0.711738	0.94817	-6.20848	0.0281845
chr1	TP73	chr1_3635948	3635948	CG	CGG	+	-0.491677	0.389106	-1.41918	0.171715	0.684201	-5.3163	-0.0844728
chr1	TP73	chr1_3635955	3635955	CG	CGG	+	0.0190699	0.516071	0.0540633	0.957438	0.993822	-6.28633	0.00323113
chr1	TP73	chr1_3635980	3635980	CG	CGG	+	-0.0507458	0.767271	-0.0891834	0.92985	0.989911	-6.29605	-0.0076409
chr1	TP73	chr1_3636872	3636872	CG	CGC	-	-0.117009	1.70921	-0.520774	0.608418	0.921944	-6.13193	-0.0140208
chr1	TP73	chr1_3636910	3636910	CG	CGA	-	0.253813	1.40241	0.918105	0.369838	0.832393	-5.85934	0.0347053
chr1	TP73	chr1_3636959	3636959	CG	CGT	-	-0.0628731	2.79645	-0.24912	0.805887	0.967877	-6.24113	-0.00457406
chr1	TP73	chr1_3637659	3637659	CG	CGC	+	1.1171	5.47191	0.414414	0.683117	0.942068	-6.19225	0.0136151
chr1	TP73	chr1_3637694	3637694	CG	CGC	+	-1.68097	3.82676	-1.24634	0.227477	0.738135	-5.53155	-0.103563
chr1	TP73	chr1_3637705	3637705	CG	CGG	+	0.444351	8.02078	0.215386	0.831715	0.973096	-6.25912	0.00493157
chr1	TP73	chr1_3637714	3637714	CG	CGG	+	-3.30218	6.42694	-1.61285	0.122926	0.619393	-5.03693	-0.0301714
chr1	TP73	chr1_3637742	3637742	CG	CGG	+	3.0878	4.22854	1.64786	0.115481	0.607529	-4.97545	0.22351
chr1	TP73	chr1_3640153	3640153	CG	CGA	-	-2.86867	3.11372	-1.05336	0.305811	0.794544	-5.57881	-0.243207
chr1	TP73	chr1_3640195	3640195	CG	CGA	-	-0.132615	1.33433	-0.120336	0.905521	0.986107	-6.16631	-0.0211162
chr1	TP73	chr1_3640198	3640198	CG	CGC	-	-1.41607	2.95903	-1.02059	0.320681	0.803062	-5.60766	-0.156638
chr1	TP73	chr1_3640262	3640262	CG	CGA	-	-4.15555	6.62756	-1.01587	0.322865	0.804253	-5.70695	-0.0336134
chr1	TP73	chr1_3645961	3645961	CG	CGC	+	0.269599	3.76214	0.830616	0.416296	0.854924	-5.95179	0.0124134
chr1	TP73	chr1_3645984	3645984	CG	CGG	+	0.104492	3.17563	0.425071	0.675463	0.940218	-6.14163	0.00644326
chr1	TP73	chr1_3646012	3646012	CG	CGT	+	0.0571671	2.84935	0.230574	0.820059	0.970862	-6.25968	0.00420603
chr1	TP73	chr1_3646319	3646319	CG	CGA	+	-3.17095	5.54142	-1.04544	0.309358	0.797081	-5.67369	-0.0627951
chr1	TP73	chr1_3646353	3646353	CG	CGG	+	3.53889	5.20207	1.1335	0.271556	0.77267	-5.58593	0.0718896
chr1	TP73	chr1_3646359	3646359	CG	CGC	+	0.225837	6.97538	0.0837769	0.934139	0.99076	-6.21087	0.0018453
chr1	TP73	chr1_3646399	3646399	CG	CGT	+	2.54746	4.62628	1.14337	0.267542	0.769995	-5.52335	0.194312
chr1	TP73	chr1_3648239	3648239	CG	CGG	+	-1.80277	-2.09649	-1.13313	0.270968	0.772218	-5.66176	-0.168012
chr1	TP73	chr1_3648253	3648253	CG	CGA	+	-0.049007	-1.15103	-0.0514568	0.959488	0.994189	-6.27856	-0.00661741
chr1	TP73	chr1_3648296	3648296	CG	CGT	+	-1.48969	-2.79197	-0.966989	0.34545	0.818959	-5.78258	-0.107715
chr1	TP73	chr1_3648308	3648308	CG	CGC	+	0.302238	-0.433336	0.597589	0.557026	0.907507	-6.08937	0.0522103
chr1	TP73	chr1_3648310	3648310	CG	CGG	+	-0.299011	-0.841751	-0.630092	0.535985	0.900512	-6.03831	-0.0487621
chr1	TP73	chr1_3648331	3648331	CG	CGG	+	-0.210944	-2.42089	-0.259306	0.79813	0.965961	-6.25172	-0.0318314
chr1	TP73	chr1_3648800	3648800	CG	CGA	+	0.148431	2.47447	0.556162	0.584458	0.915737	-6.11707	0.0132761
chr1	TP73	chr1_3648835	3648835	CG	CGT	+	0.0977413	-0.990217	0.540848	0.594768	0.918133	-6.12744	0.0153936
chr1	TP73	chr1_3648850	3648850	CG	CGC	+	-0.0425049	0.186477	-0.143783	0.887155	0.982939	-6.29109	-0.00733999
chr1	TP73	chr1_3648852	3648852	CG	CGT	+	0.177918	-0.469629	0.770141	0.450493	0.869114	-5.97791	0.0301853
chr1	TP73	chr1_3648869	3648869	CG	CGC	+	0.157047	-0.0819576	0.453461	0.655248	0.935223	-6.19864	0.0271961
chr1	TP73	chr1_3648878	3648878	CG	CGC	+	3.05808	-4.60612	1.23284	0.232366	0.742344	-5.55916	0.0906256
chr1	TP73	chr1_3648901	3648901	CG	CGC	+	-0.0296846	-2.22043	-0.086511	0.931947	0.990189	-6.29791	-0.00326326
chr1	TP73	chr1_3648922	3648922	CG	CGT	+	0.212629	0.919835	0.885008	0.38699	0.841005	-5.90981	0.0330965
chr1	TP73	chr1_3649744	3649744	CG	CGA	-	-0.155669	-0.066789	-0.321558	0.751226	0.956204	-6.24968	-0.0268032
chr1	TP73	chr1_3649755	3649755	CG	CGG	-	-0.63505	-0.794757	-1.4435	0.164834	0.676182	-5.2732	-0.0992068
chr1	TP73	chr1_3649772	3649772	CG	CGG	-	-0.481566	1.20483	-1.12565	0.274048	0.774111	-5.67623	-0.0733482
chr1	TP73	chr1_3649819	3649819	CG	CGG	-	0.908758	2.44902	1.57104	0.132339	0.633022	-5.07288	0.0894818
chr1	TP73	chr1_3649825	3649825	CG	CGG	-	1.48418	6.68241	0.673813	0.508379	0.891542	-6.0642	0.0146952
chr1	TP73	chr1_3650168	3650168	CG	CGC	+	-1.86086	5.41921	-0.943268	0.359233	0.826981	-5.73766	-0.0257787
chr1	TP73	chr1_3650170	3650170	CG	CGC	+	0.918037	4.93904	0.411495	0.686037	0.942444	-6.13072	0.0131387
chr1	TP73	chr1_3650173	3650173	CG	CGG	+	2.27389	4.4109	1.52623	0.146005	0.651432	-5.07812	0.119147
chr1	TP73	chr1_3650226	3650226	CG	CGC	+	0.849166	2.37792	0.650849	0.524158	0.896797	-5.90131	0.136853
chr1	TP73	chr1_3650244	3650244	CG	CGC	+	0.817434	5.91757	0.283825	0.780096	0.962326	-6.16875	0.0289711
chr1	TP73	chr1_3650542	3650542	CG	CGC	-	0.00938105	1.44576	0.025449	0.979957	0.996951	-6.30119	0.00131996
chr1	TP73	chr1_3650587	3650587	CG	CGC	-	0.797793	4.0483	2.15573	0.0438578	0.437125	-4.09702	0.0298472
chr1	TP73	chr1_3650609	3650609	CG	CGG	-	-0.0533674	-0.0995457	-0.17783	0.8607	0.978293	-6.24262	-0.00922377
chr1	TP73	chr1_3652026	3652026	CG	CGG	-	0.172632	1.51095	0.518796	0.60977	0.922395	-6.13108	0.0234723
chr1	TP73	chr1_3652037	3652037	CG	CGT	-	0.0937447	0.978611	0.305039	0.763585	0.958566	-6.2447	0.0146178
chr1	TP73	chr1_3652135	3652135	CG	CGA	-	0.492502	3.73727	0.936596	0.36048	0.827595	-5.79313	0.0271296
chr1	TP73	chr1_3652138	3652138	CG	CGG	-	0.306571	2.03618	0.832786	0.4151	0.854161	-5.87407	0.0370161
chr1	TP73	chr1_3652345	3652345	CG	CGC	+	6.36154	6.79212	2.29218	0.0332326	0.393812	-3.93365	0.0897911
chr1	TP73	chr1_3652377	3652377	CG	CGC	+	-3.09152	4.49036	-1.37443	0.184979	0.698836	-5.36863	-0.076659
chr1	TP73	chr1_3652395	3652395	CG	CGA	+	-1.54156	3.22599	-2.10668	0.0483784	0.453859	-4.22684	-0.149173
chr1	TP73	chr1_3652417	3652417	CG	CGT	+	-1.101	3.09627	-0.885767	0.386591	0.840995	-5.83428	-0.0922305
chr1	TP73	chr1_3653078	3653078	CG	CGC	-	0.901217	4.52949	0.794835	0.436326	0.863139	-5.94907	0.0438051
chr1	TP73	chr1_3653090	3653090	CG	CGG	-	0.0836411	2.53532	0.181227	0.858069	0.977974	-6.28608	0.00894107
chr1	TP73	chr1_3653100	3653100	CG	CGT	-	-1.06128	4.49007	-1.11549	0.278265	0.776307	-5.65165	-0.0423048
chr1	TP73	chr1_3653108	3653108	CG	CGG	-	0.380855	1.93257	0.845989	0.407872	0.851218	-5.93571	0.0477951
chr1	TP73	chr1_3653182	3653182	CG	CGT	-	-0.523137	2.53329	-1.31978	0.20227	0.715735	-5.42165	-0.0476508
chr1	TP73	chr1_3654920	3654920	CG	CGA	+	0.262716	3.68077	0.337218	0.739573	0.953971	-6.16822	0.0212027
chr1	TP73	chr1_3654932	3654932	CG	CGG	+	1.88244	7.39291	0.777957	0.445978	0.867136	-5.99987	0.00711788
chr1	TP73	chr1_3654952	3654952	CG	CGG	+	0.377269	5.65989	0.14194	0.888591	0.983176	-6.29227	0.00886513
chr1	TP73	chr1_3654965	3654965	CG	CGA	+	-1.95822	5.46474	-0.790124	0.439007	0.864446	-5.99048	-0.0286655
chr1	TP73	chr1_3654970	3654970	CG	CGC	+	-4.51787	6.61465	-2.08048	0.0509633	0.462641	-4.32265	-0.0364233
chr1	TP73	chr1_3654993	3654993	CG	CGG	+	3.48136	7.72974	2.64613	0.0157518	0.295963	-3.27567	0.0148985
chr1	TP73	chr1_3655004	3655004	CG	CGA	+	2.28274	7.35614	0.837361	0.412586	0.853262	-5.95272	0.013598
chr1	TP73	chr1_3655015	3655015	CG	CGG	+	0.215118	8.01193	0.0974688	0.923354	0.988748	-6.29794	0.00124423
chr1	TP73	chr1_3655021	3655021	CG	CGG	+	-1.67742	7.71425	-0.919861	0.368942	0.832027	-5.86529	-0.00984394
chr1	TP73	chr1_3655029	3655029	CG	CGG	+	2.48627	6.48487	0.906252	0.375921	0.835676	-5.89403	0.0209673
chr1	TP73	chr1_3659405	3659405	CG	CGG	+	0.350485	4.20786	0.697963	0.493482	0.886252	-6.05189	0.0129261
chr1	TP73	chr1_3659434	3659434	CG	CGG	+	0.42425	4.97696	0.793933	0.436838	0.86324	-5.92929	0.00850446
chr1	TP73	chr1_3659443	3659443	CG	CGT	+	-0.166588	3.98623	-0.402237	0.691907	0.943947	-6.19896	-0.00623324
chr1	TP73	chr1_3659446	3659446	CG	CGT	+	-0.961243	3.34105	-3.31454	0.00356686	0.155237	-1.88664	-0.0542707
chr1	TP73	chr1_3659458	3659458	CG	CGT	+	-0.662709	4.11419	-1.74306	0.0971515	0.576297	-4.81967	-0.0267641
chr1	TP73	chr1_3659513	3659513	CG	CGA	+	0.270366	4.41794	0.688248	0.499444	0.888318	-6.01498	0.00859236
chr1	TP73	chr1_3659529	3659529	CG	CGA	+	-0.750977	4.73692	-1.54425	0.138684	0.642271	-5.14949	-0.0222943
chr1	TP73	chr1_3659797	3659797	CG	CGA	+	0.340873	4.13845	1.00714	0.326263	0.806591	-5.78	0.0126344
chr1	TP73	chr1_3659870	3659870	CG	CGG	+	-0.266288	3.40607	-0.778881	0.445447	0.866988	-5.96245	-0.0148246
chr1	TP73	chr1_3659886	3659886	CG	CGA	+	-0.563152	2.75395	-2.13636	0.0455955	0.443303	-4.22466	-0.0460425
chr1	TP73	chr1_3659905	3659905	CG	CGG	+	0.0819502	3.39058	0.401967	0.692102	0.943968	-6.16684	0.00448106
chr1	TP73	chr1_3659908	3659908	CG	CGG	+	-0.174813	4.0976	-0.400156	0.693414	0.94431	-6.1973	-0.00645159
chr1	TP73	chr1_3659934	3659934	CG	CGC	+	-0.00980656	3.42731	-0.0411207	0.96762	0.995511	-6.29367	-0.000199154
chr1	TP73	chr1_3661316	3661316	CG	CGG	-	0.106171	4.7443	0.0839322	0.93397	0.990721	-6.27583	0.00448327
chr1	TP73	chr1_3661328	3661328	CG	CGC	-	1.40665	8.1289	0.552879	0.586661	0.916163	-6.14858	0.00378928
chr1	TP73	chr1_3661373	3661373	CG	CGC	-	2.54226	7.8083	2.3692	0.028338	0.371729	-3.7113	0.00844724
chr1	TP73	chr1_3661401	3661401	CG	CGG	-	-2.46585	6.31103	-1.39628	0.178402	0.690698	-5.35616	-0.0182215
chr1	TP73	chr1_3661403	3661403	CG	CGC	-	1.67192	6.82219	0.68904	0.498956	0.888125	-6.06435	0.0131917
chr1	TP73	chr1_3665873	3665873	CG	CGA	-	-0.333747	4.01432	-0.422049	0.677629	0.940901	-6.16495	-0.0188297
chr1	TP73	chr1_3665938	3665938	CG	CGT	-	0.394041	2.41282	1.03338	0.314138	0.799703	-5.69116	0.0401472
chr1	TP73	chr1_3665957	3665957	CG	CGC	-	-0.257212	1.80203	-0.443075	0.662612	0.9373	-6.20053	-0.0314722
chr1	TP73	chr1_3673662	3673662	CG	CGC	+	-0.968518	6.28821	-0.243261	0.810495	0.969004	-6.26433	-0.0141276
chr1	TP73	chr1_3673665	3673665	CG	CGG	+	-3.4145	2.9187	-3.37526	0.00329015	0.14956	-1.75705	-0.202838
chr1	TP73	chr1_3673686	3673686	CG	CGG	+	0.460368	5.44538	0.300438	0.767211	0.959414	-6.22128	0.058712
chr1	TP73	chr1_3673706	3673706	CG	CGT	+	-3.02936	6.78866	-1.04475	0.309669	0.797262	-5.75437	-0.0269537
chr1	TP73	chr1_3678797	3678797	CG	CGC	-	0.920251	4.26693	1.08145	0.296139	0.787992	-5.50039	0.0310634
chr1	TP73	chr1_3678821	3678821	CG	CGG	-	-2.8847	0.660982	-1.07167	0.300374	0.790787	-5.50086	-0.440778
chr1	TP73	chr1_3678824	3678824	CG	CGC	-	4.92505	5.85967	2.50483	0.0239271	0.347583	-3.44922	0.0645756
chr1	TP73	chr1_3684188	3684188	CG	CGG	+	1.56463	5.77418	0.553977	0.585924	0.916163	-6.14797	0.0171118
chr1	TP73	chr1_3684214	3684214	CG	CGG	+	0.106594	4.22382	0.0825016	0.935093	0.990809	-6.29751	0.00702625
chr1	TP73	chr1_3684224	3684224	CG	CGT	+	0.436645	1.54835	0.82926	0.417044	0.855056	-5.90745	0.0584646
chr1	TP73	chr1_3684243	3684243	CG	CGG	+	2.21287	7.05704	0.784896	0.441994	0.865701	-5.99453	0.00994834
chr1	TP73	chr1_3684265	3684265	CG	CGG	+	-0.358769	1.93769	-0.623888	0.539968	0.902054	-6.0743	-0.0499027
chr1	TP73	chr1_3685546	3685546	CG	CGG	-	3.89735	6.02554	4.71785	0.000142165	0.0281105	1.1349	0.0466584
chr1	TP73	chr1_3685550	3685550	CG	CGC	-	-1.15825	5.82767	-1.10422	0.283003	0.780053	-5.63533	-0.0216329
chr1	TP73	chr1_3685574	3685574	CG	CGA	-	-0.353812	4.25161	-0.547964	0.589967	0.917241	-6.13612	-0.0135736
chr1	TP73	chr1_3685595	3685595	CG	CGA	-	0.582382	3.54856	1.30115	0.208447	0.721593	-5.43021	0.0317859
chr1	TP73	chr1_3685623	3685623	CG	CGC	-	0.547193	3.89392	1.09174	0.288318	0.7835	-5.69752	0.0402186
chr1	TP73	chr1_3685626	3685626	CG	CGA	-	-0.231398	2.57396	-0.667303	0.512438	0.892955	-6.07209	-0.0197615
chr1	TP73	chr1_3685642	3685642	CG	CGT	-	0.072686	3.5152	0.117439	0.90772	0.986405	-6.27639	0.00521729
chr1	TP73	chr1_3685651	3685651	CG	CGA	-	-0.313213	2.49145	-0.889116	0.384833	0.839989	-5.90376	-0.0286535
chr1	TP73	chr1_3685660	3685660	CG	CGC	-	0.318081	4.19273	0.550399	0.588328	0.916681	-6.14463	0.0136088
chr1	TP73	chr1_3685665	3685665	CG	CGG	-	0.518493	4.14857	0.938843	0.359354	0.827035	-5.84291	0.024291
chr1	TP73	chr1_3687942	3687942	CG	CGA	+	5.73647	2.51458	2.93701	0.00866525	0.232901	-2.67447	0.496408
chr1	TP73	chr1_3687945	3687945	CG	CGG	+	6.81797	-0.210526	3.274	0.00412283	0.167648	-2.02105	0.655175
chr1	TP73	chr1_3687985	3687985	CG	CGA	+	-2.32555	5.22724	-0.663753	0.515079	0.894049	-6.07958	-0.0508626
chr1	TP73	chr1_3688015	3688015	CG	CGT	+	1.17319	5.35036	0.53465	0.599293	0.919471	-6.11281	0.0903281
chr1	TP73	chr1_3689898	3689898	CG	CGC	+	1.59968	3.77491	2.78153	0.0117368	0.264083	-2.89627	0.116157
chr1	TP73	chr1_3689934	3689934	CG	CGT	+	0.757768	-0.225165	1.87037	0.0765971	0.533306	-4.62077	0.124751
chr1	TP73	chr1_3689972	3689972	CG	CGG	+	0.70005	1.25088	1.71891	0.101548	0.584033	-4.89102	0.103882
chr1	TP73	chr1_3689992	3689992	CG	CGG	+	1.11464	2.79248	1.8868	0.0742442	0.527505	-4.53136	0.118139
chr1	TP73	chr1_3690011	3690011	CG	CGT	+	1.15495	2.31565	3.69941	0.00147885	0.100613	-1.01538	0.157601
chr1	TP73	chr1_3690020	3690020	CG	CGT	+	0.863822	2.16887	1.83964	0.0811738	0.543074	-4.71377	0.107141
chr1	TP73	chr1_3690132	3690132	CG	CGG	-	2.28612	3.19823	1.37454	0.184945	0.698797	-5.3206	0.187592
chr1	TP73	chr1_3690146	3690146	CG	CGC	-	2.87898	7.51738	0.966072	0.345897	0.819398	-5.83962	0.0148206
chr1	TP73	chr1_3690155	3690155	CG	CGA	-	4.59411	4.49351	2.62597	0.0164509	0.30149	-3.31713	0.215797
chr1	TP73	chr1_3690200	3690200	CG	CGT	-	4.67909	3.93663	2.09025	0.0499855	0.459407	-4.30176	0.287759
chr1	TP73	chr1_3690203	3690203	CG	CGA	-	-2.13557	2.30097	-3.86382	0.00101279	0.0826541	-0.68774	-0.268995
chr1	TP73	chr1_3690414	3690414	CG	CGC	-	0.432543	6.77409	0.166003	0.869873	0.980093	-6.28814	0.00421438
chr1	TP73	chr1_3690423	3690423	CG	CGA	-	2.52444	4.57533	1.01221	0.323894	0.804968	-5.78272	0.134477
chr1	TP73	chr1_3690439	3690439	CG	CGG	-	0.977021	5.72309	0.519037	0.609606	0.922339	-6.14352	0.0153651
chr1	TP73	chr1_3690453	3690453	CG	CGG	-	-2.8274	2.63438	-3.27834	0.00387233	0.16207	-1.94038	-0.218429
chr1	TP73	chr1_3690495	3690495	CG	CGG	-	-1.30442	1.8086	-2.63609	0.0160965	0.29854	-3.28036	-0.159807
chr1	TP73	chr1_3692224	3692224	CG	CGC	-	0.890129	-0.474931	1.07716	0.294622	0.786915	-5.73031	0.146866
chr1	TP73	chr1_3692255	3692255	CG	CGC	-	1.96617	-1.39609	3.63265	0.00172406	0.108693	-1.20516	0.274664
chr1	TP73	chr1_3692286	3692286	CG	CGT	-	-0.790359	-6.28655	-0.34484	0.733925	0.95314	-6.24217	-0.00779063
chr1	TP73	chr1_3692317	3692317	CG	CGC	-	0.794639	-1.49402	1.88803	0.0740708	0.527227	-4.55528	0.113342
chr1	TP73	chr1_3695626	3695626	CG	CGG	+	-0.397673	0.375417	-1.40403	0.176115	0.688448	-5.33896	-0.0677656
chr1	TP73	chr1_3695659	3695659	CG	CGT	+	0.0558959	-1.17266	0.135242	0.893813	0.984094	-6.23482	0.00852597
chr1	TP73	chr1_3695694	3695694	CG	CGA	+	-0.280582	1.84914	-1.02313	0.318834	0.802331	-5.78295	-0.0336691
chr1	TP73	chr1_3695699	3695699	CG	CGG	+	-0.429259	0.664766	-1.06504	0.299934	0.790399	-5.68473	-0.0728942
chr1	TP73	chr1_3695712	3695712	CG	CGG	+	-0.12059	3.02362	-0.273394	0.78744	0.964052	-6.26118	-0.00763305
chr1	TP73	chr1_3696070	3696070	CG	CGC	+	-0.886682	6.22896	-0.473265	0.641306	0.931286	-6.18849	-0.00604965
chr1	TP73	chr1_3696095	3696095	CG	CGA	+	-0.968368	5.13818	-0.773509	0.448544	0.868326	-5.91875	-0.024726
chr1	TP73	chr1_3696109	3696109	CG	CGT	+	-1.51107	4.52486	-2.26491	0.0351449	0.40245	-3.86953	-0.0472683
chr1	TP73	chr1_3696137	3696137	CG	CGG	+	-1.3728	4.25099	-1.95569	0.0650586	0.503459	-4.50381	-0.0662697
chr1	TP73	chr1_3696143	3696143	CG	CGT	+	-0.307477	2.51507	-0.515066	0.612326	0.923147	-6.0727	-0.0352931
chr1	TP73	chr1_3696159	3696159	CG	CGC	+	2.31947	5.10464	1.70525	0.104108	0.58888	-4.92584	0.0495008
chr1	TP73	chr1_3696181	3696181	CG	CGC	+	1.17727	4.25173	0.876681	0.391386	0.842753	-5.86551	0.0496499
chr1	TP73	chr1_3700770	3700770	CG	CGG	-	0.0736317	6.02087	0.031857	0.974912	0.996415	-6.2741	0.00103474
chr1	TP73	chr1_3700816	3700816	CG	CGT	-	2.37963	7.42639	0.902227	0.378002	0.836595	-5.89309	0.0109907
chr1	TP73	chr1_3700877	3700877	CG	CGT	-	3.62377	8.12627	1.96596	0.0637785	0.49935	-4.50943	0.0114422
chr1	TP73	chr1_3700995	3700995	CG	CGG	+	0.609603	4.83253	1.24521	0.227885	0.738574	-5.44175	0.0190622
chr1	TP73	chr1_3701003	3701003	CG	CGT	+	-0.640465	4.78406	-1.46465	0.159033	0.668392	-5.23438	-0.0199445
chr1	TP73	chr1_3701038	3701038	CG	CGA	+	1.51298	5.68239	1.78639	0.0896745	0.562014	-4.73165	0.025602
chr1	TP73	chr1_3701070	3701070	CG	CGC	+	1.26121	5.3748	4.77448	0.000124949	0.0260285	1.25069	0.0277157
chr1	TP73	chr1_3701076	3701076	CG	CGG	+	0.045294	3.3516	0.112939	0.911239	0.986718	-6.26257	0.00271503
chr1	TP73	chr1_3701088	3701088	CG	CGG	+	0.971188	3.89542	1.59761	0.12629	0.624932	-5.06369	0.05163
chr1	TP73	chr1_3702157	3702157	CG	CGA	+	-0.262558	0.352797	-0.608087	0.550183	0.905574	-6.1059	-0.043813
chr1	TP73	chr1_3702158	3702158	CG	CGT	-	-0.0949319	0.235689	-0.295644	0.770643	0.960068	-6.25777	-0.0162794
chr1	TP73	chr1_3702170	3702170	CG	CGG	+	-0.436103	3.3974	-0.622616	0.540787	0.902346	-6.06395	-0.025758
chr1	TP73	chr1_3702171	3702171	CG	CGA	-	-0.345337	2.53919	-1.17972	0.252375	0.759187	-5.61591	-0.0307255
chr1	TP73	chr1_3702175	3702175	CG	CGC	+	-0.2079	4.30723	-0.352145	0.728526	0.951878	-6.1861	-0.00820139
chr1	TP73	chr1_3702176	3702176	CG	CGG	-	0.61738	4.28498	2.04092	0.0551018	0.475185	-4.26094	0.0232266
chr1	TP73	chr1_3702188	3702188	CG	CGC	+	0.772283	1.06439	2.24397	0.0366816	0.410096	-3.9842	0.116979
chr1	TP73	chr1_3702189	3702189	CG	CGA	-	0.0889886	1.24785	0.298519	0.768481	0.959645	-6.2553	0.0130611
chr1	TP73	chr1_3702199	3702199	CG	CGG	+	0.0291331	1.19722	0.0585349	0.953921	0.993437	-6.2847	0.00584925
chr1	TP73	chr1_3702200	3702200	CG	CGC	-	0.163057	1.19815	0.474279	0.640595	0.931137	-6.12851	0.0236963
chr1	TP73	chr1_3702204	3702204	CG	CGC	+	1.84632	3.29276	3.94226	0.000845256	0.0749121	-0.50294	0.124976
chr1	TP73	chr1_3702205	3702205	CG	CGC	-	-0.581666	2.6984	-2.29274	0.0331943	0.393593	-3.89645	-0.049658
chr1	TP73	chr1_3702208	3702208	CG	CGA	+	0.226949	1.19277	0.530026	0.602108	0.920229	-6.10778	0.0341098
chr1	TP73	chr1_3702209	3702209	CG	CGT	-	-0.0840022	1.35776	-0.337596	0.739293	0.953971	-6.20029	-0.0121038
chr1	TP73	chr1_3705449	3705449	CG	CGC	+	-2.10901	3.38386	-0.882288	0.389002	0.841935	-5.91131	-0.135702
chr1	TP73	chr1_3705518	3705518	CG	CGT	-	-0.0686584	5.32001	-0.0314939	0.975215	0.99642	-6.28826	-0.0044452
chr1	TP73	chr1_3705519	3705519	CG	CGT	+	0.804831	4.75249	0.509662	0.616346	0.924154	-6.14096	0.0639914
chr1	TP73	chr1_3705526	3705526	CG	CGG	+	3.0474	5.49913	0.92146	0.368735	0.83184	-5.87673	0.0707823
chr1	TP73	chr1_3705628	3705628	CG	CGG	-	0.174638	1.9742	1.00548	0.327043	0.807304	-5.79757	0.019281
chr1	TP73	chr1_3705643	3705643	CG	CGT	-	0.165658	2.90184	0.786662	0.440984	0.865292	-5.99199	0.0120537
chr1	TP73	chr1_3705694	3705694	CG	CGT	+	-0.114982	1.65725	-0.452572	0.655877	0.93532	-6.1945	-0.015106
chr1	TP73	chr1_3705695	3705695	CG	CGG	-	0.175969	1.6391	1.04632	0.308275	0.796219	-5.7004	0.0229576
chr1	TP73	chr1_3705711	3705711	CG	CGC	+	-0.152438	2.89584	-0.395536	0.696763	0.945037	-6.21926	-0.0109223
chr1	TP73	chr1_3705712	3705712	CG	CGA	-	0.423593	2.87347	1.19338	0.247112	0.75432	-5.59869	0.0313811
chr1	TP73	chr1_3705738	3705738	CG	CGG	+	-0.0268068	1.84517	-0.0991668	0.922023	0.988715	-6.28509	-0.00294006
chr1	TP73	chr1_3705739	3705739	CG	CGC	-	0.267476	1.76454	1.42643	0.169638	0.681805	-5.28339	0.0326002
chr1	TP73	chr1_3705742	3705742	CG	CGT	+	0.0055018	0.951032	0.0260311	0.979498	0.996866	-6.28038	0.000941668
chr1	TP73	chr1_3705743	3705743	CG	CGG	-	0.112803	0.988756	0.496967	0.624797	0.926617	-6.1766	0.0175255
chr1	TP73	chr1_3705796	3705796	CG	CGT	+	0.0115196	0.476514	0.0605737	0.952318	0.993187	-6.25024	0.00189847
chr1	TP73	chr1_3705991	3705991	CG	CGT	-	-0.614175	2.42758	-1.60197	0.12532	0.623483	-5.03547	-0.0550722
chr1	TP73	chr1_3705998	3705998	CG	CGC	-	1.43965	5.70309	0.824988	0.419407	0.856078	-5.95487	0.0211518
chr1	TP73	chr1_3706001	3706001	CG	CGC	-	0.335908	2.93132	0.893049	0.382775	0.838852	-5.90186	0.0268708
chr1	TP73	chr1_3706011	3706011	CG	CGG	-	-0.0554792	4.06677	-0.097635	0.923224	0.988748	-6.26792	-0.00271428
chr1	TP73	chr1_3706058	3706058	CG	CGC	-	-0.561884	4.38669	-0.734757	0.471276	0.877611	-5.98846	-0.0212973
chr1	TP73	chr1_3706067	3706067	CG	CGC	-	0.290354	5.56036	0.171362	0.865714	0.979225	-6.28596	0.00692103
chr1	TP73	chr1_3706071	3706071	CG	CGC	-	1.02963	5.42444	0.981532	0.338413	0.814675	-5.76365	0.020076
chr1	TP73	chr1_3706082	3706082	CG	CGG	-	0.645283	3.15906	1.17647	0.25364	0.759743	-5.55506	0.0478919
chr1	TP73	chr1_3706087	3706087	CG	CGC	-	-0.536329	3.79375	-1.18128	0.251769	0.758663	-5.54221	-0.0247006
chr1	TP73	chr1_3706157	3706157	CG	CGG	+	-1.68642	3.84315	-0.630785	0.536379	0.900577	-6.04971	-0.0749653
chr1	TP73	chr1_3706264	3706264	CG	CGC	-	-0.579148	1.83604	-2.04503	0.0562803	0.478229	-4.37885	-0.068237
chr1	TP73	chr1_3706315	3706315	CG	CGC	-	0.421647	4.04912	1.23371	0.232837	0.742381	-5.51985	0.0180303
chr1	TP73	chr1_3706323	3706323	CG	CGG	-	0.666217	2.96282	1.08355	0.29256	0.78577	-5.71791	0.0442551
chr1	TP73	chr1_3706368	3706368	CG	CGT	-	-1.29333	2.03124	-2.87475	0.00992247	0.246821	-2.83449	-0.129083
chr1	TP73	chr1_3706374	3706374	CG	CGA	-	-0.0897493	3.74286	-0.221384	0.827232	0.972255	-6.19237	-0.00334147
chr1	TP73	chr1_3706378	3706378	CG	CGT	-	-0.822397	4.05447	-1.99435	0.0611456	0.49176	-4.47183	-0.0337347
chr1	TP73	chr1_3707476	3707476	CG	CGG	+	-6.49904	1.8997	-2.35417	0.0298551	0.378627	-3.7921	-0.525363
chr1	TP73	chr1_3707508	3707508	CG	CGG	+	-1.42131	-0.769032	-0.36999	0.715614	0.949115	-6.2188	-0.171786
chr1	TP73	chr1_3731208	3731208	CG	CGT	-	1.96758	6.6966	0.699559	0.492506	0.885901	-6.05211	0.050304
chr1	TP73	chr1_3731616	3731616	CG	CGT	+	-4.40174	5.81165	-1.56554	0.133622	0.635098	-5.12761	-0.0565958
chr1	TP73	chr1_3731631	3731631	CG	CGT	+	-1.60115	4.05418	-2.57428	0.0183809	0.315203	-3.41246	-0.053208
chr1	TP73	chr1_3731641	3731641	CG	CGC	+	-0.148546	5.07306	-0.25824	0.798941	0.966221	-6.2645	-0.0030794
chr1	TP73	chr1_3731643	3731643	CG	CGA	+	0.626352	5.57551	0.725455	0.476833	0.879966	-6.00468	0.011008
chr1	TP73	chr1_3731647	3731647	CG	CGC	+	0.369285	5.26175	0.592931	0.560076	0.908524	-6.12243	0.00950842
chr1	TP73	chr1_3731686	3731686	CG	CGC	+	0.661522	7.1725	0.238588	0.813927	0.969657	-6.27049	0.00404283
chr1	TP73	chr1_3731746	3731746	CG	CGG	+	0.693423	5.0076	0.980818	0.338756	0.815041	-5.7328	0.0252939
chr1	TP73	chr1_3731767	3731767	CG	CGC	+	1.25007	7.25028	0.610619	0.548539	0.904991	-6.11188	0.00451758
chr1	TP73	chr1_3731797	3731797	CG	CGT	+	-0.168312	5.63611	-0.108031	0.91508	0.987474	-6.29672	0.000184995
chr1	TP73	chr1_3731805	3731805	CG	CGA	+	-3.09707	6.7455	-1.99642	0.0601157	0.488865	-4.44082	-0.0265859
chr1	TP73	chr1_3731815	3731815	CG	CGG	+	2.3322	6.10631	1.24976	0.226254	0.737128	-5.5295	0.0402034
chr1	TP73	chr1_3731824	3731824	CG	CGC	+	2.89238	6.61851	2.0156	0.0579058	0.482583	-4.43166	0.0272565
chr1	TP73	chr1_3731826	3731826	CG	CGT	+	0.495467	6.9017	0.279097	0.783124	0.962934	-6.25113	0.00220604
chr1	TP73	chr1_3731835	3731835	CG	CGT	+	0.0567848	6.62198	0.0408748	0.967813	0.995511	-6.29547	0.00137658
chr1	TP73	chr1_3731841	3731841	CG	CGG	+	-0.288484	4.6478	-0.393593	0.698174	0.945461	-6.22131	-0.0107624
chr1	TP73	chr1_3731844	3731844	CG	CGG	+	-1.30586	5.60597	-0.680005	0.504535	0.890178	-6.07048	-0.0186346
chr1	TP73	chr1_3733233	3733233	CG	CGC	-	-1.03386	4.40457	-0.969299	0.344326	0.818356	-5.77202	-0.0191934
chr1	TP73	chr1_3733239	3733239	CG	CGT	-	1.43244	3.40285	1.78018	0.0907141	0.56418	-4.77562	0.0962935
chr1	TP73	chr1_3733265	3733265	CG	CGC	-	0.490171	5.76559	0.242075	0.811263	0.969136	-6.27222	0.00600715
chr1	TP73	chr1_3733269	3733269	CG	CGG	-	-0.670541	4.89339	-0.367389	0.717306	0.949574	-6.23415	-0.00668743
chr1	TP73	chr1_3733271	3733271	CG	CGC	-	1.88361	4.62256	1.69821	0.10545	0.591211	-4.92592	0.0671966
chr1	TP73	chr1_3733279	3733279	CG	CGT	-	-0.438435	2.9282	-0.554778	0.585386	0.916041	-6.12208	-0.0320958
chr1	TP73	chr1_3733301	3733301	CG	CGT	-	0.853249	4.98922	0.59758	0.557032	0.907507	-6.11815	0.04275
chr1	TP73	chr1_3733303	3733303	CG	CGC	-	1.3618	6.12361	0.766466	0.452625	0.870396	-5.9914	0.0164948
chr1	TP73	chr1_3733313	3733313	CG	CGG	-	2.16059	6.44888	1.97889	0.0622005	0.49471	-4.48728	0.0176788
chr1	TP73	chr1_3733315	3733315	CG	CGC	-	-0.588929	5.73776	-0.347054	0.732287	0.952785	-6.22021	0.00381824
chr1	TP73	chr1_3733324	3733324	CG	CGG	-	1.34808	4.94352	1.18518	0.25026	0.757208	-5.61061	0.0368788
chr1	TP73	chr1_3733341	3733341	CG	CGT	-	-0.410881	2.83035	-0.997843	0.330639	0.809284	-5.75583	-0.0398451
chr1	TP73	chr1_3733467	3733467	CG	CGT	-	-1.89226	-1.14945	-1.44494	0.164433	0.675892	-5.22237	-0.31176
chr1	TP73	chr1_3733483	3733483	CG	CGG	-	0.189307	3.77144	0.636532	0.531869	0.898886	-6.08768	0.00879473
chr1	TP73	chr1_3733511	3733511	CG	CGA	-	0.112979	4.01303	0.368165	0.716737	0.949415	-6.19186	0.00442397
chr1	TP73	chr1_3733532	3733532	CG	CGT	-	-0.0468435	4.69723	-0.142719	0.887984	0.98307	-6.23975	-0.000836389
chr1	TP73	chr1_3733534	3733534	CG	CGC	-	-0.162605	4.85299	-0.315696	0.755604	0.957223	-6.23302	-0.00421216
chr1	TP73	chr1_3733540	3733540	CG	CGA	-	0.516484	5.47812	0.939839	0.358855	0.826787	-5.7924	0.00867028
chr1	TP73	chr1_3733568	3733568	CG	CGA	-	-0.0839315	3.28466	-0.31747	0.754278	0.956973	-6.11688	-0.0049592
chr1	TP73	chr1_3734049	3734049	CG	CGC	-	3.1359	8.19535	1.25324	0.225014	0.735828	-5.53318	0.00971802
chr1	TP73	chr1_3734072	3734072	CG	CGC	-	0.30012	7.11578	0.0938027	0.926228	0.989128	-6.29829	0.00197885
chr1	TP73	chr1_3734105	3734105	CG	CGG	-	-0.417142	7.95304	-0.141754	0.888736	0.983208	-6.29255	-0.00061033
chr1	TP73	chr1_3734119	3734119	CG	CGG	+	0.929945	6.14563	0.246197	0.808781	0.968606	-6.19939	0.008657
chr1	TP73	chr1_3734120	3734120	CG	CGG	-	2.94167	6.66025	1.11054	0.280341	0.77782	-5.6954	0.0415565
chr1	TP73	chr1_3734162	3734162	CG	CGT	+	0.463604	3.17398	0.682676	0.504951	0.890343	-5.9756	0.034512
chr1	TP73	chr1_3734181	3734181	CG	CGC	+	0.341459	2.93925	0.523232	0.60826	0.92182	-6.07628	0.0233427
chr1	TP73	chr1_3734207	3734207	CG	CGG	+	0.479048	3.92278	0.471254	0.644065	0.932031	-6.0655	0.0304076
chr1	TP73	chr1_3739779	3739779	CG	CGG	-	0.318996	3.94831	0.961439	0.348162	0.820727	-5.824	0.0135291
chr1	TP73	chr1_3739796	3739796	CG	CGG	-	0.796108	4.30556	2.28199	0.0339353	0.397285	-3.95209	0.0255206
chr1	TP73	chr1_3739833	3739833	CG	CGA	-	-0.228146	4.54342	-0.625249	0.539093	0.901732	-6.00261	-0.00544562
chr1	TP73	chr1_3739851	3739851	CG	CGC	-	-0.782671	4.4391	-2.08311	0.0506983	0.461766	-4.3177	-0.024256
chr1	TP73	chr1_3739876	3739876	CG	CGG	-	0.0115678	4.13613	0.0196501	0.984523	0.997279	-6.30219	0.00197636
chr1	TP73	chr1_3742646	3742646	CG	CGA	+	-0.364973	4.42359	-0.531847	0.60087	0.919934	-6.07821	-0.012953
chr1	TP73	chr1_3742685	3742685	CG	CGG	+	-1.06037	4.8895	-1.91781	0.0699761	0.516916	-4.52672	-0.0360968
chr1	TP73	chr1_3742689	3742689	CG	CGA	+	-0.889474	4.78681	-1.59213	0.127518	0.626903	-5.05821	-0.034687
chr1	TP73	chr1_3742693	3742693	CG	CGA	+	-0.946886	4.12299	-1.50453	0.148552	0.654989	-5.19166	-0.0251137
chr1	TP73	chr1_3742720	3742720	CG	CGT	+	-1.30121	4.09338	-2.29984	0.0327128	0.391166	-3.90627	-0.0647782
chr1	TP73	chr1_3742781	3742781	CG	CGG	+	2.23731	5.59175	1.13139	0.271682	0.77267	-5.6648	0.0398324
chr1	TP73	chr1_3744788	3744788	CG	CGC	-	2.72722	5.5697	0.63439	0.533236	0.899286	-6.10028	0.0462471
chr1	TP73	chr1_3744795	3744795	CG	CGG	-	2.57597	4.51755	0.606493	0.551219	0.905837	-6.08527	0.0831234
chr1	TP73	chr1_3744803	3744803	CG	CGA	-	2.54389	5.71597	0.580265	0.568415	0.91097	-6.13307	0.0538695
chr1	TP73	chr1_3746193	3746193	CG	CGG	+	0.0203804	6.02031	0.0099902	0.992157	0.998499	-6.23309	0.000270366
chr1	TP73	chr1_3746206	3746206	CG	CGG	+	1.80359	5.20012	2.0908	0.0535135	0.470186	-4.20735	0.0631817
chr1	TP73	chr1_3746235	3746235	CG	CGC	+	0.638047	3.71658	0.660565	0.51865	0.89519	-6.04312	0.0352276
chr1	TP73	chr1_3746238	3746238	CG	CGG	+	-0.547009	4.44743	-0.854881	0.40572	0.850322	-5.82102	-0.0221354
chr1	TP73	chr1_3746288	3746288	CG	CGT	+	-2.1108	6.61643	-0.951288	0.35615	0.825112	-5.81824	-0.0153558
chr1	TP73	chr1_3746293	3746293	CG	CGA	+	0.139772	4.54015	0.141219	0.889527	0.98321	-6.25623	0.00687537
chr1	TP73	chr1_3757653	3757653	CG	CGA	+	0.382548	4.09011	0.114761	0.909949	0.986653	-6.27693	0.0148144
chr1	TP73	chr1_3757748	3757748	CG	CGT	+	2.44064	5.18005	0.71813	0.482208	0.88177	-6.02262	0.0556512
chr1	TP73	chr1_3757890	3757890	CG	CGC	+	-0.313993	4.29918	-0.60247	0.553838	0.906377	-6	-0.0147488
chr1	TP73	chr1_3757915	3757915	CG	CGG	+	0.403708	3.86458	0.716828	0.482021	0.881718	-6.03483	0.0172716
chr1	TP73	chr1_3757924	3757924	CG	CGG	+	-0.295512	3.21568	-0.6586	0.517893	0.894974	-6.00392	-0.0196974
chr1	TP73	chr1_3757973	3757973	CG	CGA	+	-0.111301	3.81198	-0.162899	0.872282	0.980409	-6.24851	-0.00534084
chr1	TP73	chr1_3759052	3759052	CG	CGG	+	-2.48188	7.18082	-1.74809	0.096257	0.574566	-4.86178	-0.0227596
chr1	TP73	chr1_3759080	3759080	CG	CGC	+	-0.417573	6.58736	-0.217454	0.830125	0.97282	-6.25103	-0.0057655
chr1	TP73	chr1_3759111	3759111	CG	CGC	+	-0.241833	7.73579	-0.0957004	0.92474	0.988928	-6.29797	0.000129416
chr1	TP73	chr1_3767068	3767068	CG	CGT	-	-0.0936364	4.34503	-0.144454	0.886632	0.982939	-6.09156	-0.00176353
chr1	TP73	chr1_3767100	3767100	CG	CGG	-	1.81859	5.58751	1.56738	0.133191	0.634518	-5.10532	0.0277068
chr1	TP73	chr1_3767105	3767105	CG	CGG	-	2.75784	5.26632	2.01245	0.0582637	0.483641	-4.41241	0.0640613
chr1	TP73	chr1_3767149	3767149	CG	CGA	+	0.500054	6.73352	0.139733	0.890312	0.983356	-6.29284	0.00297804
chr1	TP73	chr1_3767150	3767150	CG	CGG	-	1.58326	4.47449	2.66539	0.0151101	0.291223	-3.08279	0.0524635
chr1	TP73	chr1_3767152	3767152	CG	CGT	+	2.31521	6.7768	0.746311	0.464428	0.875022	-6.02367	0.0164726
chr1	TP73	chr1_3767153	3767153	CG	CGT	-	1.00638	4.72188	1.19513	0.246441	0.754167	-5.54621	0.0330066
chr1	TP73	chr1_3767218	3767218	CG	CGG	+	0.918117	5.00409	1.66203	0.11258	0.602572	-4.97871	0.0238316
chr1	TP73	chr1_3767249	3767249	CG	CGA	+	1.76432	7.08059	0.818437	0.423047	0.857578	-5.96809	0.0103126
chr1	TP73	chr1_3767283	3767283	CG	CGA	+	1.87807	6.77466	0.47691	0.638754	0.930652	-6.18781	0.0104267
chr1	TP73	chr1_3772478	3772478	CG	CGA	+	0.712495	3.01955	1.68485	0.108037	0.595506	-4.95215	0.0583504
chr1	TP73	chr1_3772486	3772486	CG	CGA	+	0.513699	4.66744	0.497176	0.624652	0.926532	-6.14374	0.0134791
chr1	TP73	chr1_3772520	3772520	CG	CGA	+	0.194089	4.99781	0.206654	0.838433	0.974356	-6.27361	0.00505584
chr1	TP73	chr1_3772534	3772534	CG	CGG	+	2.04988	5.25193	2.45228	0.023814	0.347056	-3.64275	0.0625047
chr1	TP73	chr1_3773792	3773792	CG	CGC	-	-0.571362	-8.74808	-0.317256	0.754621	0.957063	-6.16415	-0.000788454
chr1	TP73	chr1_3773794	3773794	CG	CGC	-	0.76196	-8.88499	0.506414	0.61858	0.924898	-6.08516	0.00130546
chr1	TP73	chr1_3773798	3773798	CG	CGC	-	-0.889717	-8.12039	-0.82958	0.417409	0.855187	-5.83379	-0.00338391
chr1	TP73	chr1_3773800	3773800	CG	CGC	-	-1.00617	-9.15153	-0.56002	0.58222	0.915187	-6.05752	-0.00104949
chr1	TP73	chr1_3773806	3773806	CG	CGG	-	-0.0224542	-9.15118	-0.0259092	0.979609	0.996866	-6.21099	-0.000266428
chr1	TP73	chr1_3773821	3773821	CG	CGG	-	-0.795181	-9.04568	-0.740315	0.468451	0.876609	-5.9309	-0.00125432
chr1	TP73	chr1_3773823	3773823	CG	CGC	-	-1.07434	-8.73859	-0.598143	0.557035	0.907507	-6.03557	-0.00162418
chr1	TP73	chr1_3773829	3773829	CG	CGC	-	0.442199	-8.91738	0.246797	0.807798	0.968427	-6.18419	0.000528476
chr1	TP73	chr1_3773847	3773847	CG	CGG	-	0.600178	-9.25143	0.351219	0.729414	0.952017	-6.15272	0.00068151
chr1	TP73	chr1_3773879	3773879	CG	CGG	-	3.26617	-9.19435	3.83942	0.00116099	0.0878104	-0.774407	0.00371941
chr1	TP73	chr1_3773887	3773887	CG	CGT	-	-1.54236	-8.17524	-1.70302	0.105395	0.591054	-4.81062	-0.00286083
chr1	TP73	chr1_3773910	3773910	CG	CGC	-	-0.619118	-8.82795	-0.353797	0.727513	0.951781	-6.15181	-0.00108992
chr1	TP73	chr1_3773913	3773913	CG	CGA	-	-0.266145	-8.45666	-0.324862	0.74895	0.955884	-6.09405	-0.000708546
chr1	TP73	chr1_3773915	3773915	CG	CGC	-	-1.14668	-8.48315	-0.879496	0.390474	0.842474	-5.82044	-0.00173091
chr1	TP73	chr1_3774031	3774031	CG	CGG	-	-0.102996	-8.69698	-0.265249	0.793616	0.965332	-6.2426	-0.00016568
chr1	TP73	chr1_3774037	3774037	CG	CGA	-	0.0895532	-7.6085	0.292017	0.773374	0.96086	-6.22227	0.000302757
chr1	TP73	chr1_3774044	3774044	CG	CGG	-	0.181276	-7.99	0.688514	0.49928	0.888247	-6.05795	0.000479306
chr1	TP73	chr1_3774087	3774087	CG	CGC	-	0.213954	-8.09734	0.628022	0.537312	0.901036	-6.0791	0.000475833
chr1	TP73	chr1_3774096	3774096	CG	CGC	-	0.209518	-8.10615	0.603194	0.553366	0.906317	-6.11473	0.000404408
chr1	TP73	chr1_3774102	3774102	CG	CGT	-	0.157278	-8.04351	0.731238	0.473374	0.878848	-6.02713	0.000416853
chr1	TP73	chr1_3774133	3774133	CG	CGG	-	0.366921	-7.90583	0.880309	0.389466	0.84203	-5.9166	0.0010296
chr1	TP73	chr1_3774756	3774756	CG	CGG	-	-0.0204079	1.58521	-0.043137	0.966033	0.995234	-6.24284	-0.00287482
chr1	TP73	chr1_3774762	3774762	CG	CGA	-	1.07042	-1.10823	0.796715	0.435259	0.862738	-5.93239	0.175818
chr1	TP73	chr1_3774767	3774767	CG	CGC	-	-0.213918	1.38489	-0.145552	0.885776	0.982883	-6.20787	-0.0277406
chr1	TP73	chr1_3774828	3774828	CG	CGG	-	2.57281	-6.24935	0.905278	0.376423	0.835964	-5.89452	0.0207279
chr1	TP73	chr1_3774854	3774854	CG	CGT	-	-1.75721	-7.50201	-0.759065	0.456938	0.872329	-6.00281	-0.0119467
chr1	TP73	chr1_3785381	3785381	CG	CGA	-	1.32253	7.9179	0.450108	0.657622	0.935981	-6.2003	0.00159554
chr1	TP73	chr1_3785390	3785390	CG	CGT	-	0.363868	7.27754	0.135761	0.893409	0.984058	-6.2934	0.00318775
chr1	TP73	chr1_3785396	3785396	CG	CGA	-	0.0513938	5.43946	0.0271465	0.97862	0.99674	-6.28931	0.022513
chr1	TP73	chr1_3785443	3785443	CG	CGG	-	1.27446	2.60167	1.70889	0.103421	0.587634	-4.7933	0.135687
chr1	TP73	chr1_3785461	3785461	CG	CGA	-	1.24604	3.46	0.709076	0.486712	0.883779	-6.03961	0.0610122
chr1	TP73	chr1_3785472	3785472	CG	CGC	-	-4.1266	6.08026	-1.66979	0.111017	0.600006	-4.97695	-0.0448415
chr1	TP73	chr1_3804964	3804964	CG	CGG	+	-0.928607	5.36116	-0.485417	0.632817	0.928987	-6.18348	-0.00999134
chr1	TP73	chr1_3805031	3805031	CG	CGG	+	0.0726996	3.53464	0.194964	0.847448	0.975657	-6.26675	0.0033115
chr1	TP73	chr1_3805049	3805049	CG	CGC	+	1.28708	4.25956	2.80957	0.0110375	0.256985	-2.85395	0.0490738
chr1	TP73	chr1_3805052	3805052	CG	CGC	+	0.935877	5.70769	0.994527	0.332209	0.81025	-5.76905	0.0193455
chr1	TP73	chr1_3805077	3805077	CG	CGT	+	0.154259	5.11756	0.239058	0.813568	0.969599	-6.1746	0.00590401
chr1	TP73	chr1_3805094	3805094	CG	CGG	+	0.232254	3.20589	0.381137	0.707244	0.9472	-6.22917	0.0156589
chr1	TP73	chr1_3806871	3806871	CG	CGC	+	-0.316304	4.80942	-0.530099	0.602058	0.920222	-6.13058	-0.0105269
chr1	TP73	chr1_3806873	3806873	CG	CGG	+	-0.336165	4.55172	-0.586884	0.564049	0.909481	-6.08737	-0.0110665
chr1	TP73	chr1_3806928	3806928	CG	CGA	+	-0.944702	4.33541	-1.30437	0.20737	0.720125	-5.47257	-0.0312437
chr1	TP73	chr1_3806949	3806949	CG	CGG	+	-1.06118	3.59042	-2.4421	0.0243296	0.350226	-3.66987	-0.0592595
chr1	TP73	chr1_3806982	3806982	CG	CGG	+	-0.362573	3.24411	-0.835427	0.413648	0.853731	-5.93691	-0.0206779
chr1	TP73	chr1_3806999	3806999	CG	CGT	+	-0.165671	2.86952	-0.55687	0.583984	0.91572	-6.09157	-0.011513
chr1	TP73	chr1_3811343	3811343	CG	CGC	+	3.03007	7.02565	2.12075	0.0470409	0.448823	-4.22967	0.0188833
chr1	TP73	chr1_3811347	3811347	CG	CGC	+	0.167581	7.46838	0.0776426	0.938908	0.991243	-6.28752	0.00158583
chr1	TP73	chr1_3811367	3811367	CG	CGC	+	-1.04609	6.64004	-0.386946	0.703008	0.946527	-6.22294	-0.00619494
chr1	TP73	chr1_3811684	3811684	CG	CGG	-	-0.219629	5.8705	-0.0697552	0.945102	0.992263	-6.29784	-0.00236613
chr1	TP73	chr1_3811688	3811688	CG	CGC	-	-2.33539	6.64054	-0.733708	0.471901	0.877998	-6.03288	-0.0216378
chr1	TP73	chr1_3811734	3811734	CG	CGA	-	-2.38433	5.63346	-0.803122	0.431634	0.860782	-5.97957	-0.0359822
chr1	TP73	chr1_3818955	3818955	CG	CGG	+	-0.0642215	3.39925	-0.0873897	0.931257	0.990135	-6.22412	0.0112906
chr1	TP73	chr1_3818959	3818959	CG	CGC	+	0.109409	4.73698	0.212141	0.83421	0.973652	-6.17693	0.00652741
chr1	TP73	chr1_3818980	3818980	CG	CGT	+	0.949929	1.34372	3.24091	0.00421502	0.169245	-2.0489	0.135037
chr1	TP73	chr1_3819355	3819355	CG	CGT	-	-0.0702631	0.105097	-0.257367	0.799605	0.966445	-6.24385	-0.0118623
chr1	TP73	chr1_3819393	3819393	CG	CGT	-	-0.0705131	0.105027	-0.331806	0.743593	0.954722	-6.22338	-0.0120226
chr1	TP73	chr1_3819409	3819409	CG	CGA	-	-0.0610054	0.98298	-0.188581	0.85238	0.976599	-6.28383	-0.00900344
chr1	TP73	chr1_3819567	3819567	CG	CGT	+	-0.213239	-0.899356	-0.257289	0.799665	0.966487	-6.20534	-0.0354582
chr1	TP73	chr1_3819593	3819593	CG	CGC	+	1.20279	1.68408	1.07062	0.297481	0.789118	-5.68064	0.203123
chr1	TP73	chr1_3819623	3819623	CG	CGA	+	-1.89922	5.15153	-0.663256	0.514971	0.894046	-6.08166	-0.0499978
chr1	TP73	chr1_3819627	3819627	CG	CGA	+	3.66531	6.12148	1.89586	0.072974	0.524911	-4.59863	0.0661976
chr1	TP73	chr1_3819662	3819662	CG	CGC	+	-1.69311	6.00583	-0.763271	0.454484	0.871217	-5.98996	-0.0289934
chr1	TP73	chr1_3821816	3821816	CG	CGA	-	4.45771	6.08818	2.42905	0.025006	0.354006	-3.69299	0.0747434
chr1	TP73	chr1_3821825	3821825	CG	CGG	-	0.833362	5.13374	0.724806	0.477222	0.880123	-5.9159	0.0298593
chr1	TP73	chr1_3821864	3821864	CG	CGG	-	-2.21419	7.27403	-1.04812	0.307465	0.795722	-5.75967	-0.0143937
chr1	TP73	chr1_3821884	3821884	CG	CGA	-	1.78482	7.09113	0.716378	0.482293	0.881818	-6.04531	0.00887916
chr1	TP73	chr1_3821896	3821896	CG	CGG	-	0.332546	8.66476	0.234531	0.81703	0.970108	-6.22432	0.000145664
chr1	TP73	chr1_3821907	3821907	CG	CGG	-	1.28644	5.04638	0.917353	0.370222	0.832618	-5.88315	0.0310047
chr1	TP73	chr1_3821949	3821949	CG	CGC	-	-1.60266	5.1732	-2.56012	0.0189456	0.318255	-3.43862	-0.0356357
chr1	TP73	chr1_3822681	3822681	CG	CGA	-	-0.818272	5.78711	-0.685276	0.501277	0.889155	-6.05073	-0.0178054
chr1	TP73	chr1_3822701	3822701	CG	CGG	-	0.703641	5.28763	0.579945	0.568627	0.91097	-6.07755	0.0158571
chr1	TP73	chr1_3822704	3822704	CG	CGT	-	-2.43251	2.85064	-1.35495	0.191	0.705394	-5.38085	-0.225954
chr1	TP73	chr1_3822711	3822711	CG	CGG	+	3.72479	8.06575	1.53627	0.140621	0.644672	-5.17245	0.0125403
chr1	TP73	chr1_3822712	3822712	CG	CGG	-	1.58997	6.00917	1.08526	0.291107	0.785202	-5.69663	0.013968
chr1	TP73	chr1_3822729	3822729	CG	CGC	-	-2.24113	5.68359	-1.41052	0.17422	0.685912	-5.33696	-0.0288842
chr1	TP73	chr1_3822762	3822762	CG	CGG	+	7.64601	5.97211	3.52619	0.00220081	0.122526	-1.43836	0.0952256
chr1	TP73	chr1_3822763	3822763	CG	CGG	-	-0.184212	2.93671	-0.639803	0.529784	0.898057	-5.98111	-0.0157408
chr1	TP73	chr1_3822803	3822803	CG	CGT	+	-0.00295199	-1.22199	-0.00375186	0.997045	0.999391	-6.25988	-0.00412365
chr1	TP73	chr1_3823043	3823043	CG	CGT	+	1.29344	0.197068	0.896633	0.38699	0.841005	-5.33969	0.19797
chr1	TP73	chr1_3823077	3823077	CG	CGG	-	0.167964	1.93827	0.344665	0.734055	0.953157	-6.22281	0.0181015
chr1	TP73	chr1_3823081	3823081	CG	CGC	-	-0.235999	5.44277	-0.13548	0.893628	0.984058	-6.28367	-0.00337467
chr1	TP73	chr1_3823115	3823115	CG	CGG	-	-1.12579	8.38905	-0.468136	0.644904	0.932229	-6.19197	-0.00294413
chr1	TP73	chr1_3823126	3823126	CG	CGT	-	0.851643	7.0453	0.311602	0.758666	0.957674	-6.25352	0.00449164
chr1	TP73	chr1_3823770	3823770	CG	CGG	+	1.35767	3.665	2.77833	0.0118192	0.264899	-2.99163	0.0789312
chr1	TP73	chr1_3823777	3823777	CG	CGC	+	-0.472709	5.88624	-0.456128	0.653363	0.93464	-6.1686	-0.00934149
chr1	TP73	chr1_3823792	3823792	CG	CGT	+	1.42047	4.86279	1.61908	0.121572	0.617609	-5.04045	0.0587485
chr1	TP73	chr1_3823816	3823816	CG	CGA	+	-1.14047	4.59776	-1.45767	0.160929	0.670979	-5.23444	-0.0324418
chr1	TP73	chr1_3823837	3823837	CG	CGG	+	0.601372	1.60008	1.57447	0.131546	0.632009	-5.09155	0.0732972
chr1	TP73	chr1_3824574	3824574	CG	CGT	+	0.458045	2.51081	0.840356	0.410946	0.852823	-5.90444	0.0432924
chr1	TP73	chr1_3824595	3824595	CG	CGC	+	-0.957851	3.53156	-1.77581	0.0914522	0.565601	-4.80006	-0.0481755
chr1	TP73	chr1_3824656	3824656	CG	CGT	+	-0.597453	0.250886	-0.963454	0.347176	0.819989	-5.81564	-0.10246
chr1	TP73	chr1_3824657	3824657	CG	CGT	-	-0.980782	1.07496	-0.229278	0.82167	0.971201	-6.17259	-0.0125189
chr1	TP73	chr1_3824677	3824677	CG	CGT	+	-0.351712	0.836015	-1.0279	0.316641	0.801092	-5.69233	-0.0530035
chr1	TP73	chr1_3826352	3826352	CG	CGT	+	5.72003	2.01488	3.97372	0.00104443	0.0834343	-0.631141	0.567227
chr1	TP73	chr1_3826425	3826425	CG	CGT	+	0.0617175	4.41602	0.0379127	0.970215	0.995841	-6.26522	0.00668442
chr1	TP73	chr1_3827028	3827028	CG	CGC	+	-1.59917	7.07095	-0.512913	0.613803	0.92355	-6.16992	-0.00726988
chr1	TP73	chr1_3827055	3827055	CG	CGG	+	1.2272	4.28209	0.441741	0.663561	0.937533	-6.19894	0.124445
chr1	TP73	chr1_3827058	3827058	CG	CGG	+	3.4155	5.14212	0.803772	0.431267	0.860782	-5.97399	0.102144
chr1	TP73	chr1_3827065	3827065	CG	CGC	+	1.42791	5.8171	0.518851	0.609732	0.922394	-6.16519	0.0451734
chr1	TP73	chr1_3827081	3827081	CG	CGT	+	0.197026	1.75687	0.188794	0.852215	0.976496	-6.26436	0.0207529
chr1	TP73	chr1_3828590	3828590	CG	CGA	-	0.0364808	6.02513	0.0160449	0.987362	0.997711	-6.30211	0.00200792
chr1	TP73	chr1_3828630	3828630	CG	CGG	-	0.402617	5.7457	0.281176	0.781552	0.962711	-6.26168	0.0244229
chr1	TP73	chr1_3828645	3828645	CG	CGC	-	1.161	6.76341	0.47908	0.637237	0.930472	-6.18676	0.00758276
chr1	TP73	chr1_3828656	3828656	CG	CGC	-	1.68729	6.15606	1.03789	0.312085	0.798859	-5.76933	0.0165413
chr1	TP73	chr1_3828666	3828666	CG	CGG	-	2.18941	7.09283	0.868712	0.395624	0.84482	-5.9167	0.0157278
chr1	TP73	chr1_3828688	3828688	CG	CGC	-	-1.27405	5.70615	-1.13219	0.271353	0.772558	-5.63883	-0.0297608
chr1	TP73	chr1_3829768	3829768	CG	CGC	-	0.43736	4.0224	1.26369	0.221314	0.733167	-5.50078	0.0182365
chr1	TP73	chr1_3829808	3829808	CG	CGA	-	-0.322651	4.06344	-0.763116	0.454574	0.87127	-5.97618	-0.0101941
chr1	TP73	chr1_3829813	3829813	CG	CGG	-	-0.323827	4.75887	-0.520536	0.60858	0.921969	-6.16596	-0.00679197
chr1	TP73	chr1_3829826	3829826	CG	CGA	-	0.262759	5.7945	0.226231	0.823388	0.971543	-6.27182	0.00249553
chr1	TP73	chr1_3829833	3829833	CG	CGG	-	-0.971714	5.55612	-0.994491	0.332227	0.81025	-5.79603	-0.0161087
chr1	TP73	chr1_3829874	3829874	CG	CGT	-	-1.10343	4.6788	-1.81706	0.0846881	0.550786	-4.73693	-0.0322667
chr1	TP73	chr1_3831039	3831039	CG	CGA	+	3.24345	7.23202	1.89487	0.0731116	0.525216	-4.55797	0.0177799
chr1	TP73	chr1_3831102	3831102	CG	CGG	+	-6.89346	2.57085	-1.96821	0.063501	0.498619	-4.50611	-0.606703
chr1	TP73	chr1_3831440	3831440	CG	CGC	+	0.657487	6.45341	0.28977	0.775066	0.961148	-6.25973	0.00320968
chr1	TP73	chr1_3831446	3831446	CG	CGT	+	0.983305	3.00077	1.39009	0.180247	0.692667	-5.3583	0.0673209
chr1	TP73	chr1_3831490	3831490	CG	CGC	+	-0.324296	4.06535	-0.529568	0.602419	0.920301	-6.14898	-0.0122756
chr1	TP73	chr1_3831505	3831505	CG	CGA	+	0.50571	4.39713	0.735413	0.470886	0.877455	-6.03164	0.0149815
chr1	TP73	chr1_3831533	3831533	CG	CGG	+	0.356688	4.62619	0.497624	0.624342	0.926486	-6.11295	0.0130862
chr1	TP73	chr1_3831554	3831554	CG	CGG	+	-0.0184353	4.46185	-0.0258729	0.979623	0.996872	-6.1827	-0.000756953
chr1	TP73	chr1_3831564	3831564	CG	CGT	+	2.77631	4.37602	4.58873	0.000190957	0.0332675	0.85049	0.110707
chr1	TP73	chr1_3832425	3832425	CG	CGC	+	-0.496975	8.58982	-0.232117	0.818878	0.970777	-6.26213	-0.000608705
chr1	TP73	chr1_3832462	3832462	CG	CGT	+	4.45216	5.68675	3.14093	0.005282	0.186212	-2.26267	0.0975424
chr1	TP73	chr1_3832472	3832472	CG	CGG	+	-0.777407	4.21758	-0.553258	0.586406	0.916163	-6.12092	-0.0195792
chr1	TP73	chr1_3832494	3832494	CG	CGG	+	1.4191	6.51755	0.482189	0.635067	0.929726	-6.18244	0.00551921
chr1	TP73	chr1_3835579	3835579	CG	CGG	+	-0.0604825	-0.364291	-0.218344	0.829441	0.972655	-6.2673	-0.0105044
chr1	TP73	chr1_3835608	3835608	CG	CGT	+	-0.224812	0.211691	-0.753032	0.460471	0.873428	-5.9929	-0.0387981
chr1	TP73	chr1_3835640	3835640	CG	CGG	+	1.09213	0.696808	2.52862	0.0202609	0.326331	-3.49559	0.175168
chr1	TP73	chr1_3835651	3835651	CG	CGT	+	0.888044	1.84624	2.1831	0.0415056	0.429169	-4.12603	0.107392
chr1	TP73	chr1_3835683	3835683	CG	CGG	+	0.335698	0.985604	0.64619	0.525727	0.897124	-6.0896	0.0525071
chr1	TP73	chr1_3835709	3835709	CG	CGA	+	0.359882	1.145	0.921287	0.368216	0.831486	-5.82259	0.052507
chr1	TP73	chr1_3835713	3835713	CG	CGG	+	0.315359	0.604856	0.580419	0.568313	0.910953	-6.13233	0.0519395
chr1	TP73	chr1_3835716	3835716	CG	CGC	+	0.270104	0.733047	0.759111	0.456911	0.872329	-5.99931	0.0450622
chr1	TP73	chr1_3842184	3842184	CG	CGG	-	0.766576	2.90883	1.52339	0.143796	0.649237	-5.18389	0.0615117
chr1	TP73	chr1_3842187	3842187	CG	CGC	-	3.335	6.04754	2.55877	0.0190003	0.318564	-3.44701	0.0452987
chr1	TP73	chr1_3842191	3842191	CG	CGT	-	0.200121	3.8332	0.408974	0.687038	0.942685	-6.18038	0.0119592
chr1	TP73	chr1_3842221	3842221	CG	CGG	-	0.114965	4.52065	0.123677	0.902843	0.985786	-6.27154	0.00858593
chr1	VAMP3	chr1_7531825	7531825	CG	CGG	+	-0.338885	2.27275	-0.841644	0.410242	0.852377	-5.89851	-0.0345194
chr1	VAMP3	chr1_7531858	7531858	CG	CGA	+	-0.75254	0.0644645	-1.60217	0.125274	0.62343	-5.06423	-0.128951
chr1	VAMP3	chr1_7531931	7531931	CG	CGT	+	-1.07083	-1.25916	-1.53031	0.142083	0.646652	-5.09344	-0.160307
chr1	VAMP3	chr1_7531950	7531950	CG	CGC	+	-0.548309	-0.451191	-0.925317	0.366169	0.830265	-5.86473	-0.0916208
chr1	VAMP3	chr1_7531960	7531960	CG	CGC	+	-0.124623	-2.73301	-0.178306	0.860332	0.978269	-6.20318	-0.0277722
chr1	VAMP3	chr1_7532917	7532917	CG	CGG	+	0.22549	8.1714	0.0879134	0.930847	0.990104	-6.28324	0.000705127
chr1	VAMP3	chr1_7532922	7532922	CG	CGG	+	3.15693	7.83534	1.85751	0.0784836	0.536912	-4.68899	0.00997171
chr1	VAMP3	chr1_7532960	7532960	CG	CGG	+	-1.23442	6.19612	-0.577623	0.570163	0.911345	-6.12254	-0.007852
chr1	VAMP3	chr1_7532995	7532995	CG	CGA	+	4.67224	7.11796	2.30967	0.0320571	0.388706	-3.91637	0.0299978
chr1	VAMP3	chr1_7533900	7533900	CG	CGT	-	3.12643	8.04507	1.59708	0.126409	0.625264	-5.06119	0.0110572
chr1	VAMP3	chr1_7537000	7537000	CG	CGC	+	0.945068	5.57944	1.17715	0.253377	0.759653	-5.59938	0.0186549
chr1	VAMP3	chr1_7537009	7537009	CG	CGC	+	-0.861322	5.22739	-1.15658	0.261488	0.765618	-5.5308	-0.0244482
chr1	VAMP3	chr1_7537052	7537052	CG	CGC	+	-0.322976	4.31393	-0.66366	0.514718	0.893992	-6.06789	-0.0147787
chr1	VAMP3	chr1_7537092	7537092	CG	CGC	+	-0.450038	4.63176	-0.587866	0.563403	0.909316	-6.11613	-0.0165365
chr1	VAMP3	chr1_7537098	7537098	CG	CGC	+	-2.32637	6.14273	-1.48706	0.153072	0.661639	-5.23986	-0.021804
chr1	VAMP3	chr1_7537269	7537269	CG	CGG	-	0.530588	3.98252	0.938615	0.359468	0.827098	-5.81615	0.0259564
chr1	VAMP3	chr1_7537274	7537274	CG	CGA	-	-0.0392175	5.63306	-0.0190113	0.985026	0.997279	-6.30114	0.00946806
chr1	VAMP3	chr1_7537299	7537299	CG	CGT	-	0.445935	1.6507	0.804053	0.431109	0.860778	-5.97149	0.0561381
chr1	VAMP3	chr1_7537329	7537329	CG	CGC	-	1.49621	3.52422	3.11237	0.00563235	0.192101	-2.32041	0.103462
chr1	VAMP3	chr1_7537857	7537857	CG	CGT	-	1.12918	4.79267	0.506611	0.618444	0.924825	-6.10971	0.0571054
chr1	VAMP3	chr1_7537908	7537908	CG	CGG	-	3.20594	3.99784	1.24067	0.230314	0.740722	-5.49383	0.184948
chr1	VAMP3	chr1_7537916	7537916	CG	CGT	-	1.81132	6.18316	0.614705	0.546276	0.903941	-6.10977	0.0180161
chr1	VAMP3	chr1_7538516	7538516	CG	CGG	-	0.876668	2.17795	1.40418	0.176072	0.688412	-5.34885	0.102003
chr1	VAMP3	chr1_7538519	7538519	CG	CGT	-	0.628976	2.72179	0.995481	0.331757	0.809944	-5.79767	0.0613767
chr1	VAMP3	chr1_7538591	7538591	CG	CGG	+	-0.960952	2.46237	-0.625636	0.538845	0.901693	-5.99642	-0.139637
chr1	VAMP3	chr1_7538592	7538592	CG	CGG	-	0.508182	2.63364	1.17506	0.254193	0.760164	-5.62361	0.0505226
chr1	VAMP3	chr1_7538597	7538597	CG	CGC	+	3.46603	3.38375	1.27893	0.216008	0.727819	-5.4698	0.236575
chr1	VAMP3	chr1_7538598	7538598	CG	CGG	-	0.546784	2.26864	1.00336	0.328038	0.80778	-5.8041	0.0611024
chr1	VAMP3	chr1_7538667	7538667	CG	CGT	+	-0.562976	1.59411	-0.560907	0.581627	0.914896	-5.96643	-0.0897698
chr1	VAMP3	chr1_7538670	7538670	CG	CGG	+	2.93791	-1.44299	2.35162	0.0293923	0.376949	-3.71949	0.372434
chr1	VAMP3	chr1_7538696	7538696	CG	CGT	+	0.774005	1.7322	0.727393	0.475672	0.87969	-5.8774	0.125151
chr1	VAMP3	chr1_7539261	7539261	CG	CGA	-	0.925632	0.687655	1.99313	0.0605019	0.490119	-4.40473	0.145476
chr1	VAMP3	chr1_7539285	7539285	CG	CGT	-	0.262294	1.53079	0.513392	0.613474	0.923531	-6.16153	0.0371746
chr1	VAMP3	chr1_7539351	7539351	CG	CGC	-	1.56821	6.11878	0.880247	0.389499	0.842057	-5.90536	0.0163952
chr1	VAMP3	chr1_7539389	7539389	CG	CGC	-	0.995847	6.52091	0.43675	0.667115	0.938478	-6.2014	0.00612441
chr1	VAMP3	chr1_7539397	7539397	CG	CGC	-	0.299725	5.54765	0.194396	0.847887	0.975802	-6.27458	0.00375445
chr1	VAMP3	chr1_7543490	7543490	CG	CGG	+	5.80473	4.00275	1.92736	0.0771532	0.534357	-4.28411	0.295493
chr1	VAMP3	chr1_7547189	7547189	CG	CGC	+	2.02759	6.32035	1.11477	0.278566	0.776645	-5.68945	0.020714
chr1	VAMP3	chr1_7547215	7547215	CG	CGT	+	3.57146	7.20738	1.9683	0.0634902	0.498619	-4.51186	0.0310291
chr1	VAMP3	chr1_7547220	7547220	CG	CGT	+	-0.240384	4.67059	-0.279844	0.782559	0.962804	-6.16851	-0.00393285
chr1	VAMP3	chr1_7547262	7547262	CG	CGG	+	-2.46074	6.43666	-1.88154	0.0749906	0.529421	-4.62077	-0.01909
chr1	VAMP3	chr1_7547269	7547269	CG	CGG	+	-0.449746	6.67493	-0.919	0.369381	0.832162	-5.77582	-0.00336137
chr1	VAMP3	chr1_7550011	7550011	CG	CGC	-	3.49799	8.6111	1.99684	0.0600664	0.488865	-4.46109	0.00668539
chr1	VAMP3	chr1_7550017	7550017	CG	CGT	-	1.51664	8.0123	0.704397	0.489555	0.884902	-6.04972	0.00615409
chr1	VAMP3	chr1_7550037	7550037	CG	CGG	-	-0.0658202	6.60276	-0.0214067	0.98314	0.997279	-6.30253	-0.000474476
chr1	VAMP3	chr1_7550052	7550052	CG	CGT	-	-1.67501	8.24458	-0.954672	0.351488	0.82315	-5.8443	-0.0022797
chr1	VAMP3	chr1_7550091	7550091	CG	CGT	-	2.20307	7.53206	0.813698	0.425692	0.858533	-5.95706	0.00668015
chr1	VAMP3	chr1_7550112	7550112	CG	CGG	-	1.50586	7.92146	1.0446	0.309048	0.796872	-5.75042	0.00182155
chr1	VAMP3	chr1_7550114	7550114	CG	CGC	-	-1.11599	7.76032	-0.670016	0.510744	0.892475	-6.05714	-0.00165402
chr1	VAMP3	chr1_7550788	7550788	CG	CGT	+	-0.533236	4.46936	-1.09263	0.28794	0.783344	-5.7068	-0.0175537
chr1	VAMP3	chr1_7550792	7550792	CG	CGT	+	0.453127	3.92392	1.29856	0.209319	0.722194	-5.43657	0.0182706
chr1	VAMP3	chr1_7550830	7550830	CG	CGC	+	-0.243826	4.36989	-0.608282	0.550056	0.905574	-6.11163	-0.00678629
chr1	VAMP3	chr1_7550860	7550860	CG	CGA	+	0.0832076	3.42341	0.320484	0.752027	0.956358	-6.22901	0.00476478
chr1	VAMP3	chr1_7551535	7551535	CG	CGT	+	0.336177	-1.47379	0.50023	0.62254	0.926094	-6.13223	0.0499102
chr1	VAMP3	chr1_7551545	7551545	CG	CGA	+	-0.0885536	-1.95248	-0.178226	0.860393	0.978269	-6.23583	-0.0122083
chr1	VAMP3	chr1_7551576	7551576	CG	CGT	+	0.804565	-1.37839	1.49251	0.151648	0.659723	-5.16222	0.117146
chr1	VAMP3	chr1_7551612	7551612	CG	CGG	+	0.496096	-1.46843	0.794604	0.436457	0.863182	-5.95181	0.0747859
chr1	VAMP3	chr1_7551629	7551629	CG	CGT	+	0.249822	-1.70484	0.564787	0.578691	0.913859	-6.06891	0.0319188
chr1	VAMP3	chr1_7551651	7551651	CG	CGG	+	0.0919061	-2.80508	0.121052	0.904895	0.986052	-6.23894	0.00933568
chr1	VAMP3	chr1_7551849	7551849	CG	CGC	+	3.13627	-2.55401	0.915056	0.374268	0.834692	-5.68388	0.189665
chr1	VAMP3	chr1_7551851	7551851	CG	CGA	+	-6.62317	-1.6562	-2.06126	0.0565795	0.479474	-4.1563	-0.410097
chr1	VAMP3	chr1_7552120	7552120	CG	CGA	+	-0.0704107	1.0489	-0.319003	0.753133	0.956654	-6.17875	-0.0106716
chr1	VAMP3	chr1_7552146	7552146	CG	CGC	+	-0.167121	2.90959	-0.537855	0.596794	0.918865	-6.15679	-0.011112
chr1	VAMP3	chr1_7552174	7552174	CG	CGT	+	0.0226053	1.48353	0.115035	0.9096	0.986653	-6.26313	0.00312772
chr1	VAMP3	chr1_7553992	7553992	CG	CGT	+	0.150056	1.51412	0.382937	0.70593	0.947016	-6.22712	0.0217886
chr1	VAMP3	chr1_7554026	7554026	CG	CGG	+	0.179336	1.83303	0.326102	0.747838	0.955546	-6.24031	0.0214374
chr1	VAMP3	chr1_7554045	7554045	CG	CGG	+	-0.0170536	1.78615	-0.0474534	0.962637	0.994636	-6.23559	-0.0014406
chr1	VAMP3	chr1_7554057	7554057	CG	CGG	+	-0.378122	2.17236	-0.977274	0.340463	0.816084	-5.81373	-0.0362487
chr1	VAMP3	chr1_7554087	7554087	CG	CGT	+	-0.129719	1.31157	-0.345331	0.733561	0.953131	-6.21305	-0.018051
chr1	VAMP3	chr1_7554102	7554102	CG	CGT	+	0.0445431	0.41409	0.14639	0.885124	0.982771	-6.2399	0.0076907
chr1	VAMP3	chr1_7556128	7556128	CG	CGG	-	-0.0850392	0.358517	-0.30069	0.76685	0.959327	-6.23388	-0.0143323
chr1	VAMP3	chr1_7556138	7556138	CG	CGC	-	0.381123	1.12988	1.16347	0.25875	0.763121	-5.63155	0.056849
chr1	VAMP3	chr1_7556157	7556157	CG	CGG	-	0.0965765	1.0964	0.354941	0.726463	0.951574	-6.20575	0.0145606
chr1	VAMP3	chr1_7556175	7556175	CG	CGG	-	-0.0552083	0.251226	-0.202671	0.841503	0.974811	-6.26387	-0.0095039
chr1	VAMP3	chr1_7556205	7556205	CG	CGG	-	0.0476939	-0.64386	0.162448	0.872633	0.980551	-6.28918	0.00762466
chr1	VAMP3	chr1_7556839	7556839	CG	CGC	-	0.813886	3.89923	0.88995	0.384396	0.839729	-5.87289	0.0540208
chr1	VAMP3	chr1_7556869	7556869	CG	CGT	-	-1.68976	4.66277	-2.32257	0.0312143	0.385312	-3.83287	-0.0631084
chr1	VAMP3	chr1_7556930	7556930	CG	CGT	-	0.0289145	6.2815	0.0135305	0.989343	0.998162	-6.29997	0.00052777
chr1	VAMP3	chr1_7556941	7556941	CG	CGC	-	1.51381	6.76781	0.985015	0.336742	0.813444	-5.81269	0.00999763
chr1	VAMP3	chr1_7557298	7557298	CG	CGA	+	-0.204513	3.55122	-0.326765	0.747344	0.955546	-6.07976	-0.0145182
chr1	VAMP3	chr1_7557320	7557320	CG	CGC	+	1.62395	7.17012	1.42301	0.170616	0.682865	-5.32186	0.00866785
chr1	VAMP3	chr1_7557380	7557380	CG	CGC	+	-1.52465	8.0205	-0.626192	0.538488	0.901612	-6.10543	-0.00299424
chr1	VAMP3	chr1_7557575	7557575	CG	CGT	-	-0.419913	2.2478	-0.874874	0.392345	0.843026	-5.89892	-0.041908
chr1	VAMP3	chr1_7557617	7557617	CG	CGT	-	-0.463589	3.69348	-0.782237	0.443518	0.866138	-5.97752	-0.0220461
chr1	VAMP3	chr1_7557652	7557652	CG	CGT	-	-0.545153	3.8266	-0.794228	0.436671	0.863186	-5.88891	-0.0198878
chr1	VAMP3	chr1_7557662	7557662	CG	CGC	-	0.582872	5.15258	0.661677	0.515961	0.894224	-6.06877	0.013804
chr1	VAMP3	chr1_7557811	7557811	CG	CGG	+	3.37352	5.81707	2.31458	0.0317337	0.387305	-3.90509	0.0472341
chr1	VAMP3	chr1_7557828	7557828	CG	CGG	+	-0.621428	4.28025	-1.92157	0.0694742	0.515701	-4.55946	-0.0274936
chr1	VAMP3	chr1_7557840	7557840	CG	CGC	+	2.08081	5.85975	1.1487	0.264646	0.767666	-5.62434	0.0252858
chr1	VAMP3	chr1_7557860	7557860	CG	CGC	+	1.39547	6.68182	0.834017	0.414423	0.853949	-5.95506	0.009724
chr1	VAMP3	chr1_7560593	7560593	CG	CGC	-	-0.693225	4.58553	-2.08564	0.0504445	0.461122	-4.30552	-0.0195355
chr1	VAMP3	chr1_7560608	7560608	CG	CGT	-	0.77173	3.33473	1.99845	0.0598776	0.488276	-4.42497	0.0429376
chr1	VAMP3	chr1_7560623	7560623	CG	CGT	-	0.16518	3.3183	0.28876	0.775828	0.961226	-6.22509	0.00987059
chr1	VAMP3	chr1_7560625	7560625	CG	CGC	-	0.30693	3.80597	0.915203	0.371321	0.833289	-5.78835	0.0152013
chr1	VAMP3	chr1_7560662	7560662	CG	CGG	-	0.996982	3.57748	2.6318	0.0162458	0.299991	-3.2545	0.0545303
chr1	VAMP3	chr1_7560713	7560713	CG	CGG	-	0.315574	2.53524	0.437051	0.6669	0.938421	-6.19768	0.0298904
chr1	VAMP3	chr1_7560731	7560731	CG	CGA	-	-0.0235217	4.18401	-0.0359929	0.971656	0.996001	-6.23608	0.000408293
chr1	VAMP3	chr1_7560750	7560750	CG	CGT	-	0.336211	3.22377	0.53257	0.600379	0.919845	-6.1229	0.0195492
chr1	VAMP3	chr1_7560767	7560767	CG	CGC	-	-0.663077	4.13216	-1.32369	0.200992	0.714536	-5.39704	-0.0183357
chr1	VAMP3	chr1_7560780	7560780	CG	CGG	-	0.985923	3.85982	1.77133	0.0922153	0.566593	-4.80883	0.0371439
chr1	VAMP3	chr1_7560800	7560800	CG	CGG	-	-0.552125	3.34107	-0.600608	0.555053	0.906798	-6.12108	-0.0195045
chr1	VAMP3	chr1_7560825	7560825	CG	CGC	-	-0.0885389	3.44516	-0.160591	0.874076	0.980844	-6.24254	-0.00502481
chr1	VAMP3	chr1_7561400	7561400	CG	CGG	+	0.038928	0.548295	0.130362	0.897622	0.984881	-6.28162	0.00658338
chr1	VAMP3	chr1_7561413	7561413	CG	CGG	+	0.371612	0.33762	1.29771	0.209606	0.722439	-5.48203	0.0633198
chr1	VAMP3	chr1_7561422	7561422	CG	CGG	+	-0.102922	0.43954	-0.309018	0.760602	0.958013	-6.25274	-0.0173524
chr1	VAMP3	chr1_7561475	7561475	CG	CGC	+	-0.0961457	0.397664	-0.292276	0.773178	0.960817	-6.25284	-0.0162697
chr1	VAMP3	chr1_7561493	7561493	CG	CGC	+	-0.263676	0.353455	-0.987249	0.335674	0.812624	-5.80092	-0.0444993
chr1	VAMP3	chr1_7562642	7562642	CG	CGG	+	6.46081	5.29351	2.47034	0.0229243	0.341492	-3.60244	0.0880727
chr1	VAMP3	chr1_7562680	7562680	CG	CGA	+	2.91421	3.04216	1.08499	0.291226	0.785292	-5.71761	0.185562
chr1	VAMP3	chr1_7562722	7562722	CG	CGA	+	3.22929	5.57586	1.09502	0.286915	0.782779	-5.71116	0.0375126
chr1	VAMP3	chr1_7562744	7562744	CG	CGG	+	4.07561	5.17205	1.14708	0.2653	0.768299	-5.65586	0.095999
chr1	VAMP3	chr1_7567380	7567380	CG	CGG	-	1.40595	5.9105	0.891816	0.383419	0.839229	-5.8991	0.0185241
chr1	VAMP3	chr1_7567419	7567419	CG	CGG	-	0.176557	5.12153	0.245312	0.808791	0.96861	-6.25868	0.00492186
chr1	VAMP3	chr1_7567466	7567466	CG	CGT	-	-0.339209	2.98242	-1.00726	0.326206	0.80654	-5.78195	-0.0233025
chr1	VAMP3	chr1_7567475	7567475	CG	CGT	-	0.199023	2.76445	0.518612	0.609896	0.92245	-6.1652	0.0160542
chr1	VAMP3	chr1_7567486	7567486	CG	CGA	-	1.16555	3.9384	1.94324	0.0666398	0.50804	-4.45388	0.0642409
chr1	VAMP3	chr1_7568374	7568374	CG	CGT	+	-0.0213369	3.49317	-0.0246729	0.980568	0.996979	-6.21916	-0.0018468
chr1	VAMP3	chr1_7568377	7568377	CG	CGG	+	1.26004	3.74643	1.05196	0.305745	0.794459	-5.74337	0.114606
chr1	VAMP3	chr1_7568386	7568386	CG	CGC	+	0.838461	4.66101	0.421289	0.678175	0.940977	-6.15319	0.019657
chr1	VAMP3	chr1_7568413	7568413	CG	CGT	+	0.873831	2.61304	1.59039	0.12791	0.627437	-5.03193	0.108273
chr1	VAMP3	chr1_7568470	7568470	CG	CGC	+	-0.709247	2.19894	-0.907213	0.375425	0.83544	-5.77291	-0.0927749
chr1	VAMP3	chr1_7568482	7568482	CG	CGA	+	-1.49614	1.48903	-2.71355	0.0136122	0.280483	-3.12227	-0.246339
chr1	VAMP3	chr1_7570198	7570198	CG	CGT	-	0.754919	6.99267	0.280795	0.782	0.962738	-6.26055	0.00564516
chr1	VAMP3	chr1_7570201	7570201	CG	CGT	-	1.7611	7.37413	0.678657	0.505801	0.890692	-6.06905	0.0141599
chr1	VAMP3	chr1_7571096	7571096	CG	CGA	-	-1.44163	6.79873	-0.563533	0.579875	0.914378	-6.13971	-0.0101811
chr1	VAMP3	chr1_7571107	7571107	CG	CGG	-	1.57856	7.05313	0.579859	0.569042	0.911017	-6.12944	0.00489507
chr1	VAMP3	chr1_7571115	7571115	CG	CGG	-	0.676624	7.51741	0.240988	0.812229	0.969272	-6.26759	0.00453254
chr1	VAMP3	chr1_7575858	7575858	CG	CGT	-	-0.311503	2.90158	-0.60966	0.549161	0.905302	-6.04577	-0.0387925
chr1	VAMP3	chr1_7575899	7575899	CG	CGC	-	0.635374	7.27178	0.337119	0.739647	0.953976	-6.2272	0.00352104
chr1	VAMP3	chr1_7575909	7575909	CG	CGA	-	-0.893459	4.2069	-0.762542	0.454908	0.871535	-5.80088	-0.0381959
chr1	VAMP3	chr1_7575935	7575935	CG	CGT	-	-1.88112	6.01558	-0.600716	0.554983	0.906792	-6.12101	-0.0249878
chr1	VAMP3	chr1_7575971	7575971	CG	CGG	-	2.81522	7.10622	1.13951	0.268365	0.770407	-5.66435	0.011064
chr1	VAMP3	chr1_7576408	7576408	CG	CGA	+	3.36643	4.62725	1.09907	0.285911	0.782046	-5.66048	0.0992519
chr1	VAMP3	chr1_7576463	7576463	CG	CGT	+	3.76613	2.06772	2.06879	0.0529121	0.468153	-4.29036	0.484218
chr1	VAMP3	chr1_7576497	7576497	CG	CGG	+	2.8732	1.53332	1.90356	0.0727285	0.524169	-4.52989	0.434089
chr1	VAMP3	chr1_7576518	7576518	CG	CGC	+	2.55799	4.48627	0.782556	0.443843	0.866269	-5.94051	0.196836
chr1	VAMP3	chr1_7577830	7577830	CG	CGT	-	0.45421	8.06981	0.211295	0.834861	0.973658	-6.26422	0.00320245
chr1	VAMP3	chr1_7577850	7577850	CG	CGC	-	2.28007	5.95127	1.77246	0.0920216	0.566515	-4.78987	0.0443636
chr1	VAMP3	chr1_7577861	7577861	CG	CGA	-	1.82248	5.81897	1.88846	0.0740105	0.527192	-4.59471	0.026981
chr1	VAMP3	chr1_7577937	7577937	CG	CGT	-	-0.611172	4.92753	-0.27224	0.788314	0.964305	-6.24286	0.00718161
chr1	VAMP3	chr1_7585614	7585614	CG	CGG	-	-2.32178	5.26472	-0.826293	0.418684	0.855892	-5.95934	-0.0376009
chr1	VAMP3	chr1_7585637	7585637	CG	CGC	-	-1.66826	7.45278	-0.83222	0.415412	0.854435	-5.92994	-0.00695497
chr1	VAMP3	chr1_7585676	7585676	CG	CGC	-	-0.470182	8.23126	-0.25535	0.80114	0.966813	-6.25304	0.000666537
chr1	VAMP3	chr1_7587083	7587083	CG	CGG	-	5.29455	7.77998	2.59347	0.0176404	0.309486	-3.36192	0.0273206
chr1	VAMP3	chr1_7587121	7587121	CG	CGC	-	-2.00533	8.24962	-1.01802	0.321197	0.803377	-5.77278	-0.00738225
chr1	VAMP3	chr1_7587768	7587768	CG	CGA	-	2.50254	7.06014	0.728826	0.474815	0.879295	-6.03641	0.0175203
chr1	VAMP3	chr1_7587866	7587866	CG	CGC	-	1.27551	6.87978	0.378238	0.709361	0.947554	-6.23029	0.0109521
chr1	VAMP3	chr1_7587874	7587874	CG	CGG	-	-2.53395	6.2306	-1.18259	0.251264	0.758081	-5.60599	-0.0204835
chr1	VAMP3	chr1_7588639	7588639	CG	CGA	-	-2.90928	7.66258	-1.33917	0.196824	0.710405	-5.4217	-0.00577386
chr1	VAMP3	chr1_7591842	7591842	CG	CGG	-	0.762492	4.47858	0.579458	0.568949	0.911017	-6.11406	0.028077
chr1	VAMP3	chr1_7591862	7591862	CG	CGC	-	0.14549	6.79411	0.0483884	0.961901	0.994575	-6.30157	0.00104018
chr1	VAMP3	chr1_7591887	7591887	CG	CGT	-	2.11329	7.08185	0.901499	0.378379	0.83685	-5.89821	0.0191828
chr1	VAMP3	chr1_7592137	7592137	CG	CGG	+	0.579433	4.57167	0.972219	0.342908	0.817674	-5.79539	0.0194639
chr1	VAMP3	chr1_7592140	7592140	CG	CGA	+	0.796121	4.97064	1.26063	0.222395	0.733978	-5.48615	0.0196902
chr1	VAMP3	chr1_7592176	7592176	CG	CGG	+	-0.621468	4.18999	-1.39241	0.179553	0.691975	-5.35647	-0.0170255
chr1	VAMP3	chr1_7592193	7592193	CG	CGG	+	-0.617078	4.39054	-1.75108	0.095728	0.573134	-4.80561	-0.0218945
chr1	VAMP3	chr1_7592203	7592203	CG	CGA	+	-0.643607	4.52682	-1.49892	0.149991	0.657034	-5.21264	-0.0192323
chr1	VAMP3	chr1_7592229	7592229	CG	CGT	+	0.676941	3.93426	1.56781	0.133092	0.634242	-5.12201	0.0317376
chr1	VAMP3	chr1_7592264	7592264	CG	CGG	+	-0.12315	4.91103	-0.319159	0.753017	0.956646	-6.19928	-0.00335741
chr1	VAMP3	chr1_7594628	7594628	CG	CGG	-	0.25999	3.87498	0.113129	0.911091	0.986718	-6.25117	0.0381096
chr1	VAMP3	chr1_7594667	7594667	CG	CGA	-	-0.743871	2.03551	-0.65186	0.52214	0.896451	-6.08417	-0.102429
chr1	VAMP3	chr1_7594670	7594670	CG	CGC	-	-1.49424	4.2342	-1.10372	0.283217	0.780252	-5.6861	-0.13907
chr1	VAMP3	chr1_7594675	7594675	CG	CGT	-	-1.866	3.87298	-1.14054	0.267945	0.77027	-5.58993	-0.196821
chr1	VAMP3	chr1_7594686	7594686	CG	CGG	-	0.248816	5.73753	0.082235	0.935302	0.990809	-6.29923	0.0130521
chr1	VAMP3	chr1_7594725	7594725	CG	CGT	-	-0.629479	0.872929	-1.39555	0.17862	0.690966	-5.35388	-0.106021
chr1	VAMP3	chr1_7594729	7594729	CG	CGA	-	-1.55925	3.35251	-0.563873	0.579301	0.914158	-6.11555	-0.12948
chr1	VAMP3	chr1_7594734	7594734	CG	CGG	-	-2.92251	1.44136	-2.87729	0.00950915	0.242592	-2.75954	-0.405714
chr1	VAMP3	chr1_7594752	7594752	CG	CGT	-	-2.77831	3.38736	-1.05075	0.306288	0.794803	-5.75003	-0.234033
chr1	VAMP3	chr1_7594755	7594755	CG	CGC	-	1.46813	6.72313	0.424243	0.676056	0.940422	-6.21168	0.0238752
chr1	VAMP3	chr1_7596660	7596660	CG	CGG	+	0.277848	3.7244	0.510134	0.615712	0.923956	-6.12839	0.0160463
chr1	VAMP3	chr1_7596685	7596685	CG	CGG	+	1.34653	4.88649	1.38548	0.181628	0.694674	-5.3221	0.0618364
chr1	VAMP3	chr1_7596699	7596699	CG	CGG	+	1.19467	3.04503	3.49371	0.00237068	0.127295	-1.4705	0.100421
chr1	VAMP3	chr1_7596715	7596715	CG	CGA	+	-0.111711	2.90352	-0.359226	0.723306	0.950929	-6.15627	-0.00913985
chr1	VAMP3	chr1_7597491	7597491	CG	CGA	+	-1.65449	1.08833	-1.50244	0.149952	0.656963	-5.16867	-0.272364
chr1	VAMP3	chr1_7597551	7597551	CG	CGT	+	-1.77546	0.695876	-2.46967	0.0235145	0.345418	-3.58188	-0.294383
chr1	VAMP3	chr1_7597564	7597564	CG	CGG	+	-2.06525	2.32532	-1.5888	0.129139	0.629279	-5.01501	-0.266145
chr1	VAMP3	chr1_7597617	7597617	CG	CGT	-	0.184868	-1.88278	0.452932	0.655622	0.935242	-6.10949	0.0239078
chr1	VAMP3	chr1_7597639	7597639	CG	CGT	-	-0.30352	0.848124	-0.42513	0.67542	0.940218	-6.20859	-0.0507258
chr1	VAMP3	chr1_7597673	7597673	CG	CGA	-	-0.43871	2.52732	-0.499656	0.622937	0.926179	-6.17153	-0.0472986
chr1	VAMP3	chr1_7597720	7597720	CG	CGG	-	4.47793	4.72276	2.41908	0.0255341	0.356739	-3.67691	0.206291
chr1	VAMP3	chr1_7601011	7601011	CG	CGT	+	0.750492	3.4337	2.10661	0.0483854	0.453859	-4.2404	0.043409
chr1	VAMP3	chr1_7601046	7601046	CG	CGT	+	1.23929	3.99803	2.08146	0.0508639	0.462298	-4.22896	0.0582909
chr1	VAMP3	chr1_7601049	7601049	CG	CGA	+	0.322734	2.32011	0.994633	0.332159	0.810247	-5.74724	0.0324716
chr1	VAMP3	chr1_7601082	7601082	CG	CGC	+	2.92317	5.28933	2.73299	0.0130487	0.275589	-3.09306	0.0511572
chr1	VAMP3	chr1_7611567	7611567	CG	CGT	+	0.0206208	1.02076	0.0277151	0.978245	0.996693	-6.13349	0.00331653
chr1	VAMP3	chr1_7611599	7611599	CG	CGG	+	-1.40334	1.36392	-1.68439	0.11226	0.602164	-4.79342	-0.215271
chr1	VAMP3	chr1_7611615	7611615	CG	CGC	+	1.78171	3.62651	0.932942	0.365246	0.829812	-5.75122	0.126513
chr1	VAMP3	chr1_7612294	7612294	CG	CGT	-	1.81041	7.25489	1.11725	0.277532	0.775679	-5.67866	0.0158785
chr1	VAMP3	chr1_7612329	7612329	CG	CGG	-	2.87969	7.39782	1.91833	0.0699064	0.516856	-4.575	0.014233
chr1	VAMP3	chr1_7612359	7612359	CG	CGG	-	1.14631	8.48884	0.439967	0.664823	0.937954	-6.20484	0.00356377
chr1	VAMP3	chr1_7612387	7612387	CG	CGG	-	-4.76916	3.4371	-1.67593	0.109794	0.598198	-4.96641	-0.162894
chr1	VAMP3	chr1_7612865	7612865	CG	CGG	-	1.50436	3.18084	0.965338	0.346255	0.81959	-5.83769	0.10548
chr1	VAMP3	chr1_7612873	7612873	CG	CGC	-	0.759646	3.18417	0.991866	0.333473	0.811271	-5.75977	0.0404942
chr1	VAMP3	chr1_7612932	7612932	CG	CGT	-	-1.97365	6.53144	-0.627447	0.537682	0.901192	-6.10465	-0.012604
chr1	VAMP3	chr1_7612938	7612938	CG	CGG	-	2.34443	6.07749	0.772663	0.449033	0.86843	-6.00392	0.0182128
chr1	VAMP3	chr1_7612942	7612942	CG	CGT	-	-1.71966	5.26209	-0.819801	0.422287	0.857362	-5.96079	-0.0287009
chr1	VAMP3	chr1_7621098	7621098	CG	CGC	-	0.250035	8.1322	0.123582	0.902918	0.985812	-6.28371	0.000880386
chr1	VAMP3	chr1_7621118	7621118	CG	CGT	-	2.94552	8.19925	1.66977	0.111021	0.600008	-4.97903	0.014286
chr1	VAMP3	chr1_7621130	7621130	CG	CGC	-	3.26606	6.89279	1.51581	0.145692	0.651266	-5.17389	0.0144674
chr1	VAMP3	chr1_7621850	7621850	CG	CGT	-	-0.037317	6.21422	-0.0184901	0.985437	0.997316	-6.29829	0.0013562
chr1	VAMP3	chr1_7621877	7621877	CG	CGA	-	4.12817	5.83458	3.2817	0.00384289	0.161697	-1.96161	0.0969012
chr1	VAMP3	chr1_7621893	7621893	CG	CGT	-	1.78636	7.61339	1.00666	0.326487	0.806863	-5.78903	0.0134523
chr1	VAMP3	chr1_7621915	7621915	CG	CGT	-	3.34711	7.46309	2.04146	0.0550426	0.474994	-4.38095	0.0218361
chr1	VAMP3	chr1_7621918	7621918	CG	CGG	-	-0.60801	6.191	-0.371529	0.71427	0.948684	-6.2218	0.00353575
chr1	VAMP3	chr1_7621942	7621942	CG	CGA	-	-0.0384327	3.8907	-0.0349989	0.972438	0.996123	-6.20867	-0.00157147
chr1	VAMP3	chr1_7622168	7622168	CG	CGT	+	0.812188	3.9839	1.48154	0.154522	0.662921	-5.24238	0.0331445
chr1	VAMP3	chr1_7622197	7622197	CG	CGC	+	-1.36518	4.25882	-1.78164	0.0904682	0.563665	-4.76398	-0.0471771
chr1	VAMP3	chr1_7622211	7622211	CG	CGG	+	0.0136897	2.73646	0.0344945	0.972835	0.996204	-6.30105	0.00111032
chr1	VAMP3	chr1_7622239	7622239	CG	CGG	+	0.0286894	3.72945	0.0523133	0.958814	0.994037	-6.23154	0.00306392
chr1	VAMP3	chr1_7622253	7622253	CG	CGG	+	-1.0292	5.02869	-1.40743	0.175121	0.687068	-5.2632	-0.0239007
chr1	VAMP3	chr1_7622457	7622457	CG	CGC	+	1.29071	3.97368	1.53867	0.140035	0.644039	-5.14046	0.0830396
chr1	VAMP3	chr1_7622459	7622459	CG	CGG	+	-0.189195	2.57249	-0.41807	0.680487	0.94146	-6.19845	-0.0116104
chr1	VAMP3	chr1_7622492	7622492	CG	CGA	+	0.175394	3.2097	0.342184	0.735891	0.953442	-6.16724	0.0134414
chr1	VAMP3	chr1_7622519	7622519	CG	CGC	+	0.268863	3.9649	0.513937	0.6131	0.923378	-6.15765	0.0157878
chr1	VAMP3	chr1_7622544	7622544	CG	CGG	+	-0.136383	2.72297	-0.389016	0.701501	0.946293	-6.16593	-0.0145086
chr1	VAMP3	chr1_7622560	7622560	CG	CGC	+	1.53734	4.70908	1.79425	0.0883726	0.558911	-4.76479	0.0450019
chr1	VAMP3	chr1_7622564	7622564	CG	CGC	+	-0.379493	4.35755	-0.433271	0.669597	0.938735	-6.16231	-0.0143688
chr1	VAMP3	chr1_7622570	7622570	CG	CGA	+	-0.650276	5.04922	-0.582455	0.566969	0.910529	-6.13109	-0.0115823
chr1	VAMP3	chr1_7624370	7624370	CG	CGG	+	-1.50089	4.00783	-1.22742	0.23435	0.743497	-5.55728	-0.071685
chr1	VAMP3	chr1_7624376	7624376	CG	CGG	+	-2.23578	3.40171	-1.93686	0.0674626	0.51022	-4.46873	-0.173722
chr1	VAMP3	chr1_7624379	7624379	CG	CGT	+	-1.25763	6.14556	-0.716298	0.482341	0.881835	-6.02769	-0.0143019
chr1	VAMP3	chr1_7624396	7624396	CG	CGC	+	-2.74431	6.40971	-1.51321	0.146347	0.651988	-5.1718	-0.0139858
chr1	VAMP3	chr1_7624421	7624421	CG	CGT	+	0.0537635	4.70929	0.0441109	0.965267	0.995174	-6.26219	0.000214338
chr1	VAMP3	chr1_7624435	7624435	CG	CGG	+	-2.47234	5.94698	-1.06063	0.301882	0.791758	-5.74557	-0.0452523
chr1	VAMP3	chr1_7630467	7630467	CG	CGT	-	-0.556879	5.71948	-0.299877	0.768556	0.959645	-6.15981	-0.00163828
chr1	VAMP3	chr1_7630494	7630494	CG	CGG	-	-1.07467	5.17299	-1.1867	0.253328	0.759632	-5.53075	-0.014696
chr1	VAMP3	chr1_7634269	7634269	CG	CGA	+	0.42021	3.25944	0.831291	0.415924	0.854728	-5.93321	0.0265201
chr1	VAMP3	chr1_7634304	7634304	CG	CGA	+	-0.0993529	1.54399	-0.42751	0.673715	0.939782	-6.20989	-0.0133222
chr1	VAMP3	chr1_7634357	7634357	CG	CGT	+	-0.127245	1.25589	-0.371005	0.714654	0.948834	-6.20603	-0.0186967
chr1	VAMP3	chr1_7634383	7634383	CG	CGG	+	-0.522771	2.95297	-2.08565	0.0504438	0.461122	-4.26662	-0.0421991
chr1	VAMP3	chr1_7635895	7635895	CG	CGG	+	0.391175	2.98508	0.555615	0.584825	0.915858	-6.12321	0.034388
chr1	VAMP3	chr1_7635974	7635974	CG	CGT	+	-0.63048	3.5988	-0.74588	0.464682	0.875245	-6.01152	-0.0421641
chr1	VAMP3	chr1_7636000	7636000	CG	CGA	+	0.482612	4.2363	0.415657	0.682222	0.941866	-6.17851	0.0241414
chr1	VAMP3	chr1_7636025	7636025	CG	CGG	+	-0.682185	5.74348	-0.280981	0.7817	0.962738	-6.26245	-0.00730306
chr1	VAMP3	chr1_7637473	7637473	CG	CGT	+	0.906007	2.68056	1.86311	0.0776576	0.535337	-4.64495	0.0793142
chr1	VAMP3	chr1_7637498	7637498	CG	CGG	+	0.773028	1.07251	2.02378	0.0569863	0.480338	-4.39329	0.11508
chr1	VAMP3	chr1_7637516	7637516	CG	CGG	+	0.868637	1.36189	1.92485	0.069038	0.514676	-4.5821	0.11809
chr1	VAMP3	chr1_7637555	7637555	CG	CGG	+	0.344536	0.757038	0.963741	0.347035	0.819909	-5.81802	0.0558726
chr1	VAMP3	chr1_7641653	7641653	CG	CGT	+	5.57052	2.93777	5.32105	4.33271e-05	0.0134336	2.25473	0.335973
chr1	VAMP3	chr1_7641680	7641680	CG	CGG	+	3.03397	7.29897	0.966017	0.346561	0.819765	-5.78437	0.043751
chr1	VAMP3	chr1_7641699	7641699	CG	CGG	+	4.93876	5.93846	1.96882	0.064223	0.500809	-4.46672	0.103804
chr1	VAMP3	chr1_7641740	7641740	CG	CGT	+	2.78237	2.86331	1.87187	0.0772074	0.534438	-4.50266	0.220185
chr1	VAMP3	chr1_7641767	7641767	CG	CGG	+	6.74231	6.76131	3.11254	0.00589558	0.195819	-2.31997	0.288217
chr1	VAMP3	chr1_7641778	7641778	CG	CGG	+	1.82524	6.41906	0.699197	0.493173	0.886201	-5.99472	0.0204951
chr1	VAMP3	chr1_7646390	7646390	CG	CGG	+	4.82094	6.12781	1.71877	0.101574	0.584113	-4.90794	0.11767
chr1	VAMP3	chr1_7646402	7646402	CG	CGT	+	1.87939	7.45899	0.563302	0.579682	0.914261	-6.14276	0.0101731
chr1	VAMP3	chr1_7646408	7646408	CG	CGC	+	-0.47363	6.71381	-0.127349	0.899975	0.985352	-6.29452	-0.00240727
chr1	VAMP3	chr1_7646417	7646417	CG	CGC	+	1.63631	7.32631	0.749972	0.46227	0.874219	-6.01384	0.0110542
chr1	VAMP3	chr1_7646428	7646428	CG	CGC	+	2.11423	8.07847	1.16552	0.257939	0.762704	-5.6347	0.00912004
chr1	VAMP3	chr1_7646443	7646443	CG	CGA	+	0.622735	7.43516	0.178807	0.859943	0.978213	-6.28652	0.00255147
chr1	VAMP3	chr1_7646518	7646518	CG	CGA	+	3.01523	7.40901	1.09034	0.288922	0.783933	-5.71513	0.025284
chr1	VAMP3	chr1_7647968	7647968	CG	CGT	+	-0.292013	1.84484	-0.688048	0.499567	0.888318	-6.03164	-0.031103
chr1	VAMP3	chr1_7647978	7647978	CG	CGG	+	-0.623997	3.64558	-0.590628	0.561587	0.908871	-5.96588	-0.0538243
chr1	VAMP3	chr1_7647997	7647997	CG	CGC	+	0.692889	7.07784	0.27555	0.785807	0.963438	-6.26342	0.00476577
chr1	VAMP3	chr1_7648006	7648006	CG	CGG	+	0.115411	5.39249	0.0483471	0.961934	0.994575	-6.29969	0.00273523
chr1	VAMP3	chr1_7648058	7648058	CG	CGG	+	2.05707	5.98837	0.684967	0.501467	0.889256	-6.06712	0.0260192
chr1	VAMP3	chr1_7648663	7648663	CG	CGA	+	1.06837	5.21034	0.405781	0.689583	0.943371	-6.21789	0.00832912
chr1	VAMP3	chr1_7648730	7648730	CG	CGA	+	-1.65402	5.20277	-0.844753	0.409098	0.851783	-5.92833	-0.00994453
chr1	VAMP3	chr1_7648750	7648750	CG	CGG	+	2.76008	6.58636	0.998305	0.331079	0.809473	-5.80709	0.0156713
chr1	VAMP3	chr1_7648799	7648799	CG	CGG	+	2.17654	6.58042	0.654013	0.521194	0.89615	-6.08597	0.0184454
chr1	VAMP3	chr1_7649473	7649473	CG	CGA	-	-0.206773	4.21132	-0.211859	0.834427	0.973658	-6.24781	-0.0056697
chr1	VAMP3	chr1_7649561	7649561	CG	CGC	-	-0.459005	5.85445	-0.722573	0.478563	0.880446	-5.99493	-0.0104513
chr1	VAMP3	chr1_7649575	7649575	CG	CGT	-	0.886854	6.32755	0.474302	0.64058	0.931137	-6.18856	0.00662539
chr1	VAMP3	chr1_7649583	7649583	CG	CGT	-	0.55054	6.55881	0.354154	0.727044	0.951724	-6.22971	0.00351121
chr1	VAMP3	chr1_7649594	7649594	CG	CGG	-	-0.0666841	5.58769	-0.0477066	0.962438	0.994624	-6.29862	-0.00109457
chr1	VAMP3	chr1_7652636	7652636	CG	CGG	-	4.20547	5.05268	2.41102	0.0259691	0.359493	-3.70757	0.0880686
chr1	VAMP3	chr1_7652676	7652676	CG	CGC	-	0.478808	5.97701	0.354353	0.726896	0.951681	-6.22523	0.0326709
chr1	VAMP3	chr1_7652700	7652700	CG	CGC	-	1.87767	5.3501	0.859676	0.400466	0.847552	-5.93408	0.026481
chr1	VAMP3	chr1_7652741	7652741	CG	CGA	-	0.532883	5.02713	0.658425	0.518003	0.89502	-6.02056	0.0194215
chr1	VAMP3	chr1_7655223	7655223	CG	CGC	-	1.90318	7.33631	0.687767	0.49974	0.888415	-6.06522	0.0130972
chr1	VAMP3	chr1_7655228	7655228	CG	CGC	-	0.791986	7.73315	0.425488	0.675163	0.940165	-6.20371	0.00359542
chr1	VAMP3	chr1_7655235	7655235	CG	CGA	-	-0.201927	2.80642	-0.428104	0.67329	0.939733	-6.19297	-0.0177962
chr1	VAMP3	chr1_7655272	7655272	CG	CGC	-	-2.24913	5.44267	-1.24553	0.227769	0.738427	-5.53927	-0.0364488
chr1	VAMP3	chr1_7656674	7656674	CG	CGT	-	-0.383428	4.18196	-0.686533	0.500501	0.888746	-6.0632	-0.0205155
chr1	VAMP3	chr1_7656703	7656703	CG	CGA	-	0.711276	4.82726	0.480819	0.636023	0.930108	-6.17906	0.0147642
chr1	VAMP3	chr1_7656764	7656764	CG	CGG	-	-1.16259	5.75733	-0.685153	0.501352	0.889196	-6.067	-0.016585
chr1	VAMP3	chr1_7656783	7656783	CG	CGG	-	-0.91286	5.74312	-0.979239	0.339516	0.815389	-5.81031	-0.00976103
chr1	VAMP3	chr1_7656795	7656795	CG	CGT	-	2.74778	5.34807	2.79896	0.0112971	0.259685	-2.92742	0.0472656
chr1	VAMP3	chr1_7669360	7669360	CG	CGG	+	0.621685	0.552007	0.414063	0.685378	0.942432	-5.95479	0.0977044
chr1	VAMP3	chr1_7676323	7676323	CG	CGT	+	-0.137371	-0.715252	-0.287175	0.777023	0.961472	-6.25998	-0.0219128
chr1	VAMP3	chr1_7676403	7676403	CG	CGC	+	0.16883	0.167281	0.384909	0.704492	0.946806	-6.21305	0.0291327
chr1	VAMP3	chr1_7676429	7676429	CG	CGT	+	-0.113499	-2.08462	-0.197077	0.845817	0.975397	-6.26987	-0.0121906
chr1	VAMP3	chr1_7676442	7676442	CG	CGT	+	0.822703	-3.42436	1.03425	0.313738	0.799531	-5.73778	0.0497609
chr1	VAMP3	chr1_7676782	7676782	CG	CGT	+	0.434135	3.41083	0.456499	0.653101	0.934598	-6.15248	0.0321682
chr1	VAMP3	chr1_7676800	7676800	CG	CGG	+	-0.373229	2.00325	-1.26014	0.222564	0.734055	-5.48541	-0.0447193
chr1	VAMP3	chr1_7676854	7676854	CG	CGC	+	-0.0483836	3.17423	-0.089103	0.929913	0.989916	-6.29654	-0.00387439
chr1	VAMP3	chr1_7677282	7677282	CG	CGA	-	3.60476	1.90901	1.04554	0.31008	0.797413	-5.63897	0.404289
chr1	VAMP3	chr1_7681500	7681500	CG	CGC	-	1.47565	7.84307	0.504315	0.61972	0.925219	-6.15662	0.00690495
chr1	VAMP3	chr1_7681518	7681518	CG	CGG	+	2.12537	6.22104	0.513159	0.613634	0.92355	-6.16979	0.0295585
chr1	VAMP3	chr1_7681535	7681535	CG	CGT	+	0.223046	2.40069	0.424974	0.675532	0.94022	-6.16027	0.0295494
chr1	VAMP3	chr1_7681536	7681536	CG	CGA	-	-0.972049	3.2404	-0.611183	0.548173	0.904876	-5.97369	-0.0550259
chr1	VAMP3	chr1_7681542	7681542	CG	CGG	+	0.491349	2.17163	1.03737	0.312321	0.799022	-5.72867	0.0776194
chr1	VAMP3	chr1_7681543	7681543	CG	CGA	-	-2.93176	4.0839	-1.13631	0.269667	0.771484	-5.64962	-0.0916786
chr1	VAMP3	chr1_7681607	7681607	CG	CGG	+	-1.32696	1.73007	-2.4026	0.0264309	0.361973	-3.71944	-0.194972
chr1	VAMP3	chr1_7681723	7681723	CG	CGA	-	0.679774	4.00101	1.18439	0.250566	0.757624	-5.51961	0.0444619
chr1	VAMP3	chr1_7681773	7681773	CG	CGA	-	-1.11044	2.91067	-1.50123	0.149395	0.655966	-5.1875	-0.108383
chr1	VAMP3	chr1_7681808	7681808	CG	CGT	+	-2.98166	2.98305	-0.707801	0.488442	0.884426	-5.88785	-0.0449195
chr1	VAMP3	chr1_7681809	7681809	CG	CGT	-	-0.179894	1.52223	-0.405589	0.689482	0.94335	-6.19622	-0.0197407
chr1	VAMP3	chr1_7681823	7681823	CG	CGG	-	1.07153	3.56516	1.54184	0.139266	0.64281	-5.00226	0.0624478
chr1	VAMP3	chr1_7681831	7681831	CG	CGG	+	-5.04424	6.01111	-1.17115	0.257326	0.762543	-5.4896	-0.102345
chr1	VAMP3	chr1_7681832	7681832	CG	CGA	-	-0.196147	2.70091	-0.313096	0.757549	0.957638	-6.24092	-0.0134175
chr1	VAMP3	chr1_7681941	7681941	CG	CGA	-	0.208064	2.41089	0.25831	0.798888	0.966205	-6.23245	0.0427003
chr1	VAMP3	chr1_7681947	7681947	CG	CGT	-	0.432915	-0.663359	0.431509	0.670855	0.93905	-6.18965	0.0708455
chr1	VAMP3	chr1_7681952	7681952	CG	CGA	-	0.380047	0.149123	0.425007	0.675508	0.940218	-6.19365	0.0623495
chr1	VAMP3	chr1_7681963	7681963	CG	CGC	-	1.74899	3.6544	0.602017	0.554134	0.906421	-6.1115	0.194113
chr1	VAMP3	chr1_7681978	7681978	CG	CGT	-	1.6221	0.95092	3.08668	0.0059667	0.19686	-2.3485	0.263456
chr1	VAMP3	chr1_7682001	7682001	CG	CGC	-	0.97792	2.62264	1.35274	0.191696	0.705875	-5.40198	0.151917
chr1	VAMP3	chr1_7682020	7682020	CG	CGA	-	1.22484	3.35428	0.366219	0.718165	0.949785	-6.228	0.0782984
chr1	VAMP3	chr1_7682038	7682038	CG	CGG	-	1.29682	3.44866	1.00445	0.327524	0.807437	-5.74449	0.166759
chr1	VAMP3	chr1_7682075	7682075	CG	CGA	-	0.910768	2.37072	0.837964	0.412256	0.853201	-5.88246	0.138373
chr1	VAMP3	chr1_7685840	7685840	CG	CGC	+	2.45677	6.21375	1.1903	0.24829	0.755319	-5.60747	0.0216352
chr1	VAMP3	chr1_7685905	7685905	CG	CGG	+	0.382317	7.55157	0.316707	0.754848	0.957107	-6.22407	0.0063932
chr1	VAMP3	chr1_7685944	7685944	CG	CGT	+	-2.53251	5.59731	-1.30989	0.205534	0.718442	-5.46343	-0.0318228
chr1	VAMP3	chr1_7685954	7685954	CG	CGA	+	0.923443	5.47578	0.294198	0.771731	0.960519	-6.25885	0.00845657
chr1	VAMP3	chr1_7685977	7685977	CG	CGA	+	-0.603086	4.004	-0.271956	0.788529	0.964305	-6.24861	-0.0147731
chr1	VAMP3	chr1_7689708	7689708	CG	CGG	-	-0.153384	2.86698	-0.449708	0.657905	0.935981	-6.19913	-0.011911
chr1	VAMP3	chr1_7689811	7689811	CG	CGT	-	0.464841	4.35794	1.01612	0.322079	0.803808	-5.77925	0.0135748
chr1	VAMP3	chr1_7689816	7689816	CG	CGA	-	0.394363	3.86798	1.26452	0.221024	0.732785	-5.51051	0.0154552
chr1	VAMP3	chr1_7690791	7690791	CG	CGC	+	0.254599	3.61769	0.698626	0.493076	0.886199	-5.99982	0.0146104
chr1	VAMP3	chr1_7690825	7690825	CG	CGC	+	-0.777178	2.98886	-1.1292	0.272584	0.773293	-5.65765	-0.0602462
chr1	VAMP3	chr1_7690896	7690896	CG	CGG	+	0.0728123	3.81152	0.176563	0.861681	0.978427	-6.27763	0.00419442
chr1	VAMP3	chr1_7690900	7690900	CG	CGC	+	1.10353	4.57806	0.878556	0.390393	0.842474	-5.8602	0.0327665
chr1	VAMP3	chr1_7692456	7692456	CG	CGT	-	-0.449941	4.42617	-0.131693	0.896583	0.984703	-6.29364	-0.0210096
chr1	VAMP3	chr1_7692491	7692491	CG	CGT	-	-0.791016	2.83321	-0.635786	0.532345	0.898975	-6.07608	-0.094233
chr1	VAMP3	chr1_7692520	7692520	CG	CGT	-	0.460144	3.01311	0.262776	0.795493	0.96563	-6.26077	0.062532
chr1	VAMP3	chr1_7692525	7692525	CG	CGT	-	3.06733	4.88788	0.81817	0.423196	0.857658	-5.96831	0.107083
chr1	VAMP3	chr1_7692557	7692557	CG	CGC	-	0.262786	4.00073	0.115239	0.90944	0.986638	-6.28434	0.0351503
chr1	VAMP3	chr1_7697261	7697261	CG	CGT	-	-1.11391	4.56229	-0.571591	0.574162	0.912548	-6.08278	-0.0631854
chr1	VAMP3	chr1_7697294	7697294	CG	CGT	-	1.36391	1.81768	1.32502	0.200559	0.714254	-5.39608	0.200222
chr1	VAMP3	chr1_7697312	7697312	CG	CGC	-	-2.68528	6.12403	-0.834293	0.414271	0.853949	-5.95524	-0.0235709
chr1	VAMP3	chr1_7697348	7697348	CG	CGG	-	0.346567	7.71394	0.130971	0.897147	0.98477	-6.28882	0.00122312
chr1	VAMP3	chr1_7697366	7697366	CG	CGG	-	-0.194976	6.97678	-0.0771017	0.939332	0.991305	-6.28722	-0.00463401
chr1	VAMP3	chr1_7704080	7704080	CG	CGT	+	2.48383	7.23708	1.70671	0.103831	0.588235	-4.88495	0.0155451
chr1	VAMP3	chr1_7704170	7704170	CG	CGT	+	0.560414	4.65255	0.348841	0.730966	0.952456	-6.20008	0.0166014
chr1	VAMP3	chr1_7705474	7705474	CG	CGC	+	-0.624049	2.92813	-0.60348	0.553181	0.906317	-6.06792	-0.0674404
chr1	VAMP3	chr1_7705517	7705517	CG	CGG	+	0.116252	0.852858	0.184981	0.855164	0.97725	-6.26183	0.0225084
chr1	VAMP3	chr1_7705529	7705529	CG	CGA	+	3.96463	3.93387	1.85793	0.0784224	0.53664	-4.69176	0.322681
chr1	VAMP3	chr1_7705567	7705567	CG	CGT	+	-1.01388	2.59344	-0.869093	0.395421	0.844789	-5.92467	-0.138245
chr1	VAMP3	chr1_7705863	7705863	CG	CGC	+	3.78448	7.55661	1.60287	0.12512	0.623186	-5.07851	0.0318538
chr1	VAMP3	chr1_7705907	7705907	CG	CGG	+	0.411022	5.16749	0.157193	0.876717	0.981251	-6.26662	0.0121457
chr1	VAMP3	chr1_7705915	7705915	CG	CGA	+	0.108233	5.28591	0.0694779	0.94532	0.992278	-6.2258	0.0337392
chr1	VAMP3	chr1_7705918	7705918	CG	CGT	+	-2.92493	6.79477	-1.30657	0.206635	0.719349	-5.47099	-0.032635
chr1	VAMP3	chr1_7705932	7705932	CG	CGA	+	1.30077	3.7942	1.50119	0.149406	0.655994	-5.18953	0.121011
chr1	VAMP3	chr1_7707036	7707036	CG	CGG	-	-0.160325	4.59785	-0.442875	0.662754	0.9373	-6.09457	-0.0057347
chr1	VAMP3	chr1_7707049	7707049	CG	CGG	-	0.895729	5.30725	0.925854	0.365896	0.83014	-5.82778	0.0195808
chr1	VAMP3	chr1_7707061	7707061	CG	CGG	-	-0.954921	4.12607	-2.34858	0.029578	0.377616	-3.74026	-0.0346446
chr1	VAMP3	chr1_7707068	7707068	CG	CGA	-	-1.01652	4.65193	-1.67804	0.109377	0.597257	-4.90133	-0.0278501
chr1	VAMP3	chr1_7707087	7707087	CG	CGT	-	-0.737441	4.58108	-0.944812	0.356374	0.825297	-5.83979	-0.0211679
chr1	VAMP3	chr1_7707140	7707140	CG	CGC	-	-0.0199714	0.338518	-0.111395	0.912448	0.986804	-6.22319	-0.00333486
chr1	VAMP3	chr1_7707737	7707737	CG	CGA	-	-1.75885	-2.1257	-0.318912	0.753819	0.956914	-6.1371	-0.29111
chr1	VAMP3	chr1_7707772	7707772	CG	CGT	-	0.033501	-4.47181	0.0072748	0.994283	0.998829	-6.18887	-0.0316944
chr1	VAMP3	chr1_7707789	7707789	CG	CGG	-	0.350419	2.84146	0.104572	0.918065	0.987958	-6.15496	0.0674468
chr1	VAMP3	chr1_7709325	7709325	CG	CGG	+	-0.477582	0.980742	-1.59952	0.125864	0.624338	-5.03692	-0.0742178
chr1	VAMP3	chr1_7709345	7709345	CG	CGG	+	-0.414433	1.7611	-1.12744	0.273307	0.773766	-5.65228	-0.0461059
chr1	VAMP3	chr1_7709366	7709366	CG	CGG	+	-0.145568	1.98551	-0.337182	0.7396	0.953971	-6.2446	-0.0149323
chr1	VAMP3	chr1_7709386	7709386	CG	CGG	+	-0.440547	2.31745	-1.01899	0.320749	0.803075	-5.73862	-0.0378682
chr1	VAMP3	chr1_7709414	7709414	CG	CGA	+	-0.30204	2.67421	-0.751844	0.461169	0.873681	-5.99789	-0.0251752
chr1	VAMP3	chr1_7709420	7709420	CG	CGC	+	-0.41041	2.67183	-1.29557	0.210329	0.722934	-5.42918	-0.0347168
chr1	VAMP3	chr1_7710979	7710979	CG	CGG	+	0.255131	0.214208	0.641209	0.52889	0.897748	-6.0826	0.0438427
chr1	VAMP3	chr1_7711005	7711005	CG	CGC	+	0.110829	2.18069	0.180597	0.858557	0.978054	-6.27753	0.0115711
chr1	VAMP3	chr1_7711039	7711039	CG	CGA	+	0.29584	0.589487	0.847558	0.407019	0.850925	-5.90533	0.0495533
chr1	VAMP3	chr1_7711040	7711040	CG	CGG	-	-0.205693	0.958051	-0.285016	0.778652	0.96196	-6.25797	-0.0307551
chr1	VAMP3	chr1_7711048	7711048	CG	CGA	+	0.289666	0.654988	0.684807	0.501566	0.889298	-6.05136	0.048017
chr1	VAMP3	chr1_7711049	7711049	CG	CGG	-	0.173247	1.41771	0.313982	0.756886	0.957573	-6.24893	0.0282036
chr1	VAMP3	chr1_7711079	7711079	CG	CGT	+	0.672827	1.22385	1.73444	0.0987004	0.579466	-4.87482	0.10129
chr1	VAMP3	chr1_7711080	7711080	CG	CGT	-	0.252443	2.19275	0.278783	0.783361	0.96307	-6.2235	0.0383649
chr1	VAMP3	chr1_7711085	7711085	CG	CGC	+	-0.590339	2.86171	-1.49624	0.150681	0.658218	-5.19378	-0.0469726
chr1	VAMP3	chr1_7711086	7711086	CG	CGG	-	2.55187	5.83055	0.914267	0.3718	0.833406	-5.87988	0.051228
chr1	VAMP3	chr1_7711097	7711097	CG	CGT	+	0.357505	1.32052	0.720506	0.479806	0.880843	-6.02838	0.0494495
chr1	VAMP3	chr1_7711098	7711098	CG	CGG	-	0.403452	2.17816	0.498075	0.62403	0.92643	-6.17626	0.0534711
chr1	VAMP3	chr1_7711101	7711101	CG	CGC	+	0.442469	1.44993	1.09718	0.285992	0.78218	-5.63542	0.0603819
chr1	VAMP3	chr1_7711102	7711102	CG	CGG	-	3.62848	3.57323	2.12716	0.0464422	0.446745	-4.22563	0.263419
chr1	VAMP3	chr1_7711107	7711107	CG	CGG	+	-0.228165	2.25467	-0.487675	0.631246	0.928347	-6.12051	-0.0213441
chr1	VAMP3	chr1_7711108	7711108	CG	CGG	-	1.20357	5.53538	0.541847	0.594093	0.918128	-6.12497	0.0425433
chr1	VAMP3	chr1_7711112	7711112	CG	CGT	+	0.180016	1.13521	0.510052	0.615769	0.923972	-6.0912	0.0284244
chr1	VAMP3	chr1_7711113	7711113	CG	CGT	-	0.38076	1.84165	0.737222	0.46981	0.87702	-6.01988	0.0571552
chr1	VAMP3	chr1_7711139	7711139	CG	CGT	-	0.265493	1.35583	0.489703	0.629836	0.927908	-6.17752	0.0445073
chr1	VAMP3	chr1_7719001	7719001	CG	CGC	+	-1.03354	7.03038	-0.459482	0.650995	0.934076	-6.19601	-0.00614834
chr1	VAMP3	chr1_7719016	7719016	CG	CGC	+	-1.41155	6.6273	-0.516628	0.611255	0.922805	-6.168	-0.00698727
chr1	VAMP3	chr1_7719019	7719019	CG	CGA	+	-1.3661	7.35728	-0.465832	0.646523	0.932787	-6.19306	-0.00254103
chr1	VAMP3	chr1_7719041	7719041	CG	CGG	+	3.17201	8.7489	2.81908	0.0108094	0.254579	-2.92312	0.00662861
chr1	VAMP3	chr1_7723204	7723204	CG	CGC	-	-0.257522	4.29894	-0.712098	0.48488	0.88291	-6.04683	-0.00828395
chr1	VAMP3	chr1_7723211	7723211	CG	CGT	-	-0.0873879	3.58464	-0.3429	0.735361	0.953442	-6.20682	-0.00427167
chr1	VAMP3	chr1_7723218	7723218	CG	CGG	-	0.181942	3.05221	0.655827	0.519638	0.895371	-6.02773	0.0137877
chr1	VAMP3	chr1_7723231	7723231	CG	CGT	-	0.120554	4.01971	0.355457	0.726083	0.95147	-6.23678	0.00466537
chr1	VAMP3	chr1_7723796	7723796	CG	CGC	-	-0.413279	7.91728	-0.304463	0.764604	0.958868	-6.12071	-0.00153892
chr1	VAMP3	chr1_7726429	7726429	CG	CGT	-	0.445172	3.70795	0.632722	0.534302	0.899859	-6.07074	0.0256749
chr1	VAMP3	chr1_7726442	7726442	CG	CGT	-	0.1685	0.878514	0.534183	0.599284	0.919467	-6.06986	0.0271224
chr1	VAMP3	chr1_7726468	7726468	CG	CGG	-	1.86241	5.51543	1.60662	0.124292	0.621934	-5.05934	0.0435334
chr1	VAMP3	chr1_7726480	7726480	CG	CGG	-	0.570928	2.95045	1.6846	0.108086	0.595595	-4.80162	0.0375813
chr1	VAMP3	chr1_7726640	7726640	CG	CGT	-	0.322291	1.25244	0.485938	0.632454	0.928778	-6.13513	0.050574
chr1	VAMP3	chr1_7726698	7726698	CG	CGT	-	0.935429	5.61561	0.386753	0.703148	0.946527	-6.22701	0.00788503
chr1	VAMP3	chr1_7726737	7726737	CG	CGT	-	-0.318757	2.2015	-0.403879	0.690719	0.943738	-6.21402	-0.0335685
chr1	VAMP3	chr1_7726746	7726746	CG	CGA	-	-0.788448	1.42491	-1.32201	0.20154	0.714983	-5.43596	-0.106466
chr1	VAMP3	chr1_7728596	7728596	CG	CGT	+	-1.19177	-2.31146	-2.02641	0.056693	0.479635	-4.38602	-0.126646
chr1	VAMP3	chr1_7728628	7728628	CG	CGT	+	-0.697154	-1.84688	-1.37698	0.184202	0.697845	-5.35827	-0.0940337
chr1	VAMP3	chr1_7728694	7728694	CG	CGC	+	-1.32248	-1.76787	-2.52402	0.0204604	0.327402	-3.49182	-0.167789
chr1	VAMP3	chr1_7728695	7728695	CG	CGT	-	0.577843	-2.03481	1.60749	0.124099	0.621766	-5.07043	0.0645071
chr1	VAMP3	chr1_7728696	7728696	CG	CGC	+	-0.828468	-1.61313	-1.49017	0.152258	0.660581	-5.20841	-0.116433
chr1	VAMP3	chr1_7728697	7728697	CG	CGC	-	0.326785	-1.68099	1.21478	0.23903	0.747832	-5.48652	0.0380673
chr1	VAMP3	chr1_7728698	7728698	CG	CGT	+	-0.498174	-1.95192	-0.867352	0.39635	0.845177	-5.91135	-0.0614862
chr1	VAMP3	chr1_7728699	7728699	CG	CGC	-	0.655606	-1.9623	2.02684	0.0566459	0.479551	-4.37763	0.0762585
chr1	VAMP3	chr1_7728715	7728715	CG	CGC	+	-0.866682	-2.15804	-1.41037	0.174263	0.685912	-5.33731	-0.103703
chr1	VAMP3	chr1_7728716	7728716	CG	CGC	-	0.584685	-2.16524	1.43501	0.16721	0.67906	-5.3044	0.0611076
chr1	VAMP3	chr1_7728725	7728725	CG	CGG	+	-0.983818	-2.01946	-1.70123	0.104873	0.59004	-4.92651	-0.117873
chr1	VAMP3	chr1_7728726	7728726	CG	CGC	-	0.988232	-2.21524	3.12044	0.0055311	0.190781	-2.24839	0.105761
chr1	VAMP3	chr1_7728780	7728780	CG	CGC	-	0.692035	-2.25939	2.14978	0.0443851	0.439512	-4.18345	0.0698859
chr1	VAMP3	chr1_7728783	7728783	CG	CGC	-	0.529397	-2.10063	1.27071	0.218857	0.730478	-5.50167	0.0582036
chr1	VAMP3	chr1_7729028	7729028	CG	CGG	-	-3.06836	-2.25054	-1.13569	0.273451	0.773779	-5.60765	-0.197727
chr1	VAMP3	chr1_7729072	7729072	CG	CGG	-	-3.98033	-2.95213	-1.22386	0.239401	0.748295	-5.51675	-0.142304
chr1	VAMP3	chr1_7730581	7730581	CG	CGT	-	0.0168472	0.611391	0.00703193	0.994469	0.99884	-6.18859	-0.0178381
chr1	VAMP3	chr1_7730688	7730688	CG	CGC	-	-0.374807	-1.27739	-0.841211	0.410479	0.852556	-5.8457	-0.0636837
chr1	VAMP3	chr1_7730728	7730728	CG	CGG	-	0.457568	-1.4093	0.941077	0.358236	0.826307	-5.84592	0.0681118
chr1	VAMP3	chr1_7730763	7730763	CG	CGC	-	0.144692	2.10687	0.402164	0.69196	0.943952	-6.19825	0.0175591
chr1	VAMP3	chr1_7730814	7730814	CG	CGA	-	0.404933	-1.48996	0.862027	0.399202	0.846875	-5.9172	0.0613195
chr1	VAMP3	chr1_7735998	7735998	CG	CGT	+	-0.543359	2.91857	-1.00061	0.329331	0.808367	-5.80187	-0.0378678
chr1	VAMP3	chr1_7736068	7736068	CG	CGA	+	0.44379	2.53571	1.70516	0.104126	0.58888	-4.87114	0.0363381
chr1	VAMP3	chr1_7736103	7736103	CG	CGT	+	-0.368094	3.49552	-0.752147	0.460991	0.873633	-6.01414	-0.0187817
chr1	VAMP3	chr1_7736602	7736602	CG	CGG	+	-0.240824	5.26101	-0.29777	0.769044	0.959716	-6.21665	-0.00543156
chr1	VAMP3	chr1_7736615	7736615	CG	CGG	+	0.83469	4.85133	0.966589	0.345645	0.819148	-5.791	0.0191025
chr1	VAMP3	chr1_7736624	7736624	CG	CGA	+	-0.156763	3.40943	-0.57483	0.572013	0.911978	-6.10722	-0.00832106
chr1	VAMP3	chr1_7736676	7736676	CG	CGC	+	0.586986	5.03908	1.23103	0.233026	0.742465	-5.47625	0.0132806
chr1	VAMP3	chr1_7736735	7736735	CG	CGG	+	-1.39794	5.04946	-1.87215	0.0763384	0.532903	-4.66766	-0.0245215
chr1	VAMP3	chr1_7743820	7743820	CG	CGA	-	-0.701629	4.78248	-1.54022	0.139658	0.643417	-5.09888	-0.0201943
chr1	VAMP3	chr1_7743827	7743827	CG	CGG	-	-0.332767	4.87354	-0.680593	0.504171	0.890148	-6.05878	-0.00732015
chr1	VAMP3	chr1_7743834	7743834	CG	CGA	-	0.696297	5.40292	1.05924	0.302499	0.792211	-5.71009	0.0116742
chr1	VAMP3	chr1_7743852	7743852	CG	CGG	-	0.429002	5.31809	0.558111	0.583153	0.915449	-6.06937	0.00879386
chr1	VAMP3	chr1_7743867	7743867	CG	CGC	-	1.14057	5.46986	1.61216	0.123077	0.619615	-4.99561	0.0264023
chr1	VAMP3	chr1_7743924	7743924	CG	CGG	-	-0.0737249	4.66366	-0.147011	0.88464	0.982751	-6.26812	-0.00236229
chr1	VAMP3	chr1_7743940	7743940	CG	CGA	-	-0.942259	5.20264	-1.39131	0.17988	0.692214	-5.34554	-0.0208303
chr1	VAMP3	chr1_7744257	7744257	CG	CGG	-	0.677675	3.11221	2.40915	0.0260707	0.360309	-3.73061	0.0414047
chr1	VAMP3	chr1_7744293	7744293	CG	CGT	-	-0.603147	4.64529	-1.39485	0.178827	0.691158	-5.32858	-0.0170733
chr1	VAMP3	chr1_7744305	7744305	CG	CGA	-	0.178319	3.07993	0.620039	0.542447	0.902908	-6.05221	0.0117523
chr1	VAMP3	chr1_7744352	7744352	CG	CGC	-	0.109842	3.84331	0.211239	0.834904	0.973658	-6.27884	0.00423435
chr1	VAMP3	chr1_7747637	7747637	CG	CGC	-	-0.139848	5.94827	-0.0402991	0.968267	0.995547	-6.29868	-0.000198252
chr1	VAMP3	chr1_7747747	7747747	CG	CGT	+	-0.0374864	3.48901	-0.0819514	0.935525	0.990834	-6.26479	-0.00194623
chr1	VAMP3	chr1_7747785	7747785	CG	CGT	+	0.0120038	2.88795	0.0312461	0.975393	0.996424	-6.27524	0.000815162
chr1	VAMP3	chr1_7747845	7747845	CG	CGC	+	0.689785	4.55249	1.01691	0.321712	0.803667	-5.71664	0.0266939
chr1	VAMP3	chr1_7750344	7750344	CG	CGG	-	-5.44079	6.09406	-2.501	0.0214849	0.333222	-3.53848	-0.187466
chr1	VAMP3	chr1_7754709	7754709	CG	CGC	-	0.434955	2.2699	1.33781	0.19643	0.71012	-5.43164	0.0433374
chr1	VAMP3	chr1_7754721	7754721	CG	CGT	-	-0.178169	0.758199	-0.897059	0.380684	0.837804	-5.86937	-0.0285984
chr1	VAMP3	chr1_7754754	7754754	CG	CGG	-	-0.309519	2.23586	-1.06377	0.300496	0.790889	-5.70225	-0.0295183
chr1	VAMP3	chr1_7754832	7754832	CG	CGA	-	0.387962	1.41257	1.53744	0.140336	0.644426	-5.14726	0.0521867
chr1	VAMP3	chr1_7755245	7755245	CG	CGA	+	0.169599	-0.801574	0.338156	0.738878	0.95391	-6.21774	0.0264884
chr1	VAMP3	chr1_7755303	7755303	CG	CGC	+	-1.02228	1.83677	-1.50556	0.148288	0.654461	-5.21472	-0.112073
chr1	VAMP3	chr1_7755355	7755355	CG	CGA	+	0.238165	1.20658	0.494168	0.626736	0.927083	-6.16171	0.0361634
chr1	VAMP3	chr1_7755380	7755380	CG	CGC	+	-0.464595	2.9034	-0.495797	0.625607	0.926767	-6.12126	-0.0403092
chr1	VAMP3	chr1_7755382	7755382	CG	CGG	+	-0.281514	1.68879	-0.506078	0.618504	0.924886	-6.07	-0.0340692
chr1	VAMP3	chr1_7763518	7763518	CG	CGA	+	-0.424285	-3.29862	-1.69145	0.106752	0.593951	-4.89988	-0.0252342
chr1	VAMP3	chr1_7763526	7763526	CG	CGG	+	-0.130427	-2.11061	-0.494879	0.626243	0.926994	-6.09323	-0.0137151
chr1	VAMP3	chr1_7763565	7763565	CG	CGC	+	0.185403	0.31187	0.883465	0.387802	0.841416	-5.90444	0.0318534
chr1	VAMP3	chr1_7763567	7763567	CG	CGG	+	-0.116013	1.66252	-0.552968	0.586601	0.916163	-6.11614	-0.0147881
chr1	VAMP3	chr1_7763581	7763581	CG	CGA	+	0.258175	-0.0445859	1.1298	0.272337	0.773155	-5.62823	0.0445234
chr1	VAMP3	chr1_7763642	7763642	CG	CGT	+	-0.0872902	-1.14857	-0.368918	0.716184	0.949241	-6.19415	-0.0130331
chr1	VAMP3	chr1_7766205	7766205	CG	CGT	-	1.93571	-4.11117	1.12401	0.27546	0.774835	-5.61487	0.123726
chr1	VAMP3	chr1_7766285	7766285	CG	CGG	-	5.61231	-4.32077	1.9875	0.0619571	0.493971	-4.46448	0.414873
chr1	VAMP3	chr1_7766291	7766291	CG	CGC	-	1.09035	-3.08382	0.553723	0.586434	0.916163	-6.11475	0.127064
chr1	VAMP3	chr1_7766304	7766304	CG	CGT	-	3.92932	-5.84998	2.07799	0.0519676	0.465424	-4.27245	0.175141
chr1	VAMP3	chr1_7778410	7778410	CG	CGC	-	-2.18078	6.10316	-0.819144	0.422653	0.857498	-5.96742	-0.040216
chr1	VAMP3	chr1_7778425	7778425	CG	CGG	-	-3.92049	5.98705	-1.84754	0.079976	0.540196	-4.7074	-0.0563726
chr1	VAMP3	chr1_7778479	7778479	CG	CGA	-	0.40453	1.66668	0.795651	0.435862	0.862883	-5.89418	0.0609026
chr1	VAMP3	chr1_7780165	7780165	CG	CGT	-	-0.438269	-0.73605	-1.62599	0.120085	0.615247	-5.03904	-0.0724511
chr1	VAMP3	chr1_7780172	7780172	CG	CGG	-	-0.0617137	0.38462	-0.211899	0.834396	0.973658	-6.24358	-0.0102344
chr1	VAMP3	chr1_7780216	7780216	CG	CGT	-	0.0729873	0.579401	0.31984	0.752508	0.956564	-6.19307	0.0121247
chr1	VAMP3	chr1_7780259	7780259	CG	CGG	-	-0.0786222	0.463212	-0.302302	0.765638	0.959045	-6.24263	-0.01244
chr1	VAMP3	chr1_7780263	7780263	CG	CGA	-	0.0228062	1.18544	0.0748366	0.941111	0.991606	-6.28034	0.00327649
chr1	VAMP3	chr1_7785167	7785167	CG	CGG	-	-0.317108	1.62704	-0.768675	0.45184	0.869882	-5.96031	-0.0354302
chr1	VAMP3	chr1_7785171	7785171	CG	CGT	-	-0.557196	0.844954	-1.10375	0.283926	0.780722	-5.65638	-0.0821546
chr1	VAMP3	chr1_7785187	7785187	CG	CGG	-	0.0882648	2.21062	0.147529	0.884319	0.982745	-6.21537	0.0107123
chr1	VAMP3	chr1_7785211	7785211	CG	CGG	-	2.46272	3.85616	2.28557	0.0343402	0.399104	-3.90837	0.199369
chr1	VAMP3	chr1_7785227	7785227	CG	CGC	-	3.05606	5.44118	2.78065	0.0121617	0.268469	-3.00151	0.0473729
chr1	VAMP3	chr1_7785440	7785440	CG	CGT	+	-2.77438	2.57765	-1.16056	0.260655	0.764864	-5.50333	-0.29649
chr1	VAMP3	chr1_7785477	7785477	CG	CGT	+	-1.34592	1.84963	-0.397856	0.695314	0.944801	-6.12411	-0.0795095
chr1	VAMP3	chr1_7785478	7785478	CG	CGA	-	-0.130477	1.57163	-0.209138	0.836521	0.973978	-6.12729	-0.0186936
chr1	VAMP3	chr1_7785483	7785483	CG	CGA	+	0.318803	4.06471	0.069707	0.945179	0.992268	-6.21253	-0.016391
chr1	VAMP3	chr1_7785484	7785484	CG	CGA	-	0.851722	3.4687	1.10542	0.282497	0.779705	-5.6153	0.0864603
chr1	VAMP3	chr1_7785490	7785490	CG	CGC	+	0.930151	4.91971	0.392319	0.699329	0.945712	-6.09438	0.0810459
chr1	VAMP3	chr1_7785491	7785491	CG	CGA	-	-2.70393	5.47647	-1.47467	0.156344	0.665356	-5.25023	-0.02435
chr1	VAMP3	chr1_7785557	7785557	CG	CGC	-	-1.86078	3.7888	-2.07405	0.0516164	0.464429	-4.27316	-0.0938841
chr1	VAMP3	chr1_7786758	7786758	CG	CGA	-	0.631066	-0.395152	1.0619	0.301321	0.791384	-5.69335	0.105597
chr1	VAMP3	chr1_7786812	7786812	CG	CGG	-	-0.720361	-1.50553	-1.13141	0.271676	0.77267	-5.61441	-0.106632
chr1	VAMP3	chr1_7786817	7786817	CG	CGC	-	0.410452	-0.947978	1.02221	0.319261	0.802476	-5.77285	0.0605933
chr1	VAMP3	chr1_7786820	7786820	CG	CGT	-	0.385849	-2.10117	0.466912	0.645764	0.932519	-6.15023	0.0501775
chr1	VAMP3	chr1_7786866	7786866	CG	CGG	-	0.00154126	-0.439121	0.00213725	0.998317	0.999643	-6.30276	0.000252911
chr1	VAMP3	chr1_7787726	7787726	CG	CGG	-	0.403604	1.15816	0.871978	0.393884	0.844016	-5.90872	0.0617901
chr1	VAMP3	chr1_7787830	7787830	CG	CGC	-	-0.149308	0.711904	-0.349866	0.730208	0.952222	-6.22082	-0.0216327
chr1	VAMP3	chr1_7787838	7787838	CG	CGC	-	0.472796	-0.34942	1.72911	0.0996694	0.581018	-4.7912	0.0796697
chr1	VAMP3	chr1_7788275	7788275	CG	CGG	-	0.538113	-1.9817	1.09065	0.288789	0.783809	-5.70117	0.0673459
chr1	VAMP3	chr1_7788282	7788282	CG	CGT	-	-0.00756448	-2.44505	-0.0157716	0.987578	0.997743	-6.25777	-0.00329659
chr1	VAMP3	chr1_7788285	7788285	CG	CGG	-	-0.0249658	-2.93783	-0.026544	0.979095	0.996814	-6.30074	-0.00799092
chr1	VAMP3	chr1_7788338	7788338	CG	CGG	-	-0.0574456	-2.4237	-0.169692	0.867009	0.979494	-6.22271	-0.00993189
chr1	VAMP3	chr1_7788347	7788347	CG	CGC	-	0.275363	-1.31256	0.599614	0.555702	0.907107	-6.11925	0.0423461
chr1	VAMP3	chr1_7788375	7788375	CG	CGC	-	0.496206	-1.43453	0.757409	0.457906	0.872482	-6.00508	0.0741178
chr1	VAMP3	chr1_7788382	7788382	CG	CGG	-	-0.00218562	-1.23527	-0.00552471	0.995648	0.999086	-6.26884	-0.000419832
chr1	VAMP3	chr1_7792663	7792663	CG	CGA	+	4.12749	7.53634	1.79993	0.087442	0.55663	-4.73348	0.0142523
chr1	VAMP3	chr1_7792757	7792757	CG	CGG	+	-1.92477	7.0839	-1.08002	0.293378	0.786114	-5.72213	-0.0084419
chr1	VAMP3	chr1_7794557	7794557	CG	CGG	-	-0.0098572	2.10583	-0.0137784	0.98921	0.998106	-5.98479	-0.00093174
chr1	VAMP3	chr1_7794570	7794570	CG	CGC	-	0.230831	4.13751	0.221722	0.827873	0.972285	-5.9406	0.0146045
chr1	VAMP3	chr1_7794625	7794625	CG	CGA	-	0.686365	1.53024	0.939994	0.363856	0.829481	-5.57246	0.100956
chr1	VAMP3	chr1_7796637	7796637	CG	CGA	-	-0.755894	6.75274	-0.522256	0.607405	0.921701	-6.15729	-0.000101678
chr1	VAMP3	chr1_7796676	7796676	CG	CGG	-	0.575929	3.69599	0.204624	0.839997	0.9746	-6.2815	0.0652592
chr1	VAMP3	chr1_7796713	7796713	CG	CGG	-	3.1887	5.59226	1.24583	0.227662	0.738266	-5.52145	0.084686
chr1	VAMP3	chr1_7796716	7796716	CG	CGC	-	2.21723	5.78443	0.775395	0.447455	0.867707	-5.9891	0.0528216
chr1	VAMP3	chr1_7797323	7797323	CG	CGC	-	-0.649855	8.0546	-0.358135	0.724109	0.951002	-6.22613	0.00315018
chr1	VAMP3	chr1_7797354	7797354	CG	CGA	-	0.751546	7.76751	0.280971	0.781707	0.962738	-6.26268	0.00293777
chr1	VAMP3	chr1_7797393	7797393	CG	CGG	-	0.911875	7.28734	0.317303	0.754403	0.957007	-6.2407	0.00574584
chr1	VAMP3	chr1_7807773	7807773	CG	CGA	+	-0.0788462	4.0134	-0.136392	0.892917	0.983891	-6.2797	-0.00232086
chr1	VAMP3	chr1_7807782	7807782	CG	CGG	+	0.605618	4.92042	1.60217	0.125276	0.62343	-5.06796	0.0170227
chr1	VAMP3	chr1_7807818	7807818	CG	CGT	+	-0.107884	3.74394	-0.199809	0.843709	0.974925	-6.28223	-0.00449534
chr1	VAMP3	chr1_7809395	7809395	CG	CGA	+	0.159008	-2.39684	0.441351	0.663838	0.937694	-6.17487	0.0138603
chr1	VAMP3	chr1_7809444	7809444	CG	CGC	+	-0.357319	-1.87039	-0.933592	0.361989	0.828394	-5.86392	-0.0407391
chr1	VAMP3	chr1_7809483	7809483	CG	CGC	+	0.0619664	0.721226	0.173355	0.864169	0.978968	-6.27509	0.0100386
chr1	VAMP3	chr1_7810507	7810507	CG	CGT	-	6.50719	5.77379	2.94351	0.00854331	0.231225	-2.67534	0.124621
chr1	VAMP3	chr1_7810584	7810584	CG	CGA	-	0.392142	6.92892	0.10824	0.914977	0.98745	-6.29277	0.00367743
chr1	VAMP3	chr1_7816332	7816332	CG	CGT	+	0.946428	1.80644	2.13114	0.0460742	0.445327	-4.22014	0.108654
chr1	VAMP3	chr1_7816349	7816349	CG	CGA	+	0.126513	3.376	0.179879	0.859113	0.978169	-6.28283	0.00681099
chr1	VAMP3	chr1_7816411	7816411	CG	CGA	+	-0.132001	3.12275	-0.301805	0.766012	0.959154	-6.19419	-0.00357927
[truncated: 141,554 more rows]
