# Supplementary material for: Epigenetic inactivation of the autophagy–lysosomal system in appendix in Parkinson’s disease
Source: Nat Commun. 2021 Aug 26;12:5134. doi: 10.1038/s41467-021-25474-x (PMC8390554; doi:10.1038/s41467-021-25474-x)
Supplement: Supplementary file 9 — Supplementary Data 6 [file 41467_2021_25474_MOESM9_ESM.xlsx]

## Sheet: Supplementary_Data_6
Chr	Gene	ID	SNP	Type	Seq	Str	logFC	AveExpr	t	P.Value	adj.P.Val	B	BetaFC
chr1	TP73	chr1_3269315	3269315	CG	CGA	+	-0.607102	-0.554349	-0.558687	0.583029	0.897518	-6.04397	-0.0439819
chr1	TP73	chr1_3269323	3269323	CG	CGC	+	1.67367	-1.5836	1.29972	0.209551	0.675366	-5.38365	0.162156
chr1	TP73	chr1_3269354	3269354	CG	CGC	+	-0.436225	-2.78673	-0.391637	0.69977	0.934978	-6.11669	-0.10366
chr1	TP73	chr1_3269389	3269389	CG	CGC	+	0.0376211	1.3203	0.0757143	0.940454	0.990237	-6.19807	-0.00478842
chr1	TP73	chr1_3269408	3269408	CG	CGG	+	-0.368336	0.262432	-0.496714	0.625201	0.912217	-6.07774	-0.0588733
chr1	TP73	chr1_3269434	3269434	CG	CGG	+	3.0434	0.973095	2.95723	0.00821331	0.192978	-2.56001	0.339647
chr1	TP73	chr1_3269449	3269449	CG	CGC	+	1.90502	2.65904	3.50887	0.00240393	0.11021	-1.47343	0.105146
chr1	TP73	chr1_3269657	3269657	CG	CGC	+	3.47815	5.7708	2.2237	0.0369372	0.359253	-3.96761	0.0585452
chr1	TP73	chr1_3269665	3269665	CG	CGA	+	-0.426535	0.832357	-0.603305	0.55258	0.886121	-5.95819	-0.0523267
chr1	TP73	chr1_3269674	3269674	CG	CGA	+	0.491874	3.03389	0.546121	0.590572	0.899911	-5.95839	0.0569949
chr1	TP73	chr1_3269703	3269703	CG	CGC	+	-0.015723	-0.809308	-0.0267321	0.978918	0.995914	-6.09303	-0.0063789
chr1	TP73	chr1_3269704	3269704	CG	CGT	-	1.75686	0.0409949	3.37932	0.00262642	0.115022	-1.55564	0.280373
chr1	TP73	chr1_3269711	3269711	CG	CGT	+	-0.572993	0.155775	-0.449768	0.657353	0.922552	-6.10147	-0.0894299
chr1	TP73	chr1_3269712	3269712	CG	CGT	-	1.34887	-0.418385	2.26078	0.0337089	0.345492	-3.8494	0.222676
chr1	TP73	chr1_3269774	3269774	CG	CGG	+	-1.7987	4.01267	-0.892525	0.381934	0.80428	-5.79802	-0.0936554
chr1	TP73	chr1_3269775	3269775	CG	CGG	-	-1.80502	4.29961	-1.3084	0.203872	0.669769	-5.36274	-0.129121
chr1	TP73	chr1_3269817	3269817	CG	CGT	-	2.02897	8.2156	1.14294	0.265011	0.723248	-5.60878	0.00431813
chr1	TP73	chr1_3270133	3270133	CG	CGT	-	-1.45008	7.46803	-0.66383	0.513813	0.869715	-5.9922	-0.00444318
chr1	TP73	chr1_3270172	3270172	CG	CGG	-	2.09199	8.49276	1.41002	0.172751	0.635	-5.27983	0.00577286
chr1	TP73	chr1_3272733	3272733	CG	CGT	-	0.758075	7.58806	0.402372	0.691549	0.932269	-6.1339	0.0132299
chr1	TP73	chr1_3272741	3272741	CG	CGA	-	1.10806	7.87939	0.620548	0.541693	0.881494	-6.02558	0.00358886
chr1	TP73	chr1_3272753	3272753	CG	CGT	-	-2.49067	7.4101	-1.37036	0.185304	0.650709	-5.30645	-0.0228086
chr1	TP73	chr1_3272792	3272792	CG	CGG	-	3.69773	4.52747	2.27381	0.0337909	0.345889	-3.88724	0.257026
chr1	TP73	chr1_3274631	3274631	CG	CGG	+	2.8169	8.15716	1.96596	0.0616898	0.43901	-4.45689	0.0170946
chr1	TP73	chr1_3274634	3274634	CG	CGG	+	-2.59269	7.86197	-2.2148	0.0371293	0.360091	-4.02328	-0.00900562
chr1	TP73	chr1_3274657	3274657	CG	CGC	+	-0.14689	8.07486	-0.0861811	0.93208	0.98888	-6.24885	0.000139152
chr1	TP73	chr1_3274659	3274659	CG	CGT	+	1.13445	8.54162	1.07291	0.29462	0.747126	-5.66573	0.00241102
chr1	TP73	chr1_3274672	3274672	CG	CGG	+	1.05545	7.5118	0.582554	0.565953	0.891406	-6.08324	0.0111385
chr1	TP73	chr1_3274718	3274718	CG	CGT	+	2.02266	7.34302	1.15372	0.260657	0.720034	-5.59936	0.0138286
chr1	TP73	chr1_3274735	3274735	CG	CGG	+	-0.822567	7.53026	-0.383261	0.705103	0.93654	-6.17902	-0.00368319
chr1	TP73	chr1_3274864	3274864	CG	CGC	+	2.46911	8.87678	2.21995	0.0367313	0.35848	-3.989	0.00615635
chr1	TP73	chr1_3274895	3274895	CG	CGA	+	-0.690154	7.03603	-0.563254	0.578801	0.895689	-6.08474	-0.00242783
chr1	TP73	chr1_3274976	3274976	CG	CGG	+	1.68579	6.52033	0.70454	0.488285	0.857852	-6.00573	0.0118762
chr1	TP73	chr1_3274979	3274979	CG	CGG	+	-1.71656	7.2373	-1.10291	0.281656	0.737492	-5.62747	-0.00617758
chr1	TP73	chr1_3275181	3275181	CG	CGG	-	2.0199	7.74147	1.16191	0.257379	0.717411	-5.58753	0.00755285
chr1	TP73	chr1_3275202	3275202	CG	CGG	-	-1.04443	8.27235	-0.432686	0.669339	0.926192	-6.15888	-0.00279512
chr1	TP73	chr1_3275213	3275213	CG	CGT	-	-0.175416	7.82092	-0.0745938	0.941193	0.990327	-6.24988	-0.001133
chr1	TP73	chr1_3275245	3275245	CG	CGG	-	-1.1575	8.67786	-1.13356	0.268846	0.726625	-5.59767	-0.00293468
chr1	TP73	chr1_3275258	3275258	CG	CGG	-	3.53768	8.03838	3.99375	0.00058591	0.0538217	-0.208074	0.00956016
chr1	TP73	chr1_3275271	3275271	CG	CGA	-	-2.12229	8.76691	-2.45946	0.0219976	0.291956	-3.52455	-0.00404607
chr1	TP73	chr1_3275276	3275276	CG	CGT	-	3.35946	7.47659	4.04868	0.000511644	0.0499754	-0.113519	0.0145609
chr1	TP73	chr1_3275282	3275282	CG	CGC	-	-1.00131	8.65674	-1.21596	0.236533	0.699843	-5.45124	-0.00142946
chr1	TP73	chr1_3275284	3275284	CG	CGC	-	-0.254954	9.32755	-0.224485	0.824395	0.966574	-6.22308	-0.0001527
chr1	TP73	chr1_3276567	3276567	CG	CGT	+	-0.0280833	3.38118	-0.0297007	0.976566	0.995445	-6.20687	-0.00079243
chr1	TP73	chr1_3276583	3276583	CG	CGT	+	-0.604362	3.71636	-0.379394	0.707932	0.937368	-6.11067	-0.0273516
chr1	TP73	chr1_3276589	3276589	CG	CGT	+	-1.22515	3.53336	-1.62667	0.117653	0.555703	-4.85686	-0.0980155
chr1	TP73	chr1_3276595	3276595	CG	CGG	+	1.1665	3.65806	1.18213	0.249428	0.710514	-5.47994	0.0818986
chr1	TP73	chr1_3276600	3276600	CG	CGC	+	-0.379907	4.97387	-0.246503	0.807515	0.962734	-6.20815	-0.0063264
chr1	TP73	chr1_3276652	3276652	CG	CGA	+	-1.43777	3.50528	-1.34463	0.192068	0.657682	-5.32555	-0.0907485
chr1	TP73	chr1_3276673	3276673	CG	CGT	+	-0.168093	2.39971	-0.321645	0.750674	0.948158	-6.13266	-0.0163261
chr1	TP73	chr1_3276687	3276687	CG	CGC	+	-0.490581	4.08399	-0.678356	0.504424	0.865151	-5.94193	-0.0217039
chr1	TP73	chr1_3280019	3280019	CG	CGG	-	5.73815	5.86181	2.15128	0.0447992	0.388721	-4.07973	0.14142
chr1	TP73	chr1_3284797	3284797	CG	CGG	-	-3.9167	7.88845	-2.72155	0.0122731	0.229815	-3.00561	-0.0203632
chr1	TP73	chr1_3284812	3284812	CG	CGA	-	-0.967822	7.85295	-0.593859	0.558497	0.888753	-6.07547	-0.00280409
chr1	TP73	chr1_3284817	3284817	CG	CGC	-	0.225894	7.08101	0.176723	0.861298	0.973539	-6.19173	0.00100578
chr1	TP73	chr1_3284838	3284838	CG	CGG	-	0.0164899	5.97363	0.014236	0.988766	0.998	-6.25163	0.000183474
chr1	TP73	chr1_3284845	3284845	CG	CGT	-	-1.5639	6.30203	-0.96047	0.346969	0.784471	-5.78673	-0.0146929
chr1	TP73	chr1_3284857	3284857	CG	CGG	-	-0.890333	7.35516	-1.23686	0.22882	0.69291	-5.32923	-0.00444214
chr1	TP73	chr1_3284884	3284884	CG	CGC	-	-0.899398	6.84989	-0.514697	0.611755	0.907342	-6.11651	-0.00549785
chr1	TP73	chr1_3293067	3293067	CG	CGC	+	1.80768	8.91376	1.37474	0.182672	0.647709	-5.32562	0.00270126
chr1	TP73	chr1_3293109	3293109	CG	CGG	+	-1.44807	6.99067	-1.45051	0.160636	0.620096	-5.21295	-0.00603931
chr1	TP73	chr1_3293192	3293192	CG	CGA	+	0.237067	5.94281	0.172616	0.864488	0.974553	-6.2291	0.00755208
chr1	TP73	chr1_3294574	3294574	CG	CGG	+	1.93235	8.49283	1.33673	0.195202	0.661338	-5.32705	0.00374565
chr1	TP73	chr1_3294585	3294585	CG	CGT	+	-1.05837	6.99795	-0.698223	0.492477	0.859582	-5.97145	-0.00721048
chr1	TP73	chr1_3294602	3294602	CG	CGC	+	-1.79882	8.59889	-1.29114	0.210284	0.675782	-5.39112	-0.00470263
chr1	TP73	chr1_3294628	3294628	CG	CGC	+	1.71187	8.60704	1.15167	0.26203	0.720964	-5.56136	0.00454406
chr1	TP73	chr1_3294630	3294630	CG	CGC	+	0.512053	8.09534	0.493646	0.626531	0.912737	-6.04035	0.00116956
chr1	TP73	chr1_3294644	3294644	CG	CGG	+	-0.00420156	8.88469	-0.00325939	0.997429	0.999487	-6.21126	0.000947504
chr1	TP73	chr1_3294675	3294675	CG	CGC	+	-0.931751	7.01466	-0.781706	0.442861	0.838315	-5.8438	-0.00267681
chr1	TP73	chr1_3301310	3301310	CG	CGC	+	1.60742	4.99758	1.61696	0.121078	0.561246	-4.96693	0.0526636
chr1	TP73	chr1_3301323	3301323	CG	CGC	+	1.09152	5.7743	1.40621	0.174546	0.637742	-5.20683	0.0190963
chr1	TP73	chr1_3301328	3301328	CG	CGT	+	-0.436684	5.25319	-0.431482	0.670593	0.926729	-6.12268	-0.00760088
chr1	TP73	chr1_3302024	3302024	CG	CGG	-	0.33049	2.40424	0.54722	0.589584	0.899503	-6.0912	0.0363074
chr1	TP73	chr1_3302042	3302042	CG	CGG	-	-1.36745	3.77006	-1.13626	0.267737	0.725537	-5.62157	-0.0748749
chr1	TP73	chr1_3302104	3302104	CG	CGG	-	-0.614337	7.26673	-0.348151	0.730945	0.943263	-6.18319	-0.000500495
chr1	TP73	chr1_3302149	3302149	CG	CGG	-	0.839321	6.82321	0.572911	0.572355	0.89321	-6.05745	0.00654153
chr1	TP73	chr1_3302150	3302150	CG	CGG	+	1.3121	7.8004	0.683498	0.501549	0.863671	-5.99004	0.00673464
chr1	TP73	chr1_3302151	3302151	CG	CGC	-	1.40507	7.42252	1.42833	0.166853	0.628408	-5.18323	0.00546368
chr1	TP73	chr1_3302199	3302199	CG	CGG	+	4.58341	8.1658	3.77674	0.00106238	0.0725768	-0.769888	0.02768
chr1	TP73	chr1_3302391	3302391	CG	CGA	+	-1.13791	7.84989	-1.00516	0.32545	0.768085	-5.73191	-0.00343537
chr1	TP73	chr1_3302419	3302419	CG	CGT	+	1.10292	8.67922	0.61052	0.547601	0.8839	-6.0602	0.00703603
chr1	TP73	chr1_3302433	3302433	CG	CGG	+	-0.0516043	8.30799	-0.0356192	0.971898	0.994708	-6.2154	9.09245e-05
chr1	TP73	chr1_3303786	3303786	CG	CGG	-	0.494762	8.30048	0.417912	0.67995	0.929122	-6.14404	0.00280685
chr1	TP73	chr1_3303812	3303812	CG	CGC	-	-1.22221	8.35927	-0.639785	0.528737	0.875895	-6.04759	-0.00253709
chr1	TP73	chr1_3308450	3308450	CG	CGC	+	0.43679	1.56851	1.45412	0.159643	0.619035	-5.19632	0.0562576
chr1	TP73	chr1_3308460	3308460	CG	CGG	+	0.54884	3.02965	1.10104	0.282453	0.737949	-5.60708	0.0430593
chr1	TP73	chr1_3308480	3308480	CG	CGC	+	-2.27811	5.62733	-2.04124	0.0530565	0.415233	-4.31765	-0.0403739
chr1	TP73	chr1_3308500	3308500	CG	CGA	+	0.326816	3.73069	0.513702	0.61244	0.90745	-6.08696	0.0167676
chr1	TP73	chr1_3308521	3308521	CG	CGG	+	-2.51498	5.65562	-2.32651	0.0293169	0.326575	-3.80236	-0.0404973
chr1	TP73	chr1_3308527	3308527	CG	CGG	+	-0.222405	3.2129	-0.702334	0.489633	0.858181	-5.94865	-0.0117846
chr1	TP73	chr1_3308534	3308534	CG	CGG	+	-1.64479	7.1297	-1.27824	0.214121	0.679224	-5.44876	-0.0073953
chr1	TP73	chr1_3308549	3308549	CG	CGC	+	0.186976	6.53528	0.156764	0.876821	0.977252	-6.2374	0.00103426
chr1	TP73	chr1_3308568	3308568	CG	CGT	+	0.414339	6.071	0.298609	0.767964	0.952696	-6.19571	0.00702078
chr1	TP73	chr1_3309333	3309333	CG	CGT	+	0.297115	3.19586	0.413902	0.682843	0.93009	-6.14391	0.0196915
chr1	TP73	chr1_3309362	3309362	CG	CGG	+	0.116493	3.04419	0.299032	0.767644	0.952696	-6.20238	0.0122144
chr1	TP73	chr1_3309436	3309436	CG	CGC	+	-0.547157	2.45607	-0.938554	0.35787	0.790694	-5.78167	-0.0496813
chr1	TP73	chr1_3309437	3309437	CG	CGG	-	0.329115	2.08438	0.848658	0.406844	0.818973	-5.73225	0.0400074
chr1	TP73	chr1_3309509	3309509	CG	CGA	-	4.20311	-4.55072	1.77743	0.0918279	0.509007	-4.71243	0.16433
chr1	TP73	chr1_3309525	3309525	CG	CGA	-	1.59233	-3.58952	0.947413	0.355557	0.78935	-5.71275	0.0819503
chr1	TP73	chr1_3309540	3309540	CG	CGT	-	0.881334	-4.12162	0.445833	0.660856	0.923686	-6.07418	0.00971022
chr1	TP73	chr1_3309970	3309970	CG	CGC	+	1.16357	-4.1791	0.401208	0.692392	0.932502	-6.00075	-0.0144926
chr1	TP73	chr1_3309972	3309972	CG	CGG	+	2.88356	-6.16032	1.26139	0.221248	0.685675	-5.32975	0.0376139
chr1	TP73	chr1_3309991	3309991	CG	CGC	+	5.16746	-6.01287	2.36744	0.0277763	0.319605	-3.63905	0.0838568
chr1	TP73	chr1_3310002	3310002	CG	CGA	+	-1.49246	-5.78165	-0.860356	0.399481	0.814886	-5.70569	-0.0373157
chr1	TP73	chr1_3310027	3310027	CG	CGG	+	1.49495	-5.07934	0.668223	0.511399	0.868509	-5.85516	0.0141895
chr1	TP73	chr1_3310103	3310103	CG	CGC	+	-0.745141	-4.02513	-0.459974	0.649924	0.920481	-6.14514	-0.0300547
chr1	TP73	chr1_3310115	3310115	CG	CGC	+	-0.502688	-5.03015	-0.264178	0.794034	0.95874	-6.21762	-0.00971403
chr1	TP73	chr1_3310121	3310121	CG	CGA	+	0.549634	-5.01692	0.317855	0.75351	0.948807	-6.191	0.0123421
chr1	TP73	chr1_3310133	3310133	CG	CGG	+	0.136229	-4.96044	0.089458	0.929505	0.988239	-6.23587	0.00434848
chr1	TP73	chr1_3310136	3310136	CG	CGC	+	-0.124934	-2.866	-0.217846	0.829502	0.967785	-6.18641	-0.0109173
chr1	TP73	chr1_3310149	3310149	CG	CGC	+	-0.419766	-3.79619	-0.5386	0.595422	0.901601	-6.02021	-0.026842
chr1	TP73	chr1_3310155	3310155	CG	CGC	+	-0.388369	-3.51843	-0.368576	0.715869	0.939183	-6.16512	-0.0259738
chr1	TP73	chr1_3310159	3310159	CG	CGG	+	1.29629	-5.47222	0.817525	0.422153	0.826892	-5.91199	0.0275277
chr1	TP73	chr1_3310169	3310169	CG	CGC	+	0.0331883	-6.18251	0.0484216	0.961805	0.993473	-6.19749	0.00274921
chr1	TP73	chr1_3310171	3310171	CG	CGG	+	0.813828	-4.61555	0.663782	0.513536	0.869715	-6.02414	0.0247281
chr1	TP73	chr1_3310175	3310175	CG	CGG	+	-0.439925	-5.85631	-0.249041	0.805575	0.962166	-6.22045	-0.00633639
chr1	TP73	chr1_3310180	3310180	CG	CGG	+	1.65009	-4.28461	1.17811	0.250994	0.712306	-5.52923	0.0646497
chr1	TP73	chr1_3310192	3310192	CG	CGG	+	1.35847	-4.2474	1.24429	0.226126	0.69047	-5.48347	0.0520816
chr1	TP73	chr1_3310200	3310200	CG	CGC	+	1.17242	-1.37009	2.17735	0.0401448	0.371174	-4.07719	0.156215
chr1	TP73	chr1_3310210	3310210	CG	CGC	+	0.354182	-2.45085	0.693619	0.49498	0.860731	-5.88142	0.0372376
chr1	TP73	chr1_3310213	3310213	CG	CGG	+	1.44137	-5.10246	0.948981	0.352655	0.787861	-5.80161	0.0269984
chr1	TP73	chr1_3310229	3310229	CG	CGT	+	0.917871	-5.29305	0.74455	0.464206	0.847715	-5.95382	0.0185482
chr1	TP73	chr1_3310235	3310235	CG	CGG	+	0.70047	-5.36735	0.504633	0.618695	0.909738	-6.12522	0.00466656
chr1	TP73	chr1_3310238	3310238	CG	CGC	+	1.56234	-5.62446	1.13772	0.267141	0.724927	-5.60989	0.0210577
chr1	TP73	chr1_3310240	3310240	CG	CGT	+	-0.123689	-5.39434	-0.0776362	0.9388	0.989969	-6.24287	-0.00170155
chr1	TP73	chr1_3313120	3313120	CG	CGT	+	0.868929	6.36553	0.67769	0.504838	0.865253	-6.02086	0.00560912
chr1	TP73	chr1_3313143	3313143	CG	CGC	+	-1.83846	6.68156	-2.33146	0.0290089	0.325291	-3.78153	-0.0123114
chr1	TP73	chr1_3313147	3313147	CG	CGG	+	0.515087	5.34379	0.619875	0.541532	0.881405	-5.96615	0.0104233
chr1	TP73	chr1_3313156	3313156	CG	CGG	+	0.113453	4.93072	0.123635	0.902696	0.981953	-6.23473	-2.6861e-06
chr1	TP73	chr1_3313178	3313178	CG	CGG	+	0.34085	3.56877	0.450711	0.656486	0.922075	-6.10219	0.0246764
chr1	TP73	chr1_3313185	3313185	CG	CGG	+	-0.883465	6.71758	-0.916416	0.369112	0.797528	-5.81218	-0.00420291
chr1	TP73	chr1_3313211	3313211	CG	CGG	+	-1.30766	5.1471	-0.831411	0.414429	0.822473	-5.89468	-0.032997
chr1	TP73	chr1_3314099	3314099	CG	CGT	+	-0.948161	4.01754	-0.780665	0.44309	0.838365	-5.90754	-0.0385032
chr1	TP73	chr1_3314102	3314102	CG	CGG	+	-0.207576	3.35142	-0.437957	0.66557	0.925132	-6.01688	-0.0190028
chr1	TP73	chr1_3314110	3314110	CG	CGC	+	-0.661189	5.22859	-0.41029	0.685452	0.930681	-6.1564	-0.0202754
chr1	TP73	chr1_3314113	3314113	CG	CGG	+	0.317663	5.55005	0.167145	0.868741	0.975389	-6.22443	0.00571954
chr1	TP73	chr1_3314130	3314130	CG	CGG	+	1.56905	4.98667	1.43547	0.164833	0.625739	-5.19857	0.0473469
chr1	TP73	chr1_3314143	3314143	CG	CGA	+	0.814639	5.82398	0.456753	0.652203	0.920878	-6.14821	0.00802873
chr1	TP73	chr1_3314173	3314173	CG	CGC	+	-0.62883	5.69798	-0.291402	0.773398	0.954087	-6.19447	-0.00974389
chr1	TP73	chr1_3314189	3314189	CG	CGC	+	1.14094	6.56354	0.660992	0.515291	0.870241	-6.03503	0.00877462
chr1	TP73	chr1_3314207	3314207	CG	CGT	+	-1.20829	5.96452	-0.65534	0.518856	0.872127	-6.03779	-0.021147
chr1	TP73	chr1_3314213	3314213	CG	CGG	+	3.13083	6.76651	2.08727	0.0483244	0.400289	-4.2369	0.0178031
chr1	TP73	chr1_3314216	3314216	CG	CGC	+	-0.429539	6.45398	-0.247923	0.80643	0.962365	-6.22008	-0.00305301
chr1	TP73	chr1_3314396	3314396	CG	CGA	+	-0.27883	4.7216	-0.754643	0.458245	0.844929	-5.94477	-0.0075717
chr1	TP73	chr1_3314418	3314418	CG	CGC	+	1.19022	5.87673	1.5589	0.132896	0.581364	-5.06041	0.0139551
chr1	TP73	chr1_3314443	3314443	CG	CGA	+	0.654351	5.77929	0.812494	0.424974	0.828141	-5.88463	0.00922269
chr1	TP73	chr1_3314447	3314447	CG	CGT	+	-0.957645	5.21624	-1.80164	0.0849413	0.494686	-4.7166	-0.0182857
chr1	TP73	chr1_3314506	3314506	CG	CGA	+	-0.237205	5.44742	-0.469944	0.642892	0.918319	-6.07423	-0.00403269
chr1	TP73	chr1_3316035	3316035	CG	CGG	+	-2.31103	7.82883	-1.12754	0.271328	0.728622	-5.63045	-0.0110616
chr1	TP73	chr1_3316094	3316094	CG	CGG	+	3.82783	7.47976	2.02075	0.0552935	0.422468	-4.36532	0.0187693
chr1	TP73	chr1_3316129	3316129	CG	CGG	-	-0.489376	7.76634	-0.595891	0.55773	0.888238	-5.97122	-0.00180977
chr1	TP73	chr1_3316429	3316429	CG	CGA	+	1.89939	4.94869	1.26618	0.218329	0.683013	-5.46556	0.0669168
chr1	TP73	chr1_3316469	3316469	CG	CGG	+	2.24722	3.6351	1.18102	0.249861	0.710851	-5.56797	0.182858
chr1	TP73	chr1_3316474	3316474	CG	CGT	+	0.361017	3.35042	0.26359	0.794481	0.958821	-6.19159	0.0621336
chr1	TP73	chr1_3316510	3316510	CG	CGG	+	2.86848	5.71413	1.47237	0.154695	0.611907	-5.20047	0.0579699
chr1	TP73	chr1_3317209	3317209	CG	CGG	-	0.52317	7.53902	0.365643	0.718982	0.939767	-6.09133	0.00185085
chr1	TP73	chr1_3327117	3327117	CG	CGA	+	1.65997	4.67377	0.617507	0.544795	0.882662	-6.01453	0.119876
chr1	TP73	chr1_3327204	3327204	CG	CGG	+	-1.8401	4.1091	-0.48248	0.635401	0.915872	-6.10161	-0.0850241
chr1	TP73	chr1_3327322	3327322	CG	CGA	+	-3.76969	-0.983928	-2.1871	0.0398464	0.370124	-4.03343	-0.478011
chr1	TP73	chr1_3327333	3327333	CG	CGG	+	1.15125	5.96063	0.501573	0.621035	0.910862	-6.11948	0.0103837
chr1	TP73	chr1_3327395	3327395	CG	CGC	+	1.1183	2.73945	0.595604	0.557622	0.888224	-6.01451	0.095401
chr1	TP73	chr1_3327404	3327404	CG	CGT	+	-0.323626	1.50621	-0.215532	0.831372	0.968268	-6.13481	-0.0248668
chr1	TP73	chr1_3331312	3331312	CG	CGT	+	-2.08675	6.8364	-1.50056	0.147293	0.602271	-5.15616	-0.0115176
chr1	TP73	chr1_3331328	3331328	CG	CGC	+	-1.94153	7.29822	-1.72676	0.0978379	0.520047	-4.81239	-0.00808534
chr1	TP73	chr1_3331336	3331336	CG	CGC	+	1.1753	7.68577	1.13611	0.267801	0.725588	-5.59961	0.00604996
chr1	TP73	chr1_3331895	3331895	CG	CGC	+	-0.479838	7.24599	-0.282924	0.780054	0.955718	-6.17776	0.0082463
chr1	TP73	chr1_3332446	3332446	CG	CGA	+	-3.43148	4.31727	-1.49573	0.149174	0.604924	-5.13931	-0.13987
chr1	TP73	chr1_3337688	3337688	CG	CGT	-	1.11173	8.81141	0.878047	0.39003	0.809212	-5.80981	0.00175108
chr1	TP73	chr1_3337964	3337964	CG	CGT	-	1.03359	7.46114	0.514322	0.612242	0.907408	-6.11118	0.0045737
chr1	TP73	chr1_3338004	3338004	CG	CGT	-	-1.79449	6.22641	-0.746893	0.46317	0.847369	-5.95729	-0.0181464
chr1	TP73	chr1_3338173	3338173	CG	CGT	+	0.123481	5.85911	0.12195	0.904015	0.982315	-6.2159	0.00100472
chr1	TP73	chr1_3338202	3338202	CG	CGC	+	-0.456206	5.53435	-0.413414	0.683195	0.930244	-6.14626	-0.00850639
chr1	TP73	chr1_3338216	3338216	CG	CGT	+	0.621961	5.34152	0.849549	0.404474	0.817722	-5.87921	0.0119258
chr1	TP73	chr1_3338228	3338228	CG	CGG	+	-2.75506	5.2733	-4.23031	0.000326572	0.0387246	0.309295	-0.0402723
chr1	TP73	chr1_3338305	3338305	CG	CGG	+	-0.0200422	3.28401	-0.0446075	0.964811	0.993929	-6.17396	0.00100195
chr1	TP73	chr1_3339134	3339134	CG	CGC	-	1.56827	6.45802	1.09454	0.285233	0.739695	-5.66351	0.0172951
chr1	TP73	chr1_3339248	3339248	CG	CGT	-	0.835994	5.00204	0.75536	0.457823	0.844882	-5.89829	0.0279595
chr1	TP73	chr1_3339251	3339251	CG	CGA	-	-0.287562	7.18319	-0.25301	0.802545	0.961466	-6.2114	0.00326549
chr1	TP73	chr1_3339446	3339446	CG	CGG	+	-0.860504	7.68093	-0.434186	0.668661	0.925921	-6.15105	-0.00410791
chr1	TP73	chr1_3345034	3345034	CG	CGT	-	1.18065	7.30631	0.658171	0.517069	0.870957	-6.03147	0.00463286
chr1	TP73	chr1_3345044	3345044	CG	CGG	-	1.70391	7.48401	1.12023	0.274366	0.730899	-5.62788	0.0180889
chr1	TP73	chr1_3345054	3345054	CG	CGT	-	2.85435	8.79147	2.53361	0.0186913	0.272296	-3.39037	0.00554621
chr1	TP73	chr1_3345074	3345074	CG	CGA	-	0.879956	9.72145	0.775898	0.445843	0.839865	-5.9536	0.000742372
chr1	TP73	chr1_3345083	3345083	CG	CGG	-	0.31079	7.72488	0.28164	0.780779	0.95595	-6.19002	0.00192383
chr1	TP73	chr1_3345105	3345105	CG	CGG	-	-0.21326	7.23041	-0.117103	0.907812	0.983294	-6.24578	0.00389409
chr1	TP73	chr1_3345138	3345138	CG	CGC	-	1.01108	8.75448	1.07071	0.295587	0.747835	-5.61679	0.00131867
chr1	TP73	chr1_3345147	3345147	CG	CGT	-	2.36874	7.37571	1.12657	0.271728	0.729008	-5.62423	0.0116403
chr1	TP73	chr1_3346211	3346211	CG	CGT	+	1.97927	8.51118	2.20792	0.0376675	0.361944	-3.97312	0.00554796
chr1	TP73	chr1_3346242	3346242	CG	CGC	+	2.08485	8.12782	0.925913	0.364261	0.794824	-5.82636	0.0083657
chr1	TP73	chr1_3346264	3346264	CG	CGA	+	1.62943	8.34358	1.46153	0.157618	0.615868	-5.2078	0.00668553
chr1	TP73	chr1_3346274	3346274	CG	CGA	+	-0.351836	6.77086	-0.176372	0.861571	0.973649	-6.23313	0.00115891
chr1	TP73	chr1_3346317	3346317	CG	CGT	+	-2.93689	8.482	-2.7214	0.0122773	0.229815	-3.00352	-0.0132911
chr1	TP73	chr1_3347994	3347994	CG	CGT	+	4.40374	8.49581	2.8382	0.00966724	0.207703	-2.81814	0.0157449
chr1	TP73	chr1_3348013	3348013	CG	CGT	+	0.224934	7.14279	0.0906001	0.928644	0.988029	-6.2478	0.00195856
chr1	TP73	chr1_3348023	3348023	CG	CGG	+	2.29108	6.71225	1.04279	0.30856	0.757368	-5.70777	0.0232457
chr1	TP73	chr1_3348084	3348084	CG	CGC	+	0.114141	7.09326	0.0544679	0.957062	0.992661	-6.2489	0.000953959
chr1	TP73	chr1_3348096	3348096	CG	CGG	+	3.98653	7.11909	3.09205	0.00539468	0.161013	-2.24285	0.0329164
chr1	TP73	chr1_3348106	3348106	CG	CGA	+	0.746347	6.87139	0.451534	0.6561	0.922075	-6.12253	0.00320635
chr1	TP73	chr1_3348516	3348516	CG	CGG	-	-0.520702	8.74696	-0.288124	0.775874	0.954902	-6.20982	-0.000884875
chr1	TP73	chr1_3348546	3348546	CG	CGT	-	-2.01237	7.92264	-0.846315	0.406238	0.818621	-5.8981	-0.00620089
chr1	TP73	chr1_3348572	3348572	CG	CGG	-	1.84868	8.37806	1.03001	0.313888	0.760255	-5.72447	0.00760601
chr1	TP73	chr1_3348578	3348578	CG	CGG	-	1.54777	7.73367	0.729373	0.473256	0.851109	-5.98819	0.0046816
chr1	TP73	chr1_3348604	3348604	CG	CGG	-	-0.379327	7.36484	-0.218168	0.829254	0.967785	-6.21959	-0.00184988
chr1	TP73	chr1_3350609	3350609	CG	CGG	+	1.67224	6.60198	1.28484	0.211844	0.67724	-5.44299	0.0128262
chr1	TP73	chr1_3350625	3350625	CG	CGT	+	0.371233	5.56268	0.458477	0.650983	0.92067	-6.11518	0.00737313
chr1	TP73	chr1_3350642	3350642	CG	CGG	+	-0.854365	6.11598	-0.599971	0.554486	0.887098	-6.06549	-0.00789343
chr1	TP73	chr1_3350653	3350653	CG	CGC	+	-2.48013	5.17136	-2.29001	0.0316863	0.336557	-3.88796	-0.0601136
chr1	TP73	chr1_3350680	3350680	CG	CGC	+	1.77527	5.1541	1.84168	0.0786675	0.481652	-4.66044	0.0323534
chr1	TP73	chr1_3350713	3350713	CG	CGG	+	-0.0973373	3.22602	-0.231686	0.818864	0.965316	-6.18954	-0.00508851
chr1	TP73	chr1_3350721	3350721	CG	CGC	+	-0.111544	5.02107	-0.262272	0.795484	0.95912	-6.1105	-0.00463792
chr1	TP73	chr1_3350723	3350723	CG	CGT	+	0.0425202	3.05412	0.10451	0.917685	0.985588	-6.23122	0.00374563
chr1	TP73	chr1_3350731	3350731	CG	CGC	+	-0.309963	2.69047	-0.723657	0.476691	0.85282	-5.98207	-0.0261632
chr1	TP73	chr1_3350733	3350733	CG	CGG	+	-2.3054	5.54725	-1.80249	0.0848041	0.494315	-4.7291	-0.0375811
chr1	TP73	chr1_3351075	3351075	CG	CGA	+	-0.489155	6.15977	-0.184471	0.855287	0.972247	-6.22108	-0.000479877
chr1	TP73	chr1_3353261	3353261	CG	CGG	+	0.81596	6.19861	0.79592	0.434349	0.833628	-5.91076	0.0112761
chr1	TP73	chr1_3353306	3353306	CG	CGT	+	2.19046	6.78596	3.06702	0.00552385	0.16273	-2.27138	0.0182049
chr1	TP73	chr1_3353307	3353307	CG	CGG	-	0.809314	7.60601	0.413669	0.68301	0.93019	-6.16692	0.00313153
chr1	TP73	chr1_3353311	3353311	CG	CGG	+	0.9646	7.21983	0.610079	0.547887	0.883949	-6.06673	0.00542795
chr1	TP73	chr1_3353346	3353346	CG	CGA	+	-0.657546	6.70295	-0.597935	0.555821	0.887599	-6.06561	-0.00690886
chr1	TP73	chr1_3353349	3353349	CG	CGG	+	0.451565	6.59015	0.550133	0.587618	0.899244	-6.07947	0.00636919
chr1	TP73	chr1_3353421	3353421	CG	CGG	-	0.228061	7.97726	0.108033	0.914921	0.984988	-6.24601	0.00128945
chr1	TP73	chr1_3355261	3355261	CG	CGG	+	0.0564918	4.39228	0.152596	0.880069	0.977858	-6.19128	0.00257837
chr1	TP73	chr1_3355265	3355265	CG	CGA	+	-0.0260653	3.92066	-0.102286	0.91943	0.985949	-6.08149	-0.00123705
chr1	TP73	chr1_3355301	3355301	CG	CGG	+	0.126492	3.25497	0.449377	0.657434	0.922552	-6.09334	0.00778255
chr1	TP73	chr1_3355347	3355347	CG	CGG	+	-0.117305	2.69924	-0.474702	0.639549	0.917355	-6.13592	-0.00947454
chr1	TP73	chr1_3357837	3357837	CG	CGT	-	-0.521274	5.61085	-0.226673	0.822909	0.966115	-6.19292	-0.00075143
chr1	TP73	chr1_3357842	3357842	CG	CGC	-	-1.19736	5.24972	-0.628107	0.536826	0.879412	-5.94689	-0.0142148
chr1	TP73	chr1_3357845	3357845	CG	CGA	-	-0.00968971	2.51117	-0.00371348	0.997073	0.999457	-6.19301	0.0108459
chr1	TP73	chr1_3357874	3357874	CG	CGT	-	-0.588065	0.72313	-0.196107	0.846445	0.970922	-6.17593	-0.0953256
chr1	TP73	chr1_3357888	3357888	CG	CGG	-	0.170257	0.53321	0.0843832	0.933565	0.989088	-6.15127	0.0672265
chr1	TP73	chr1_3357944	3357944	CG	CGG	-	1.36299	5.95146	0.761342	0.455069	0.843659	-5.87199	0.00942552
chr1	TP73	chr1_3358068	3358068	CG	CGC	+	-0.868831	3.33523	-2.06593	0.0504698	0.406961	-4.23216	-0.0800538
chr1	TP73	chr1_3358083	3358083	CG	CGA	+	-0.791243	2.6081	-2.03587	0.0536353	0.417249	-4.23009	-0.0752887
chr1	TP73	chr1_3358203	3358203	CG	CGA	+	-0.749175	3.15944	-1.33926	0.193782	0.659871	-5.29478	-0.0579512
chr1	TP73	chr1_3368618	3368618	CG	CGG	+	-2.15267	6.42608	-0.973425	0.342186	0.781218	-5.76017	-0.0189454
chr1	TP73	chr1_3368658	3368658	CG	CGT	+	0.946627	5.55286	1.07204	0.296705	0.748883	-5.62942	0.0189631
chr1	TP73	chr1_3368686	3368686	CG	CGC	+	0.799097	7.48494	0.600156	0.555268	0.887438	-6.02955	0.00187942
chr1	TP73	chr1_3368688	3368688	CG	CGC	+	-1.25739	8.04144	-0.812395	0.426308	0.829192	-5.90041	-0.00475757
chr1	TP73	chr1_3368717	3368717	CG	CGG	+	-2.13948	5.38731	-1.10281	0.283449	0.738635	-5.62909	-0.0433164
chr1	TP73	chr1_3369061	3369061	CG	CGG	-	0.580386	5.25585	0.267288	0.791668	0.958178	-6.2093	0.011313
chr1	TP73	chr1_3369086	3369086	CG	CGG	-	-0.396493	8.44823	-0.255366	0.800747	0.960829	-6.2095	-0.00192459
chr1	TP73	chr1_3369108	3369108	CG	CGG	-	-0.803761	7.70777	-0.488644	0.629796	0.913875	-6.13251	-0.00293933
chr1	TP73	chr1_3369148	3369148	CG	CGA	-	-1.98938	7.91398	-1.57282	0.129639	0.575882	-5.01488	-0.0061474
chr1	TP73	chr1_3369157	3369157	CG	CGC	-	0.479505	9.26815	0.310219	0.759233	0.950188	-6.19963	0.0005798
chr1	TP73	chr1_3373002	3373002	CG	CGT	+	0.324371	3.56761	1.28981	0.210142	0.675782	-5.3769	0.016625
chr1	TP73	chr1_3373014	3373014	CG	CGT	+	-0.178936	4.22992	-0.703129	0.489146	0.858058	-5.97432	-0.00752075
chr1	TP73	chr1_3373065	3373065	CG	CGG	+	0.220133	4.22173	0.710279	0.484787	0.856324	-5.98381	0.00794881
chr1	TP73	chr1_3376645	3376645	CG	CGT	-	-2.58188	6.60318	-3.42879	0.00233118	0.108791	-1.49379	-0.0333928
chr1	TP73	chr1_3376671	3376671	CG	CGG	-	1.19181	6.93385	0.83864	0.410443	0.820665	-5.90362	0.00771826
chr1	TP73	chr1_3376678	3376678	CG	CGG	-	0.953007	6.07386	0.670501	0.509324	0.867554	-6.01343	0.0143478
chr1	TP73	chr1_3376739	3376739	CG	CGC	-	-1.67412	6.70653	-1.27949	0.213687	0.678915	-5.4329	-0.0107864
chr1	TP73	chr1_3376748	3376748	CG	CGA	-	-0.239092	6.3839	-0.213124	0.833139	0.968743	-6.21743	-0.00143618
chr1	TP73	chr1_3376757	3376757	CG	CGC	-	2.56834	6.73991	1.79925	0.0853297	0.495251	-4.71992	0.0215983
chr1	TP73	chr1_3378878	3378878	CG	CGT	+	-2.79686	0.589695	-1.39967	0.176472	0.640231	-5.16353	-0.381892
chr1	TP73	chr1_3381085	3381085	CG	CGG	-	-0.177422	8.33414	-0.141828	0.888529	0.9798	-6.18973	-6.77189e-05
chr1	TP73	chr1_3388373	3388373	CG	CGC	-	0.714044	3.83347	0.262099	0.796121	0.959252	-6.1489	0.0499758
chr1	TP73	chr1_3388426	3388426	CG	CGG	-	0.0982129	5.54527	0.0279838	0.977973	0.995746	-6.20087	0.00334945
chr1	TP73	chr1_3388457	3388457	CG	CGA	-	-1.21641	4.45544	-0.471899	0.642479	0.91823	-6.08463	-0.0357914
chr1	TP73	chr1_3388779	3388779	CG	CGT	-	0.35855	5.23089	0.365168	0.718377	0.939624	-6.16825	0.00934456
chr1	TP73	chr1_3388794	3388794	CG	CGG	-	-0.25057	5.40894	-0.316218	0.754735	0.949009	-6.189	-0.00739198
chr1	TP73	chr1_3388817	3388817	CG	CGA	-	0.14228	4.92182	0.190416	0.850681	0.971736	-6.20066	0.00555179
chr1	TP73	chr1_3388848	3388848	CG	CGG	-	0.469382	5.08924	0.684478	0.500624	0.863198	-5.95078	0.0147346
chr1	TP73	chr1_3388854	3388854	CG	CGG	-	-0.697433	5.98817	-0.647866	0.523591	0.873921	-6.02408	-0.00828435
chr1	TP73	chr1_3389967	3389967	CG	CGT	-	-0.451643	5.98864	-0.375929	0.710471	0.937783	-6.11959	-0.00269243
chr1	TP73	chr1_3389970	3389970	CG	CGG	-	1.55298	6.99138	0.739092	0.467449	0.849004	-5.98122	0.0160865
chr1	TP73	chr1_3389977	3389977	CG	CGG	-	2.08938	6.21337	1.19295	0.245245	0.706907	-5.55536	0.044169
chr1	TP73	chr1_3390004	3390004	CG	CGC	-	1.58545	6.90154	0.68228	0.501986	0.863959	-6.02084	0.0115431
chr1	TP73	chr1_3390008	3390008	CG	CGG	-	0.0487013	6.34484	0.0267243	0.978914	0.995914	-6.24723	0.000386944
chr1	TP73	chr1_3390011	3390011	CG	CGC	-	0.0633217	6.73298	0.0282372	0.977721	0.995671	-6.25217	0.00377804
chr1	TP73	chr1_3390015	3390015	CG	CGC	-	4.96569	6.19891	3.0185	0.0061898	0.170961	-2.40235	0.0570618
chr1	TP73	chr1_3397965	3397965	CG	CGG	+	1.95691	7.94177	1.30577	0.204749	0.670452	-5.42657	0.00840584
chr1	TP73	chr1_3398059	3398059	CG	CGT	+	-1.85452	7.95402	-1.1029	0.28166	0.737492	-5.65711	-0.00605147
chr1	TP73	chr1_3398102	3398102	CG	CGG	+	0.0320693	7.61522	0.0199565	0.984253	0.996919	-6.25202	0.000252802
chr1	TP73	chr1_3406411	3406411	CG	CGT	+	0.901089	7.91354	0.776757	0.445346	0.83965	-5.93375	0.00383763
chr1	TP73	chr1_3406423	3406423	CG	CGG	+	-0.87336	5.99408	-0.613218	0.545847	0.883161	-6.0625	-0.0110655
chr1	TP73	chr1_3406455	3406455	CG	CGT	+	0.109274	6.8878	0.0876597	0.930918	0.988512	-6.24539	0.000530514
chr1	TP73	chr1_3406480	3406480	CG	CGA	+	1.00201	6.08486	0.972956	0.340861	0.780318	-5.75835	0.0166731
chr1	TP73	chr1_3406525	3406525	CG	CGG	+	0.776479	5.99816	0.490648	0.628399	0.913369	-6.13195	0.00762388
chr1	TP73	chr1_3406548	3406548	CG	CGC	+	-0.939523	6.39265	-0.760286	0.454933	0.843534	-5.95029	-0.00708127
chr1	TP73	chr1_3412881	3412881	CG	CGT	+	-0.0973481	5.32199	-0.0355648	0.971941	0.994708	-6.25204	-0.000112763
chr1	TP73	chr1_3412966	3412966	CG	CGC	+	0.734355	7.83141	0.501428	0.620913	0.91084	-6.08613	0.00171374
chr1	TP73	chr1_3412973	3412973	CG	CGC	+	2.23144	7.70929	1.74436	0.0946653	0.51417	-4.77646	0.00620262
chr1	TP73	chr1_3412976	3412976	CG	CGG	+	0.809901	8.58718	0.496048	0.624644	0.912067	-6.08636	0.00138901
chr1	TP73	chr1_3420385	3420385	CG	CGC	+	-2.87779	6.4054	-1.87656	0.0735341	0.468081	-4.6056	-0.025613
chr1	TP73	chr1_3420429	3420429	CG	CGC	+	0.413923	6.99177	0.289095	0.775141	0.954685	-6.20849	0.000953683
chr1	TP73	chr1_3420449	3420449	CG	CGG	+	0.284659	3.10855	0.520021	0.608099	0.906226	-6.07203	0.0222851
chr1	TP73	chr1_3420508	3420508	CG	CGG	+	-2.00171	8.25495	-1.81241	0.0832136	0.490838	-4.70437	-0.00754912
chr1	TP73	chr1_3421309	3421309	CG	CGT	-	3.59903	8.05454	2.80788	0.0106577	0.216378	-2.79601	0.0149299
chr1	TP73	chr1_3421340	3421340	CG	CGG	-	-0.750222	7.79214	-0.378019	0.709278	0.93748	-6.04213	-0.00356286
chr1	TP73	chr1_3421369	3421369	CG	CGG	-	0.308089	7.68431	0.280353	0.781999	0.956341	-5.97985	0.00226352
chr1	TP73	chr1_3422630	3422630	CG	CGG	-	2.1493	7.18472	1.72154	0.0987976	0.521799	-4.82429	0.0092984
chr1	TP73	chr1_3422687	3422687	CG	CGC	-	0.144697	8.59409	0.0931232	0.926625	0.987621	-6.24399	6.3098e-05
chr1	TP73	chr1_3422691	3422691	CG	CGG	-	-3.4025	7.43917	-2.02514	0.0548071	0.420782	-4.35798	-0.019882
chr1	TP73	chr1_3422706	3422706	CG	CGA	-	-1.66102	6.15466	-1.28475	0.211874	0.67724	-5.43254	-0.019518
chr1	TP73	chr1_3422738	3422738	CG	CGG	-	-0.278411	8.6675	-0.20335	0.840679	0.969985	-6.22263	-0.001314
chr1	TP73	chr1_3422744	3422744	CG	CGG	-	2.55686	8.53849	2.03115	0.0541481	0.418847	-4.33123	0.00519003
chr1	TP73	chr1_3422768	3422768	CG	CGC	-	2.42697	8.16214	2.03511	0.0537172	0.417552	-4.31674	0.0113295
chr1	TP73	chr1_3428770	3428770	CG	CGG	+	0.445928	5.49347	0.436309	0.666747	0.925291	-6.1492	0.00770919
chr1	TP73	chr1_3428798	3428798	CG	CGC	+	0.707537	6.06078	0.674425	0.506873	0.866131	-6.02618	0.0104688
chr1	TP73	chr1_3428839	3428839	CG	CGG	+	1.76631	5.5342	2.05368	0.0517391	0.411279	-4.20526	0.0410598
chr1	TP73	chr1_3429547	3429547	CG	CGT	+	0.404247	5.55231	0.249234	0.805645	0.962166	-6.08585	0.0234508
chr1	TP73	chr1_3433644	3433644	CG	CGC	+	0.0765305	7.89272	0.0807896	0.936427	0.989715	-6.17846	8.66748e-05
chr1	TP73	chr1_3433647	3433647	CG	CGG	+	0.173579	7.10744	0.116186	0.908685	0.983481	-6.22652	-0.00236339
chr1	TP73	chr1_3433653	3433653	CG	CGC	+	0.857819	8.33089	0.419646	0.679301	0.929002	-6.1526	0.00236535
chr1	TP73	chr1_3433686	3433686	CG	CGC	+	1.31543	7.71107	0.682001	0.503207	0.864573	-6.00086	0.00604095
chr1	TP73	chr1_3433714	3433714	CG	CGT	+	0.73349	7.67	0.397339	0.695405	0.933463	-6.16668	0.00326718
chr1	TP73	chr1_3434527	3434527	CG	CGA	-	1.13725	6.24483	2.19431	0.038753	0.365941	-4.03104	0.0112356
chr1	TP73	chr1_3434532	3434532	CG	CGG	-	0.626421	6.33142	0.700652	0.490663	0.858683	-5.95292	0.00852288
chr1	TP73	chr1_3434534	3434534	CG	CGC	-	1.175	7.92858	1.26593	0.218415	0.683013	-5.42518	0.00486331
chr1	TP73	chr1_3434542	3434542	CG	CGG	-	-2.40767	8.26116	-1.5996	0.123556	0.565961	-5.02773	-0.00692769
chr1	TP73	chr1_3434549	3434549	CG	CGG	-	-0.173232	8.73188	-0.140989	0.889126	0.979815	-6.22104	-0.000391968
chr1	TP73	chr1_3434554	3434554	CG	CGG	-	0.61581	8.84764	0.427738	0.672885	0.927246	-6.12685	0.00102341
chr1	TP73	chr1_3437876	3437876	CG	CGA	+	2.90764	6.12098	2.51296	0.0195624	0.277963	-3.45823	0.0499535
chr1	TP73	chr1_3437956	3437956	CG	CGG	+	-0.527609	7.90704	-0.423842	0.675683	0.927905	-6.16034	-0.00137028
chr1	TP73	chr1_3437993	3437993	CG	CGA	+	-0.804941	6.47883	-0.585747	0.563842	0.890686	-6.07277	-0.00189213
chr1	TP73	chr1_3438001	3438001	CG	CGC	+	-1.6343	8.1356	-1.09581	0.284687	0.739356	-5.66172	-0.00471112
chr1	TP73	chr1_3442390	3442390	CG	CGG	+	0.887805	7.81059	0.419736	0.678818	0.92887	-6.15567	0.00385463
chr1	TP73	chr1_3442466	3442466	CG	CGA	+	1.32028	6.74002	0.953649	0.350798	0.786648	-5.70021	0.00764591
chr1	TP73	chr1_3446175	3446175	CG	CGC	-	-5.68943	-4.30818	-2.07066	0.0505348	0.407085	-4.24247	-0.308048
chr1	TP73	chr1_3446180	3446180	CG	CGT	-	-4.36833	-5.25464	-2.00978	0.0570923	0.42676	-4.31695	-0.131012
chr1	TP73	chr1_3446194	3446194	CG	CGT	-	-2.51977	-4.68163	-1.09051	0.287489	0.741658	-5.56568	-0.0766038
chr1	TP73	chr1_3446218	3446218	CG	CGC	-	-2.77298	-3.74931	-1.49875	0.148393	0.603927	-5.09067	-0.184982
chr1	TP73	chr1_3446283	3446283	CG	CGC	-	-2.45965	3.0904	-1.29036	0.210551	0.675901	-5.31122	-0.173074
chr1	TP73	chr1_3446629	3446629	CG	CGC	-	2.70273	6.51319	0.962512	0.346431	0.784109	-5.78518	0.0271382
chr1	TP73	chr1_3446658	3446658	CG	CGA	-	4.98522	6.05523	2.54563	0.01857	0.271713	-3.40029	0.0992223
chr1	TP73	chr1_3446664	3446664	CG	CGA	-	4.73149	5.83953	1.35811	0.188428	0.653806	-5.35159	0.0973105
chr1	TP73	chr1_3446719	3446719	CG	CGG	-	4.11254	4.12824	1.46191	0.158145	0.616742	-5.14621	0.118437
chr1	TP73	chr1_3446915	3446915	CG	CGC	+	0.769396	3.78985	0.593896	0.558742	0.888919	-6.00987	0.0426056
chr1	TP73	chr1_3446935	3446935	CG	CGG	+	0.440827	0.783922	0.522791	0.606434	0.905674	-6.09848	0.0702645
chr1	TP73	chr1_3446944	3446944	CG	CGG	+	1.15619	3.40734	1.47632	0.15427	0.611327	-5.10989	0.104345
chr1	TP73	chr1_3446951	3446951	CG	CGA	+	-0.594338	1.62437	-0.91169	0.371981	0.799373	-5.83134	-0.0895945
chr1	TP73	chr1_3446966	3446966	CG	CGC	+	0.255782	1.60804	0.786295	0.440225	0.836745	-5.89201	0.0302282
chr1	TP73	chr1_3447014	3447014	CG	CGA	+	0.521292	-2.83303	0.614965	0.544994	0.882751	-5.97714	0.0479507
chr1	TP73	chr1_3447206	3447206	CG	CGT	-	1.44702	4.35131	0.899874	0.378572	0.802157	-5.71057	0.0713591
chr1	TP73	chr1_3447261	3447261	CG	CGG	-	0.685329	-4.6094	0.36094	0.721814	0.94046	-6.17129	0.0712872
chr1	TP73	chr1_3447275	3447275	CG	CGG	-	0.315834	-8.09083	0.1952	0.847146	0.971059	-6.17751	0.0043083
chr1	TP73	chr1_3448697	3448697	CG	CGG	+	-0.780263	6.59798	-0.380429	0.707175	0.937086	-6.17934	-0.00566073
chr1	TP73	chr1_3448733	3448733	CG	CGC	+	1.89974	9.25905	1.23632	0.22902	0.693056	-5.49253	0.0025631
chr1	TP73	chr1_3448740	3448740	CG	CGA	+	-0.304718	0.624531	-0.584005	0.564994	0.891005	-6.02231	-0.0505584
chr1	TP73	chr1_3448753	3448753	CG	CGG	+	-0.0146557	3.35405	-0.0340827	0.97311	0.994859	-6.19188	-0.00394143
chr1	TP73	chr1_3448777	3448777	CG	CGG	+	-0.0959184	4.80591	-0.0490988	0.961271	0.993396	-6.25145	-0.00170191
chr1	TP73	chr1_3448808	3448808	CG	CGT	+	-0.611576	5.89566	-0.244244	0.809242	0.963103	-6.2227	-0.0041656
chr1	TP73	chr1_3453529	3453529	CG	CGG	+	2.9127	7.5681	2.60005	0.0161288	0.256318	-3.25461	0.00919201
chr1	TP73	chr1_3456416	3456416	CG	CGC	-	0.895928	7.23551	0.54287	0.592526	0.900652	-6.09079	0.00733871
chr1	TP73	chr1_3456485	3456485	CG	CGC	-	1.62925	6.11961	1.30726	0.204251	0.670117	-5.36472	0.0116157
chr1	TP73	chr1_3456494	3456494	CG	CGT	-	0.563056	7.11709	0.328801	0.74533	0.946447	-6.19671	0.00328136
chr1	TP73	chr1_3456504	3456504	CG	CGG	-	1.89337	5.40291	0.677931	0.504689	0.865198	-6.01405	0.0316729
chr1	TP73	chr1_3456510	3456510	CG	CGA	-	0.824416	6.03004	0.574604	0.571228	0.892947	-6.06596	0.0063428
chr1	TP73	chr1_3456526	3456526	CG	CGA	-	3.41248	4.98143	2.34304	0.0282986	0.321949	-3.75689	0.0938903
chr1	TP73	chr1_3456804	3456804	CG	CGG	+	-2.5678	2.69711	-2.55918	0.0176633	0.26639	-3.34117	-0.265018
chr1	TP73	chr1_3456825	3456825	CG	CGC	+	-3.83329	3.26323	-3.34477	0.00285389	0.119116	-1.70809	-0.30606
chr1	TP73	chr1_3456830	3456830	CG	CGC	+	-2.44653	2.88898	-3.10265	0.00507934	0.156501	-2.22108	-0.242272
chr1	TP73	chr1_3456835	3456835	CG	CGG	+	-3.33112	2.19862	-4.19604	0.00035547	0.0404565	0.234586	-0.356393
chr1	TP73	chr1_3456839	3456839	CG	CGG	+	-3.54482	3.04758	-3.1405	0.00464491	0.149806	-2.15636	-0.322661
chr1	TP73	chr1_3456862	3456862	CG	CGC	+	-3.07634	3.23673	-4.47116	0.000179908	0.0281321	0.862471	-0.263571
chr1	TP73	chr1_3456870	3456870	CG	CGG	+	-2.40793	1.77864	-2.95682	0.00714818	0.181662	-2.52298	-0.302932
chr1	TP73	chr1_3456922	3456922	CG	CGC	+	-2.6064	2.9187	-3.14699	0.00457403	0.148561	-2.13721	-0.219402
chr1	TP73	chr1_3463991	3463991	CG	CGT	+	0.210333	4.57753	0.365252	0.718315	0.939624	-6.11064	0.00745949
chr1	TP73	chr1_3464030	3464030	CG	CGG	+	2.54298	5.68597	2.64116	0.0147119	0.247735	-3.20885	0.0329952
chr1	TP73	chr1_3464037	3464037	CG	CGT	+	-0.0154102	5.97339	-0.0152986	0.987928	0.997785	-6.24614	0.000564295
chr1	TP73	chr1_3464048	3464048	CG	CGG	+	0.65911	5.87984	0.770097	0.449207	0.841512	-5.93192	0.00922314
chr1	TP73	chr1_3464056	3464056	CG	CGG	+	0.252809	6.24059	0.337173	0.739094	0.94494	-6.18365	0.0021721
chr1	TP73	chr1_3464091	3464091	CG	CGG	+	0.0686327	5.61098	0.0607668	0.952078	0.991796	-6.25067	0.000877005
chr1	TP73	chr1_3464327	3464327	CG	CGG	+	0.850848	8.70827	0.658973	0.516868	0.870924	-6.01757	0.000867844
chr1	TP73	chr1_3464353	3464353	CG	CGG	+	2.62263	6.80109	1.40169	0.175195	0.638443	-5.26428	0.076077
chr1	TP73	chr1_3467843	3467843	CG	CGC	-	0.382132	5.37547	0.330502	0.744061	0.946079	-6.1813	0.00494514
chr1	TP73	chr1_3467901	3467901	CG	CGT	-	-1.57031	5.68984	-1.64397	0.114005	0.549151	-4.93863	-0.0247587
chr1	TP73	chr1_3467961	3467961	CG	CGA	-	-1.33032	5.36422	-1.76279	0.0914377	0.508127	-4.73359	-0.0254874
chr1	TP73	chr1_3467979	3467979	CG	CGT	-	0.651415	3.10973	1.12565	0.272112	0.729437	-5.62855	0.0436874
chr1	TP73	chr1_3471580	3471580	CG	CGG	-	-2.98628	6.44026	-1.94021	0.0695051	0.458662	-4.43795	-0.0292851
chr1	TP73	chr1_3472026	3472026	CG	CGG	+	0.175738	4.22218	0.270271	0.789402	0.95768	-6.16619	0.00823733
chr1	TP73	chr1_3472036	3472036	CG	CGA	+	1.25697	4.98954	1.4745	0.154124	0.611077	-5.15476	0.0422141
chr1	TP73	chr1_3472058	3472058	CG	CGC	+	0.23161	4.73357	0.370885	0.714173	0.938687	-6.15496	0.00943365
chr1	TP73	chr1_3472061	3472061	CG	CGT	+	0.546248	2.8827	1.45673	0.158926	0.618042	-5.21686	0.0433365
chr1	TP73	chr1_3472076	3472076	CG	CGG	+	1.75867	5.96093	1.20411	0.240992	0.703681	-5.54467	0.0220082
chr1	TP73	chr1_3472100	3472100	CG	CGG	+	-0.252054	1.78336	-0.668744	0.510424	0.868032	-6.02914	-0.0340863
chr1	TP73	chr1_3472126	3472126	CG	CGG	+	-0.115247	4.78111	-0.21967	0.828097	0.967636	-6.19041	-0.00130174
chr1	TP73	chr1_3472142	3472142	CG	CGA	+	-0.0504537	3.10686	-0.124039	0.90238	0.981935	-6.10304	-0.00721635
chr1	TP73	chr1_3473115	3473115	CG	CGC	-	-1.71075	6.8008	-0.973558	0.340569	0.780095	-5.78404	-0.0113117
chr1	TP73	chr1_3473137	3473137	CG	CGC	-	1.4227	7.04827	1.02989	0.313946	0.76031	-5.68349	0.0157838
chr1	TP73	chr1_3473170	3473170	CG	CGG	-	1.56203	5.58537	1.13578	0.267933	0.725685	-5.59233	0.0339772
chr1	TP73	chr1_3473187	3473187	CG	CGG	-	2.5047	7.61941	1.55534	0.133742	0.582778	-5.08928	0.00885826
chr1	TP73	chr1_3473203	3473203	CG	CGT	-	6.31106	6.06677	6.47944	1.40886e-06	0.00152484	5.34923	0.13519
chr1	TP73	chr1_3494166	3494166	CG	CGG	+	-1.711	-5.38839	-0.543888	0.593331	0.900943	-5.87918	-0.0400419
chr1	TP73	chr1_3494171	3494171	CG	CGT	+	-3.6442	-3.84182	-0.924767	0.367573	0.796476	-5.61307	-0.253853
chr1	TP73	chr1_3494179	3494179	CG	CGG	+	-3.47569	-5.64232	-1.43164	0.169738	0.63167	-5.04217	-0.198927
chr1	TP73	chr1_3494221	3494221	CG	CGG	+	-6.06722	-4.52241	-1.83662	0.0831863	0.49073	-4.49587	-0.402333
chr1	TP73	chr1_3494234	3494234	CG	CGT	+	-5.22884	-3.69276	-1.72191	0.102584	0.528634	-4.6678	-0.365599
chr1	TP73	chr1_3494828	3494828	CG	CGG	-	5.06851	7.12392	5.57574	1.19783e-05	0.00598355	3.37998	0.0517556
chr1	TP73	chr1_3494830	3494830	CG	CGC	-	-0.685734	6.44979	-0.397298	0.69487	0.933412	-6.16881	-0.00565122
chr1	TP73	chr1_3494848	3494848	CG	CGC	-	-0.592212	7.30768	-0.466209	0.645522	0.919351	-6.13578	-0.0102526
chr1	TP73	chr1_3494851	3494851	CG	CGC	-	-0.81686	7.46488	-1.03216	0.312904	0.759488	-5.66809	-0.00345826
chr1	TP73	chr1_3494882	3494882	CG	CGT	-	1.26536	6.98841	0.608804	0.548717	0.884374	-6.06704	0.0105879
chr1	TP73	chr1_3494894	3494894	CG	CGA	-	2.19676	5.40324	1.13504	0.268239	0.726071	-5.62099	0.0434753
chr1	TP73	chr1_3494949	3494949	CG	CGT	-	-1.07252	6.63552	-0.746046	0.46332	0.847451	-5.97063	-0.0121149
chr1	TP73	chr1_3508546	3508546	CG	CGG	+	-0.699853	7.26008	-0.408156	0.686995	0.93114	-6.16847	-0.0026692
chr1	TP73	chr1_3508553	3508553	CG	CGG	+	0.15549	6.63928	0.107667	0.915209	0.985035	-6.24324	-0.0012856
chr1	TP73	chr1_3508560	3508560	CG	CGG	+	1.85487	7.31302	1.21475	0.236984	0.700157	-5.53269	0.0107668
chr1	TP73	chr1_3508571	3508571	CG	CGA	+	-0.21425	6.15481	-0.131609	0.896457	0.980784	-6.24397	8.27757e-05
chr1	TP73	chr1_3508772	3508772	CG	CGT	+	-2.97826	8.227	-1.36741	0.184927	0.650184	-5.35011	-0.00835133
chr1	TP73	chr1_3508884	3508884	CG	CGC	+	1.25879	7.90599	1.25368	0.222757	0.687153	-5.41952	0.00791956
chr1	TP73	chr1_3508915	3508915	CG	CGT	+	-0.592787	7.16647	-0.51725	0.610001	0.906826	-6.1118	-0.00127766
chr1	TP73	chr1_3508920	3508920	CG	CGG	+	1.6356	6.44301	0.874885	0.390828	0.809786	-5.87261	0.0281308
chr1	TP73	chr1_3508950	3508950	CG	CGC	+	1.58115	7.42081	0.765878	0.451664	0.842252	-5.96145	0.0083833
chr1	TP73	chr1_3509019	3509019	CG	CGT	+	1.09547	6.50952	0.534029	0.598529	0.902834	-6.10327	0.0134447
chr1	TP73	chr1_3512697	3512697	CG	CGG	+	0.395286	8.22173	0.581557	0.566614	0.891599	-6.03457	0.00101397
chr1	TP73	chr1_3512719	3512719	CG	CGG	+	-0.42044	5.99796	-0.433344	0.668868	0.925968	-6.15163	-0.00371181
chr1	TP73	chr1_3512777	3512777	CG	CGG	+	1.88157	7.87998	1.68286	0.10615	0.535148	-4.86707	0.00452042
chr1	TP73	chr1_3512784	3512784	CG	CGG	+	-3.23489	7.23694	-2.58982	0.0165005	0.258714	-3.31003	-0.0192858
chr1	TP73	chr1_3512831	3512831	CG	CGG	+	0.0848932	9.24396	0.148099	0.883576	0.978507	-6.18998	0.000103676
chr1	TP73	chr1_3515920	3515920	CG	CGG	+	-0.156723	3.57014	-0.590399	0.560774	0.889657	-6.06258	-0.00795436
chr1	TP73	chr1_3515950	3515950	CG	CGC	+	0.363056	3.83793	0.940423	0.356932	0.79008	-5.77121	0.017373
chr1	TP73	chr1_3515951	3515951	CG	CGA	-	1.88575	6.1611	1.68385	0.106589	0.535971	-4.88234	0.0282796
chr1	TP73	chr1_3515956	3515956	CG	CGG	+	0.345087	3.24378	1.20529	0.240546	0.703429	-5.49744	0.022358
chr1	TP73	chr1_3515957	3515957	CG	CGA	-	2.30682	6.87718	1.74115	0.0958645	0.516025	-4.80244	0.015203
chr1	TP73	chr1_3516052	3516052	CG	CGA	-	0.0736586	6.79043	0.0428712	0.966198	0.994178	-6.25031	0.00453563
chr1	TP73	chr1_3517834	3517834	CG	CGA	+	-0.294949	4.31883	-0.329091	0.745114	0.946427	-6.16732	-0.00533683
chr1	TP73	chr1_3517845	3517845	CG	CGG	+	0.742935	5.62808	0.628709	0.535835	0.879017	-6.03538	0.0121451
chr1	TP73	chr1_3517875	3517875	CG	CGC	+	0.4457	5.3855	0.51353	0.612559	0.907529	-6.09127	0.00792924
chr1	TP73	chr1_3517903	3517903	CG	CGC	+	2.01114	6.85365	1.83595	0.0795402	0.483829	-4.6651	0.0156317
chr1	TP73	chr1_3517927	3517927	CG	CGC	+	2.15083	7.22404	1.58766	0.12624	0.570512	-5.04797	0.0115407
chr1	TP73	chr1_3517935	3517935	CG	CGC	+	-1.72688	7.15632	-1.42132	0.168859	0.630877	-5.2603	-0.0158258
chr1	TP73	chr1_3526553	3526553	CG	CGA	+	-0.656299	7.02508	-0.603532	0.552157	0.88595	-6.05295	0.000132948
chr1	TP73	chr1_3526595	3526595	CG	CGG	+	0.675883	6.73942	0.416311	0.681105	0.929641	-6.16244	0.00812645
chr1	TP73	chr1_3526634	3526634	CG	CGC	+	-0.0591082	7.45697	-0.0282297	0.977726	0.995671	-6.25228	0.000440019
chr1	TP73	chr1_3526637	3526637	CG	CGT	+	1.99299	7.56738	1.02514	0.31613	0.761971	-5.73599	0.00822805
chr1	TP73	chr1_3526662	3526662	CG	CGT	+	1.22612	7.94726	0.678371	0.504415	0.865151	-6.0108	0.00335143
chr1	TP73	chr1_3526673	3526673	CG	CGG	+	-0.551417	8.03431	-0.524629	0.604943	0.905468	-6.10787	-0.000444746
chr1	TP73	chr1_3527127	3527127	CG	CGG	-	-1.57741	-4.22049	-0.982102	0.336434	0.777307	-5.7587	-0.0812872
chr1	TP73	chr1_3527134	3527134	CG	CGT	-	-0.277388	-7.1472	-0.150336	0.881832	0.978179	-6.2285	-0.00123004
chr1	TP73	chr1_3527139	3527139	CG	CGG	-	-1.88219	-7.81251	-1.15119	0.261672	0.72084	-5.57558	-0.00649701
chr1	TP73	chr1_3527174	3527174	CG	CGA	-	-4.25108	-6.65695	-2.77042	0.0109828	0.219527	-2.93653	-0.0458619
chr1	TP73	chr1_3530964	3530964	CG	CGC	-	-0.138616	8.48742	-0.0838367	0.933957	0.989212	-6.23341	0.000230119
chr1	TP73	chr1_3531042	3531042	CG	CGT	-	2.58351	7.80601	1.46323	0.157785	0.616082	-5.19348	0.0158044
chr1	TP73	chr1_3532714	3532714	CG	CGG	-	1.91763	8.28128	1.79179	0.0865495	0.497677	-4.73124	0.00498054
chr1	TP73	chr1_3532716	3532716	CG	CGC	-	0.488746	7.98726	0.33829	0.738263	0.944809	-6.18986	0.00227705
chr1	TP73	chr1_3532724	3532724	CG	CGC	-	0.76745	8.61331	0.61035	0.547711	0.883932	-6.04318	0.00155292
chr1	TP73	chr1_3532732	3532732	CG	CGT	-	0.0168468	-0.359618	0.0458796	0.963809	0.993687	-6.20296	0.00207583
chr1	TP73	chr1_3533354	3533354	CG	CGC	-	-0.497014	6.90442	-0.452005	0.655568	0.921913	-6.11449	-0.00321999
chr1	TP73	chr1_3533359	3533359	CG	CGC	-	0.353798	4.9612	0.695941	0.493552	0.859996	-5.99703	0.00666777
chr1	TP73	chr1_3533369	3533369	CG	CGT	-	-0.848106	6.0471	-1.20925	0.23905	0.702248	-5.49939	-0.00604335
chr1	TP73	chr1_3533378	3533378	CG	CGG	-	-0.954759	7.42212	-0.62685	0.537031	0.879486	-6.05467	-0.00443505
chr1	TP73	chr1_3533392	3533392	CG	CGG	-	0.109775	6.7682	0.0783382	0.938248	0.989922	-6.24618	0.00267878
chr1	TP73	chr1_3535267	3535267	CG	CGC	+	-0.0941536	2.59039	-0.34686	0.731901	0.943574	-6.04919	-0.00910127
chr1	TP73	chr1_3535273	3535273	CG	CGA	+	0.348242	-0.458045	0.901741	0.376692	0.801356	-5.82781	0.0588448
chr1	TP73	chr1_3535299	3535299	CG	CGT	+	0.320323	0.987605	0.772535	0.447792	0.840751	-5.90765	0.0496934
chr1	TP73	chr1_3535318	3535318	CG	CGC	+	2.35339	5.41519	1.93291	0.0658561	0.449998	-4.48807	0.0416201
chr1	TP73	chr1_3546425	3546425	CG	CGT	-	-0.647222	7.91682	-0.403976	0.690023	0.931914	-6.13491	-0.00196981
chr1	TP73	chr1_3546443	3546443	CG	CGC	-	0.153511	8.26837	0.134064	0.894537	0.980687	-6.18121	0.000900119
chr1	TP73	chr1_3546454	3546454	CG	CGA	-	-1.33927	5.74897	-0.583924	0.565048	0.891005	-6.08245	-0.0218889
chr1	TP73	chr1_3546468	3546468	CG	CGC	-	-1.8137	7.97404	-0.906828	0.374053	0.800152	-5.83958	-0.0052648
chr1	TP73	chr1_3546474	3546474	CG	CGA	-	-5.46937	7.46251	-3.10808	0.00501472	0.15558	-2.23002	-0.0368858
chr1	TP73	chr1_3546486	3546486	CG	CGT	-	2.14686	7.81108	2.25075	0.0344298	0.348652	-3.93207	0.00690617
chr1	TP73	chr1_3546735	3546735	CG	CGG	-	1.19948	2.83797	1.46438	0.156844	0.614729	-5.12312	0.120004
chr1	TP73	chr1_3546773	3546773	CG	CGC	-	0.966929	5.66165	0.597095	0.556371	0.887783	-6.06982	0.0167832
chr1	TP73	chr1_3546796	3546796	CG	CGG	-	0.691443	3.23994	0.621299	0.540612	0.881009	-5.98078	0.0503938
chr1	TP73	chr1_3546825	3546825	CG	CGT	-	-0.268619	1.46105	-0.683443	0.501265	0.863554	-5.96684	-0.0417173
chr1	TP73	chr1_3548894	3548894	CG	CGA	+	0.345162	6.72869	0.172324	0.864715	0.974622	-6.23775	0.00459243
chr1	TP73	chr1_3548926	3548926	CG	CGC	+	0.186348	8.92647	0.218954	0.828649	0.967685	-6.14526	0.000195742
chr1	TP73	chr1_3548943	3548943	CG	CGG	+	-3.27705	7.9986	-2.23252	0.0357756	0.353965	-3.99486	-0.0120477
chr1	TP73	chr1_3548952	3548952	CG	CGC	+	-0.510633	9.0567	-0.484675	0.632565	0.914754	-6.09872	-0.000568502
chr1	TP73	chr1_3548956	3548956	CG	CGC	+	2.99055	5.91728	3.7075	0.00118387	0.0765714	-0.876472	0.0488522
chr1	TP73	chr1_3548958	3548958	CG	CGG	+	-1.15733	7.8564	-0.566202	0.576829	0.89489	-6.08081	-0.00388476
chr1	TP73	chr1_3548984	3548984	CG	CGG	+	3.42619	7.13884	2.26938	0.0331022	0.342672	-3.91817	0.0259636
chr1	TP73	chr1_3548991	3548991	CG	CGC	+	-0.954896	7.96971	-0.860709	0.398426	0.814332	-5.81351	-0.00248592
chr1	TP73	chr1_3548993	3548993	CG	CGA	+	1.56616	8.4429	0.998884	0.328413	0.770843	-5.74733	0.00518139
chr1	TP73	chr1_3549029	3549029	CG	CGG	+	1.09488	7.3658	0.781798	0.442437	0.838011	-5.92527	0.0040222
chr1	TP73	chr1_3549236	3549236	CG	CGA	-	0.43666	3.3358	1.3457	0.191729	0.657279	-5.29095	0.0261429
chr1	TP73	chr1_3549297	3549297	CG	CGG	-	0.0825511	4.95691	0.261498	0.796074	0.959252	-6.1631	0.00170001
chr1	TP73	chr1_3549349	3549349	CG	CGT	-	-0.351585	4.9629	-0.933891	0.360219	0.79225	-5.79931	-0.00815576
chr1	TP73	chr1_3549370	3549370	CG	CGC	-	0.819365	5.24879	1.77067	0.0900872	0.505405	-4.72813	0.0163753
chr1	TP73	chr1_3550198	3550198	CG	CGG	-	-0.824399	4.97937	-1.32231	0.199275	0.665739	-5.38818	-0.0259704
chr1	TP73	chr1_3550207	3550207	CG	CGT	-	2.34754	6.77455	1.36051	0.187068	0.652349	-5.35884	0.0182541
chr1	TP73	chr1_3550215	3550215	CG	CGT	-	-0.794495	6.50606	-0.473011	0.640736	0.917757	-6.13158	-0.00828424
chr1	TP73	chr1_3550222	3550222	CG	CGG	-	-0.13158	7.20178	-0.105607	0.916825	0.985398	-6.24705	0.000205691
chr1	TP73	chr1_3550230	3550230	CG	CGG	-	-1.30429	6.80141	-0.707545	0.486451	0.856954	-6.00245	-0.00690107
chr1	TP73	chr1_3550261	3550261	CG	CGA	-	-0.984534	7.04849	-0.888747	0.383489	0.805139	-5.85949	-0.00477429
chr1	TP73	chr1_3550326	3550326	CG	CGT	-	-0.323844	5.22602	-0.380307	0.707264	0.937128	-6.14899	-0.00728881
chr1	TP73	chr1_3551601	3551601	CG	CGG	-	-0.0455425	2.57546	-0.169126	0.8672	0.975117	-6.17905	-0.00404085
chr1	TP73	chr1_3551621	3551621	CG	CGT	-	0.134724	4.36771	0.262296	0.795466	0.95911	-6.19625	0.00369624
chr1	TP73	chr1_3551635	3551635	CG	CGC	-	1.65838	5.68854	1.99211	0.0585592	0.43043	-4.41665	0.0339811
chr1	TP73	chr1_3551676	3551676	CG	CGG	-	-0.287378	6.49268	-0.233378	0.817566	0.964974	-6.21707	0.00028116
chr1	TP73	chr1_3551681	3551681	CG	CGG	-	-1.58954	6.49517	-1.12232	0.273493	0.730407	-5.63656	-0.0130976
chr1	TP73	chr1_3551688	3551688	CG	CGC	-	-2.58984	6.34836	-2.55566	0.0178015	0.267123	-3.3617	-0.0294286
chr1	TP73	chr1_3551692	3551692	CG	CGA	-	0.404195	4.96102	1.35636	0.188363	0.653675	-5.27754	0.0111719
chr1	TP73	chr1_3551921	3551921	CG	CGC	+	-2.75724	7.92743	-1.32867	0.197199	0.663797	-5.3979	-0.0166485
chr1	TP73	chr1_3551978	3551978	CG	CGT	+	-1.09058	8.56242	-1.07371	0.294268	0.746896	-5.6718	-0.00159888
chr1	TP73	chr1_3551984	3551984	CG	CGT	+	1.6974	7.52293	1.28114	0.213118	0.678351	-5.43259	0.00677119
chr1	TP73	chr1_3552025	3552025	CG	CGG	+	-0.568104	8.17372	-0.361348	0.721191	0.940316	-6.15127	-0.00260299
chr1	TP73	chr1_3553361	3553361	CG	CGT	-	-0.416093	4.17524	-1.32365	0.198835	0.665419	-5.3482	-0.0137986
chr1	TP73	chr1_3553363	3553363	CG	CGC	-	-1.13146	4.68519	-2.11296	0.045852	0.392488	-4.20471	-0.0292206
chr1	TP73	chr1_3553396	3553396	CG	CGG	-	-0.898312	5.24262	-1.74013	0.0954205	0.515326	-4.76044	-0.0291238
chr1	TP73	chr1_3553417	3553417	CG	CGA	-	-0.685812	4.96178	-1.00986	0.323238	0.767083	-5.70498	-0.0177086
chr1	TP73	chr1_3553422	3553422	CG	CGC	-	-0.399237	6.48894	-0.356265	0.724942	0.941253	-6.189	-0.0042358
chr1	TP73	chr1_3553792	3553792	CG	CGA	+	0.972805	6.60537	0.588257	0.562186	0.889941	-6.0772	0.00660129
chr1	TP73	chr1_3553850	3553850	CG	CGG	+	2.36245	7.10429	1.64725	0.113325	0.547912	-4.96467	0.0140641
chr1	TP73	chr1_3553870	3553870	CG	CGC	+	-1.44717	7.00443	-0.778384	0.444406	0.838958	-5.94682	-0.00616479
chr1	TP73	chr1_3553909	3553909	CG	CGG	+	-1.67219	5.55807	-1.78551	0.0875887	0.49996	-4.69189	-0.0249004
chr1	TP73	chr1_3555795	3555795	CG	CGG	-	1.04356	6.36238	0.677509	0.504951	0.865311	-6.0219	0.0167945
chr1	TP73	chr1_3555872	3555872	CG	CGT	+	1.19764	6.81412	0.540277	0.594284	0.901211	-6.10679	0.00912797
chr1	TP73	chr1_3555873	3555873	CG	CGG	-	0.481368	6.29365	0.312564	0.757474	0.949743	-6.20314	0.00836312
chr1	TP73	chr1_3555885	3555885	CG	CGT	+	0.838864	8.13559	0.596028	0.557072	0.888098	-6.0466	0.00211496
chr1	TP73	chr1_3555886	3555886	CG	CGC	-	0.145154	7.38688	0.190632	0.850514	0.971736	-6.19832	0.001573
chr1	TP73	chr1_3555894	3555894	CG	CGA	-	1.88178	6.14563	1.37117	0.183767	0.649011	-5.34078	0.0231936
chr1	TP73	chr1_3555932	3555932	CG	CGC	+	2.14832	7.068	2.62241	0.0153429	0.251059	-3.22366	0.011993
chr1	TP73	chr1_3555933	3555933	CG	CGC	-	-0.164477	6.93704	-0.101275	0.920224	0.986106	-6.24752	-0.00114824
chr1	TP73	chr1_3556649	3556649	CG	CGC	-	-0.111284	9.26613	-0.0872592	0.931233	0.988578	-6.24843	-0.000107216
chr1	TP73	chr1_3556690	3556690	CG	CGT	-	1.51588	6.64575	1.09632	0.284467	0.739168	-5.65457	0.0120187
chr1	TP73	chr1_3556706	3556706	CG	CGT	-	0.16926	6.20672	0.136686	0.892488	0.980402	-6.22417	0.000925375
chr1	TP73	chr1_3556716	3556716	CG	CGT	-	0.134293	5.95561	0.21825	0.829191	0.967785	-6.20077	0.00187095
chr1	TP73	chr1_3556759	3556759	CG	CGG	-	-2.29448	7.80731	-1.75903	0.0920896	0.509486	-4.764	-0.00594131
chr1	TP73	chr1_3556778	3556778	CG	CGA	-	-0.398318	8.23883	-0.228838	0.82105	0.965715	-6.2262	-0.000950604
chr1	TP73	chr1_3559502	3559502	CG	CGC	+	1.01002	4.0288	0.354417	0.726458	0.941734	-6.16933	0.0664557
chr1	TP73	chr1_3563759	3563759	CG	CGG	-	2.32171	8.38848	2.83221	0.00953467	0.206271	-2.78437	0.00585782
chr1	TP73	chr1_3563794	3563794	CG	CGT	-	3.98929	7.56498	2.72653	0.0121353	0.228831	-3.01929	0.0242696
chr1	TP73	chr1_3563837	3563837	CG	CGT	-	1.72928	6.36947	1.96044	0.062369	0.440794	-4.43751	0.0226957
chr1	TP73	chr1_3563874	3563874	CG	CGT	-	1.60948	5.35992	1.32743	0.197603	0.664196	-5.38896	0.0375367
chr1	TP73	chr1_3567638	3567638	CG	CGT	+	-1.95796	-8.08252	-1.2061	0.241431	0.703958	-5.44181	-0.00696539
chr1	TP73	chr1_3567650	3567650	CG	CGC	+	-1.92123	-8.37686	-1.48452	0.152791	0.60948	-5.08564	-0.00653796
chr1	TP73	chr1_3567675	3567675	CG	CGG	+	-3.79928	-7.80015	-3.14396	0.00497431	0.155083	-2.09589	-0.0142374
chr1	TP73	chr1_3567679	3567679	CG	CGC	+	-1.26125	-7.68318	-0.823532	0.419625	0.825586	-5.7955	-0.0071314
chr1	TP73	chr1_3567697	3567697	CG	CGA	+	-0.310948	-6.48324	-0.133949	0.894741	0.980687	-6.13112	-0.0249287
chr1	TP73	chr1_3567713	3567713	CG	CGC	+	4.08108	-5.03082	3.19259	0.00444762	0.146481	-2.01928	0.0967353
chr1	TP73	chr1_3567715	3567715	CG	CGC	+	1.50352	-4.95064	0.995623	0.330969	0.772963	-5.64131	0.0384901
chr1	TP73	chr1_3567717	3567717	CG	CGC	+	-3.9188	-5.21582	-1.6505	0.113983	0.549151	-4.86304	-0.117357
chr1	TP73	chr1_3567719	3567719	CG	CGT	+	1.97265	-6.84442	1.29171	0.210742	0.676097	-5.25859	0.013716
chr1	TP73	chr1_3567729	3567729	CG	CGG	+	-1.46852	-6.18984	-0.634928	0.532455	0.877464	-5.92787	-0.0112278
chr1	TP73	chr1_3567738	3567738	CG	CGG	+	0.213533	-7.39376	0.136214	0.892973	0.980469	-6.10441	-0.000397016
chr1	TP73	chr1_3570290	3570290	CG	CGC	+	-0.609691	4.86968	-0.665579	0.512408	0.869065	-5.96824	-0.0231126
chr1	TP73	chr1_3570292	3570292	CG	CGT	+	-0.751557	2.71967	-2.08826	0.0482273	0.400289	-4.22393	-0.0653341
chr1	TP73	chr1_3570315	3570315	CG	CGC	+	-1.92035	5.10469	-1.30108	0.206324	0.672209	-5.43077	-0.0519589
chr1	TP73	chr1_3570343	3570343	CG	CGG	+	-0.451876	5.21522	-0.397842	0.694475	0.933177	-6.10919	-0.0113484
chr1	TP73	chr1_3570382	3570382	CG	CGG	+	-1.77626	7.02239	-1.86325	0.0754575	0.473292	-4.5814	-0.0139254
chr1	TP73	chr1_3570421	3570421	CG	CGT	+	-0.631832	4.5457	-1.33359	0.195608	0.662002	-5.36643	-0.0246911
chr1	TP73	chr1_3571507	3571507	CG	CGA	+	0.150648	3.39454	0.831194	0.414549	0.822533	-5.87226	0.00812445
chr1	TP73	chr1_3571519	3571519	CG	CGC	+	-0.00674053	4.40683	-0.0220477	0.982603	0.996742	-6.23604	-0.000454336
chr1	TP73	chr1_3571539	3571539	CG	CGG	+	-0.578186	3.62324	-2.13043	0.0442355	0.386411	-4.16446	-0.0267242
chr1	TP73	chr1_3571543	3571543	CG	CGA	+	-0.313079	3.69598	-1.26986	0.217039	0.68175	-5.44348	-0.0149173
chr1	TP73	chr1_3571564	3571564	CG	CGG	+	0.587223	3.89408	1.90001	0.070249	0.460336	-4.51572	0.0243947
chr1	TP73	chr1_3571567	3571567	CG	CGG	+	0.00253924	4.0847	0.00803528	0.993659	0.998849	-6.23614	0.00132225
chr1	TP73	chr1_3571587	3571587	CG	CGA	+	-0.273266	4.5444	-0.864748	0.396252	0.813164	-5.82084	-0.00787643
chr1	TP73	chr1_3571607	3571607	CG	CGC	+	-0.135005	4.8152	-0.448895	0.657777	0.92265	-6.1175	-0.00328283
chr1	TP73	chr1_3571609	3571609	CG	CGT	+	0.0182985	5.16451	0.0663088	0.947714	0.991322	-6.21648	9.02554e-05
chr1	TP73	chr1_3571615	3571615	CG	CGG	+	-0.422781	4.52273	-1.03541	0.311417	0.758742	-5.72448	-0.0114365
chr1	TP73	chr1_3589879	3589879	CG	CGC	+	-4.14148	-0.363721	-1.42713	0.171016	0.633199	-5.11844	-0.432495
chr1	TP73	chr1_3595669	3595669	CG	CGG	+	1.39726	7.22801	1.01352	0.321524	0.766059	-5.72332	0.00771478
chr1	TP73	chr1_3595697	3595697	CG	CGG	+	0.928022	7.03762	0.516812	0.610301	0.906867	-6.11702	0.00501231
chr1	TP73	chr1_3595710	3595710	CG	CGC	+	-1.40614	7.07432	-1.24614	0.225461	0.689875	-5.48249	-0.00907775
chr1	TP73	chr1_3595712	3595712	CG	CGC	+	-0.760067	7.02403	-0.467844	0.64437	0.918729	-6.13221	-0.00609906
chr1	TP73	chr1_3595728	3595728	CG	CGC	+	-2.0445	7.04068	-1.43252	0.165666	0.627025	-5.25776	-0.0150179
chr1	TP73	chr1_3598057	3598057	CG	CGC	-	0.945779	8.39877	0.900981	0.377522	0.801758	-5.80549	0.00333638
chr1	TP73	chr1_3598065	3598065	CG	CGC	-	-0.483724	7.25895	-0.746474	0.463418	0.847494	-5.93081	-0.00248742
chr1	TP73	chr1_3598111	3598111	CG	CGC	-	-0.5558	8.12257	-0.46884	0.643875	0.918607	-6.10366	-0.00102253
chr1	TP73	chr1_3602794	3602794	CG	CGC	-	-0.0202039	5.76603	-0.0169042	0.986661	0.997422	-6.25253	0.00141432
chr1	TP73	chr1_3602803	3602803	CG	CGG	-	0.308868	6.96476	0.386146	0.702995	0.935934	-6.14099	0.00351488
chr1	TP73	chr1_3602816	3602816	CG	CGT	-	-1.00364	6.34222	-0.765447	0.451915	0.842296	-5.96143	-0.00866881
chr1	TP73	chr1_3602828	3602828	CG	CGG	-	-0.480367	5.35807	-0.473088	0.640682	0.917757	-6.12393	-0.014774
chr1	TP73	chr1_3602835	3602835	CG	CGT	-	-1.94759	5.52848	-2.08033	0.049013	0.402481	-4.20881	-0.0361796
chr1	TP73	chr1_3602855	3602855	CG	CGG	-	-1.36769	7.03925	-0.819755	0.420907	0.826472	-5.91968	-0.00768019
chr1	TP73	chr1_3602904	3602904	CG	CGG	-	-0.924676	4.46848	-2.06126	0.0509507	0.408779	-4.24145	-0.027898
chr1	TP73	chr1_3602917	3602917	CG	CGC	-	0.730683	7.08354	0.685133	0.500218	0.863136	-6.00991	0.00586882
chr1	TP73	chr1_3605234	3605234	CG	CGT	+	-3.03212	1.89744	-1.25756	0.225925	0.690291	-5.40254	-0.288576
chr1	TP73	chr1_3606445	3606445	CG	CGG	+	-1.15518	8.007	-0.602372	0.552915	0.886234	-6.06452	-0.00276724
chr1	TP73	chr1_3606507	3606507	CG	CGG	+	-0.21922	7.07681	-0.107946	0.91499	0.985021	-6.24536	-6.12621e-05
chr1	TP73	chr1_3616144	3616144	CG	CGT	+	0.314184	2.99916	0.507172	0.616941	0.909046	-6.06018	0.0236863
chr1	TP73	chr1_3616153	3616153	CG	CGG	+	0.177358	4.8174	0.154288	0.878751	0.977455	-6.22876	0.00462672
chr1	TP73	chr1_3616216	3616216	CG	CGT	+	0.861587	3.59951	1.61475	0.120222	0.559976	-4.89091	0.0615659
chr1	TP73	chr1_3616229	3616229	CG	CGG	+	-0.445373	3.29004	-0.967393	0.343574	0.782213	-5.76605	-0.0336395
chr1	TP73	chr1_3624702	3624702	CG	CGT	-	0.491088	0.35863	0.825182	0.418277	0.825026	-5.85016	0.0835391
chr1	TP73	chr1_3624730	3624730	CG	CGG	-	-0.0946741	-0.408497	-0.0954227	0.924858	0.987065	-6.21337	-0.00687938
chr1	TP73	chr1_3624781	3624781	CG	CGC	-	-1.29373	-1.96374	-1.00706	0.32504	0.767835	-5.70271	-0.139523
chr1	TP73	chr1_3624786	3624786	CG	CGT	-	-0.747849	-1.23072	-0.693541	0.495351	0.860942	-5.93201	-0.106848
chr1	TP73	chr1_3624794	3624794	CG	CGC	-	-0.166562	-0.246478	-0.230681	0.81973	0.965473	-6.10687	-0.0249071
chr1	TP73	chr1_3628885	3628885	CG	CGT	-	0.66962	6.63914	0.265416	0.793092	0.958635	-6.21724	0.00446408
chr1	TP73	chr1_3628921	3628921	CG	CGC	-	6.08772	3.86048	3.23338	0.00372546	0.135848	-1.94233	0.203032
chr1	TP73	chr1_3628926	3628926	CG	CGA	-	1.02791	7.0907	0.552098	0.586293	0.898457	-6.07762	0.0117961
chr1	TP73	chr1_3628940	3628940	CG	CGG	-	4.00762	7.50059	3.7483	0.00107135	0.0730893	-0.782082	0.0198492
chr1	TP73	chr1_3628945	3628945	CG	CGG	-	-2.61628	7.19567	-1.49202	0.149504	0.60537	-5.1467	-0.012239
chr1	TP73	chr1_3629791	3629791	CG	CGT	-	0.613456	2.17504	0.199394	0.844372	0.97061	-5.96281	0.0594588
chr1	TP73	chr1_3629812	3629812	CG	CGG	-	1.89023	-0.00391514	0.481319	0.636562	0.916287	-5.91269	0.184552
chr1	TP73	chr1_3629821	3629821	CG	CGC	-	-0.417096	2.21608	-0.0981494	0.922987	0.986733	-6.01848	-0.0240697
chr1	TP73	chr1_3629863	3629863	CG	CGG	-	1.18981	-0.906542	0.282517	0.781033	0.95595	-5.98827	0.0954315
chr1	TP73	chr1_3631497	3631497	CG	CGG	-	0.0973477	3.40125	0.199564	0.843604	0.970601	-6.19227	0.00608337
chr1	TP73	chr1_3631542	3631542	CG	CGG	-	0.526166	4.33133	0.58899	0.561702	0.889884	-5.98531	0.0200032
chr1	TP73	chr1_3631546	3631546	CG	CGT	-	0.670617	3.81705	1.41415	0.170929	0.633117	-5.17962	0.0345781
chr1	TP73	chr1_3631548	3631548	CG	CGC	-	0.749283	4.56443	0.772102	0.448043	0.840883	-5.88752	0.0228822
chr1	TP73	chr1_3631570	3631570	CG	CGC	-	-0.986991	4.61924	-1.2871	0.211069	0.6765	-5.40065	-0.0291155
chr1	TP73	chr1_3631573	3631573	CG	CGC	-	0.51139	3.74223	0.905355	0.374816	0.800329	-5.74741	0.0286267
chr1	TP73	chr1_3631577	3631577	CG	CGG	-	-0.440446	3.65665	-0.838857	0.410324	0.820565	-5.88234	-0.0226401
chr1	TP73	chr1_3631616	3631616	CG	CGA	-	0.970696	3.83876	1.51844	0.142752	0.596133	-5.08519	0.0532615
chr1	TP73	chr1_3635592	3635592	CG	CGT	-	7.10085	-1.8128	2.77838	0.0125683	0.231567	-2.95454	0.401819
chr1	TP73	chr1_3635907	3635907	CG	CGC	+	2.96318	7.43922	2.08748	0.0483043	0.400289	-4.25287	0.0197938
chr1	TP73	chr1_3635930	3635930	CG	CGG	+	-0.745724	5.85688	-0.590024	0.56102	0.889688	-6.05791	-0.010001
chr1	TP73	chr1_3635943	3635943	CG	CGA	+	-0.376946	3.97389	-0.364034	0.719212	0.939857	-6.14222	-0.00839498
chr1	TP73	chr1_3635948	3635948	CG	CGG	+	-0.737289	4.832	-0.645072	0.525367	0.87473	-5.98517	-0.0315733
chr1	TP73	chr1_3635955	3635955	CG	CGG	+	0.0945824	5.46826	0.0804249	0.936606	0.989734	-6.1733	0.0012553
chr1	TP73	chr1_3635980	3635980	CG	CGG	+	3.47668	4.59983	2.31808	0.0298498	0.32822	-3.78479	0.157061
chr1	TP73	chr1_3636872	3636872	CG	CGC	-	0.690542	4.19858	1.7303	0.0971934	0.518702	-4.79491	0.0280129
chr1	TP73	chr1_3636910	3636910	CG	CGA	-	-0.0438451	3.41989	-0.159556	0.874646	0.976828	-6.17249	-0.0021986
chr1	TP73	chr1_3636959	3636959	CG	CGT	-	0.76179	4.92597	1.60752	0.121806	0.562377	-4.98194	0.0200751
chr1	TP73	chr1_3645961	3645961	CG	CGC	+	0.623592	4.40051	2.10483	0.0466216	0.394929	-4.20538	0.0202397
chr1	TP73	chr1_3645984	3645984	CG	CGG	+	0.240979	2.64068	0.848137	0.405244	0.818235	-5.88593	0.0205149
chr1	TP73	chr1_3646012	3646012	CG	CGT	+	0.572957	3.35929	2.54969	0.0180385	0.268824	-3.37854	0.0316288
chr1	TP73	chr1_3648253	3648253	CG	CGA	+	1.99014	5.99617	0.955408	0.350434	0.78648	-5.7429	0.0362709
chr1	TP73	chr1_3648296	3648296	CG	CGT	+	3.14815	5.40766	1.38481	0.180906	0.645117	-5.27202	0.102186
chr1	TP73	chr1_3648308	3648308	CG	CGC	+	-1.75725	6.3277	-1.18771	0.248445	0.709607	-5.51561	-0.0163014
chr1	TP73	chr1_3648331	3648331	CG	CGG	+	-3.03636	5.59551	-1.79814	0.0868061	0.498161	-4.68712	-0.0856803
chr1	TP73	chr1_3648800	3648800	CG	CGA	+	-1.79738	5.0366	-2.47329	0.0213423	0.288227	-3.51595	-0.0361506
chr1	TP73	chr1_3648835	3648835	CG	CGT	+	-0.359502	3.4767	-1.03769	0.310375	0.758147	-5.68807	-0.0198012
chr1	TP73	chr1_3648850	3648850	CG	CGC	+	-1.05181	4.64399	-2.19266	0.0388864	0.366543	-4.00113	-0.0346672
chr1	TP73	chr1_3648852	3648852	CG	CGT	+	-1.85523	4.04242	-2.14413	0.0430034	0.382339	-4.07711	-0.0784745
chr1	TP73	chr1_3648869	3648869	CG	CGC	+	-0.551967	3.68043	-0.552958	0.585714	0.89823	-6.06603	-0.0287819
chr1	TP73	chr1_3648878	3648878	CG	CGC	+	0.681513	-0.952548	0.789455	0.43804	0.835776	-5.86372	0.101737
chr1	TP73	chr1_3648901	3648901	CG	CGC	+	0.347295	-0.0688745	1.50718	0.145598	0.6002	-5.11085	0.0593621
chr1	TP73	chr1_3648922	3648922	CG	CGT	+	-0.595502	2.26395	-2.42468	0.0237289	0.301644	-3.59798	-0.0616704
chr1	TP73	chr1_3649744	3649744	CG	CGA	-	-0.528756	3.6579	-0.417292	0.680397	0.92933	-6.10604	-0.04939
chr1	TP73	chr1_3649755	3649755	CG	CGG	-	-1.19957	0.806796	-1.50034	0.14735	0.602326	-5.15579	-0.18145
chr1	TP73	chr1_3649772	3649772	CG	CGG	-	-1.15433	3.376	-0.889593	0.383044	0.804818	-5.83254	-0.076949
chr1	TP73	chr1_3649819	3649819	CG	CGG	-	-2.48272	6.03823	-1.01065	0.32287	0.76692	-5.75045	-0.0312714
chr1	TP73	chr1_3650074	3650074	CG	CGC	-	-5.07518	-1.18296	-1.58807	0.126783	0.571149	-4.9873	-0.413165
chr1	TP73	chr1_3650159	3650159	CG	CGT	+	-4.90464	0.587945	-2.55263	0.0208437	0.285388	-3.31344	-0.477038
chr1	TP73	chr1_3650160	3650160	CG	CGC	-	-0.649866	1.22351	-0.207441	0.837606	0.969371	-6.15198	-0.050899
chr1	TP73	chr1_3650168	3650168	CG	CGC	+	-5.82668	0.305236	-3.88969	0.00122107	0.078056	-0.767206	-0.539224
chr1	TP73	chr1_3650169	3650169	CG	CGG	-	-2.09801	0.944162	-1.4327	0.166239	0.627878	-5.13253	-0.303432
chr1	TP73	chr1_3650170	3650170	CG	CGC	+	-3.89329	-0.104546	-2.38968	0.0290038	0.325287	-3.53301	-0.435258
chr1	TP73	chr1_3650171	3650171	CG	CGC	-	-3.15815	2.98901	-1.26198	0.220394	0.685124	-5.39817	-0.213953
chr1	TP73	chr1_3650173	3650173	CG	CGG	+	-4.34216	0.805875	-1.89889	0.0750696	0.472381	-4.44208	-0.494188
chr1	TP73	chr1_3650174	3650174	CG	CGG	-	-4.60803	2.78168	-1.73819	0.0963947	0.517164	-4.73791	-0.350379
chr1	TP73	chr1_3650226	3650226	CG	CGC	+	-2.27703	2.42014	-1.02459	0.320233	0.765278	-5.55722	-0.239642
chr1	TP73	chr1_3650542	3650542	CG	CGC	-	1.03295	2.85515	2.88848	0.0083757	0.195105	-2.64464	0.0789202
chr1	TP73	chr1_3650587	3650587	CG	CGC	-	-0.070038	4.69916	-0.102308	0.919413	0.985949	-6.19397	-0.00212156
chr1	TP73	chr1_3650609	3650609	CG	CGG	-	0.457933	0.652873	1.66047	0.110615	0.543339	-4.88903	0.0761121
chr1	TP73	chr1_3652026	3652026	CG	CGG	-	-0.299496	4.85242	-0.28619	0.777336	0.954971	-6.17873	0.0004833
chr1	TP73	chr1_3652037	3652037	CG	CGT	-	0.565984	4.63498	0.536918	0.596564	0.902066	-6.0561	0.0152907
chr1	TP73	chr1_3652135	3652135	CG	CGA	-	-0.287618	6.20418	-0.219006	0.828609	0.967685	-6.22196	-0.00299405
chr1	TP73	chr1_3652138	3652138	CG	CGG	-	-0.364038	4.29777	-0.432212	0.669678	0.926272	-6.07814	-0.00925141
chr1	TP73	chr1_3652377	3652377	CG	CGC	+	1.12496	8.60609	0.864198	0.396547	0.813181	-5.85772	0.00254177
chr1	TP73	chr1_3652395	3652395	CG	CGA	+	-1.60683	7.71159	-1.01736	0.319735	0.764881	-5.72986	-0.00837894
chr1	TP73	chr1_3652417	3652417	CG	CGT	+	1.52866	7.6886	0.562827	0.579087	0.895833	-6.09444	0.00551335
chr1	TP73	chr1_3653078	3653078	CG	CGC	-	-1.80314	7.51816	-1.58456	0.126942	0.571532	-5.04179	-0.00989224
chr1	TP73	chr1_3653090	3653090	CG	CGG	-	0.414447	7.11539	0.251765	0.803495	0.961761	-6.21561	0.00276329
chr1	TP73	chr1_3653100	3653100	CG	CGT	-	-0.090992	5.83427	-0.0618784	0.951203	0.991627	-6.23883	-0.00142073
chr1	TP73	chr1_3653108	3653108	CG	CGG	-	-0.502537	5.48748	-0.750674	0.460584	0.846077	-5.8805	-0.0194076
chr1	TP73	chr1_3653182	3653182	CG	CGT	-	0.133665	6.01084	0.0881866	0.930504	0.988379	-6.24725	0.00163534
chr1	TP73	chr1_3654920	3654920	CG	CGA	+	2.81279	7.83435	1.57629	0.128838	0.574591	-5.06175	0.0137646
chr1	TP73	chr1_3654932	3654932	CG	CGG	+	2.30735	8.35017	1.63953	0.114932	0.550798	-4.96736	0.00999795
chr1	TP73	chr1_3654952	3654952	CG	CGG	+	-1.31848	7.26469	-1.01849	0.319211	0.764381	-5.7281	-0.00852936
chr1	TP73	chr1_3654965	3654965	CG	CGA	+	-0.448032	8.41891	-0.353603	0.72691	0.941971	-6.1503	0.000126129
chr1	TP73	chr1_3654970	3654970	CG	CGC	+	-0.216623	8.90718	-0.194635	0.847415	0.971119	-6.15368	-0.000240056
chr1	TP73	chr1_3654993	3654993	CG	CGG	+	2.14854	9.11888	1.93342	0.0657899	0.44981	-4.50871	0.00458313
chr1	TP73	chr1_3655004	3655004	CG	CGA	+	-1.07323	8.73698	-0.555945	0.583704	0.897728	-6.0942	-0.00237412
chr1	TP73	chr1_3655021	3655021	CG	CGG	+	1.15384	7.60678	0.528775	0.60211	0.904443	-6.10231	0.0021954
chr1	TP73	chr1_3655029	3655029	CG	CGG	+	0.618106	8.03577	0.376577	0.709996	0.937591	-6.15706	0.00130585
chr1	TP73	chr1_3659405	3659405	CG	CGG	+	0.878125	5.61647	1.49076	0.149832	0.605505	-5.04328	0.0188673
chr1	TP73	chr1_3659434	3659434	CG	CGG	+	-1.04069	6.22137	-1.14865	0.262696	0.721467	-5.59347	-0.0152886
chr1	TP73	chr1_3659443	3659443	CG	CGT	+	1.15791	5.94431	1.10791	0.279538	0.73536	-5.64125	0.016563
chr1	TP73	chr1_3659446	3659446	CG	CGT	+	0.378095	5.61539	0.359127	0.722829	0.94065	-6.16892	0.00582207
chr1	TP73	chr1_3659458	3659458	CG	CGT	+	0.445039	5.72153	0.490473	0.628522	0.913394	-6.11703	0.00741776
chr1	TP73	chr1_3659513	3659513	CG	CGA	+	0.321131	5.86204	0.421195	0.677586	0.92852	-6.09796	0.00980569
chr1	TP73	chr1_3659529	3659529	CG	CGA	+	-0.700252	6.18315	-1.03834	0.31008	0.757983	-5.65706	-0.0063252
chr1	TP73	chr1_3659797	3659797	CG	CGA	+	0.138075	5.09879	0.318211	0.753243	0.94876	-6.17917	0.00328547
chr1	TP73	chr1_3659870	3659870	CG	CGG	+	-0.464905	4.40527	-1.32523	0.198322	0.664757	-5.35662	-0.0168764
chr1	TP73	chr1_3659886	3659886	CG	CGA	+	-0.258919	2.33689	-0.97551	0.339621	0.779456	-5.77811	-0.0246776
chr1	TP73	chr1_3659905	3659905	CG	CGG	+	-0.103463	4.20285	-0.345919	0.732599	0.943599	-6.1448	-0.00352749
chr1	TP73	chr1_3659908	3659908	CG	CGG	+	-0.0379433	4.23572	-0.0977613	0.922983	0.986733	-6.22366	-0.000566022
chr1	TP73	chr1_3659934	3659934	CG	CGC	+	-0.0235536	3.97372	-0.0734766	0.942072	0.990425	-6.19854	-0.0010115
chr1	TP73	chr1_3661373	3661373	CG	CGC	-	0.462347	8.77354	0.579754	0.568676	0.892025	-6.02394	0.000773103
chr1	TP73	chr1_3665873	3665873	CG	CGA	-	-0.130259	5.95061	-0.0745882	0.941198	0.990327	-6.24535	0.00971566
chr1	TP73	chr1_3665938	3665938	CG	CGT	-	1.12439	7.90709	0.562734	0.579149	0.895833	-6.09299	0.00644717
chr1	TP73	chr1_3665957	3665957	CG	CGC	-	1.72055	6.81892	0.895019	0.380198	0.802998	-5.85202	0.0187964
chr1	TP73	chr1_3684214	3684214	CG	CGG	+	0.283589	8.16092	0.159839	0.874426	0.976796	-6.22467	0.000885062
chr1	TP73	chr1_3684224	3684224	CG	CGT	+	1.52654	3.88754	1.1929	0.245265	0.706941	-5.53631	0.0741609
chr1	TP73	chr1_3684265	3684265	CG	CGG	+	0.724793	3.43249	0.347725	0.73126	0.943409	-6.16627	0.0494147
chr1	TP73	chr1_3685546	3685546	CG	CGG	-	0.0234441	8.30198	0.0161425	0.987262	0.997532	-6.2374	0.000432116
chr1	TP73	chr1_3685550	3685550	CG	CGC	-	-2.7152	7.49219	-3.47905	0.00206449	0.102387	-1.36711	-0.027414
chr1	TP73	chr1_3685574	3685574	CG	CGA	-	-1.2222	6.66559	-0.730887	0.472349	0.850643	-5.98671	-0.00619423
chr1	TP73	chr1_3685595	3685595	CG	CGA	-	1.47622	6.98269	0.931877	0.361236	0.792751	-5.824	0.00894948
chr1	TP73	chr1_3685623	3685623	CG	CGC	-	0.271426	7.62039	0.203837	0.840303	0.969985	-6.21637	0.00251941
chr1	TP73	chr1_3685626	3685626	CG	CGA	-	2.70636	6.71238	2.29022	0.0316726	0.336557	-3.8813	0.0206207
chr1	TP73	chr1_3685642	3685642	CG	CGT	-	-0.165584	6.5011	-0.197339	0.845324	0.97061	-6.20543	0.000503415
chr1	TP73	chr1_3685651	3685651	CG	CGA	-	-0.789728	6.70707	-0.522538	0.606374	0.90566	-6.08778	-0.00517159
chr1	TP73	chr1_3685660	3685660	CG	CGC	-	2.46048	7.32432	1.82785	0.0807883	0.486644	-4.68306	0.0181191
chr1	TP73	chr1_3685665	3685665	CG	CGG	-	-1.18285	6.8167	-0.923121	0.365683	0.795724	-5.82971	-0.00844225
chr1	TP73	chr1_3689898	3689898	CG	CGC	+	-0.532505	7.51876	-0.461536	0.649022	0.920154	-6.11865	-0.00120234
chr1	TP73	chr1_3689934	3689934	CG	CGT	+	0.230229	0.72385	0.383863	0.704827	0.936431	-6.15242	0.0331571
chr1	TP73	chr1_3689972	3689972	CG	CGG	+	0.709779	5.40749	0.65848	0.517179	0.870957	-5.9668	0.037895
chr1	TP73	chr1_3689992	3689992	CG	CGG	+	-4.50596	6.70961	-2.93696	0.0077171	0.187158	-2.58739	-0.0640526
chr1	TP73	chr1_3690011	3690011	CG	CGT	+	-0.7288	6.24517	-0.315058	0.755737	0.949199	-6.1988	-0.0133108
chr1	TP73	chr1_3690020	3690020	CG	CGT	+	-0.201746	6.19523	-0.155008	0.878252	0.977369	-6.17775	-0.0141053
chr1	TP73	chr1_3690132	3690132	CG	CGG	-	-2.86343	5.72518	-1.76102	0.0955699	0.515671	-4.69489	-0.0746636
chr1	TP73	chr1_3690200	3690200	CG	CGT	-	0.840088	2.4714	0.599071	0.556746	0.887997	-5.9568	0.0467407
chr1	TP73	chr1_3690203	3690203	CG	CGA	-	-0.405214	2.74894	-0.182773	0.857062	0.972483	-6.14027	-0.09199
chr1	TP73	chr1_3690423	3690423	CG	CGA	-	-0.111517	8.59556	-0.0878426	0.930775	0.988511	-6.23702	0.00222565
chr1	TP73	chr1_3690439	3690439	CG	CGG	-	-0.20804	8.47445	-0.168461	0.867718	0.975265	-6.23153	-0.000379839
chr1	TP73	chr1_3690453	3690453	CG	CGG	-	1.33797	7.65383	0.59662	0.556683	0.887929	-6.0738	0.00599724
chr1	TP73	chr1_3690495	3690495	CG	CGG	-	-1.24151	7.16266	-0.551361	0.58679	0.898733	-6.08034	-0.00754601
chr1	TP73	chr1_3692255	3692255	CG	CGC	-	0.948406	6.50319	0.459251	0.650857	0.920644	-6.10479	0.0106588
chr1	TP73	chr1_3692286	3692286	CG	CGT	-	1.5988	-1.38792	0.840435	0.4103	0.820565	-5.81651	0.129353
chr1	TP73	chr1_3692317	3692317	CG	CGC	-	2.93943	4.75903	1.72935	0.0986834	0.521627	-4.77536	0.0772466
chr1	TP73	chr1_3695626	3695626	CG	CGG	+	1.05662	-2.81847	2.8092	0.0100514	0.210589	-2.83671	0.0785627
chr1	TP73	chr1_3695659	3695659	CG	CGT	+	0.535179	-5.0421	0.629632	0.535241	0.878745	-6.01499	0.014103
chr1	TP73	chr1_3695694	3695694	CG	CGA	+	0.765809	-2.54606	2.24287	0.0350053	0.350989	-3.94143	0.0699894
chr1	TP73	chr1_3695699	3695699	CG	CGG	+	1.18549	-3.10961	2.17135	0.0406482	0.373394	-4.07406	0.0979864
chr1	TP73	chr1_3695712	3695712	CG	CGG	+	1.17873	-2.05999	2.90952	0.00797776	0.190196	-2.63693	0.123968
chr1	TP73	chr1_3696070	3696070	CG	CGC	+	0.261071	-1.84132	0.558518	0.581975	0.897059	-6.0917	0.03618
chr1	TP73	chr1_3696095	3696095	CG	CGA	+	-0.0207009	-2.43947	-0.0360467	0.971561	0.994708	-6.23013	-0.000981116
chr1	TP73	chr1_3696109	3696109	CG	CGT	+	0.243074	-2.44961	0.517923	0.609539	0.906645	-6.07385	0.0283056
chr1	TP73	chr1_3696137	3696137	CG	CGG	+	0.792282	-2.74191	0.933577	0.360377	0.792338	-5.81958	0.0797606
chr1	TP73	chr1_3696143	3696143	CG	CGT	+	0.0169398	-3.66643	0.0209966	0.983432	0.996856	-6.23346	0.0245334
chr1	TP73	chr1_3696159	3696159	CG	CGC	+	0.34253	-2.54427	0.426797	0.67356	0.927491	-6.15902	0.0374416
chr1	TP73	chr1_3696181	3696181	CG	CGC	+	0.480362	-2.669	0.621113	0.540732	0.881068	-6.05062	0.0496929
chr1	TP73	chr1_3700770	3700770	CG	CGG	-	-1.34364	5.83134	-0.494601	0.626664	0.912785	-6.08183	-0.0109713
chr1	TP73	chr1_3700824	3700824	CG	CGT	-	2.15616	4.71444	1.02186	0.319933	0.765	-5.65371	0.119056
chr1	TP73	chr1_3700864	3700864	CG	CGG	-	4.18962	4.68751	2.33731	0.0307544	0.332401	-3.76378	0.139446
chr1	TP73	chr1_3700877	3700877	CG	CGT	-	-0.0334994	6.00746	-0.0157187	0.987626	0.997648	-6.20267	-0.00223588
chr1	TP73	chr1_3700995	3700995	CG	CGG	+	-1.30479	5.17664	-1.82309	0.0815291	0.487588	-4.6381	-0.0277947
chr1	TP73	chr1_3701003	3701003	CG	CGT	+	0.563036	4.81258	1.29871	0.207123	0.672977	-5.33894	0.0140309
chr1	TP73	chr1_3701038	3701038	CG	CGA	+	-0.663059	5.16773	-1.19758	0.243476	0.705713	-5.49602	-0.0191958
chr1	TP73	chr1_3701070	3701070	CG	CGC	+	-0.480425	5.63533	-0.716792	0.480835	0.854644	-5.94568	-0.0072519
chr1	TP73	chr1_3701076	3701076	CG	CGG	+	-0.157682	3.20599	-0.464992	0.64638	0.919579	-6.13886	-0.00910911
chr1	TP73	chr1_3701088	3701088	CG	CGG	+	1.41129	4.14784	1.04052	0.309091	0.757535	-5.70838	0.0573804
chr1	TP73	chr1_3702157	3702157	CG	CGA	+	-0.62507	0.842551	-1.34816	0.191556	0.657033	-5.34857	-0.0948659
chr1	TP73	chr1_3702158	3702158	CG	CGT	-	0.0498893	0.842491	0.16429	0.870961	0.97575	-6.20085	0.00781468
chr1	TP73	chr1_3702170	3702170	CG	CGG	+	0.343177	2.74684	0.573114	0.572478	0.89325	-5.99961	0.0269094
chr1	TP73	chr1_3702171	3702171	CG	CGA	-	-0.0400747	3.00555	-0.10498	0.917316	0.985489	-6.19441	-0.00270412
chr1	TP73	chr1_3702175	3702175	CG	CGC	+	-3.54062	3.81341	-5.1932	3.47764e-05	0.0110322	2.39011	-0.150119
chr1	TP73	chr1_3702176	3702176	CG	CGG	-	0.162103	3.49174	0.328931	0.745232	0.946432	-6.19061	0.0080069
chr1	TP73	chr1_3702188	3702188	CG	CGC	+	-1.29705	1.19665	-3.02095	0.0063608	0.172652	-2.42082	-0.187689
chr1	TP73	chr1_3702189	3702189	CG	CGA	-	-0.0218184	1.71951	-0.0638635	0.94964	0.991366	-6.24149	-0.00272098
chr1	TP73	chr1_3702199	3702199	CG	CGG	+	0.229266	1.43563	0.601451	0.553792	0.886531	-5.94879	0.0320259
chr1	TP73	chr1_3702200	3702200	CG	CGC	-	-0.0242428	1.40799	-0.0713106	0.943777	0.990516	-6.24366	-0.00214718
chr1	TP73	chr1_3702204	3702204	CG	CGC	+	0.788179	2.08288	1.39999	0.175696	0.63911	-5.27689	0.0806602
chr1	TP73	chr1_3702205	3702205	CG	CGC	-	-0.06091	2.99736	-0.190383	0.850706	0.971736	-6.17903	-0.00338317
chr1	TP73	chr1_3702208	3702208	CG	CGA	+	0.323594	1.24588	1.16235	0.257759	0.71771	-5.51033	0.0466837
chr1	TP73	chr1_3702209	3702209	CG	CGT	-	-0.0346678	1.38658	-0.104261	0.917881	0.985665	-6.23997	-0.00413468
chr1	TP73	chr1_3705628	3705628	CG	CGG	-	0.0580484	3.22463	0.248681	0.805851	0.962166	-6.19676	0.00414304
chr1	TP73	chr1_3705643	3705643	CG	CGT	-	0.290737	3.9424	1.15506	0.260119	0.719581	-5.56588	0.0113027
chr1	TP73	chr1_3705694	3705694	CG	CGT	+	0.384037	2.54584	1.13042	0.270137	0.727564	-5.62751	0.0340644
chr1	TP73	chr1_3705695	3705695	CG	CGG	-	0.396374	2.56757	1.35833	0.187747	0.65311	-5.36065	0.0328907
chr1	TP73	chr1_3705711	3705711	CG	CGC	+	-0.413765	3.8309	-1.1693	0.254454	0.715291	-5.55426	-0.0184289
chr1	TP73	chr1_3705712	3705712	CG	CGA	-	0.219499	3.84748	0.775028	0.446347	0.840102	-5.93972	0.00912985
chr1	TP73	chr1_3705738	3705738	CG	CGG	+	-0.102796	3.49983	-0.338179	0.738345	0.944823	-6.11336	-0.00532747
chr1	TP73	chr1_3705739	3705739	CG	CGC	-	0.080592	3.73629	0.256069	0.800211	0.960697	-6.17867	0.00449107
chr1	TP73	chr1_3705742	3705742	CG	CGT	+	0.223837	2.79575	0.87553	0.390484	0.809511	-5.8524	0.0181004
chr1	TP73	chr1_3705743	3705743	CG	CGG	-	0.22611	2.84715	0.895945	0.379714	0.802787	-5.83736	0.0168233
chr1	TP73	chr1_3705796	3705796	CG	CGT	+	0.198266	2.10709	0.869782	0.393552	0.811596	-5.83729	0.0220748
chr1	TP73	chr1_3705991	3705991	CG	CGT	-	1.61433	5.15906	1.48286	0.151904	0.60842	-5.19409	0.0441202
chr1	TP73	chr1_3705998	3705998	CG	CGC	-	0.649866	7.35253	0.559711	0.581175	0.89667	-6.07531	0.00249009
chr1	TP73	chr1_3706001	3706001	CG	CGC	-	1.05894	6.37427	0.789457	0.438039	0.835776	-5.94214	0.0213866
chr1	TP73	chr1_3706011	3706011	CG	CGG	-	3.16369	6.62547	2.20634	0.0377924	0.362427	-4.03261	0.0281245
chr1	TP73	chr1_3706058	3706058	CG	CGC	-	-2.87486	8.11307	-3.89693	0.000743752	0.0612494	-0.453894	-0.0130985
chr1	TP73	chr1_3706067	3706067	CG	CGC	-	0.156566	5.93379	0.103725	0.918301	0.985714	-6.24369	0.000311821
chr1	TP73	chr1_3706071	3706071	CG	CGC	-	1.13327	7.49743	1.57723	0.128621	0.574378	-5.00981	0.0155235
chr1	TP73	chr1_3706082	3706082	CG	CGG	-	-0.00560904	5.72484	-0.00308392	0.997566	0.999513	-6.2524	0.0089015
chr1	TP73	chr1_3706087	3706087	CG	CGC	-	0.0262895	6.52526	0.016348	0.9871	0.99751	-6.25137	0.000434392
chr1	TP73	chr1_3706264	3706264	CG	CGC	-	-0.188083	2.32398	-0.607421	0.550904	0.885491	-5.98149	-0.0171554
chr1	TP73	chr1_3706315	3706315	CG	CGC	-	0.0800579	3.38807	0.314718	0.755992	0.949277	-6.12168	0.00516066
chr1	TP73	chr1_3706323	3706323	CG	CGG	-	-0.366533	3.91155	-0.466374	0.645611	0.919351	-6.10899	-0.0142287
chr1	TP73	chr1_3706368	3706368	CG	CGT	-	-0.96795	4.17494	-1.4537	0.160387	0.619834	-5.18175	-0.0445596
chr1	TP73	chr1_3706374	3706374	CG	CGA	-	-0.791215	6.89813	-0.676011	0.506198	0.865878	-5.9843	0.00884763
chr1	TP73	chr1_3706378	3706378	CG	CGT	-	0.549985	4.67722	1.21918	0.235904	0.699317	-5.44722	0.020224
chr1	TP73	chr1_3731631	3731631	CG	CGT	+	-0.403467	5.30843	-0.985015	0.336029	0.777151	-5.72572	-0.0070455
chr1	TP73	chr1_3731641	3731641	CG	CGC	+	-0.0247009	5.88735	-0.0461813	0.96361	0.993631	-6.17603	0.000226186
chr1	TP73	chr1_3731643	3731643	CG	CGA	+	-0.959215	6.33908	-1.01214	0.323196	0.767083	-5.66392	-0.00833165
chr1	TP73	chr1_3731647	3731647	CG	CGC	+	-0.506365	5.55278	-1.22955	0.232706	0.696546	-5.47067	-0.0081872
chr1	TP73	chr1_3731746	3731746	CG	CGG	+	-0.576885	6.22816	-0.517067	0.610126	0.906826	-6.08575	-0.010229
chr1	TP73	chr1_3731767	3731767	CG	CGC	+	1.22496	7.38134	1.10196	0.282063	0.737837	-5.62892	0.00583614
chr1	TP73	chr1_3731797	3731797	CG	CGT	+	-1.5101	7.20296	-0.821531	0.419915	0.825672	-5.91667	-0.00855976
chr1	TP73	chr1_3731805	3731805	CG	CGA	+	1.22832	7.11395	0.751865	0.459882	0.845835	-5.97188	0.00683849
chr1	TP73	chr1_3731815	3731815	CG	CGG	+	3.20339	6.77553	3.31535	0.00306264	0.12277	-1.72703	0.0290027
chr1	TP73	chr1_3731824	3731824	CG	CGC	+	3.59418	6.64415	3.14033	0.00464672	0.14982	-2.1527	0.0403519
chr1	TP73	chr1_3731826	3731826	CG	CGT	+	-2.15117	6.4989	-1.9946	0.0582686	0.42994	-4.40168	-0.0195541
chr1	TP73	chr1_3731835	3731835	CG	CGT	+	0.94486	6.85923	0.783784	0.441294	0.837437	-5.94575	0.00673491
chr1	TP73	chr1_3731841	3731841	CG	CGG	+	-1.03921	4.87789	-1.08328	0.290091	0.743731	-5.63657	-0.00990546
chr1	TP73	chr1_3731844	3731844	CG	CGG	+	1.84067	6.32624	2.17865	0.0400366	0.370744	-4.05023	0.0181837
chr1	TP73	chr1_3733233	3733233	CG	CGC	-	0.707018	-1.14875	1.69193	0.104386	0.532384	-4.80957	0.115649
chr1	TP73	chr1_3733239	3733239	CG	CGT	-	1.01098	-1.28897	3.04534	0.00581252	0.166003	-2.29595	0.160927
chr1	TP73	chr1_3733265	3733265	CG	CGC	-	0.595246	-0.59441	1.78589	0.0875255	0.499912	-4.62791	0.0997977
chr1	TP73	chr1_3733269	3733269	CG	CGG	-	0.475488	-0.782387	1.43816	0.164075	0.624652	-5.11387	0.0791603
chr1	TP73	chr1_3733271	3733271	CG	CGC	-	0.324962	-1.42873	0.887936	0.383916	0.805338	-5.65929	0.0512547
chr1	TP73	chr1_3733279	3733279	CG	CGT	-	0.143981	-1.63609	0.306324	0.762158	0.951244	-6.13027	0.0206903
chr1	TP73	chr1_3733301	3733301	CG	CGT	-	1.04064	-1.41214	3.34279	0.00286751	0.119458	-1.66794	0.15648
chr1	TP73	chr1_3733303	3733303	CG	CGC	-	0.786535	-1.03688	2.33181	0.0289872	0.325246	-3.68316	0.129398
chr1	TP73	chr1_3733313	3733313	CG	CGG	-	0.285559	-1.11416	0.90348	0.375789	0.800927	-5.68406	0.0470371
chr1	TP73	chr1_3733315	3733315	CG	CGC	-	0.677139	-1.0732	1.75958	0.0919926	0.509369	-4.67558	0.111768
chr1	TP73	chr1_3733324	3733324	CG	CGG	-	0.826517	-0.672712	2.18121	0.0398242	0.370055	-3.96165	0.138149
chr1	TP73	chr1_3733341	3733341	CG	CGT	-	0.517175	-1.60198	1.16533	0.256023	0.716331	-5.52976	0.0767769
chr1	TP73	chr1_3733467	3733467	CG	CGT	-	-2.06007	-2.91295	-1.33135	0.196332	0.66295	-5.36952	-0.16677
chr1	TP73	chr1_3733483	3733483	CG	CGG	-	0.469904	1.5779	1.81058	0.0835049	0.491663	-4.67819	0.0595058
chr1	TP73	chr1_3733511	3733511	CG	CGA	-	0.320963	0.386398	1.08105	0.291062	0.744456	-5.6799	0.0535545
chr1	TP73	chr1_3733532	3733532	CG	CGT	-	0.492053	0.364046	2.02088	0.0552794	0.422468	-4.35402	0.0828072
chr1	TP73	chr1_3733534	3733534	CG	CGC	-	0.38914	1.2841	1.32598	0.198077	0.664505	-5.38377	0.0542918
chr1	TP73	chr1_3733540	3733540	CG	CGA	-	0.2222	1.26827	0.837848	0.410878	0.820884	-5.88252	0.0317004
chr1	TP73	chr1_3733568	3733568	CG	CGA	-	0.0921365	-0.0362672	0.438162	0.665423	0.925132	-6.08578	0.0158538
chr1	TP73	chr1_3734120	3734120	CG	CGG	-	1.24056	8.26892	0.827847	0.416403	0.823887	-5.85768	0.00260517
chr1	TP73	chr1_3739779	3739779	CG	CGG	-	-1.8643	5.26256	-1.67489	0.107722	0.538496	-4.92464	-0.034013
chr1	TP73	chr1_3739796	3739796	CG	CGG	-	-0.722744	5.86201	-1.05428	0.302882	0.753512	-5.64305	-0.010706
chr1	TP73	chr1_3739833	3739833	CG	CGA	-	-0.525142	4.95621	-0.811524	0.425519	0.828588	-5.90286	-0.013547
chr1	TP73	chr1_3739851	3739851	CG	CGC	-	-0.113725	5.15425	-0.245327	0.808414	0.962939	-6.05807	-0.00306975
chr1	TP73	chr1_3739876	3739876	CG	CGG	-	-0.529526	4.38414	-1.57551	0.129018	0.574963	-5.04845	-0.019331
chr1	TP73	chr1_3742646	3742646	CG	CGA	+	0.174627	3.54006	0.416913	0.680671	0.929459	-6.12831	0.0105681
chr1	TP73	chr1_3742685	3742685	CG	CGG	+	-0.447589	3.49056	-0.761783	0.454056	0.84336	-5.92667	-0.0308414
chr1	TP73	chr1_3742689	3742689	CG	CGA	+	0.390709	4.12073	0.830109	0.415149	0.823059	-5.87668	0.0225671
chr1	TP73	chr1_3742690	3742690	CG	CGC	-	2.37475	4.77909	0.77411	0.448579	0.84129	-5.89765	0.0609011
chr1	TP73	chr1_3742693	3742693	CG	CGA	+	-0.0556023	2.6025	-0.105059	0.917255	0.985482	-6.21523	-0.00494182
chr1	TP73	chr1_3742720	3742720	CG	CGT	+	-0.37853	1.27379	-1.22564	0.232939	0.696753	-5.47347	-0.0568425
chr1	TP73	chr1_3742781	3742781	CG	CGG	+	0.00411615	4.19812	0.00738021	0.994176	0.998849	-6.1717	-0.00199639
chr1	TP73	chr1_3744788	3744788	CG	CGC	-	-4.97617	3.84873	-2.12697	0.046303	0.393693	-4.15422	-0.353604
chr1	TP73	chr1_3744803	3744803	CG	CGA	-	-2.17719	2.80942	-1.30349	0.207489	0.67338	-5.35292	-0.253055
chr1	TP73	chr1_3746293	3746293	CG	CGA	+	-0.154601	7.10765	-0.064832	0.949037	0.991324	-6.09239	-0.00427059
chr1	TP73	chr1_3757890	3757890	CG	CGC	+	-2.83847	6.17238	-2.68596	0.0133016	0.237417	-3.06157	-0.0435303
chr1	TP73	chr1_3757915	3757915	CG	CGG	+	-0.219158	4.5713	-0.228458	0.821342	0.965773	-6.20939	-0.00439001
chr1	TP73	chr1_3757924	3757924	CG	CGG	+	-0.389022	5.26573	-0.252825	0.802686	0.961472	-6.2081	-0.00485922
chr1	TP73	chr1_3757973	3757973	CG	CGA	+	1.83433	5.07156	2.255	0.0341229	0.347181	-3.93081	0.044458
chr1	TP73	chr1_3759052	3759052	CG	CGG	+	1.09891	7.44051	0.698426	0.492027	0.859294	-6.00237	0.00726652
chr1	TP73	chr1_3759080	3759080	CG	CGC	+	1.49559	8.04612	0.984823	0.335124	0.77632	-5.75777	0.00839239
chr1	TP73	chr1_3767068	3767068	CG	CGT	-	-0.0215692	6.21488	-0.00861464	0.993202	0.998793	-6.25264	-0.00485391
chr1	TP73	chr1_3767100	3767100	CG	CGG	-	-0.15156	5.91468	-0.0805644	0.936497	0.989715	-6.23436	0.000373176
chr1	TP73	chr1_3767105	3767105	CG	CGG	-	-4.17763	7.03973	-2.91557	0.00786682	0.189162	-2.63088	-0.0330602
chr1	TP73	chr1_3767150	3767150	CG	CGG	-	-1.53422	5.44486	-1.15461	0.260299	0.719754	-5.58684	-0.0304939
chr1	TP73	chr1_3767153	3767153	CG	CGT	-	-3.37185	6.63982	-2.88234	0.00849528	0.196137	-2.69512	-0.0429031
chr1	TP73	chr1_3767218	3767218	CG	CGG	+	3.5266	5.08393	4.50709	0.000181325	0.0281639	0.880127	0.076539
chr1	TP73	chr1_3767249	3767249	CG	CGA	+	-0.179706	8.4507	-0.139238	0.89055	0.980193	-6.17537	4.07056e-05
chr1	TP73	chr1_3772478	3772478	CG	CGA	+	0.173409	4.99951	0.135195	0.893653	0.980519	-6.2035	0.0150874
chr1	TP73	chr1_3772486	3772486	CG	CGA	+	1.77818	5.20645	1.92577	0.0667894	0.451615	-4.46633	0.0438769
chr1	TP73	chr1_3772520	3772520	CG	CGA	+	0.939177	5.49611	0.804501	0.429479	0.831274	-5.90253	0.017845
chr1	TP73	chr1_3772534	3772534	CG	CGG	+	-0.3195	5.53726	-0.27761	0.783832	0.956882	-6.11864	-0.00627509
chr1	TP73	chr1_3773798	3773798	CG	CGC	-	0.484677	-8.25601	0.439922	0.664167	0.92486	-6.1399	0.00116757
chr1	TP73	chr1_3773823	3773823	CG	CGC	-	-1.68866	-8.31848	-1.30995	0.203354	0.669141	-5.42162	-0.00438724
chr1	TP73	chr1_3773829	3773829	CG	CGC	-	0.787681	-8.58734	0.528517	0.602286	0.904545	-6.11303	0.00158437
chr1	TP73	chr1_3773847	3773847	CG	CGG	-	1.15112	-8.5892	0.997565	0.329038	0.771393	-5.74345	0.00196465
chr1	TP73	chr1_3773887	3773887	CG	CGT	-	0.530008	-9.18485	0.370182	0.714689	0.938797	-6.18395	0.000657765
chr1	TP73	chr1_3773913	3773913	CG	CGA	-	-0.754644	-8.91913	-0.817651	0.422082	0.826856	-5.89764	-0.00368864
chr1	TP73	chr1_3773915	3773915	CG	CGC	-	-1.93888	-8.98225	-1.58718	0.126348	0.570611	-5.05333	-0.00289309
chr1	TP73	chr1_3774031	3774031	CG	CGG	-	-0.743727	-8.95395	-1.59521	0.124538	0.567446	-4.95842	-0.00117356
chr1	TP73	chr1_3774037	3774037	CG	CGA	-	-0.139979	-7.42776	-0.44473	0.66074	0.923686	-6.04604	-0.000544534
chr1	TP73	chr1_3774044	3774044	CG	CGG	-	-0.218689	-7.92919	-0.582389	0.566063	0.891435	-6.06785	-0.000560347
chr1	TP73	chr1_3774087	3774087	CG	CGC	-	-0.749248	-7.66668	-2.11034	0.0460986	0.393182	-4.17662	-0.00200279
chr1	TP73	chr1_3774096	3774096	CG	CGC	-	-0.632473	-7.60243	-1.71416	0.100165	0.524248	-4.80983	-0.00183791
chr1	TP73	chr1_3774102	3774102	CG	CGT	-	-0.151193	-7.6482	-0.339464	0.737391	0.944593	-6.17544	-0.000486336
chr1	TP73	chr1_3774133	3774133	CG	CGG	-	-0.394411	-7.44698	-1.29123	0.209657	0.675433	-5.39882	-0.00144717
chr1	TP73	chr1_3774756	3774756	CG	CGG	-	0.51699	-0.682844	0.715638	0.481869	0.855091	-5.85863	0.0832703
chr1	TP73	chr1_3774762	3774762	CG	CGA	-	3.55668	-2.97865	3.31754	0.00318041	0.125059	-1.73345	0.253476
chr1	TP73	chr1_3774767	3774767	CG	CGC	-	-1.45418	-1.13466	-1.86916	0.0752022	0.472751	-4.53511	-0.213253
chr1	TP73	chr1_3774828	3774828	CG	CGG	-	1.27648	-8.0201	1.42008	0.169839	0.631833	-5.07175	0.0040852
chr1	TP73	chr1_3785390	3785390	CG	CGT	-	2.1044	8.46276	1.52101	0.142742	0.596133	-5.12783	0.00654349
chr1	TP73	chr1_3785443	3785443	CG	CGG	-	-1.60785	0.700671	-1.50831	0.145945	0.600676	-5.13731	-0.24334
chr1	TP73	chr1_3785461	3785461	CG	CGA	-	0.117883	0.607717	0.115346	0.909235	0.983633	-6.20771	0.0205759
chr1	TP73	chr1_3785472	3785472	CG	CGC	-	-0.792432	0.951616	-1.28658	0.211842	0.67724	-5.40553	-0.130883
chr1	TP73	chr1_3804964	3804964	CG	CGG	+	-0.96041	5.3757	-1.59571	0.124425	0.567328	-4.98976	-0.0202259
chr1	TP73	chr1_3805031	3805031	CG	CGG	+	1.28045	7.02772	0.931983	0.361183	0.792751	-5.81437	0.00673858
chr1	TP73	chr1_3805049	3805049	CG	CGC	+	-0.998232	6.90498	-0.754353	0.458416	0.845068	-5.9663	-0.00646021
chr1	TP73	chr1_3805052	3805052	CG	CGC	+	1.75143	6.618	1.53172	0.139452	0.591347	-5.13159	0.0132713
chr1	TP73	chr1_3805077	3805077	CG	CGT	+	-2.05978	6.10584	-1.75413	0.0929422	0.5105	-4.78108	-0.0303722
chr1	TP73	chr1_3805094	3805094	CG	CGG	+	-2.19055	6.06133	-2.09409	0.0476567	0.398663	-4.2251	-0.0319976
chr1	TP73	chr1_3806871	3806871	CG	CGC	+	-1.51475	5.98604	-1.58044	0.127884	0.573249	-5.04839	-0.020294
chr1	TP73	chr1_3806873	3806873	CG	CGG	+	-1.20261	5.61368	-1.41584	0.170439	0.632601	-5.27833	-0.0183374
chr1	TP73	chr1_3806928	3806928	CG	CGA	+	-0.424761	6.49344	-0.297788	0.768582	0.952751	-6.20518	-0.00164453
chr1	TP73	chr1_3806949	3806949	CG	CGG	+	-0.650356	5.0521	-0.574517	0.571286	0.892947	-6.07405	-0.0136073
chr1	TP73	chr1_3806982	3806982	CG	CGG	+	-0.0672123	4.57918	-0.171776	0.865141	0.97473	-6.1873	-0.000160596
chr1	TP73	chr1_3806999	3806999	CG	CGT	+	-0.744074	4.8872	-1.19787	0.243366	0.705643	-5.5329	-0.0219878
chr1	TP73	chr1_3811343	3811343	CG	CGC	+	0.520809	9.47853	0.451001	0.656478	0.922075	-6.12693	0.000434999
chr1	TP73	chr1_3811367	3811367	CG	CGC	+	1.75608	7.5603	0.839684	0.410271	0.820565	-5.86054	0.00789594
chr1	TP73	chr1_3818916	3818916	CG	CGG	-	3.64753	-3.32774	3.02445	0.00779113	0.188209	-2.44823	0.325022
chr1	TP73	chr1_3818955	3818955	CG	CGG	+	-0.110427	-0.286913	-0.296576	0.769495	0.95309	-6.17401	-0.0188371
chr1	TP73	chr1_3818959	3818959	CG	CGC	+	0.199562	1.0975	0.439495	0.664472	0.924933	-6.11006	0.0296871
chr1	TP73	chr1_3818980	3818980	CG	CGT	+	0.46724	-1.04836	1.41914	0.169485	0.631542	-5.23369	0.0718402
chr1	TP73	chr1_3819355	3819355	CG	CGT	-	-0.266771	-3.86465	-0.743795	0.464654	0.847945	-5.94924	-0.0121104
chr1	TP73	chr1_3819393	3819393	CG	CGT	-	-0.614888	-3.80666	-1.29429	0.208619	0.674353	-5.42262	-0.027627
chr1	TP73	chr1_3819409	3819409	CG	CGA	-	-0.252673	-3.0901	-0.852982	0.402607	0.816599	-5.88398	-0.0147398
chr1	TP73	chr1_3819567	3819567	CG	CGT	+	0.587319	-5.13899	0.231832	0.818953	0.965316	-6.11542	-0.00616726
chr1	TP73	chr1_3819593	3819593	CG	CGC	+	2.1153	-4.18568	1.07976	0.292711	0.746023	-5.57531	0.0648452
chr1	TP73	chr1_3819623	3819623	CG	CGA	+	2.89952	-2.5649	1.93208	0.0672004	0.452779	-4.41995	0.239676
chr1	TP73	chr1_3819627	3819627	CG	CGA	+	2.6666	-2.13662	1.75606	0.0939145	0.512871	-4.69693	0.251756
chr1	TP73	chr1_3819662	3819662	CG	CGC	+	3.06201	-2.93179	1.50143	0.148397	0.603927	-5.07434	0.193138
chr1	TP73	chr1_3821884	3821884	CG	CGA	-	-0.0516819	8.77562	-0.0474789	0.962567	0.993631	-6.22752	0.000393897
chr1	TP73	chr1_3821907	3821907	CG	CGG	-	-5.01888	7.92281	-5.0385	5.03444e-05	0.0136354	2.06132	-0.0282609
chr1	TP73	chr1_3821949	3821949	CG	CGC	-	-0.454118	5.99984	-0.566765	0.576708	0.89489	-6.07562	-0.00606837
chr1	TP73	chr1_3822681	3822681	CG	CGA	-	0.163798	7.74111	0.0752098	0.940709	0.990237	-6.24856	0.000438223
chr1	TP73	chr1_3822701	3822701	CG	CGG	-	1.30322	6.63539	0.703286	0.48905	0.858058	-6.00501	0.0133069
chr1	TP73	chr1_3822704	3822704	CG	CGT	-	-4.39604	3.1159	-3.34686	0.00283964	0.118819	-1.69072	-0.396794
chr1	TP73	chr1_3822712	3822712	CG	CGG	-	1.1594	7.31935	0.998796	0.328455	0.770843	-5.74164	0.0094006
chr1	TP73	chr1_3822729	3822729	CG	CGC	-	0.404887	7.83036	0.205684	0.838877	0.969566	-6.23125	0.00223793
chr1	TP73	chr1_3822763	3822763	CG	CGG	-	0.865042	6.27154	0.502463	0.620196	0.910391	-6.11547	0.0141143
chr1	TP73	chr1_3822803	3822803	CG	CGT	+	-2.56872	6.9481	-1.30282	0.20574	0.671606	-5.42357	-0.0207557
chr1	TP73	chr1_3823077	3823077	CG	CGG	-	-1.58446	8.32524	-0.787621	0.439091	0.836175	-5.93369	-0.0047991
chr1	TP73	chr1_3823770	3823770	CG	CGG	+	1.59614	7.487	1.25794	0.221238	0.685675	-5.45647	0.0104763
chr1	TP73	chr1_3823777	3823777	CG	CGC	+	0.586024	7.72629	0.588271	0.562176	0.889941	-6.05275	0.000613355
chr1	TP73	chr1_3823792	3823792	CG	CGT	+	1.09159	7.26263	0.690238	0.497064	0.861546	-6.01319	0.00584169
chr1	TP73	chr1_3823816	3823816	CG	CGA	+	-2.82978	7.93362	-2.00345	0.0572467	0.427152	-4.37723	-0.00917788
chr1	TP73	chr1_3823837	3823837	CG	CGG	+	-2.07972	4.86703	-2.03881	0.0533176	0.416138	-4.31533	-0.0964292
chr1	TP73	chr1_3824574	3824574	CG	CGT	+	0.00332379	0.289981	0.00776674	0.993871	0.998849	-6.21202	0.000359535
chr1	TP73	chr1_3824595	3824595	CG	CGC	+	0.109373	2.45464	0.248668	0.805861	0.962166	-6.16015	0.0115092
chr1	TP73	chr1_3824656	3824656	CG	CGT	+	-0.166343	-1.52435	-0.269412	0.790054	0.95782	-6.19674	-0.0220715
chr1	TP73	chr1_3824677	3824677	CG	CGT	+	0.246986	-1.5528	0.614013	0.545331	0.8829	-6.05261	0.0318745
chr1	TP73	chr1_3827028	3827028	CG	CGC	+	1.96576	5.30508	0.580132	0.568108	0.891974	-6.03821	0.0421566
chr1	TP73	chr1_3827055	3827055	CG	CGG	+	-0.563489	-2.82979	-0.207852	0.837383	0.969315	-6.12712	-0.0275
chr1	TP73	chr1_3827058	3827058	CG	CGG	+	3.14194	0.27414	1.49462	0.150154	0.606068	-5.07488	0.428609
chr1	TP73	chr1_3827065	3827065	CG	CGC	+	1.13495	-0.203175	1.46202	0.158802	0.617922	-5.02317	0.176071
chr1	TP73	chr1_3827068	3827068	CG	CGG	+	4.98835	0.658839	1.58356	0.128505	0.574297	-5.00058	0.564525
chr1	TP73	chr1_3827081	3827081	CG	CGT	+	0.534747	1.50412	0.341766	0.735984	0.94429	-6.10322	0.0669329
chr1	TP73	chr1_3828590	3828590	CG	CGA	-	0.151667	8.0289	0.0670475	0.947133	0.991293	-6.25042	0.00118526
chr1	TP73	chr1_3828630	3828630	CG	CGG	-	-0.130012	7.46732	-0.0689534	0.945632	0.991048	-6.2498	0.000725338
chr1	TP73	chr1_3828645	3828645	CG	CGC	-	0.692632	8.14749	0.536553	0.596812	0.902125	-6.07354	0.00510928
chr1	TP73	chr1_3828656	3828656	CG	CGC	-	1.23818	8.24729	0.966978	0.343776	0.782327	-5.77245	0.00315506
chr1	TP73	chr1_3828688	3828688	CG	CGC	-	1.14979	6.22452	0.752783	0.459341	0.845607	-5.9361	0.0151364
chr1	TP73	chr1_3829768	3829768	CG	CGC	-	0.645537	5.7237	0.767383	0.450787	0.841794	-5.95521	0.00833262
chr1	TP73	chr1_3829808	3829808	CG	CGA	-	0.236444	4.82112	0.311778	0.758063	0.949978	-6.1671	0.011775
chr1	TP73	chr1_3829813	3829813	CG	CGG	-	-0.188967	5.22825	-0.333593	0.741758	0.945498	-6.15351	-0.00358947
chr1	TP73	chr1_3829826	3829826	CG	CGA	-	-0.398285	6.35435	-0.333939	0.741501	0.945435	-6.19671	-0.00306345
chr1	TP73	chr1_3829833	3829833	CG	CGG	-	0.195323	5.33915	0.287383	0.776434	0.954964	-6.16919	0.00427992
chr1	TP73	chr1_3829874	3829874	CG	CGT	-	0.847388	5.23112	1.61827	0.11946	0.55872	-4.90441	0.0192367
chr1	TP73	chr1_3831440	3831440	CG	CGC	+	-0.55957	8.58939	-0.408603	0.686672	0.930982	-6.16442	-0.000954056
chr1	TP73	chr1_3831446	3831446	CG	CGT	+	-0.714337	7.32824	-0.297494	0.768803	0.952787	-6.20815	-0.00454795
chr1	TP73	chr1_3831490	3831490	CG	CGC	+	-0.17013	5.58111	-0.251957	0.803349	0.961724	-6.18632	0.00131644
chr1	TP73	chr1_3831505	3831505	CG	CGA	+	-0.19695	5.83388	-0.245323	0.808417	0.962939	-6.11835	-0.00440011
chr1	TP73	chr1_3831533	3831533	CG	CGG	+	0.811841	7.06558	0.36696	0.717058	0.939353	-6.18513	0.00641262
chr1	TP73	chr1_3831554	3831554	CG	CGG	+	-1.58523	7.1254	-0.850348	0.404039	0.817348	-5.8927	-0.0112814
chr1	TP73	chr1_3831564	3831564	CG	CGT	+	-0.782404	7.3055	-0.467309	0.644747	0.91895	-6.13947	-0.00456799
chr1	TP73	chr1_3835579	3835579	CG	CGG	+	-2.48074	6.87629	-1.64989	0.11411	0.549259	-4.95023	-0.0215153
chr1	TP73	chr1_3835651	3835651	CG	CGT	+	0.377118	6.66344	0.170595	0.866204	0.974845	-6.2363	0.00261312
chr1	TP73	chr1_3835683	3835683	CG	CGG	+	4.82175	7.08787	4.3269	0.000307986	0.037487	0.402233	0.0660413
chr1	TP73	chr1_3835713	3835713	CG	CGG	+	-1.24507	6.82932	-0.741635	0.466668	0.848675	-5.96992	0.00277741
chr1	TP73	chr1_3835716	3835716	CG	CGC	+	2.44074	8.05712	4.24729	0.000371977	0.041564	0.214671	0.0116006
chr1	TP73	chr1_3842184	3842184	CG	CGG	-	0.936332	5.01014	0.479467	0.636208	0.916179	-6.13197	0.0246644
chr1	TP73	chr1_3842187	3842187	CG	CGC	-	-0.593592	7.37716	-0.343441	0.734437	0.943983	-6.18487	-0.00219485
chr1	TP73	chr1_3842191	3842191	CG	CGT	-	-1.60653	7.00154	-0.781822	0.442423	0.838011	-5.92742	-0.00997913
chr1	TP73	chr1_3842221	3842221	CG	CGG	-	-1.70343	5.4692	-1.19974	0.242653	0.7053	-5.53709	-0.0350956
chr1	VAMP3	chr1_7532917	7532917	CG	CGG	+	-0.701564	9.40788	-0.700608	0.490689	0.858683	-6.00093	-0.000464419
chr1	VAMP3	chr1_7532922	7532922	CG	CGG	+	-2.54565	8.3988	-1.95736	0.0627506	0.44192	-4.45295	-0.00539922
chr1	VAMP3	chr1_7532960	7532960	CG	CGG	+	1.31775	8.33884	0.942063	0.356109	0.789589	-5.76216	0.00824421
chr1	VAMP3	chr1_7532995	7532995	CG	CGA	+	0.185747	6.56648	0.1627	0.872198	0.976094	-6.22968	-0.0018589
chr1	VAMP3	chr1_7537000	7537000	CG	CGC	+	0.823306	7.97964	0.718695	0.479685	0.854205	-5.98329	0.00457143
chr1	VAMP3	chr1_7537009	7537009	CG	CGC	+	1.59737	8.05162	1.77057	0.0901031	0.505469	-4.75421	0.0198221
chr1	VAMP3	chr1_7537052	7537052	CG	CGC	+	0.566306	7.16299	0.474295	0.639834	0.917458	-6.11514	0.00484382
chr1	VAMP3	chr1_7537092	7537092	CG	CGC	+	-1.5141	6.20294	-1.12424	0.272697	0.72984	-5.61229	-0.0130326
chr1	VAMP3	chr1_7537098	7537098	CG	CGC	+	-0.207869	7.10369	-0.145806	0.885365	0.979056	-6.23994	-0.00104715
chr1	VAMP3	chr1_7537269	7537269	CG	CGG	-	0.72857	7.08416	0.704343	0.488405	0.857923	-5.96874	0.0136166
chr1	VAMP3	chr1_7537274	7537274	CG	CGA	-	-1.90609	8.12563	-1.76663	0.0907766	0.506604	-4.74312	-0.00481306
chr1	VAMP3	chr1_7537299	7537299	CG	CGT	-	-0.329025	6.48364	-0.216382	0.830629	0.967977	-6.22074	-0.00704109
chr1	VAMP3	chr1_7537329	7537329	CG	CGC	-	0.33193	8.54491	0.492034	0.627434	0.913054	-5.98883	0.00261151
chr1	VAMP3	chr1_7538516	7538516	CG	CGG	-	1.38731	5.75512	1.20778	0.239602	0.702831	-5.50519	0.0307689
chr1	VAMP3	chr1_7538519	7538519	CG	CGT	-	0.695073	5.92813	0.547907	0.58912	0.899445	-6.06627	0.00943011
chr1	VAMP3	chr1_7538592	7538592	CG	CGG	-	1.8337	6.07711	1.45174	0.160299	0.619834	-5.20609	0.0356806
chr1	VAMP3	chr1_7538598	7538598	CG	CGG	-	-0.320385	5.19624	-0.270722	0.789059	0.95768	-6.11549	-0.00820723
chr1	VAMP3	chr1_7539261	7539261	CG	CGA	-	0.050914	-0.740045	0.108118	0.914855	0.984965	-6.21299	0.00838361
chr1	VAMP3	chr1_7539285	7539285	CG	CGT	-	-0.00158186	0.284807	-0.00381056	0.996993	0.999457	-6.23483	0.000235357
chr1	VAMP3	chr1_7539351	7539351	CG	CGC	-	1.63526	5.73059	0.945337	0.354472	0.788678	-5.79318	0.0226163
chr1	VAMP3	chr1_7539389	7539389	CG	CGC	-	1.40159	7.5056	1.31112	0.202967	0.668627	-5.37789	0.00627346
chr1	VAMP3	chr1_7539397	7539397	CG	CGC	-	-1.42223	6.72389	-0.959584	0.347406	0.784723	-5.79891	-0.00602056
chr1	VAMP3	chr1_7550788	7550788	CG	CGT	+	-0.404319	5.08083	-0.995702	0.329923	0.772155	-5.60772	-0.0105456
chr1	VAMP3	chr1_7550792	7550792	CG	CGT	+	0.0270855	4.49812	0.0779241	0.938573	0.989969	-6.15743	0.00109986
chr1	VAMP3	chr1_7550830	7550830	CG	CGC	+	0.164273	5.5804	0.22236	0.826028	0.967068	-6.22746	0.0024629
chr1	VAMP3	chr1_7550860	7550860	CG	CGA	+	-0.129668	4.13965	-0.376701	0.709905	0.937591	-6.16509	-0.00481753
chr1	VAMP3	chr1_7551535	7551535	CG	CGT	+	0.210347	1.44398	0.390788	0.699609	0.93492	-6.02609	0.03014
chr1	VAMP3	chr1_7551545	7551545	CG	CGA	+	0.176646	-0.0876877	0.404227	0.689841	0.931827	-6.06145	0.0298046
chr1	VAMP3	chr1_7551576	7551576	CG	CGT	+	-0.995961	0.757799	-1.72911	0.0974091	0.51915	-4.77839	-0.132806
chr1	VAMP3	chr1_7551612	7551612	CG	CGG	+	-0.528201	0.539575	-1.43829	0.164039	0.624641	-5.13497	-0.0874898
chr1	VAMP3	chr1_7551629	7551629	CG	CGT	+	-0.341844	-0.218912	-0.756174	0.457345	0.844755	-5.86461	-0.0546835
chr1	VAMP3	chr1_7551651	7551651	CG	CGG	+	1.08108	-1.3922	1.56501	0.131458	0.579275	-5.02498	0.17042
chr1	VAMP3	chr1_7552120	7552120	CG	CGA	+	0.221856	1.57151	0.946453	0.353915	0.788401	-5.7691	0.0284816
chr1	VAMP3	chr1_7552146	7552146	CG	CGC	+	-0.0642216	3.83999	-0.269954	0.789642	0.95768	-6.2117	-0.00294941
chr1	VAMP3	chr1_7552174	7552174	CG	CGT	+	0.408046	3.08802	1.51746	0.142997	0.59639	-5.13837	0.0272102
chr1	VAMP3	chr1_7553992	7553992	CG	CGT	+	1.06783	1.47478	1.62418	0.118185	0.556626	-4.91783	0.149346
chr1	VAMP3	chr1_7554026	7554026	CG	CGG	+	0.271286	1.51997	0.540362	0.594226	0.901211	-5.98055	0.0396712
chr1	VAMP3	chr1_7554045	7554045	CG	CGG	+	0.543853	0.709199	1.02172	0.317714	0.76299	-5.72484	0.0863636
chr1	VAMP3	chr1_7554057	7554057	CG	CGG	+	0.244043	1.57614	0.356028	0.725117	0.941311	-6.18177	0.0310814
chr1	VAMP3	chr1_7554087	7554087	CG	CGT	+	0.285167	0.612711	0.733626	0.47071	0.850146	-5.84662	0.0487292
chr1	VAMP3	chr1_7554102	7554102	CG	CGT	+	0.834335	-0.213105	1.99426	0.0583081	0.42994	-4.35729	0.142317
chr1	VAMP3	chr1_7556128	7556128	CG	CGG	-	0.0455015	2.91128	0.197988	0.844822	0.97061	-6.15865	0.00402107
chr1	VAMP3	chr1_7556138	7556138	CG	CGC	-	0.194602	5.28936	0.232615	0.818151	0.965147	-6.17643	0.00459507
chr1	VAMP3	chr1_7556157	7556157	CG	CGG	-	0.333819	4.48363	0.514988	0.611555	0.907342	-6.07518	0.0120593
chr1	VAMP3	chr1_7556175	7556175	CG	CGG	-	0.631968	3.66065	1.31561	0.201478	0.66806	-5.30064	0.0354576
chr1	VAMP3	chr1_7556205	7556205	CG	CGG	-	-0.11112	0.695349	-0.368546	0.715892	0.939183	-6.17996	-0.0181436
chr1	VAMP3	chr1_7556839	7556839	CG	CGC	-	-0.954018	6.81253	-0.463741	0.647263	0.919848	-6.14448	-0.00799804
chr1	VAMP3	chr1_7556869	7556869	CG	CGT	-	-1.1047	6.81509	-1.09153	0.286525	0.740801	-5.62287	-0.00450456
chr1	VAMP3	chr1_7556930	7556930	CG	CGT	-	2.12608	7.76954	1.73544	0.096263	0.516903	-4.79613	0.0086708
chr1	VAMP3	chr1_7556941	7556941	CG	CGC	-	1.91864	7.399	1.88693	0.0720643	0.464024	-4.56336	0.0095157
chr1	VAMP3	chr1_7557298	7557298	CG	CGA	+	2.85102	6.14274	2.16818	0.0409163	0.374268	-4.08471	0.0386046
chr1	VAMP3	chr1_7557320	7557320	CG	CGC	+	-2.51707	8.15945	-1.54665	0.135819	0.585533	-5.10366	-0.00616636
chr1	VAMP3	chr1_7557380	7557380	CG	CGC	+	2.4303	7.26467	1.1854	0.248159	0.709376	-5.55691	0.0251402
chr1	VAMP3	chr1_7557575	7557575	CG	CGT	-	0.00330355	0.442331	0.0127733	0.989921	0.998194	-6.20165	0.000535196
chr1	VAMP3	chr1_7557617	7557617	CG	CGT	-	0.235478	1.75696	0.402893	0.690808	0.93205	-6.17029	0.0335423
chr1	VAMP3	chr1_7557652	7557652	CG	CGT	-	0.173698	2.48451	0.449447	0.657385	0.922552	-6.0926	0.0231939
chr1	VAMP3	chr1_7557662	7557662	CG	CGC	-	-0.2854	3.52201	-0.482891	0.633812	0.915155	-6.06674	-0.0191874
chr1	VAMP3	chr1_7557811	7557811	CG	CGG	+	2.09001	7.99889	1.48319	0.151819	0.608296	-5.18514	0.011228
chr1	VAMP3	chr1_7557828	7557828	CG	CGG	+	0.788977	7.84402	0.464335	0.646844	0.919703	-6.14383	0.00195451
chr1	VAMP3	chr1_7557840	7557840	CG	CGC	+	2.24072	5.54078	2.03259	0.0539915	0.418419	-4.34912	0.0520004
chr1	VAMP3	chr1_7557860	7557860	CG	CGC	+	0.0476916	6.296	0.0288116	0.977267	0.995601	-6.25226	-3.76798e-05
chr1	VAMP3	chr1_7560593	7560593	CG	CGC	-	1.59958	5.66834	2.40749	0.02463	0.305927	-3.65345	0.0267804
chr1	VAMP3	chr1_7560608	7560608	CG	CGT	-	-0.298886	4.68235	-0.449688	0.657213	0.922509	-6.12036	-0.00810003
chr1	VAMP3	chr1_7560623	7560623	CG	CGT	-	0.764599	5.42293	0.991625	0.331866	0.773427	-5.74536	0.0137455
chr1	VAMP3	chr1_7560625	7560625	CG	CGC	-	2.3783	5.93781	2.77467	0.0108769	0.21868	-2.92363	0.0275642
chr1	VAMP3	chr1_7560662	7560662	CG	CGG	-	0.270567	4.71663	0.447895	0.658488	0.922905	-6.12885	0.00686232
chr1	VAMP3	chr1_7560713	7560713	CG	CGG	-	-1.09914	5.71374	-1.7181	0.0994332	0.523012	-4.81023	-0.0216365
chr1	VAMP3	chr1_7560731	7560731	CG	CGA	-	2.20547	5.61396	3.38649	0.0025815	0.114179	-1.60107	0.0490467
chr1	VAMP3	chr1_7560750	7560750	CG	CGT	-	0.832953	5.54657	0.836492	0.411624	0.821236	-5.84936	0.0191413
chr1	VAMP3	chr1_7560767	7560767	CG	CGC	-	0.247069	6.31315	0.400215	0.692751	0.932549	-6.08758	0.0029567
chr1	VAMP3	chr1_7560780	7560780	CG	CGG	-	-1.88335	5.50854	-1.34473	0.192038	0.657642	-5.37108	-0.0310486
chr1	VAMP3	chr1_7560800	7560800	CG	CGG	-	0.195428	5.25474	0.236142	0.815447	0.964659	-6.20938	0.00768936
chr1	VAMP3	chr1_7560825	7560825	CG	CGC	-	0.769307	5.16806	0.976013	0.339377	0.77928	-5.73262	0.0158571
chr1	VAMP3	chr1_7561400	7561400	CG	CGG	+	0.152357	3.08308	0.324916	0.748229	0.947641	-6.11357	0.0162241
chr1	VAMP3	chr1_7561413	7561413	CG	CGG	+	-0.256239	3.77227	-0.256058	0.800219	0.960697	-6.17939	-0.0128072
chr1	VAMP3	chr1_7561422	7561422	CG	CGG	+	-0.609219	3.51607	-0.832469	0.413844	0.822343	-5.841	-0.0294481
chr1	VAMP3	chr1_7561475	7561475	CG	CGC	+	0.104174	3.66276	0.124291	0.902182	0.981934	-6.19963	0.0125504
chr1	VAMP3	chr1_7561493	7561493	CG	CGC	+	1.40261	2.88369	1.89649	0.0707338	0.461452	-4.55578	0.120611
chr1	VAMP3	chr1_7562680	7562680	CG	CGA	+	1.90717	5.51228	0.676529	0.507485	0.866422	-5.89076	0.0704045
chr1	VAMP3	chr1_7567380	7567380	CG	CGG	-	1.9825	7.33303	1.08787	0.288103	0.742014	-5.67284	0.00952498
chr1	VAMP3	chr1_7567419	7567419	CG	CGG	-	0.207867	6.82041	0.174227	0.863237	0.974265	-6.21605	0.00196072
chr1	VAMP3	chr1_7567466	7567466	CG	CGT	-	0.422534	2.60895	1.02323	0.317015	0.762489	-5.73066	0.0386524
chr1	VAMP3	chr1_7567475	7567475	CG	CGT	-	1.2422	3.42538	2.61974	0.0154347	0.251844	-3.2039	0.0861836
chr1	VAMP3	chr1_7567486	7567486	CG	CGA	-	1.15252	5.20989	1.19576	0.24417	0.706195	-5.49413	0.0315321
chr1	VAMP3	chr1_7568377	7568377	CG	CGG	+	1.54569	3.99336	0.942049	0.357069	0.790158	-5.79236	0.136758
chr1	VAMP3	chr1_7568413	7568413	CG	CGT	+	-0.950209	5.22387	-0.532995	0.599733	0.903355	-6.08078	0.000596173
chr1	VAMP3	chr1_7568482	7568482	CG	CGA	+	-2.49929	0.245773	-2.66616	0.0145894	0.24724	-3.09301	-0.352644
chr1	VAMP3	chr1_7571096	7571096	CG	CGA	-	3.10553	7.2592	1.8318	0.0830202	0.490461	-4.65799	0.0588506
chr1	VAMP3	chr1_7571103	7571103	CG	CGA	-	2.86151	7.3768	1.96276	0.0647839	0.447249	-4.45953	0.0303705
chr1	VAMP3	chr1_7571115	7571115	CG	CGG	-	-0.128057	6.67028	-0.0509378	0.959917	0.993253	-6.22735	-0.000104047
chr1	VAMP3	chr1_7592137	7592137	CG	CGG	+	1.22192	6.10817	1.03723	0.310586	0.758192	-5.72422	0.0167928
chr1	VAMP3	chr1_7592140	7592140	CG	CGA	+	-0.797982	6.34182	-0.891023	0.382293	0.804488	-5.84626	-0.00610913
chr1	VAMP3	chr1_7592176	7592176	CG	CGG	+	-0.0586522	5.91183	-0.0609976	0.951897	0.991748	-6.23426	-0.00262626
chr1	VAMP3	chr1_7592193	7592193	CG	CGG	+	-0.290054	5.29787	-0.52459	0.60497	0.905468	-6.05386	-0.00475328
chr1	VAMP3	chr1_7592203	7592203	CG	CGA	+	-1.71916	6.33527	-1.65056	0.112641	0.546463	-4.93887	-0.0192247
chr1	VAMP3	chr1_7592229	7592229	CG	CGT	+	-0.255024	5.24044	-0.372205	0.713203	0.938353	-6.15813	-0.00674367
chr1	VAMP3	chr1_7592264	7592264	CG	CGG	+	-1.07088	5.49158	-1.56243	0.132064	0.579688	-5.07909	-0.0205712
chr1	VAMP3	chr1_7594725	7594725	CG	CGT	-	-0.327712	6.16633	-0.166462	0.869414	0.975444	-6.21532	-0.000862747
chr1	VAMP3	chr1_7596660	7596660	CG	CGG	+	1.57837	8.76845	1.65356	0.112025	0.545795	-4.93798	0.0028924
chr1	VAMP3	chr1_7596685	7596685	CG	CGG	+	-0.719806	7.76491	-0.820844	0.420299	0.82584	-5.86359	-0.0017113
chr1	VAMP3	chr1_7596699	7596699	CG	CGG	+	-0.849118	7.24115	-0.576025	0.570283	0.892518	-6.08531	-0.00455127
chr1	VAMP3	chr1_7596715	7596715	CG	CGA	+	-0.519833	6.37388	-0.364739	0.718693	0.939671	-6.18595	-0.00618095
chr1	VAMP3	chr1_7597551	7597551	CG	CGT	+	0.414482	5.65492	0.15601	0.877703	0.977369	-5.98686	-0.00255129
chr1	VAMP3	chr1_7597564	7597564	CG	CGG	+	-1.34176	6.73106	-0.620896	0.542191	0.881712	-5.79874	-0.0194551
chr1	VAMP3	chr1_7601011	7601011	CG	CGT	+	-0.977698	5.94706	-1.24771	0.224895	0.689475	-5.47643	-0.0128607
chr1	VAMP3	chr1_7601046	7601046	CG	CGT	+	2.59926	6.313	2.03923	0.0532731	0.415926	-4.32856	0.0286572
chr1	VAMP3	chr1_7601049	7601049	CG	CGA	+	2.21361	5.74538	2.26415	0.0334697	0.344261	-3.9036	0.0368361
chr1	VAMP3	chr1_7601082	7601082	CG	CGC	+	0.57226	6.96384	0.407016	0.687821	0.931469	-6.16126	0.00289608
chr1	VAMP3	chr1_7611567	7611567	CG	CGT	+	-0.827282	6.01438	-1.62783	0.1213	0.561564	-4.82836	-0.0118958
chr1	VAMP3	chr1_7611599	7611599	CG	CGG	+	-3.70237	6.81311	-1.36186	0.190392	0.655582	-5.28306	-0.0254043
chr1	VAMP3	chr1_7612329	7612329	CG	CGG	-	1.53896	8.35584	0.858911	0.399397	0.814857	-5.88122	0.00388226
chr1	VAMP3	chr1_7612359	7612359	CG	CGG	-	-1.15497	9.02285	-0.835567	0.412134	0.821516	-5.89001	-0.00136796
chr1	VAMP3	chr1_7612387	7612387	CG	CGG	-	-4.03825	3.79737	-1.15701	0.259337	0.719213	-5.596	-0.156285
chr1	VAMP3	chr1_7612865	7612865	CG	CGG	-	-1.62941	7.66456	-1.81669	0.08539	0.495485	-4.57892	-0.00858979
chr1	VAMP3	chr1_7612873	7612873	CG	CGC	-	-0.855999	6.07031	-2.10077	0.0495168	0.403581	-4.12178	-0.00931918
chr1	VAMP3	chr1_7621850	7621850	CG	CGT	-	0.688674	7.71548	0.30554	0.762748	0.95146	-6.20581	0.0027112
chr1	VAMP3	chr1_7621877	7621877	CG	CGA	-	-2.91558	4.74358	-1.74833	0.0939627	0.51298	-4.81113	-0.0890295
chr1	VAMP3	chr1_7621893	7621893	CG	CGT	-	0.992569	7.59383	0.583892	0.565068	0.891005	-6.07406	0.00397913
chr1	VAMP3	chr1_7621918	7621918	CG	CGG	-	1.1409	8.23469	0.668838	0.510365	0.868032	-6.00661	0.0044286
chr1	VAMP3	chr1_7621942	7621942	CG	CGA	-	1.60919	5.28219	0.654386	0.519459	0.872198	-6.03868	0.0533803
chr1	VAMP3	chr1_7622168	7622168	CG	CGT	+	0.25108	4.8884	0.3099	0.759473	0.950283	-6.18342	0.00504546
chr1	VAMP3	chr1_7622197	7622197	CG	CGC	+	0.317726	4.3797	0.571226	0.573477	0.893545	-6.04342	0.0153602
chr1	VAMP3	chr1_7622211	7622211	CG	CGG	+	0.246919	3.25824	0.53875	0.59532	0.901601	-6.06502	0.0170511
chr1	VAMP3	chr1_7622239	7622239	CG	CGG	+	-0.221978	2.44635	-0.553274	0.585501	0.898206	-6.05818	-0.0213519
chr1	VAMP3	chr1_7622253	7622253	CG	CGG	+	1.05594	4.28402	1.81049	0.0835192	0.491669	-4.627	0.0448675
chr1	VAMP3	chr1_7622457	7622457	CG	CGC	+	0.0515159	-0.747135	0.126385	0.900543	0.98154	-6.2169	0.00875666
chr1	VAMP3	chr1_7622459	7622459	CG	CGG	+	0.301819	-0.590293	0.873391	0.391624	0.810428	-5.85249	0.0503968
chr1	VAMP3	chr1_7622492	7622492	CG	CGA	+	0.136402	-0.425921	0.463978	0.647096	0.919838	-6.11436	0.0224621
chr1	VAMP3	chr1_7622519	7622519	CG	CGC	+	0.13175	-0.619772	0.480625	0.635397	0.915872	-6.07526	0.0216975
chr1	VAMP3	chr1_7622544	7622544	CG	CGG	+	0.154968	-0.740147	0.65663	0.518041	0.871669	-5.96194	0.0258778
chr1	VAMP3	chr1_7622560	7622560	CG	CGC	+	0.313545	-0.225639	0.788738	0.438451	0.835972	-5.92745	0.0539277
chr1	VAMP3	chr1_7622564	7622564	CG	CGC	+	0.260824	-0.611985	0.60006	0.554429	0.887088	-6.04791	0.0437907
chr1	VAMP3	chr1_7622570	7622570	CG	CGA	+	0.14441	-0.0561413	0.438808	0.664962	0.92508	-6.12706	0.0248418
chr1	VAMP3	chr1_7634269	7634269	CG	CGA	+	0.00106259	4.38305	0.00157375	0.998758	0.999722	-6.16371	0.00471352
chr1	VAMP3	chr1_7634304	7634304	CG	CGA	+	-0.217699	2.37143	-0.522638	0.606306	0.905645	-6.07636	-0.0216661
chr1	VAMP3	chr1_7634357	7634357	CG	CGT	+	0.175036	2.37351	0.488781	0.6297	0.913846	-6.0751	0.0176913
chr1	VAMP3	chr1_7634383	7634383	CG	CGG	+	-1.02229	4.17301	-1.42709	0.167208	0.628934	-5.21057	-0.0358016
chr1	VAMP3	chr1_7635895	7635895	CG	CGG	+	0.148636	8.23313	0.0749081	0.940946	0.990301	-6.24693	0.00194394
chr1	VAMP3	chr1_7635974	7635974	CG	CGT	+	-0.425767	8.62058	-0.307831	0.761027	0.950815	-6.18824	-0.00213347
chr1	VAMP3	chr1_7636025	7636025	CG	CGG	+	2.63331	9.21345	5.08919	3.91671e-05	0.0116548	2.26452	0.00322741
chr1	VAMP3	chr1_7637473	7637473	CG	CGT	+	0.272177	5.89425	0.162144	0.872631	0.976227	-6.23236	0.0063895
chr1	VAMP3	chr1_7637498	7637498	CG	CGG	+	-0.719167	3.92548	-1.12002	0.274452	0.730978	-5.57713	-0.0653785
chr1	VAMP3	chr1_7637516	7637516	CG	CGG	+	2.03831	4.39418	1.38853	0.178494	0.642544	-5.30949	0.0700181
chr1	VAMP3	chr1_7637555	7637555	CG	CGG	+	-1.47975	4.19633	-1.67938	0.106835	0.53647	-4.87929	-0.0559859
chr1	VAMP3	chr1_7641653	7641653	CG	CGT	+	-4.93442	3.90662	-2.50565	0.0202641	0.282218	-3.41016	-0.291617
chr1	VAMP3	chr1_7641699	7641699	CG	CGG	+	-1.1594	5.84063	-0.4542	0.65421	0.921582	-6.14487	-0.0273289
chr1	VAMP3	chr1_7641740	7641740	CG	CGT	+	0.599292	-1.68024	0.810099	0.426707	0.829498	-5.83339	0.0913467
chr1	VAMP3	chr1_7641767	7641767	CG	CGG	+	0.00158278	-0.898293	0.00154609	0.998781	0.999722	-6.1588	-0.0484205
chr1	VAMP3	chr1_7641778	7641778	CG	CGG	+	-0.987273	0.299362	-0.6546	0.519626	0.872216	-5.99879	-0.121653
chr1	VAMP3	chr1_7647968	7647968	CG	CGT	+	2.0933	8.67959	2.31758	0.0308438	0.3327	-3.79783	0.00369062
chr1	VAMP3	chr1_7647978	7647978	CG	CGG	+	-0.455718	7.68234	-0.264722	0.793851	0.95866	-6.20829	-7.60996e-05
chr1	VAMP3	chr1_7647997	7647997	CG	CGC	+	0.498482	8.28064	0.371072	0.714367	0.938762	-6.16446	0.00240316
chr1	VAMP3	chr1_7649473	7649473	CG	CGA	-	1.36142	6.50567	0.487016	0.631146	0.91422	-6.13236	0.0170023
chr1	VAMP3	chr1_7649561	7649561	CG	CGC	-	-3.71691	6.26599	-2.21587	0.0375428	0.361242	-4.0277	-0.0475957
chr1	VAMP3	chr1_7649583	7649583	CG	CGT	-	-1.6903	7.48624	-0.81024	0.426627	0.82943	-5.92134	-0.00576215
chr1	VAMP3	chr1_7649594	7649594	CG	CGG	-	-1.91789	6.20613	-0.8963	0.37996	0.802787	-5.85388	-0.0193992
chr1	VAMP3	chr1_7652636	7652636	CG	CGG	-	2.32831	8.53524	1.57074	0.130121	0.576811	-5.06618	0.00493978
chr1	VAMP3	chr1_7655223	7655223	CG	CGC	-	0.401363	-0.913311	0.991644	0.331857	0.773427	-5.71032	0.0628423
chr1	VAMP3	chr1_7655228	7655228	CG	CGC	-	-0.251381	-1.21561	-0.69245	0.4957	0.861004	-5.986	-0.0393762
chr1	VAMP3	chr1_7655235	7655235	CG	CGA	-	-2.75501	-4.81227	-1.73386	0.0965476	0.517532	-4.83316	-0.0692547
chr1	VAMP3	chr1_7655272	7655272	CG	CGC	-	-1.92953	-2.91842	-2.35899	0.0273465	0.318451	-3.68904	-0.167648
chr1	VAMP3	chr1_7656674	7656674	CG	CGT	-	-0.949548	6.75513	-0.491013	0.628145	0.913232	-6.13172	-0.00600613
chr1	VAMP3	chr1_7656703	7656703	CG	CGA	-	-1.01695	6.8176	-0.937943	0.358177	0.790866	-5.78905	-0.00884114
chr1	VAMP3	chr1_7656764	7656764	CG	CGG	-	0.758795	6.67584	0.443799	0.661402	0.923929	-6.15403	0.00672087
chr1	VAMP3	chr1_7656783	7656783	CG	CGG	-	-1.06008	7.92125	-0.556075	0.583617	0.897728	-6.09819	-0.00322816
chr1	VAMP3	chr1_7656795	7656795	CG	CGT	-	-0.365655	8.02741	-0.233956	0.817123	0.964968	-6.21088	-0.00101633
chr1	VAMP3	chr1_7676323	7676323	CG	CGT	+	0.0843816	1.61002	0.319124	0.752694	0.948715	-6.12612	0.0106173
chr1	VAMP3	chr1_7676403	7676403	CG	CGC	+	1.09703	2.31544	3.28416	0.0034409	0.130309	-1.85408	0.117471
chr1	VAMP3	chr1_7676429	7676429	CG	CGT	+	0.0242163	2.01319	0.0583177	0.954031	0.992122	-6.18609	0.00267719
chr1	VAMP3	chr1_7676442	7676442	CG	CGT	+	-0.255844	0.88846	-0.551986	0.586617	0.898655	-6.02756	-0.0407785
chr1	VAMP3	chr1_7676782	7676782	CG	CGT	+	0.453287	5.64046	0.180808	0.858282	0.972691	-6.19599	0.00894835
chr1	VAMP3	chr1_7676800	7676800	CG	CGG	+	0.467776	1.80475	0.359313	0.723013	0.940702	-6.07423	0.0610168
chr1	VAMP3	chr1_7676854	7676854	CG	CGC	+	-3.3893	6.06911	-1.42786	0.168297	0.630065	-5.22803	-0.0600538
chr1	VAMP3	chr1_7681723	7681723	CG	CGA	-	-2.31681	5.49563	-2.58132	0.0168156	0.260899	-3.31617	-0.0444364
chr1	VAMP3	chr1_7681773	7681773	CG	CGA	-	-0.0331588	6.11571	-0.0215389	0.983005	0.996782	-6.25118	-0.000774949
chr1	VAMP3	chr1_7681809	7681809	CG	CGT	-	-1.71031	5.65182	-0.94048	0.356903	0.79008	-5.81419	-0.0288031
chr1	VAMP3	chr1_7681823	7681823	CG	CGG	-	-1.28907	6.87606	-0.610114	0.547865	0.883946	-6.06691	-0.0071945
chr1	VAMP3	chr1_7681832	7681832	CG	CGA	-	-1.2867	6.17115	-1.32164	0.199496	0.666113	-5.38733	-0.0218567
chr1	VAMP3	chr1_7681941	7681941	CG	CGA	-	-5.18322	1.66376	-1.51558	0.144106	0.597909	-5.12037	-0.618008
chr1	VAMP3	chr1_7681947	7681947	CG	CGT	-	-6.31989	-1.10334	-2.15699	0.0423942	0.379695	-4.11002	-0.623608
chr1	VAMP3	chr1_7681952	7681952	CG	CGA	-	0.140361	-0.848142	0.0543503	0.957155	0.992701	-6.19654	-0.0092794
chr1	VAMP3	chr1_7681963	7681963	CG	CGC	-	3.01854	4.29792	1.03954	0.310033	0.757983	-5.70518	0.152965
chr1	VAMP3	chr1_7681978	7681978	CG	CGT	-	7.20211	1.32331	3.4824	0.00215103	0.104491	-1.39797	0.487748
chr1	VAMP3	chr1_7682001	7682001	CG	CGC	-	6.8795	3.52275	3.15467	0.00466241	0.150063	-2.11554	0.413621
chr1	VAMP3	chr1_7682020	7682020	CG	CGA	-	1.64885	4.65143	0.768084	0.450742	0.841788	-5.8953	0.0551803
chr1	VAMP3	chr1_7682038	7682038	CG	CGG	-	5.59355	4.83087	3.05063	0.00593874	0.168021	-2.355	0.271668
chr1	VAMP3	chr1_7682075	7682075	CG	CGA	-	0.604047	5.60881	0.203577	0.840587	0.969985	-6.20553	0.00698211
chr1	VAMP3	chr1_7689708	7689708	CG	CGG	-	0.232155	5.25549	0.379705	0.707705	0.937348	-6.08124	0.00600313
chr1	VAMP3	chr1_7689811	7689811	CG	CGT	-	-0.241884	4.63926	-0.657023	0.517793	0.871384	-6.02133	-0.00808094
chr1	VAMP3	chr1_7689816	7689816	CG	CGA	-	0.392245	5.51036	0.430177	0.671136	0.926791	-6.15193	0.0106197
chr1	VAMP3	chr1_7690791	7690791	CG	CGC	+	-3.01373	7.05202	-1.56192	0.132819	0.581099	-5.08	-0.0404537
chr1	VAMP3	chr1_7690825	7690825	CG	CGC	+	-2.11096	7.22602	-1.95264	0.0639237	0.444675	-4.45297	-0.0166012
chr1	VAMP3	chr1_7690896	7690896	CG	CGG	+	-1.31023	5.19918	-0.616066	0.544281	0.882528	-6.0444	-0.0382742
chr1	VAMP3	chr1_7690900	7690900	CG	CGC	+	2.36064	8.01711	1.60514	0.122966	0.564615	-5.00339	0.00860861
chr1	VAMP3	chr1_7705474	7705474	CG	CGC	+	0.609383	7.34603	0.281786	0.780786	0.95595	-6.15766	0.00324921
chr1	VAMP3	chr1_7705517	7705517	CG	CGG	+	2.95104	5.54478	1.58629	0.127186	0.572097	-5.01162	0.119426
chr1	VAMP3	chr1_7705529	7705529	CG	CGA	+	0.769078	7.81316	0.441197	0.663449	0.924467	-6.10717	0.00301731
chr1	VAMP3	chr1_7705567	7705567	CG	CGT	+	1.87238	6.76499	0.84277	0.40858	0.819618	-5.85329	0.017738
chr1	VAMP3	chr1_7705915	7705915	CG	CGA	+	-5.9403	4.10683	-8.93639	1.55512e-08	5.567e-05	9.02725	-0.375044
chr1	VAMP3	chr1_7705918	7705918	CG	CGT	+	-4.30423	5.77383	-4.08433	0.000547527	0.0518844	-0.131387	-0.0690218
chr1	VAMP3	chr1_7705932	7705932	CG	CGA	+	-0.566153	1.91675	-0.465487	0.646459	0.919588	-5.96249	-0.0714056
chr1	VAMP3	chr1_7707036	7707036	CG	CGG	-	0.336117	5.9348	0.26438	0.79388	0.958664	-6.17674	0.00397261
chr1	VAMP3	chr1_7707049	7707049	CG	CGG	-	0.921528	6.33193	0.511647	0.613855	0.908006	-6.12175	0.00832836
chr1	VAMP3	chr1_7707061	7707061	CG	CGG	-	0.580906	7.03877	0.369742	0.715012	0.9389	-6.18411	0.00313634
chr1	VAMP3	chr1_7707068	7707068	CG	CGA	-	2.18038	7.22005	1.55259	0.134395	0.583735	-5.10238	0.0112266
chr1	VAMP3	chr1_7707087	7707087	CG	CGT	-	-1.63245	5.05165	-3.5258	0.00184332	0.0964442	-1.25916	-0.05739
chr1	VAMP3	chr1_7707140	7707140	CG	CGC	-	-0.191043	0.561208	-0.58059	0.567254	0.891852	-6.07526	-0.0316366
chr1	VAMP3	chr1_7709325	7709325	CG	CGG	+	0.484391	0.861583	0.920943	0.367239	0.79641	-5.81373	0.0812714
chr1	VAMP3	chr1_7709345	7709345	CG	CGG	+	0.373826	1.27421	0.820432	0.42092	0.826472	-5.87714	0.0553838
chr1	VAMP3	chr1_7709366	7709366	CG	CGG	+	-0.255589	2.34522	-0.424575	0.67534	0.927804	-6.12858	-0.0268424
chr1	VAMP3	chr1_7709386	7709386	CG	CGG	+	0.411902	3.67613	0.621162	0.540984	0.881157	-6.0019	0.0253367
chr1	VAMP3	chr1_7709414	7709414	CG	CGA	+	-1.14251	4.88736	-1.04427	0.307892	0.757107	-5.70504	-0.0262111
chr1	VAMP3	chr1_7709420	7709420	CG	CGC	+	0.332529	4.8625	0.320326	0.751795	0.948492	-6.18637	0.00696682
chr1	VAMP3	chr1_7710979	7710979	CG	CGG	+	-1.86245	3.55438	-1.63607	0.115659	0.551863	-4.92646	-0.117581
chr1	VAMP3	chr1_7711005	7711005	CG	CGC	+	-0.442929	6.65328	-0.221845	0.826424	0.967235	-6.22166	-0.00208701
chr1	VAMP3	chr1_7711039	7711039	CG	CGA	+	-0.893249	5.06763	-0.706683	0.486977	0.857183	-5.96807	-0.0241326
chr1	VAMP3	chr1_7711048	7711048	CG	CGA	+	-1.99456	5.55315	-1.65083	0.112584	0.546425	-4.94103	-0.0397334
chr1	VAMP3	chr1_7711079	7711079	CG	CGT	+	-3.35199	6.21432	-2.49019	0.0205666	0.28422	-3.49209	-0.0408094
chr1	VAMP3	chr1_7711085	7711085	CG	CGC	+	-2.38342	8.21844	-1.7402	0.0954076	0.515326	-4.81438	-0.00943546
chr1	VAMP3	chr1_7711097	7711097	CG	CGT	+	-0.465087	6.86823	-0.295928	0.769984	0.953311	-6.19491	-0.000860954
chr1	VAMP3	chr1_7711101	7711101	CG	CGC	+	-0.437376	6.54636	-0.23499	0.81633	0.964793	-6.22367	-0.00761449
chr1	VAMP3	chr1_7711107	7711107	CG	CGG	+	-0.669083	8.18832	-0.468897	0.643629	0.91852	-6.13582	-0.00251991
chr1	VAMP3	chr1_7711112	7711112	CG	CGT	+	-2.1182	6.2192	-1.71248	0.10048	0.524872	-4.84654	-0.0331831
chr1	VAMP3	chr1_7719001	7719001	CG	CGC	+	0.775388	8.40854	0.655758	0.518895	0.872127	-5.95815	0.000295071
chr1	VAMP3	chr1_7719016	7719016	CG	CGC	+	0.684724	8.41384	0.386621	0.702814	0.935907	-6.14644	0.00247018
chr1	VAMP3	chr1_7723204	7723204	CG	CGC	-	-0.0740429	5.35152	-0.150495	0.881708	0.978179	-6.20574	-0.000355135
chr1	VAMP3	chr1_7723211	7723211	CG	CGT	-	0.147587	5.09218	0.360452	0.721852	0.940462	-6.13802	0.00293106
chr1	VAMP3	chr1_7723218	7723218	CG	CGG	-	0.479667	4.79899	1.31392	0.202038	0.668321	-5.36113	0.0147514
chr1	VAMP3	chr1_7723231	7723231	CG	CGT	-	1.14772	5.25015	2.0904	0.0480172	0.399765	-4.23172	0.0238357
chr1	VAMP3	chr1_7726429	7726429	CG	CGT	-	-0.21615	5.50141	-0.167766	0.868257	0.975337	-6.23469	-0.00338406
chr1	VAMP3	chr1_7726442	7726442	CG	CGT	-	-0.154595	1.73094	-0.331049	0.743653	0.945966	-6.1088	-0.0222532
chr1	VAMP3	chr1_7726468	7726468	CG	CGG	-	0.893676	4.66122	0.817395	0.422226	0.826908	-5.91714	0.0240967
chr1	VAMP3	chr1_7726480	7726480	CG	CGG	-	-0.0345884	3.50163	-0.0416198	0.967167	0.994178	-6.24272	8.79849e-05
chr1	VAMP3	chr1_7726640	7726640	CG	CGT	-	0.608434	-0.0996591	1.27906	0.213838	0.678915	-5.41782	0.101439
chr1	VAMP3	chr1_7726698	7726698	CG	CGT	-	0.143726	5.36778	0.0894353	0.929523	0.988239	-6.21435	0.0158432
chr1	VAMP3	chr1_7726737	7726737	CG	CGT	-	0.4937	3.19755	0.861863	0.397804	0.814005	-5.83237	0.0463505
chr1	VAMP3	chr1_7726746	7726746	CG	CGA	-	0.32257	2.38382	0.576596	0.569904	0.892497	-6.0415	0.0337571
chr1	VAMP3	chr1_7728596	7728596	CG	CGT	+	1.37233	-8.72207	0.950511	0.351895	0.78726	-5.80065	0.00392799
chr1	VAMP3	chr1_7728628	7728628	CG	CGT	+	-0.731791	-7.43317	-0.998595	0.32855	0.770843	-5.74132	-0.00418591
chr1	VAMP3	chr1_7728694	7728694	CG	CGC	+	0.8504	-8.27001	0.6699	0.5097	0.867777	-6.01271	0.00237231
chr1	VAMP3	chr1_7728695	7728695	CG	CGT	-	0.557885	-7.14243	2.3072	0.0305496	0.331532	-3.74612	0.00260388
chr1	VAMP3	chr1_7728696	7728696	CG	CGC	+	-1.33747	-7.96497	-1.29827	0.207269	0.673145	-5.41377	-0.0054909
chr1	VAMP3	chr1_7728697	7728697	CG	CGC	-	0.137701	-6.99005	0.425049	0.674815	0.927776	-6.05489	0.000641057
chr1	VAMP3	chr1_7728698	7728698	CG	CGT	+	-1.42485	-8.29495	-1.6735	0.107997	0.538995	-4.89071	-0.00419717
chr1	VAMP3	chr1_7728699	7728699	CG	CGC	-	0.215699	-7.28998	0.531382	0.600332	0.903549	-6.0765	0.000815445
chr1	VAMP3	chr1_7728715	7728715	CG	CGC	+	-0.697956	-7.38427	-0.862758	0.397322	0.813658	-5.83428	-0.00315765
chr1	VAMP3	chr1_7728716	7728716	CG	CGC	-	-0.0120338	-7.22256	-0.0285357	0.977485	0.995612	-6.21895	-3.47387e-05
chr1	VAMP3	chr1_7728726	7728726	CG	CGC	-	0.156434	-7.46357	0.365848	0.717876	0.939577	-6.07575	0.000681375
chr1	VAMP3	chr1_7728780	7728780	CG	CGC	-	0.986832	-7.37686	2.5909	0.0164609	0.258508	-3.26039	0.0047127
chr1	VAMP3	chr1_7728783	7728783	CG	CGC	-	0.304669	-7.67847	0.749012	0.461565	0.846693	-5.93586	0.000911784
chr1	VAMP3	chr1_7730688	7730688	CG	CGC	-	-0.294913	0.952352	-0.453986	0.654163	0.921582	-6.076	-0.0440269
chr1	VAMP3	chr1_7730728	7730728	CG	CGG	-	-0.866913	1.37989	-1.47448	0.15413	0.611077	-5.10417	-0.123465
chr1	VAMP3	chr1_7730763	7730763	CG	CGC	-	0.472927	2.79594	1.01089	0.322756	0.766809	-5.68219	0.0356069
chr1	VAMP3	chr1_7730814	7730814	CG	CGA	-	0.517576	-0.558289	0.74815	0.462075	0.846813	-5.93607	0.0837987
chr1	VAMP3	chr1_7735998	7735998	CG	CGT	+	1.54494	4.19119	2.35702	0.0274628	0.318705	-3.72735	0.0618673
chr1	VAMP3	chr1_7736068	7736068	CG	CGA	+	-0.95545	3.40172	-1.6866	0.105419	0.533735	-4.82373	-0.0668415
chr1	VAMP3	chr1_7736103	7736103	CG	CGT	+	-1.0374	6.86707	-0.649716	0.522417	0.873572	-6.04129	-0.00634139
chr1	VAMP3	chr1_7736602	7736602	CG	CGG	+	0.157271	5.0112	0.410149	0.685553	0.930693	-6.09357	0.00381412
chr1	VAMP3	chr1_7736615	7736615	CG	CGG	+	-0.102175	5.43013	-0.122004	0.903973	0.982315	-6.21158	-0.000522315
chr1	VAMP3	chr1_7736624	7736624	CG	CGA	+	0.335719	4.50303	0.657813	0.517294	0.870996	-6.03668	0.0100623
chr1	VAMP3	chr1_7736676	7736676	CG	CGC	+	-0.340243	5.10807	-0.911204	0.371793	0.799204	-5.69933	-0.00598607
chr1	VAMP3	chr1_7736735	7736735	CG	CGG	+	1.53676	5.68592	2.71595	0.0124298	0.230734	-3.02563	0.0306778
chr1	VAMP3	chr1_7743820	7743820	CG	CGA	-	0.294433	6.40937	0.27844	0.783203	0.956761	-6.20474	0.00313018
chr1	VAMP3	chr1_7743827	7743827	CG	CGG	-	-0.835325	6.20351	-1.31801	0.200687	0.667563	-5.35964	-0.0112514
chr1	VAMP3	chr1_7743834	7743834	CG	CGA	-	-0.637624	5.81567	-0.640427	0.528327	0.875679	-6.04559	-0.00897663
chr1	VAMP3	chr1_7743852	7743852	CG	CGG	-	-0.776657	5.71829	-0.698861	0.49176	0.859204	-6.00727	-0.00938589
chr1	VAMP3	chr1_7743867	7743867	CG	CGC	-	-0.25419	7.25038	-0.190559	0.85057	0.971736	-6.23326	-0.00141061
chr1	VAMP3	chr1_7743924	7743924	CG	CGG	-	-0.0383505	4.9783	-0.0881381	0.930542	0.988379	-6.18934	-0.000679908
chr1	VAMP3	chr1_7743940	7743940	CG	CGA	-	-0.823989	5.91047	-1.10386	0.281255	0.737181	-5.61907	-0.0104767
chr1	VAMP3	chr1_7744257	7744257	CG	CGG	-	-0.952909	5.39564	-1.92904	0.0663603	0.451172	-4.47693	-0.0191674
chr1	VAMP3	chr1_7744293	7744293	CG	CGT	-	-0.492459	5.23215	-0.973956	0.340375	0.779999	-5.73313	-0.0119764
chr1	VAMP3	chr1_7744305	7744305	CG	CGA	-	-0.256044	4.45703	-0.661289	0.515104	0.870109	-5.98745	-0.0105054
chr1	VAMP3	chr1_7744352	7744352	CG	CGC	-	-1.24888	5.19539	-2.21217	0.0373344	0.360596	-3.98945	-0.02524
chr1	VAMP3	chr1_7747747	7747747	CG	CGT	+	0.639701	6.12184	0.467598	0.644544	0.918822	-6.14144	0.0127929
chr1	VAMP3	chr1_7747785	7747785	CG	CGT	+	1.40684	5.58753	0.802285	0.430734	0.831949	-5.92635	0.0265777
chr1	VAMP3	chr1_7747845	7747845	CG	CGC	+	-2.55899	7.73474	-1.37672	0.182067	0.646769	-5.33653	-0.00949555
chr1	VAMP3	chr1_7754709	7754709	CG	CGC	-	0.524852	3.40255	0.812706	0.424855	0.828116	-5.89306	0.0350267
chr1	VAMP3	chr1_7754721	7754721	CG	CGT	-	0.455714	1.80048	1.57416	0.129328	0.575425	-5.06912	0.0554609
chr1	VAMP3	chr1_7754754	7754754	CG	CGG	-	0.690445	1.847	1.42642	0.167399	0.629054	-5.27358	0.0806903
chr1	VAMP3	chr1_7754832	7754832	CG	CGA	-	0.790145	3.4497	1.66706	0.109285	0.541292	-4.90476	0.046186
chr1	VAMP3	chr1_7755245	7755245	CG	CGA	+	-0.326666	-0.0201457	-0.842971	0.408067	0.819371	-5.79374	-0.0564032
chr1	VAMP3	chr1_7755303	7755303	CG	CGC	+	-0.0176555	1.3068	-0.0509126	0.959842	0.993248	-6.17468	-0.000861112
chr1	VAMP3	chr1_7755355	7755355	CG	CGA	+	0.0587114	1.12103	0.131345	0.896663	0.980796	-6.23252	0.00425545
chr1	VAMP3	chr1_7755380	7755380	CG	CGC	+	-0.149566	2.79554	-0.35637	0.724865	0.941252	-6.17665	-0.0124915
chr1	VAMP3	chr1_7755382	7755382	CG	CGG	+	0.161965	2.03518	0.228818	0.821066	0.965715	-6.21203	0.0205658
chr1	VAMP3	chr1_7763518	7763518	CG	CGA	+	0.132009	-2.23377	0.46041	0.649616	0.920346	-6.13209	0.0132637
chr1	VAMP3	chr1_7763526	7763526	CG	CGG	+	0.0702946	-1.46898	0.343915	0.734085	0.94384	-6.18345	0.00944015
chr1	VAMP3	chr1_7763565	7763565	CG	CGC	+	0.252076	0.902332	1.17992	0.250289	0.711483	-5.52886	0.0399034
chr1	VAMP3	chr1_7763567	7763567	CG	CGG	+	0.231052	2.22436	0.868083	0.394462	0.812004	-5.83624	0.0229479
chr1	VAMP3	chr1_7763581	7763581	CG	CGA	+	0.142082	0.283278	0.725414	0.475633	0.852031	-5.94278	0.0242748
chr1	VAMP3	chr1_7763642	7763642	CG	CGT	+	0.190524	0.444096	0.662571	0.514298	0.869722	-5.99622	0.0320835
chr1	VAMP3	chr1_7778479	7778479	CG	CGA	-	0.384142	4.97767	0.165199	0.870254	0.97549	-6.21944	0.0145841
chr1	VAMP3	chr1_7780165	7780165	CG	CGT	-	0.372855	-2.61489	1.28111	0.21313	0.678361	-5.43361	0.0329829
chr1	VAMP3	chr1_7780172	7780172	CG	CGG	-	0.0798502	-1.09556	0.227162	0.822338	0.965901	-6.21706	0.0116398
chr1	VAMP3	chr1_7780216	7780216	CG	CGT	-	0.314663	0.442659	1.18831	0.247033	0.708381	-5.55059	0.0532208
chr1	VAMP3	chr1_7780259	7780259	CG	CGG	-	-0.0584769	0.694935	-0.193985	0.847918	0.971165	-6.2178	-0.00931324
chr1	VAMP3	chr1_7780263	7780263	CG	CGA	-	0.142874	1.17229	0.424708	0.67506	0.927804	-6.15966	0.020735
chr1	VAMP3	chr1_7785167	7785167	CG	CGG	-	0.769184	2.08943	2.06968	0.0512371	0.409513	-4.23414	0.0903087
chr1	VAMP3	chr1_7785171	7785171	CG	CGT	-	0.192037	1.48769	0.199669	0.843793	0.97061	-6.18886	0.0357063
chr1	VAMP3	chr1_7785187	7785187	CG	CGG	-	1.07245	4.28841	0.787229	0.440099	0.836745	-5.88052	0.0406049
chr1	VAMP3	chr1_7785211	7785211	CG	CGG	-	-2.84531	3.5565	-1.64655	0.115567	0.551781	-4.88107	-0.190137
chr1	VAMP3	chr1_7785247	7785247	CG	CGC	-	-0.540525	6.74541	-0.336864	0.739985	0.945265	-6.1681	-0.000817836
chr1	VAMP3	chr1_7785478	7785478	CG	CGA	-	0.156269	3.52328	0.215307	0.831642	0.968298	-6.03457	0.019046
chr1	VAMP3	chr1_7785484	7785484	CG	CGA	-	4.90236	6.99859	2.87895	0.00908859	0.201489	-2.70657	0.0714908
chr1	VAMP3	chr1_7785557	7785557	CG	CGC	-	4.26304	5.52827	3.08585	0.00568336	0.164536	-2.27513	0.0670631
chr1	VAMP3	chr1_7786758	7786758	CG	CGA	-	-1.11586	0.353085	-0.280769	0.782156	0.956417	-6.1712	-0.168935
chr1	VAMP3	chr1_7786812	7786812	CG	CGG	-	-5.3074	-0.894327	-3.57402	0.00222819	0.106377	-1.34292	-0.495959
chr1	VAMP3	chr1_7786817	7786817	CG	CGC	-	-1.71173	-1.66602	-0.928425	0.365725	0.795741	-5.71223	-0.188183
chr1	VAMP3	chr1_7786866	7786866	CG	CGG	-	2.97641	1.70486	0.849775	0.406843	0.818973	-5.84191	0.302099
chr1	VAMP3	chr1_7787726	7787726	CG	CGG	-	-0.151266	0.471536	-0.286715	0.776939	0.954964	-6.20747	-0.0222402
chr1	VAMP3	chr1_7787830	7787830	CG	CGC	-	0.427834	0.687444	0.850636	0.403883	0.817245	-5.88457	0.0687737
chr1	VAMP3	chr1_7787838	7787838	CG	CGC	-	-0.512074	-0.00161375	-1.53051	0.139751	0.591863	-5.08753	-0.0806284
chr1	VAMP3	chr1_7788275	7788275	CG	CGG	-	-1.62612	1.29353	-3.33333	0.00293334	0.120833	-1.72905	-0.245255
chr1	VAMP3	chr1_7788282	7788282	CG	CGT	-	-1.37287	1.13098	-2.63743	0.0148354	0.248398	-3.19668	-0.204697
chr1	VAMP3	chr1_7788285	7788285	CG	CGG	-	-1.65182	1.16346	-2.53549	0.0186141	0.271997	-3.41266	-0.247689
chr1	VAMP3	chr1_7788338	7788338	CG	CGG	-	-0.417706	-0.279993	-0.797609	0.433388	0.83321	-5.91831	-0.0706928
chr1	VAMP3	chr1_7788347	7788347	CG	CGC	-	-1.2113	1.33003	-2.37286	0.026543	0.314523	-3.71285	-0.183346
chr1	VAMP3	chr1_7788375	7788375	CG	CGC	-	-0.795249	1.25799	-2.56263	0.0175283	0.265415	-3.30998	-0.129693
chr1	VAMP3	chr1_7788382	7788382	CG	CGG	-	-0.786439	1.5249	-1.08356	0.28997	0.74371	-5.66819	-0.112727
chr1	VAMP3	chr1_7792663	7792663	CG	CGA	+	1.02144	-0.900495	0.822992	0.421506	0.826635	-5.70947	0.15751
chr1	VAMP3	chr1_7792668	7792668	CG	CGG	+	0.9516	-0.757855	0.878773	0.391344	0.810267	-5.63769	0.142089
chr1	VAMP3	chr1_7792693	7792693	CG	CGC	+	0.731812	-1.16889	0.774035	0.449166	0.841459	-5.69168	0.104736
chr1	VAMP3	chr1_7792714	7792714	CG	CGA	+	0.87151	-0.109505	0.868164	0.396969	0.813491	-5.69056	0.120971
chr1	VAMP3	chr1_7792757	7792757	CG	CGG	+	-0.945045	-0.225803	-0.714474	0.484288	0.856149	-5.80867	-0.145107
chr1	VAMP3	chr1_7792798	7792798	CG	CGG	+	0.762604	-0.0510649	0.484425	0.634048	0.915228	-5.88874	0.0762648
chr1	VAMP3	chr1_7796637	7796637	CG	CGA	-	-0.65555	8.02796	-0.452898	0.655133	0.921827	-6.1258	-0.00896902
chr1	VAMP3	chr1_7796716	7796716	CG	CGC	-	1.32739	8.09061	0.768881	0.450279	0.841667	-5.95495	0.0125206
chr1	VAMP3	chr1_7797386	7797386	CG	CGA	-	-1.04449	7.11144	-0.468913	0.644297	0.918723	-6.10183	0.00162901
chr1	VAMP3	chr1_7807773	7807773	CG	CGA	+	-0.431802	6.18052	-0.418842	0.67928	0.929002	-6.15608	-0.00372169
chr1	VAMP3	chr1_7807782	7807782	CG	CGG	+	-0.879628	4.96707	-2.91572	0.00786402	0.189162	-2.53992	-0.020081
chr1	VAMP3	chr1_7807818	7807818	CG	CGT	+	-0.675723	4.84281	-1.12131	0.273914	0.730686	-5.59768	-0.0161746
chr1	VAMP3	chr1_7809395	7809395	CG	CGA	+	1.77744	-2.99585	2.4588	0.0220295	0.291956	-3.53565	0.156677
chr1	VAMP3	chr1_7809444	7809444	CG	CGC	+	0.535592	-0.339645	1.61069	0.121109	0.561297	-4.95853	0.0909002
chr1	VAMP3	chr1_7809483	7809483	CG	CGC	+	2.07396	4.27521	2.86874	0.00876613	0.198724	-2.72414	0.0625007
chr1	VAMP3	chr1_7810584	7810584	CG	CGA	-	-2.09369	6.40884	-0.954032	0.350609	0.786518	-5.68978	-0.0318086
chr1	VAMP3	chr1_7816332	7816332	CG	CGT	+	-1.01155	3.24161	-1.97358	0.0607631	0.436013	-4.42881	-0.0638645
chr1	VAMP3	chr1_7816349	7816349	CG	CGA	+	-0.77496	4.65967	-1.53674	0.138224	0.589446	-5.08442	-0.0276354
chr1	VAMP3	chr1_7816411	7816411	CG	CGA	+	-0.0183857	1.62843	-0.0495653	0.960904	0.993373	-6.21934	-0.00117904
chr1	VAMP3	chr1_7820859	7820859	CG	CGG	-	0.64588	-2.92536	1.99286	0.0584711	0.430226	-4.41502	0.0445615
chr1	VAMP3	chr1_7820865	7820865	CG	CGG	-	0.525254	-2.81015	2.01611	0.0558116	0.424031	-4.36545	0.0393359
chr1	VAMP3	chr1_7820886	7820886	CG	CGT	-	0.733282	-3.86838	1.99426	0.0583083	0.42994	-4.38588	0.0338469
chr1	VAMP3	chr1_7820898	7820898	CG	CGC	-	0.501567	-3.28608	1.49533	0.148644	0.604205	-5.15455	0.0302095
chr1	VAMP3	chr1_7820910	7820910	CG	CGG	-	0.460505	-3.3469	1.96475	0.0618376	0.43948	-4.40594	0.0289222
chr1	VAMP3	chr1_7826406	7826406	CG	CGG	+	2.34102	2.08783	2.04944	0.0587935	0.431328	-4.26568	0.219861
chr1	VAMP3	chr1_7827488	7827488	CG	CGT	-	1.69012	2.24831	1.29166	0.210109	0.675782	-5.38813	0.211978
chr1	VAMP3	chr1_7829253	7829253	CG	CGT	-	0.45877	5.73712	0.652976	0.520351	0.872405	-5.9083	0.0142378
chr1	VAMP3	chr1_7829268	7829268	CG	CGG	-	-1.06933	6.93861	-0.729444	0.473213	0.851088	-5.98727	-0.00607789
chr1	VAMP3	chr1_7829297	7829297	CG	CGA	-	-1.25118	7.2774	-0.96097	0.346723	0.784355	-5.77483	-0.0109542
chr1	VAMP3	chr1_7829319	7829319	CG	CGC	-	1.89745	6.17524	2.64482	0.0145915	0.24724	-3.10914	0.0247553
chr1	VAMP3	chr1_7830104	7830104	CG	CGT	-	1.26859	4.42714	2.50933	0.0197194	0.278876	-3.38554	0.0586278
chr1	VAMP3	chr1_7830108	7830108	CG	CGT	-	0.420239	2.4516	1.36262	0.186409	0.651657	-5.31979	0.0384356
chr1	VAMP3	chr1_7830111	7830111	CG	CGA	-	1.14292	3.36191	2.28336	0.0321368	0.338693	-3.83288	0.090836
chr1	VAMP3	chr1_7830135	7830135	CG	CGA	-	-1.13607	5.1695	-1.07288	0.294634	0.747126	-5.68286	-0.0244154
chr1	VAMP3	chr1_7830138	7830138	CG	CGG	-	-0.477241	5.24804	-0.515818	0.610985	0.907196	-6.09648	-0.0140786
chr1	VAMP3	chr1_7830149	7830149	CG	CGG	-	0.0497422	1.51081	0.188561	0.852118	0.971911	-6.21127	0.00699896
chr1	VAMP3	chr1_7830469	7830469	CG	CGG	-	-1.91781	3.3777	-2.86332	0.00941345	0.205191	-2.72136	-0.159009
chr1	VAMP3	chr1_7830484	7830484	CG	CGA	-	-0.662832	-0.51875	-1.34973	0.191729	0.657279	-5.33719	-0.109091
chr1	VAMP3	chr1_7830492	7830492	CG	CGA	-	0.114522	0.675232	0.271413	0.788771	0.95768	-6.18414	0.0188241
chr1	VAMP3	chr1_7830505	7830505	CG	CGT	-	0.178845	-1.20368	0.275971	0.785316	0.957026	-6.18316	0.0271731
chr1	VAMP3	chr1_7830794	7830794	CG	CGA	-	-0.28352	-2.24357	-0.604904	0.551261	0.885599	-6.00154	-0.0316069
chr1	VAMP3	chr1_7830841	7830841	CG	CGG	-	0.106656	-2.30042	0.22457	0.824329	0.966559	-6.20874	0.00988819
chr1	VAMP3	chr1_7830856	7830856	CG	CGC	-	0.354467	-2.49908	0.608753	0.548751	0.884374	-6.06067	0.0294906
chr1	VAMP3	chr1_7830890	7830890	CG	CGG	-	0.160162	-3.51571	0.269558	0.789943	0.957796	-6.15255	0.0125369
chr1	VAMP3	chr1_7833425	7833425	CG	CGG	+	0.0993854	5.51613	0.0693833	0.945294	0.990985	-6.19323	0.0133836
chr1	VAMP3	chr1_7833465	7833465	CG	CGT	+	-1.29709	5.624	-0.999662	0.328044	0.770789	-5.74922	-0.0279588
chr1	VAMP3	chr1_7833536	7833536	CG	CGA	+	2.4439	6.40576	1.91396	0.0683565	0.455628	-4.52203	0.0414148
chr1	VAMP3	chr1_7852576	7852576	CG	CGT	-	-1.21294	6.05927	-0.626787	0.537071	0.879486	-6.0529	-0.0126606
chr1	VAMP3	chr1_7852683	7852683	CG	CGC	-	-1.78263	8.37402	-1.38573	0.179334	0.643518	-5.29194	-0.00254209
chr1	VAMP3	chr1_7869202	7869202	CG	CGA	-	0.585482	2.72536	2.09424	0.0476423	0.398654	-4.21635	0.0465063
chr1	VAMP3	chr1_7869289	7869289	CG	CGT	-	-0.0601644	3.22806	-0.202934	0.841	0.969985	-6.15393	-0.00281468
chr1	VAMP3	chr1_7869326	7869326	CG	CGC	-	0.208081	3.19442	0.826069	0.41739	0.824299	-5.85803	0.0131447
chr1	VAMP3	chr1_7903268	7903268	CG	CGT	-	0.67177	5.66577	0.424765	0.67502	0.927804	-6.12628	0.00927638
chr1	VAMP3	chr1_7903295	7903295	CG	CGC	-	1.327	7.66338	1.02881	0.31444	0.760709	-5.72015	0.00964071
chr1	VAMP3	chr1_7903326	7903326	CG	CGG	-	1.8909	6.48594	2.06934	0.0501217	0.405749	-4.21912	0.0281522
chr1	VAMP3	chr1_7904751	7904751	CG	CGA	-	0.269032	5.95107	0.172174	0.864832	0.974663	-6.23744	0.00517685
chr1	VAMP3	chr1_7904776	7904776	CG	CGC	-	0.807937	7.56609	0.674266	0.506972	0.86615	-5.99877	0.00422925
chr1	VAMP3	chr1_7904795	7904795	CG	CGT	-	-0.515525	7.13002	-0.41772	0.680089	0.929146	-6.15565	-0.00346778
chr1	VAMP3	chr1_7904803	7904803	CG	CGT	-	3.56623	6.92329	3.71947	0.0011497	0.0753766	-0.846566	0.0343332
chr1	VAMP3	chr1_7904831	7904831	CG	CGC	-	-0.252775	7.13269	-0.167498	0.868466	0.975381	-6.23124	-0.000935002
chr1	VAMP3	chr1_7904859	7904859	CG	CGG	-	-2.09427	6.11404	-1.31852	0.200521	0.667297	-5.41074	-0.0280488
chr1	VAMP3	chr1_7904869	7904869	CG	CGG	-	0.562186	4.42444	1.04884	0.305325	0.755136	-5.63283	0.0255657
chr1	VAMP3	chr1_7912171	7912171	CG	CGA	+	1.53425	7.30702	0.631731	0.534183	0.878443	-6.04239	0.008222
chr1	VAMP3	chr1_7916675	7916675	CG	CGA	+	-1.89129	3.95773	-1.61379	0.125386	0.568892	-4.87232	-0.0952822
chr1	VAMP3	chr1_7916683	7916683	CG	CGC	+	-2.83159	5.99636	-3.35116	0.00388255	0.138517	-1.84525	-0.140591
chr1	VAMP3	chr1_7916713	7916713	CG	CGA	+	-1.0204	6.15214	-0.813316	0.427529	0.830013	-5.69931	-0.011126
chr1	VAMP3	chr1_7916791	7916791	CG	CGG	+	0.0601345	5.06268	0.0455816	0.964187	0.993813	-6.07293	0.00425463
chr1	VAMP3	chr1_7916801	7916801	CG	CGT	+	0.614499	6.39134	0.320616	0.752495	0.948663	-6.03984	0.00676425
chr1	VAMP3	chr1_7928305	7928305	CG	CGC	+	0.0318425	5.19968	0.0696588	0.945077	0.990931	-6.1624	-0.00175191
chr1	VAMP3	chr1_7928310	7928310	CG	CGA	+	0.107345	5.60204	0.130748	0.89713	0.98098	-6.08793	0.00245306
chr1	VAMP3	chr1_7928319	7928319	CG	CGC	+	-0.252163	4.58316	-0.609685	0.548144	0.884002	-6.01985	-0.00763341
chr1	VAMP3	chr1_7928364	7928364	CG	CGT	+	-1.77105	2.01467	-1.14626	0.263666	0.722238	-5.59289	-0.203983
chr1	VAMP3	chr1_7929390	7929390	CG	CGG	+	0.474706	8.13489	0.227376	0.822173	0.965901	-6.22667	0.00339535
chr1	VAMP3	chr1_7929393	7929393	CG	CGG	+	2.76174	7.18544	2.70985	0.0126025	0.231842	-3.03118	0.019585
chr1	VAMP3	chr1_7945516	7945516	CG	CGG	+	0.173854	1.75611	0.133075	0.895489	0.980687	-6.1285	0.0139989
chr1	VAMP3	chr1_7945526	7945526	CG	CGG	+	-5.61707	3.98715	-3.53372	0.00213288	0.103911	-1.39947	-0.357871
chr1	VAMP3	chr1_7945557	7945557	CG	CGA	+	-1.4355	-0.568041	-0.916313	0.370623	0.798302	-5.81503	-0.149839
chr1	VAMP3	chr1_7945562	7945562	CG	CGG	+	-0.925749	3.26974	-0.546245	0.591053	0.900081	-6.04847	0.0274364
chr1	VAMP3	chr1_7946074	7946074	CG	CGG	-	0.199324	1.74703	0.407187	0.687872	0.931469	-6.11263	0.0245617
chr1	VAMP3	chr1_7946077	7946077	CG	CGT	-	-0.322579	1.3184	-1.26734	0.21851	0.683057	-5.41577	-0.0461896
chr1	VAMP3	chr1_7946082	7946082	CG	CGA	-	-0.120919	0.270007	-0.374986	0.711322	0.937991	-6.14336	-0.0208154
chr1	VAMP3	chr1_7946098	7946098	CG	CGG	-	-0.344459	-0.224544	-1.25966	0.221217	0.685675	-5.2962	-0.058721
chr1	VAMP3	chr1_7946169	7946169	CG	CGG	-	1.11009	-3.66575	1.88862	0.072427	0.464813	-4.54433	0.0543914
chr1	VAMP3	chr1_7946186	7946186	CG	CGT	-	-0.0291271	-3.90795	-0.0725539	0.942828	0.990514	-6.17504	-0.00180373
chr1	VAMP3	chr1_7946189	7946189	CG	CGA	-	-0.0432622	-3.97157	-0.080549	0.936541	0.989715	-6.1584	-0.00135736
chr1	VAMP3	chr1_7946305	7946305	CG	CGA	-	0.428966	-3.80141	0.778692	0.444597	0.839097	-5.8419	0.02419
chr1	VAMP3	chr1_7946330	7946330	CG	CGT	-	-0.530854	-3.30808	-1.17533	0.25264	0.713515	-5.4293	-0.0391347
chr1	VAMP3	chr1_7946419	7946419	CG	CGA	-	0.404714	-2.78619	0.874332	0.391542	0.810428	-5.80139	0.0339446
chr1	VAMP3	chr1_7946544	7946544	CG	CGT	+	-2.70793	-5.51272	-0.956761	0.348799	0.785437	-5.80152	-0.0549763
chr1	VAMP3	chr1_7946587	7946587	CG	CGG	+	-1.40237	-3.7242	-0.739175	0.4674	0.849003	-5.94767	-0.0904131
chr1	VAMP3	chr1_7946593	7946593	CG	CGG	+	-1.14484	-3.41838	-0.70252	0.489519	0.858167	-5.94107	-0.0614364
chr1	VAMP3	chr1_7946619	7946619	CG	CGA	+	-3.5208	-8.02653	-2.71508	0.0124543	0.230807	-3.04347	-0.0205114
chr1	VAMP3	chr1_7948137	7948137	CG	CGT	-	-0.394804	5.93445	-0.825677	0.417607	0.824402	-5.87909	-0.00531733
chr1	VAMP3	chr1_7948187	7948187	CG	CGA	-	-0.0575388	4.77254	-0.117567	0.907448	0.983192	-6.24343	-0.0017675
chr1	VAMP3	chr1_7948202	7948202	CG	CGA	-	0.639728	3.72945	2.85766	0.00899268	0.200615	-2.71315	0.0312945
chr1	VAMP3	chr1_7953755	7953755	CG	CGT	-	-0.841638	5.02363	-0.851563	0.403378	0.817012	-5.87813	-0.0192976
chr1	VAMP3	chr1_7953777	7953777	CG	CGA	-	1.38795	5.65156	1.83119	0.0802718	0.48566	-4.64253	0.0262128
chr1	VAMP3	chr1_7953806	7953806	CG	CGT	-	-1.50653	6.32557	-0.919249	0.36766	0.796527	-5.83459	-0.0135938
chr1	VAMP3	chr1_7953851	7953851	CG	CGA	-	0.0186475	3.70332	0.0383067	0.969779	0.994475	-6.22622	0.00110089
chr1	VAMP3	chr1_7962516	7962516	CG	CGA	-	-0.182456	2.21532	-0.421641	0.677265	0.928439	-6.12346	-0.0234229
chr1	VAMP3	chr1_7962524	7962524	CG	CGC	-	1.09776	7.30396	0.690571	0.496858	0.861546	-5.96944	0.0120463
chr1	VAMP3	chr1_7962570	7962570	CG	CGC	-	-0.327554	7.24238	-0.199364	0.843758	0.97061	-6.20325	-0.00626112
chr1	VAMP3	chr1_7971178	7971178	CG	CGG	+	1.58338	4.53908	1.11951	0.2752	0.731322	-5.62181	0.0639273
chr1	VAMP3	chr1_7971190	7971190	CG	CGC	+	2.00533	5.7455	1.07404	0.294643	0.747126	-5.67388	0.0259166
chr1	VAMP3	chr1_7971205	7971205	CG	CGG	+	-0.620883	6.78845	-0.356146	0.725181	0.941325	-6.1711	-0.00235623
chr1	VAMP3	chr1_7971235	7971235	CG	CGA	+	-0.764066	2.12873	-0.997584	0.329511	0.771755	-5.74931	-0.0926859
chr1	VAMP3	chr1_8009452	8009452	CG	CGT	+	4.24086	7.28132	3.50892	0.00192036	0.0985597	-1.34797	0.0239192
chr1	VAMP3	chr1_8009478	8009478	CG	CGG	+	-0.183577	4.29937	-0.407496	0.687473	0.931352	-6.15976	-0.00852337
chr1	VAMP3	chr1_8009499	8009499	CG	CGG	+	-0.271435	4.84572	-0.51149	0.613963	0.908043	-6.10089	-0.00878247
chr1	VAMP3	chr1_8009506	8009506	CG	CGA	+	-0.42171	6.49209	-0.33901	0.737728	0.944697	-6.18678	-0.00286046
chr1	VAMP3	chr1_8009527	8009527	CG	CGT	+	1.36976	5.93616	1.52731	0.140541	0.592948	-5.10064	0.0170783
chr1	VAMP3	chr1_8022440	8022440	CG	CGA	-	0.764035	-7.49594	0.344054	0.733983	0.943809	-6.19328	0.00395173
chr1	VAMP3	chr1_8022479	8022479	CG	CGG	-	-0.919723	-2.47691	-2.14149	0.0432384	0.38279	-4.1457	-0.0907757
chr1	VAMP3	chr1_8022506	8022506	CG	CGT	-	0.654664	-5.46669	0.414498	0.682412	0.929895	-6.13712	0.0148907
chr1	VAMP3	chr1_8026178	8026178	CG	CGC	+	-2.06412	3.93393	-1.86674	0.0749481	0.472018	-4.56643	-0.107913
chr1	VAMP3	chr1_8026193	8026193	CG	CGT	+	-0.132143	0.628124	-0.437975	0.665556	0.925132	-6.09483	-0.0215609
chr1	VAMP3	chr1_8026196	8026196	CG	CGT	+	-0.157259	-0.579508	-0.411802	0.684359	0.930525	-6.15804	-0.0262895
chr1	VAMP3	chr1_8026200	8026200	CG	CGG	+	-0.688911	1.80456	-2.16695	0.0410209	0.374604	-3.9945	-0.0942216
chr1	VAMP3	chr1_8026207	8026207	CG	CGT	+	-0.0997082	2.36444	-0.262204	0.795536	0.95912	-6.14432	-0.0120339
chr1	VAMP3	chr1_8026269	8026269	CG	CGG	+	0.0583312	1.6472	0.190571	0.850561	0.971736	-6.22065	0.00775198
chr1	VAMP3	chr1_8031439	8031439	CG	CGG	-	1.93808	6.27964	0.758312	0.456448	0.844406	-5.95766	0.018368
chr1	VAMP3	chr1_8031450	8031450	CG	CGA	-	2.59506	6.12039	1.16884	0.255191	0.715695	-5.57907	0.0393599
chr1	VAMP3	chr1_8031454	8031454	CG	CGC	-	-0.346262	5.65864	-0.134766	0.894043	0.98061	-6.24209	-0.000830981
chr1	VAMP3	chr1_8031475	8031475	CG	CGG	-	0.771463	4.12853	0.725705	0.475799	0.852164	-5.86818	0.0846031
chr1	VAMP3	chr1_8031492	8031492	CG	CGG	-	0.510054	7.50664	0.199268	0.843915	0.97061	-6.23124	0.00234761
chr1	VAMP3	chr1_8031536	8031536	CG	CGA	-	1.63005	8.22712	0.786563	0.440071	0.836736	-5.94185	0.00379584
chr1	VAMP3	chr1_8035750	8035750	CG	CGT	+	1.74804	0.953253	4.43657	0.000508971	0.0498571	0.0600478	0.269547
chr1	VAMP3	chr1_8035799	8035799	CG	CGT	+	1.28697	1.89626	1.72851	0.104936	0.532972	-4.7989	0.150818
chr1	VAMP3	chr1_8035806	8035806	CG	CGA	+	0.148452	3.71531	0.148147	0.88425	0.978691	-6.0435	0.013138
chr1	VAMP3	chr1_8040327	8040327	CG	CGC	-	0.0675765	3.70328	0.188926	0.851835	0.971911	-6.14258	0.00337058
chr1	VAMP3	chr1_8040391	8040391	CG	CGC	-	-0.530606	5.64473	-1.203	0.241414	0.703949	-5.4581	-0.00880559
chr1	VAMP3	chr1_8040396	8040396	CG	CGC	-	-0.361109	4.46135	-1.11171	0.277934	0.73373	-5.62705	-0.0123384
chr1	VAMP3	chr1_8040398	8040398	CG	CGC	-	0.0857231	4.00374	0.194617	0.847429	0.971119	-6.22074	0.00353357
chr1	VAMP3	chr1_8042536	8042536	CG	CGC	+	1.10349	-6.68445	1.16945	0.254394	0.715243	-5.57882	0.00673545
chr1	VAMP3	chr1_8042581	8042581	CG	CGT	+	0.736757	-7.64539	2.7616	0.0112057	0.221624	-2.90334	0.00249725
chr1	VAMP3	chr1_8042605	8042605	CG	CGT	+	0.0719279	-8.42079	0.123494	0.902806	0.981961	-6.19095	0.000180703
chr1	VAMP3	chr1_8042648	8042648	CG	CGA	+	1.23377	-4.74545	2.29038	0.0316614	0.336557	-3.87417	0.0308588
chr1	VAMP3	chr1_8042701	8042701	CG	CGA	-	-1.23981	-3.10259	-0.964523	0.345445	0.783413	-5.76495	-0.110528
chr1	VAMP3	chr1_8042703	8042703	CG	CGC	-	-0.128409	-4.10161	-0.125469	0.901311	0.981718	-6.23392	-0.0379195
chr1	VAMP3	chr1_8043780	8043780	CG	CGA	-	-0.463345	5.33922	-0.458067	0.651272	0.920768	-6.13987	-0.00811238
chr1	VAMP3	chr1_8043788	8043788	CG	CGC	-	0.0142455	5.66741	0.0178706	0.985899	0.997305	-6.24144	0.00012619
chr1	VAMP3	chr1_8043852	8043852	CG	CGC	-	0.0366457	2.81002	0.166004	0.869628	0.975465	-6.19963	0.00266951
chr1	VAMP3	chr1_8043865	8043865	CG	CGA	-	-0.476911	3.1725	-0.820339	0.42058	0.826185	-5.86859	-0.0343596
chr1	VAMP3	chr1_8046107	8046107	CG	CGA	+	4.15884	3.91547	2.55384	0.0178736	0.267683	-3.3485	0.259078
chr1	VAMP3	chr1_8046119	8046119	CG	CGA	+	-1.3206	4.96919	-0.674304	0.506948	0.86615	-6.02233	-0.0643852
chr1	VAMP3	chr1_8046182	8046182	CG	CGT	+	1.14507	1.20575	2.16705	0.0410121	0.374554	-4.0626	0.185773
chr1	VAMP3	chr1_8046187	8046187	CG	CGT	+	1.43422	1.79487	2.31324	0.0301591	0.329776	-3.70173	0.214854
chr1	VAMP3	chr1_8046199	8046199	CG	CGA	+	2.99004	2.40676	2.90939	0.00798017	0.190196	-2.57631	0.371301
chr1	VAMP3	chr1_8046217	8046217	CG	CGG	+	3.10568	-0.639626	3.32767	0.00297345	0.121512	-1.72553	0.440911
chr1	VAMP3	chr1_8046226	8046226	CG	CGC	+	3.72306	1.89385	3.60025	0.00153814	0.0878684	-1.09696	0.494103
chr1	VAMP3	chr1_8049374	8049374	CG	CGA	+	-1.5719	5.22788	-1.45864	0.159721	0.61913	-5.11497	-0.0762372
chr1	VAMP3	chr1_8064076	8064076	CG	CGA	+	-3.57931	0.202314	-3.33553	0.0030481	0.122766	-1.66839	-0.465895
chr1	VAMP3	chr1_8064176	8064176	CG	CGC	+	-0.597933	1.64284	-0.697055	0.493193	0.859939	-5.66909	-0.0907855
chr1	VAMP3	chr1_8064184	8064184	CG	CGA	+	-1.25879	1.6124	-1.15115	0.262239	0.721056	-5.36469	-0.179866
chr1	VAMP3	chr1_8064209	8064209	CG	CGT	+	-0.86502	0.998424	-1.04118	0.30929	0.757635	-5.45434	-0.129154
chr1	VAMP3	chr1_8064212	8064212	CG	CGC	+	-1.22047	1.67595	-1.58569	0.127322	0.572243	-4.76543	-0.172074
chr1	VAMP3	chr1_8064369	8064369	CG	CGC	+	2.33555	3.06022	1.85739	0.076318	0.475769	-4.59482	0.182963
chr1	VAMP3	chr1_8064396	8064396	CG	CGA	+	-0.202226	1.8954	-0.137834	0.89159	0.980291	-6.19344	-0.00723261
chr1	VAMP3	chr1_8064402	8064402	CG	CGT	+	0.450145	2.01877	0.423211	0.676136	0.928087	-6.0936	0.0778374
chr1	VAMP3	chr1_8064418	8064418	CG	CGA	+	0.648097	1.95983	0.554991	0.584346	0.897903	-6.04161	0.0991393
chr1	VAMP3	chr1_8064789	8064789	CG	CGC	+	1.57926	3.75582	1.27898	0.213866	0.678915	-5.41552	0.128947
chr1	VAMP3	chr1_8064830	8064830	CG	CGC	+	0.810134	2.73124	1.36664	0.185165	0.650536	-5.26467	0.0928769
chr1	VAMP3	chr1_8064852	8064852	CG	CGT	+	0.260785	0.908935	0.455064	0.653399	0.921257	-6.13572	0.0391601
chr1	VAMP3	chr1_8064917	8064917	CG	CGT	+	0.108995	0.695118	0.222865	0.82564	0.966932	-6.18451	0.0175014
chr1	VAMP3	chr1_8064918	8064918	CG	CGT	-	0.536522	0.498606	0.782373	0.442884	0.838318	-5.89879	0.0492818
chr1	VAMP3	chr1_8064974	8064974	CG	CGT	-	0.56539	0.582291	1.05349	0.304298	0.754429	-5.64967	0.0551272
chr1	VAMP3	chr1_8064976	8064976	CG	CGC	-	1.07563	0.297085	1.49602	0.149792	0.605505	-5.15024	0.115591
chr1	VAMP3	chr1_8064985	8064985	CG	CGG	-	0.78448	0.669772	1.53262	0.140563	0.592949	-5.07875	0.0894445
chr1	VAMP3	chr1_8065016	8065016	CG	CGG	+	0.00213227	0.598499	0.00977079	0.99229	0.998679	-6.20876	0.00037592
chr1	VAMP3	chr1_8065017	8065017	CG	CGG	-	0.927241	0.424758	1.24656	0.226528	0.690702	-5.46382	0.0944825
chr1	VAMP3	chr1_8065021	8065021	CG	CGG	+	0.117497	0.735844	0.428189	0.672561	0.927113	-6.13753	0.0194634
chr1	VAMP3	chr1_8065022	8065022	CG	CGC	-	1.21653	0.616448	1.58842	0.127401	0.572398	-5.0231	0.138541
chr1	VAMP3	chr1_8065029	8065029	CG	CGG	+	0.235393	0.978199	0.826337	0.41724	0.82423	-5.88913	0.0367292
chr1	VAMP3	chr1_8065030	8065030	CG	CGC	-	1.77545	0.025705	1.70657	0.102912	0.529434	-4.85395	0.20238
chr1	VAMP3	chr1_8065039	8065039	CG	CGT	+	0.0187295	0.855573	0.0713952	0.94371	0.990516	-6.22883	0.00325651
chr1	VAMP3	chr1_8065133	8065133	CG	CGG	+	0.164058	0.857948	0.669389	0.51002	0.867967	-6.00962	0.0261423
chr1	VAMP3	chr1_8065209	8065209	CG	CGC	-	1.35476	2.40976	0.697338	0.495226	0.860925	-5.76515	0.139536
chr1	VAMP3	chr1_8065245	8065245	CG	CGA	-	-0.0480581	4.04536	-0.0197799	0.984454	0.996961	-6.07831	0.0452712
chr1	VAMP3	chr1_8065260	8065260	CG	CGT	-	0.528129	3.59971	0.195895	0.847066	0.971031	-6.05752	0.0804553
chr1	VAMP3	chr1_8072454	8072454	CG	CGT	-	-0.957185	6.07197	-0.328412	0.746699	0.946908	-6.02103	-0.02193
chr1	VAMP3	chr1_8074587	8074587	CG	CGG	-	0.438459	-4.03975	0.316185	0.754893	0.949011	-6.11233	0.0303321
chr1	VAMP3	chr1_8074640	8074640	CG	CGC	+	-0.36371	-2.04038	-0.757804	0.460602	0.846077	-5.83248	-0.0433461
chr1	VAMP3	chr1_8074641	8074641	CG	CGT	-	-3.33423	-5.71248	-2.40824	0.0250127	0.307139	-3.63956	-0.0555327
chr1	VAMP3	chr1_8074701	8074701	CG	CGC	+	0.816755	-0.0284153	1.14741	0.269629	0.727316	-5.50417	0.12407
chr1	VAMP3	chr1_8074734	8074734	CG	CGT	+	-2.53795	-5.29703	-1.79858	0.0927448	0.510279	-4.64521	-0.0701646
chr1	VAMP3	chr1_8074747	8074747	CG	CGC	+	-0.538662	-2.43059	-0.51391	0.614989	0.90839	-6.03123	-0.0641571
chr1	VAMP3	chr1_8074749	8074749	CG	CGG	+	0.314951	-3.36225	0.208501	0.837713	0.969371	-6.13932	0.0471155
chr1	VAMP3	chr1_8083939	8083939	CG	CGC	-	-0.483491	4.24875	-1.17442	0.252437	0.71341	-5.55374	-0.0124541
chr1	VAMP3	chr1_8083950	8083950	CG	CGC	-	-0.183031	5.00769	-0.444105	0.661185	0.923816	-6.09099	-0.00386258
chr1	VAMP3	chr1_8083985	8083985	CG	CGG	-	0.613015	3.74472	1.38554	0.179393	0.643518	-5.31807	0.0291064
chr1	VAMP3	chr1_8087516	8087516	CG	CGG	-	-0.888911	1.54073	-0.51469	0.611761	0.907342	-6.09502	-0.0832088
chr1	VAMP3	chr1_8087519	8087519	CG	CGT	-	-0.479217	4.85816	-0.222571	0.825866	0.967036	-6.21489	-0.00466931
chr1	VAMP3	chr1_8087543	8087543	CG	CGT	-	-0.709002	6.76465	-0.2607	0.796682	0.959413	-6.21294	-0.00247358
chr1	VAMP3	chr1_8088005	8088005	CG	CGT	-	0.224354	0.358347	0.840635	0.410191	0.820565	-5.77258	0.0358801
chr1	VAMP3	chr1_8088070	8088070	CG	CGT	-	0.140004	2.35967	0.431169	0.670425	0.926654	-6.10573	0.0128029
chr1	VAMP3	chr1_8088074	8088074	CG	CGT	-	0.456018	1.22433	1.50476	0.146217	0.600881	-5.13408	0.0678796
chr1	VAMP3	chr1_8123933	8123933	CG	CGG	-	-0.141166	-0.44239	-0.364366	0.718968	0.939767	-6.13571	-0.0237241
chr1	VAMP3	chr1_8123942	8123942	CG	CGA	-	-0.0676563	0.00434347	-0.172034	0.86494	0.974663	-6.20068	-0.0119182
chr1	VAMP3	chr1_8123970	8123970	CG	CGC	-	-1.53783	2.81496	-2.5153	0.0194621	0.277233	-3.35793	-0.159122
chr1	VAMP3	chr1_8124001	8124001	CG	CGA	-	1.36124	3.37578	0.883698	0.386152	0.80658	-5.80826	0.0951288
chr1	PEX14	chr1_10233740	10233740	CG	CGG	+	2.2347	6.28326	0.847787	0.406286	0.818645	-5.88404	0.0476419
chr1	PEX14	chr1_10233769	10233769	CG	CGT	+	3.88922	3.85252	1.39554	0.177694	0.641641	-5.29961	0.174489
chr1	PEX14	chr1_10238388	10238388	CG	CGC	-	4.68953	2.39784	2.91279	0.00871854	0.198523	-2.68878	0.533337
chr1	PEX14	chr1_10238420	10238420	CG	CGG	-	3.39694	1.93214	2.60121	0.0172457	0.263669	-3.22133	0.367481
chr1	PEX14	chr1_10239469	10239469	CG	CGC	+	-0.229127	1.78082	-0.746643	0.462967	0.847228	-5.91798	-0.0273929
chr1	PEX14	chr1_10239505	10239505	CG	CGT	+	0.139102	-0.939914	0.357136	0.724299	0.940999	-6.14611	0.0203095
chr1	PEX14	chr1_10239509	10239509	CG	CGG	+	0.257786	2.21984	0.631388	0.534113	0.878442	-6.02336	0.0279713
chr1	PEX14	chr1_10239536	10239536	CG	CGC	+	1.00437	3.66259	1.65882	0.110951	0.544141	-4.83425	0.0663425
chr1	PEX14	chr1_10239551	10239551	CG	CGG	+	0.149308	1.79536	0.377649	0.70921	0.93748	-6.14968	0.0138586
chr1	PEX14	chr1_10239573	10239573	CG	CGG	+	0.180891	0.25283	0.573331	0.572075	0.893084	-6.06495	0.0312249
chr1	PEX14	chr1_10239587	10239587	CG	CGG	+	-0.321773	-1.0436	-0.726348	0.475072	0.851669	-5.9674	-0.049593
chr1	PEX14	chr1_10239594	10239594	CG	CGC	+	-0.400006	0.321695	-1.08066	0.29123	0.744631	-5.67971	-0.0683734
chr1	PEX14	chr1_10252552	10252552	CG	CGC	-	-0.816503	8.26907	-0.65439	0.519457	0.872198	-6.00723	-0.00318465
chr1	PEX14	chr1_10252566	10252566	CG	CGT	-	0.0186635	6.83901	0.0131258	0.989642	0.998178	-6.25239	-0.000328953
chr1	PEX14	chr1_10252632	10252632	CG	CGG	-	2.50322	6.31878	3.53703	0.00179374	0.0948388	-1.27419	0.0306232
chr1	PEX14	chr1_10252642	10252642	CG	CGT	-	0.599248	6.96414	0.487829	0.630364	0.913917	-6.12632	0.00638643
chr1	PEX14	chr1_10254210	10254210	CG	CGA	+	0.45349	-0.175442	0.758274	0.456112	0.844248	-5.8933	0.0766254
chr1	PEX14	chr1_10254225	10254225	CG	CGT	+	0.714006	0.00376527	1.22373	0.233643	0.697423	-5.4719	0.120996
chr1	PEX14	chr1_10254279	10254279	CG	CGA	+	0.369499	-0.399806	0.633331	0.532866	0.877595	-5.97468	0.063288
chr1	PEX14	chr1_10254309	10254309	CG	CGT	+	0.951704	-0.0856896	1.92442	0.0669663	0.45197	-4.47808	0.162236
chr1	PEX14	chr1_10254322	10254322	CG	CGC	+	0.358858	-0.213602	0.743356	0.464915	0.848154	-5.90379	0.0609024
chr1	PEX14	chr1_10254324	10254324	CG	CGT	+	0.751537	-0.13778	1.55505	0.13381	0.582844	-4.96165	0.127898
chr1	PEX14	chr1_10269829	10269829	CG	CGA	-	0.222612	-8.61451	0.656723	0.517983	0.87161	-5.99268	0.000224764
chr1	PEX14	chr1_10269846	10269846	CG	CGG	-	0.125411	-9.54517	0.123616	0.902711	0.981953	-6.23872	0.000119414
chr1	PEX14	chr1_10269905	10269905	CG	CGA	-	-0.548227	-8.57569	-1.17416	0.25254	0.713492	-5.55024	-0.000984922
chr1	PEX14	chr1_10269919	10269919	CG	CGT	-	0.142982	-8.60896	0.338753	0.737919	0.944719	-6.17401	0.000262084
chr1	PEX14	chr1_10271517	10271517	CG	CGG	+	0.667846	-9.13535	0.71728	0.48054	0.854561	-5.98736	0.00085623
chr1	PEX14	chr1_10271528	10271528	CG	CGA	+	0.361426	-9.2494	0.31596	0.754929	0.949011	-6.19704	0.000385844
chr1	PEX14	chr1_10271610	10271610	CG	CGA	+	1.87004	-9.81728	2.43737	0.023083	0.297767	-3.59518	0.00200643
chr1	PEX14	chr1_10271840	10271840	CG	CGG	-	0.568765	-8.77089	1.29902	0.207017	0.672892	-5.40935	0.00109342
chr1	PEX14	chr1_10271863	10271863	CG	CGC	-	-0.295786	-8.42759	-0.615298	0.544497	0.882607	-6.00043	-0.00138743
chr1	PEX14	chr1_10271872	10271872	CG	CGC	-	-0.379125	-8.36422	-1.33118	0.196388	0.663016	-5.32073	-0.000836634
chr1	PEX14	chr1_10271916	10271916	CG	CGG	-	-0.212571	-8.79137	-0.431683	0.670057	0.926361	-6.13496	-0.000453212
chr1	PEX14	chr1_10271999	10271999	CG	CGA	-	-0.730819	-7.37155	-1.57858	0.128309	0.573968	-5.04569	-0.00286308
chr1	PEX14	chr1_10272003	10272003	CG	CGA	-	-0.0488766	-6.91598	-0.069896	0.94489	0.990865	-6.24948	-0.000132581
chr1	PEX14	chr1_10272046	10272046	CG	CGC	-	-1.25471	-7.85576	-1.62267	0.118511	0.557376	-4.99867	-0.00394791
chr1	PEX14	chr1_10272058	10272058	CG	CGC	-	-1.41184	-7.14764	-2.06979	0.0500751	0.405616	-4.26084	-0.00599959
chr1	PEX14	chr1_10272073	10272073	CG	CGT	-	-0.851392	-6.93722	-1.03818	0.310152	0.758012	-5.72337	-0.00472862
chr1	PEX14	chr1_10272099	10272099	CG	CGA	-	-0.581031	-7.81629	-0.73782	0.468206	0.849456	-5.95239	-0.0017944
chr1	PEX14	chr1_10345777	10345777	CG	CGG	+	-0.0830135	0.441147	-0.33892	0.737794	0.944697	-6.13123	-0.0138534
chr1	PEX14	chr1_10345804	10345804	CG	CGC	+	0.322207	2.2207	1.07104	0.29544	0.747672	-5.65672	0.0343662
chr1	PEX14	chr1_10345824	10345824	CG	CGT	+	-0.760231	2.93201	-1.42928	0.166583	0.628245	-5.25982	-0.0661077
chr1	PEX14	chr1_10345829	10345829	CG	CGC	+	-0.695375	3.83231	-2.24103	0.0351415	0.351596	-3.93173	-0.0471788
chr1	PEX14	chr1_10362658	10362658	CG	CGC	-	-0.122124	-2.01094	-0.46677	0.645127	0.919161	-6.13594	-0.0133129
chr1	PEX14	chr1_10362689	10362689	CG	CGG	-	-0.171604	-0.505873	-0.784119	0.441101	0.837338	-5.90941	-0.0287789
chr1	PEX14	chr1_10362697	10362697	CG	CGA	-	0.00652699	-1.31701	0.0251742	0.980137	0.996227	-6.24522	0.000611984
chr1	PEX14	chr1_10386310	10386310	CG	CGT	+	-0.642943	4.15055	-1.25247	0.22319	0.687691	-5.44615	-0.0269261
chr1	PEX14	chr1_10386319	10386319	CG	CGC	+	-1.04957	4.91318	-2.35434	0.0276208	0.319154	-3.72667	-0.0244622
chr1	PEX14	chr1_10386322	10386322	CG	CGG	+	0.599241	5.10389	2.34095	0.0284255	0.32255	-3.71553	0.0149038
chr1	PEX14	chr1_10386331	10386331	CG	CGC	+	0.085297	4.68663	0.263745	0.794363	0.958779	-6.17546	0.00325485
chr1	PEX14	chr1_10386339	10386339	CG	CGG	+	-0.216877	5.42411	-0.271779	0.788256	0.95768	-6.16837	-0.00434443
chr1	PEX14	chr1_10386367	10386367	CG	CGG	+	-0.153822	4.57673	-0.341574	0.735823	0.94429	-6.15228	-0.00364846
chr1	PEX14	chr1_10386378	10386378	CG	CGT	+	-0.457654	5.26369	-0.743873	0.464608	0.847945	-5.9622	-0.00575166
chr1	PEX14	chr1_10386385	10386385	CG	CGA	+	0.704044	6.31372	0.747547	0.462431	0.846898	-5.95792	0.00644627
chr1	PEX14	chr1_10386389	10386389	CG	CGA	+	0.246744	5.63749	0.28138	0.780976	0.95595	-6.20184	0.00387187
chr1	PEX14	chr1_10386443	10386443	CG	CGA	+	0.326823	5.22235	0.57458	0.571244	0.892947	-6.03602	0.00858839
chr1	PEX14	chr1_10403293	10403293	CG	CGG	-	-1.16175	7.03276	-0.694211	0.494939	0.860714	-5.98786	-0.0113104
chr1	PEX14	chr1_10403302	10403302	CG	CGG	-	-0.250979	7.34989	-0.132557	0.895769	0.980729	-6.23161	0.00504451
chr1	PEX14	chr1_10403307	10403307	CG	CGG	-	0.0086025	5.16574	0.00603886	0.995237	0.999137	-6.22745	0.0391363
chr1	PEX14	chr1_10403310	10403310	CG	CGG	-	-2.34706	5.91248	-1.56622	0.131811	0.579483	-5.04991	-0.0353351
chr1	PEX14	chr1_10403356	10403356	CG	CGA	-	-2.88872	6.76201	-1.74126	0.0958452	0.516022	-4.80685	-0.0227696
chr1	PEX14	chr1_10404174	10404174	CG	CGG	+	0.558832	-1.19778	0.869382	0.394183	0.811847	-5.87084	0.0808681
chr1	PEX14	chr1_10404182	10404182	CG	CGT	+	-0.0387481	-1.99348	-0.0498378	0.960709	0.993373	-6.21121	-0.00549355
chr1	PEX14	chr1_10404230	10404230	CG	CGC	+	-0.840543	0.554041	-1.88937	0.0723228	0.464542	-4.50724	-0.133596
chr1	PEX14	chr1_10404251	10404251	CG	CGC	+	-0.355456	1.06157	-0.816655	0.423029	0.827378	-5.88553	-0.0370529
chr1	PEX14	chr1_10404289	10404289	CG	CGC	+	-0.0259695	1.24388	-0.0711418	0.943939	0.990527	-6.17968	0.0084914
chr1	PEX14	chr1_10404290	10404290	CG	CGG	-	0.292969	0.0335041	0.872354	0.392178	0.81062	-5.82028	0.0502716
chr1	PEX14	chr1_10404327	10404327	CG	CGC	-	0.722884	-0.1305	1.89923	0.0703555	0.460528	-4.55552	0.122029
chr1	PEX14	chr1_10404343	10404343	CG	CGT	-	0.360397	-2.8341	0.596467	0.556784	0.888024	-6.05044	0.0259479
chr1	PEX14	chr1_10404397	10404397	CG	CGC	-	0.335436	0.008984	0.934271	0.360027	0.792196	-5.78173	0.0572425
chr1	PEX14	chr1_10421668	10421668	CG	CGA	-	2.49522	6.27045	1.3175	0.200856	0.66764	-5.41236	0.0390888
chr1	PEX14	chr1_10421681	10421681	CG	CGT	-	1.57121	5.07678	1.1624	0.257184	0.71726	-5.56736	0.047447
chr1	PEX14	chr1_10421685	10421685	CG	CGA	-	-1.0676	4.22766	-1.99193	0.0585805	0.430452	-4.39211	-0.0490365
chr1	PEX14	chr1_10434810	10434810	CG	CGA	+	0.198414	3.26885	0.503756	0.619302	0.91001	-5.97709	0.0160999
chr1	PEX14	chr1_10434838	10434838	CG	CGT	+	-1.04017	4.70742	-1.96879	0.0613435	0.437674	-4.45561	-0.0261694
chr1	PEX14	chr1_10434860	10434860	CG	CGA	+	-0.45576	0.858421	-1.79836	0.0854741	0.495614	-4.66147	-0.0716215
chr1	PEX14	chr1_10434903	10434903	CG	CGT	+	-0.344101	3.4388	-0.711183	0.484237	0.856149	-5.97578	-0.0214148
chr1	PEX14	chr1_10434988	10434988	CG	CGA	-	-1.17574	5.68317	-0.55935	0.581669	0.896824	-6.07739	-0.0401786
chr1	PEX14	chr1_10434992	10434992	CG	CGG	-	0.552152	7.1188	0.279177	0.782761	0.956685	-6.18688	0.00800375
chr1	PEX14	chr1_10436435	10436435	CG	CGT	-	0.222753	0.246144	0.471043	0.642326	0.918205	-6.06336	0.0378294
chr1	PEX14	chr1_10436463	10436463	CG	CGG	-	-0.0289474	1.39558	-0.0717474	0.943462	0.990516	-6.18049	-0.00150355
chr1	PEX14	chr1_10436472	10436472	CG	CGT	-	-0.0945056	-0.57019	-0.220838	0.82729	0.967443	-6.22137	-0.0179676
chr1	PEX14	chr1_10436493	10436493	CG	CGC	-	-0.110821	3.97882	-0.184612	0.855254	0.972247	-6.17325	0.00924808
chr1	PEX14	chr1_10436617	10436617	CG	CGG	-	0.294662	2.08653	1.31349	0.202179	0.668422	-5.40467	0.0325055
chr1	PEX14	chr1_10436627	10436627	CG	CGG	-	-0.128392	2.04513	-0.430732	0.670738	0.926761	-6.15857	-0.0124046
chr1	PEX14	chr1_10436636	10436636	CG	CGA	-	0.122671	1.66952	0.556131	0.583579	0.897728	-6.03816	0.0174064
chr1	PEX14	chr1_10436657	10436657	CG	CGG	-	0.283535	0.104714	1.19577	0.244165	0.706195	-5.54721	0.0489305
chr1	PEX14	chr1_10436671	10436671	CG	CGA	-	0.243049	1.63086	1.04344	0.307766	0.756932	-5.67966	0.0308111
chr1	PEX14	chr1_10436677	10436677	CG	CGA	-	0.367211	0.0778147	1.48677	0.150877	0.607232	-5.16552	0.0632822
chr1	PEX14	chr1_10436693	10436693	CG	CGC	-	0.404361	2.01359	1.77029	0.0901513	0.505574	-4.7113	0.0457601
chr1	PEX14	chr1_10436725	10436725	CG	CGT	-	-0.0535182	-0.631065	-0.176641	0.861362	0.973539	-6.23004	-0.00884392
chr1	PEX14	chr1_10437462	10437462	CG	CGT	+	0.653395	-3.99744	0.696012	0.496035	0.861181	-5.64298	0.108718
chr1	PEX14	chr1_10437469	10437469	CG	CGT	+	-5.95813	-4.77964	-4.01152	0.000940253	0.0685156	-0.538645	-0.288388
chr1	PEX14	chr1_10437484	10437484	CG	CGG	+	4.7253	-3.42533	2.63288	0.0176772	0.266457	-3.09369	0.376431
chr1	PEX14	chr1_10438632	10438632	CG	CGA	-	-0.167616	-1.80201	-0.71441	0.482279	0.855451	-5.9394	-0.0201521
chr1	PEX14	chr1_10438658	10438658	CG	CGC	-	0.00497168	-1.8927	0.0224899	0.982254	0.996683	-6.20148	0.000189271
chr1	PEX14	chr1_10438681	10438681	CG	CGG	-	-0.131103	-0.405404	-0.575471	0.570652	0.892718	-6.02099	-0.0222262
chr1	PEX14	chr1_10438688	10438688	CG	CGT	-	0.140381	-2.87888	0.324338	0.748661	0.947772	-6.11664	0.0120863
chr1	PEX14	chr1_10438710	10438710	CG	CGC	-	-0.0126339	-0.982148	-0.052805	0.958351	0.993014	-6.22273	-0.0019607
chr1	PEX14	chr1_10438712	10438712	CG	CGC	-	-0.118394	-1.0257	-0.543485	0.59211	0.900396	-6.04488	-0.0180937
chr1	PEX14	chr1_10440338	10440338	CG	CGG	+	-0.913774	2.84614	-3.44194	0.00225833	0.107287	-1.48263	-0.0683388
chr1	PEX14	chr1_10440339	10440339	CG	CGA	-	-1.92016	4.10096	-1.98589	0.060495	0.435363	-4.33897	-0.101571
chr1	PEX14	chr1_10440361	10440361	CG	CGT	+	0.0604478	2.82965	0.288057	0.775925	0.954926	-6.13482	0.00589584
chr1	PEX14	chr1_10440362	10440362	CG	CGA	-	0.144848	4.16986	0.190482	0.850793	0.971736	-6.08774	0.0124355
chr1	PEX14	chr1_10440373	10440373	CG	CGC	+	0.356971	5.27129	0.728333	0.47388	0.851425	-5.9609	0.00659513
chr1	PEX14	chr1_10440377	10440377	CG	CGG	+	-0.134132	4.1533	-0.443048	0.661938	0.923994	-6.11722	-0.00554958
chr1	PEX14	chr1_10440378	10440378	CG	CGA	-	-2.07371	5.78104	-1.1481	0.264067	0.722537	-5.49735	-0.0300901
chr1	PEX14	chr1_10440434	10440434	CG	CGG	+	0.559713	5.20683	1.49128	0.149697	0.605505	-5.14029	0.0115521
chr1	PEX14	chr1_10441147	10441147	CG	CGG	-	-2.88286	-5.25109	-2.45888	0.0220258	0.291956	-3.53207	-0.103951
chr1	PEX14	chr1_10441178	10441178	CG	CGA	-	-1.577	-7.13747	-1.0514	0.304174	0.754392	-5.69666	-0.00888844
chr1	PEX14	chr1_10441258	10441258	CG	CGA	-	-2.49459	-5.19179	-2.25555	0.0340831	0.347066	-3.91904	-0.0873995
chr1	PEX14	chr1_10480756	10480756	CG	CGG	+	1.18944	3.95758	2.73683	0.0118551	0.226862	-2.95874	0.0529451
chr1	PEX14	chr1_10480817	10480817	CG	CGA	+	-0.38292	6.36683	-0.323907	0.748983	0.947898	-6.19936	-0.00309679
chr1	PEX14	chr1_10480824	10480824	CG	CGC	+	-0.310339	7.03518	-0.279676	0.782266	0.956472	-6.20758	-0.00174927
chr1	PEX14	chr1_10480835	10480835	CG	CGA	+	-0.10238	4.6687	-0.136585	0.892567	0.980402	-6.21128	-0.00089793
chr1	PEX14	chr1_10480871	10480871	CG	CGG	+	-1.69192	6.90745	-1.52808	0.14035	0.592626	-5.12717	-0.0137921
chr1	PEX14	chr1_10481383	10481383	CG	CGC	+	-0.0269845	7.60248	-0.0231905	0.981702	0.996633	-6.1881	-0.00843639
chr1	PEX14	chr1_10481400	10481400	CG	CGC	+	-1.84889	5.85273	-1.56012	0.132607	0.580829	-5.06378	-0.0398278
chr1	PEX14	chr1_10481439	10481439	CG	CGA	+	-0.683925	4.48166	-0.545755	0.590574	0.899911	-5.98527	-0.0253349
chr1	PEX14	chr1_10481447	10481447	CG	CGC	+	-0.110476	6.41181	-0.123317	0.902945	0.982014	-6.23654	-0.000583858
chr1	PEX14	chr1_10481451	10481451	CG	CGT	+	1.00427	4.38962	1.4761	0.153697	0.610565	-5.11094	0.0369239
chr1	PEX14	chr1_10481456	10481456	CG	CGG	+	-0.505006	6.2167	-0.476373	0.638376	0.916902	-6.10178	-0.00950729
chr1	PEX14	chr1_10481492	10481492	CG	CGA	+	-1.07809	4.76611	-1.19211	0.245572	0.707142	-5.51102	-0.0393248
chr1	PEX14	chr1_10490025	10490025	CG	CGC	+	1.91879	-3.97952	1.80299	0.0847239	0.494176	-4.68685	0.146925
chr1	PEX14	chr1_10490043	10490043	CG	CGC	+	0.590452	-2.98566	1.07203	0.295007	0.747241	-5.61563	0.0611617
chr1	PEX14	chr1_10490058	10490058	CG	CGG	+	2.05381	-3.22375	2.34881	0.0279508	0.320207	-3.7612	0.19779
chr1	PEX14	chr1_10490063	10490063	CG	CGT	+	0.775427	-4.9174	0.404852	0.689388	0.931723	-6.14296	0.022749
chr1	PEX14	chr1_10490088	10490088	CG	CGC	+	0.612695	-7.26359	0.334616	0.740996	0.945391	-6.1915	0.00425648
chr1	PEX14	chr1_10490124	10490124	CG	CGA	+	-1.29044	-8.06854	-1.72898	0.0974329	0.519152	-4.82422	-0.00562666
chr1	PEX14	chr1_10493089	10493089	CG	CGC	-	-0.00325189	4.42016	-0.0053981	0.99574	0.999137	-6.19317	0.000439321
chr1	PEX14	chr1_10493141	10493141	CG	CGT	-	1.09764	4.63193	2.37858	0.0262176	0.313004	-3.63655	0.0395743
chr1	PEX14	chr1_10493162	10493162	CG	CGA	-	1.05516	6.04639	0.915292	0.369689	0.797827	-5.8214	0.0133248
chr1	PEX14	chr1_10493168	10493168	CG	CGG	-	-0.0901659	3.80789	-0.144328	0.886519	0.979464	-6.13404	-0.00422204
chr1	PEX14	chr1_10493173	10493173	CG	CGC	-	0.490177	3.55309	0.973594	0.340551	0.780095	-5.78138	0.0292369
chr1	PEX14	chr1_10495290	10495290	CG	CGG	-	0.217938	1.91128	0.673593	0.507392	0.866384	-5.98336	0.0271582
chr1	PEX14	chr1_10495307	10495307	CG	CGG	-	0.513858	1.44825	1.71156	0.100652	0.525151	-4.8405	0.0712287
chr1	PEX14	chr1_10495362	10495362	CG	CGT	-	0.148623	1.02557	0.469873	0.642942	0.918319	-6.13944	0.0239353
chr1	PEX14	chr1_10495378	10495378	CG	CGC	-	0.141471	1.18255	0.381063	0.70671	0.936995	-6.16838	0.0222745
chr1	PEX14	chr1_10495410	10495410	CG	CGA	-	-0.184536	0.845717	-0.671315	0.508815	0.867236	-6.00097	-0.0280911
chr1	PEX14	chr1_10508507	10508507	CG	CGG	+	-3.57483	7.01527	-3.04384	0.00583292	0.166266	-2.36624	-0.0348911
chr1	PEX14	chr1_10508575	10508575	CG	CGA	+	-0.600382	7.9228	-0.299004	0.767666	0.952696	-6.20779	-0.00195915
chr1	PEX14	chr1_10508598	10508598	CG	CGG	+	2.3883	7.09105	1.54793	0.135511	0.585085	-5.10532	0.0155114
chr1	PEX14	chr1_10508628	10508628	CG	CGA	+	-0.655751	5.3491	-0.419193	0.679028	0.92887	-6.14985	-0.0218008
chr1	PEX14	chr1_10509682	10509682	CG	CGA	+	-0.0745863	-2.51754	-0.288426	0.775646	0.95487	-6.18122	-0.00696984
chr1	PEX14	chr1_10509723	10509723	CG	CGG	+	0.259066	-0.690103	0.842384	0.408388	0.819501	-5.86814	0.0431048
chr1	PEX14	chr1_10509729	10509729	CG	CGA	+	0.388553	-1.10069	1.33907	0.193846	0.659964	-5.38176	0.0601165
chr1	PEX14	chr1_10509733	10509733	CG	CGT	+	0.231188	-1.18843	0.791897	0.436644	0.835036	-5.90589	0.0362102
chr1	PEX14	chr1_10509738	10509738	CG	CGT	+	-0.11391	-1.61718	-0.434086	0.668337	0.925809	-6.05703	-0.01301
chr1	PEX14	chr1_10509906	10509906	CG	CGG	+	-1.99744	-5.39041	-0.7536	0.461037	0.846414	-5.85007	-0.0636086
chr1	PEX14	chr1_10509935	10509935	CG	CGA	+	-2.02765	-6.10919	-0.800308	0.434185	0.833583	-5.80536	-0.0444509
chr1	PEX14	chr1_10509964	10509964	CG	CGC	+	-2.1602	-5.16525	-1.13652	0.270954	0.728242	-5.49414	-0.0478075
chr1	PEX14	chr1_10510054	10510054	CG	CGC	+	0.322931	-3.72715	0.474258	0.63986	0.917458	-6.05747	0.0130888
chr1	PEX14	chr1_10510087	10510087	CG	CGT	+	-0.0171599	-3.38702	-0.0272285	0.978516	0.995887	-6.18589	-0.00208992
chr1	PEX14	chr1_10510095	10510095	CG	CGC	+	0.029475	-3.18177	0.0706179	0.944322	0.990606	-6.11998	0.00190127
chr1	PEX14	chr1_10510097	10510097	CG	CGA	+	-0.196657	-3.40303	-0.251497	0.8037	0.961779	-6.19294	-0.00855218
chr1	PEX14	chr1_10510123	10510123	CG	CGT	+	-0.642591	-3.8945	-1.00136	0.327242	0.769989	-5.69634	-0.0320466
chr1	PEX14	chr1_10510295	10510295	CG	CGG	+	0.731421	-5.05331	0.369439	0.715235	0.939034	-6.15092	0.0182825
chr1	PEX14	chr1_10510319	10510319	CG	CGG	+	-0.543987	-5.64527	-0.306265	0.762203	0.951252	-6.18242	-0.0116046
chr1	PEX14	chr1_10510327	10510327	CG	CGG	+	-0.763348	-6.48934	-0.336255	0.739776	0.945228	-6.19564	-0.00499165
chr1	PEX14	chr1_10510334	10510334	CG	CGC	+	0.516071	-5.99473	0.28588	0.77757	0.955024	-6.20874	0.00544331
chr1	PEX14	chr1_10510364	10510364	CG	CGG	+	0.252522	-6.56228	0.151407	0.880997	0.978114	-6.1846	0.00220402
chr1	PEX14	chr1_10510368	10510368	CG	CGA	+	-0.929041	-7.66003	-0.522569	0.606353	0.905645	-6.11359	-0.00372839
chr1	PEX14	chr1_10510376	10510376	CG	CGA	+	2.69843	-5.81205	1.44049	0.163422	0.623798	-5.22835	0.042073
chr1	PEX14	chr1_10510393	10510393	CG	CGA	+	-0.481341	-6.83011	-0.414126	0.682681	0.930057	-6.10479	-0.00344987
chr1	PEX14	chr1_10510396	10510396	CG	CGT	+	-0.753915	-6.04224	-0.533774	0.598703	0.9029	-6.09651	-0.00802803
chr1	PEX14	chr1_10510406	10510406	CG	CGC	+	-1.31035	-6.00918	-0.621258	0.540638	0.881009	-6.05125	-0.0164103
chr1	PEX14	chr1_10510466	10510466	CG	CGT	-	0.104042	-1.50524	0.29519	0.77054	0.953474	-6.11844	0.0109925
chr1	PEX14	chr1_10510500	10510500	CG	CGT	-	0.55557	-2.34505	1.29716	0.207646	0.673528	-5.40543	0.0577388
chr1	PEX14	chr1_10510531	10510531	CG	CGG	-	1.14181	-3.19645	1.45919	0.158255	0.616931	-5.16725	0.0839428
chr1	PEX14	chr1_10510547	10510547	CG	CGG	-	0.325503	-0.922679	1.11249	0.277606	0.733495	-5.61223	0.0499038
chr1	PEX14	chr1_10510967	10510967	CG	CGT	+	-1.80191	-5.08855	-2.38089	0.0260876	0.312486	-3.69804	-0.0376721
chr1	PEX14	chr1_10510985	10510985	CG	CGT	+	-0.275924	-5.49758	-0.287098	0.77665	0.954964	-6.21128	-0.00393341
chr1	PEX14	chr1_10511063	10511063	CG	CGG	+	0.31915	-3.93764	0.908094	0.373398	0.800026	-5.8309	0.0137678
chr1	PEX14	chr1_10523109	10523109	CG	CGG	-	1.15681	6.13435	1.39774	0.175745	0.639181	-5.30379	0.0152416
chr1	PEX14	chr1_10523185	10523185	CG	CGA	-	-0.094685	4.91547	-0.264994	0.793413	0.95866	-6.15543	-0.00235973
chr1	PEX14	chr1_10523191	10523191	CG	CGC	-	0.0729154	5.40635	0.165644	0.869908	0.975469	-6.19928	0.00268768
chr1	PEX14	chr1_10523196	10523196	CG	CGT	-	0.0793424	3.02395	0.350823	0.728966	0.94243	-6.14348	0.0062733
chr1	PEX14	chr1_10523200	10523200	CG	CGG	-	0.380943	4.17163	1.18735	0.247405	0.708798	-5.41919	0.0152941
chr1	PEX14	chr1_10523224	10523224	CG	CGG	-	0.311012	2.8511	1.12073	0.274158	0.730749	-5.60564	0.0220831
chr1	PEX14	chr1_10523282	10523282	CG	CGT	-	0.220384	3.36243	0.807525	0.427771	0.830188	-5.90213	0.0134257
chr1	PEX14	chr1_10523298	10523298	CG	CGT	-	0.47048	3.93467	1.62561	0.11788	0.556089	-4.95224	0.0210277
chr1	PEX14	chr1_10523330	10523330	CG	CGA	-	0.213395	3.83843	0.719528	0.479181	0.853972	-5.96789	0.00978582
chr1	PEX14	chr1_10523346	10523346	CG	CGG	-	-0.173779	4.36623	-0.341378	0.735969	0.94429	-6.17539	-0.00557472
chr1	PEX14	chr1_10523361	10523361	CG	CGT	-	0.193338	3.46574	0.929065	0.36266	0.793837	-5.76723	0.0103639
chr1	PEX14	chr1_10523367	10523367	CG	CGG	-	0.36777	4.80504	0.877242	0.389573	0.808864	-5.82702	0.00923479
chr1	PEX14	chr1_10523372	10523372	CG	CGG	-	0.322463	4.80079	0.722208	0.477564	0.853255	-5.99119	0.00723906
chr1	PEX14	chr1_10523386	10523386	CG	CGG	-	0.0844839	3.92074	0.277334	0.784041	0.956882	-6.19676	0.00372237
chr1	PEX14	chr1_10523388	10523388	CG	CGC	-	0.488633	4.16226	1.64012	0.114808	0.550547	-4.93204	0.0179296
chr1	PEX14	chr1_10527896	10527896	CG	CGT	-	0.722543	2.60485	1.97321	0.0608069	0.436214	-4.44305	0.0605767
chr1	PEX14	chr1_10528016	10528016	CG	CGA	+	0.326824	2.37094	0.880406	0.387894	0.80774	-5.81981	0.0321105
chr1	PEX14	chr1_10528017	10528017	CG	CGT	-	0.48098	2.8944	1.53976	0.137485	0.588501	-5.07218	0.0348274
chr1	PEX14	chr1_10528022	10528022	CG	CGG	+	0.381686	2.77997	0.790397	0.437501	0.835688	-5.91115	0.0336399
chr1	PEX14	chr1_10528023	10528023	CG	CGT	-	0.389438	2.44674	0.987608	0.333788	0.775184	-5.74142	0.0354342
chr1	PEX14	chr1_10528093	10528093	CG	CGA	+	2.27325	6.02986	1.29109	0.209707	0.675433	-5.44246	0.0371879
chr1	PEX14	chr1_10531321	10531321	CG	CGG	+	0.362106	0.758385	0.967698	0.343424	0.782078	-5.78608	0.0579509
chr1	PEX14	chr1_10531370	10531370	CG	CGG	+	0.129723	1.74444	0.329039	0.745152	0.946427	-6.18418	0.0152767
chr1	PEX14	chr1_10531411	10531411	CG	CGC	+	0.400531	2.43688	1.05111	0.304303	0.754429	-5.69406	0.0385923
chr1	PEX14	chr1_10531412	10531412	CG	CGC	-	0.109229	2.10534	0.483423	0.63344	0.915064	-6.11174	0.0112672
chr1	PEX14	chr1_10531445	10531445	CG	CGC	+	0.486327	1.92627	1.51763	0.142956	0.596325	-5.14811	0.0583289
chr1	PEX14	chr1_10531446	10531446	CG	CGT	-	0.449025	1.77121	1.82028	0.0819687	0.488162	-4.68522	0.0548483
chr1	PEX14	chr1_10531459	10531459	CG	CGG	+	0.51261	1.35061	1.85464	0.0767251	0.476766	-4.63167	0.0734686
chr1	PEX14	chr1_10531460	10531460	CG	CGT	-	-0.053289	1.33148	-0.239551	0.812834	0.964138	-6.2146	-0.00750118
chr1	PEX14	chr1_10531992	10531992	CG	CGC	-	-0.203659	-5.18795	-0.309437	0.75982	0.950369	-6.13503	-0.00490849
chr1	PEX14	chr1_10531996	10531996	CG	CGT	-	0.262254	-6.90212	0.370996	0.714091	0.938682	-6.18008	0.00145512
chr1	PEX14	chr1_10532018	10532018	CG	CGG	-	-0.293832	-4.46307	-0.554589	0.584616	0.898018	-6.06814	-0.0107643
chr1	PEX14	chr1_10532021	10532021	CG	CGG	-	0.390604	-6.00099	0.651732	0.521139	0.872859	-6.01862	0.0026783
chr1	PEX14	chr1_10532061	10532061	CG	CGC	-	0.149983	-2.42272	0.635321	0.531591	0.877038	-6.02191	0.011943
chr1	PEX14	chr1_10532087	10532087	CG	CGG	-	-0.152069	-7.92975	-0.516455	0.610547	0.906965	-6.04002	-0.000412624
chr1	PEX14	chr1_10532102	10532102	CG	CGA	-	-0.479856	-7.7546	-1.27517	0.215187	0.680317	-5.38896	-0.00161884
chr1	PEX14	chr1_10532796	10532796	CG	CGA	-	-0.541042	-8.03228	-1.34551	0.191788	0.657321	-5.34181	-0.00161728
chr1	PEX14	chr1_10532798	10532798	CG	CGC	-	-0.071609	-7.33265	-0.137478	0.891869	0.980314	-6.20824	-0.000413016
chr1	PEX14	chr1_10532800	10532800	CG	CGC	-	-0.23364	-8.15923	-0.364836	0.718621	0.939627	-6.1197	-0.000569217
chr1	PEX14	chr1_10532839	10532839	CG	CGT	-	0.508674	-8.05802	0.856273	0.400823	0.815588	-5.86153	0.00137728
chr1	PEX14	chr1_10532848	10532848	CG	CGT	-	-0.485136	-8.3738	-0.659204	0.516417	0.870702	-6.02166	-0.00135641
chr1	PEX14	chr1_10532887	10532887	CG	CGA	-	-0.695206	-7.35934	-1.03156	0.313177	0.759764	-5.67617	-0.003245
chr1	PEX14	chr1_10532921	10532921	CG	CGG	-	-0.162356	-3.20754	-0.448523	0.658041	0.922749	-6.10907	-0.01068
chr1	PEX14	chr1_10554600	10554600	CG	CGA	-	3.79497	5.25129	1.8993	0.0723206	0.464542	-4.52775	0.112135
chr1	PEX14	chr1_10554606	10554606	CG	CGC	-	5.43735	7.60546	3.92254	0.000868338	0.0660528	-0.557722	0.0423011
chr1	PEX14	chr1_10554646	10554646	CG	CGT	-	2.63818	3.06971	3.34331	0.00370081	0.135391	-1.81101	0.219515
chr1	PEX14	chr1_10554665	10554665	CG	CGA	-	1.37078	5.62188	1.75145	0.0954785	0.515405	-4.6957	0.038319
chr1	PEX14	chr1_10554685	10554685	CG	CGA	-	-3.46255	4.65848	-1.91899	0.0696443	0.458829	-4.52083	-0.150908
chr1	PEX14	chr1_10555375	10555375	CG	CGG	-	0.978275	-9.51141	0.698468	0.492001	0.859294	-6.00993	0.00106843
chr1	PEX14	chr1_10555428	10555428	CG	CGT	-	0.187538	-8.4912	0.339616	0.737278	0.944582	-6.12067	0.000487399
chr1	PEX14	chr1_10555465	10555465	CG	CGC	-	-2.40344	-8.4582	-3.08969	0.0052369	0.158698	-2.23156	-0.00509388
chr1	PEX14	chr1_10555665	10555665	CG	CGC	+	-0.29894	4.20644	-0.155666	0.878065	0.977369	-6.15392	-0.0197672
chr1	PEX14	chr1_10555669	10555669	CG	CGT	+	-2.45303	-2.12174	-1.98093	0.0634196	0.443347	-4.29085	-0.207752
chr1	PEX14	chr1_10555751	10555751	CG	CGC	-	0.521239	5.02488	0.707739	0.486333	0.856916	-5.93927	0.028741
chr1	PEX14	chr1_10555755	10555755	CG	CGC	-	0.361074	5.94099	0.393761	0.697443	0.934149	-6.11507	0.00973045
chr1	PEX14	chr1_10555785	10555785	CG	CGC	-	1.74093	5.12568	3.56675	0.00166878	0.0916874	-1.17008	0.0512209
chr1	PEX14	chr1_10555837	10555837	CG	CGT	-	0.682458	1.11042	1.9945	0.0582806	0.42994	-4.38647	0.104491
chr1	PEX14	chr1_10556364	10556364	CG	CGT	-	-1.17677	3.19853	-0.7381	0.468387	0.849489	-5.91448	-0.0972437
chr1	PEX14	chr1_10556376	10556376	CG	CGT	-	-0.881499	1.93426	-1.45271	0.160658	0.620096	-5.11955	-0.120192
chr1	PEX14	chr1_10556400	10556400	CG	CGT	-	-1.71694	5.44529	-0.948644	0.353281	0.788142	-5.78108	-0.0285659
chr1	PEX14	chr1_10556495	10556495	CG	CGG	-	-2.89975	6.85257	-1.99638	0.0586327	0.430692	-4.38752	-0.0452581
chr1	PEX14	chr1_10564143	10564143	CG	CGT	-	0.245531	3.9447	0.764215	0.452635	0.842716	-5.92565	0.0100931
chr1	PEX14	chr1_10564210	10564210	CG	CGG	-	-0.44041	5.34983	-0.719673	0.479094	0.853929	-5.9928	-0.00919298
chr1	PEX14	chr1_10564243	10564243	CG	CGT	-	0.833578	5.31301	1.88107	0.0728921	0.466118	-4.5863	0.0196274
chr1	PEX14	chr1_10564252	10564252	CG	CGG	-	0.809194	5.90274	1.07577	0.293367	0.746469	-5.67941	0.00831702
chr1	PEX14	chr1_10570847	10570847	CG	CGT	+	-0.142612	-2.23995	-0.306651	0.761913	0.951181	-6.18551	-0.0144266
chr1	PEX14	chr1_10570898	10570898	CG	CGA	+	0.0146864	-2.21755	0.0326224	0.974262	0.995087	-6.21996	0.00198548
chr1	PEX14	chr1_10570921	10570921	CG	CGC	+	0.192426	-1.70353	0.365835	0.717886	0.939577	-6.17414	0.0273241
chr1	PEX14	chr1_10571080	10571080	CG	CGT	+	-0.21815	-4.44232	-0.103102	0.918928	0.985866	-6.02172	-0.0119123
chr1	PEX14	chr1_10571099	10571099	CG	CGT	+	-0.239479	-3.65804	-0.145068	0.886136	0.979306	-6.00129	-0.0140401
chr1	PEX14	chr1_10571115	10571115	CG	CGA	+	-0.669825	-4.0999	-0.439278	0.665258	0.925132	-5.89736	-0.0369188
chr1	PEX14	chr1_10571125	10571125	CG	CGT	+	-0.233494	-3.94711	-0.139089	0.890797	0.980194	-6.00989	-0.0127508
chr1	PEX14	chr1_10572608	10572608	CG	CGC	-	-0.549552	-1.78949	-1.55257	0.135037	0.584362	-5.03977	-0.0638526
chr1	PEX14	chr1_10572611	10572611	CG	CGA	-	-1.02146	-2.35593	-2.45463	0.0226354	0.295509	-3.54868	-0.0968937
chr1	PEX14	chr1_10573489	10573489	CG	CGG	-	0.0522487	6.09251	0.034946	0.972429	0.994708	-6.25206	0.00119845
chr1	PEX14	chr1_10573523	10573523	CG	CGG	-	-0.0351954	4.34645	-0.0776711	0.938772	0.989969	-6.21913	-0.00134259
chr1	PEX14	chr1_10573554	10573554	CG	CGG	-	1.21174	6.80144	0.981854	0.336553	0.777325	-5.77674	0.00723531
chr1	PEX14	chr1_10573612	10573612	CG	CGA	-	0.0605073	5.40356	0.0772516	0.939102	0.990008	-6.21631	0.00028974
chr1	PEX14	chr1_10574468	10574468	CG	CGT	+	0.0926818	1.01254	0.429442	0.671663	0.926828	-6.04332	0.0142927
chr1	PEX14	chr1_10574525	10574525	CG	CGA	+	0.335449	3.69803	1.49104	0.149759	0.605505	-5.16597	0.016494
chr1	PEX14	chr1_10574576	10574576	CG	CGT	+	0.0958621	0.617409	0.409515	0.686012	0.930846	-6.12353	0.0159899
chr1	PEX14	chr1_10574604	10574604	CG	CGC	+	-0.16725	0.487639	-0.899372	0.377926	0.801959	-5.84464	-0.0282212
chr1	PEX14	chr1_10577433	10577433	CG	CGG	+	0.15513	5.43944	0.178836	0.859658	0.973068	-6.14568	0.0033463
chr1	PEX14	chr1_10577438	10577438	CG	CGG	+	0.735907	5.59235	0.469921	0.642909	0.918319	-6.12794	0.01074
chr1	PEX14	chr1_10577460	10577460	CG	CGT	+	1.44452	5.4142	1.36388	0.186018	0.651336	-5.34174	0.0428083
chr1	PEX14	chr1_10579020	10579020	CG	CGT	+	-3.07042	5.89275	-4.03812	0.000525163	0.0505728	-0.103394	-0.0451116
chr1	PEX14	chr1_10579031	10579031	CG	CGT	+	-5.28655	7.45518	-8.79573	9.31242e-09	4.27938e-05	9.81431	-0.0277279
chr1	PEX14	chr1_10579079	10579079	CG	CGA	+	1.6038	3.42935	1.64734	0.113307	0.54791	-4.95841	0.0895259
chr1	PEX14	chr1_10579122	10579122	CG	CGT	+	-1.16809	3.72132	-1.62583	0.117832	0.556055	-4.97374	-0.064003
chr1	PEX14	chr1_10579155	10579155	CG	CGG	+	-0.1702	7.36734	-0.113269	0.910816	0.984023	-6.23509	-0.00017589
chr1	PEX14	chr1_10584118	10584118	CG	CGA	+	1.87869	7.98164	1.03224	0.312864	0.759455	-5.7201	0.00722855
chr1	PEX14	chr1_10584122	10584122	CG	CGC	+	2.97202	7.21858	1.58082	0.127797	0.573032	-5.06228	0.0321462
chr1	PEX14	chr1_10584175	10584175	CG	CGT	+	0.661834	7.67805	0.422657	0.676535	0.928174	-6.1603	0.00313985
chr1	PEX14	chr1_10589401	10589401	CG	CGC	-	-0.0620478	6.82742	-0.0410092	0.967648	0.994178	-6.24549	0.000734801
chr1	PEX14	chr1_10589436	10589436	CG	CGA	-	-0.990894	6.88783	-0.630969	0.534382	0.878504	-6.0335	-0.00706405
chr1	PEX14	chr1_10589446	10589446	CG	CGT	-	4.25466	7.90208	3.52308	0.00185555	0.0967171	-1.29908	0.0213199
chr1	PEX14	chr1_10589472	10589472	CG	CGT	-	1.76869	7.20479	1.05747	0.301454	0.752626	-5.69623	0.00929355
chr1	PEX14	chr1_10591550	10591550	CG	CGT	+	0.123418	2.43015	0.347226	0.73163	0.943462	-6.18974	0.0125893
chr1	PEX14	chr1_10591589	10591589	CG	CGC	+	-0.113499	3.85355	-0.274791	0.78597	0.957195	-6.20305	-0.00384167
chr1	PEX14	chr1_10591593	10591593	CG	CGT	+	0.357056	3.20562	0.78219	0.442211	0.837961	-5.94223	0.0246887
chr1	PEX14	chr1_10591605	10591605	CG	CGG	+	0.182737	3.58448	0.525671	0.60423	0.905203	-6.08187	0.0105539
chr1	PEX14	chr1_10591608	10591608	CG	CGC	+	0.26628	3.65858	0.490033	0.628828	0.913514	-6.11069	0.0144075
chr1	PEX14	chr1_10591624	10591624	CG	CGG	+	0.529855	3.58979	1.15546	0.259959	0.719463	-5.58762	0.0284244
chr1	PEX14	chr1_10591630	10591630	CG	CGT	+	0.365768	3.60312	0.805295	0.42903	0.830897	-5.89282	0.0222133
chr1	PEX14	chr1_10592535	10592535	CG	CGA	-	0.295681	0.35731	0.852103	0.403085	0.816787	-5.86928	0.0504339
chr1	PEX14	chr1_10592581	10592581	CG	CGT	-	0.350027	0.512599	1.10069	0.282603	0.738016	-5.63622	0.057611
chr1	PEX14	chr1_10592623	10592623	CG	CGA	-	0.912045	-0.681225	2.99608	0.00652303	0.174278	-2.44686	0.150617
chr1	PEX14	chr1_10592626	10592626	CG	CGT	-	0.977814	-0.0753216	3.6169	0.001477	0.0861058	-1.08043	0.167003
chr1	PEX14	chr1_10592629	10592629	CG	CGC	-	0.675594	0.792421	1.95732	0.0627555	0.44192	-4.44489	0.108875
chr1	PEX14	chr1_10594211	10594211	CG	CGT	+	-1.36406	7.08586	-0.844873	0.407026	0.818973	-5.87374	-0.00636963
chr1	PEX14	chr1_10594237	10594237	CG	CGC	+	1.03887	8.80937	1.04007	0.309294	0.757635	-5.68856	0.0032598
chr1	PEX14	chr1_10594630	10594630	CG	CGA	+	1.44185	5.67346	1.14691	0.263402	0.721969	-5.59909	0.0207225
chr1	PEX14	chr1_10594648	10594648	CG	CGT	+	-0.478628	6.07718	-0.342295	0.735288	0.944234	-6.19148	-0.0064597
chr1	PEX14	chr1_10594669	10594669	CG	CGA	+	0.0624885	5.73181	0.0470739	0.962867	0.993631	-6.24844	0.00108122
chr1	PEX14	chr1_10594721	10594721	CG	CGG	+	-1.41318	6.33425	-1.32112	0.199664	0.666253	-5.39643	-0.0140525
chr1	PEX14	chr1_10594737	10594737	CG	CGG	+	-0.271905	6.2462	-0.193322	0.848432	0.971241	-6.23202	-0.00354043
chr1	PEX14	chr1_10595588	10595588	CG	CGG	+	0.189547	7.35705	0.105737	0.916812	0.985398	-6.10708	0.0133964
chr1	PEX14	chr1_10595593	10595593	CG	CGC	+	0.503947	7.4437	0.172614	0.864637	0.97461	-6.1397	0.0023424
chr1	PEX14	chr1_10595655	10595655	CG	CGT	+	-0.957342	7.11188	-0.312094	0.758102	0.949978	-6.10557	-0.0057853
chr1	PEX14	chr1_10595939	10595939	CG	CGG	+	0.255449	8.74813	0.208917	0.836382	0.969206	-6.21417	0.00119171
chr1	PEX14	chr1_10595942	10595942	CG	CGA	+	-3.79706	7.2433	-3.89687	0.000743859	0.0612494	-0.457141	-0.0259534
chr1	PEX14	chr1_10595953	10595953	CG	CGC	+	-0.207188	6.50675	-0.127497	0.899673	0.981389	-6.23751	-0.00134637
chr1	PEX14	chr1_10595970	10595970	CG	CGG	+	-2.55722	8.55511	-1.62345	0.118343	0.556963	-4.98348	-0.00590731
chr1	PEX14	chr1_10595992	10595992	CG	CGA	+	-0.52431	5.56071	-0.334131	0.741357	0.945435	-6.16922	-0.0105134
chr1	PEX14	chr1_10596025	10596025	CG	CGC	+	-0.175627	7.34089	-0.0975631	0.923138	0.986799	-6.24725	-0.00255148
chr1	PEX14	chr1_10596040	10596040	CG	CGG	+	-0.876222	7.32702	-0.561115	0.580233	0.896186	-6.06934	-0.00506537
chr1	PEX14	chr1_10596492	10596492	CG	CGA	+	-0.80609	5.39183	-0.95603	0.349159	0.785678	-5.75205	-0.0169035
chr1	PEX14	chr1_10596537	10596537	CG	CGG	+	-1.0343	7.79268	-0.602257	0.552991	0.88631	-6.07051	-0.00536544
chr1	PEX14	chr1_10596550	10596550	CG	CGA	+	-2.1781	6.10818	-1.37354	0.18304	0.648004	-5.34095	-0.0252968
chr1	PEX14	chr1_10596555	10596555	CG	CGG	+	-0.835128	8.08182	-0.336453	0.739629	0.945122	-6.19587	-0.00233565
chr1	PEX14	chr1_10596569	10596569	CG	CGG	+	0.388892	5.83744	0.297504	0.768796	0.952787	-6.20482	0.00629561
chr1	PEX14	chr1_10596621	10596621	CG	CGG	+	-2.19831	3.73084	-1.3579	0.187881	0.653171	-5.2916	-0.135041
chr1	PEX14	chr1_10598493	10598493	CG	CGT	+	2.20774	6.60803	1.28317	0.212418	0.677657	-5.44169	0.0220765
chr1	PEX14	chr1_10598578	10598578	CG	CGA	+	-1.10841	3.69965	-1.69381	0.104024	0.531621	-4.84833	-0.0728098
chr1	PEX14	chr1_10598645	10598645	CG	CGG	+	1.69897	7.1395	1.01031	0.323518	0.767334	-5.70756	0.0186568
chr1	PEX14	chr1_10598819	10598819	CG	CGC	+	1.64773	7.23336	0.788114	0.439592	0.83644	-5.91454	0.011583
chr1	PEX14	chr1_10598860	10598860	CG	CGT	+	0.890019	7.98345	0.61817	0.543229	0.882261	-6.01747	0.00305277
chr1	PEX14	chr1_10601101	10601101	CG	CGT	+	-0.0651033	4.20453	-0.166986	0.868864	0.975389	-6.22631	-0.001524
chr1	PEX14	chr1_10601110	10601110	CG	CGA	+	-0.183422	4.04037	-0.564113	0.578226	0.895458	-6.07482	-0.00688725
chr1	PEX14	chr1_10601131	10601131	CG	CGA	+	0.0935692	4.7262	0.365178	0.718369	0.939624	-6.16594	0.00210242
chr1	PEX14	chr1_10601136	10601136	CG	CGG	+	-0.153766	4.07125	-0.742525	0.465408	0.848269	-5.96784	-0.00514632
chr1	PEX14	chr1_10601142	10601142	CG	CGA	+	0.329555	4.66442	0.903846	0.375599	0.800772	-5.83024	0.00911495
chr1	PEX14	chr1_10601173	10601173	CG	CGA	+	-0.182014	4.2877	-0.613878	0.545418	0.8829	-6.0309	-0.00427646
chr1	PEX14	chr1_10601453	10601453	CG	CGG	+	1.37005	6.73402	2.32703	0.0297392	0.327814	-3.77199	0.00776595
chr1	PEX14	chr1_10601463	10601463	CG	CGC	+	0.14861	8.92786	0.103675	0.918382	0.985724	-6.22622	0.000307963
chr1	PEX14	chr1_10601475	10601475	CG	CGT	+	-1.19866	7.66855	-0.919806	0.367819	0.796628	-5.826	-0.00281402
chr1	PEX14	chr1_10601487	10601487	CG	CGC	+	1.72023	8.43492	1.28845	0.2112	0.676679	-5.42221	0.00450253
chr1	PEX14	chr1_10601512	10601512	CG	CGT	+	1.93316	8.36857	1.51817	0.143452	0.596959	-5.14269	0.00511805
chr1	PEX14	chr1_10612913	10612913	CG	CGA	+	-0.575681	7.30045	-0.379833	0.707611	0.937272	-6.18033	-0.00259464
chr1	PEX14	chr1_10612953	10612953	CG	CGG	+	-1.71707	5.78417	-1.93496	0.0655911	0.449329	-4.51383	-0.0229149
chr1	PEX14	chr1_10613007	10613007	CG	CGA	+	0.427032	6.86586	0.414784	0.682206	0.929895	-6.15141	0.00278979
chr1	PEX14	chr1_10613015	10613015	CG	CGA	+	-1.38234	6.22926	-1.46494	0.156694	0.614426	-5.19934	-0.0181565
chr1	PEX14	chr1_10613156	10613156	CG	CGT	+	1.47261	7.13134	1.15221	0.261263	0.720364	-5.58998	0.00935368
chr1	PEX14	chr1_10613185	10613185	CG	CGG	+	0.755416	5.212	0.720046	0.478869	0.853912	-5.99235	0.0248108
chr1	PEX14	chr1_10613232	10613232	CG	CGG	+	0.267378	7.65242	0.195367	0.846849	0.971031	-6.23321	0.00187817
chr1	PEX14	chr1_10651802	10651802	CG	CGA	-	-0.492651	5.73516	-0.198573	0.844639	0.97061	-6.21541	-0.00241493
chr1	PEX14	chr1_10657419	10657419	CG	CGG	-	1.19449	5.78665	1.59948	0.123585	0.565997	-5.02742	0.0152464
chr1	PEX14	chr1_10657446	10657446	CG	CGA	-	0.237538	5.18858	0.385447	0.703505	0.936133	-6.14008	0.00680118
chr1	PEX14	chr1_10657451	10657451	CG	CGC	-	0.510933	5.97427	0.574634	0.571208	0.892943	-6.07151	0.00606382
chr1	PEX14	chr1_10657455	10657455	CG	CGA	-	0.0221891	5.49007	0.0441724	0.965154	0.993929	-6.12389	0.00159174
chr1	PEX14	chr1_10657501	10657501	CG	CGC	-	-0.00339766	5.83343	-0.00386515	0.99695	0.999449	-6.23477	0.0036301
chr1	PEX14	chr1_10657656	10657656	CG	CGT	-	-1.82401	7.68934	-0.908005	0.373444	0.800026	-5.84551	-0.00800047
chr1	PEX14	chr1_10657663	10657663	CG	CGC	-	-0.288229	7.86556	-0.386007	0.703096	0.935949	-6.1371	0.000199295
chr1	PEX14	chr1_10657734	10657734	CG	CGG	-	-2.06351	5.9762	-1.59692	0.124156	0.566874	-5.02506	-0.03511
chr1	PEX14	chr1_10658148	10658148	CG	CGG	-	0.565027	5.66675	0.379636	0.707755	0.937348	-6.17491	0.0133354
chr1	PEX14	chr1_10658170	10658170	CG	CGA	-	1.09796	8.20909	0.756858	0.456943	0.844658	-5.95319	0.00265971
chr1	PEX14	chr1_10658197	10658197	CG	CGC	-	2.49312	8.41003	1.67057	0.108581	0.540065	-4.91022	0.00416632
chr1	PEX14	chr1_10658241	10658241	CG	CGG	-	-0.979903	5.82881	-0.591084	0.560322	0.889454	-6.05531	-0.0179293
chr1	PEX14	chr1_10659000	10659000	CG	CGG	+	-0.060361	2.96485	-0.159448	0.87473	0.976861	-6.22381	-0.00491612
chr1	PEX14	chr1_10659027	10659027	CG	CGA	+	0.379858	3.06912	1.15763	0.259087	0.71901	-5.51366	0.0253575
chr1	PEX14	chr1_10659031	10659031	CG	CGA	+	0.231355	3.40854	0.649166	0.522766	0.873599	-6.02362	0.0116928
chr1	PEX14	chr1_10659119	10659119	CG	CGC	+	1.37687	4.54281	2.84649	0.00922689	0.203399	-2.71191	0.0515845
chr1	PEX14	chr1_10662878	10662878	CG	CGC	-	-0.170519	5.80234	-0.122267	0.903767	0.982288	-6.20865	-0.00281374
chr1	PEX14	chr1_10662881	10662881	CG	CGA	-	-1.1457	6.86577	-0.68781	0.498562	0.862229	-6.00823	-0.00745804
chr1	PEX14	chr1_10662920	10662920	CG	CGG	-	-0.115541	7.56806	-0.0670851	0.947103	0.991293	-6.24823	-0.00111107
chr1	PEX14	chr1_10662940	10662940	CG	CGG	-	0.131065	8.29664	0.087701	0.930886	0.988512	-6.24806	0.000841528
chr1	PEX14	chr1_10663224	10663224	CG	CGT	+	-2.15924	7.06096	-0.759647	0.455666	0.843916	-5.94096	-0.0149544
chr1	PEX14	chr1_10666003	10666003	CG	CGA	-	-2.12594	5.02006	-1.46682	0.160037	0.619429	-5.1749	-0.0273561
chr1	PEX14	chr1_10666005	10666005	CG	CGC	-	0.597169	4.40603	0.517526	0.611222	0.907251	-6.08759	0.0324416
chr1	PEX14	chr1_10666030	10666030	CG	CGT	-	0.758254	4.0595	0.864071	0.399153	0.814725	-5.83297	0.0384685
chr1	PEX14	chr1_10666041	10666041	CG	CGG	-	-0.623022	5.05734	-0.555246	0.585704	0.89823	-6.02728	-0.00923376
chr1	PEX14	chr1_10673095	10673095	CG	CGA	-	2.53441	-4.79016	0.913159	0.372239	0.799519	-5.80383	0.0753389
chr1	PEX14	chr1_10674829	10674829	CG	CGG	+	-1.81507	6.49292	-1.28671	0.211205	0.676679	-5.42994	-0.0124442
chr1	PEX14	chr1_10674872	10674872	CG	CGG	+	-2.07795	5.71671	-2.27578	0.0326569	0.341146	-3.87721	-0.0369941
chr1	PEX14	chr1_10674952	10674952	CG	CGC	+	-1.60073	5.73919	-1.29376	0.2088	0.67454	-5.4294	-0.0208228
chr1	PEX14	chr1_10676393	10676393	CG	CGT	-	0.377831	0.740058	0.779741	0.443623	0.838635	-5.90291	0.0615481
chr1	PEX14	chr1_10676486	10676486	CG	CGA	-	-0.0589829	-0.286414	-0.179628	0.859044	0.972972	-6.17453	-0.00957532
chr1	PEX14	chr1_10676490	10676490	CG	CGG	-	0.162653	-0.180029	0.483126	0.633648	0.915101	-6.04869	0.0267235
chr1	PEX14	chr1_10676500	10676500	CG	CGT	-	-0.0255879	-0.282737	-0.0796815	0.937191	0.989841	-6.18771	-0.00409736
chr1	PEX14	chr1_10676522	10676522	CG	CGT	-	0.130213	-0.564663	0.266935	0.791936	0.958243	-6.18293	0.0202165
chr1	PEX14	chr1_10682306	10682306	CG	CGC	+	-0.959482	6.12196	-0.785574	0.440266	0.836745	-5.9418	-0.00757536
chr1	PEX14	chr1_10682351	10682351	CG	CGC	+	1.64247	5.6077	2.65371	0.0143032	0.245065	-3.11535	0.0241616
chr1	PEX14	chr1_10682394	10682394	CG	CGA	+	-0.0853594	4.90263	-0.171429	0.86541	0.974771	-6.20736	-0.00178033
chr1	PEX14	chr1_10682413	10682413	CG	CGT	+	-1.22781	5.00831	-2.48096	0.0209871	0.286321	-3.47185	-0.0398469
chr1	PEX14	chr1_10683797	10683797	CG	CGT	+	-0.220974	5.42011	-0.20848	0.836719	0.969206	-6.15828	-0.00533116
chr1	PEX14	chr1_10683828	10683828	CG	CGT	+	-0.214356	6.80248	-0.131613	0.896454	0.980784	-6.2431	-0.000187234
chr1	PEX14	chr1_10683843	10683843	CG	CGT	+	2.486	6.89973	2.25043	0.0344531	0.348698	-3.9562	0.0162185
chr1	PEX14	chr1_10683855	10683855	CG	CGA	+	2.20927	6.74121	1.41968	0.169332	0.631315	-5.28004	0.0176148
chr1	PEX14	chr1_10683894	10683894	CG	CGG	+	3.90802	7.79355	4.10663	0.000443414	0.046334	0.0383511	0.0205945
chr1	PEX14	chr1_10685295	10685295	CG	CGG	+	0.0879016	7.65004	0.0620168	0.951094	0.991604	-6.22984	-0.000156566
chr1	PEX14	chr1_10685310	10685310	CG	CGG	+	-1.23937	9.30556	-1.37224	0.18344	0.648545	-5.31505	-0.00149916
chr1	PEX14	chr1_10685391	10685391	CG	CGG	+	3.31593	6.99288	3.84162	0.000852107	0.0657352	-0.592752	0.0305592
chr1	PEX14	chr1_10685394	10685394	CG	CGG	+	1.44313	7.5374	1.2892	0.210351	0.675782	-5.3805	0.00616424
chr1	PEX14	chr1_10685688	10685688	CG	CGT	+	-0.358711	5.1051	-0.463696	0.647295	0.919848	-6.14269	-0.00554417
chr1	PEX14	chr1_10685699	10685699	CG	CGG	+	0.15188	5.49552	0.271869	0.788188	0.95768	-6.15936	0.00366675
chr1	PEX14	chr1_10685707	10685707	CG	CGG	+	-0.119976	5.20664	-0.300249	0.766728	0.952589	-6.17673	-0.00375038
chr1	PEX14	chr1_10685734	10685734	CG	CGA	+	2.27014	5.68235	3.36589	0.00271264	0.116408	-1.59749	0.0337407
chr1	PEX14	chr1_10685807	10685807	CG	CGG	+	0.12574	4.76915	0.393626	0.697542	0.934176	-6.14428	0.00401195
chr1	PEX14	chr1_10688506	10688506	CG	CGC	-	0.59232	7.86976	0.4613	0.648987	0.920154	-6.14112	0.00199248
chr1	PEX14	chr1_10688550	10688550	CG	CGG	-	0.968095	7.72942	0.641787	0.52746	0.875347	-6.02838	0.00312659
chr1	PEX14	chr1_10688594	10688594	CG	CGC	-	-0.0817603	7.82743	-0.0521258	0.958886	0.993014	-6.25015	-6.76361e-05
chr1	PEX14	chr1_10689496	10689496	CG	CGA	-	-0.0147764	6.47628	-0.0256589	0.979754	0.996226	-6.12921	0.000933821
chr1	PEX14	chr1_10689499	10689499	CG	CGG	-	0.0339071	5.62735	0.0362039	0.971437	0.994708	-6.24601	0.000692195
chr1	PEX14	chr1_10689509	10689509	CG	CGC	-	-2.30586	8.31208	-1.97469	0.0606283	0.43564	-4.44027	-0.00548615
chr1	PEX14	chr1_10689523	10689523	CG	CGC	-	0.566343	8.59385	0.656486	0.518132	0.871768	-5.97074	0.00104709
chr1	PEX14	chr1_10689533	10689533	CG	CGA	-	0.763226	5.45833	1.08833	0.287905	0.741991	-5.62609	0.0128272
chr1	PEX14	chr1_10689543	10689543	CG	CGC	-	1.31938	4.72411	1.42715	0.167192	0.628934	-5.23417	0.0416727
chr1	PEX14	chr1_10689555	10689555	CG	CGG	-	3.41839	6.38274	4.60052	0.000130623	0.0231097	1.16478	0.0439926
chr1	PEX14	chr1_10692981	10692981	CG	CGA	-	1.23234	1.11367	0.9876	0.334791	0.776238	-5.68733	0.200736
chr1	PEX14	chr1_10695600	10695600	CG	CGC	+	-0.0860159	-2.46248	-0.10866	0.914474	0.984853	-6.1275	-0.00810389
chr1	PEX14	chr1_10695602	10695602	CG	CGC	+	0.360958	-1.83066	0.588286	0.562433	0.890045	-5.93441	0.045418
chr1	PEX14	chr1_10695604	10695604	CG	CGC	+	-0.445848	-1.91559	-0.556391	0.583655	0.897728	-5.99888	-0.0657694
chr1	PEX14	chr1_10695607	10695607	CG	CGG	+	-0.22237	-2.90831	-0.198747	0.844317	0.97061	-6.13252	-0.0189244
chr1	PEX14	chr1_10695624	10695624	CG	CGC	+	-0.215635	-2.20964	-0.188152	0.852511	0.971946	-6.12107	-0.0298701
chr1	PEX14	chr1_10695634	10695634	CG	CGG	+	0.00917202	-1.74538	0.0137977	0.989118	0.998063	-6.12332	0.00139857
chr1	PEX14	chr1_10695659	10695659	CG	CGC	+	-0.430696	-0.654323	-0.494427	0.625989	0.912463	-6.00582	-0.0712807
chr1	PEX14	chr1_10695686	10695686	CG	CGT	+	1.17976	-2.73138	1.36538	0.186167	0.651462	-5.26203	0.122089
chr1	PEX14	chr1_10695717	10695717	CG	CGG	+	0.990763	-2.60064	1.41235	0.172073	0.634225	-5.18318	0.119513
chr1	PEX14	chr1_10696140	10696140	CG	CGG	+	2.11445	6.55811	1.64122	0.114579	0.549978	-4.96431	0.0158768
chr1	PEX14	chr1_10696156	10696156	CG	CGG	+	1.12365	5.21678	1.14378	0.264669	0.72287	-5.53301	0.0182464
chr1	PEX14	chr1_10696198	10696198	CG	CGC	+	-0.809809	7.16394	-0.541235	0.593634	0.90103	-6.10332	-0.00518532
chr1	PEX14	chr1_10696200	10696200	CG	CGC	+	-0.50302	7.66521	-0.643623	0.526289	0.875091	-6.01692	-0.00244595
chr1	PEX14	chr1_10696210	10696210	CG	CGG	+	-2.0078	7.23186	-1.09758	0.28393	0.738785	-5.66272	-0.0142105
chr1	PEX14	chr1_10696221	10696221	CG	CGG	+	-0.139395	7.66659	-0.0885639	0.930208	0.988377	-6.22308	0.000781869
chr1	PEX14	chr1_10696227	10696227	CG	CGC	+	-0.492812	7.13316	-0.285749	0.77767	0.955062	-6.20976	-0.00229007
chr1	PEX14	chr1_10696229	10696229	CG	CGC	+	-1.90604	7.14914	-1.481	0.152396	0.608877	-5.19133	-0.0101269
chr1	PEX14	chr1_10696232	10696232	CG	CGT	+	1.64722	8.73402	1.39624	0.176188	0.639886	-5.30058	0.00288081
chr1	PEX14	chr1_10696243	10696243	CG	CGG	+	0.458634	6.41386	0.245535	0.808255	0.962939	-6.21908	0.00619701
chr1	PEX14	chr1_10696275	10696275	CG	CGA	+	0.115162	6.86278	0.083557	0.934143	0.989259	-6.24589	0.00187165
chr1	PEX14	chr1_10700157	10700157	CG	CGT	+	0.105091	-0.686086	0.365738	0.717957	0.939577	-6.12688	0.0173754
chr1	PEX14	chr1_10700210	10700210	CG	CGC	+	-0.129689	0.460123	-0.416991	0.680614	0.929454	-6.11398	-0.0219926
chr1	PEX14	chr1_10700220	10700220	CG	CGG	+	0.373904	0.156395	1.20714	0.239845	0.702991	-5.49439	0.0641501
chr1	PEX14	chr1_10700238	10700238	CG	CGG	+	0.160625	0.129393	0.599206	0.554987	0.887337	-6.07264	0.0276871
chr1	PEX14	chr1_10700272	10700272	CG	CGC	+	-0.171449	-1.15614	-0.680039	0.503378	0.864706	-5.99612	-0.0255111
chr1	PEX14	chr1_10701776	10701776	CG	CGA	+	-0.998046	6.18595	-0.852801	0.402706	0.816627	-5.8806	-0.00934268
chr1	PEX14	chr1_10701803	10701803	CG	CGG	+	1.42317	4.83112	1.19646	0.243902	0.706096	-5.5091	0.0437476
chr1	PEX14	chr1_10701900	10701900	CG	CGA	+	-0.165525	2.60862	-0.330618	0.743974	0.946061	-6.11523	-0.0139775
chr1	PEX14	chr1_10702858	10702858	CG	CGC	-	-1.02068	7.67218	-0.643437	0.526408	0.875117	-6.04569	-0.00610137
chr1	PEX14	chr1_10702910	10702910	CG	CGG	-	0.79981	7.12988	0.763425	0.453096	0.842807	-5.89563	0.00404958
chr1	PEX14	chr1_10702921	10702921	CG	CGG	-	-0.86595	5.31982	-0.530707	0.600792	0.903847	-6.11155	-0.0173696
chr1	PEX14	chr1_10702923	10702923	CG	CGC	-	-0.257752	5.05341	-0.383771	0.70473	0.936391	-6.07214	-0.0043319
chr1	PEX14	chr1_10702932	10702932	CG	CGA	-	0.630285	4.22564	0.88831	0.383719	0.805274	-5.83606	0.0370436
chr1	PEX14	chr1_10702961	10702961	CG	CGG	-	-0.326404	2.90908	-0.545384	0.590825	0.900002	-6.04797	-0.0306111
chr1	PEX14	chr1_10702992	10702992	CG	CGC	-	1.17681	5.19383	1.35987	0.187266	0.652494	-5.34241	0.0380829
chr1	PEX14	chr1_10704257	10704257	CG	CGG	-	4.52747	4.5939	2.55862	0.0180488	0.268824	-3.36986	0.248437
chr1	PEX14	chr1_10704341	10704341	CG	CGT	-	-0.913517	4.29478	-0.271112	0.788999	0.95768	-6.20192	-0.0538109
chr1	PEX14	chr1_10704831	10704831	CG	CGG	-	-0.439498	-1.78591	-1.343	0.192587	0.658746	-5.3079	-0.0529715
chr1	PEX14	chr1_10704859	10704859	CG	CGT	-	-0.44461	-1.89211	-1.21756	0.235936	0.699327	-5.48188	-0.0509849
chr1	PEX14	chr1_10704870	10704870	CG	CGC	-	-0.0222294	-1.23499	-0.0606886	0.95214	0.991813	-6.21003	-0.00348628
chr1	PEX14	chr1_10704885	10704885	CG	CGT	-	-0.287897	-1.53554	-0.801785	0.431017	0.832048	-5.8936	-0.0381368
chr1	PEX14	chr1_10704887	10704887	CG	CGC	-	0.0225432	-1.32769	0.0539661	0.957436	0.992749	-6.21204	0.00278928
chr1	PEX14	chr1_10704903	10704903	CG	CGC	-	-0.333628	-1.14531	-1.09667	0.284321	0.738998	-5.60758	-0.0495784
chr1	PEX14	chr1_10704915	10704915	CG	CGT	-	-0.124116	-1.58702	-0.323295	0.74944	0.947977	-6.15262	-0.0161851
chr1	PEX14	chr1_10705101	10705101	CG	CGG	-	4.40445	-3.48265	2.49384	0.0207914	0.285167	-3.43679	0.361588
chr1	PEX14	chr1_10705106	10705106	CG	CGC	-	3.16967	-3.07944	1.40633	0.17383	0.636655	-5.24457	0.284903
chr1	PEX14	chr1_10705127	10705127	CG	CGT	-	2.29487	-3.13268	1.36774	0.185438	0.650791	-5.28434	0.219699
chr1	PEX14	chr1_10705133	10705133	CG	CGA	-	3.8563	-3.59984	1.95163	0.0640505	0.444884	-4.42746	0.332144
chr1	PEX14	chr1_10705140	10705140	CG	CGA	-	3.19314	-3.17279	1.99807	0.0584368	0.430198	-4.3499	0.322796
chr1	PEX14	chr1_10705160	10705160	CG	CGT	-	3.47408	-3.43905	1.72797	0.0982455	0.520807	-4.78534	0.291822
chr1	PEX14	chr1_10705178	10705178	CG	CGC	-	4.12046	-3.04806	2.2821	0.0326941	0.341146	-3.83241	0.367922
chr1	PEX14	chr1_10705208	10705208	CG	CGG	-	0.578022	-3.16607	0.385927	0.70332	0.936039	-6.09684	0.0263877
chr1	PEX14	chr1_10706740	10706740	CG	CGG	+	-3.10684	7.49658	-2.25982	0.0337773	0.345846	-3.84606	-0.011841
chr1	PEX14	chr1_10706748	10706748	CG	CGT	+	2.45037	6.37186	1.21281	0.237711	0.701018	-5.50737	0.0359697
chr1	PEX14	chr1_10706765	10706765	CG	CGT	+	-0.109746	7.58931	-0.074384	0.941358	0.990327	-6.23148	-0.00324265
chr1	PEX14	chr1_10706782	10706782	CG	CGT	+	1.72208	5.81666	0.612114	0.546564	0.88348	-6.06576	0.0319722
chr1	PEX14	chr1_10707444	10707444	CG	CGT	+	1.92159	8.7022	1.54966	0.135096	0.584488	-5.09174	0.00257721
chr1	PEX14	chr1_10710794	10710794	CG	CGC	-	0.987011	7.09096	0.497672	0.623737	0.911764	-6.1131	0.00634299
chr1	PEX14	chr1_10710809	10710809	CG	CGA	-	-0.295295	4.77172	-0.110049	0.913385	0.984663	-6.2397	-0.0186152
chr1	PEX14	chr1_10710848	10710848	CG	CGT	-	-0.0214524	5.40536	-0.00761664	0.993993	0.998849	-6.23986	0.0222525
chr1	PEX14	chr1_10716560	10716560	CG	CGG	+	1.58605	7.04941	1.89257	0.0712762	0.462408	-4.56096	0.00900953
chr1	PEX14	chr1_10716623	10716623	CG	CGT	+	0.389965	6.73693	0.224141	0.824659	0.966714	-6.22743	0.00273462
chr1	PEX14	chr1_10716629	10716629	CG	CGC	+	1.69227	6.64237	1.48849	0.150426	0.606501	-5.17657	0.0168903
chr1	PEX14	chr1_10716636	10716636	CG	CGA	+	1.05392	3.90275	1.97872	0.0601447	0.434684	-4.41293	0.053773
chr1	PEX14	chr1_10716647	10716647	CG	CGC	+	1.48741	6.79298	1.72126	0.0988485	0.521839	-4.81676	0.015051
chr1	PEX14	chr1_10716669	10716669	CG	CGG	+	-0.483224	6.25428	-0.502016	0.620506	0.91058	-6.11063	-0.00616419
chr1	PEX14	chr1_10716677	10716677	CG	CGG	+	0.600294	7.12623	0.464921	0.64643	0.919588	-6.11622	0.00319653
chr1	PEX14	chr1_10716698	10716698	CG	CGT	+	0.482466	6.65915	0.607667	0.549458	0.884687	-5.91855	0.0059577
chr1	PEX14	chr1_10717297	10717297	CG	CGA	+	2.15667	-7.21307	1.75759	0.092339	0.509911	-4.77316	0.0290086
chr1	PEX14	chr1_10717314	10717314	CG	CGC	+	1.19978	-5.44225	1.06557	0.297855	0.74979	-5.68252	0.0231708
chr1	PEX14	chr1_10717317	10717317	CG	CGC	+	0.245201	-4.63604	0.178941	0.859576	0.973063	-6.229	0.012329
chr1	PEX14	chr1_10717320	10717320	CG	CGC	+	1.3744	-5.03914	0.997155	0.329233	0.771516	-5.75487	0.0350587
chr1	PEX14	chr1_10717326	10717326	CG	CGC	+	-1.37115	-5.74516	-0.710629	0.484574	0.856223	-5.99798	-0.0184845
chr1	PEX14	chr1_10717358	10717358	CG	CGT	+	3.15882	-5.55079	3.04203	0.00585778	0.166466	-2.35265	0.0671438
chr1	PEX14	chr1_10717381	10717381	CG	CGC	+	1.44162	-5.02611	1.09432	0.285325	0.739745	-5.63679	0.0428181
chr1	PEX14	chr1_10717389	10717389	CG	CGT	+	1.90407	-6.0451	2.02216	0.0551371	0.421915	-4.31857	0.0385306
chr1	PEX14	chr1_10717406	10717406	CG	CGG	+	1.09908	-6.80844	0.892631	0.381449	0.803945	-5.82983	0.0121992
chr1	PEX14	chr1_10717412	10717412	CG	CGG	+	-0.321338	-5.56347	-0.233126	0.817759	0.965046	-6.21984	-0.00757397
chr1	PEX14	chr1_10717416	10717416	CG	CGG	+	1.59205	-5.83863	1.16128	0.25763	0.717641	-5.55595	0.0232996
chr1	PEX14	chr1_10717420	10717420	CG	CGT	+	-0.0671441	-6.26813	-0.0480664	0.962085	0.993505	-6.21503	-0.0020771
chr1	PEX14	chr1_10724490	10724490	CG	CGT	+	2.38481	4.73238	1.89339	0.0711629	0.462229	-4.583	0.0768747
chr1	PEX14	chr1_10724516	10724516	CG	CGT	+	2.49387	5.88068	2.42131	0.0239031	0.30204	-3.63185	0.0374881
chr1	PEX14	chr1_10724522	10724522	CG	CGG	+	1.55585	6.67132	1.79042	0.0867759	0.498096	-4.73155	0.00988045
chr1	PEX14	chr1_10724547	10724547	CG	CGC	+	2.44302	6.11166	2.19216	0.0389268	0.366636	-4.0572	0.0325038
chr1	PEX14	chr1_10724554	10724554	CG	CGG	+	0.47441	6.46287	0.483371	0.633476	0.915064	-6.10329	0.00874678
chr1	PEX14	chr1_10724582	10724582	CG	CGT	+	-0.319913	5.12375	-0.255268	0.800822	0.960877	-6.21536	0.00970395
chr1	PEX14	chr1_10724608	10724608	CG	CGG	+	2.86273	5.49058	2.27761	0.0325307	0.340568	-3.89577	0.0502558
chr1	PEX14	chr1_10727290	10727290	CG	CGG	-	-0.551639	2.92747	-0.778697	0.444225	0.838821	-5.94239	-0.0560189
chr1	PEX14	chr1_10727330	10727330	CG	CGT	-	0.850788	7.14484	0.413202	0.683348	0.930261	-6.16485	0.00448187
chr1	PEX14	chr1_10727352	10727352	CG	CGT	-	0.0317207	8.66407	0.0329862	0.973975	0.995084	-6.20108	-0.0019753
chr1	PEX14	chr1_10732726	10732726	CG	CGT	-	-0.243616	1.15956	-1.063	0.298996	0.750658	-5.69823	-0.0363073
chr1	PEX14	chr1_10732745	10732745	CG	CGC	-	-0.174314	1.76662	-0.814918	0.423613	0.827695	-5.89678	-0.0213979
chr1	PEX14	chr1_10732781	10732781	CG	CGA	-	-0.233072	1.39177	-1.02685	0.315341	0.761262	-5.7304	-0.0327929
chr1	PEX14	chr1_10732790	10732790	CG	CGC	-	-0.236707	1.49623	-1.1639	0.256589	0.716688	-5.56788	-0.0319778
chr1	PEX14	chr1_10732866	10732866	CG	CGC	+	-0.448277	2.19535	-0.556848	0.583925	0.897732	-5.90567	-0.0345968
chr1	PEX14	chr1_10732872	10732872	CG	CGA	+	-1.81588	3.03264	-2.59457	0.0174938	0.265279	-3.17787	-0.100559
chr1	PEX14	chr1_10732900	10732900	CG	CGG	+	1.04007	2.7267	0.949084	0.354117	0.788524	-5.57083	0.129472
chr1	PEX14	chr1_10732903	10732903	CG	CGA	+	-0.835695	2.54834	-0.70831	0.487079	0.85724	-5.80714	0.00330344
chr1	PEX14	chr1_10732906	10732906	CG	CGG	+	-0.634096	3.66038	-0.537838	0.596734	0.902107	-5.89598	0.0121793
chr1	PEX14	chr1_10732912	10732912	CG	CGG	+	-0.78991	3.44155	-0.779668	0.444886	0.839292	-5.7046	-0.000111485
chr1	PEX14	chr1_10732915	10732915	CG	CGG	+	-1.62699	3.09078	-1.73662	0.098123	0.520615	-4.64953	-0.0736006
chr1	PEX14	chr1_10732921	10732921	CG	CGT	+	-1.37493	3.06631	-1.38668	0.181089	0.645308	-5.14012	-0.0381808
chr1	PEX14	chr1_10732928	10732928	CG	CGT	+	-0.374674	3.4459	-0.352757	0.72803	0.942243	-5.9641	0.019423
chr1	PEX14	chr1_10732932	10732932	CG	CGC	+	0.405248	2.74038	0.440307	0.664525	0.924933	-5.92892	0.0736937
chr1	PEX14	chr1_10732962	10732962	CG	CGA	+	-1.26102	2.99885	-1.20545	0.24236	0.70504	-5.3652	-0.0117936
chr1	PEX14	chr1_10733727	10733727	CG	CGC	-	0.552752	4.67552	0.641152	0.529671	0.876326	-5.82574	0.0163544
chr1	PEX14	chr1_10733732	10733732	CG	CGA	-	3.13725	6.95623	1.5283	0.144182	0.597909	-4.99598	0.0324994
chr1	PEX14	chr1_10734432	10734432	CG	CGT	-	-0.0138513	7.35162	-0.0126176	0.99006	0.998194	-6.15741	5.31452e-05
chr1	PEX14	chr1_10735196	10735196	CG	CGG	+	-2.02463	6.16281	-1.91908	0.0682651	0.455336	-4.52837	-0.0294227
chr1	PEX14	chr1_10735216	10735216	CG	CGA	+	-2.25224	5.52517	-1.67123	0.109084	0.541071	-4.92667	-0.061948
chr1	PEX14	chr1_10735284	10735284	CG	CGT	+	-4.33694	6.43535	-2.58936	0.0168695	0.261127	-3.31523	-0.0775418
chr1	PEX14	chr1_10735289	10735289	CG	CGC	+	-2.90496	6.54611	-2.1311	0.0447012	0.388492	-4.11426	-0.0472994
chr1	PEX14	chr1_10735334	10735334	CG	CGC	+	-0.775596	7.74065	-0.685336	0.500412	0.863153	-5.97422	-0.00245524
chr1	PEX14	chr1_10739042	10739042	CG	CGT	+	-1.19012	7.53167	-0.758832	0.456143	0.844248	-5.95243	-0.00582127
chr1	PEX14	chr1_10742001	10742001	CG	CGA	+	-0.54103	4.53354	-1.41326	0.171187	0.633219	-5.24986	-0.0211678
chr1	PEX14	chr1_10742012	10742012	CG	CGG	+	-0.241003	4.53934	-0.563722	0.578487	0.89561	-6.02592	-0.0102382
chr1	PEX14	chr1_10742015	10742015	CG	CGA	+	-0.316858	4.4253	-0.484215	0.632887	0.914893	-6.07249	-0.0127992
chr1	PEX14	chr1_10742082	10742082	CG	CGA	+	-0.350905	3.81737	-0.947017	0.353634	0.788189	-5.74779	-0.0168221
chr1	PEX14	chr1_10743031	10743031	CG	CGA	-	0.287081	4.49881	0.425619	0.674406	0.927684	-6.14892	0.00873285
chr1	PEX14	chr1_10743047	10743047	CG	CGC	-	-0.499298	4.80039	-1.5986	0.12378	0.56628	-4.95051	-0.0136347
chr1	PEX14	chr1_10743053	10743053	CG	CGT	-	0.395653	4.27584	0.956143	0.349104	0.785637	-5.76923	0.0133966
chr1	PEX14	chr1_10743077	10743077	CG	CGG	-	-0.36692	4.71834	-0.485357	0.632089	0.914498	-6.12883	-0.00972836
chr1	PEX14	chr1_10743129	10743129	CG	CGT	-	-0.527074	4.62176	-1.1313	0.269774	0.727348	-5.57207	-0.017383
chr1	PEX14	chr1_10743944	10743944	CG	CGA	-	-1.1258	6.60447	-0.979698	0.337594	0.778072	-5.77476	-0.00917746
chr1	PEX14	chr1_10743966	10743966	CG	CGT	-	0.56818	6.71826	0.417345	0.680359	0.92931	-6.15782	0.00367637
chr1	PEX14	chr1_10743982	10743982	CG	CGT	-	-0.997675	6.19527	-0.930314	0.362027	0.793337	-5.78733	-0.00785111
chr1	PEX14	chr1_10744052	10744052	CG	CGC	-	0.0813342	5.94806	0.0652391	0.948557	0.991324	-6.2505	0.000911895
chr1	PEX14	chr1_10744419	10744419	CG	CGC	-	1.15533	5.63501	1.63356	0.116188	0.552701	-4.9505	0.0218087
chr1	PEX14	chr1_10744426	10744426	CG	CGC	-	1.60589	6.59099	1.34601	0.191631	0.657135	-5.3762	0.0124711
chr1	PEX14	chr1_10744435	10744435	CG	CGT	-	1.01329	5.08858	1.26531	0.218634	0.683212	-5.43552	0.0230217
chr1	PEX14	chr1_10744457	10744457	CG	CGT	-	-1.95056	5.97124	-1.82	0.0820135	0.488162	-4.7013	-0.0191435
chr1	PEX14	chr1_10744459	10744459	CG	CGC	-	-1.5605	6.8	-1.06916	0.296269	0.748479	-5.69	-0.00923606
chr1	PEX14	chr1_10744471	10744471	CG	CGT	-	1.64393	5.29153	2.28196	0.0322321	0.33918	-3.87416	0.033164
chr1	PEX14	chr1_10744476	10744476	CG	CGC	-	-0.158243	6.21636	-0.129188	0.89835	0.981143	-6.22125	0.00556566
chr1	PEX14	chr1_10744500	10744500	CG	CGC	-	-0.0157029	6.12776	-0.0128963	0.989824	0.998194	-6.25259	0.000418921
chr1	PEX14	chr1_10745434	10745434	CG	CGG	+	-2.37776	5.93339	-2.15302	0.0422208	0.379187	-4.11659	-0.0433604
chr1	PEX14	chr1_10745449	10745449	CG	CGG	+	0.220541	5.42486	0.164226	0.871011	0.97575	-6.191	0.0201491
chr1	PEX14	chr1_10745455	10745455	CG	CGT	+	-1.0658	7.11552	-0.694759	0.494279	0.860396	-5.99558	-0.0066617
chr1	PEX14	chr1_10745514	10745514	CG	CGC	+	-0.540967	5.68915	-0.510376	0.614731	0.908338	-6.11856	-0.00828736
chr1	PEX14	chr1_10750820	10750820	CG	CGG	-	2.06977	8.8604	1.55734	0.133266	0.581783	-5.09526	0.00267148
chr1	PEX14	chr1_10750822	10750822	CG	CGC	-	-0.30631	8.45528	-0.146186	0.885069	0.979004	-6.24192	-0.000166464
chr1	PEX14	chr1_10750900	10750900	CG	CGT	-	0.938104	8.02582	0.725764	0.475423	0.851854	-5.98185	0.00960594
chr1	PEX14	chr1_10750920	10750920	CG	CGG	-	-1.40078	-2.14249	-0.673878	0.507215	0.866292	-5.99911	-0.101319
chr1	PEX14	chr1_10750930	10750930	CG	CGG	-	3.32271	7.35919	1.7563	0.092564	0.510041	-4.80046	0.0174983
chr1	PEX14	chr1_10751638	10751638	CG	CGC	+	-0.894045	8.38096	-1.11948	0.274676	0.731128	-5.46377	-0.00209618
chr1	PEX14	chr1_10751676	10751676	CG	CGA	+	-0.0971168	9.00314	-0.0692789	0.945376	0.990986	-6.2474	-0.00110352
chr1	PEX14	chr1_10751683	10751683	CG	CGG	+	2.10107	8.75655	1.23197	0.230608	0.694504	-5.49956	0.00438488
chr1	PEX14	chr1_10761262	10761262	CG	CGG	+	1.47108	7.03071	1.45224	0.160159	0.619601	-5.23315	0.00801774
chr1	PEX14	chr1_10761268	10761268	CG	CGT	+	1.75135	6.54832	1.31495	0.201697	0.66815	-5.4071	0.0187093
chr1	PEX14	chr1_10761293	10761293	CG	CGG	+	-0.588556	3.90738	-1.17439	0.252451	0.713422	-5.50031	-0.030631
chr1	PEX14	chr1_10761294	10761294	CG	CGG	-	3.16928	6.40147	1.64185	0.116547	0.553489	-4.94792	0.046861
chr1	PEX14	chr1_10761321	10761321	CG	CGG	-	2.62826	7.43264	2.17897	0.0417022	0.377197	-4.06085	0.0239866
chr1	PEX14	chr1_10761330	10761330	CG	CGG	-	1.42112	8.85213	1.63555	0.117868	0.556076	-4.93849	-0.0003198
chr1	PEX14	chr1_10761338	10761338	CG	CGG	-	1.00489	8.26717	0.720898	0.479471	0.854112	-5.97526	0.00247759
chr1	PEX14	chr1_10761342	10761342	CG	CGC	-	0.346945	7.57447	0.564714	0.578665	0.895686	-5.96301	0.00150193
chr1	PEX14	chr1_10761971	10761971	CG	CGG	+	-1.65192	6.07304	-1.35856	0.187676	0.653097	-5.34476	-0.0182482
chr1	PEX14	chr1_10761983	10761983	CG	CGT	+	2.24652	5.00309	1.76351	0.0913132	0.507767	-4.7494	0.0772724
chr1	PEX14	chr1_10762028	10762028	CG	CGG	+	1.6492	5.82687	1.89492	0.070951	0.461866	-4.52976	0.0215045
chr1	PEX14	chr1_10762034	10762034	CG	CGC	+	0.206641	6.0812	0.247597	0.806679	0.962423	-6.20696	0.00284802
chr1	PEX14	chr1_10762045	10762045	CG	CGG	+	-1.41359	5.40626	-1.96198	0.0621786	0.440463	-4.43462	-0.0117834
[truncated: 108,398 more rows]
