# Supplementary material for: Epigenetic inactivation of the autophagy–lysosomal system in appendix in Parkinson’s disease
Source: Nat Commun. 2021 Aug 26;12:5134. doi: 10.1038/s41467-021-25474-x (PMC8390554; doi:10.1038/s41467-021-25474-x)
Supplement: Supplementary file 10 — Supplementary Data 7 [file 41467_2021_25474_MOESM10_ESM.xlsx]

## Sheet: Supplementary_Data_7
Gene	Score	PFCII.OR	PFCII.P	PFC.OR	PFC.P	OFB.OR	OFB.P	APP.OR	APP.P
SPHK1	0.00225394	1.00849	0.55344	3.27678	0.265809	2.34575	0.00946892	2.36387	0.0168604
IFI30	0.00385263	1.21546	0.357823	24.8194	3.30871e-08	1.5338	0.159541	2.19285	0.0255616
ULK1	0.00385263	0.455378	0.974686	2.25037	0.362008	1.54524	0.0983154	1.62477	0.0851021
TLR9	0.00676257	1.02325	0.527776	4.1276	0.0882458	2.54062	0.000669798	1.13195	0.438224
CFLAR	0.00775274	1.43199	0.410191	15.853	0.0620664	1.50328	0.386585	4.25562	0.0162034
WDR11	0.00775274	0	1	10.8674	0.0891552	3.89191	0.00547856	0	1
RRAGC	0.00993119	1.8722	0.220894	9.93026	0.0971457	1.18234	0.506057	3.56092	0.0150229
VEGFA	0.0132405	1.0579	0.540777	5.05824	0.18158	2.12552	0.0690719	1.74922	0.200042
AP4B1	0.0147287	1.73745	0.25339	0	1	2.34646	0.0962358	3.13094	0.0420639
AZU1	0.0150728	0.403716	0.915764	8.32359	0.114723	3.14178	0.00849716	1.08114	0.55303
CPVL	0.0165201	0.694498	0.78229	14.1942	0.00942419	2.175	0.0634422	0.438852	0.897477
MAN2B1	0.0177514	0.784879	0.734876	0	1	1.22036	0.416801	7.69204	1.12392e-11
AP3D1	0.0324007	0.748552	0.809378	0	1	1.60722	0.0704048	1.83723	0.0362814
CTNS	0.0324007	0.757299	0.740857	5.47878	0.168916	2.23998	0.0567991	0	1
EPDR1	0.0354327	0	1	0	1	2.60215	0.113152	9.09268	4.98664e-06
GNS	0.0354327	2.48239	0.0831627	0	1	4.92755	0.000764207	0.830096	0.700977
SCARB1	0.0354327	0.797716	0.736967	9.51192	0.00446046	0.581628	0.887483	0.487306	0.915415
SH3GLB1	0.0400141	0	1	0	1	2.22789	0.365775	2.82964	0.300867
GPR137B	0.0452272	0.731421	0.757818	0	1	1.41048	0.318572	1.43958	0.34792
TIAL1	0.047433	0.949306	0.608129	0	1	1.28048	0.331512	1.83968	0.0931936
BCL2L1	0.0530439	1.58529	0.297618	14.8811	0.00861157	0.496398	0.866614	1.95423	0.202138
GPNMB	0.0530439	1.13671	0.587675	0	1	5.95966	0.0019422	1.41429	0.508774
VPS11	0.0530439	1.02352	0.540584	0	1	0.846343	0.694684	3.95237	2.46802e-05
COA7	0.063541	0	1	0	1	1.8079	0.428351	2.21851	0.365607
CALCOCO2	0.0663032	1.02571	0.538733	3.85084	0.231278	1.56515	0.147891	1.18495	0.41565
GGH	0.0698723	2.10118	0.383744	0	1	4.45989	0.0780721	3.90852	0.0959374
TRIP10	0.0705853	0.985805	0.639378	0	1	1.79561	0.309101	7.13556	0.00026948
UBA52	0.0705853	1.10327	0.440821	0	1	2.20085	0.00490994	1.62288	0.128268
PRDX6	0.0781526	0	1	0	1	1.64137	0.45945	2.12204	0.378453
LGMN	0.0820892	1.34661	0.270493	2.84707	0.299167	1.62652	0.127533	0	1
TP53	0.0820892	1.0278	0.6242	0	1	3.63927	0.0530685	3.34028	0.123764
SPG11	0.0880569	0	1	0	1	1.64137	0.45945	8.5983	0.000385575
rs591323	0.0880569	0	1	44.9458	0.0224229	0	1	0	1
LRP1	0.0896125	0	1	0	1	1.34571	0.348985	2.30385	0.050646
SIRT1	0.0896125	2.51183	0.194185	0	1	2.97247	0.149843	1.74289	0.438893
MIOS	0.0913358	0	1	28.6723	0.0348376	2.54764	0.189277	1.71229	0.444604
PINK1	0.0918451	0.969251	0.59907	5.68685	0.163257	1.78487	0.155127	0.486026	0.872205
NAMPT	0.0952086	0	1	0	1	2.82445	0.0574762	2.44359	0.128546
TPCN1	0.104021	2.30134	0.357819	0	1	2.11458	0.380797	2.60324	0.321994
ATP6V0D1	0.105459	0.315127	0.95782	0	1	0.946974	0.614321	3.50132	0.0014851
CD164	0.105459	0	1	0	1	5.62057	0.00664843	0	1
SLC2A13	0.105459	1.19288	0.570323	32.7419	0.03058	2.71383	0.172187	0	1
WDR45B	0.10563	0.665269	0.884344	1.86578	0.418246	1.52585	0.0855662	0.252124	0.996698
SLC35F6	0.105924	1.06661	0.50486	2.99276	0.286965	1.52394	0.183781	1.12675	0.475509
ATP6V0A2	0.109213	0.704401	0.797209	0	1	1.74693	0.113815	1.74431	0.136551
PRKCQ	0.11285	0.808115	0.708198	7.01898	0.134534	1.73038	0.169173	0.428216	0.903096
GGA3	0.116541	0.896247	0.652088	3.45489	0.25405	0.648574	0.839665	1.68402	0.152899
ANXA11	0.119897	0	1	0	1	1.43371	0.50494	1.66836	0.453062
PSAP	0.119897	1.09196	0.500022	0	1	1.51335	0.18805	1.09502	0.497252
DNAJC5	0.121988	0.438344	0.966105	2.33141	0.351989	1.04572	0.50519	1.43708	0.201223
DRAM2	0.122791	1.12348	0.591903	0	1	0	1	7.91298	0.00199149
EIF4G1	0.122791	1.63159	0.169884	0	1	2.679	0.00822679	0.755735	0.741719
EVA1A	0.122791	0	1	31.3145	0.031974	0	1	2.50299	0.332317
HDAC1	0.124103	0	1	0	1	1.18234	0.506057	1.60717	0.355388
CLN5	0.130596	0	1	0	1	2.47192	0.197907	2.87328	0.156776
ACP5	0.131839	1.96788	0.117316	0	1	1.81003	0.185309	2.34943	0.0952794
FAS	0.140055	1.93384	0.280869	0	1	0	1	5.80163	0.00581078
SLC30A2	0.143865	0.959596	0.60573	0	1	1.9484	0.0943699	0.432986	0.900581
GNPTAB	0.146617	0	1	0	1	1.32691	0.531875	4.6206	0.0293402
C18orf8	0.147977	1.94356	0.075875	4.23135	0.212917	0.571284	0.863916	1.73678	0.166877
ASS1	0.157249	1.14259	0.446419	6.16205	0.0440762	0.975662	0.582046	0.684398	0.812654
CHMP2B	0.157249	5.80904	0.0171857	0	1	0	1	8.38484	0.00630592
GALNS	0.169305	0.851885	0.712199	0	1	1.45125	0.124039	1.38837	0.179246
CCKAR	0.174374	0.878167	0.681335	17.1143	0.0576081	0.903562	0.670684	1.19724	0.567753
GM2A	0.174374	0	1	0	1	6.2486	0.0139981	2.27012	0.359084
GNAI2	0.174374	0	1	0	1	0	1	14.4837	0.0096253
NPC2	0.177039	1.23901	0.482246	0	1	2.23221	0.0789815	0.9879	0.601535
PCSK9	0.178188	0	1	0	1	2.29262	0.102392	0	1
NAPG	0.179749	1.2235	0.446303	5.2268	0.176286	1.0084	0.572411	1.34985	0.385087
RUBCN	0.182704	0	1	0	1	2.31156	0.218209	4.16154	0.0379585
ALDOB	0.19143	2.07953	0.254345	0	1	3.90709	0.0216301	2.29822	0.218988
BST1	0.19143	0	1	0	1	1.7577	0.317848	4.74596	0.0113627
ATP6V0A4	0.201256	0.742701	0.750402	7.01898	0.134534	1.6485	0.229555	0.529699	0.848667
ABCB9	0.202428	0.65691	0.782396	0	1	1.54045	0.375317	1.03791	0.619658
FOS	0.202428	1.66288	0.189149	0	1	0.959148	0.605822	1.59206	0.247168
HSPA8	0.205391	0.820574	0.707446	4.99022	0.183799	0.951806	0.610936	1.62187	0.237325
NFKB1	0.206015	0	1	0	1	2.18998	0.235745	2.71353	0.171128
CDKN1A	0.208417	0.505377	0.861776	0	1	2.84376	0.0218905	1.61896	0.285668
DEPDC5	0.208417	1.58581	0.250536	0	1	0.434023	0.9	3.28479	0.0115924
VPS41	0.208417	1.0389	0.575161	11.9873	0.0811729	0.582361	0.820666	0.747297	0.738241
ATG4C	0.214451	2.47976	0.1979	0	1	1.84898	0.297404	0.995509	0.634915
GNAI3	0.220578	1.55868	0.477399	0	1	4.03062	0.0416187	0	1
GNPTG	0.220636	1.22795	0.292316	0	1	1.39146	0.143132	1.02056	0.521392
SUPT20H	0.223773	2.14893	0.242987	0	1	1.03064	0.622745	2.4886	0.19487
FUCA2	0.225336	0.581621	0.821115	11.2015	0.0866052	0.635923	0.792895	0.789715	0.718792
MMP3	0.225336	1.72581	0.444073	0	1	4.99921	0.024581	0	1
ZFYVE26	0.225336	0	1	0	1	0.95922	0.648934	4.37474	0.0148234
MLST8	0.230136	0	1	0	1	1.91111	0.211775	1.31458	0.450966
USP5	0.235563	0.442692	0.895381	7.46087	0.127092	0.479185	0.875882	1.9096	0.211297
AP4E1	0.236619	0.704924	0.758761	0	1	2.02486	0.189454	0.870912	0.683657
ATP6V0C	0.236619	1.61068	0.466518	0	1	1.3859	0.516668	1.53688	0.480338
DNASE1	0.239905	0.696474	0.823796	0	1	1.23184	0.363657	1.31828	0.332733
ADAM8	0.249946	1.28746	0.307122	0	1	0.905861	0.646008	0.888428	0.658517
ANKRD27	0.250964	0.325803	0.953231	0	1	1.47607	0.256107	2.17565	0.0629562
VPS35	0.253355	0.906973	0.647864	0	1	0.959184	0.617703	1.88501	0.216571
ABCA5	0.256188	4.66867	0.0124717	0	1	2.0294	0.262171	2.42685	0.202258
LAMTOR2	0.256188	1.34301	0.350845	0	1	0.363019	0.936126	2.4839	0.0551512
CX3CL1	0.256794	1.41179	0.31855	0	1	1.26695	0.390142	1.76107	0.196932
SLC15A4	0.256794	0.754116	0.758707	0	1	1.14893	0.441438	0.827372	0.702116
MAPK9	0.258968	1.45049	0.195681	0	1	1.89155	0.0450936	0.238296	0.984793
HPS1	0.260264	2.86903	0.0554167	0	1	2.01399	0.191458	0.826574	0.702503
VPS4B	0.261458	1.47661	0.291063	0	1	1.53665	0.267329	1.76505	0.195898
UNC13D	0.266772	0.784497	0.761494	0	1	1.29233	0.269019	1.56638	0.129913
MAPK8IP1	0.267298	0.654374	0.809064	0	1	1.03355	0.555983	0.807517	0.708318
AP1M1	0.27213	1.06195	0.498314	0	1	1.34507	0.270899	1.50024	0.216964
CREG1	0.27213	0.524637	0.851426	0	1	0.517019	0.855503	2.08659	0.177793
ECE1	0.274457	0.648081	0.786838	0	1	1.30632	0.454765	0.806053	0.711502
ZNRF1	0.274457	1.06965	0.53346	0	1	1.38306	0.331079	1.68497	0.217935
AP1B1	0.275681	1.16753	0.428524	0	1	0.703761	0.79774	2.5226	0.016722
HSPB8	0.275681	0.513455	0.857431	10.5233	0.091929	0.590653	0.81631	0.758945	0.732825
SLC2A8	0.275681	1.40846	0.236656	0	1	1.9225	0.0509827	0.265765	0.976593
VAMP4	0.277533	2.68649	0.175761	0	1	0	1	3.75818	0.102311
MON1B	0.281743	2.2754	0.22411	0	1	1.14419	0.584765	1.28395	0.542728
CTSH	0.289157	1.23901	0.482246	0	1	1.29277	0.460032	0.783363	0.721656
ATG3	0.292327	2.35744	0.351169	0	1	5.67626	0.0519874	0	1
SERINC2	0.292912	1.75854	0.247923	8.36438	0.114197	1.10375	0.542407	0.780225	0.723078
CHIT1	0.294004	0.849544	0.685481	0	1	0	1	1.92161	0.124765
MPO	0.294004	1.63913	0.280951	0	1	1.58672	0.2965	1.83196	0.228533
ATG14	0.2967	0.854829	0.691039	0	1	0.871939	0.683589	2.13488	0.243336
ANKFY1	0.304373	0.959596	0.60573	0	1	1.46869	0.293687	0.928968	0.634595
MAP1LC3B	0.304373	0.88709	0.668364	0	1	0.864281	0.691903	1.37606	0.233196
CASP1	0.308904	0	1	0	1	0	1	10.2862	0.0178226
TMPRSS9	0.308904	0.448881	0.892092	9.14374	0.104991	0.426576	0.903923	0	1
USP6	0.312177	0.402031	0.916629	0	1	1.30431	0.406227	2.12568	0.124083
GABARAP	0.316128	2.69248	0.0277468	0	1	0.896965	0.65354	1.72903	0.25416
GDAP2	0.316567	0.839947	0.697344	0	1	0	1	2.13488	0.243336
CD68	0.320113	1.60776	0.133925	0	1	0.876215	0.668998	1.66011	0.159956
NKX2-3	0.320113	0	1	0	1	1.80063	0.236724	0.744441	0.739577
WDR48	0.322313	0	1	0	1	1.79561	0.309101	2.29822	0.218988
2021-03-01	0.325414	0	1	0	1	0	1	5.43482	0.0195166
GAA	0.328183	1.29545	0.322643	2.72605	0.310107	0.83848	0.710019	0.8071	0.72878
PELP1	0.336387	0.485043	0.872725	0	1	0.779009	0.726688	2.33545	0.067733
TOM1L1	0.336387	0	1	0	1	1.66327	0.455113	2.50299	0.332317
SIPA1L2	0.339801	0.95642	0.607934	0	1	1.5891	0.212595	0.376005	0.929839
SLC29A3	0.34054	0	1	0	1	1.49378	0.248702	0.732942	0.756702
HYAL2	0.341856	1.13731	0.434518	0	1	1.80905	0.057083	0.645647	0.841905
ITGB1	0.341856	0.518986	0.854459	8.3352	0.114572	0.496398	0.866614	1.61896	0.285668
ATP13A2	0.344727	0.825574	0.70352	0	1	0.769572	0.728184	1.04909	0.615745
COL6A1	0.351664	0.917985	0.634782	0	1	1.24564	0.318477	2.06251	0.0217241
MAP1LC3C	0.351664	0	1	0	1	2.51464	0.121729	0	1
CLTC	0.353203	0.760499	0.732562	0	1	1.72129	0.326568	1.17558	0.574338
SLC48A1	0.353203	0	1	5.03891	0.182205	0.774159	0.729821	0.82289	0.698603
GNA11	0.357656	0.298495	0.964611	5.46123	0.169409	0.609112	0.839192	1.52657	0.270458
WIPI1	0.361818	0.966041	0.614161	0	1	1.38145	0.372084	1.76024	0.246019
KIF5B	0.363689	0.928881	0.661005	0	1	0	1	2.4886	0.19487
HIF1A	0.370571	0	1	0	1	1.63531	0.28142	0.656585	0.782303
VPS33B	0.375	0.36402	0.93559	0	1	0.759966	0.739038	1.94551	0.155124
USP4	0.388212	1.50703	0.243886	0	1	1.77978	0.156383	1.5669	0.302236
CTSG	0.388499	1.5344	0.377817	0	1	0.724779	0.749073	3.30294	0.0358121
NRG2	0.388499	4.63358	2.28316e-06	5.08047	0.180816	1.15789	0.455376	0.680343	0.791702
DNM2	0.390778	0.876289	0.679503	0	1	0.932588	0.621821	2.08295	0.0261605
MTOR	0.397675	1.80437	0.123136	0	1	0.753607	0.759097	0.94088	0.618419
P4HB	0.397675	1.64669	0.230744	0	1	0.776577	0.728258	0.949357	0.622947
ERN1	0.402318	1.15354	0.438481	0	1	0.747557	0.763798	1.5715	0.218256
GAPDH	0.402318	0.537402	0.885322	0	1	0.793747	0.727989	0.662932	0.803353
RNASE1	0.40695	0.542351	0.84194	0	1	0.50038	0.864462	3.06928	0.0261872
CAPNS1	0.407011	2.81862	0.0957419	0	1	1.58958	0.361115	2.20724	0.232079
SCPEP1	0.41171	0.720478	0.765043	0	1	0.716189	0.767839	2.65929	0.0286018
VASN	0.41171	0.880953	0.669563	2.77258	0.30581	1.1645	0.412783	0.680395	0.815712
NRG3	0.413354	0	1	0	1	0.659508	0.78097	2.4134	0.131968
MMD	0.41646	2.34082	0.142212	0	1	0.684908	0.768358	0.799438	0.71444
RNF152	0.41646	1.37101	0.431307	0	1	0.751007	0.73674	1.80827	0.30534
CTSO	0.423056	0	1	0	1	4.7121	0.0712216	0	1
EIF2AK2	0.423056	0	1	0	1	0	1	4.77079	0.0270918
RAB1A	0.423056	1.9599	0.118748	6.56622	0.143077	0.420799	0.90695	1.1057	0.541026
BIRC5	0.426071	1.36086	0.242742	0	1	0.769717	0.775492	0.958101	0.597703
STK11	0.430931	1.40591	0.170448	0	1	1.12104	0.413461	1.46652	0.154114
LITAF	0.435827	1.5122	0.213073	0	1	1.26848	0.362074	0.627589	0.826965
ATF4	0.439095	0.868214	0.681656	0	1	1.01948	0.536937	2.06969	0.0271418
MYC	0.439095	0.480207	0.875324	6.56261	0.14315	0.437074	0.898387	0	1
RILP	0.439095	3.11302	7.11864e-05	0	1	1.76794	0.0762893	0.221393	0.98894
MFSD12	0.440761	1.69922	0.126486	0	1	1.10796	0.472004	1.42437	0.278582
CLCN7	0.445732	0.794783	0.716672	0	1	0.820101	0.700501	0.544525	0.840713
ATP6V1B2	0.455068	1.23394	0.440964	6.43522	0.145761	0	1	0.460692	0.885829
RAB33B	0.455068	1.16426	0.5146	0	1	2.53738	0.0777691	0	1
NUCKS1	0.455786	1.17386	0.47268	0	1	1.22718	0.443944	0.543006	0.841527
CUBN	0.460869	0	1	0	1	0.652593	0.784445	0.816185	0.707037
STXBP2	0.460869	0.451561	0.934732	0	1	1.43562	0.24615	1.20157	0.42765
MAP2K7	0.46599	0	1	0	1	1.87286	0.220029	1.52543	0.379039
AP1S1	0.470973	0.398701	0.918332	6.27285	0.149231	0.380824	0.927398	0.484814	0.872859
PRKAB1	0.481579	1.20817	0.454274	0	1	0.874891	0.666734	0.525407	0.850975
SLC44A2	0.481579	1.66626	0.455411	0	1	3.12119	0.138906	1.82447	0.424357
ARL8A	0.486813	0.878059	0.665023	5.88895	0.158131	0	1	0.968246	0.612354
NAAA	0.486813	0.847323	0.694208	0	1	0	1	4.58449	0.0299172
LDLR	0.492163	0	1	0	1	2.44767	0.200794	1.47862	0.493461
PLBD2	0.497513	1.45151	0.239294	0	1	0.676887	0.818337	1.49662	0.246999
CTSD	0.499117	1.03904	0.519046	0	1	1.15709	0.390632	0.151762	0.998586
ATG12	0.502586	2.10118	0.383744	0	1	4.2328	0.085119	2.03355	0.39104
LAMP1	0.519298	1.24606	0.376316	0	1	1.12399	0.459836	0.549426	0.87793
PLEKHF1	0.524843	1.49767	0.247679	0	1	1.5552	0.195765	1.19972	0.428777
DAPK2	0.530426	0.588724	0.817387	0	1	0.574298	0.824918	0.72504	0.748745
TBK1	0.533934	0	1	0	1	4.09396	0.0899195	0	1
PI4K2A	0.536049	0.624646	0.828866	0	1	0.625996	0.827999	1.13482	0.493794
HPS4	0.549509	0	1	0	1	0	1	2.69659	0.041595
SAR1A	0.549509	1.41487	0.358924	5.26603	0.175097	0.375076	0.930246	0	1
FKBP1B	0.553155	3.25527	0.038281	0	1	1.77018	0.314935	1.10246	0.597635
KCNE2	0.553155	0.595646	0.848012	4.99652	0.183592	0.618207	0.833171	0.73711	0.753951
NLRC4	0.558937	2.88711	0.15764	0	1	1.62004	0.463752	2.14539	0.375266
CLCN6	0.56476	0.764397	0.765939	0	1	0.926149	0.627094	0.503104	0.906256
SFTPB	0.565018	0.5726	0.863006	0	1	1.83136	0.0952592	0.355362	0.939842
PEX14	0.569019	0.677974	0.857658	2.05529	0.388556	1.1033	0.431349	0.288396	0.992111
CTSZ	0.576525	0.786293	0.746914	2.89075	0.295402	0.67476	0.841695	1.00059	0.55991
LHCGR	0.576525	0	1	0	1	1.55924	0.476455	1.84167	0.421405
ATP11A	0.582469	2.31085	0.000440198	1.65591	0.45667	0.892729	0.676204	0.607239	0.912209
GCH1	0.582469	0	1	0	1	0.53711	0.844716	1.37969	0.426913
ATP6V1B1	0.588453	0	1	0	1	0.927034	0.635967	0.589031	0.81709
SIAE	0.597866	1.36166	0.381085	0	1	0.508564	0.860055	2.60844	0.0714397
ACP2	0.600544	1.43955	0.27268	0	1	0.619749	0.832148	0.394325	0.920654
PSEN1	0.600544	2.75219	0.039479	0	1	0.523547	0.851993	1.36046	0.433842
EN1	0.606651	1.54766	0.263923	0	1	0.637234	0.820516	0.819424	0.700785
SERPINA1	0.606651	0	1	0	1	0.519177	0.854343	1.26755	0.469456
BAK1	0.611154	0.52709	0.891685	0	1	1.79726	0.102307	0.318087	0.956674
TRIM23	0.612471	0	1	0	1	1.66327	0.455113	4.34312	0.0805462
TMEM8A	0.6128	1.11743	0.400005	0	1	0.787962	0.781762	0.552772	0.929092
TM9SF1	0.618989	1.98521	0.148855	0	1	0.514879	0.856655	1.27169	0.46779
M6PR	0.619818	2.24782	0.364401	0	1	0	1	1.9719	0.400313
LNPEP	0.626401	0	1	0	1	0.809595	0.710228	3.31445	0.0652679
GABARAPL1	0.627194	0	1	0	1	0	1	3.82881	0.233458
TP73	0.631494	1.16046	0.354982	0	1	1.01818	0.514991	0.580594	0.943682
RNASET2	0.637809	1.0316	0.525882	3.03482	0.283623	0.867828	0.681981	0.431896	0.944748
RGS19	0.641584	1.40082	0.420799	0	1	2.27175	0.104904	1.30577	0.454355
LIPA	0.642033	0	1	0	1	1.64137	0.45945	0	1
HGS	0.644166	1.17255	0.35358	0	1	0.773857	0.796599	0.522801	0.945842
LRP2	0.644166	0	1	0	1	0.814892	0.707902	1.07806	0.605787
DNASE2	0.650565	0.534415	0.887175	0	1	0.571284	0.863916	1.55397	0.260426
CASP3	0.656702	1.69203	0.180489	4.62561	0.196718	0.282797	0.970628	1.16192	0.478433
GPLD1	0.656702	0.902813	0.671327	0	1	0	1	3.18822	0.0713898
AQP2	0.656985	0.459589	0.886379	0	1	0	1	1.80357	0.235232
PLA2G15	0.657006	0.576029	0.860791	0	1	1.14194	0.465754	0.335696	0.948946
AMBRA1	0.663489	0.830009	0.700258	0	1	0.568667	0.865601	1.10476	0.511426
CCDC62	0.683196	1.11352	0.46809	0	1	0.944527	0.611852	0.308968	0.960495
LAPTM4B	0.686744	1.59789	0.359511	0	1	2.549	0.11827	1.11507	0.593496
PARP1	0.696548	1.27575	0.358181	0	1	1.03502	0.540966	0.305081	0.962084
SLC11A1	0.696548	0	1	0	1	1.24746	0.478232	1.74369	0.320273
ATG4B	0.701668	0.958763	0.60048	3.78955	0.234536	0.457535	0.931694	0.592178	0.85038
PLOD1	0.710177	3.22416	0.132942	0	1	1.55924	0.476455	0	1
BNIP1	0.716528	1.97491	0.044872	3.46492	0.253415	0.436585	0.942388	0	1
ITM2C	0.7169	0	1	0	1	1.40253	0.322142	0.426337	0.904084
IFNG	0.717881	0	1	0	1	0	1	2.89458	0.154998
ATG16L1	0.723771	1.04659	0.512171	0	1	1.08166	0.480707	0.712037	0.791377
PRF1	0.725611	0	1	0	1	1.24746	0.478232	0	1
ATG101	0.730686	0.517165	0.897718	0	1	0.537867	0.885108	0.311449	0.959469
CAPN10	0.730686	0.767049	0.803549	0	1	0.790122	0.779468	0.422932	0.971973
ACMSD	0.731324	1.71115	0.329827	0	1	2.48141	0.125225	0	1
ATP6V1C2	0.737645	0.393277	0.961878	0	1	0.933114	0.620656	0.221901	0.988826
PPT1	0.741147	0	1	0	1	1.53998	0.480623	0	1
FKBP1A	0.744648	1.80713	0.307313	0	1	0.865877	0.686108	1.13453	0.587207
GRID1	0.758787	1.05319	0.527804	0	1	0.512329	0.900706	0.306527	0.961496
UBOX5	0.758787	0.524637	0.851426	0	1	1.17675	0.508539	2.03579	0.186668
GGA1	0.760723	0.930938	0.623153	0	1	0.840611	0.699646	1.80785	0.0996233
ATG7	0.764635	0.276192	0.972946	0	1	1.49378	0.248702	1.16424	0.477143
USP10	0.765922	0.63221	0.874886	0	1	0.630917	0.875976	0.203455	0.992554
APOL1	0.775327	0.928691	0.625006	0	1	1.00978	0.5601	1.90633	0.101321
SORT1	0.780328	0.228261	0.987277	0	1	0.50606	0.904437	1.07031	0.53239
ATG9A	0.787598	0.7096	0.7932	0	1	0.50503	0.905046	0.633733	0.822871
VPS33A	0.788339	0.255613	0.979742	0	1	1.69645	0.149867	0	1
RPTOR	0.794913	0.82291	0.822066	0	1	0.743979	0.905442	1.24608	0.18855
TP53INP2	0.794913	0.592342	0.815494	0	1	2.09286	0.177548	0.947105	0.653129
BNIP3	0.802274	0.842255	0.722817	0	1	0.646599	0.883178	0.145897	0.998913
FOXO1	0.802274	3.12952	0.00879574	0	1	0.423668	0.905448	1.03795	0.574932
CTSA	0.809679	2.86644	0.0342333	0	1	1.1496	0.520822	1.43557	0.407631
EEF2	0.81713	0.769395	0.732998	0	1	0.408357	0.913417	0.511589	0.858417
TFEB	0.833108	0.658853	0.806073	0	1	1.68497	0.153127	0	1
RB1	0.844441	0	1	0	1	2.42393	0.203685	0	1
VAMP3	0.847395	0.560523	0.901356	2.71856	0.310811	0.16734	0.997394	0.208054	0.991705
CD74	0.852542	0.776433	0.741407	0	1	1.11883	0.481184	1.08223	0.525049
ATP6V0B	0.855071	0	1	0	1	1.0084	0.572411	0	1
KCNE1	0.862798	1.32371	0.5334	0	1	1.28584	0.542966	2.71353	0.171128
TSPAN1	0.862798	1.54669	0.374172	0	1	0.751007	0.73674	0	1
TMEM55B	0.868807	0	1	0	1	0	1	1.66836	0.453062
2021-03-09	0.870571	1.39142	0.327762	0	1	0.36623	0.934574	0.482409	0.874155
RB1CC1	0.87697	0.91126	0.645357	0	1	1.88542	0.168155	1.11201	0.53799
DNAJC13	0.88988	4.20313	0.218992	0	1	5.67216	0.167828	0	1
ITGA3	0.88988	2.32294	0.0189712	0	1	0.238694	0.984653	1.76272	0.131945
CTBS	0.902129	1.80713	0.307313	0	1	0.814892	0.707902	0	1
SLC12A4	0.903916	1.28889	0.413983	0	1	1.88542	0.168155	0	1
AP4S1	0.909819	0	1	0	1	1.37068	0.520515	0	1
ARF1	0.910136	0.2477	0.982105	0	1	0.40919	0.955194	0.480659	0.919173
ERO1A	0.918079	2.223	0.23165	0	1	1.31293	0.535602	0	1
PTEN	0.918079	0	1	0	1	0	1	1.21212	0.563307
AP3S2	0.926292	0.745576	0.748518	0	1	0.319165	0.95616	0.411008	0.912088
ATP6V1H	0.931801	0	1	0	1	0.684908	0.768358	2.36452	0.13774
NAGA	0.934441	0	1	0	1	0.724779	0.749073	1.69815	0.331422
ARSA	0.942638	1.15909	0.434503	0	1	1.25314	0.371452	0.953181	0.609773
TSC2	0.942638	0.549679	0.930732	0	1	0.433546	0.968039	1.13827	0.419469
GLMP	0.950883	0.699809	0.761236	0	1	0.751007	0.73674	0	1
rs329648	0.950883	2.25311	0.00709665	0	1	0.3751	0.969011	0.42855	0.946358
ATP6V1D	0.951304	3.72066	0.105977	0	1	1.53998	0.480623	0	1
ATF6	0.959175	1.27166	0.468936	0	1	0.755564	0.734627	0	1
ARL8B	0.967516	0	1	0	1	1.25374	0.475655	0.736001	0.743547
IL24	0.967516	0.446799	0.8932	0	1	0.384358	0.925633	0	1
PIK3R4	0.968022	0	1	0	1	1.27271	0.546604	1.84167	0.421405
ZFYVE1	0.968022	1.58426	0.471987	0	1	2.17087	0.238676	0	1
HEXB	0.973164	1.2231	0.561375	0	1	2.60075	0.183554	0	1
NPPA	0.973164	0	1	0	1	0	1	0	1
CD46	0.975905	0	1	0	1	0.944624	0.625906	0	1
TMEM63A	0.984342	0	1	0	1	1.05247	0.567856	0	1
PSEN2	0.992828	1.17133	0.511425	0	1	0.579648	0.822095	0	1
PTK6	0.992828	1.08457	0.459157	0	1	0.387705	0.98278	1.03656	0.514093
RAF1	0.992828	0.847052	0.687357	0	1	0.894723	0.651801	0.416291	0.909342
ABCA2	1	0	1	0	1	0	1	0	1
ABCA3	1	0	1	0	1	0	1	0	1
ABCC10	1	1.12359	0.533359	0	1	0	1	1.72824	0.323995
ACPP	1	2.05645	0.39006	0	1	1.98026	0.400275	0	1
ADA	1	0.766335	0.734982	0	1	0	1	1.00837	0.590489
ADRB2	1	0	1	0	1	0	1	2.27012	0.359084
AGA	1	0	1	0	1	0	1	0	1
ANPEP	1	0	1	0	1	0	1	0	1
AP1G1	1	1.62991	0.283724	0	1	0	1	1.37969	0.426913
AP1M2	1	0	1	0	1	0	1	0	1
AP1S3	1	1.25512	0.475617	0	1	0	1	0.758945	0.732825
AP3B1	1	1.09801	0.545586	0	1	0	1	0.694032	0.763717
AP3M2	1	0.281863	0.970917	0	1	0.269875	0.975177	0.992086	0.583058
AP4M1	1	0.466263	0.882808	0	1	0.514879	0.856655	1.3945	0.421687
AP5Z1	1	0.650378	0.838246	0	1	1.32129	0.30661	0.278763	0.972131
ARNT	1	0	1	0	1	0	1	0	1
ARSB	1	0.42699	0.903671	0	1	1.29977	0.408344	0	1
ASAH1	1	0	1	0	1	0	1	0	1
ATG10	1	0	1	0	1	0.729022	0.747058	0	1
ATG13	1	0	1	0	1	0	1	0	1
ATG2B	1	1.28059	0.383159	0	1	0.618207	0.833171	0	1
ATG4D	1	0	1	0	1	0	1	0	1
ATG5	1	1.05023	0.56936	0	1	0.948223	0.623869	0.544525	0.840713
ATIC	1	5.37935	0.0208327	0	1	0	1	0	1
ATP6V0D2	1	0	1	0	1	0	1	0	1
ATP6V1A	1	1.26334	0.472283	0	1	0	1	1.01097	0.629267
ATP6V1C1	1	0.527508	0.849885	0	1	0.579648	0.822095	0	1
ATP6V1F	1	2.95673	0.0508021	0	1	1.1496	0.520822	0	1
ATP6V1G1	1	0	1	0	1	1.19941	0.498565	0.699015	0.761285
BAG1	1	0	1	0	1	0.916863	0.665376	2.62246	0.180205
BAG3	1	0	1	0	1	0	1	0	1
BCL10	1	2.90324	0.0897003	0	1	0	1	0	1
BCL2	1	0	1	0	1	1.95014	0.276867	0	1
BIRC6	1	0	1	0	1	1.98026	0.400275	0	1
BNIP3L	1	0.672664	0.796851	0	1	0	1	1.35297	0.383718
BTD	1	1.39073	0.424313	0	1	0	1	1.13453	0.587207
CAMKK2	1	3.31429	0.000268207	0	1	0.511274	0.901337	0	1
CANX	1	1.6616	0.13706	0	1	0	1	0.322315	0.954859
CASP8	1	0	1	0	1	0	1	0	1
CAT	1	1.27752	0.419414	0	1	0	1	0.894798	0.654602
CCR2	1	0.772681	0.72699	0	1	0	1	1.05477	0.613774
CD63	1	1.49524	0.328284	0	1	0	1	0.701533	0.76006
CDKN1B	1	0	1	0	1	1.01802	0.585712	0	1
CHMP4B	1	1.62078	0.286499	0	1	0.585099	0.819226	0	1
CLTA	1	2.16303	0.119884	0	1	0.492467	0.868732	0.663296	0.778933
CLU	1	0.323611	0.954187	0	1	0.694191	0.782471	0.422629	0.906031
CP	1	0	1	0	1	0	1	0	1
CPQ	1	1.44268	0.406633	0	1	1.22297	0.488462	0	1
CST3	1	1.40047	0.513766	0	1	0	1	1.58691	0.469595
CTSK	1	2.25114	0.108055	0	1	0	1	0.859388	0.688478
CTSL	1	0.585151	0.819261	0	1	0.556324	0.834453	0.686689	0.767319
CTSS	1	0	1	0	1	0	1	0	1
CXCR2	1	0	1	0	1	1.24724	0.553794	0	1
CXCR4	1	0.937908	0.657492	0	1	1.54045	0.375317	0	1
DLC1	1	1.25512	0.475617	0	1	0.52576	0.850805	0	1
DNAJB9	1	2.01356	0.396311	0	1	0	1	0	1
DNAJC6	1	0	1	0	1	0	1	0	1
DNASE2B	1	0	1	0	1	0	1	0	1
DPP4	1	0	1	0	1	0	1	0	1
DRAM1	1	0	1	0	1	0	1	0	1
EGF	1	0	1	0	1	0	1	0	1
EGFR	1	1.45872	0.191833	0	1	0.507701	0.93325	0	1
EIF4EBP1	1	0.717793	0.76682	0	1	0	1	1.526	0.316077
EN2	1	2.08495	0.012693	0	1	0.778231	0.780183	0.15034	0.998671
ENPEP	1	0.444736	0.894296	0	1	0.884217	0.66113	0	1
ENPP1	1	1.09793	0.600228	0	1	0	1	0	1
ENTPD4	1	0.647769	0.813472	0	1	0.300612	0.963827	0	1
FAM47E	1	0	1	0	1	0	1	0	1
FGFR3	1	1.14219	0.393196	0	1	0.676034	0.875578	0.695199	0.843189
FOXO3	1	0.585151	0.819261	0	1	1.80063	0.236724	0	1
FUCA1	1	0	1	0	1	0	1	0	1
GABARAPL2	1	0	1	0	1	0	1	2.55385	0.187518
GALC	1	0	1	0	1	0	1	0	1
GC	1	0	1	0	1	0	1	0	1
GJA1	1	1.53392	0.482756	0	1	0	1	0	1
GLB1	1	1.28009	0.465576	0	1	0.632691	0.794545	0	1
GNAI1	1	6.91539	0.0110544	0	1	2.18893	0.370823	0	1
GNAS	1	0	1	0	1	0	1	0	1
GNAS_Ex1A	1	0	1	0	1	0	1	0	1
GNB2	1	0.940851	0.618829	0	1	0.647192	0.81387	0.391938	0.921864
GNB4	1	1.01697	0.628054	0	1	0.981899	0.640413	1.30983	0.535655
GOPC	1	5.69094	0.0525287	0	1	0	1	0	1
GOT1	1	0	1	0	1	0	1	0	1
GRID2	1	0	1	0	1	0	1	1.79084	0.430216
H19	1	0	1	0	1	0	1	0	1
HEXA	1	0	1	0	1	0	1	0.995509	0.634915
HGSNAT	1	0	1	0	1	1.3859	0.516668	0	1
HPSE	1	0	1	0	1	0	1	0	1
HSP90AB1	1	0	1	0	1	0.334651	0.949362	0.824635	0.697507
HSPA5	1	0.510734	0.858894	0	1	0	1	1.89723	0.21393
IDUA	1	0.931076	0.624885	0	1	1.23518	0.311567	0.682648	0.835347
IGF2R	1	1.04179	0.5362	0	1	0.258617	0.978853	0.670945	0.79799
IKBKB	1	0	1	0	1	0	1	1.82447	0.424357
IRGM	1	0	1	0	1	0	1	0	1
ITGA6	1	0	1	0	1	1.23509	0.483363	0	1
ITPR1	1	1.72581	0.444073	0	1	2.11458	0.380797	0	1
KLHL24	1	0.814949	0.703882	0	1	0.47552	0.877852	0.643562	0.788889
LAMP3	1	0	1	0	1	0	1	0	1
LAPTM5	1	2.10313	0.176564	0	1	0	1	0	1
LMBRD1	1	0	1	0	1	4.02525	0.225559	0	1
LMX1B	1	0.591256	0.904293	0	1	1.20453	0.336675	0.611414	0.890392
LRBA	1	0	1	0	1	1.1496	0.520822	0.809403	0.710021
LRRK2	1	6.04223	0.160605	0	1	0	1	0	1
MANBA	1	0	1	0	1	0	1	0	1
MAP1LC3A	1	0	1	0	1	0	1	0	1
2021-03-03	1	0	1	0	1	1.26648	0.470478	0	1
2021-03-08	1	0	1	0	1	0	1	0	1
MCCC1	1	4.07314	0.0092615	0	1	0	1	0.995509	0.634915
MCOLN1	1	0	1	0	1	0	1	0	1
MCOLN3	1	0	1	0	1	0	1	0	1
MFSD1	1	3.33749	0.0655176	0	1	0	1	0	1
MFSD8	1	2.54501	0.19048	0	1	0	1	0	1
MMP9	1	0	1	0	1	0	1	0	1
MTMR14	1	0.588724	0.817387	0	1	0.659508	0.78097	0	1
NAF1	1	4.03067	0.0931268	0	1	0	1	2.27012	0.359084
NAGPA	1	1.19323	0.462196	0	1	0	1	0.975524	0.608323
NCKAP1	1	0	1	0	1	0	1	0	1
NEDD4	1	2.47976	0.1979	0	1	0	1	1.52486	0.482989
NESP-AS	1	0	1	0	1	0	1	0	1
NEU4	1	2.30134	0.357819	0	1	2.31041	0.355559	0	1
NFE2L2	1	0.99596	0.635642	0	1	1.02218	0.625749	0	1
NPC1	1	0	1	0	1	0	1	0	1
NRG1	1	0.975817	0.608762	0	1	0	1	0	1
OSTM1	1	0.720478	0.765043	0	1	1.12717	0.498612	0.489697	0.870226
P2RX4	1	0	1	0	1	0	1	0	1
PARK2	1	0	1	0	1	0	1	0	1
PCYOX1	1	2.08798	0.179101	0	1	0.688697	0.766498	0	1
PEBP4	1	0.495844	0.910351	0	1	0.480588	0.919139	0.575498	0.861248
PEX3	1	0	1	0	1	0	1	0	1
PIK3C3	1	0	1	0	1	0	1	2.69481	0.172938
PLBD1	1	0	1	0	1	0.944673	0.654503	0	1
PLD1	1	1.17848	0.508237	0	1	0	1	0.780225	0.723078
PNPLA7	1	0.684062	0.834026	0	1	0.362465	0.973479	0.719965	0.785236
PON2	1	2.93088	0.15406	0	1	1.31293	0.535602	0	1
PPA2	1	2.05738	0.258134	0	1	0	1	2.8523	0.158557
PRKAR1A	1	0	1	0	1	0	1	0	1
PRKCD	1	0.850928	0.6815	0	1	0	1	0.57681	0.823531
PTGDS	1	1.4726	0.11528	0	1	0.974039	0.576289	0.266445	0.995202
RAB11A	1	0.618961	0.801682	0	1	0	1	0	1
RAB14	1	0	1	0	1	1.19941	0.498565	0	1
RAB27A	1	0	1	0	1	1.66327	0.455113	0	1
RAB2A	1	0	1	0	1	0.468356	0.8817	0	1
RAB5A	1	0	1	0	1	0	1	0	1
RACK1	1	1.82437	0.303545	0	1	0	1	0	1
RAMP3	1	0.902727	0.650358	0	1	1.78418	0.191683	0	1
RDH14	1	1.46416	0.4985	0	1	0	1	0	1
RIT2	1	0	1	0	1	0	1	2.41036	0.342483
RNASE2	1	0	1	0	1	0	1	0	1
RNF13	1	0	1	0	1	1.79561	0.309101	1.05477	0.613774
RRAGD	1	0.961226	0.61684	0	1	1.58672	0.2965	0.701533	0.76006
SCARB2	1	2.47845	0.337663	0	1	0	1	3.68442	0.241258
SESN2	1	0	1	0	1	0	1	0	1
SGSH	1	0	1	0	1	0	1	0	1
SH3GL2	1	1.72645	0.326087	0	1	0	1	0	1
SIDT2	1	1.58529	0.297618	0	1	1.0222	0.583511	0	1
SLC11A2	1	2.17522	0.118161	0	1	0	1	0.783363	0.721656
SLC17A5	1	0	1	0	1	1.66327	0.455113	0	1
SLC36A1	1	3.44282	0.0097093	0	1	0.534801	0.845953	1.36522	0.432114
SLC37A3	1	0.336048	0.948677	0	1	0.320815	0.955452	0	1
SMPD1	1	0.710114	0.756261	0	1	0	1	0.777113	0.724492
SMPDL3A	1	0	1	0	1	0	1	0	1
SNCA	1	1.76593	0.132189	0	1	0.907791	0.642281	0.676788	0.79408
SNX16	1	0	1	0	1	0	1	0	1
SRGN	1	0.477826	0.876604	0	1	0.502401	0.863374	0	1
ST13	1	2.2855	0.149375	0	1	0	1	0.961117	0.647762
STARD3NL	1	0	1	0	1	1.86202	0.419141	0	1
STK39	1	1.18572	0.505035	0	1	0	1	0	1
STX7	1	1.58426	0.471987	0	1	0	1	1.99212	0.397238
SUMF1	1	0.455245	0.8887	0	1	0	1	0	1
TET2	1	0	1	0	1	0	1	0	1
TET3	1	1.06965	0.53346	0	1	1.57056	0.255178	0	1
TLDC1	1	2.54639	0.119228	0	1	0.878085	0.681049	0	1
TLR3	1	1.76585	0.109827	0	1	0.77719	0.740794	0.641054	0.817985
TMBIM1	1	3.45244	0.258196	0	1	0	1	0	1
TMEM192	1	1.32371	0.5334	0	1	0	1	0	1
TMEM55A	1	0	1	0	1	0	1	2.12204	0.378453
TMEM74	1	6.44991	0.0424714	0	1	0	1	0	1
TMEM9	1	0.495844	0.910351	0	1	0.232425	0.986283	0.302228	0.963233
TMEM92	1	0.975838	0.643076	0	1	0	1	0	1
TNFSF10	1	1.09793	0.600228	0	1	1.08444	0.60421	2.55385	0.187518
TP63	1	0	1	0	1	0	1	0	1
TPP1	1	0	1	0	1	0	1	0	1
TSPAN8	1	0	1	0	1	0	1	0	1
TXNDC5	1	0.34081	0.946513	0	1	0.332857	0.950167	0	1
UCHL1	1	0.720726	0.751183	0	1	1.50328	0.386585	0	1
VPS16	1	0.975838	0.643076	0	1	2.08026	0.253354	0	1
WDFY3	1	0.937853	0.630016	0	1	0.981883	0.60514	0	1
WDR41	1	1.05023	0.56936	0	1	1.87286	0.220029	0	1
ZNF597	1	0	1	0	1	0	1	0	1
rs11724635	1	0	1	0	1	0	1	0	1
rs2414739	1	1.93384	0.280869	0	1	0	1	0	1
rs356182	1	0	1	0	1	0	1	0	1
rs6430538	1	0	1	0	1	0	1	5.9176	0.159557
