# Supplementary material for: Epigenetic inactivation of the autophagy–lysosomal system in appendix in Parkinson’s disease
Source: Nat Commun. 2021 Aug 26;12:5134. doi: 10.1038/s41467-021-25474-x (PMC8390554; doi:10.1038/s41467-021-25474-x)
Supplement: Supplementary file 11 — Supplementary Data 8 [file 41467_2021_25474_MOESM11_ESM.xlsx]

## Sheet: Supplementary_Data_8
Gene	Accession	FC	Q	A1	A2	A3	A4	A5	A6	DiffProtein	IsALPProtein	EpigeneticallyAltered	DiffExpressed
2-oxoisovalerate dehydrogenase subunit alpha OS=Homo sapiens OX=9606	F5H5P2	-0.7	0.93628	655050	295079	512842	246610	340818	316727	TRUE	FALSE
A1BG	P04217	0.1	0.964669	2.11113e+07	5.50489e+07	1.00273e+08	4.72354e+07	8.66951e+07	5.77731e+07	FALSE	FALSE		FALSE
A2M	P01023	0.09	0.973176	190052297	4.90282e+08	3.16917e+08	2.46307e+08	4.00836e+08	3.36099e+08	FALSE	FALSE		FALSE
AAMDC	E9PR47	0.12	0.942463	2.71249e+06	573627	1.08705e+06	639588	2.85446e+06	857472	FALSE	FALSE		FALSE
ABHD10	Q9NUJ1	-0.35	0.999051	2.38195e+06	532468	720307	888993	1.2885e+06	213298	TRUE	FALSE		FALSE
ABHD14A-ACY1	A0A1B0GW23	0.26	0.897	6.62141e+06	1.03337e+06	5.39536e+06	2.45884e+06	3.26966e+07	5.00958e+06	TRUE	FALSE
ABHD14B	Q96IU4	-1.08	0.383499	2.28325e+07	1.94012e+07	1.76497e+07	6.59816e+06	1.01675e+07	7.74626e+06	TRUE	FALSE		FALSE
ABI1	Q8IZP0	-0.86	0.859972	682345	372219		264165	291042		TRUE	FALSE		FALSE
ABI3BP	D3YTG3	0.58	0.538649	1.83881e+06	1.32723e+06	576599	2.82955e+06	509090	1.8366e+06	TRUE	FALSE		FALSE
ABRACL	Q9P1F3	-0.12	0.999051	1.31879e+06	1.66928e+06	1.46045e+06	1.49771e+06	1.38384e+06	566342	FALSE	FALSE		FALSE
ACAA2	P42765	-0.25	0.999051	5.93348e+07	2.79424e+07	5.51716e+07	3.02218e+07	6.1256e+07	3.09407e+07	TRUE	FALSE		FALSE
ACADM	Q5T4U5	0.28	0.881852	9.06073e+06	2.08799e+06	1.56813e+07	5.85997e+06	2.57531e+07	9.10924e+06	TRUE	FALSE		FALSE
ACADVL	P49748-3	-0.28	0.999051	5.71525e+06	3.38031e+06	5.02454e+06	4.53834e+06	3.33735e+06	5.67308e+06	TRUE	FALSE		FALSE
ACAT1	P24752	0.35	0.822679	4.98799e+07	2.58736e+07	5.97841e+07	4.4147e+07	8.62396e+07	3.99577e+07	TRUE	FALSE		FALSE
ACAT2	Q9BWD1-2	0.41	0.732009	2.23305e+06	892161	224253	1.23421e+06	2.16245e+06	1.14728e+06	TRUE	FALSE		FALSE
ACLY	P53396	-0.97	0.69002	5.86178e+06	3.631e+06	2.11109e+06	1305642	1.59299e+06	1.55505e+06	TRUE	FALSE		FALSE
ACO1	P21399	0	0.999051	4.3406e+07	2.49723e+07	3.98816e+07	2.63187e+07	7.029e+07	3.44805e+07	FALSE	FALSE		FALSE
ACO2	A2A274	-0.33	0.999051	8.49567e+07	5.08862e+07	8.23969e+07	5.16526e+07	6.11525e+07	4.94405e+07	TRUE	FALSE		FALSE
ACOT2	P49753	-0.6	0.897	1.27534e+07	1.32852e+07	1.7598e+07	6.57596e+06	22187411	5.19455e+06	TRUE	FALSE		FALSE
ACOT9	Q9Y305-4	-0.87	0.84536	469206	311620	290164	189962	229923	158569	TRUE	FALSE		TRUE
ACP1	P24666	0.09	0.960036	4.63671e+06	2.51322e+06	2.58065e+06	3.147e+06	3.06527e+06	3.62409e+06	FALSE	FALSE		FALSE
ACSL1	P33121	-0.48	0.994262	1.06927e+06	5.50956e+06	5.12239e+06	2.32779e+06	1.19419e+06	651259	TRUE	FALSE		FALSE
ACTB	P60709	-0.6	0.897	853380501	5.39754e+08	3.79522e+08	3.61775e+08	3.71986e+08	277526882	TRUE	FALSE		FALSE
ACTC1	P68032	-0.14	0.999051	3829433042	3707156481	1490182899	3486279629	2243724165	2709708522	FALSE	FALSE
ACTG2	P63267	-0.2	0.999051	9.28004e+07	1.29214e+08	6.52581e+06	1.05304e+08	2.35463e+07	5.51869e+07	FALSE	FALSE		FALSE
ACTN1	P12814-2	0.45	0.725746	3.82794e+08	1.47648e+08	9.4455e+07	4.51293e+08	1.91804e+08	2.09993e+08	TRUE	FALSE		FALSE
ACTN4	O43707	0.26	0.894019	1.54415e+08	7.32509e+07	6.39241e+07	1.56914e+08	109601982	7.96932e+07	TRUE	FALSE		FALSE
ACTR1A	P61163	-0.69	0.897	7.08481e+06	4.59654e+06	2.15538e+06	1.77199e+06	1.09567e+06	1.25678e+06	TRUE	FALSE		FALSE
ACTR1B	P42025	-2.55	0.0058269	375742	183458	350099	61684.9	57899.9		TRUE	FALSE		FALSE
ACTR2	P61160	-1.03	0.429012	33362572	1.54398e+07	7.79022e+06	1.51611e+07	8.98458e+06	9.04846e+06	TRUE	FALSE		FALSE
ACTR3	P61158	-0.92	0.550945	2.03217e+07	1.02263e+07	5.83714e+06	8.18072e+06	6.01584e+06	3.42761e+06	TRUE	FALSE		FALSE
ACYP2	U3KQL2	0.71	0.538649	342560		391063		1.04664e+06	343343	TRUE	FALSE		FALSE
ADD1	P35611-3	-0.04	0.994837	3.10012e+06	2.85425e+06	1.81953e+06	2.39478e+06	1.81582e+06	3.31126e+06	FALSE	FALSE		FALSE
ADH1B	P00325	-0.1	0.999051	7.31933e+08	5.92274e+08	1379624867	7.5035e+08	8.65084e+08	8.94938e+08	FALSE	FALSE		FALSE
ADH1C	P00326	0.55	0.617503	7.87587e+06	2.47629e+06	705952		1.32024e+07	803569	TRUE	FALSE		FALSE
ADH4	P08319-2	0.45	0.726906	3.88382e+06	3.71561e+06	5.69414e+06	3.016e+06	2.14528e+07	3.74282e+06	TRUE	FALSE
ADH5	P11766	-0.39	0.994262	7.11497e+07	8.71341e+07	4.81717e+07	6.18348e+07	4.77214e+07	5.32216e+07	TRUE	FALSE		FALSE
ADH6	A0A0A0MS56	1.64	0.0390715		270802	225269		2.21516e+06	161833	TRUE	FALSE		FALSE
ADIRF	Q15847	-0.27	0.999051	1.07912e+07	7.08217e+06	4.6977e+07	6.93247e+06	5.51669e+07	1.17114e+07	TRUE	FALSE		FALSE
ADSL	P30566	-0.54	0.985024	1.65846e+06	559433	391610	248413	736592	687863	TRUE	FALSE		FALSE
AGL	P35573	1.04	0.175743	7.12367e+06	4.26521e+06	516351	1.01595e+06	1.62707e+07	1.77561e+06	TRUE	FALSE		FALSE
AGO3	Q9H9G7	-0.2	0.999051	469815	302831		926996		253177	FALSE	FALSE		FALSE
AGRN	O00468	1.13	0.20421		135640	165900	405349	265096		TRUE	FALSE		FALSE
AGT	P01019	-0.21	0.999051	5.70277e+06	2.5151e+07	1.41786e+07	1.55914e+07	1.29168e+07	9.09457e+06	TRUE	FALSE		FALSE
AHCY	P23526	0.14	0.952377	3.77607e+07	1.90712e+07	1.72266e+07	2.52428e+07	3.7854e+07	2.20211e+07	FALSE	FALSE		FALSE
AHCYL1	O43865	-0.1	0.999051	1.79034e+06	745696	1.10162e+06	886353	1.09855e+06	1.02994e+06	FALSE	FALSE		FALSE
AHNAK	Q09666	0.41	0.751945	5.60409e+08	2.53184e+08	2.75995e+08	5.23717e+08	5.80778e+08	3.59077e+08	TRUE	FALSE		FALSE
AHNAK2	Q8IVF2	0.59	0.53669	2.2097e+06	548940	718811	2.86439e+06	1.83605e+06	1.14084e+06	TRUE	FALSE		FALSE
AHSG	C9JV77	0.7	0.415168	8.90717e+06	2.11837e+07	1.86987e+07	2.05072e+07	2.21759e+07	2.44698e+07	TRUE	FALSE
AIFM1	O95831	0.3	0.862686	872694	332999	765894	834192	2.16494e+06	829292	TRUE	FALSE		FALSE
AK1	Q5T9B7	-0.64	0.897	5.82327e+06	8.24469e+06	3.53217e+06	2.64073e+06	3.88436e+06	2.69119e+06	TRUE	FALSE		FALSE
AK2	P54819	-0.65	0.863227	1.03151e+07	3.44768e+06	8.00974e+06	2.99521e+06	8.06055e+06	4.13947e+06	TRUE	FALSE		FALSE
AK3	Q9UIJ7	-0.21	0.999929	3.75247e+06	3.40125e+06	1.7467e+06	4.12578e+06	7.75659e+06	2.1487e+06	TRUE	FALSE		FALSE
AKAP12	Q02952	0.33	0.837441	2.75177e+07	1.89368e+07	1.11257e+07	2.92494e+07	3.23158e+07	2.80102e+07	TRUE	FALSE		FALSE
AKR1A1	P14550	-1.26	0.214683	2.33381e+07	2.91263e+07	2.35839e+07	8.51667e+06	1.82163e+07	9.15205e+06	TRUE	FALSE		FALSE
AKR1B1	P15121	-0.62	0.889894	25293684	1.61935e+07	2.03266e+07	1.56995e+07	9.00825e+06	1.65303e+07	TRUE	FALSE		FALSE
AKR1B10	O60218	2.19	0.000101112	557148	403544	842490		8.64699e+06	1.48268e+06	TRUE	FALSE
AKR1C1	Q04828	-0.69	0.897	1.35764e+06	5.89154e+06	6.19183e+06	319698	7.73247e+06	502069	TRUE	FALSE		FALSE
AKR1C2	P52895	0.72	0.387003	772976	6.54691e+06	4.97305e+06	704556	14721072	1.72263e+06	TRUE	FALSE		FALSE
AKR7A2	O43488	-0.06	0.999051	6.16337e+06	5.09702e+06	7.3261e+06	5259909	5.1754e+06	6.61359e+06	FALSE	FALSE		FALSE
ALAD	P13716	0.41	0.751945	3.0909e+07	2.34267e+07	2.53601e+07	2.69946e+07	4.99249e+07	3.27953e+07	TRUE	FALSE		FALSE
ALB	P02768	0.01	0.999051	9453318072	14061067637	11188879687	12313248699	12100903401	14091165024	FALSE	FALSE
ALCAM	Q13740	0.47	0.705813	3.78894e+06	1.33389e+06	465160	4.75787e+06	1.45153e+06	4.74187e+06	TRUE	FALSE		FALSE
ALDH16A1	Q8IZ83	-0.43	0.999051	3.31399e+06	1.30408e+06	1.03281e+06	1.26654e+06	2.77124e+06	103685	TRUE	FALSE		FALSE
ALDH1A1	P00352	0.16	0.942463	2.87816e+08	2.48785e+08	1.81972e+08	2.86888e+08	3.60019e+08	2.05749e+08	FALSE	FALSE		FALSE
ALDH1B1	P30837	-0.61	0.892482	3.26374e+07	3.59782e+07	5.84782e+06	2.79974e+07	1.30386e+07	1.79799e+07	TRUE	FALSE		FALSE
ALDH1L1	O75891-3	1.39	0.0238971	645717	3.01563e+06	2.11623e+07		6.4446e+07	1.78778e+06	TRUE	FALSE		FALSE
ALDH2	P05091	0.08	0.97901	9.13372e+07	6.8056e+07	2.07171e+08	8.53594e+07	230168448	7.91162e+07	FALSE	FALSE		FALSE
ALDH4A1	P30038	0.33	0.809105	4.30399e+06	2.21616e+06	1.51334e+07	1.26919e+06	2.99762e+07	870819	TRUE	FALSE
ALDH5A1	P51649-2	0.17	0.92872	1.3631e+06		508857	748974	1.88626e+06	510902	FALSE	FALSE		FALSE
ALDH6A1	Q02252	0.57	0.545187		5.09244e+06	2.18438e+06	243104	7.08829e+06		TRUE	FALSE		FALSE
ALDH7A1	A0A1B0GW77	0.25	0.897	2.61355e+07	1.53399e+07	9.57066e+06	2.01669e+07	2.80163e+07	1.37983e+07	TRUE	FALSE		FALSE
ALDH9A1	P49189	0	0.999051	8.71388e+07	7.53953e+07	1.06088e+08	6.5836e+07	1.13964e+08	8.90542e+07	FALSE	FALSE		FALSE
ALDOA	P04075-2	0.04	0.994262	3.11121e+08	1.8043e+08	260944549	2.3008e+08	2.47865e+08	2.53954e+08	FALSE	FALSE		TRUE
ALDOB	P05062	1.3	0.0396157	3.41074e+06	8.32402e+06	9.728e+06	1.29567e+06	1.587e+08	7.03423e+06	TRUE	TRUE	TRUE
ALDOC	P09972	0.34	0.826578	2.32546e+07	1.50254e+07	2.96241e+07	1.65775e+07	4.48605e+07	2.91053e+07	TRUE	FALSE		FALSE
ALYREF	E9PB61	0.06	0.9598	6.77967e+06	2.45633e+06	1.9825e+06	2.92823e+06	2.5926e+06	3.08914e+06	FALSE	FALSE		FALSE
AMBP	P02760	-0.16	0.999051	3.53552e+06	7.97473e+06	1.30227e+07	5.96549e+06	8.76502e+06	1.06649e+07	FALSE	FALSE
ANK2	Q01484	-1	0.722801	1.54899e+06	2.44775e+06		1.83447e+06	1.08117e+06	964452	TRUE	FALSE		FALSE
ANP32A	P39687	-0.6	0.896646	3.02061e+07	1.21574e+07	1.43044e+07	1.22881e+07	1.18699e+07	9.85287e+06	TRUE	FALSE		FALSE
ANP32B	Q92688	-0.84	0.877102	1.7964e+06	606487	818578	920401	339089	399393	TRUE	FALSE		FALSE
ANXA1	P04083	-0.79	0.731057	1.44173e+08	1.11187e+08	2.67152e+08	7.24748e+07	3.04696e+08	6.24279e+07	TRUE	FALSE		FALSE
ANXA11	P50995	-0.56	0.981389	1.78083e+06	2.27749e+06	569803	1.00105e+06	706722	762303	TRUE	TRUE	TRUE	FALSE
ANXA2	P07355-2	-0.17	0.999051	3.82688e+08	300417932	4.56906e+08	2.5812e+08	5.06693e+08	3.0195e+08	FALSE	FALSE		FALSE
ANXA3	P12429	-0.62	0.886938	1.45489e+07	2.35701e+07	1.23465e+07	1.27102e+07	8.85124e+06	5.99111e+06	TRUE	FALSE		FALSE
ANXA4	P09525	-0.74	0.775553	2.64816e+07	2.0812e+07	1.70834e+07	1.31885e+07	9.90597e+06	1.04323e+07	TRUE	FALSE		FALSE
ANXA5	P08758	-1.66	0.0353377	242151992	2.85969e+08	445361068	7.14247e+07	2.14718e+08	5.19446e+07	TRUE	FALSE		FALSE
ANXA6	P08133	-1.33	0.170522	1.79142e+08	2.96725e+08	1.40196e+08	9.31767e+07	9.82173e+07	5.42218e+07	TRUE	FALSE		FALSE
ANXA7	P20073	-0.09	0.999051	5.4073e+06	3.0122e+06	1.85874e+06	3.94227e+06	3.21463e+06	2.16823e+06	FALSE	FALSE		FALSE
AOC3	Q16853	0.01	0.999051	5.57873e+07	5.21364e+07	1.09351e+08	8.99487e+07	7.00722e+07	5.31376e+07	FALSE	FALSE		FALSE
AOX1	Q06278	1.11	0.110326	4.69256e+06	2.88331e+06	3.14727e+06	2.49109e+06	1.81155e+07	911622	TRUE	FALSE		FALSE
AP2B1	P63010-2	0.07	0.97901	930600	408916	502645	487216	800559	526181	FALSE	FALSE		FALSE
AP2M1	E9PFW3	-0.82	0.84536	5.97266e+06	1.00614e+06	3.98964e+06	331882	949357	451141	TRUE	FALSE		FALSE
APCS	P02743	0.51	0.654735	8.40778e+07	1.83313e+08	1.16711e+08	2.50658e+08	1.26866e+08	1.61552e+08	TRUE	FALSE
APEH	C9JIF9	-0.05	0.999051	1.60326e+07	5.41421e+06	8.9817e+06	6.16139e+06	1.35783e+07	7.66894e+06	FALSE	FALSE		FALSE
APEX1	P27695	-0.45	0.999051	2.20021e+06	1.46793e+06	1.47817e+06	794584	1.10955e+06	650409	TRUE	FALSE		FALSE
APMAP	Q9HDC9	-0.58	0.971749	273697	1.45147e+06	1.08269e+06	415497	290753		TRUE	FALSE		FALSE
APOA1	P02647	0.66	0.450601	1.93945e+08	4.98909e+08	3.89328e+08	5.96905e+08	4.94917e+08	462473659	TRUE	FALSE
APOA2	V9GYM3	0.72	0.40127	1.42022e+07	3.65699e+07	3.20943e+07	2.96078e+07	5.97641e+07	5.17595e+07	TRUE	FALSE
APOA4	P06727	-0.61	0.892482	5.81339e+06	3.92142e+07	3.68064e+07	1.3427e+07	3.11314e+07	1.07008e+07	TRUE	FALSE
APOB	P04114	-0.44	0.996154	5.52903e+06	1.06496e+07	2.1204e+06	6.43856e+06	637572	1.64932e+06	TRUE	FALSE
APOC3	B0YIW2	0.11	0.964639	3.33585e+06	1.52231e+07	8.8435e+06	25353305	3.202e+06	9.49023e+06	FALSE	FALSE
APOC4-APOC2	K7ER74	-0.43	0.999051	350573	2.44018e+06	1.0814e+06	1.57532e+06	251649	825227	TRUE	FALSE
APOE	P02649	-0.63	0.875461	1.05584e+07	4.12651e+07	2.66706e+07	2.62739e+07	6.73006e+06	1.33999e+07	TRUE	FALSE		FALSE
APRT	P07741	-0.74	0.885219	3.06019e+06	4.43606e+06	1.18884e+06	1.62189e+06	1.3186e+06	2.04371e+06	TRUE	FALSE		FALSE
ARG1	P05089-2	2.13	0.000349203	1.46756e+06	2.05661e+06	979942	1.05518e+06	3.76893e+07	872361	TRUE	FALSE
ARHGAP1	Q07960	-1.86	0.114577	873161	6.09317e+06	675910	876210	65655.1		TRUE	FALSE		FALSE
ARHGDIA	P52565	-0.93	0.538649	3.7011e+07	2.79299e+07	19196733	1.67289e+07	1.46492e+07	1.03744e+07	TRUE	FALSE		FALSE
ARHGDIB	P52566	-1.48	0.0894985	3.95018e+07	1.42962e+07	8.60743e+06	7.70845e+06	8.14414e+06	6.18734e+06	TRUE	FALSE		FALSE
ARPC1A	Q92747	-0.3	0.999051	433660	759075		888298	293807	290541	TRUE	FALSE		FALSE
ARPC1B	O15143	-0.66	0.897	1.26833e+07	4.66893e+06	3.24223e+06	4.56557e+06	3.57167e+06	2.56736e+06	TRUE	FALSE		FALSE
ARPC2	O15144	-0.8	0.725746	2.01922e+07	1.33222e+07	3.60577e+06	9.38033e+06	2.50466e+06	6.08085e+06	TRUE	FALSE		FALSE
ARPC3	O15145	-1.29	0.354612	4.33283e+06	3.79435e+06	495467	1.9137e+06		108907	TRUE	FALSE		FALSE
ARPC4	P59998-3	-0.94	0.536689	1.77354e+07	7.94765e+06	3.16619e+06	5.54802e+06	3.27819e+06	3.07791e+06	TRUE	FALSE		FALSE
ARPC5	O15511	-0.44	0.981364	1.32153e+07	5.64306e+06	3.78969e+06	5.31745e+06	4.05862e+06	4.08271e+06	TRUE	FALSE		FALSE
ARRB1	P49407	-0.41	0.999051	1.03501e+06	1.56121e+06	552479	114237	1.37999e+06	630644	TRUE	FALSE		FALSE
ARSA	A0A0C4DFZ2	-0.07	0.999051	2.70495e+06	1.18319e+06	883137	266280	1.80461e+06	257794	FALSE	TRUE	TRUE	FALSE
ASL	P04424	0.66	0.499754	1.72529e+06	1.02613e+06	588132	849145	4.96794e+06	1.58832e+06	TRUE	FALSE		FALSE
ASPA	P45381	0.04	0.994262	4.92015e+06	6.7712e+06	8.67122e+06	5.13009e+06	7.99073e+06	2.75499e+06	FALSE	FALSE		FALSE
ASPH	Q12797	-0.28	0.999051	1.42292e+06	643261	7.21064e+06	464387	2.01256e+06	4.33947e+06	TRUE	FALSE		FALSE
ASPN	Q9BXN1	-0.62	0.897	3.05947e+06	2.32707e+07	4.69303e+06	4.79788e+06	6.39106e+06	2.66071e+06	TRUE	FALSE		FALSE
ASS1	P00966	-0.33	0.999051	2.7571e+07	2.15478e+07	5.10558e+07	1.4653e+07	7.41629e+07	1.17267e+07	TRUE	TRUE	TRUE	FALSE
ATIC	P31939	-2.54	3.2735e-05	1.28938e+07	1.51555e+07	8.00045e+06	431013	684761	686816	TRUE	TRUE	FALSE	FALSE
ATOX1	E5RIM7	-0.48	0.994262	2.70638e+06	1.71561e+06		1.78526e+06	2.18273e+06	1.62509e+06	TRUE	FALSE		FALSE
ATP1A1	P05023	0.02	0.994262	649370	1.6491e+06		2.28747e+06	75302.8	94772.9	FALSE	FALSE		FALSE
ATP2B4	P23634	-0.42	0.999051	256335	267254		1.00884e+06		128681	TRUE	FALSE		FALSE
ATP5F1A	P25705	-0.45	0.963474	5.35206e+07	4.97363e+07	3.66576e+07	5.07304e+07	2.44087e+07	3.18012e+07	TRUE	FALSE
ATP5F1B	P06576	-0.45	0.961746	1.4058e+08	1.17788e+08	1.0026e+08	1.20687e+08	6.54679e+07	6.81757e+07	TRUE	FALSE
ATP5F1E	P56381	-0.56	0.97901	1.78169e+06	821784	1.99807e+06	1.15855e+06	787660	1.18393e+06	TRUE	FALSE
ATP5H	O75947	-0.26	0.999051	563381	554466	318208	795484	182895	464218	TRUE	FALSE		FALSE
ATP6V1A	P38606	0.07	0.97901	8.38295e+06	3.32283e+06	7.38321e+06	7.39616e+06	4.28724e+06	7.89404e+06	FALSE	TRUE	TRUE	FALSE
ATP6V1B2	P21281	-0.07	0.999051	2.56997e+06	1.02335e+06	1.07908e+06	2.22956e+06	1.07362e+06	1.59904e+06	FALSE	TRUE	TRUE	FALSE
ATP6V1E1	P36543	-0.33	0.999051	1.09794e+06	1.23413e+06	1.32574e+06	1.27232e+06	668469	1.00294e+06	TRUE	FALSE		FALSE
ATPIF1	Q9UII2	0.3	0.891638	1.76645e+06	368868	614375	439691	867874	877872	TRUE	FALSE		FALSE
AZGP1	P25311	-0.2	0.999051	2.77666e+07	8.16307e+07	1.18997e+08	8.43581e+07	6.37381e+07	5.73217e+07	FALSE	FALSE		FALSE
B2M	P61769	-0.36	0.999051	2.0224e+06	1.81194e+06	4.88191e+06	1.43967e+06	281279		TRUE	FALSE		FALSE
BAG3	O95817	0.63	0.516351	716428	365337	331202	1.49334e+06	2.96801e+06	876371	TRUE	TRUE	FALSE	FALSE
BASP1	P80723	-0.57	0.897	1.34043e+07	5.6964e+06	4.81417e+06	7.95549e+06	4.07709e+06	7.27292e+06	TRUE	FALSE		FALSE
BCAT2	M0QXF9	-0.81	0.780428	6.29118e+06	3.31747e+06	6.64692e+06	3424870	2.18559e+06	3.0062e+06	TRUE	FALSE		FALSE
BDH2	Q9BUT1	-0.1	0.999051	9.52953e+06	4.64715e+06	6.74783e+06	4.78804e+06	9.22039e+06	3.19868e+06	FALSE	FALSE		FALSE
BGN	P21810	-0.78	0.732009	2.03681e+07	9.34183e+07	7.38376e+07	8.29514e+07	1.10797e+07	1.40221e+07	TRUE	FALSE		FALSE
BHMT	Q93088	2.92	6.38309e-07		3.73947e+06	2.30257e+06	461166	5.25776e+07	316707	TRUE	FALSE
BIN1	O00499	-0.41	0.999051	4.98853e+06	1.12517e+06	658607	3.81642e+06	2.35303e+06	699438	TRUE	FALSE		FALSE
BLMH	Q13867	-0.18	0.999051	2.99417e+06	1.48814e+06	3.53759e+06	1.57794e+06	2.48021e+06	1.79365e+06	FALSE	FALSE		FALSE
BLVRA	P53004	-0.28	0.999051	5.22389e+06	3.73305e+06	1.88524e+06	3.97455e+06	1.91493e+06	3.10212e+06	TRUE	FALSE		FALSE
BLVRB	P30043	-0.29	0.999051	3.18869e+07	3.45228e+07	5.69563e+07	3.50926e+07	3.23633e+07	1.72137e+07	TRUE	FALSE		FALSE
BPGM	P07738	0.45	0.730636	8.18121e+06	4.8228e+06	1.04774e+07	7.21708e+06	6.32496e+06	14374623	TRUE	FALSE		FALSE
BPNT1	O95861	-0.37	0.999051	322619	314522		247086	268082	116039	TRUE	FALSE		FALSE
C11orf54	Q9H0W9	-0.09	0.999051	9.63065e+06	8.75935e+06	3.20092e+06	6.24132e+06	1.14483e+07	4.66308e+06	FALSE	FALSE		FALSE
C1QB	P02746	-0.27	0.999051	1.98324e+07	2.42554e+07	2.12003e+07	1.68438e+07	2.15248e+07	2.07575e+07	TRUE	FALSE		TRUE
C1QBP	Q07021	-0.75	0.885219	4.71323e+06	2.38443e+06	1.00262e+06	1.74682e+06	1.38507e+06	1.83591e+06	TRUE	FALSE		FALSE
C1QC	P02747	-0.61	0.942463	3.39188e+06	6.44723e+06	2.50452e+06	3099883	785182	2.0402e+06	TRUE	FALSE		FALSE
C1R	B4DPQ0	-0.78	0.896646	1.08865e+06	5.82619e+06	1.73546e+06	2.78608e+06	1.21565e+06	1.39129e+06	TRUE	FALSE		FALSE
C1S	P09871	-0.12	0.999051	5.16015e+06	1.62714e+07	9.10876e+06	1.21893e+07	8.31921e+06	9.20668e+06	FALSE	FALSE		FALSE
C1orf123	Q9NWV4	-0.55	0.942559	5.991e+06	4.79148e+06	5.4806e+06	3.52808e+06	4.30943e+06	803724	TRUE	FALSE		FALSE
C3	P01024	-0.15	0.999051	1.49383e+08	4.87621e+08	4.66734e+08	2.28061e+08	4.64622e+08	344656754	FALSE	FALSE		FALSE
C4B	P0C0L5	0.33	0.838653	7.55401e+07	2.11569e+08	4.27999e+07	1.1619e+08	1.36525e+08	1.33838e+08	TRUE	FALSE		FALSE
C5	P01031	-0.36	0.999051	2.53877e+06	5.93444e+06	7.74339e+06	1.28074e+06	2.8718e+06	4.15155e+06	TRUE	FALSE		FALSE
C7	P10643	-0.15	0.999051	441612	3.7921e+06	2.45083e+06	2.90883e+06	477755	1.43532e+06	FALSE	FALSE		FALSE
C8A	P07357	-0.5	0.999051	276778	1.0452e+06	1.78487e+06	636390	251212	782209	TRUE	FALSE
C8B	P07358	-0.5	0.99723	546844	1.32725e+06	986203	696503	581663	721138	TRUE	FALSE
C8G	P07360	-0.08	0.999051	805795	2.32986e+06	1.72041e+06	501215	920361	1.87948e+06	FALSE	FALSE
C9	P02748	-0.42	0.97901	2.35683e+06	7.51756e+06	7.54141e+06	2.53891e+06	4.13462e+06	5.66141e+06	TRUE	FALSE
C9orf64	Q5T6V5	-0.42	0.999051	869885	627482	665591	309292	691968	497658	TRUE	FALSE		FALSE
CA1	P00915	0.68	0.441069	3.37273e+08	4.25085e+08	9.03844e+08	1069522364	7.972e+08	8.97175e+08	TRUE	FALSE		FALSE
CA2	P00918	0.26	0.896646	1.14583e+08	9.89436e+07	2.22464e+08	1.15377e+08	1.51008e+08	1.9904e+08	TRUE	FALSE		FALSE
CA3	P07451	0.69	0.429012	1.60604e+07	5.10897e+06	1.38656e+07	2.62839e+07	2.51782e+07	2.06523e+07	TRUE	FALSE
CAB39	Q9Y376	-0.31	0.999051	745773	276865	293262	357234	223443	294154	TRUE	FALSE		FALSE
CAB39L	Q9H9S4	0.92	0.21485	5.90246e+06	5.76434e+06	9.36286e+06	1.34199e+07	9.62797e+06	1.56603e+07	TRUE	FALSE		FALSE
CACNA2D1	P54289	0.37	0.80342	824651	967011	1.1242e+06	2.30743e+06	733951	883560	TRUE	FALSE		TRUE
CACYBP	Q9HB71	0.08	0.963474	5.55834e+06	2.65039e+06	1.15531e+06	3.14755e+06	3.6129e+06	1.83366e+06	FALSE	FALSE		FALSE
CADM1	Q9BY67-3	-0.15	0.999051	367815		162734	331345		892428	FALSE	FALSE		FALSE
CALB2	P22676	0.17	0.940005	6.57272e+06	4.52752e+06	6.85784e+06	3.22974e+06	9.41628e+06	5.08681e+06	FALSE	FALSE		FALSE
CALD1	Q05682	0.11	0.964639	3.10106e+08	2.49187e+08	1.04528e+08	3.93013e+08	1.63664e+08	269967161	FALSE	FALSE		FALSE
CALM2	E7EMB3	-0.14	0.999051	2.80082e+06	1.11816e+06	2.66164e+06	2.25588e+06	1.16378e+06	1.74684e+06	FALSE	FALSE		FALSE
CALR	P27797	-1.84	0.0110931	2.62044e+07	5.35897e+07	2.7017e+07	1.00205e+07	9.86665e+06	4.83712e+06	TRUE	FALSE		FALSE
CALU	O43852-3	-1.06	0.645991	1.84158e+06	3.75172e+06	1.33019e+06	810056	1.41918e+06	838263	TRUE	FALSE		FALSE
CAND1	Q86VP6	-0.45	0.999051	4.03189e+06	3.62232e+06	360011	3.4636e+06	294467	1.19024e+06	TRUE	FALSE		FALSE
CANX	P27824-2	-1.81	0.0812898	1.72868e+06	5.8437e+06	743421	781844	561058		TRUE	TRUE	TRUE	FALSE
CAP1	Q01518-2	-0.53	0.93628	5.37715e+07	4.32763e+07	2.5672e+07	3.18166e+07	2.4424e+07	2.3546e+07	TRUE	FALSE		FALSE
CAP1	Q01518	-0.85	0.807635	3.80916e+06	2.66109e+06	1.47092e+06	1.89413e+06	1.48135e+06	1.42782e+06	TRUE	FALSE		FALSE
CAPG	P40121	-1.93	0.00582278	1.58428e+07	1.45347e+07	1.47927e+07	3.32907e+06	1.34046e+06	2.66139e+06	TRUE	FALSE		FALSE
CAPN1	P07384	0.05	0.9598	5.32919e+06	2.05804e+06	553972	5.84986e+06	1.54743e+06	1.70421e+06	FALSE	FALSE		FALSE
CAPN2	P17655	-0.58	0.897	1.05162e+07	6.85574e+06	5.53844e+06	6.32231e+06	4.17076e+06	3.94582e+06	TRUE	FALSE		FALSE
CAPNS1	A0A0C4DGQ5	-0.69	0.835276	1.01686e+07	5.59556e+06	4.00831e+06	5.44716e+06	4.6041e+06	2.87417e+06	TRUE	TRUE	TRUE	FALSE
CAPRIN1	Q14444	-0.78	0.897	1.33926e+06	596209	775973	49174.7	725884	502250	TRUE	FALSE		FALSE
CAPS	Q13938	0.73	0.44449	3.16452e+06	951343	192223	1.63736e+06	595408	4.19545e+06	TRUE	FALSE		FALSE
CAPZA1	P52907	-0.58	0.9598	4.50009e+06	1.964e+06	3.28312e+06	1.17128e+06	3.80737e+06	904502	TRUE	FALSE		FALSE
CAPZA2	P47755	-0.14	0.999051	1.15296e+07	1.50413e+06	2.16564e+06	1.50601e+06	1.03895e+07	1.54656e+06	FALSE	FALSE		FALSE
CAPZB	B1AK88	-0.3	0.999051	2.33333e+07	1.15596e+07	10842424	1.31906e+07	1.43134e+07	9.21589e+06	TRUE	FALSE		FALSE
CARHSP1	Q9Y2V2	-0.25	0.999051		387440	455605	321704	566856	330395	TRUE	FALSE		FALSE
CARS	P49589-3	-0.12	0.999051	2.15002e+06	679505	1.26629e+06	1.49744e+06	2.17434e+06	1.15933e+06	FALSE	FALSE		FALSE
CAST	P20810-6	-0.17	0.999051	1.93372e+07	1.11064e+07	1.08308e+07	1.09176e+07	1.54637e+07	1.28048e+07	FALSE	FALSE		FALSE
CAT	P04040	0.27	0.891638	1.75057e+08	101418155	2.71903e+08	1.89263e+08	3.44764e+08	1.65373e+08	TRUE	TRUE	TRUE	FALSE
CAV1	Q03135	0.71	0.414683	2.93853e+06	5.88676e+06	2.86307e+06	6.80706e+06	7.17475e+06	2.45625e+06	TRUE	FALSE		FALSE
CAVIN1	Q6NZI2	-0.34	0.999051	4.50656e+07	8.18644e+07	7.94095e+07	5.70885e+07	7.12312e+07	3.23454e+07	TRUE	FALSE
CAVIN2	O95810	-0.37	0.999051	2.13634e+06	8.34074e+06	3.17099e+06	2.68441e+06	6.90994e+06	2.94501e+06	TRUE	FALSE
CAVIN3	Q969G5	-0.51	0.941043	1.76503e+07	1.96961e+07	2.44405e+07	1.80416e+07	1.62579e+07	1.03214e+07	TRUE	FALSE
CBR1	P16152	-1.64	0.0397317	1.74601e+07	2.73162e+07	1.00187e+07	2.73926e+06	8.01514e+06	3.20682e+06	TRUE	FALSE		FALSE
CBX1	P83916	-0.65	0.945176	1.68893e+06	847173	725539	679291	370015		TRUE	FALSE		FALSE
CCS	O14618	-0.02	0.994262	2.13953e+06	1.06862e+06	1.65563e+06	1.35954e+06	1.89818e+06	1.19536e+06	FALSE	FALSE		FALSE
CCT2	P78371	-0.61	0.891638	1.23764e+07	7.6594e+06	4.55551e+06	4.22392e+06	5.18004e+06	3.9457e+06	TRUE	FALSE		FALSE
CCT3	P49368	-0.5	0.942463	1.47201e+07	7.30439e+06	5.23153e+06	5.68321e+06	5.69972e+06	5.02801e+06	TRUE	FALSE		FALSE
CCT4	P50991	-0.5	0.964639	1.02482e+07	4.90038e+06	3.40702e+06	3.50664e+06	7.44412e+06	4.21146e+06	TRUE	FALSE		FALSE
CCT5	P48643	-0.57	0.897	1.09407e+07	9.21812e+06	2.94089e+06	5.15643e+06	4.73383e+06	4.59778e+06	TRUE	FALSE		FALSE
CCT6A	P40227	-0.61	0.891883	5.3442e+07	5.56153e+07	8.3926e+07	3.60816e+07	4.69385e+07	6.4967e+07	TRUE	FALSE		FALSE
CCT7	Q99832	-0.67	0.83678	9.61591e+06	6.82859e+06	4.32096e+06	5.03508e+06	7.71427e+06	4.09771e+06	TRUE	FALSE		FALSE
CCT8	P50990	-0.2	0.999051	1.69923e+07	9.51177e+06	8.72471e+06	8.14076e+06	1.34348e+07	8.57628e+06	FALSE	FALSE		FALSE
CD34	P28906	0.12	0.953432	515450	963823	622659	1.39404e+06	559789	599989	FALSE	FALSE		FALSE
CD36	P16671	0.44	0.741057	1.11854e+06	1.44228e+06	3.401e+06	4.55758e+06	4.23571e+06	2.13537e+06	TRUE	FALSE		FALSE
CD44	P16070	-0.86	0.732009	7.49107e+06	5.49277e+06	1.07369e+06	5.37562e+06	2.74062e+06	3.05516e+06	TRUE	FALSE		FALSE
CDC37	Q16543	-0.54	0.991578	1.55147e+06	1.8582e+06	447350	1.11926e+06	942573		TRUE	FALSE		FALSE
CDC42	P60953	-1	0.577711	5.45372e+06	4.46482e+06	3.04813e+06	2.64053e+06	2.58648e+06	1.80521e+06	TRUE	FALSE		FALSE
CDH19	Q9H159	0.16	0.945176	1.35828e+07	8.60713e+06	1.56418e+07	1.07279e+07	1.26828e+07	1.43809e+07	FALSE	FALSE		FALSE
CDV3	Q9UKY7	0.3	0.825367	1.74809e+06	1.55536e+06	1.74771e+06	1.69956e+06	2.78915e+06	1.1841e+06	TRUE	FALSE		FALSE
CES1	P23141-2	0.77	0.353785	2.29435e+07	2.64016e+07	5.0508e+07	3.02831e+07	6.00737e+08	1.43838e+07	TRUE	FALSE		FALSE
CES2	A0A024R6X1	0.1	0.945176	2.68958e+06	1.84628e+06	3.95374e+06	2.96628e+06	2.6155e+06	396193	FALSE	FALSE		FALSE
CFD	K7ERG9	0.23	0.897	3.57122e+06	7.91801e+06	4.50651e+06	5.04687e+06	9.6381e+06	4.69331e+06	TRUE	FALSE		FALSE
CFH	P08603	0.08	0.976014	8.14088e+06	1.911e+07	1.84431e+07	1.984e+07	3.40681e+07	1.9751e+07	FALSE	FALSE		FALSE
CFI	E7ETH0	-0.36	0.999051	1.43858e+06	2.06065e+06	1.27245e+06	733583	1.26948e+06	1.06516e+06	TRUE	FALSE		FALSE
CFL1	E9PK25	-0.57	0.897	44908549	2.64946e+07	1.30728e+07	2.30511e+07	1.68909e+07	1.30657e+07	TRUE	FALSE		FALSE
CFL2	Q9Y281	-0.78	0.738625	7.30783e+07	4.83828e+07	3.89084e+07	3.60383e+07	3.43584e+07	2.84983e+07	TRUE	FALSE		FALSE
CHGA	P10645	0.74	0.40127	1.53798e+06	1.71086e+06	2.33898e+06	1.31122e+06	1.32508e+07	1.47756e+06	TRUE	FALSE		FALSE
CHL1	O00533-2	0.1	0.964639	1.51452e+07	1.08763e+07	5.19773e+06	1.68114e+07	4.23113e+06	1.39574e+07	FALSE	FALSE		FALSE
CKB	P12277	-2.88	8.59952e-07	2.3013e+07	5.07386e+08	4.25932e+07	7.66692e+06	2.72332e+06	2.1343e+06	TRUE	FALSE		FALSE
CKMT1A	P12532	-1.08	0.625961	9.23399e+06	1.14694e+06	1.32556e+06	664487	3.23852e+06	1.78322e+06	TRUE	FALSE
CLCA1	A8K7I4	-1.02	0.439358	7.73764e+07	1.06023e+07	2.48438e+07	20860458	1.30845e+07	2.58808e+07	TRUE	FALSE		FALSE
CLIC1	O00299	-1.64	0.0391687	2.60402e+07	2.49599e+07	2.16384e+07	5.81099e+06	7.90816e+06	5.48919e+06	TRUE	FALSE		FALSE
CLTA	P09496	-0.49	0.973176	6.86342e+06	5.01087e+06	2.5625e+06	1786347	5.01313e+06	2.84309e+06	TRUE	TRUE	TRUE	FALSE
CLTC	A0A087WVQ6	-0.56	0.897	3.23504e+07	3.39064e+07	1.77154e+07	2.0311e+07	2.33598e+07	1.58495e+07	TRUE	TRUE	TRUE	FALSE
CLU	P10909-2	0.13	0.955806	8.98645e+06	1.70743e+07	1.21596e+07	1.69723e+07	1.3102e+07	1.21127e+07	FALSE	TRUE	TRUE	FALSE
CMA1	P23946	-0.03	0.999051	3.73417e+06	3.71411e+06	532286	3.44524e+06	285894	2.54538e+06	FALSE	FALSE
CMBL	Q96DG6	-0.96	0.751945	2.82886e+06	1.10084e+06	1.84639e+06	1.15537e+06	1.40727e+06	1.07835e+06	TRUE	FALSE		FALSE
CNDP2	Q96KP4	-1.16	0.308948	4.46612e+07	4.89073e+07	3.26417e+07	1.13984e+07	2.87691e+07	1.3038e+07	TRUE	FALSE		FALSE
CNN1	P51911	-0.45	0.961746	2.75254e+08	4.37064e+08	8.1793e+07	2.72692e+08	1.02609e+08	2.06678e+08	TRUE	FALSE		FALSE
CNN3	Q15417	-0.7	0.928773	2.88633e+06	1.93057e+06	1.19066e+06	775611	464300	807838	TRUE	FALSE		FALSE
CNRIP1	Q96F85	-0.11	0.999051	4.48688e+06	1.67892e+06	2.73672e+06	2.34982e+06	2.8675e+06	2.71424e+06	FALSE	FALSE		FALSE
CNTN1	Q12860	0.77	0.347781	1.01127e+06	1.32532e+06		5.43919e+06	281426	2.89368e+06	TRUE	FALSE		FALSE
COL12A1	Q99715	0.4	0.842987	235700	180138		397423		671484	TRUE	FALSE		FALSE
COL14A1	Q05707	0.36	0.813049	7.86185e+07	5.11506e+07	3.06962e+07	1.65973e+08	3.9987e+07	7.50703e+07	TRUE	FALSE		FALSE
COL15A1	P39059	0.91	0.396467	245799	75653.6	302536	913347	463191	663394	TRUE	FALSE		FALSE
COL18A1	P39060	0.71	0.412748	5.02197e+06	3.83556e+06	6.53047e+06	1.18093e+07	1.4228e+07	5.94346e+06	TRUE	FALSE		FALSE
COL1A1	P02452	0.37	0.830598	388322	554305		588232	928450	427674	TRUE	FALSE		FALSE
COL28A1	Q2UY09	0.04	0.994262	421123	237081		586152		178951	FALSE	FALSE		FALSE
COL4A2	P08572	0.09	0.973176	293546	302294	2.67241e+06	568542	2.58404e+06	286764	FALSE	FALSE		FALSE
COL6A1	P12109	0.39	0.780428	7.31145e+06	2.3465e+07	9.93203e+06	2.09621e+07	9.93509e+06	2.26924e+07	TRUE	TRUE	TRUE	FALSE
COL6A2	P12110	0.44	0.732009	1.56593e+06	8.85915e+06	2.54465e+06	7.19899e+06	3.11963e+06	8.58319e+06	TRUE	FALSE		FALSE
COL6A3	P12111	0.25	0.897	4.384e+07	6.74925e+07	6.28785e+07	8.63366e+07	6.09926e+07	9.17462e+07	TRUE	FALSE		FALSE
COPS2	P61201-2	-0.12	0.999051	1.33736e+06	258626	1.92504e+06	903297	506564	527429	FALSE	FALSE		FALSE
COPS4	D6RFN0	-1	0.773191	339968	650742	468101	363047	83497.3	65077.4	TRUE	FALSE		FALSE
COPS5	Q92905	-0.46	0.999051	992278	802172	262448	562036	342822	317581	TRUE	FALSE		FALSE
COPS6	Q7L5N1	-0.57	0.983431	1.18947e+06	1.74104e+06	613153	1.06102e+06	801704	520077	TRUE	FALSE		FALSE
COPS8	Q99627	-0.98	0.752846	2.80732e+06	1.23669e+06	900559	1.05645e+06	778268	848417	TRUE	FALSE		FALSE
CORO1A	P31146	-2.22	0.00420845	2.88003e+07	3.99365e+06	3.19753e+06	541493	1.25202e+06	428484	TRUE	FALSE		FALSE
CORO1B	Q9BR76	-1.38	0.256351	5.51196e+06	4.21315e+06	2.56558e+06	945030	1.54262e+06		TRUE	FALSE		FALSE
CORO1C	Q9ULV4-3	-0.37	0.994837	1.33473e+07	1.74133e+07	5.87716e+06	1.55577e+07	3.7384e+06	3.90847e+06	TRUE	FALSE		FALSE
COTL1	Q14019	-0.4	0.999051	1.12872e+07	3.42783e+06	3.74254e+06	3.69648e+06	3.58025e+06	3.32307e+06	TRUE	FALSE		FALSE
COX5A	P20674	-0.06	0.999051	850026	1.5165e+06	447582	1.45129e+06	874885	388801	FALSE	FALSE		FALSE
COX5B	P10606	-0.27	0.999051	2.05109e+06	1.43613e+06	1.42642e+06	1.40098e+06	1.54989e+06	814059	TRUE	FALSE		FALSE
CP	P00450	-0.07	0.999051	9.54811e+07	1.88872e+08	1.75109e+08	1.1562e+08	1.43407e+08	2.0666e+08	FALSE	TRUE	FALSE	FALSE
CPA3	P15088	-0.62	0.942559	3.06005e+06	4.88637e+06	855444	3.96342e+06	765048	1.0972e+06	TRUE	FALSE		FALSE
CPB2	Q96IY4	0.6	0.643575	811953		294392	592659	926337	779591	TRUE	FALSE
CPN1	P15169	-1.04	0.726906		1.42346e+06	243032	288753	237506		TRUE	FALSE
CPN2	P22792	-0.66	0.93628		6.25297e+06	855447	1.09158e+06	2.13275e+06		TRUE	FALSE
CPNE3	O75131	-0.51	0.994262	2.18178e+06	1.84769e+06	464009	1.26772e+06	867637	171619	TRUE	FALSE		FALSE
CPQ	Q9Y646	-0.06	0.999051	1.14793e+06	656184	468371	1.01922e+06	458604	816435	FALSE	TRUE	FALSE	FALSE
CPS1	P31327-3	3.55	1.52668e-11	2.5583e+06	4.90715e+06	2.68842e+06	1.22884e+06	1.5061e+08	1.79189e+06	TRUE	FALSE
CRIP2	P52943-2	-0.24	0.999051	1.13428e+06	6.9225e+06	5.19033e+06	3.3847e+06	6.98972e+06	2.94084e+06	TRUE	FALSE		FALSE
CRK	P46108	-0.82	0.891638	2.5939e+06	1.75394e+06	2.01942e+06	172615	809182	143346	TRUE	FALSE		FALSE
CRKL	P46109	-0.51	0.994262	998359	757723	561577	137633		151692	TRUE	FALSE		FALSE
CRMP1	Q14194-2	-0.28	0.999051	4.72669e+06	439924	438486	2750939	1.51517e+06	2.46069e+06	TRUE	FALSE		FALSE
CRP	P02741	-1.93	0.00569368	193808	3.44334e+07	1.51581e+07	1.83627e+06	4.89308e+06	5.03551e+06	TRUE	FALSE
CRYAB	P02511	-0.62	0.885756	3.92142e+06	1.79655e+07	8.2683e+06	4.64148e+06	1.22983e+07	3.00974e+06	TRUE	FALSE		FALSE
CRYL1	Q9Y2S2	-0.04	0.994262	2.69389e+06	1.91339e+06	2.20198e+06	727763	2.01098e+06	401373	FALSE	FALSE		FALSE
CRYZ	Q08257	0.09	0.973176	1.45398e+07	8.51233e+06	3.98909e+06	9.14285e+06	1.1031e+07	5.42676e+06	FALSE	FALSE		FALSE
CS	O75390	-0.39	0.994262	4.96712e+07	2.22565e+07	3.91223e+07	1.91165e+07	3.87939e+07	1.10807e+07	TRUE	FALSE		FALSE
CSPG4	Q6UVK1	-0.19	0.999051	2.83075e+06	2.65876e+06	736558	7.40059e+06	1.07096e+06	467315	FALSE	FALSE		FALSE
CSRP1	P21291	0.24	0.897	1.51351e+08	2.5722e+08	4.37871e+07	318525909	9.0478e+07	1.63715e+08	TRUE	FALSE		FALSE
CSRP2	Q16527	0.55	0.588964	8.24416e+06	1.15018e+07	3.21284e+06	1.79753e+07	5.41712e+06	1.29944e+07	TRUE	FALSE		FALSE
CSTB	P04080	0	0.999051	1.13469e+08	8.29911e+07	7.81119e+07	9.16587e+07	1.23364e+08	7.32341e+07	FALSE	FALSE		FALSE
CTSB	P07858	-1.05	0.414683	1.50324e+07	15471410	9.70882e+06	4.91673e+06	1.61753e+07	3.82269e+06	TRUE	FALSE		FALSE
CTSC	P53634	-0.69	0.892482	6.97178e+06	3.94596e+06	3.12361e+06	2.05974e+06	3.00685e+06	1.30469e+06	TRUE	FALSE		FALSE
CTSD	P07339	-0.5	0.942463	3.42164e+07	2.93203e+07	3.57696e+07	2.40135e+07	4.10968e+07	1.96324e+07	TRUE	TRUE	TRUE	FALSE
CTSG	P08311	-0.87	0.780398	6.93772e+06	3.49167e+06	2.82507e+06	3.3446e+06	440352	1.68702e+06	TRUE	TRUE	TRUE
CTSZ	Q9UBR2	-0.35	0.999051	3.05385e+06	2.05183e+06	4.21836e+06	1.48785e+06	2.99787e+06	928543	TRUE	TRUE	TRUE	FALSE
CTTN	Q14247	0.11	0.964639	1.5533e+06	254174	327112	329786	198474	360705	FALSE	FALSE		FALSE
CUL3	Q13618	0.04	0.981364	239679	141757	129046	132492	146511	147244	FALSE	FALSE		FALSE
CUL5	Q93034	-0.43	0.999051	569000	398120	199545		281695	310598	TRUE	FALSE		FALSE
CUTA	O60888-2	0.16	0.942463	1.02478e+07	3.43512e+06	4.74768e+06	5.2508e+06	4.91291e+06	5.70923e+06	FALSE	FALSE		FALSE
CYB5A	P00167	0.16	0.942559	7.76421e+06	4.92821e+06	1.08383e+07	6.08659e+06	2.45909e+07	7.89444e+06	FALSE	FALSE		FALSE
CYB5R3	P00387-3	0.29	0.877102	5.77819e+06	1.1486e+07	5.64509e+06	1.01191e+07	1.22801e+07	5.32653e+06	TRUE	FALSE		FALSE
CYCS	P99999	-0.19	0.999051	6.49135e+07	4.1467e+07	7.85932e+07	4.63746e+07	6.27359e+07	5.05176e+07	FALSE	FALSE		FALSE
CYFIP1	Q7L576	-0.53	0.994262	2.29799e+06	1.49071e+06	793358	363684	952736	957762	TRUE	FALSE		FALSE
DAG1	Q14118	0.51	0.637544	3.18931e+06	1.66816e+06	2.17666e+06	2.96081e+06	2.96566e+06	4.16053e+06	TRUE	FALSE		FALSE
DARS	P14868	-1.35	0.415168	943870	968340	542531	98223.6	124475		TRUE	FALSE		FALSE
DBI	B8ZWD1	0.26	0.896646	1.23977e+08	5.8435e+07	7.56341e+07	7.92616e+07	1.6455e+08	8.20531e+07	TRUE	FALSE		FALSE
DBN1	Q16643-3	-0.32	0.999051	472791	408608		387567	368043	277196	TRUE	FALSE		FALSE
DBNL	Q9UJU6-3	-0.81	0.877102	2.37528e+06	2.51118e+06	1.47604e+06	666132	316361		TRUE	FALSE		FALSE
DCD	P81605-2	-0.47	0.999051	308765	747558	4.24581e+06	888644	469777	391082	TRUE	FALSE
DCN	P07585	-0.36	0.999051	4.43418e+08	6.98321e+08	1314996784	758074174	3.63238e+08	7.78465e+08	TRUE	FALSE		FALSE
DCPS	Q96C86	-0.49	0.999051	3.00132e+06	1.27459e+06	735263		1.22081e+06	975522	TRUE	FALSE		FALSE
DCTN1	Q14203	-0.73	0.921766	1.25275e+06	522362	387899	742838	392728	214683	TRUE	FALSE		FALSE
DCTN2	Q13561-2	-0.39	0.994262	9.29195e+06	5.93675e+06	4.55575e+06	4.29105e+06	7.06548e+06	4.47052e+06	TRUE	FALSE		FALSE
DCXR	Q7Z4W1	0.33	0.802557	2.83132e+06	2.12755e+06	4.05609e+06	2.5939e+06	1.11998e+07	2.51729e+06	TRUE	FALSE		FALSE
DDAH1	O94760	0.7	0.415168	1.66078e+07	1.0879e+07	3.67893e+06	1.83673e+07	1.04478e+07	1.81393e+07	TRUE	FALSE		FALSE
DDAH2	O95865	-0.47	0.954516	2.80211e+07	22501061	1.90001e+07	1.66286e+07	2.25718e+07	1.7388e+07	TRUE	FALSE		FALSE
DDB1	Q16531	-0.16	0.999051	1.80257e+06	86980.6	503124	964234	100069	171865	FALSE	FALSE		FALSE
DDT	J3KQ18	0.56	0.570953	1.16031e+07	1.07501e+07	8.59496e+06	15254583	24757055	1.9688e+06	TRUE	FALSE		FALSE
DDX39B	Q13838-2	-1.35	0.29038	4.92789e+06	4.26814e+06	1.78161e+06	296482	423279	363498	TRUE	FALSE		FALSE
DECR1	Q16698	0.03	0.994837	7.66408e+06	4.63204e+06	9.74452e+06	4.95849e+06	1.6085e+07	4.79681e+06	FALSE	FALSE		FALSE
DERA	Q9Y315	-0.07	0.999051	638446	321783	66984.8	417585	395572		FALSE	FALSE		TRUE
DES	P17661	-0.54	0.931379	3.54144e+08	6.22492e+07	8.16793e+07	238276235	5.93714e+07	3.59348e+07	TRUE	FALSE		FALSE
DGLUCY	Q7Z3D6-2	-0.79	0.894512	1.39498e+06	693815	333133	656278		317105	TRUE	FALSE
DHX9	Q08211	-0.59	0.941412	2.47907e+06	4.54906e+06	6.01824e+06	3.66075e+06	1.98301e+06	2.47926e+06	TRUE	FALSE		FALSE
DLAT	P10515	-0.41	0.999051	1.84876e+06	988742	1.93793e+06	1.43029e+06	1.253e+06	1.14082e+06	TRUE	FALSE		FALSE
DLD	P09622	-0.22	0.999051	1.24093e+07	7.87578e+06	1.29041e+07	8.9189e+06	9.14563e+06	9.50516e+06	TRUE	FALSE		FALSE
DLST	P36957	0.17	0.941992	2.02265e+07	1.22008e+07	1.51128e+07	1.85409e+07	1.81899e+07	1.62149e+07	FALSE	FALSE		FALSE
DNPEP	E7ETB3	0.22	0.899258	1.28991e+07	9.794e+06	7.15801e+06	1.49395e+07	8.82338e+06	1.13147e+07	TRUE	FALSE		FALSE
DNPH1	H0Y8X4	-0.09	0.999051	5.37127e+06	2.62415e+06	1.92898e+06	2.689e+06	3.53408e+06	2.50173e+06	FALSE	FALSE		FALSE
DNPH1	O43598	-1.11	0.643575	1.1051e+06	570280		163388	825259		TRUE	FALSE		FALSE
DPP3	G3V180	-0.88	0.818041	3.72022e+06	1.92188e+06	2.43815e+06	707002	2.1725e+06	1.01544e+06	TRUE	FALSE		FALSE
DPP7	Q9UHL4	-0.24	0.999051	675724	1.4343e+06	1.48303e+06	1.02608e+06	1.87826e+06	415860	TRUE	FALSE		FALSE
DPY30	Q9C005	-0.85	0.873063	693137	381341	268876	215505	202151	223143	TRUE	FALSE		FALSE
DPYD	Q12882	-0.15	0.999051	3.00767e+06	435687	594866	572288	1.65529e+06	483027	FALSE	FALSE		FALSE
DPYSL2	Q16555	-0.12	0.999051	267164628	1.43847e+08	1.13837e+08	1.68129e+08	1.06937e+08	1.69936e+08	FALSE	FALSE		FALSE
DPYSL3	Q14195-2	-0.38	0.994262	1.53652e+08	1.00956e+08	3.73469e+07	1.0878e+08	5.29611e+07	7.28835e+07	TRUE	FALSE		FALSE
DSTN	P60981	-2.7	7.17955e-05	5.71307e+06	2.12424e+07	5.3852e+06	2.34473e+06	685567	586722	TRUE	FALSE		FALSE
DTD1	A0A087WZV9	-0.63	0.9598	717792	111616	179558	250722	127663	316730	TRUE	FALSE		FALSE
DUSP3	P51452	-1.72	0.127102	2.45476e+06	5.34817e+06	888362	488079	842159	238112	TRUE	FALSE		FALSE
ECH1	Q13011	-0.38	0.994262	4.07492e+07	1.47104e+07	3.30823e+07	1.70865e+07	2.99877e+07	1.85323e+07	TRUE	FALSE		FALSE
ECHDC2	Q86YB7	0.55	0.726906	189485		324233		2.61891e+06	114511	TRUE	FALSE		FALSE
ECHDC3	Q96DC8	-0.01	0.993934	1.16273e+06	1.37786e+06	9.78336e+06	2.87111e+06	1.87669e+06	4.50797e+06	FALSE	FALSE		FALSE
ECHS1	P30084	-0.17	0.999051	3.37279e+07	1.64649e+07	4.2319e+07	2.15248e+07	5.9334e+07	2.78424e+07	FALSE	FALSE		FALSE
ECI1	P42126	-0.26	0.999051	1.30264e+07	1.00893e+07	1.03258e+07	8.72917e+06	1.07105e+07	7.86849e+06	TRUE	FALSE		FALSE
EDF1	O60869	0.34	0.792492	1.52391e+06	1.26599e+06		2.12586e+06	3.40864e+06	1.38508e+06	TRUE	FALSE		FALSE
EEA1	Q15075	-0.27	0.999051	924025	330258	463348	1.03351e+06	791693	527272	TRUE	FALSE		FALSE
EEF1A1	P68104	-1.09	0.378799	2.93885e+07	3.79931e+07	1.17685e+07	9.60021e+06	1.33247e+07	6.84365e+06	TRUE	FALSE		FALSE
EEF1B2	P24534	-1.19	0.415168	5.50874e+06	3.20237e+06	5.3255e+06	262435	2.39848e+06	1.08276e+06	TRUE	FALSE		FALSE
EEF1D	P29692-3	-0.88	0.84536	1.56502e+06	583430	586056	317269	373221		TRUE	FALSE		FALSE
EEF1D	E9PRY8	-1.22	0.256351	2.02921e+07	1.49259e+07	11459246	4.28808e+06	9.44239e+06	2.3478e+06	TRUE	FALSE		FALSE
EEF1G	P26641-2	-1.38	0.13971	2.71276e+07	1.93425e+07	1.36206e+07	6.54453e+06	1.11121e+07	2.98996e+06	TRUE	FALSE		FALSE
EEF2	P13639	-0.77	0.745128	6.42209e+07	3.73581e+07	3.15118e+07	2.34704e+07	2.7379e+07	2.03198e+07	TRUE	TRUE	TRUE	FALSE
EFEMP1	Q12805	-1.05	0.514705	1.14904e+06	2.31165e+07	4.91862e+06	3.83429e+06	4.31116e+06	1.80595e+06	TRUE	FALSE		FALSE
EFHD2	Q96C19	-0.01	0.999051	3.55014e+06	3.33081e+06	4.99579e+06	4.88562e+06	1.65202e+06	4.52336e+06	FALSE	FALSE		FALSE
EHD1	A0A024R571	-0.19	0.999051	668117	3.70177e+06	185663	1.16539e+06	230631		FALSE	FALSE		FALSE
EHD2	Q9NZN4	-1.42	0.117775	4.98162e+06	5.07514e+07	1.23616e+07	9.71629e+06	8.34836e+06	2.60317e+06	TRUE	FALSE		FALSE
EHHADH	Q08426	0.33	0.889865	170637	548677	162226		3.82105e+06	192654	TRUE	FALSE		FALSE
EIF3B	P55884-2	-0.68	0.93628	6.83233e+06	2.10763e+06	2.24342e+06	1.12687e+06	964319	1.13998e+06	TRUE	FALSE		FALSE
EIF3F	O00303	-1.8	0.147592	438278	357067	51701.2	34165.9	43954.2		TRUE	FALSE		FALSE
EIF3I	Q13347	-2.43	0.00806217	2.30332e+06	1.16594e+06	1.43533e+06	163050	435227	91058.2	TRUE	FALSE		FALSE
EIF4A2	Q14240-2	-1.5	0.0812898	1.04556e+07	1.47844e+07	4.34557e+06	2.23343e+06	2.65706e+06	1.60349e+06	TRUE	FALSE		FALSE
EIF4B	E7EX17	0.04	0.960036	2.46709e+06	771394	1.39827e+06	996536	1.66124e+06	1.35851e+06	FALSE	FALSE		FALSE
EIF4E	P06730-2	-0.25	0.999051	872580	791843	541993	674561	639203	664598	TRUE	FALSE		FALSE
EIF4H	Q15056	-1.54	0.218963	1.32117e+06	5.75372e+06	2.29962e+06	952235	862817	473929	TRUE	FALSE		FALSE
EIF5A	I3L504	-1.75	0.0359367	8.13156e+06	7.47825e+06	6.22869e+06	2.22453e+06	3.60702e+06	1.96324e+06	TRUE	FALSE		FALSE
EIF6	P56537	-1.47	0.340115	1.79789e+06	122145	377472	671228	195594	82406.1	TRUE	FALSE		FALSE
ELANE	P08246	-2.58	0.00182774	2.85815e+06	96517.5	1.66814e+06	47303.5	88327.5	141583	TRUE	FALSE
ELAVL1	Q15717-2	0.3	0.859972	994618	1.16513e+06	486009	1.44884e+06	702442	598672	TRUE	FALSE		FALSE
EMILIN1	Q9Y6C2	0.27	0.877148	4.28657e+06		1.52679e+06	3.58862e+06	6.4663e+06	2.24247e+06	TRUE	FALSE		FALSE
ENAH	A0A0U1RRM6	1.05	0.214683	927024	411309		1549062	429114		TRUE	FALSE		FALSE
ENO1	P06733	-0.51	0.941043	8.81801e+08	4.75219e+08	4.74907e+08	5.10986e+08	5.58556e+08	3.92714e+08	TRUE	FALSE		FALSE
ENO2	P09104	-0.04	0.999051	7.5189e+07	4.33757e+07	2.19379e+07	5.05624e+07	3.35443e+07	6.06798e+07	FALSE	FALSE		FALSE
EPB41L2	E9PHY5	-0.01	0.985024	1.2006e+06	1.2311e+06	674309	1.87222e+06	1.89867e+06	548852	FALSE	FALSE		FALSE
EPB41L2	H0Y5B0	-0.49	0.999051	287273	329221		151787	314222		TRUE	FALSE		FALSE
EPHX1	P07099	0.5	0.659036	2.19612e+06	6.53842e+06	4.15113e+06	3.83209e+06	3.65474e+07	2.33982e+06	TRUE	FALSE		FALSE
EPHX2	P34913	0.37	0.751945	4.66209e+06	1.32173e+06	1.56721e+06	1.26464e+06	9.82558e+06	2.34327e+06	TRUE	FALSE		FALSE
ERH	P84090	0.3	0.897	842845	357996	344939	424478	445326	464039	TRUE	FALSE		FALSE
ERP29	P30040	-0.15	0.999051	1.10352e+07	4.77278e+06	6.82485e+06	6.13592e+06	1.3433e+07	6.31144e+06	FALSE	FALSE		FALSE
ERP44	Q9BS26	-1.01	0.722234	1.91378e+06	1.33706e+06	2.9783e+06	999041	922785	728637	TRUE	FALSE		FALSE
ESD	P10768	0.03	0.994262	5.9175e+07	5.61611e+07	5.67047e+07	6.0868e+07	5.60196e+07	6.19465e+07	FALSE	FALSE		FALSE
ETFA	P13804	-0.06	0.999051	2.50946e+07	7.63823e+06	1.02491e+07	1.29725e+07	2.18042e+07	1.0392e+07	FALSE	FALSE		FALSE
ETFB	P38117-2	0.3	0.860576	2.42565e+07	7.48798e+06	1.08804e+07	1.40266e+07	2.56698e+07	1.23382e+07	TRUE	FALSE		FALSE
ETHE1	M0QXB5	-0.8	0.885219	2.99836e+06	1.51509e+06	730516	602035	866455	1.25488e+06	TRUE	FALSE		FALSE
EZR	E7EQR4	-0.79	0.732009	1.98738e+07	7.27339e+06	1.06664e+07	3.23755e+06	5.93564e+06	4.87447e+06	TRUE	FALSE		FALSE
F12	P00748	0.83	0.415168	216414	339279	1.18396e+06	674943	1.49265e+06	537219	TRUE	FALSE
F13A1	P00488	-1.52	0.075655	5.78573e+07	5.4094e+07	4.70887e+07	1.68411e+07	1.12192e+07	1.25516e+07	TRUE	FALSE		FALSE
F2	P00734	-0.13	0.999051	6.61374e+06	8.66551e+06	1.11179e+07	8655707	9.62495e+06	6.62356e+06	FALSE	FALSE
FABP1	P07148	0.2	0.929333	3.46163e+07	3.43951e+07	2.41413e+07	852726	3.45042e+08	1.84614e+07	FALSE	FALSE		FALSE
FABP3	P05413	-0.07	0.999051	6.67748e+06	8.34431e+06	7.53939e+06	6.20558e+06	1.00777e+07	7.62558e+06	FALSE	FALSE		FALSE
FABP4	P15090	0.27	0.891638	3.43411e+08	1.96794e+08	1114849791	2.69215e+08	1018974863	3.54024e+08	TRUE	FALSE		FALSE
FABP5	Q01469	0.31	0.859972	1.84879e+07	1.00771e+07	1.46709e+07	1.84035e+07	2.509e+07	1.29632e+07	TRUE	FALSE		FALSE
FAH	P16930	-0.01	0.999051	2.17744e+07	1.77485e+07	4.70801e+07	1.61293e+07	7.71174e+07	2.87236e+07	FALSE	FALSE		FALSE
FAHD1	Q6P587-3	-0.64	0.948671	2.526e+06	1.0683e+06	392923	2.06664e+06	1.44521e+06	725173	TRUE	FALSE		FALSE
FAM213A	Q9BRX8	-0.33	0.999051	57912.6	383829	692566	133154	552857	118804	TRUE	FALSE		FALSE
FASN	P49327	-0.91	0.570953	6.61511e+07	5.4749e+07	1.57548e+08	1.82614e+07	1.51711e+08	2.14632e+07	TRUE	FALSE		FALSE
FBLN1	P23142	0.62	0.512245	2.45444e+06	7.64381e+06	4.59745e+06	8.07655e+06	7.59377e+06	5.41577e+06	TRUE	FALSE		FALSE
FBLN1	B1AHL2	0.46	0.722801	5.23319e+06	1.35094e+07	1.34177e+07	1.87477e+07	1.44867e+07	1.96903e+07	TRUE	FALSE		FALSE
FBLN5	G3XA98	0.21	0.897	877064	3.41562e+06	1.60333e+06	629128	2.91663e+06	578554	TRUE	FALSE		FALSE
FBP1	P09467	0.07	0.971806	4.88857e+06	5.52903e+06	5.36091e+06	773457	4.27567e+07	2.645e+06	FALSE	FALSE		FALSE
FCGBP	Q9Y6R7	-1.2	0.441459	2.28188e+07	3.06353e+06	2.4592e+06	279069	111629	580865	TRUE	FALSE		FALSE
FDPS	P14324	-0.35	0.999051	4.40144e+06	3.23432e+06	1.7203e+06	2.61258e+06	4.83788e+06	1.54147e+06	TRUE	FALSE		FALSE
FERMT2	Q96AC1-3	0.11	0.960036	3.88879e+07	6.53211e+07	1.87535e+07	4.81598e+07	3.02647e+07	5.52118e+07	FALSE	FALSE		FALSE
FGA	P02671	-0.51	0.941043	8.21293e+07	388150781	3.50353e+08	1.21889e+08	2.78359e+08	1.60028e+08	TRUE	FALSE
FGB	P02675	-0.19	0.999051	1.04608e+08	3.20678e+08	310696621	1.42427e+08	4.2786e+08	1.57616e+08	FALSE	FALSE
FGG	C9JC84	0.01	0.999051	9.22575e+07	2.37388e+08	2.47187e+08	1.20297e+08	2.68923e+08	1.40735e+08	FALSE	FALSE
FH	P07954	-0.14	0.999051	2.97657e+07	1.48246e+07	1.32585e+07	1.32382e+07	2.47991e+07	1.0678e+07	FALSE	FALSE		FALSE
FHL1	Q13642-4	-0.56	0.897	2.80014e+07	3.87851e+07	2.42762e+07	2.7459e+07	1.61067e+07	1.95945e+07	TRUE	FALSE		FALSE
FIS1	Q9Y3D6	0.28	0.894101	119485	69032.4	132263	84194.4	160827	91517.9	TRUE	FALSE		FALSE
FKBP1A	P62942	0.03	0.994262	1.80204e+07	1.32852e+07	1.42943e+07	1.56072e+07	1.57756e+07	1.02528e+07	FALSE	TRUE	TRUE	FALSE
FKBP2	P26885	-0.55	0.983431	2.01007e+06	1.69344e+06	1.91814e+06	550136	1.5012e+06		TRUE	FALSE		FALSE
FKBP3	Q00688	0.03	0.994837	5.63392e+06	6.91784e+06	8.33517e+06	5.81194e+06	6.44931e+06	5.78605e+06	FALSE	FALSE		FALSE
FKBP4	Q02790	-0.26	0.999051	1.76162e+06	1.82392e+06	452455	499108	866191	419539	TRUE	FALSE		FALSE
FKBP5	Q13451	-2.32	0.0164008		1.08632e+06	394758	225734	503875		TRUE	FALSE		FALSE
FLNA	P21333	-0.25	0.999051	4533194683	3456227234	1153449601	4480193117	1860100631	1652182912	TRUE	FALSE		FALSE
FLNB	O75369-8	-0.06	0.999051	4.05101e+07	1.49272e+07	2.89336e+07	1.78032e+07	4.43173e+07	1.42316e+07	FALSE	FALSE		FALSE
FLNC	Q14315	0.07	0.982039	1.69934e+08	7.71027e+07	2.4836e+07	1.92663e+08	7.05672e+07	4.75157e+07	FALSE	FALSE		FALSE
FMOD	Q06828	-0.38	0.999051	1.94541e+06	2.84034e+06	5.8684e+06	1.97715e+06	3.01098e+06	1.72014e+06	TRUE	FALSE		FALSE
FN1	P02751-15	0.7	0.415168	6.49943e+06	3.5295e+06	1.11169e+07	1.40506e+07	3.60593e+07	7.03435e+06	TRUE	FALSE		FALSE
FN3KRP	Q9HA64	0.25	0.897	6.38057e+06	3.50209e+06	4.24956e+06	5.37695e+06	6.04183e+06	5.61337e+06	TRUE	FALSE		FALSE
FSCN1	Q16658	-1.19	0.509101	2.4426e+06	1.94287e+06	1.34051e+06	425798	401847	492247	TRUE	FALSE		FALSE
FTH1	P02794	-0.78	0.84536	3.25872e+06	2.61842e+06	4.78481e+06	3.6596e+06	742720	2.69328e+06	TRUE	FALSE		FALSE
FTL	P02792	-0.82	0.83678	2.37734e+06	2.27741e+06	5.33224e+06	1.52708e+06	2.60516e+06	1.57749e+06	TRUE	FALSE		FALSE
FUBP1	E9PEB5	0.23	0.897	2.65952e+06	1.06297e+06	1.12387e+06	1722134	2.16468e+06	1.35499e+06	TRUE	FALSE		FALSE
FUS	H3BPE7	0.22	0.897	881527	2.33047e+06	1.27035e+06	1.48091e+06	2.46396e+06	1.75312e+06	TRUE	FALSE		FALSE
G6PD	P11413-2	-0.43	0.999051	3.86696e+06	1.37639e+06	3.79328e+06	2.01714e+06	1.91853e+06	2.54307e+06	TRUE	FALSE		FALSE
GAA	P10253	-0.28	0.999051	878072	1.07508e+06	1.273e+06	260496	3.80936e+06		TRUE	TRUE	TRUE	FALSE
GABARAPL2	P60520	1.21	0.185161	396199	248842	314688	730841	568321	918786	TRUE	TRUE	TRUE	FALSE
GALM	Q96C23	-0.06	0.99565	4.45213e+06	3.0833e+06	2.69812e+06	2.69942e+06	824775	773672	FALSE	FALSE		FALSE
GANAB	Q14697-2	-1.11	0.355088	4.44779e+07	4.75846e+07	4.49304e+07	1.88283e+07	2.31801e+07	1.91045e+07	TRUE	FALSE		FALSE
GAP43	P17677-2	-0.11	0.999051	8.61839e+06	3.90298e+06	1.56482e+06	5.86709e+06	3.00675e+06	5.82802e+06	FALSE	FALSE		FALSE
GAPDH	P04406	-0.05	0.999051	1126739616	8.25267e+08	399413552	8.77844e+08	7.3866e+08	7.11964e+08	FALSE	TRUE	TRUE	FALSE
GARS	P41250	-0.3	0.999051	1.37104e+06	856951		930474	735132	540965	TRUE	FALSE		FALSE
GATM	P50440	2.37	1.90737e-05	1.39276e+06	648248		392637	1.97731e+07		TRUE	FALSE		FALSE
GBP1	P32455	-0.08	0.999051	773987	289319	215109	369535	203522	450909	FALSE	FALSE		FALSE
GBP2	P32456	-0.46	0.999051	3.73389e+06	2.65652e+06	857662	922703	38690.2	1.19702e+06	TRUE	FALSE		FALSE
GC	P02774-3	-0.3	0.999051	2.9618e+07	5.82701e+07	7.0716e+07	3.14519e+07	4.5863e+07	5.46432e+07	TRUE	TRUE	FALSE
GCHFR	P30047	-1.21	0.49361	2.24826e+06	1.28287e+06	6.9526e+06	770507	4.0463e+06	518065	TRUE	FALSE		FALSE
GCLC	P48506	-0.72	0.921766	1.51854e+06	2.0534e+06	705338	757708	1.57996e+06	427350	TRUE	FALSE		FALSE
GDI1	P31150	-0.08	0.999051	2.58078e+07	1.91254e+07	1.29012e+07	2.10275e+07	1.33818e+07	1.74738e+07	FALSE	FALSE		FALSE
GDI2	P50395	-0.31	0.999051	7.80092e+07	5.39948e+07	4.22906e+07	4.91903e+07	4.57678e+07	4.56364e+07	TRUE	FALSE		FALSE
GFAP	A0A1W2PR46	-0.09	0.999051	3.75498e+06	1.09583e+06	3.98472e+06	1.02565e+06	2.72469e+06	4.0578e+06	FALSE	FALSE
GGCT	O75223	-0.64	0.942463	1.985e+06	629352	2.53021e+06	1.25125e+06	1.63e+06	774404	TRUE	FALSE		FALSE
GGH	Q92820	-0.48	0.999051	1.25656e+06	672427	547763		809545	484583	TRUE	TRUE	TRUE	FALSE
GGT5	P36269-3	-0.27	0.999051	424349	152029	506337	435588	119530	257669	TRUE	FALSE		FALSE
GLO1	Q04760	-0.05	0.999051	3.22637e+07	1.47189e+07	1.03511e+07	2.0487e+07	1.78396e+07	1.93278e+07	FALSE	FALSE		FALSE
GLOD4	Q9HC38	-0.01	0.999051	2.66354e+07	1.35562e+07	1.2235e+07	1.51842e+07	1.53555e+07	1.42913e+07	FALSE	FALSE		FALSE
GLRX	P35754	0.02	0.97901	1.70491e+06		356375	811500	2.48374e+06	656437	FALSE	FALSE		FALSE
GLUD1	P00367	-0.14	0.999051	5.31308e+07	3.30376e+07	3.42036e+07	2.98067e+07	6.12384e+07	2.50277e+07	FALSE	FALSE		FALSE
GLUL	P15104	0.81	0.327295	1.59602e+06	1.2272e+06	1.22026e+07	842806	2.14932e+07	8.45635e+06	TRUE	FALSE		FALSE
GMDS	O60547	-0.03	0.999051	2.08814e+07	1.48643e+07	1.83464e+07	4.04076e+07	1.81648e+07	1.98573e+07	FALSE	FALSE		FALSE
GMFB	G3V4P8	-0.2	0.999051	1.06456e+07	7.45682e+06	1.02327e+07	6.05785e+06	8.66821e+06	8.52325e+06	FALSE	FALSE		FALSE
GMPR2	H0YNJ6	-0.1	0.999051	972357	271007	270011	703600	690616	28964.8	FALSE	FALSE		FALSE
GNAI2	P04899-4	-0.6	0.93628	4.30568e+06	6.14916e+06	2.39736e+06	3.19252e+06	1.69458e+06	2.10871e+06	TRUE	TRUE	TRUE	FALSE
GNPDA1	D6RFF8	-0.14	0.999051	1.00591e+07	5.15375e+06	5.61519e+06	7.33491e+06	2.2119e+06	6.23094e+06	FALSE	FALSE		FALSE
GNS	F6S8M0	-0.44	0.999051	686087	285416	524659	311828	506524	218737	TRUE	TRUE	TRUE	FALSE
GOT1	P17174	0.44	0.732009	2.47471e+07	2.1871e+07	1.06137e+07	1.78769e+07	5.58784e+07	1.38229e+07	TRUE	TRUE	FALSE	FALSE
GOT2	P00505	0.08	0.97901	3.44563e+07	1.97615e+07	1.01234e+07	2.1677e+07	2.7708e+07	1.91779e+07	FALSE	FALSE		FALSE
GPD1	P21695	0.55	0.59079	8.63657e+07	5.53022e+07	2.41531e+08	8.23293e+07	3.9051e+08	8.65025e+07	TRUE	FALSE		FALSE
GPD1L	Q8N335	-0.05	0.999051	4.48776e+06	5.0994e+06	4.18232e+06	7.50841e+06	2.35358e+06	3.60756e+06	FALSE	FALSE		FALSE
GPI	A0A0A0MTS2	-0.64	0.863227	1.40827e+08	1.15913e+08	1.32642e+08	6.60944e+07	1.31163e+08	5.959e+07	TRUE	FALSE		FALSE
GPNMB	Q14956	-0.39	0.999051	62894.1	154538	102170	75444.5		80774.9	TRUE	TRUE	TRUE	FALSE
GPT	P24298	1.28	0.060889	1.02166e+06		2.03539e+06		6.14042e+06	700155	TRUE	FALSE		FALSE
GPX1	P07203	0.24	0.897	8.16016e+06	2.58079e+06	4.20898e+06	6.66552e+06	1.0034e+07	5.07078e+06	TRUE	FALSE		FALSE
GPX3	P22352	-0.37	0.994262	1.95574e+07	2.66101e+07	3.88073e+07	2.7465e+07	1.45177e+07	1.91026e+07	TRUE	FALSE		FALSE
GPX4	A0A087WT12	0.76	0.414683	153384	1.01266e+06	733395	1.15848e+06	4.01242e+06	1.33202e+06	TRUE	FALSE		FALSE
GRB2	P62993	-0.04	0.999051	6.7062e+06	3.12554e+06	3.73068e+06	3.3533e+06	5.30129e+06	3.41839e+06	FALSE	FALSE		FALSE
GRHPR	Q9UBQ7	0.26	0.896646	1.79524e+07	1.36443e+07	8.91668e+06	1.17424e+07	3.8052e+07	1.1805e+07	TRUE	FALSE		FALSE
GSN	P06396	-0.49	0.945176	1.49061e+08	1.90643e+08	1.53313e+08	1.51439e+08	1.2446e+08	1.05651e+08	TRUE	FALSE		FALSE
GSR	P00390	-0.05	0.999051	8.31296e+06	2.62489e+06	2.53252e+06	4.97337e+06	6.92814e+06	3.00605e+06	FALSE	FALSE		FALSE
GSS	P48637	-0.18	0.999051	1.75663e+07	6.60676e+06	8.70923e+06	6.07855e+06	1.42006e+07	1.09606e+07	FALSE	FALSE		FALSE
GSTA1	P08263	0.99	0.294101	162593	843444	266639	210437	1.23431e+07	295770	TRUE	FALSE
GSTA2	P09210	4.39	2.54978e-16	684078	4.09114e+06	2.11207e+06	101954	1.21276e+08	825765	TRUE	FALSE
GSTM1	P09488	0.35	0.784009	1.6608e+07	590003	168827	1.59389e+07		528035	TRUE	FALSE
GSTM2	P28161	-0.92	0.55394	1.70265e+07	1.12762e+07	1.21517e+07	8.91523e+06	4.90423e+06	5.13052e+06	TRUE	FALSE		FALSE
GSTM3	P21266	0.25	0.894101		6.80818e+06	3.03491e+06	4.75181e+06	3.11971e+06	3.53896e+06	TRUE	FALSE		FALSE
GSTO1	P78417	0.11	0.962291	3.31215e+07	2.65089e+07	1.32935e+07	2.47541e+07	3.38745e+07	1.86188e+07	FALSE	FALSE		FALSE
GSTP1	P09211	-0.3	0.999051	1.38061e+08	9.83129e+07	8.7963e+07	9.15601e+07	6.63652e+07	8.14489e+07	TRUE	FALSE		FALSE
GSTT1	P30711	-0.26	0.999051	3.23681e+07	3.19452e+07	8.83329e+06	3.36968e+07	1.41477e+07	1.11838e+06	TRUE	FALSE		FALSE
GUSB	P08236	-0.67	0.942463	1.8781e+06	237394	1.02126e+06	718992	1.2262e+06	255775	TRUE	FALSE		FALSE
GYG1	P46976	0.08	0.949908	2.82369e+06	3.46527e+06		3.966e+06	73722.3	2.2926e+06	FALSE	FALSE		FALSE
GYPA	A0A0C4DFT7	2.3	0.000862248	26448.5	44625.9	27592	423826		100925	TRUE	FALSE
H1F0	P07305	-0.08	0.999051	2.06402e+06	3.86722e+06	5.84814e+06	4.68899e+06	6.40381e+06	5.00829e+06	FALSE	FALSE		FALSE
H1FX	Q92522	-0.66	0.913004	5.58274e+06	3.43371e+06	2.15746e+06	2.69311e+06	1.98199e+06	2.26597e+06	TRUE	FALSE		FALSE
H2AFZ	P0C0S5	0.47	0.745149	1.03341e+06	566676		1.0176e+06	202117		TRUE	FALSE		FALSE
H3F3B	K7ES00	0.04	0.994262	3.84008e+07	1.28206e+07	9.6502e+06	1.88258e+07	2.56374e+07	9.84976e+06	FALSE	FALSE		FALSE
H6PD	R4GMU1	-0.37	0.999051	144703	320760	114615	121973		103035	TRUE	FALSE		FALSE
HAAO	P46952	0.44	0.718935	3.33554e+06	1.69445e+06	750134	2.4496e+06	4.8572e+06	3.04825e+06	TRUE	FALSE		FALSE
HADH	Q16836	-0.28	0.999051	4.61721e+07	2.56364e+07	1.25439e+08	3.14383e+07	4.93333e+07	3.97243e+07	TRUE	FALSE		TRUE
HADHA	P40939	-0.61	0.942463	2.36849e+06	4.37978e+06	4.28599e+06	1.79798e+06	2.32767e+06	208851	TRUE	FALSE		FALSE
HADHB	P55084	-0.85	0.745149	4.22883e+06	5.07758e+06	8.08459e+06	2.89089e+06	1.63489e+06	2.52964e+06	TRUE	FALSE		FALSE
HAGH	Q16775	0.17	0.941043	4.95497e+06	4.29793e+06	1.67278e+07	4.00603e+06	7.75209e+06	1.08211e+07	FALSE	FALSE		FALSE
HBA1	P69905	0.43	0.745149	16994401835	12057112745	19316096368	17020713247	18963413086	21270758395	TRUE	FALSE		FALSE
HBB	P68871	0.32	0.846201	17791140624	13426554075	20428722153	19213950835	18109872142	21442097153	TRUE	FALSE		FALSE
HBD	P02042	0.3	0.865189	4.68237e+08	3.06033e+08	5.9558e+08	5.47167e+08	5.95328e+08	6.31145e+08	TRUE	FALSE
HBG1	P69891	-2.34	0.000212349	5.87073e+07	1.2331e+08	2.40658e+07	2.95182e+06	4.33442e+06	2.00857e+07	TRUE	FALSE
HBG2	P69892	-1.09	0.377646	1.95144e+07	3.59339e+07	816356	1.00334e+06	3.09947e+06	6.80037e+06	TRUE	FALSE
HCLS1	P14317	-0.72	0.891638	7.1373e+06	3.51869e+06	2.71866e+06	1.85241e+06	1.98288e+06	1.33857e+06	TRUE	FALSE		FALSE
HDAC2	Q92769	-0.77	0.897	749526	238792	441776	265661	178137	259220	TRUE	FALSE		FALSE
HDDC2	Q7Z4H3	0.48	0.792492	770175	233954	299453	417744	473388	370209	TRUE	FALSE		FALSE
HDDC3	Q8N4P3	0.25	0.897	1.53201e+06	466145	548170		1.00345e+06	601748	TRUE	FALSE		FALSE
HDGF	P51858	-0.21	0.999051	2.14835e+07	9.75353e+06	1.11289e+07	1.02497e+07	1.3251e+07	8.76061e+06	TRUE	FALSE		FALSE
HDGFRP3	A0A024R216	-0.45	0.999051	1.05793e+06	1.07465e+06		1.31533e+06	460228		TRUE	FALSE		FALSE
HDHD2	Q9H0R4	0.06	0.97901	7.32458e+06	4.58516e+06	2.10134e+06	5.22335e+06	4.5182e+06	5.2177e+06	FALSE	FALSE		FALSE
HDHD3	Q9BSH5	-0.48	0.999051	4.17004e+06	723162	1.49614e+06	802542	3.11417e+06	518029	TRUE	FALSE		FALSE
HEBP2	Q9Y5Z4	-0.67	0.844113	1.0128e+07	1.30494e+07	1.90026e+07	9.42432e+06	1.02732e+07	6.04446e+06	TRUE	FALSE		FALSE
HEXA	H3BP20	0.19	0.897	2.11672e+06	1.73067e+06	1.60343e+06	1.69133e+06	2.32264e+06	1.55031e+06	FALSE	TRUE	TRUE	FALSE
HEXB	P07686	-0.46	0.9598	1.65802e+07	1.52436e+07	8.4629e+06	1.37809e+07	1.21066e+07	6.34837e+06	TRUE	TRUE	FALSE	FALSE
HIBADH	P31937	-0.16	0.999051	1.56232e+07	5.37463e+06	1.58193e+07	1.21126e+07	1.41265e+07	8.2678e+06	FALSE	FALSE		FALSE
HIBCH	Q6NVY1	-0.34	0.999051	4.94122e+06	2.49351e+06	2.29582e+06	1.22284e+06	4.14567e+06	921818	TRUE	FALSE		FALSE
HINT1	P49773	-0.03	0.999051	6.66929e+07	5.008e+07	3.54737e+07	4.52476e+07	5.56429e+07	4.33992e+07	FALSE	FALSE		FALSE
HINT2	Q9BX68	-0.97	0.720034	2.31577e+06	1.36133e+06	2.46006e+06	1.18563e+06	2.47858e+06	691892	TRUE	FALSE		FALSE
HIST1H1B	P16401	-1.29	0.411139	9.54358e+06	1.83233e+06	782291	1.32244e+06	1.21599e+06	462233	TRUE	FALSE
HIST1H1D	P16402	-0.3	0.999051	150416486	1.02488e+08	1.10859e+08	1.10636e+08	1.0128e+08	9.55115e+07	TRUE	FALSE		FALSE
HIST1H2AB	P04908	0.09	0.973176	5.12261e+07	2.09043e+07	1.02874e+07	24008949	4.05962e+07	9.40752e+06	FALSE	FALSE
HIST1H2BJ	P06899	-0.52	0.93628	4.04991e+07	1.45562e+07	6.90709e+06	1.46423e+07	2.10437e+07	5.84575e+06	TRUE	FALSE		FALSE
HIST1H2BN	U3KQK0	-0.21	0.999051	8.16018e+06	4.28853e+06	1.13248e+06	4.98612e+06	4.4945e+06	241830	TRUE	FALSE		FALSE
HIST1H4A	P62805	0.1	0.968088	4.36092e+07	2.86359e+07	1.77864e+07	2.97472e+07	4.28476e+07	1.85226e+07	FALSE	FALSE		FALSE
HIST2H2AA3	Q6FI13	-0.11	0.999051	23664533	7.49981e+06	2.93512e+06	8.30123e+06	1.02076e+07	2.7467e+06	FALSE	FALSE		FALSE
HIST2H3PS2	Q5TEC6	-0.28	0.999051	2.624e+06	2.49956e+06		2.21488e+06	2.10219e+06	1.26317e+06	TRUE	FALSE
HK1	P19367	-0.05	0.999051	3.35784e+06	4.78436e+06	4.05818e+06	4.50391e+06	5.03262e+06	2.64608e+06	FALSE	FALSE		FALSE
HLA-C	A0A140T9B3	0.04	0.981364	408792	107129		128530	17973.8	432326	FALSE	FALSE		FALSE
HMBS	P08397	0.05	0.960036	1.76426e+06	419039	1.0344e+06	1.07669e+06	1.02938e+06	1.25485e+06	FALSE	FALSE		FALSE
HMGB1	P09429	-0.15	0.999051	7.45121e+07	4.79641e+07	5.63039e+07	4.8067e+07	4.35655e+07	5.92609e+07	FALSE	FALSE		FALSE
HMGB2	P26583	-0.44	0.968088	1.22422e+07	3.8881e+06	1.00491e+07	8.85923e+06	5.53657e+06	9.43846e+06	TRUE	FALSE		FALSE
HMGCL	P35914	-0.29	0.999051	1.62622e+06	914392	743840	624140	2.20895e+06	552639	TRUE	FALSE		FALSE
HNMT	P50135	0.52	0.652497	3.86382e+06	1.53379e+06	3.59808e+06	1.67877e+06	7.12872e+06	3.27475e+06	TRUE	FALSE		FALSE
HNRNPA1	P09651	-1.11	0.445727	2.63597e+06	1.18445e+07	5.77623e+06	2370389	2.97104e+06	2.79514e+06	TRUE	FALSE		FALSE
HNRNPA2B1	P22626	-2.34	0.000806442	7.33519e+06	2.72605e+07	7.48296e+06	1.11851e+06	1.68133e+06	1.07152e+06	TRUE	FALSE		FALSE
HNRNPA3	P51991	-1.49	0.192492	3.6212e+06	1.44097e+07	3.97887e+06	811728	2.188e+06	746458	TRUE	FALSE		FALSE
HNRNPA3	P51991-2	-2.67	0.00235064		1.02929e+06	369862	99553.4	111409	84732.6	TRUE	FALSE		FALSE
HNRNPAB	Q99729-2	0.07	0.954516	7.01132e+06	2.49541e+06	1.02641e+06	2.90432e+06	2.63188e+06	1.22087e+06	FALSE	FALSE		FALSE
HNRNPC	P07910	-1.66	0.0812898	5.97107e+06	7.99543e+06	3.60317e+06	1.19287e+06	970093	786813	TRUE	FALSE		FALSE
HNRNPD	Q14103	0	0.999051	1.44899e+07	9.27075e+06	3.66316e+06	1.09548e+07	4.48598e+06	4.96581e+06	FALSE	FALSE		FALSE
HNRNPK	P61978-2	-0.99	0.475597	1.64379e+07	1.18475e+07	6.36357e+06	7.8231e+06	6.09809e+06	1.94271e+06	TRUE	FALSE		FALSE
HNRNPL	P14866	-0.97	0.659036	3.91958e+06	4.22476e+06	1.73252e+06	1.76136e+06	2.28674e+06	529487	TRUE	FALSE		FALSE
HNRNPU	Q00839	-0.46	0.985024	4.54242e+06	4.7821e+06	8.30785e+06	1.65494e+06	3.53858e+06	3.28649e+06	TRUE	FALSE		FALSE
HP	P00738	-0.49	0.948671	5.038e+08	1189020743	1615202640	4.53377e+08	993920100	9.75963e+08	TRUE	FALSE		FALSE
HPD	A0A0B4J1R4	0.76	0.517263	152063	558835		455683	1.15752e+07	374133	TRUE	FALSE
HPRT1	P00492	-0.08	0.999051	6.70914e+06	2.47634e+06	2.19094e+06	4.48389e+06	4.43509e+06	2.82272e+06	FALSE	FALSE		FALSE
HPX	P02790	-0.21	0.999051	2.41046e+08	565892570	5.83564e+08	443629538	3.74222e+08	366020928	TRUE	FALSE
HRG	P04196	1	0.165631	3.82286e+06	2.7346e+06	4.25309e+06	3.97434e+06	1.35491e+07	8.4833e+06	TRUE	FALSE
HSD17B10	Q99714	-0.65	0.913374	5.37377e+06	3.56828e+06	2.66694e+06	2.2582e+06	2.26092e+06	1.74341e+06	TRUE	FALSE		FALSE
HSDL2	Q6YN16	-0.41	0.999051	39189.4	225919	504907	122250	239592	129988	TRUE	FALSE		FALSE
HSP90AA1	P07900-2	-1.52	0.0730276	1.38836e+08	2.08907e+08	1.02838e+08	4.8858e+07	6.34953e+07	3.5059e+07	TRUE	FALSE		FALSE
HSP90AB1	P08238	-1.91	0.00674791	3.07977e+07	5.33102e+07	1.85966e+07	6.48879e+06	8.64551e+06	4.50519e+06	TRUE	TRUE	TRUE	FALSE
HSP90B1	P14625	-1.53	0.0709076	1.30546e+08	1.26024e+08	9.37433e+07	3.74892e+07	4.55014e+07	2.706e+07	TRUE	FALSE		FALSE
HSPA1B	A0A0G2JIW1	0.01	0.999051	420055194	2.91924e+08	2.12826e+08	384797240	3.11246e+08	2.36997e+08	FALSE	FALSE		FALSE
HSPA2	P54652	-1.33	0.171173	1.82952e+07	6.62671e+06	873712	7.36047e+06	5.42741e+06	5.05145e+06	TRUE	FALSE		FALSE
HSPA4	P34932	-0.46	0.959992	1.16283e+07	7.22496e+06	2.37918e+06	4.98734e+06	4.92162e+06	3.62455e+06	TRUE	FALSE		FALSE
HSPA5	P11021	-0.49	0.948076	249909100	1.43117e+08	1.50971e+08	1.13791e+08	2.1044e+08	1.01389e+08	TRUE	TRUE	TRUE	FALSE
HSPA8	P11142	-0.29	0.999051	3.9629e+08	1.78296e+08	1.45712e+08	1.99187e+08	2.57682e+08	1.17008e+08	TRUE	TRUE	TRUE	FALSE
HSPA9	P38646	-0.87	0.625961	4.21997e+07	1.68461e+07	2.63959e+07	5.47215e+06	1.77008e+07	5.91553e+06	TRUE	FALSE		FALSE
HSPB1	P04792	-0.4	0.985024	2.86911e+07	4.38487e+07	1.75194e+07	2.87205e+07	2.38945e+07	1.72398e+07	TRUE	FALSE		FALSE
HSPB6	O14558	-0.25	0.999051	9.89952e+06	2.4352e+07	3.40243e+06	1.13662e+07	1.31657e+07	1.12433e+07	TRUE	FALSE		FALSE
HSPB7	Q8N241	-0.37	0.999051	1.14967e+06	1.52724e+06		1.6445e+06	1.00348e+06	727684	TRUE	FALSE		FALSE
HSPD1	P10809	-0.16	0.999051	1.20349e+08	4.91515e+07	6.58201e+07	4.86871e+07	8.5733e+07	6.60971e+07	FALSE	FALSE		FALSE
HSPE1	P61604	0.01	0.999051	7.31321e+07	2.68055e+07	4.38917e+07	3.64629e+07	5.7299e+07	3.37322e+07	FALSE	FALSE		FALSE
HSPG2	P98160	0.98	0.181194	1.24644e+07	1.23009e+07	2.36247e+07	3.10404e+07	1.23914e+08	1.1552e+07	TRUE	FALSE		FALSE
HSPH1	Q92598-4	0.22	0.93628	401781	430479	226619	264680	606224	320141	TRUE	FALSE		FALSE
HYI	Q5T013	0.36	0.811292	3.48261e+06	2.07394e+06	1.86383e+06	4.57028e+06	6.01519e+06	3.95191e+06	TRUE	FALSE		FALSE
IAH1	Q2TAA2	-0.34	0.999051	3.9159e+06	2.67488e+06	3.0871e+06	3.00874e+06	3.36586e+06	2.478e+06	TRUE	FALSE		FALSE
IDH1	O75874	0.14	0.951355	5.23204e+07	4.13112e+07	6.79673e+07	3.78263e+07	9.79085e+07	5.20541e+07	FALSE	FALSE		FALSE
IDH2	P48735	-1.34	0.259729	6.8156e+06	5.94359e+06	1.14838e+06	918136	1.82511e+06	1.28663e+06	TRUE	FALSE		FALSE
IGHA1	A0A286YEY1	-0.58	0.897	7.11779e+08	1975216839	577425497	4.926e+08	5.24472e+08	5.76635e+08	TRUE	FALSE		FALSE
IGHA2	A0A286YEY5	-2.36	0.000180125	5.57918e+07	1.12631e+08	6.95539e+06	22002370	5.46843e+06	1.47397e+07	TRUE	FALSE		FALSE
IGHG1	A0A0A0MS08	-0.02	0.999051	4.81615e+08	9.11245e+08	8.98087e+08	6.57802e+08	7.45961e+08	9.02784e+08	FALSE	FALSE		FALSE
IGHG2	A0A286YEY4	0.42	0.745149	1.2356e+08	3.08537e+08	1.47283e+08	2.09042e+08	3.23248e+08	132793834	TRUE	FALSE		FALSE
IGHG3	A0A286YES1	-1.04	0.453264	4.36784e+06	1.22724e+07	3.22571e+06	5.41226e+06	5.57112e+06	3.55884e+06	TRUE	FALSE		FALSE
IGHG4	A0A286YFJ8	1.91	0.000460042	4.48113e+06	1.76913e+07	6.28596e+06	2.57424e+07	100974141	1.26209e+07	TRUE	FALSE		FALSE
IGHM	P01871-2	-1.23	0.243988	1.74697e+08	7.34624e+07	2.49001e+08	5.35101e+07	1.3397e+08	3.07505e+07	TRUE	FALSE		FALSE
IGHV3-15	A0A0B4J1V0	-0.38	0.994262	1.08983e+07	1.54004e+07	1.27992e+07	9.40839e+06	1.05368e+07	1.09136e+07	TRUE	FALSE		FALSE
IGHV3-49	A0A0A0MS15	0.18	0.897	1.00553e+06	2.13557e+06	2.31061e+06	868593	3.05613e+06	3.3923e+06	FALSE	FALSE
IGHV3-7	P01780	0.32	0.84536	4.6e+06	1.53449e+07	6.43057e+06	6.17693e+06	3.822e+06	7.53772e+06	TRUE	FALSE		FALSE
IGHV3-74	A0A0B4J1X5	-0.16	0.999051	3.98892e+06	1.21048e+07	3.90011e+06	4.02648e+06	4.26628e+06	3.49839e+06	FALSE	FALSE		FALSE
IGHV3OR16-9	A0A0B4J2B5	-0.11	0.999051	1.88815e+07	3.40336e+07	1.25845e+07	1.24939e+07	1.86852e+07	1.74515e+07	FALSE	FALSE
IGHV4-39	P01824	-0.12	0.999051	3.4565e+06	6.76015e+06	3.86257e+06	2.34818e+06	2.57105e+07	3.66083e+06	FALSE	FALSE		FALSE
IGHV5-10-1	A0A0J9YXX1	-0.49	0.99442	610191	4.11842e+06	2.21763e+06	2.14474e+06	1.11422e+06		TRUE	FALSE
IGHV5-51	A0A0C4DH38	0.1	0.953432	994418	3.34096e+06	952709	1.86918e+06	1.01859e+06	2.52656e+06	FALSE	FALSE
IGKC	P01834	0.03	0.994262	2.19761e+08	5.16795e+08	2.59031e+08	2.95868e+08	3.83762e+08	272359506	FALSE	FALSE		FALSE
IGKV1-17	P01599	-0.56	0.948076	3.07609e+06	8.98702e+06	3.21327e+06	3.67398e+06	3.99948e+06	3.35036e+06	TRUE	FALSE
IGKV1-5	P01602	-0.24	0.999051	1.18963e+06	1.70249e+06	4.97616e+06		891747	7.8035e+06	TRUE	FALSE		FALSE
IGKV1D-33	A0A2Q2TTZ9	0.67	0.442815	4.43774e+06	2.10247e+07	5.71144e+06	1.39745e+07	9.90142e+06	1.03903e+07	TRUE	FALSE
IGKV1D-39	P04432	0.25	0.897	3.18236e+06	1.52473e+07	5.83499e+06	1.55046e+07	1.0557e+07	7.77715e+06	TRUE	FALSE		FALSE
IGKV2-28	A0A075B6P5	0.23	0.897	1.21551e+07	3.97198e+07	3.58827e+07	17623247	4.59753e+07	2.64623e+07	TRUE	FALSE
IGKV2-30	P06310	0.35	0.818041	7.91925e+06	2.58473e+07	6.94129e+06	1.47622e+07	1.9883e+07	1.32535e+07	TRUE	FALSE
IGKV2D-24	A0A075B6R9	0.38	0.794673	1.73126e+06	8.62791e+06	2.94214e+06	6.86108e+06	6.99374e+06	4.28286e+06	TRUE	FALSE
IGKV2D-29	A0A075B6S2	0.45	0.706604	2.63332e+06	2.06942e+06	462151		4.88716e+06	463686	TRUE	FALSE
IGKV3-15	P01624	0.23	0.897	1.54114e+06	4.70502e+06	3.58289e+06	2.1114e+06	5.51243e+06	3.15264e+06	TRUE	FALSE		FALSE
IGKV3-20	P01619	-0.01	0.999051	1.23943e+07	3.58967e+07	2.14786e+07	1.94855e+07	2.24906e+07	1.80167e+07	FALSE	FALSE		FALSE
IGKV3-7	A0A075B6H7	-0.16	0.999051	1.28176e+07	2.45836e+07	2.08826e+07	1.05914e+07	2.26935e+07	1.83413e+07	FALSE	FALSE
IGKV3D-11	A0A0A0MRZ8	0.43	0.738389	9.15051e+06	2.21961e+07	1.94962e+07	12713505	2.37747e+07	2.86211e+07	TRUE	FALSE
IGKV3D-20	A0A0C4DH25	-0.85	0.778868	3.08353e+06	5.97549e+06	3.36334e+06	1.7065e+06	3.13115e+06	2.7862e+06	TRUE	FALSE
IGKV4-1	P06312	0.53	0.620887	5.71665e+06	1.65658e+07	4.91062e+06	9.08031e+06	8.26909e+06	2.06762e+07	TRUE	FALSE		FALSE
IGLC2	P0DOY2	-0.22	0.999051	2.93958e+07	5.32472e+07	4.45244e+07	2.5928e+07	3.89241e+07	4.011e+07	TRUE	FALSE		FALSE
IGLC7	A0M8Q6	1.09	0.269725	90714.2	133005	901233	234153		956337	TRUE	FALSE
IGLL5	A0A0B4J231	-0.31	0.999051	1.25055e+08	2.61562e+08	2.05927e+08	1.01114e+08	1.99672e+08	1.78809e+08	TRUE	FALSE		FALSE
IGLV1-47	P01700	0.1	0.966239	4.60162e+06	1.76675e+07	4.37645e+06	7.69112e+06	8.36913e+06	1.37917e+07	FALSE	FALSE
IGLV1-51	P01701	0.18	0.927702	612229	6.10161e+06	3.57217e+06	2.46023e+06	4.40798e+06	5.16296e+06	FALSE	FALSE		FALSE
IGLV2-11	P01706	-0.81	0.742455	5.49003e+06	6.58479e+06	7.97625e+06	2.36022e+06	3.39756e+06	7.3372e+06	TRUE	FALSE
IGLV2-8	P01709	0.36	0.794673	1.44987e+06		1.05242e+06	1.44108e+06	1.29179e+06	1.94252e+06	TRUE	FALSE		FALSE
IGLV3-21	P80748	0.5	0.659036	3.65729e+06	6.52185e+06	6.17223e+06	5.20054e+06	9.74427e+06	8.15375e+06	TRUE	FALSE
IGLV8-61	A0A075B6I0	-0.1	0.999051	277788	946732		480567	478259		FALSE	FALSE
ILF2	Q12905	0.1	0.942463	4.44904e+06	2.37467e+06	1.11333e+06	3.03256e+06	1.6488e+06	1.43387e+06	FALSE	FALSE		FALSE
ILF3	Q12906-7	-0.41	0.982395	2.82422e+07	1.20852e+07	1.12366e+07	1.50446e+07	1.30005e+07	1.11121e+07	TRUE	FALSE		FALSE
ILK	A0A0A0MTH3	-1.46	0.200955	3.41026e+06	1.6716e+07	503604	3.75074e+06	1.06815e+06	419931	TRUE	FALSE		FALSE
IMPA1	P29218-3	-0.6	0.93628	6.94872e+06	2.53102e+06	635056	3.13629e+06	1.63735e+06	3.31915e+06	TRUE	FALSE		FALSE
IPO5	O00410-3	0.7	0.46922	360784	949906	663957	1.81847e+06	444112	1.31052e+06	TRUE	FALSE		FALSE
IQGAP1	P46940	-0.67	0.838952	3.81309e+07	2.56824e+07	1.36401e+07	1.51451e+07	1.69025e+07	9.34262e+06	TRUE	FALSE		FALSE
ISLR	O14498	0.26	0.880589	944314	614495		1.31645e+06	554422	1.1213e+06	TRUE	FALSE		FALSE
ISOC1	Q96CN7	0.08	0.973176	8.85207e+06	3.02993e+06	4.74853e+06	5.47982e+06	8.48582e+06	4.53187e+06	FALSE	FALSE		FALSE
ISOC2	Q96AB3-2	-0.32	0.999051	1.72627e+06	1.02187e+06	1.58271e+06	964043	1.29237e+06	853228	TRUE	FALSE		FALSE
ISYNA1	Q9NPH2	0.06	0.985024	7.46992e+06	5.406e+06	7.66948e+06	5.80055e+06	6.3347e+06	7.35347e+06	FALSE	FALSE		FALSE
ITGA1	P56199	0.46	0.668742	1.23691e+06	3.92103e+06	91447.5	6.61739e+06	458619	2.06819e+06	TRUE	FALSE		FALSE
ITGA5	P08648	0.39	0.779552	4.64347e+06	6.11734e+06	889803	1.1938e+07	1.98285e+06	3.18061e+06	TRUE	FALSE		FALSE
ITGA7	Q13683-3	0.28	0.84536		651201	966714	2.7179e+06	970081	1.69147e+06	TRUE	FALSE		FALSE
ITGB1	P05556	0.23	0.897	2.17753e+07	2.41057e+07	5.57339e+06	5.79796e+07	1.27478e+07	2.10262e+07	TRUE	TRUE	TRUE	FALSE
ITIH1	P19827	0.36	0.813049	3.42664e+07	5.47774e+07	2.75417e+07	3.81692e+07	2.64798e+07	3.8996e+07	TRUE	FALSE
ITIH2	P19823	0.34	0.826578	2.54898e+07	2.52265e+07	4.72803e+07	3.33564e+07	4.79954e+07	4.57129e+07	TRUE	FALSE
ITIH3	Q06033	-0.49	0.948076	7.46685e+06	1.28146e+07	1.71532e+07	5.67169e+06	7.28414e+06	9.28625e+06	TRUE	FALSE		FALSE
ITIH4	B7ZKJ8	-0.65	0.853898	1.59102e+07	7.37623e+07	6.85481e+07	3.04411e+07	3.69979e+07	3.01895e+07	TRUE	FALSE		FALSE
IVD	A0A0A0MT83	0.68	0.429012	1.96592e+06	869679	2.56178e+06	1.6211e+06	3.2006e+06	1.59241e+06	TRUE	FALSE		FALSE
KCTD12	Q96CX2	-0.36	0.999051	2.10229e+07	1.8893e+07	1.47314e+07	1.85468e+07	1.48227e+07	1.16327e+07	TRUE	FALSE		FALSE
KHDRBS1	Q07666	-0.89	0.842987	2.58477e+06		308289	159779		308768	TRUE	FALSE		FALSE
KHSRP	A0A087WTP3	0.15	0.941043	7.23922e+06	2.38236e+06	1.46418e+06	7.43873e+06	4.83994e+06	4.35789e+06	FALSE	FALSE		FALSE
KNG1	P01042-2	0.27	0.892853	1.00791e+07	3.03466e+07	3.05987e+07	2.92913e+07	3.32398e+07	2.12737e+07	TRUE	FALSE
KPNB1	Q14974	-2.62	0.00010216	7.75402e+06	3.55953e+06	8.62152e+06	563029	281352	4.41964e+06	TRUE	FALSE		FALSE
KRAS	P01116-2	-0.65	0.943423	2.01094e+06	2.06358e+06	709683	1.2973e+06	550182	834158	TRUE	FALSE		FALSE
KTN1	Q86UP2	-0.88	0.813049	1.63347e+06	1.43519e+06	1.22247e+06	770282	990953		TRUE	FALSE		FALSE
L1CAM	P32004	1.09	0.114221	5.76335e+06	2.44689e+06	1.54839e+06	9.96643e+06	3.67997e+06	1.30192e+07	TRUE	FALSE		FALSE
LAMA2	P24043	0.33	0.864882	280191	214314	808831	1.06507e+06	887643		TRUE	FALSE		FALSE
LAMA4	A0A0A0MQS9	0.72	0.40127	6.16104e+06	7.29748e+06	2.11139e+07	1.72387e+07	2.58747e+07	1.24714e+07	TRUE	FALSE		FALSE
LAMB1	G3XAI2	0.6	0.522226	6.64674e+06	5.36741e+06	2.1569e+07	9.55368e+06	2.11662e+07	1.08428e+07	TRUE	FALSE		FALSE
LAMB2	P55268	0.89	0.240507	3.3992e+06	3.55216e+06	9.86421e+06	1.20736e+07	2.22785e+07	7.37691e+06	TRUE	FALSE		FALSE
LAMC1	P11047	0.86	0.271347	1.28618e+07	1.39542e+07	3.24813e+07	3.28661e+07	4.93355e+07	2.02298e+07	TRUE	FALSE		FALSE
LANCL1	O43813	-0.19	0.999051	5.26905e+06	6.19992e+06	2.18201e+06	4.99704e+06	3.30287e+06	4.91416e+06	FALSE	FALSE		FALSE
LAP3	P28838	-0.38	0.994262	4.47204e+07	4.17469e+07	3.18786e+07	2.35157e+07	3.39185e+07	2.26561e+07	TRUE	FALSE		FALSE
LASP1	Q14847	0.21	0.91843	1.26225e+07	1.04905e+07	1.63206e+07	9.21934e+06	2.15578e+07	1.79617e+07	TRUE	FALSE		FALSE
LBP	P18428	-1.28	0.473092		1.98571e+06	227899		281934	194629	TRUE	FALSE
LCN2	X6R8F3	-0.13	0.999051	7.66605e+06	1.04491e+06	9.14898e+06		7.7213e+06	161186	FALSE	FALSE
LCP1	P13796	-1.05	0.414683	9.93837e+07	1.8507e+07	2.1774e+07	1.20624e+07	1.23495e+07	1.23972e+07	TRUE	FALSE		FALSE
LDB3	O75112-7	0.83	0.414683		318360	600101	1.19374e+06	397895		TRUE	FALSE		FALSE
LDHA	P00338-3	-0.17	0.999051	1.01561e+08	6.91791e+07	7.09546e+07	6.39587e+07	6.89447e+07	6.43729e+07	FALSE	FALSE		FALSE
LDHB	P07195	-0.05	0.999051	1.77206e+08	1.12992e+08	2.16135e+08	1.2383e+08	164674426	1.57176e+08	FALSE	FALSE		FALSE
LGALS1	P09382	0.34	0.828143	2.13842e+07	2.56675e+07	1.38853e+07	35159757	3.11421e+07	1.74768e+07	TRUE	FALSE		FALSE
LGALS3	P17931	-0.14	0.999051	4.05742e+07	2.95462e+07	3.90552e+07	3.68738e+07	4.02637e+07	2.11752e+07	FALSE	FALSE		FALSE
LGALS3BP	Q08380	-0.26	0.999051	1.22149e+07	5.08568e+06	8.67883e+06	5.21774e+06	5.22925e+06	6.31177e+06	TRUE	FALSE		FALSE
LHPP	Q9H008	-0.19	0.999051	6.09649e+06	4.4142e+06	2.43328e+06	2.85388e+06	5.73159e+06	2.71395e+06	FALSE	FALSE		FALSE
LMNA	P02545	0.24	0.897	1.3506e+08	1.08338e+08	8.27751e+07	2.31338e+08	7.70514e+07	1.19715e+08	TRUE	FALSE		FALSE
LMNB1	P20700	-0.79	0.891638	1.08598e+07	1.72776e+06	239242	1.56408e+06	535534	586418	TRUE	FALSE		FALSE
LMNB2	Q03252	0.15	0.948076	1.95218e+07	6.48952e+06	6.58569e+06	2.24588e+07	5.97591e+06	8.65278e+06	FALSE	FALSE		FALSE
LMOD1	P29536	-0.41	0.999051	5.67387e+06	6.067e+06	2.586e+06	6.24409e+06	2.46567e+06	1.15606e+06	TRUE	FALSE		FALSE
LPP	Q93052	-0.16	0.999051	4.2326e+07	6.75844e+07	1.39653e+07	5.60553e+07	1.78957e+07	2.5207e+07	FALSE	FALSE		FALSE
LRG1	P02750	-0.78	0.738625	2.11964e+07	1.36163e+08	1.14412e+08	4.24722e+07	3.82694e+07	6.08574e+07	TRUE	FALSE		FALSE
LRP1	Q07954	-0.04	0.999051	3.68981e+06	2.81201e+06	3.41956e+06	3.72343e+06	3.20347e+06	3.46026e+06	FALSE	TRUE	TRUE	FALSE
LSM3	P62310	-0.7	0.897	4.82526e+06	1.76873e+06	1.11481e+06	1.33807e+06	1.5532e+06	1.22498e+06	TRUE	FALSE		FALSE
LSM4	V9GZ56	-0.56	0.974481	1.0861e+06	482419	407013	463463		238477	TRUE	FALSE		FALSE
LSM5	Q9Y4Y9	-0.05	0.999051	571164	35552.9	142045	170248	48944.3	187556	FALSE	FALSE		FALSE
LSP1	P33241-3	-0.99	0.751945	2.97079e+06	420113		1.17276e+06		496840	TRUE	FALSE		FALSE
LTA4H	P09960	-0.22	0.999051	3.72186e+07	1.81944e+07	1.5347e+07	1.80532e+07	1.91369e+07	1.68001e+07	TRUE	FALSE		FALSE
LUM	P51884	-0.61	0.892482	5.34327e+08	1125076290	1471146444	8.64411e+08	4.77193e+08	6.93211e+08	TRUE	FALSE		FALSE
LXN	Q9BS40	-0.75	0.910085	1.00471e+06	1.94005e+06	170076	778815	2.54808e+06	805890	TRUE	FALSE		FALSE
LYVE1	Q9Y5Y7	-0.84	0.794673	3.81531e+06	4.96488e+06	3.7002e+06	3.07966e+06	2.01621e+06	2.32755e+06	TRUE	FALSE		TRUE
LZIC	Q8WZA0-2	-0.22	0.999051	284490		488960	833741	675257	355557	TRUE	FALSE		FALSE
MAGOHB	Q96A72	-1.55	0.313914	387441	243335	224760	80119.9	103173		TRUE	FALSE		FALSE
MAOA	P21397	-0.31	0.999051	1.00677e+06	1.63237e+06	1.12538e+06	1.53255e+06	1.03718e+06	796756	TRUE	FALSE		FALSE
MAOB	P27338	-0.03	0.994262	448712	1.05489e+06	1.15644e+06	1.05865e+06	638389	228062	FALSE	FALSE		FALSE
MAP1A	E9PGC8	0.01	0.993934	219972	133765		153440	118528	271172	FALSE	FALSE		FALSE
MAP1B	P46821	-0.08	0.999051	2.07206e+07	1.25816e+07	3.41376e+06	2.07412e+07	5.66276e+06	1.37114e+07	FALSE	FALSE		FALSE
MAP1LC3B2	A6NCE7	0.11	0.93628	1.73506e+06	1.11576e+06	667814	1.01909e+06	2.48941e+06	1.20284e+06	FALSE	FALSE
MAP4	E7EVA0	0.27	0.891883	4.80279e+07	3.84205e+07	2.7239e+07	3.82932e+07	5.14217e+07	4.7763e+07	TRUE	FALSE		FALSE
MAP6	Q96JE9	-0.04	0.999051	936450	357814	332077	840040	278262	911818	FALSE	FALSE		FALSE
MAPK1	P28482	-0.34	0.999051	3.5334e+06	3.23182e+07	1.62883e+06	5.52488e+06	3.77289e+06	3.25049e+06	TRUE	FALSE		FALSE
MAPRE1	Q15691	-0.89	0.595405	1.32096e+07	1.14278e+07	5.90591e+06	4.67445e+06	4.15089e+06	1.99197e+06	TRUE	FALSE		FALSE
MAPT	P10636-5	0.96	0.308948	594901		392653	805292	915443	1.09396e+06	TRUE	FALSE		FALSE
MAPT	A0A0G2JMX7	0.35	0.794673	3.94614e+06	1.84578e+06	1.82889e+06	2.3915e+06	2.32175e+06	2.80545e+06	TRUE	FALSE		FALSE
MARCKS	P29966	-0.15	0.999051	1.06056e+07	1.51119e+06	6.52358e+06	1.49886e+06	394008	3.74546e+06	FALSE	FALSE		FALSE
MAT2A	P31153	-0.49	0.9598	9.73704e+06	5.36271e+06	3.16122e+06	4.39476e+06	4.26694e+06	3.25461e+06	TRUE	FALSE		FALSE
MAT2B	Q9NZL9	-0.61	0.9598	2.43457e+06	1.26932e+06		835750	992595	538452	TRUE	FALSE		FALSE
MB	P02144	0.97	0.201348	2.68227e+06	2.45657e+06	5.97813e+06	1.38718e+06	2.47801e+07	5.54228e+06	TRUE	FALSE
MCAM	P43121	0.14	0.952597	6.84463e+06	1.59031e+07	6.2491e+06	2.50282e+07	8.05183e+06	6.58635e+06	FALSE	FALSE		FALSE
MCCC2	Q9HCC0	0.1	0.9598	870903	219965	165776		1.32013e+06	904153	FALSE	FALSE		FALSE
MCTS1	Q9ULC4-3	-0.27	0.999051	2.76831e+06	2.20751e+06	1.42058e+06	2.56083e+06	2.35256e+06	1.09969e+06	TRUE	FALSE		FALSE
MDH1	P40925-3	0.12	0.9598	5.60321e+07	7.14606e+07	9.06062e+07	7.32513e+07	1.31765e+08	7.75859e+07	FALSE	FALSE		FALSE
MDH2	P40926	-0.18	0.999051	1.1923e+08	5.59111e+07	8.04308e+07	7.63844e+07	9.96653e+07	7.07014e+07	FALSE	FALSE		FALSE
ME1	P48163	0.43	0.732009	700815	1.94106e+06	2.74031e+06	1.9328e+06	4.71561e+06	2.99244e+06	TRUE	FALSE		FALSE
ME2	P23368	-0.65	0.941043	4.9731e+06	2.59965e+06	1.83219e+06	378457	1.58665e+06	845443	TRUE	FALSE		FALSE
MECP2	P51608-2	1.16	0.151724	1.77515e+06	783786		3.17607e+06	489247	438805	TRUE	FALSE		FALSE
MFAP4	K7ES70	-1.64	0.0449188	7.22742e+06	3.32465e+07	6.99898e+06	4.53134e+06	2.4633e+06	4.20689e+06	TRUE	FALSE		FALSE
MIF	P14174	-0.75	0.762482	1.1581e+07	6.95942e+06	1.00595e+07	6.72978e+06	5.52775e+06	5.94371e+06	TRUE	FALSE		FALSE
MPO	P05164-3	-0.26	0.999051	1.97882e+07	1.80578e+06	3.00977e+06	3.53892e+06	6.68901e+06	1.61757e+06	TRUE	TRUE	TRUE
MPST	P25325-2	0.2	0.927702	4.39226e+06	3.40655e+06	7.09424e+06	3.02392e+06	1.84315e+07	1.38225e+07	FALSE	FALSE		FALSE
MRPS36	P82909	0.47	0.72725	641850	598522	883425		830149	1.92545e+06	TRUE	FALSE		FALSE
MSN	P26038	-0.32	0.999051	3.15727e+08	1.70972e+08	1.67348e+08	1.45947e+08	1.83152e+08	1.76062e+08	TRUE	FALSE		FALSE
MTAP	B4DUC8	-0.25	0.999051	1.24692e+07	6.71042e+06	2.42901e+06	6.51424e+06	5.63145e+06	6.63501e+06	TRUE	FALSE		FALSE
MTDH	Q86UE4	-0.16	0.999051	1.51808e+06	425831	256199	389789	907696	947648	FALSE	FALSE		FALSE
MTPN	P58546	-0.37	0.994262	1.08886e+07	1.01324e+07	9.09485e+06	8.83427e+06	1.00301e+07	7.51315e+06	TRUE	FALSE		FALSE
MVP	Q14764	-0.6	0.968271	3.68653e+06	1.49519e+06	907487	2.09435e+06	550209	234458	TRUE	FALSE		FALSE
MYDGF	Q969H8	-0.23	0.999051	9.95456e+06	6.60558e+06	8.87721e+06	4.01191e+06	9.03641e+06	4.58368e+06	TRUE	FALSE
MYH11	P35749-2	-0.03	0.999051	2.34907e+08	2.02227e+08	1.04019e+08	2.05628e+08	1.34982e+08	1.27964e+08	FALSE	FALSE		FALSE
MYH9	P35579	-0.6	0.896646	9.64443e+06	1.43296e+06	9.34744e+06	6.01032e+06	6.28101e+06	2.05069e+06	TRUE	FALSE		FALSE
MYL12A	J3QRS3	-0.03	0.994262	1.71716e+06	682512	1.22413e+06	1.52679e+06	1.19573e+06	841042	FALSE	FALSE		FALSE
MYL6	B7Z6Z4	-0.14	0.999051	7.53816e+07	7.74898e+07	3.61939e+07	1.28746e+08	4.44734e+07	4.25609e+07	FALSE	FALSE		FALSE
MYL9	P24844	0.24	0.897	3.52104e+07	3.27279e+07	9.34234e+06	5.22316e+07	1.54379e+07	1.6206e+07	TRUE	FALSE		FALSE
MYLK	Q15746-6	0.06	0.963474	410655	2.60425e+06		1.12805e+06		2.78268e+06	FALSE	FALSE		FALSE
MYLK	Q15746	-0.12	0.999051	8.49899e+07	1.01169e+08	1.97785e+07	1.04817e+08	4.98026e+07	6.74858e+07	FALSE	FALSE		FALSE
MYO1C	O00159	0.28	0.897	442212	493950	419543	780016	1.25858e+06	61686.9	TRUE	FALSE		FALSE
NAGA	P17050	-0.58	0.964669	6.46747e+06	147542		132342		100199	TRUE	TRUE	TRUE	TRUE
NAGK	Q9UJ70-2	-1.03	0.589323	4.63987e+06	3.94056e+06	2.36739e+06	1.44146e+06	116198	833702	TRUE	FALSE		FALSE
NAMPT	P43490	-1.93	0.0236319	6.87488e+06	6.4085e+06	2.43457e+06	678413	1.275e+06	53367.6	TRUE	TRUE	TRUE	FALSE
NANS	Q9NR45	-1.36	0.147592	1.76672e+07	1.10616e+07	7.88582e+06	3.09658e+06	5.61821e+06	1.64569e+06	TRUE	FALSE		FALSE
NAP1L4	Q99733-2	-1.17	0.557355	1.15695e+06	1.05889e+06	373315	147172	227770	165409	TRUE	FALSE		FALSE
NAPRT	G5E977	-0.86	0.732009	6.97033e+06	2.87123e+06	5.5344e+06	2.54972e+06	4.24294e+06	3.30276e+06	TRUE	FALSE
NARS	O43776	-0.41	0.999051	2.22325e+06	1.17e+06	641674	470293	838556	192663	TRUE	FALSE		FALSE
NASP	P49321-3	-1.56	0.14223	188809670	969402	3.93469e+06	953171	1.08396e+06	929805	TRUE	FALSE		FALSE
NAXD	Q8IW45-2	0.48	0.699912	4.90251e+06	1.80584e+06	2.3113e+06	4.90453e+06	5.14301e+06	4.30129e+06	TRUE	FALSE
NAXE	Q8NCW5	-0.4	0.985024	4.41814e+07	2.67544e+07	6.16986e+07	4.56965e+07	1.40656e+07	2.73991e+07	TRUE	FALSE
NCAM1	A0A087WV75	1.01	0.192492	2.00578e+06	799604	213709	5.96773e+06	984215	5.78312e+06	TRUE	FALSE		FALSE
NCL	P19338	-1.43	0.112625	3.2926e+07	2.38106e+07	1.31605e+07	8.35918e+06	7.4184e+06	4.5407e+06	TRUE	FALSE		FALSE
NDRG1	Q92597	-0.05	0.999051	4.12242e+06	5.63797e+06	1.35574e+06	3.15388e+06	3.57787e+06	1.52133e+06	FALSE	FALSE		FALSE
NDRG2	Q9UN36	0.32	0.813049	5.9695e+06	2.37589e+06	1.80676e+06	2.82023e+06	3751091	3.29033e+06	TRUE	FALSE		FALSE
NEDD8	Q15843	-0.01	0.999051	4.52458e+06	3.38246e+06	2.79333e+06	3.39575e+06	4.66286e+06	3.4206e+06	FALSE	FALSE		FALSE
NEGR1	Q7Z3B1	0.04	0.973757	716761	746282	138869	1.31788e+06	409375	915762	FALSE	FALSE		FALSE
NENF	Q9UMX5	-0.22	0.999051	681027		433788	561576	610542	354160	TRUE	FALSE		FALSE
NEXN	Q0ZGT2	-0.23	0.999051	3.32903e+06	923051	881859	2.64006e+06	1.09072e+06	279228	TRUE	FALSE		FALSE
NHLRC2	Q8NBF2	-0.67	0.942463	986055	1.03272e+06	404384	298988	232625	325822	TRUE	FALSE		FALSE
NID1	P14543	0.51	0.652497	1.35585e+07	1.45221e+07	3.9118e+07	2.77892e+07	4.49047e+07	2.13274e+07	TRUE	FALSE		TRUE
NID2	Q14112	1.01	0.182289	2.15815e+06	1.0574e+06	5.31904e+06	2.51596e+06	1.30783e+07	1.23394e+06	TRUE	FALSE		FALSE
NIF3L1	Q9GZT8	-0.03	0.994262	2.12662e+07	2.8308e+06	2.74059e+06	2.16006e+06	2.87353e+06	2.67742e+06	FALSE	FALSE		FALSE
NIPSNAP2	O75323	-0.2	0.999051	4.3765e+06	2.54828e+06	1.16589e+06	1.48378e+06	1.84159e+06	1.84486e+06	FALSE	FALSE
NIPSNAP3A	Q9UFN0	-0.33	0.999051	2.82274e+06	1.10748e+06	3.07259e+06	1.75036e+06	754392	2.72068e+06	TRUE	FALSE		FALSE
NIT1	Q86X76-3	-0.38	0.999051	3.59112e+06	2.13303e+06	3.04781e+06	1.91872e+06	3.35564e+06	2.06316e+06	TRUE	FALSE		FALSE
NIT2	Q9NQR4	0.08	0.975168	1.21831e+07	8.42232e+06	9.75859e+06	9.71972e+06	1.78539e+07	6.69295e+06	FALSE	FALSE		FALSE
NME1	P15531-2	-0.32	0.999051	551352	238637	465776		147189	575726	TRUE	FALSE		FALSE
NME1-NME2	Q32Q12	-0.17	0.999051	7.57589e+07	4.95304e+07	5.3225e+07	4.14789e+07	9.76255e+07	4.02466e+07	FALSE	FALSE		FALSE
NNMT	P40261	-0.5	0.994837	2.26225e+06	2.68318e+06	87940.1	423205	3.19767e+06	644797	TRUE	FALSE		FALSE
NPEPL1	Q8NDH3	0.43	0.779552	476630	718786	585906	858800	635618	1.1001e+06	TRUE	FALSE		FALSE
NPEPPS	P55786	-0.1	0.999051	5.39288e+07	4.33222e+07	2.47009e+07	4.3578e+07	3.12097e+07	3.66908e+07	FALSE	FALSE		FALSE
NPM1	P06748	-0.76	0.750288	2.36337e+07	1.10524e+07	2.05701e+07	1.19001e+07	1.39102e+07	7.89033e+06	TRUE	FALSE		FALSE
NPTN	Q9Y639	0.68	0.60865	410690	527565		1.05991e+06		304695	TRUE	FALSE		FALSE
NQO1	P15559	1.25	0.106393	1.27723e+06	1.79539e+06	5.29169e+06	979530	2.84851e+07	334147	TRUE	FALSE		FALSE
NQO2	P16083	0.43	0.738389	255436	3.70925e+06	7.37731e+06	4.04425e+06	9.73128e+06	8.05017e+06	TRUE	FALSE		FALSE
NSFL1C	Q9UNZ2-5	-0.45	0.994262	1.25465e+06	3.60216e+06	3.88346e+06	3.22749e+06	3.62608e+06	2.59346e+06	TRUE	FALSE		FALSE
NT5C	Q8TCD5	0.34	0.80725	3.15216e+06	2.12651e+06	1.98992e+06	4.00075e+06	2.45507e+06	1.69943e+06	TRUE	FALSE		FALSE
NT5E	P21589	0.59	0.557355	790328	2.08625e+06	524893	3.96296e+06	943713	2.25266e+06	TRUE	FALSE		FALSE
NUCB1	Q02818	-0.66	0.941043	2.65303e+06	1.53036e+06	4.24864e+06	314944	1.05839e+06	3.92039e+06	TRUE	FALSE		FALSE
NUDC	Q9Y266	-0.61	0.9598	641412	758788	413513	499231	362907	246609	TRUE	FALSE		FALSE
NUDT21	O43809	-0.31	0.999051	4.70455e+06	984992	6.5283e+06	1.06175e+06	6.74725e+06	5.93603e+06	TRUE	FALSE		FALSE
NUDT5	A6NFX8	-0.61	0.947348	2.12469e+06	1.80843e+06	3.13468e+06	1.15336e+06	2.36905e+06	2.37018e+06	TRUE	FALSE		FALSE
NUTF2	P61970	-0.08	0.999051	1.42757e+07	1.02227e+07	9.61515e+06	1.08354e+07	1.00553e+07	9.88072e+06	FALSE	FALSE		FALSE
OGDH	E9PCR7	-0.22	0.999051	1.49434e+07	7.17055e+06	11418759	1.06732e+07	8.15286e+06	8.48597e+06	TRUE	FALSE		FALSE
OGN	P20774	-0.85	0.653552	2.01595e+07	3.87927e+07	1.67196e+08	2.76563e+07	2.87291e+07	2.1224e+07	TRUE	FALSE		TRUE
OLA1	J3KQ32	-0.54	0.973176	2.98993e+06	2.7292e+06	1.86755e+06	1.5038e+06	1.9745e+06	917585	TRUE	FALSE		FALSE
OLFML1	Q6UWY5	-0.09	0.999051	102676	2.10124e+06	2.72873e+06	2153031	717343	2.67345e+06	FALSE	FALSE		FALSE
OLFML3	Q9NRN5	-0.01	0.993934		658758	1.10764e+06	671031	402165	1.27865e+06	FALSE	FALSE		FALSE
ORM1	P02763	-0.47	0.954516	1.63617e+08	564282369	6.25672e+08	3.7637e+08	2.80481e+08	4.64945e+08	TRUE	FALSE
ORM2	P19652	0.01	0.999051	4.92416e+07	2.32491e+08	7.56967e+07	1.51235e+08	7.34045e+07	1.0094e+08	FALSE	FALSE
OTC	P00480	1.14	0.196013		387694	496950		8.18833e+06	60823.9	TRUE	FALSE
OTUB1	F5H6Q1	-2.5	0.000527911	5.18224e+06	7.84241e+06	2.19152e+06		647132	250575	TRUE	FALSE		FALSE
OXCT1	P55809	-0.65	0.897	6.1509e+06	3.56123e+06	6.37153e+06	2.89307e+06	998155	2.28409e+06	TRUE	FALSE		FALSE
P4HB	P07237	-0.17	0.999051	1.30927e+08	5.86105e+07	8.55193e+07	5.56593e+07	1.41376e+08	5.48217e+07	FALSE	TRUE	TRUE	FALSE
PA2G4	Q9UQ80	-1.29	0.342931	4.32079e+06	3.64361e+06	2.52763e+06	1.09589e+06	993542	600349	TRUE	FALSE		FALSE
PABPC1	P11940	-0.19	0.999051	8.37927e+06	3.90797e+06	3.80994e+06	4.66218e+06	7.65499e+06	3.54837e+06	FALSE	FALSE		FALSE
PACSIN2	Q9UNF0	-0.56	0.966239	4.20846e+06	3.11102e+06	2.2426e+06	674646	2.04305e+06	949490	TRUE	FALSE		FALSE
PAFAH1B2	P68402	-0.93	0.612432	1.03168e+07	5.9585e+06	3.81455e+06	3.65548e+06	3.89651e+06	1.72649e+06	TRUE	FALSE		FALSE
PAFAH1B3	Q15102	-2.29	0.00793139	3.10225e+06	3.6287e+06	2.80639e+06	238479	377184	147981	TRUE	FALSE		FALSE
PAICS	P22234-2	-0.02	0.994262	2.28205e+06	1.48551e+06	469406	1.36972e+06	2.11119e+06	722800	FALSE	FALSE		TRUE
PAK2	Q13177	-0.62	0.964669	4.84899e+06	1.40843e+06	1.00704e+06	415643	1.26578e+06		TRUE	FALSE		FALSE
PALLD	Q8WX93	-0.81	0.818041	4.17628e+06	5.8757e+06	1.43585e+06	3.30448e+06	1.67033e+06	457849	TRUE	FALSE		FALSE
PARK7	Q99497	0.3	0.863227	5.24832e+07	4.37668e+07	1.99628e+07	5.26596e+07	4.72315e+07	4.84421e+07	TRUE	FALSE		FALSE
PARVA	J3KNQ4	-1.48	0.182921	3.01885e+06	6.98359e+06		820597	2.88068e+06		TRUE	FALSE		FALSE
PBDC1	Q9BVG4	-0.99	0.747816	1.52115e+06		783441	160381	215217		TRUE	FALSE		FALSE
PCBD1	P61457	0.05	0.988822	8.03485e+06	7.253e+06	5.55413e+06	7.0493e+06	7.8517e+06	5.84916e+06	FALSE	FALSE		FALSE
PCBP1	Q15365	-0.1	0.999051	1.39854e+06	1.52046e+06	480649	954164	827067	245566	FALSE	FALSE		FALSE
PCCA	P05165	-0.26	0.999051	1.14017e+07	5.07049e+06	1.38884e+07	5.11852e+06	1.08839e+07	5.77748e+06	TRUE	FALSE		FALSE
PCMT1	H7BY58	-0.35	0.999051	1.58909e+07	1.06049e+07	7.72024e+06	1.35879e+07	1.0551e+07	6.62458e+06	TRUE	FALSE		FALSE
PCSK1N	Q9UHG2	-0.71	0.885219	3.51643e+06	4.93588e+06	3.55588e+06	2.19713e+06	2.73725e+06	3.55234e+06	TRUE	FALSE		FALSE
PDCD5	O14737	-0.16	0.999051	1.85544e+06	1.75404e+06	996908	1.80786e+06	1.52361e+06	1.36125e+06	FALSE	FALSE		FALSE
PDCD6IP	Q8WUM4-2	-1.22	0.256351	2.00123e+07	1.88055e+07	6.217e+06	1.66352e+07	6.15071e+06	7.1259e+06	TRUE	FALSE		FALSE
PDE4DIP	A0A075B749	-1.59	0.20421		1.82541e+06	1.44358e+06	598333	419133	616346	TRUE	FALSE		FALSE
PDHA1	P08559-4	-0.49	0.994262	3.80689e+06	2.25274e+06	2.20638e+06	1.76691e+06	2.02433e+06	1.79071e+06	TRUE	FALSE		FALSE
PDHB	P11177	-0.57	0.897	1.11885e+07	7.06905e+06	8.26608e+06	4.06009e+06	7.06725e+06	4.02967e+06	TRUE	FALSE		FALSE
PDIA3	P30101	-1.94	0.00569368	4.54553e+07	7.10033e+07	6.48577e+07	1.50927e+07	2.04479e+07	9.04438e+06	TRUE	FALSE		FALSE
PDIA4	P13667	-1.07	0.396467	4.74202e+07	3.13964e+07	2.17266e+07	1.10104e+07	3.26409e+07	8.0479e+06	TRUE	FALSE		FALSE
PDIA6	Q15084-2	-0.2	0.999051	2.40555e+07	1.38411e+07	1.36437e+07	1.07728e+07	2.09392e+07	1.26522e+07	FALSE	FALSE		FALSE
PDLIM1	O00151	-0.42	0.97901	8.56844e+06	9.17245e+06	5.81153e+06	4.5007e+06	1.01637e+07	2.81426e+06	TRUE	FALSE		FALSE
PDLIM3	Q53GG5-2	-0.43	0.976014	1.88753e+07	1.59309e+07	3.93274e+06	1.44313e+07	6.60333e+06	1.13966e+07	TRUE	FALSE		FALSE
PDLIM5	Q96HC4	-0.4	0.999051	4.52217e+06	4.54484e+06	2.04036e+06	4.28732e+06	3.13666e+06	1.16327e+06	TRUE	FALSE		FALSE
PDLIM7	Q9NR12-2	-0.11	0.999051	3.04097e+07	2.46003e+07	1.07293e+07	4.28789e+07	1.92789e+07	1.11153e+07	FALSE	FALSE		FALSE
PEA15	Q15121-2	-1.01	0.609254	4.70748e+06	5.73862e+06	2.57725e+06	2.1481e+06	2.34907e+06	1.16037e+06	TRUE	FALSE		FALSE
PEBP1	P30086	0.34	0.826578	216964897	1.83604e+08	1.36128e+08	1.97207e+08	2.96895e+08	1.53886e+08	TRUE	FALSE		FALSE
PEPD	P12955	-0.06	0.999051	5.40543e+06	3.75874e+06	3.51105e+06	3.39132e+06	6.09923e+06	2.9552e+06	FALSE	FALSE		FALSE
PFAS	O15067	-0.23	0.999051	1.69931e+06	754491	1.27601e+06	917770	1.2539e+06	935721	TRUE	FALSE		FALSE
PFDN1	O60925	-0.22	0.999051	3.64205e+06	3.58943e+06	1.40246e+06	3.08295e+06	1.84103e+06	1.45944e+06	TRUE	FALSE		FALSE
PFDN2	Q9UHV9	0.04	0.969716	3.76697e+06	1.37303e+06	2.62236e+06	3.91628e+06	1.85201e+06	2.70854e+06	FALSE	FALSE		FALSE
PFDN4	E9PQY2	0.11	0.964669	633269	350565	353216	393026	478293	378935	FALSE	FALSE		FALSE
PFDN6	O15212	0.06	0.9598	3.80127e+06	1.62418e+06	1.15388e+06	2.70651e+06	2.35787e+06	1.42244e+06	FALSE	FALSE		FALSE
PFKM	P08237-3	0.78	0.382204	1.18459e+06	4.19909e+06	91878.7	166903	911081	1.69884e+06	TRUE	FALSE		FALSE
PFKP	Q01813	-1.77	0.143931	670537	4.76902e+06	262899	39577.4		135081	TRUE	FALSE		FALSE
PFN1	P07737	-0.54	0.928678	4.42704e+08	3.03843e+08	1.5194e+08	1.52714e+08	1.8438e+08	7.82665e+07	TRUE	FALSE		FALSE
PFN2	P35080	-0.06	0.999051	1.45911e+06	917520	432313	1.02675e+06	880125	686134	FALSE	FALSE		FALSE
PGAM1	P18669	-0.72	0.793966	1.38034e+08	1.3344e+08	9.74809e+07	8.21044e+07	7.33758e+07	9.04377e+07	TRUE	FALSE		FALSE
PGD	P52209	-0.15	0.999051	4.13908e+07	2.09506e+07	4.42569e+07	2.02733e+07	7.41988e+07	2.76423e+07	FALSE	FALSE		FALSE
PGK1	P00558	-0.28	0.999051	3.6447e+08	2.56743e+08	2.51156e+08	2.13858e+08	2.65181e+08	2.30678e+08	TRUE	FALSE		FALSE
PGLS	O95336	-0.18	0.999051	1.10086e+07	8.18655e+06	7.63977e+06	8.13253e+06	8.09445e+06	5.36132e+06	FALSE	FALSE		FALSE
PGLYRP2	Q96PD5-2	0.72	0.383499	1.78364e+06	1.45304e+06	1.23148e+06	2.10193e+06	3.80608e+06	2.2853e+06	TRUE	FALSE
PGM1	P36871	-0.07	0.999051	4.33953e+07	3.71974e+07	4.91133e+07	2.44241e+07	4.66208e+07	3.83139e+07	FALSE	FALSE		FALSE
PGM2	Q96G03	-0.3	0.999051	1.02683e+07	3.87168e+06	4.17781e+06	3.81683e+06	3.6155e+06	4.11843e+06	TRUE	FALSE		FALSE
PGM3	O95394	0.02	0.988822	369009	187231	915139	349215	1.48382e+06		FALSE	FALSE		FALSE
PGM5	Q15124	0.09	0.969561	1.17848e+08	9.97964e+07	6.57923e+07	1.53845e+08	6.99782e+07	107695276	FALSE	FALSE		FALSE
PGRMC1	O00264	-0.7	0.860821	3.11259e+06	3.98586e+06	4.59707e+06	2.04005e+06	5.77604e+06	5.7226e+06	TRUE	FALSE		FALSE
PHGDH	O43175	-0.96	0.652497	4.78594e+06	5.16654e+06	2.04415e+06	1.80586e+06	1.60576e+06	1.57549e+06	TRUE	FALSE		FALSE
PHPT1	Q9NRX4	-1.42	0.119377	9.04167e+06	1.09444e+07	1.19817e+07	843876	2.65303e+06	1.64658e+06	TRUE	FALSE		FALSE
PITHD1	Q9GZP4	0.37	0.794673	4.32395e+06	3.92197e+06	3572856	2.59582e+06	4.28834e+06	4.23737e+06	TRUE	FALSE		FALSE
PITPNB	P48739-3	-0.08	0.999051	1.31806e+06	1.23349e+06		1.90432e+06	623641	706212	FALSE	FALSE		FALSE
PKM	P14618	-0.12	0.999051	1.59527e+07	1.02017e+07	6.79862e+06	9.42018e+06	8.54385e+06	9.30272e+06	FALSE	FALSE		FALSE
PKM	P14618-2	-0.15	0.999051	3.16185e+08	2.11173e+08	1.23354e+08	2.09684e+08	1.51475e+08	1.95022e+08	FALSE	FALSE		FALSE
PLEC	Q15149	-0.51	0.9598	1.06518e+07	6.90412e+06	4.47008e+06	8.21291e+06	2.13628e+06	1.17299e+06	TRUE	FALSE		FALSE
PLG	P00747	-0.04	0.999051	1.21842e+06	4.22129e+06	3.05109e+06	3.43774e+06	5.52306e+06	2.2455e+06	FALSE	FALSE
PLIN1	O60240	0.61	0.516351	9.48536e+06	7.93348e+06	3.12859e+07	1.6826e+07	1.10682e+08	1.94215e+07	TRUE	FALSE		FALSE
PLIN3	O60664	-0.09	0.999051	2.27768e+06	1.11181e+06	166070	1.38121e+06	1.13777e+06	441022	FALSE	FALSE		FALSE
PLIN4	Q96Q06-2	0.6	0.517755	5.3189e+06	4.1411e+06	1.97604e+07	4.79015e+06	1.15185e+08	6.16368e+06	TRUE	FALSE		FALSE
PLS3	P13797	-0.22	0.999051	1.06233e+07	6.98536e+06	7.8005e+06	7.27068e+06	9.72128e+06	4.7693e+06	TRUE	FALSE		FALSE
PNP	P00491	-0.09	0.999051	8.52851e+06	2.77347e+06	3.59187e+06	2.42741e+06	5.28183e+06	2.7434e+06	FALSE	FALSE		FALSE
PNPO	Q9NVS9	0.36	0.80342	4.2418e+06	3.69112e+06	3.32373e+06	3.89185e+06	1.32681e+07	2.57387e+06	TRUE	FALSE		FALSE
PODN	Q7Z5L7-3	-0.42	0.999051	423824	493230	787851	298823	333240	331926	TRUE	FALSE		FALSE
POSTN	Q15063	-0.2	0.999051	6.21806e+06	2.97989e+06	4.90532e+06	4.35358e+06	3.69381e+06	3.09184e+06	FALSE	FALSE		FALSE
PPA1	Q15181	-0.05	0.999051	2.42208e+07	1.30588e+07	1.37474e+07	1.27209e+07	3.3045e+07	7.97061e+06	FALSE	FALSE		FALSE
PPA2	Q9H2U2-2	-0.09	0.999051	1.41629e+07	5.58839e+06	5.45491e+06	7.82543e+06	7.38217e+06	6.17351e+06	FALSE	TRUE	TRUE	FALSE
PPIA	P62937	-0.72	0.793966	6.63739e+08	3.93477e+08	3.65843e+08	2.50973e+08	3.74635e+08	2.15585e+08	TRUE	FALSE		FALSE
PPIB	P23284	-0.89	0.588964	7.55146e+07	4.92281e+07	6.53626e+07	1.98665e+07	7.04572e+07	2.31546e+07	TRUE	FALSE		FALSE
PPM1A	P35813-3	-0.2	0.999051	1.47827e+06	791181	843550	716103	660225	529259	FALSE	FALSE		FALSE
PPM1F	P49593	-0.93	0.811292	287637	598571	460801		256342	228990	TRUE	FALSE		FALSE
PPP1CB	P62140	-0.47	0.97901	4.94391e+06	6.04975e+06	1.9007e+06	3.7804e+06	3.18238e+06	1.73731e+06	TRUE	FALSE		FALSE
PPP1R12A	O14974	-1.03	0.61521	2.61654e+06	2.48137e+06	235872	4.01049e+06	562384	1.5301e+06	TRUE	FALSE		FALSE
PPP1R14A	Q96A00	0.06	0.954516	2.75197e+06	1.54107e+06	1.0192e+06	2.18043e+06	1.01701e+06	2.17125e+06	FALSE	FALSE		FALSE
PPP1R7	Q15435	-0.07	0.999051	9.39675e+06	6.02948e+06	3.02936e+06	6.70874e+06	5.71343e+06	4.75798e+06	FALSE	FALSE		FALSE
PPP2R1A	P30153	-0.89	0.589323	1.15624e+07	1.68451e+07	1.01241e+07	7.58346e+06	7.09475e+06	7.37943e+06	TRUE	FALSE		FALSE
PRDX1	Q06830	0.17	0.941043	1.83263e+08	1.02031e+08	9.4086e+07	1.32171e+08	155805013	1.16405e+08	FALSE	FALSE		FALSE
PRDX2	P32119	0.36	0.813049	360863108	1.9822e+08	3.51308e+08	3.4109e+08	3.84386e+08	432967876	TRUE	FALSE		FALSE
PRDX3	P30048	-0.12	0.999051	4.04602e+07	1.91067e+07	2.50825e+07	2.97011e+07	2.92875e+07	1.96953e+07	FALSE	FALSE		FALSE
PRDX4	Q13162	-0.11	0.999051	1.07176e+07	5.28791e+06	7.18425e+06	5431099	1.28531e+07	5.27454e+06	FALSE	FALSE		FALSE
PRDX5	P30044	-0.97	0.499754	2.81929e+07	1.11296e+07	1.46044e+07	6.67808e+06	9.78228e+06	5.57004e+06	TRUE	FALSE		FALSE
PRDX6	P30041	0.35	0.818041	9.94749e+07	7.04965e+07	1.25129e+08	112999577	1.83887e+08	8.91951e+07	TRUE	TRUE	TRUE	FALSE
PRELP	P51888	-0.43	0.976014	9.00566e+07	1.93172e+08	199038112	1.83103e+08	8.70798e+07	1.21347e+08	TRUE	FALSE		FALSE
PRKACA	P17612	-0.25	0.999051	5.14166e+06	5.05432e+06	4.70841e+06	5.27433e+06	5.21618e+06	6.53935e+06	TRUE	FALSE		FALSE
PRKAR2A	P13861	-0.27	0.999051	7.16531e+06	6.90942e+06	2.89465e+06	6.0906e+06	5.57515e+06	4.24788e+06	TRUE	FALSE		FALSE
PRKAR2B	P31323	-0.11	0.999051	915078	1.0362e+06	1.94697e+06	1.10573e+06	545473	759192	FALSE	FALSE		FALSE
PRKCSH	K7ELL7	-0.44	0.964669	2.24386e+07	1.54937e+07	2.06624e+07	1.35391e+07	1.74006e+07	1.20921e+07	TRUE	FALSE		FALSE
PROCR	Q9UNN8	-0.91	0.745128	2.95231e+06	1.8984e+06	3.2172e+06	1.43816e+06	2.28894e+06	725087	TRUE	FALSE		FALSE
PRPH	P41219	0.4	0.773191	2.5595e+07	1.67454e+07	2.25118e+07	2.8435e+07	1.84102e+07	2.09426e+07	TRUE	FALSE		FALSE
PRPSAP2	O60256	-0.65	0.945176	956804		206967	189244		610330	TRUE	FALSE		FALSE
PRSS2	A6XMV9	-0.06	0.999051	3.22308e+07	4.44359e+07	3.21635e+07	40524556	2.66015e+07	3.02744e+07	FALSE	FALSE
PRSS3	P35030	0.23	0.897	7.74178e+07	760169		650765	4.93808e+06	2.09287e+06	TRUE	FALSE
PRTN3	P24158	-0.02	0.999051	2.50824e+07	5.11119e+07	1.57916e+07	2.92074e+07	2.1394e+07	2.26562e+07	FALSE	FALSE
PSIP1	O75475	-0.81	0.891883	1.16969e+06	606718	532861	655207	304110	467805	TRUE	FALSE		FALSE
PSMA1	P25786-2	-0.12	0.999051	3.16477e+07	1.69221e+07	1.96708e+07	1.84513e+07	2.71622e+07	1.66095e+07	FALSE	FALSE		FALSE
PSMA2	P25787	-0.28	0.999051	1.04792e+07	7.43242e+06	1.297e+07	8.3476e+06	7.68011e+06	8.45095e+06	TRUE	FALSE		FALSE
PSMA2	P25787	-0.28	0.999051	1.04792e+07	7.43242e+06	1.297e+07	8.3476e+06	7.68011e+06	8.45095e+06	TRUE	FALSE		FALSE
PSMA3	P25788	-0.1	0.999051	1.87455e+07	1.42171e+07	6.18531e+06	1.0975e+07	1.04076e+07	6.20833e+06	FALSE	FALSE		FALSE
PSMA4	P25789	-0.37	0.999051	881783	1.08572e+06	444196	625443	783209	680790	TRUE	FALSE		FALSE
PSMA5	P28066	-0.34	0.999051	3.0927e+07	1.10188e+07	1.78248e+07	1.28905e+07	2.34623e+07	1.60555e+07	TRUE	FALSE		FALSE
PSMA6	G3V5Z7	0.06	0.983723	1.80339e+07	8.60147e+06	1.02477e+07	9.51948e+06	1.78889e+07	1.00256e+07	FALSE	FALSE		FALSE
PSMA7	O14818	-0.09	0.999051	2.80013e+07	1.4537e+07	1.72334e+07	1.32555e+07	2.38059e+07	1.49536e+07	FALSE	FALSE		FALSE
PSMB1	P20618	-0.04	0.999051	1.5265e+07	7.28445e+06	7.16899e+06	1.00974e+07	1.06559e+07	7.36108e+06	FALSE	FALSE		FALSE
PSMB2	P49721	0.14	0.952377	1.32412e+07	7.48042e+06	4.16743e+06	1.17496e+07	1.05069e+07	7.3529e+06	FALSE	FALSE		FALSE
PSMB3	P49720	-0.2	0.999051	2.62187e+06	1.99066e+06	1.01463e+06	1.90251e+06	1.53204e+06	868728	FALSE	FALSE		FALSE
PSMB4	P28070	-0.19	0.999051	5.59179e+06	2.79356e+06	4.08656e+06	2.36392e+06	5.80612e+06	3.63229e+06	FALSE	FALSE		FALSE
PSMB6	P28072	-0.41	0.983723	8.53282e+06	9.19287e+06	1.37644e+07	6.0745e+06	1.02083e+07	6.61085e+06	TRUE	FALSE		FALSE
PSMB7	Q99436	-0.06	0.996606	1.79606e+06	650447	1.65523e+06	1.66351e+06	1.14601e+06	552981	FALSE	FALSE		FALSE
PSMB8	P28062	0.22	0.891638	4.88045e+06	1.2242e+06	397864	2.34348e+06	1.23941e+06	2.25361e+06	TRUE	FALSE		FALSE
PSMB9	P28065	-0.87	0.780398	6.79153e+06	1.4733e+06	1.338e+06	3.00585e+06	1.01668e+06	2.74927e+06	TRUE	FALSE		FALSE
PSMD11	O00231-2	-0.64	0.954516	755587	933430		263710	349522		TRUE	FALSE		FALSE
PSMD2	Q13200	-0.17	0.999051	623676	907290	865953	808377	635266	647063	FALSE	FALSE		FALSE
PSMD9	O00233	0.45	0.725746	1.26375e+08	2.06781e+08	1.22487e+08	200392400	1.67855e+08	2.35165e+08	TRUE	FALSE		FALSE
PSME1	Q06323	-0.31	0.999051	1.9219e+07	6.30627e+06	2.12671e+06	7.56359e+06	5.0285e+06	4.9446e+06	TRUE	FALSE		FALSE
PSME2	A0A087X1Z3	-0.22	0.999051	1.81446e+07	6.83111e+06	4.82523e+06	6.12524e+06	7.25077e+06	7.02798e+06	TRUE	FALSE		FALSE
PTBP1	A0A0U1RRM4	-0.96	0.517263	5.85245e+06	7.03905e+06	4.46046e+06	6.60048e+06	4.60099e+06	3.13364e+06	TRUE	FALSE		FALSE
PTER	Q96BW5	0.19	0.905151	1.18615e+06	382866	1.05945e+06		645526	1.01221e+06	FALSE	FALSE		FALSE
PTGDS	P41222	-0.05	0.999051	3.07444e+06	2.88208e+06	3.76903e+06	3.13073e+06	1.16861e+06	4.18341e+06	FALSE	TRUE	TRUE	FALSE
PTGFRN	Q9P2B2	0.58	0.710059	129559	769525		2.24715e+06	713739	129802	TRUE	FALSE		FALSE
PTGR1	Q14914	-0.34	0.999051	2.02777e+06	1.00563e+06	1.41074e+06	714678	6.47369e+06	539738	TRUE	FALSE		FALSE
PTMS	F5GXR3	-0.17	0.999051	1.91928e+07	1.29623e+07	1.38054e+07	1.04982e+07	1.68649e+07	1.76914e+07	FALSE	FALSE		FALSE
PTPA	A6PVN5	-1.1	0.663499	1.66888e+06	776543	512620	192964	117543	46198.3	TRUE	FALSE
PTPN11	Q06124	-0.25	0.999051	3.95419e+06	2.74856e+06	2.53412e+06	3.0241e+06	2.91389e+06	2.33681e+06	TRUE	FALSE		FALSE
PTX3	P26022	0.84	0.306012	1.79838e+06	521859	929855	2.65605e+06	2.62415e+06	1.85835e+06	TRUE	FALSE		FALSE
PURA	Q00577	-0.15	0.999051	3.0374e+06	4.1322e+06	2.42085e+06	2.98261e+06	2.7909e+06	2.7148e+06	FALSE	FALSE		FALSE
PYGB	P11216	-0.55	0.929234	6.95176e+06	1.04497e+07	2.91555e+06	4.29635e+06	3.31147e+06	3.87078e+06	TRUE	FALSE		FALSE
PYGL	P06737	-0.13	0.999051	3.43104e+07	2.52661e+07	3.96569e+07	2.86957e+07	7.75729e+07	2.00209e+07	FALSE	FALSE		FALSE
QDPR	P09417	0.39	0.780398	2.2141e+07	1.31437e+07	2.03447e+07	1.38701e+07	3.3226e+07	1.12385e+07	TRUE	FALSE		FALSE
RAB11A	P62491	-0.4	0.985024	1.11554e+07	6.38118e+06	4.53447e+06	7.39343e+06	4.03948e+06	5.4001e+06	TRUE	TRUE	FALSE	FALSE
RAB14	P61106	-0.36	0.999051	4.86151e+06	4.05733e+06	1.82829e+06	3.96349e+06	2.39968e+06	2.68302e+06	TRUE	TRUE	FALSE	FALSE
RAB1A	P62820	-1.96	0.0802371		705400	932457		215849	201564	TRUE	TRUE	TRUE	FALSE
RAB1B	Q9H0U4	-0.53	0.948173	6.88961e+06	5.22426e+06	4.42233e+06	4.74084e+06	2.72711e+06	4.24015e+06	TRUE	FALSE		FALSE
RAB5B	P61020	-0.05	0.999051	490181	507886		764661		305641	FALSE	FALSE		FALSE
RAB5C	P51148-2	0.1	0.964639	533936	1.81416e+06	295414	2.2353e+06	451162	459021	FALSE	FALSE		FALSE
RAB6A	P20340	-0.21	0.999051	1.76235e+06	433095		466590		323986	TRUE	FALSE		FALSE
RAB7A	P51149	0.01	0.999051	1.0165e+07	5.42133e+06	4.26493e+06	7.89612e+06	2.9717e+06	6.3041e+06	FALSE	FALSE		FALSE
RAB8A	P61006	-0.36	0.999051	532762	308875		384684		258935	TRUE	FALSE		FALSE
RAC1	P63000-2	-0.25	0.999051	1.22937e+07	9.9428e+06	1.06103e+07	1.32528e+07	9.46354e+06	7.86129e+06	TRUE	FALSE		FALSE
RACK1	P63244	-0.63	0.942463	3.97851e+06	2.76708e+06	1.49523e+06	2.2496e+06	1.26229e+06	1.19628e+06	TRUE	TRUE	FALSE
RAD23A	P54725	-0.48	0.999051	3.50204e+06	714133	1.35029e+06	1.99013e+06	1.79742e+06	1.81812e+06	TRUE	FALSE		FALSE
RAD23B	P54727	0.17	0.942463	1.43903e+07	8.57075e+06	8.09566e+06	1.38688e+07	1.29963e+07	6.54836e+06	FALSE	FALSE		FALSE
RALB	P11234-2	-0.19	0.999051	589408	1.43279e+06	1.46967e+06	1.38123e+06	379830	1.29692e+06	FALSE	FALSE		FALSE
RAN	J3KQE5	-0.31	0.999051	3.54897e+07	2.1355e+07	1.84138e+07	1.93616e+07	1.60458e+07	2.43744e+07	TRUE	FALSE		FALSE
RAP1B	P61224	-0.16	0.999051	1.36967e+07	1.68922e+07	1.20639e+07	1.43876e+07	9.1679e+06	1.30082e+07	FALSE	FALSE		FALSE
RARS	P54136	-0.86	0.851426		1.44007e+06	1.78441e+06	342563	570010	718971	TRUE	FALSE		FALSE
RBBP4	Q09028	-1.52	0.291584	630443	519064		137634	214369	28354.2	TRUE	FALSE		FALSE
RBMX	P38159	-0.14	0.999051	7.60831e+06	3.73232e+06	5.8914e+06	3.98309e+06	7.5132e+06	5.40504e+06	FALSE	FALSE		FALSE
RBP1	A0A0A0MQT0	-0.6	0.954516	3.8313e+06	2.6756e+06	1.77827e+06	749915	1.20308e+06	1.46215e+06	TRUE	FALSE		FALSE
RBP4	P02753	0.17	0.941043	9.46773e+06	1.06346e+07	1.84527e+07	11007284	2.0805e+07	1.29773e+07	FALSE	FALSE
RCSD1	Q6JBY9	-1.16	0.586833	1.81241e+06	136655	187884	94426.5	651818	513302	TRUE	FALSE		FALSE
RDX	P35241-5	-0.26	0.999051	2.91103e+06	2.93234e+06	1.95841e+06	2.53294e+06	3.32882e+06	3.02587e+06	TRUE	FALSE		TRUE
REEP5	Q00765	-0.16	0.999051	669129	997013	409289	756218	666770	390951	FALSE	FALSE		FALSE
REG1B	P48304	2.23	0.000133418		323778	579201	1188254	1.10215e+07	1.8444e+06	TRUE	FALSE
REXO2	Q9Y3B8	0.08	0.954516	1.50619e+06	1.36854e+06	919305	1.59632e+06	1.30103e+06	1.13198e+06	FALSE	FALSE		FALSE
RHOA	P61586	-0.59	0.897	1.30617e+07	8.5715e+06	4.70801e+06	4.19018e+06	7.26745e+06	2.98474e+06	TRUE	FALSE		FALSE
RIDA	P52758	0.08	0.959658	2.41702e+06	2.44512e+06	4.38761e+06	2.30856e+06	3.07452e+07	2.05848e+06	FALSE	FALSE
RNASE2	P10153	-0.11	0.999051	377710	588390		766365		250380	FALSE	TRUE	FALSE
RNASET2	A0A087WZM2	-1.27	0.43187	4.19278e+06	2.591e+06	1.1692e+06	415557	1.70093e+06	500409	TRUE	TRUE	TRUE	FALSE
RNH1	P13489	-0.62	0.886469	1.3833e+07	1.12354e+07	9.19266e+06	8.16504e+06	6.41675e+06	4.90161e+06	TRUE	FALSE		FALSE
RNPEP	Q9H4A4	-0.9	0.807635	2.68618e+06	2.31508e+06	1.03347e+06	381609	1.54942e+06	265892	TRUE	FALSE		FALSE
RPE	Q96AT9	0.28	0.84536	1.31958e+06	1.45328e+06	674161	933625	1.01264e+06	1.03282e+06	TRUE	FALSE		FALSE
RPL10	P27635	-0.81	0.793966	5.95253e+06	4.57089e+06	2.40443e+06	2.48556e+06	3.61594e+06	1.67137e+06	TRUE	FALSE		FALSE
RPL10A	P62906	-0.45	0.964639	1.51369e+07	1.11648e+07	8.83053e+06	1.19474e+07	8.94219e+06	6.5136e+06	TRUE	FALSE		FALSE
RPL11	P62913	-0.46	0.999051	4.09025e+06	3.35514e+06	3.14693e+06	2.624e+06	1.44845e+06	1.94789e+06	TRUE	FALSE		FALSE
RPL12	P30050	-0.24	0.999051	1.36024e+07	6.80318e+06	5.5014e+06	8.45376e+06	5.05285e+06	4.42154e+06	TRUE	FALSE		FALSE
RPL13	P26373	-0.67	0.892331	8.62773e+06	3.6664e+06	6.78034e+06	2.01651e+06	3.02671e+06	4.8494e+06	TRUE	FALSE		FALSE
RPL13A	M0QYS1	-0.23	0.999051	5.94784e+06	4.17357e+06	4.19702e+06	5.21249e+06	3.64038e+06	3.66408e+06	TRUE	FALSE		FALSE
RPL14	P50914	-0.21	0.999051	6.55458e+06	4.24275e+06	1.54465e+06	5.37032e+06	2.54654e+06	2.21963e+06	TRUE	FALSE		FALSE
RPL15	P61313	-0.66	0.84536	6.50527e+06	8.42931e+06	5.55829e+06	6.39689e+06	5.31337e+06	3.02809e+06	TRUE	FALSE		FALSE
RPL17	P18621-3	-0.81	0.822679	7.73846e+06	3.46241e+06	4.00069e+06	1.63679e+06	3.05516e+06	901172	TRUE	FALSE		FALSE
RPL18	J3QQ67	-0.21	0.999051	7.61566e+06	1.18706e+07	4.37848e+07	7.62265e+06	3.12207e+06	3.48278e+06	TRUE	FALSE		FALSE
RPL18A	Q02543	-0.27	0.999929	4.98122e+06	2.00149e+06	1.02572e+06	4.50506e+06	1.32118e+06	1.14093e+06	TRUE	FALSE		FALSE
RPL19	P84098	-0.71	0.877102	6.82108e+06	4.40536e+06	3.92679e+06	1.14826e+06	4.72964e+06	2.93288e+06	TRUE	FALSE		FALSE
RPL21	P46778	-0.1	0.999051	765936	1.43801e+06	1.31656e+06	1.60275e+06	1.50948e+06	1.03392e+06	FALSE	FALSE		FALSE
RPL22	P35268	-1.45	0.192811	7.82769e+06	5.45666e+06	1.98931e+06	1544508	2.38515e+06	1.57475e+06	TRUE	FALSE		FALSE
RPL26	P61254	-0.7	0.897	6.65523e+06	4.71126e+06	4.334e+06	822986	3.36804e+06	1.30492e+06	TRUE	FALSE		FALSE
RPL26L1	Q9UNX3	-0.23	0.999051	46436	48748.5			39164.9	42148.3	TRUE	FALSE		FALSE
RPL27	P61353	-0.68	0.835276	1.73501e+07	1.24972e+07	9.62486e+06	1.18558e+07	9.52691e+06	3.64177e+06	TRUE	FALSE		FALSE
RPL27A	P46776	-0.78	0.84536	3.93542e+06	2.8447e+06	3.03821e+06	905938	4.09303e+06	2.01031e+06	TRUE	FALSE		FALSE
RPL28	H0YKD8	-0.67	0.945176	1.40141e+06	754660	1.78256e+06	724666	726481	1.15461e+06	TRUE	FALSE		FALSE
RPL29	P47914	0.25	0.897	6.74254e+06	5.05435e+06	7.37836e+06	7.62619e+06	7.50383e+06	7.28757e+06	TRUE	FALSE		FALSE
RPL3	P39023	-0.2	0.999051	5.77382e+06	4.40532e+06	5.48626e+06	5.68245e+06	4.32968e+06	3.31513e+06	FALSE	FALSE		FALSE
RPL30	P62888	-0.86	0.826578	2.15027e+06	589590	1.91656e+06	1.14705e+06	1.02326e+06	642356	TRUE	FALSE		FALSE
RPL31	B7Z4C8	-1.33	0.378799	2.00335e+06	1.20825e+06	1.52837e+06	285151	1.19038e+06	971920	TRUE	FALSE		FALSE
RPL32	F8W727	-0.14	0.999051	2.60098e+06	1.2157e+06	1.08085e+06	1.97516e+06	1.20637e+06	921050	FALSE	FALSE		FALSE
RPL34	P49207	-0.98	0.718935	3.29779e+06	1.01063e+06	2.79554e+06	126282	1.40882e+06	1.35299e+06	TRUE	FALSE		FALSE
RPL35	P42766	-0.93	0.744501	3.20644e+06	3.24455e+06		592173	3.09566e+06	737011	TRUE	FALSE		FALSE
RPL38	P63173	-0.24	0.999051	3.65436e+06	4.10739e+06	1.27943e+06	1.30473e+06	2.28723e+06	2.35084e+06	TRUE	FALSE		FALSE
RPL4	P36578	-0.12	0.999051	1.40546e+07	9.832e+06	1.03142e+07	1.16716e+07	7.41692e+06	7.68569e+06	FALSE	FALSE		FALSE
RPL5	P46777	-0.45	0.963474	2.74258e+07	1.34904e+07	1.7655e+07	1.59315e+07	1.69375e+07	1.10046e+07	TRUE	FALSE		FALSE
RPL6	Q02878	-0.19	0.999051	2.28509e+07	1.50957e+07	1.52968e+07	1.98386e+07	1.15512e+07	1.1756e+07	FALSE	FALSE		FALSE
RPL7	P18124	-0.31	0.999051	6.74042e+07	1.66554e+07	1.12853e+07	1.86121e+07	9.08861e+06	8.73724e+06	TRUE	FALSE		FALSE
RPL7A	P62424	-0.73	0.784009	1.77531e+07	1.15428e+07	1.25322e+07	4.82792e+06	1.17951e+07	8.02967e+06	TRUE	FALSE		FALSE
RPL8	P62917	-1	0.473082	1.31577e+07	7.22327e+06	7.64302e+06	3.67086e+06	6632429	3.76831e+06	TRUE	FALSE		FALSE
RPL9	P32969	-1.14	0.524804	4.95134e+06	2.19989e+06	1.02937e+06	893071	1.00848e+06	393821	TRUE	FALSE		FALSE
RPLP0	P05388	-0.56	0.969561	3.51301e+06	2.56387e+06	839918	2051875	1.01278e+06	1182931	TRUE	FALSE		FALSE
RPLP2	P05387	-0.2	0.999051	1.86492e+07	8.65152e+06	3.03151e+06	1.65312e+07	6.09176e+06	5.53814e+06	FALSE	FALSE		FALSE
RPS10-NUDT3	A0A1W2PQS6	-0.37	0.999051	7.91627e+06	916142	2.48391e+06	988145	1.38807e+06	1.80452e+06	TRUE	FALSE		FALSE
RPS11	P62280	-0.14	0.999051	2.5523e+06	1.91305e+06	842477	1.34542e+06	5.71543e+06	3.04858e+06	FALSE	FALSE		FALSE
RPS12	P25398	-0.59	0.93628	6.03738e+06	2.58625e+06	5.2622e+06	3.09469e+06	2.70949e+06	3.80391e+06	TRUE	FALSE		FALSE
RPS13	P62277	-0.89	0.681965	8.77959e+06	7.30135e+06	4.37363e+06	1.04035e+06	4.76847e+06	2.48909e+06	TRUE	FALSE		FALSE
RPS14	P62263	-0.33	0.999051	7.23425e+06	3.48923e+06	6.34411e+06	2.77169e+06	3.85899e+06	4.79636e+06	TRUE	FALSE		FALSE
RPS15	K7ELC2	-0.67	0.896646	8.65416e+06	4.96669e+06	5.83583e+06	3.65362e+06	5.03127e+06	3.26798e+06	TRUE	FALSE		FALSE
RPS15A	P62244	-1.12	0.586833	3.59548e+06	2.22314e+06	907527	636432	1.69496e+06	264453	TRUE	FALSE		FALSE
RPS16	P62249	-0.68	0.891638	1.25287e+07	6.06526e+06	2.65645e+06	3.6089e+06	2.42181e+06	1.57477e+06	TRUE	FALSE		FALSE
RPS17	P08708	-0.68	0.897	5.95572e+06	3.057e+06	1.88904e+06	1.57835e+06	1.50086e+06	1.08892e+06	TRUE	FALSE		FALSE
RPS18	A0A0G2JQH2	-0.77	0.84536	9.98079e+06	3.40795e+06	2.60097e+06	1.99558e+06	3.04012e+06	1.92612e+06	TRUE	FALSE		FALSE
RPS18	P62269	-1.01	0.44449	1.91034e+07	6.23187e+06	8.4382e+06	4.23177e+06	7.53444e+06	4.94105e+06	TRUE	FALSE		FALSE
RPS19	M0R2L9	-0.6	0.918666	1.2795e+07	5.02819e+06	5.85555e+06	3.8646e+06	6.91713e+06	3.79935e+06	TRUE	FALSE		FALSE
RPS19	P39019	-0.64	0.865189	3.37221e+07	1.31547e+07	1.31817e+07	9.47694e+06	1.40442e+07	7.33392e+06	TRUE	FALSE		FALSE
RPS2	P15880	-1.75	0.0554647	1.15372e+07	6.05224e+06	2.60455e+06	793392	1.98456e+06	629099	TRUE	FALSE		FALSE
RPS20	P60866-2	-0.53	0.93628	1.7073e+07	7.57006e+06	5.16118e+06	5.16321e+06	6.95096e+06	4.92855e+06	TRUE	FALSE		FALSE
RPS21	P63220	-0.39	0.999051	8.80596e+06	3.39242e+06	2.26935e+06	4.14787e+06	2.95183e+06	2.82311e+06	TRUE	FALSE		FALSE
RPS23	P62266	-0.52	0.994262	1.63451e+06	970151	1.32055e+06	763989	681733	1.21025e+06	TRUE	FALSE		FALSE
RPS24	P62847-4	-1.6	0.182921	5.64067e+06	2.4117e+06	1.02521e+06	519322	1.36095e+06	376778	TRUE	FALSE		FALSE
RPS25	P62851	-1.05	0.559371	5.9658e+06	3.60379e+06	2.34459e+06	1.87307e+06		1.62285e+06	TRUE	FALSE		FALSE
RPS27A	P62979	-0.73	0.899258	1.10938e+06	241827	1.10361e+06	145315	953096	529669	TRUE	FALSE		FALSE
RPS28	P62857	-0.38	0.999051	5.92875e+06	1.82177e+06	1.76257e+06	1.73748e+06	1.95972e+06	1.78433e+06	TRUE	FALSE		FALSE
RPS3	P23396	-0.86	0.645991	3.80615e+07	1.7897e+07	2.74511e+07	1.11283e+07	2.00644e+07	2.16395e+07	TRUE	FALSE		FALSE
RPS3A	P61247	-0.74	0.828143	9.69547e+06	5.27503e+06	5.90104e+06	3.05861e+06	4.77511e+06	4.12342e+06	TRUE	FALSE		FALSE
RPS4X	P62701	-1.34	0.290283	9.7843e+06	3.98641e+06	2.51516e+06	1.30887e+06	2.15192e+06	1.30184e+06	TRUE	FALSE		FALSE
RPS5	P46782	-0.86	0.751945	6.84847e+06	3.41305e+06	3.10541e+06	1.21125e+06	3.01012e+06	2.60375e+06	TRUE	FALSE		FALSE
RPS6	P62753	-0.41	0.999051	5.94324e+06	3.67224e+06	2.89977e+06	771164	4.65312e+06	2.263e+06	TRUE	FALSE		FALSE
RPS7	P62081	-0.63	0.954516	922921	865067	466060	81761.7	458709		TRUE	FALSE		FALSE
RPS8	P62241	-0.85	0.651177	1.31164e+07	8.46723e+06	4.89236e+06	3.13609e+06	6.57281e+06	4.62308e+06	TRUE	FALSE		FALSE
RPS9	A0A024R4M0	-0.88	0.728508	1.00207e+07	6.72428e+06	3.76149e+06	461688	4.42875e+06	657138	TRUE	FALSE		FALSE
RPSA	A0A0C4DG17	-0.28	0.999051	4.83317e+07	2.08887e+07	1.79133e+07	1.89516e+07	2.2711e+07	1.64937e+07	TRUE	FALSE		FALSE
RRAS	P10301	-0.39	0.991063	9.16028e+06	1.70796e+07	934304	7.51907e+06	970457	8.35952e+06	TRUE	FALSE		FALSE
RRBP1	Q9P2E9	-0.28	0.999051	3.43293e+06	1.76444e+06	332061	348373	4.00946e+06	866055	TRUE	FALSE		FALSE
RSU1	Q15404	-0.09	0.999051	1.43674e+07	2.88369e+07	9.39732e+06	2.54905e+07	1.29373e+07	1.05075e+07	FALSE	FALSE		FALSE
RTCB	Q9Y3I0	-1.37	0.355088	2.08112e+06	3.08502e+06	2.45816e+06	832376	1.03522e+06	323356	TRUE	FALSE		FALSE
RTN4	Q9NQC3	-0.25	0.999051	7.65279e+06	9.2609e+06	5.64534e+06	8.95512e+06	5.16421e+06	3.90625e+06	TRUE	FALSE		FALSE
S100A10	P60903	0.01	0.999051	1.32358e+07	1.00726e+07	1.77799e+07	1.04339e+07	1.41562e+07	1.39246e+07	FALSE	FALSE		FALSE
S100A11	P31949	0	0.97901	2.76851e+06	1.73334e+06	1.41137e+06	2.28329e+06	2.30412e+06	922653	FALSE	FALSE		FALSE
S100A13	Q99584	0.08	0.97901	7.79082e+06	4.45235e+06	6.30371e+06	5.48691e+06	7.89476e+06	5.61036e+06	FALSE	FALSE		FALSE
S100A4	P26447	-0.27	0.999051	2.96412e+07	2.2449e+07	1.35774e+07	2.01705e+07	2.13649e+07	1.40617e+07	TRUE	FALSE		FALSE
S100A6	P06703	-0.37	0.994262	6.47644e+06	6.30078e+06	1.34578e+07	7.25619e+06	7.63321e+06	6.59715e+06	TRUE	FALSE		FALSE
S100A8	P05109	-0.94	0.794673	5.0172e+06	522760	1.54817e+06	455254	268086		TRUE	FALSE		FALSE
S100A9	P06702	-1.97	0.0244919	1.69143e+07	849686	3.50602e+06	101319	2.50103e+06	522959	TRUE	FALSE		FALSE
S100B	P04271	0.76	0.360025	1.06723e+07	2.80312e+07	1.66207e+07	3.42267e+07	2.90592e+07	4.71624e+07	TRUE	FALSE		FALSE
SAA1	P0DJI8	-1.79	0.0160205	1.91028e+06	447678055	4.48247e+07	1.51962e+07	7.49925e+06	4.99241e+07	TRUE	FALSE
SAA2	P0DJI9	-1.18	0.441069	79165.6	5.44372e+07	3.91254e+06	845180	476173	8.6202e+06	TRUE	FALSE
SAA2-SAA4	A0A096LPE2	-0.59	0.897	4.67372e+06	7.3538e+06	9.64544e+06	4.64286e+06	4.4628e+06	5.74578e+06	TRUE	FALSE
SARS	Q5T5C7	-0.23	0.999051	2.68535e+06	1.38706e+06	420054	1.50242e+06	2.31261e+06	1.58518e+06	TRUE	FALSE		FALSE
SCG2	P13521	1.12	0.153593	625513	1.2388e+06	221438	2.26757e+06		2.06525e+06	TRUE	FALSE		FALSE
SCP2	P22307	0.58	0.70597	454896	158722	837425	290724	2.03937e+06	427055	TRUE	FALSE		FALSE
SCRN1	Q12765-2	-1.11	0.514705	3.48094e+06	3.88322e+06	2.46098e+06	1.63085e+06	1.11722e+06	1.79009e+06	TRUE	FALSE		FALSE
SCRN2	J3QL71	-0.25	0.999051	7.21208e+06	1.07482e+06	5.65058e+06	1.84874e+06	6.63747e+06	3.73737e+06	TRUE	FALSE		FALSE
SDHA	P31040	-0.01	0.983723	1.59426e+06	1.45739e+06	1.49088e+06	1.70395e+06	914545	686497	FALSE	FALSE		FALSE
SDHB	P21912	-0.31	0.999051	2.21169e+06	713039	2.23516e+06	2.18224e+06	935165	412392	TRUE	FALSE		FALSE
SEC31A	D6REX3	-1.42	0.378799	767205	427191	245864	63499.4	55160.1	179023	TRUE	FALSE		FALSE
SELENBP1	Q13228-4	0.21	0.909486	1.63094e+08	106088329	1.05347e+08	1.52e+08	1.64579e+08	1.4353e+08	TRUE	FALSE		FALSE
SELENOM	Q8WWX9	0.22	0.897	2.21246e+06	1.16412e+06	347783	1.8547e+06	1.56024e+06	1.35908e+06	TRUE	FALSE
SEPHS1	P49903	0.22	0.93628	1.58937e+06	410791	413857	481621	596804		TRUE	FALSE		FALSE
2021-09-10	B5ME97	-0.53	0.993934	2.19249e+06	920426	239906	590974		249678	TRUE	FALSE		FALSE
2021-09-11	Q9NVA2-2	-0.13	0.999051	2.1844e+07	12341164	1.44588e+07	1.81285e+07	1.53966e+07	1.33286e+07	FALSE	FALSE		FALSE
2021-09-02	Q15019-2	-0.17	0.999051	3.70653e+07	1.80256e+07	1.67286e+07	2.41409e+07	1.61516e+07	1.58027e+07	FALSE	FALSE		FALSE
2021-09-07	E7EPK1	-0.29	0.999051	3.08892e+07	1.47312e+07	1.13729e+07	1.88612e+07	1.36284e+07	1.10057e+07	TRUE	FALSE		FALSE
2021-09-09	Q9UHD8	-0.09	0.999051	1.53937e+07	5.57067e+06	6.39132e+06	9.30759e+06	5.20348e+06	4.30525e+06	FALSE	FALSE		FALSE
SERBP1	Q8NC51	-0.01	0.999051	6.54371e+06	4.4067e+06	1.41732e+06	6.5281e+06	5.75102e+06	4.11542e+06	FALSE	FALSE		FALSE
SERPINA1	P01009	-0.89	0.603229	9.04697e+08	4982988984	3217706706	1488876480	1785924373	2048314218	TRUE	TRUE	TRUE	FALSE
SERPINA3	P01011	-1.42	0.118252	4.08033e+07	6.16908e+08	3.47088e+08	9.83087e+07	7.27408e+07	180169038	TRUE	FALSE		FALSE
SERPINA6	P08185	0.01	0.973176	1.20656e+06	1.8422e+06	2.09103e+06	1.92693e+06	98331.7	2.07241e+06	FALSE	FALSE
SERPINA7	P05543	-0.4	0.999051		2.58815e+06	1.68734e+06	1.83753e+06	1.08771e+06	660772	TRUE	FALSE
SERPINB1	P30740	-0.81	0.78556	5.90762e+06	5.72291e+06	4.97992e+06	1.73415e+06	3.71491e+06	2.77494e+06	TRUE	FALSE		FALSE
SERPINB6	A0A087X1N8	-0.44	0.964669	1.28379e+07	1.59943e+07	6.01334e+06	9.57916e+06	820877	6.90798e+06	TRUE	FALSE		FALSE
SERPINB9	P50453	-0.66	0.84536	1.30255e+07	8.59053e+06	4.74136e+06	4.90433e+06	2.64918e+06	3.36287e+06	TRUE	FALSE		FALSE
SERPINC1	P01008	-0.03	0.999051	3.45168e+07	4.85564e+07	6.77987e+07	5.06249e+07	5.04398e+07	4.71653e+07	FALSE	FALSE
SERPIND1	P05546	0.19	0.897	964939	1.31396e+06	1.98857e+06	1.09347e+06	2.22405e+06	1.75722e+06	FALSE	FALSE
SERPINF1	P36955	-0.53	0.9598	4.48405e+06	1.16793e+07	5.08649e+06	6.20696e+06	3.36911e+06	2.71283e+06	TRUE	FALSE		FALSE
SERPINF2	P08697	-0.69	0.891638	989506	7.14844e+06	5.84903e+06	4.26652e+06	2.76596e+06	1.75374e+06	TRUE	FALSE		FALSE
SERPING1	P05155-3	-0.28	0.999051	2.23281e+07	9.10794e+07	5.17869e+07	5.46724e+07	3.93753e+07	3.92757e+07	TRUE	FALSE		FALSE
SET	Q01105	-0.44	0.967573	1.32409e+07	6.09745e+06	6.0996e+06	5.99492e+06	4.98774e+06	5.81694e+06	TRUE	FALSE		FALSE
SFPQ	P23246	0.14	0.928773	1.19254e+06	2.23129e+06	1.22005e+06	1.50589e+06	1.40492e+06	1.27145e+06	FALSE	FALSE		FALSE
SGSH	P51688	-0.25	0.999051	1.90877e+06	477015	300593		404628	396502	TRUE	TRUE	FALSE	FALSE
SH3BGRL	O75368	0.21	0.920816	2.89722e+07	2.89777e+07	1.98914e+07	3.99712e+07	1.42189e+07	2.49749e+07	TRUE	FALSE		FALSE
SH3BGRL3	Q9H299	-0.77	0.745149	2.5816e+07	1.01418e+07	1.86112e+07	6.65521e+06	1.16867e+07	6.53242e+06	TRUE	FALSE		FALSE
SKP1	P63208	-0.03	0.999051	1.12933e+06	402502	386397	1.18046e+06	536301	155716	FALSE	FALSE		FALSE
SLC25A3	Q00325	-0.54	0.983723	1.25172e+06	1.6788e+06	417672	1.82682e+06	286846	275088	TRUE	FALSE		FALSE
SLC25A5	P05141	-0.22	0.999051	1.26498e+06	4.5124e+06	731199	1.65476e+06	449119	920060	TRUE	FALSE		FALSE
SLC4A1	P02730	0.59	0.518221	1.66768e+06	4.16922e+06	2.22043e+06	1.20729e+07	1.69488e+06	2.64622e+06	TRUE	FALSE
SLC9A3R1	O14745	-1.28	0.475597	1.2254e+06	367951	480978		504965	573279	TRUE	FALSE		FALSE
SLMAP	Q14BN4	-0.37	0.999051	1.26901e+06	2.40421e+06	154776	2.87289e+06	116252	251905	TRUE	FALSE		FALSE
SMS	P52788	-2.14	0.0265556	1.6571e+06	4.02024e+06	1.3784e+06	155452	150091		TRUE	FALSE		FALSE
SMTN	A0A087X1R1	-0.17	0.999051	2.27813e+07	1.33657e+07	1.11611e+07	3.11356e+07	7.79969e+06	2.01271e+07	FALSE	FALSE		FALSE
SNCA	P37840	0.87	0.281376	2.83173e+06	2.66316e+06	779611	8.94027e+06	5.25372e+06	4.16455e+06	TRUE	TRUE	TRUE	FALSE
SNCG	O76070	0.49	0.672007	1.85946e+07	6.92484e+06	6.14031e+06	1.74884e+07	1.69753e+07	7.17126e+06	TRUE	FALSE		FALSE
SNRPD1	P62314	0.28	0.867806	1.43388e+06	1.16589e+06	768911	1.7845e+06	1.69936e+06	1.06642e+06	TRUE	FALSE		FALSE
SNRPD3	P62318	0.37	0.745149	2.67387e+06	1.73639e+06	1.52466e+06	2.67127e+06	2.2981e+06	1.02418e+06	TRUE	FALSE		FALSE
SNRPE	P62304	0.66	0.456459	2.19263e+06	837207	548967	1.32271e+06	1.34963e+06	1.05401e+06	TRUE	FALSE		FALSE
SNX5	Q9Y5X3	-0.2	0.999051	2.41351e+06	1.06234e+06	1.2306e+06	1.54681e+06	1.5855e+06	479216	FALSE	FALSE		FALSE
SNX6	A0A0A0MRI2	-1.3	0.426036	1.02261e+06	2.77054e+06	2.10026e+06	452023	501630	195286	TRUE	FALSE		FALSE
SOD1	P00441	0.38	0.792492	6.27251e+07	4.22542e+07	3.83605e+07	5.38585e+07	7.25672e+07	4.23555e+07	TRUE	FALSE		FALSE
SOD2	P04179	-0.15	0.999051	1.329e+08	8.79334e+07	9.25061e+07	8.14086e+07	1.03525e+08	6.16902e+07	FALSE	FALSE		FALSE
SOD3	P08294	-0.29	0.999051	7.47412e+07	5.72559e+07	7.81931e+07	96269677	4.63476e+07	5.17476e+07	TRUE	FALSE		FALSE
SORBS1	Q9BX66-11	0.81	0.316506	1.45663e+07	5.56099e+06	1.12143e+07	3.37091e+07	2.23979e+07	7.64158e+06	TRUE	FALSE		FALSE
SORBS2	O94875-11	0.78	0.340115	7.17215e+06	4.47131e+06	5.73371e+06	1.56448e+07	7.22114e+06	1.19628e+07	TRUE	FALSE		FALSE
SORBS2	O94875-7	0.42	0.793966	421219	1.522e+06	467293	844139	789976	1417682	TRUE	FALSE		FALSE
SORD	Q00796	0.45	0.732009	1.9265e+06	2.31431e+06	459660	1.12966e+06	1.59776e+07	1.10269e+06	TRUE	FALSE		FALSE
SPARCL1	Q14515	-0.28	0.999051	167038	124811	237312	147723		128568	TRUE	FALSE		FALSE
SPON1	Q9HCB6	0.01	0.993934	478136	1.68929e+06	881280	792267	617450	472031	FALSE	FALSE		FALSE
SPR	P35270	0	0.994262	649292	581589	414136	563261	735531	488563	FALSE	FALSE		FALSE
SPTAN1	A0A0D9SGF6	0.23	0.897	1.12328e+08	6.36498e+07	6.40581e+07	1.21349e+08	1.25643e+08	6.69753e+07	TRUE	FALSE		FALSE
SPTBN1	Q01082	0.2	0.927702	3.96808e+07	1.43323e+07	1.70802e+07	3.23742e+07	4.00532e+07	1.39584e+07	FALSE	FALSE		FALSE
SRI	P30626	0.03	0.97901	3.87014e+06	2.46095e+06	1.95781e+06	2.46468e+06	1.82604e+06	2.28787e+06	FALSE	FALSE		FALSE
SRSF3	P84103	0.69	0.431281	2.7034e+06	1.25714e+06	1.3045e+06	2.11145e+06	2.05601e+06	2.14772e+06	TRUE	FALSE		FALSE
SSB	P05455	-0.94	0.695483	3.34208e+06	6.36611e+06	5.06699e+06	1.65873e+06	1.527e+06	1.20341e+06	TRUE	FALSE		FALSE
SSBP1	Q04837	-0.31	0.999051	8.7066e+06	4.34418e+06	2.92383e+06	3.66959e+06	4.99876e+06	4.46943e+06	TRUE	FALSE		FALSE
ST13	P50502	0.03	0.994837	3.06487e+07	2.13514e+07	1.61958e+07	3.09969e+07	2.05584e+07	2.36816e+07	FALSE	TRUE	TRUE	FALSE
STEAP3	Q658P3-2	-1.24	0.378799	3.18756e+06	934804	4.78116e+07	390176	3.72394e+06	1.91152e+07	TRUE	FALSE		FALSE
STIP1	P31948	0.06	0.985024	4.85428e+07	2.75403e+07	2.25103e+07	3.21353e+07	2.99662e+07	2.98909e+07	FALSE	FALSE		FALSE
STMN1	P16949-2	-0.31	0.999051	1.77827e+06	1.08051e+06	1.27957e+06	510212	834660	1.3767e+06	TRUE	FALSE		FALSE
STOM	P27105	-0.93	0.751769	2.12254e+06	3.3887e+06	582983	8.37063e+06	209887	1.18002e+06	TRUE	FALSE		FALSE
STX7	O15400	0.39	0.782865	1.80359e+06	497188	660918	809884	1.91378e+06		TRUE	TRUE	TRUE	FALSE
SUB1	P53999	-0.7	0.896646	8.04342e+06	2.74572e+06	6.51251e+06	1.08388e+06	6.30386e+06	1.75731e+06	TRUE	FALSE		FALSE
SUCLG1	P53597	-0.35	0.999051	232890	2.24684e+06	269580		302666	116573	TRUE	FALSE		FALSE
SUMO2	P61956	-0.48	0.954516	1.10564e+07	5.48079e+06	5.98077e+06	6.15565e+06	4.59394e+06	4.28773e+06	TRUE	FALSE		FALSE
SUOX	P51687	0.36	0.818041	644220	2.91916e+06	760618	827406	3.38216e+06	724723	TRUE	FALSE		FALSE
SYNCRIP	O60506	-0.76	0.745149	1.16345e+07	9.61385e+06	4.22201e+06	5.44173e+06	6.40028e+06	4.48537e+06	TRUE	FALSE		FALSE
SYNM	O15061	-0.91	0.794673	5.13228e+06	964261	1.76429e+06	4.18999e+06	1.51602e+06	493047	TRUE	FALSE		FALSE
SYNPO2	Q9UMS6-2	-0.05	0.999051	2.30642e+07	2.41169e+07	5.48451e+06	3.82493e+07	3.6024e+07	1.70311e+07	FALSE	FALSE		FALSE
SYNPO2	Q9UMS6	-0.26	0.999051	1.98066e+06	1.63476e+06		4158011	1.12179e+06	1.50551e+06	TRUE	FALSE		FALSE
TAF15	Q92804	-0.05	0.994262	1.99352e+06	1.74895e+06	1.03572e+06	1.69011e+06	1.88676e+06	1.28719e+06	FALSE	FALSE		FALSE
TAGLN	Q01995	-0.11	0.999051	1690069153	2131924962	5.70482e+08	2118775612	8.60325e+08	9.08059e+08	FALSE	FALSE		FALSE
TAGLN2	P37802-2	-0.45	0.963474	3.71225e+07	2.72296e+07	1.67923e+07	2.57026e+07	2.06031e+07	1.07746e+07	TRUE	FALSE		FALSE
TALDO1	P37837	-0.23	0.999051	180168793	6.52807e+07	9.89842e+07	69323002	8.60046e+07	8.35214e+07	TRUE	FALSE		FALSE
TANGO2	Q6ICL3-4	-0.18	0.999051	780492		648115	334848	640130	416531	FALSE	FALSE		FALSE
TARS	P26639-2	0.27	0.883941	2.52929e+06	732509	716233	404410	2.08192e+06	996306	TRUE	FALSE		FALSE
TBCA	E5RJD8	0.16	0.942463	4.08805e+07	1.49919e+07	4.05014e+07	1.88354e+07	3.86615e+07	4.07569e+07	FALSE	FALSE		FALSE
TCHH	Q07283	0	0.999051	217341		801588		580639	299760	FALSE	FALSE
TCP1	P17987	-0.57	0.941043	8.86668e+06	5.45431e+06	3.17269e+06	2.10684e+06	3.65842e+06	3.66111e+06	TRUE	FALSE		FALSE
TES	Q9UGI8	-1.72	0.0376544	9.94157e+06	2.25356e+07	2.53175e+06	3.1311e+06	1.08277e+06	899591	TRUE	FALSE		FALSE
TF	P02787	0.47	0.706604	7.10449e+07	1.9862e+08	8.07251e+07	1.11971e+08	1.19691e+08	1.65187e+08	TRUE	FALSE		FALSE
TFG	Q92734	0.26	0.891638	5.42427e+06	1.85559e+06	1.66157e+06	4.27532e+06	4.92034e+06	2.0113e+06	TRUE	FALSE		FALSE
TGFBI	Q15582	0.21	0.916994	1.0209e+07	1.3024e+07	6.98394e+06	1.06641e+07	2.52254e+07	1.05495e+07	TRUE	FALSE		FALSE
THBS1	P07996	1.14	0.111718	1.862e+06	2.75924e+06	3.58549e+06	591863	8.05901e+06		TRUE	FALSE		FALSE
THY1	E9PNQ8	0.34	0.794673	2.64501e+06	1.16011e+06	374777	2.70483e+06	1.13431e+06	2.13435e+06	TRUE	FALSE		FALSE
THYN1	Q9P016	-0.68	0.942463	1.63382e+06	218421	304980	505036	161784		TRUE	FALSE		FALSE
TKFC	Q3LXA3	0.18	0.925372	1.11406e+06	799312	1.3583e+06	255196	8.69779e+06	498534	FALSE	FALSE
TKT	P29401	0.21	0.916994	2.3808e+08	8.84747e+07	2.92248e+08	1.4583e+08	3.78368e+08	1.75195e+08	TRUE	FALSE		FALSE
TLN1	Q9Y490	-0.63	0.881312	2.15733e+08	175930886	8.796e+07	152696510	1.03264e+08	5.18383e+07	TRUE	FALSE		FALSE
TMA7	Q9Y2S6	-0.93	0.825367	151998		430849		45562.3	393537	TRUE	FALSE		FALSE
TMEM189-UBE2V1	I3L0A0	-0.15	0.999051	1.68424e+07	5.43339e+06	6.18751e+06	1.19821e+07	9.44707e+06	1.24768e+07	FALSE	FALSE
TMPO	P42166	0.13	0.945176	8.21433e+06	2.7834e+06	1.29856e+06	6.48165e+06	2.97009e+06	4.23974e+06	FALSE	FALSE		FALSE
TMSB10	P63313	-0.43	0.971631	2.38298e+07	1.21609e+07	1.04078e+07	1.18126e+07	1.13348e+07	1.02821e+07	TRUE	FALSE		FALSE
TMSB4X	P62328	-0.48	0.948671	129951846	7.31765e+07	4.42755e+07	6.1346e+07	4.38315e+07	4.45739e+07	TRUE	FALSE		FALSE
TNC	P24821	-0.18	0.999051	812315	2.11908e+06		3547295	6.76369e+06	381164	FALSE	FALSE		FALSE
TNS1	Q9HBL0	0.7	0.414683	1.58087e+07	7.95933e+06	8.66277e+06	2.72326e+07	2.42647e+07	1.171e+07	TRUE	FALSE		FALSE
TNXB	P22105-4	0.74	0.414683	3.30128e+06	3.08527e+06	6.28715e+06	5.40687e+06	2.22272e+07	5.12315e+06	TRUE	FALSE		FALSE
TPD52L2	O43399-7	0.05	0.97901	4.163e+06	3.57697e+06	3.10578e+06	3.86345e+06	4.10021e+06	3.17191e+06	FALSE	FALSE		FALSE
TPI1	P60174	-0.24	0.999051	4.67928e+08	2.08668e+08	2.61247e+08	2.11283e+08	2.33926e+08	2.41365e+08	TRUE	FALSE		FALSE
TPM1	P09493-3	0.85	0.274723	3.79972e+06	7.49531e+06	2.65889e+06	1.45253e+07	9.06387e+06	8.32223e+06	TRUE	FALSE		FALSE
TPM1	P09493-7	0.04	0.994262	5.1394e+08	4.795e+08	179148004	7.17922e+08	4.14144e+08	472169929	FALSE	FALSE		FALSE
TPM2	P07951-2	0.42	0.745149	1214396505	1251981271	4.83671e+08	1948681797	1135157320	1393257168	TRUE	FALSE		FALSE
TPM2	U3KQK2	-1.39	0.414683	659843	194695	727902	179224	200609	278703	TRUE	FALSE		FALSE
TPM3	P06753-5	0.12	0.9598	2.93509e+07	1.008e+07	1.71154e+07	1.56204e+07	2.44631e+07	1.28213e+07	FALSE	FALSE		FALSE
TPM4	P67936	0.15	0.945176	1.64286e+07	7.23564e+06	1.2806e+07	1.12364e+07	1.7183e+07	9.62794e+06	FALSE	FALSE		FALSE
TPM4	P67936-2	0.11	0.963474	4.37938e+07	1.327e+07	2.75543e+07	3.15297e+07	3.19922e+07	1.99695e+07	FALSE	FALSE		FALSE
TPP1	O14773	0.06	0.9598	1.82283e+06	2.49242e+06	2.92234e+06	2.58117e+06	3.50841e+06	1.88628e+06	FALSE	TRUE	FALSE	FALSE
TPP2	Q5VZU9	0	0.999051	1.15456e+06	439742	221593	414538	562145	439593	FALSE	FALSE		FALSE
TPPP	O94811	-0.01	0.986994	1.59702e+06	2.22212e+06	1.07403e+06	539739	1.57292e+06	1.99566e+06	FALSE	FALSE		FALSE
TPPP3	Q9BW30	0.2	0.928678	8.57238e+06	5.87128e+06	3.81559e+06	6.89548e+06	5.77937e+06	1.1204e+07	FALSE	FALSE		FALSE
TPSB2	A0A087WUI4	0.22	0.897	2.54865e+07	8.39177e+07	3.76891e+07	7.52601e+07	4.99523e+07	3.25818e+07	TRUE	FALSE		FALSE
TPT1	A0A0B4J2C3	-1.56	0.133421	5.21892e+06	5.47363e+06	6.95815e+06	1.60067e+06	1.56151e+06	934493	TRUE	FALSE		FALSE
TRIR	Q9BQ61	-0.28	0.999051	1.03961e+06	512033		616943	519835	326625	TRUE	FALSE
TROVE2	P10155	-0.18	0.999051	3.95493e+06	3.1306e+06	1.26806e+06	2.89122e+06	1.80501e+06	1.59374e+06	FALSE	FALSE		FALSE
TSN	Q15631	-0.33	0.999051	1.27896e+06	1.2123e+06	659853	848386	170355	634942	TRUE	FALSE		FALSE
TSNAX	Q99598	-1.06	0.710059	2.1298e+06	383394	314784	1.25359e+06	866237	613197	TRUE	FALSE		FALSE
TST	Q16762	-0.33	0.999051	1.78949e+07	7.10812e+06	1.76508e+07	3.98542e+06	1.74247e+07	7.25401e+06	TRUE	FALSE		FALSE
TSTA3	Q13630	-0.43	0.999051	1.39832e+06	1.05123e+06	1.06275e+06	637126	825609	1.03755e+06	TRUE	FALSE		FALSE
TTN	A0A0A0MTS7	0.48	0.747816		121660	177434	135993	296838	207394	TRUE	FALSE		FALSE
TTR	P02766	0.06	0.985024	157601356	7.34599e+07	1.59529e+08	1.0538e+08	2.6548e+08	1.12842e+08	FALSE	FALSE
TUBA1C	F5H5D3	-0.7	0.815491	8.14978e+07	1.33056e+08	2.5341e+07	5.46962e+07	2.0382e+07	5.54098e+07	TRUE	FALSE		FALSE
TUBB	P07437	-0.91	0.570953	1.11978e+07	1.92849e+07	2.40641e+06	5.59583e+06	455216	5.969e+06	TRUE	FALSE		FALSE
TUBB2A	Q13885	-0.39	0.994262	1.49003e+07	8.71916e+07	3.71628e+06	6.03324e+06	1.03011e+06	9.79494e+06	TRUE	FALSE		FALSE
TUBB4A	P04350	-0.53	0.954516	5.1997e+06	8.30128e+06	2.05833e+06	3.60334e+06	1.54861e+06	4.13306e+06	TRUE	FALSE		FALSE
TUBB4B	P68371	-0.57	0.897	7.20612e+07	1.34018e+08	2.89262e+07	5.89626e+07	2.29959e+07	5.6596e+07	TRUE	FALSE		FALSE
TWF2	Q6IBS0	-1.11	0.643575	1.51357e+06	1.02313e+06	1.08763e+06	364514	841375	340944	TRUE	FALSE		FALSE
TXN	P10599	0.09	0.973757	3.77828e+07	2.30138e+07	2.34239e+07	24171755	4.29939e+07	2.52746e+07	FALSE	FALSE		FALSE
TXNDC17	Q9BRA2	-0.57	0.897	9.44707e+06	7.10237e+06	5.5548e+06	4.72917e+06	7.58839e+06	3.68711e+06	TRUE	FALSE		FALSE
TXNDC5	Q8NBS9	-1.8	0.0149189	2.16294e+07	1.48616e+07	14281272	1.87669e+06	3.89079e+06	3.14347e+06	TRUE	TRUE	FALSE	FALSE
TXNL1	O43396	-1.21	0.445037	2.76649e+06	3.72345e+06	1.24942e+06	1.06342e+06	1.34916e+06	540383	TRUE	FALSE		FALSE
TXNRD1	Q16881	0.25	0.897		962681	424510	491892	741985	1.16918e+06	TRUE	FALSE		FALSE
TYMP	P19971	-0.45	0.97901	1.26367e+07	5.58543e+06	4.86097e+06	2.54566e+06	6.87904e+06	4.20475e+06	TRUE	FALSE		FALSE
UBA1	P22314	-1.86	0.00969224	2.36573e+07	5.34764e+07	2.35661e+07	5.48217e+06	5.2015e+06	4.1927e+06	TRUE	FALSE		FALSE
UBA3	Q8TBC4	-1.33	0.442815	560370	539682		354450	107781	96819.3	TRUE	FALSE		FALSE
UBC	F5H265	-0.43	0.973757	5.16978e+08	2.45318e+08	2.49583e+08	2.19287e+08	1.94869e+08	2.66496e+08	TRUE	FALSE		FALSE
UBE2I	B0QYN7	0.07	0.97901	2.97095e+07	8.40856e+06	2.09612e+07	6.25623e+06	3.25685e+07	1.34504e+07	FALSE	FALSE		FALSE
UBE2L3	P68036-3	0.25	0.896646	3.86833e+06	4.41376e+06	1.52503e+06	4.60697e+06	3.50766e+06	2.05087e+06	TRUE	FALSE		FALSE
UBE2N	P61088	-0.33	0.999051	1.01351e+07	7.41312e+06	3.52274e+06	7.4619e+06	5.59215e+06	4.50691e+06	TRUE	FALSE		FALSE
UBE2V2	Q15819	-0.29	0.999051	619595	533357		531277	414991		TRUE	FALSE		FALSE
UCHL1	P09936	-0.74	0.773383	4.32937e+07	4.4617e+07	2.22263e+07	2.60225e+07	1.56391e+07	2.31166e+07	TRUE	TRUE	FALSE	FALSE
UFC1	Q9Y3C8	-0.97	0.776922	888000	1.21695e+06	959039	151897	608865		TRUE	FALSE		FALSE
UFD1	Q92890-1	-0.18	0.999051	578045	150464	262736	445074	679677	115071	FALSE	FALSE
UFM1	P61960	0.43	0.728508	1.81193e+06	922166	1.03172e+06	1.19307e+06	1.88867e+06	530673	TRUE	FALSE		FALSE
UGDH	O60701	0.84	0.290679	1.27825e+07	1.69802e+07	6.3045e+06	1.00959e+07	1.64887e+07	8.52504e+06	TRUE	FALSE		FALSE
UGP2	E7EUC7	0.17	0.942463	2.34596e+07	2.18213e+07	2.10592e+07	1.70182e+07	1.2625e+08	1.26783e+07	FALSE	FALSE		FALSE
UPB1	Q9UBR1	0.28	0.894101	145117	521956			8.19671e+06	79127.3	TRUE	FALSE
UROD	P06132	0.48	0.738943	1.19738e+06	580806	647587	835448	823639	809701	TRUE	FALSE		FALSE
USP14	P54578	-0.8	0.897	2.04782e+06	1.97743e+06	1.86109e+06	215120	212522	459338	TRUE	FALSE		FALSE
USP5	P45974	-0.57	0.97901		1.38848e+06	197503		167414	57629.1	TRUE	TRUE	TRUE	FALSE
Uncharacterized protein (Fragment) OS=Homo sapiens OX=9606	A0A0J9YY99	0.56	0.579149	5.58864e+06	1.85606e+07	5.46031e+06	12002463	9.24104e+06	10061428	TRUE	FALSE
Uncharacterized protein (Fragment) OS=Homo sapiens OX=9606	L7N2F9	0.36	0.813049	877736	943668	432078	1.48213e+06	1.00479e+06	1.04196e+06	TRUE	FALSE
Uncharacterized protein (Fragment) OS=Homo sapiens OX=9606	H0YHG0	0.03	0.97901	1.10212e+06	870321	715387	594324	761840	979270	FALSE	FALSE
Uncharacterized protein (Fragment) OS=Homo sapiens OX=9606	H7C0C1	-0.12	0.999051	1.49399e+06	2.00909e+06	1.17814e+06	1.97994e+06		1.08727e+06	FALSE	FALSE
Uncharacterized protein (Fragment) OS=Homo sapiens OX=9606	A0A096LPI6	-0.51	0.942463	1.82447e+07	7.66731e+06	1.06038e+07	6.90385e+06	1.13086e+07	2.97777e+06	TRUE	FALSE
Uncharacterized protein (Fragment) OS=Homo sapiens OX=9606	F8W031	-1.14	0.652497	55475.8	101591	219193		41520	50959.7	TRUE	FALSE
Uncharacterized protein OS=Homo sapiens OX=9606	F5H423	0.01	0.98328	3.93745e+06	2.81748e+06	3.03616e+06	2553703	2.43901e+06	3.65425e+06	FALSE	FALSE
Uncharacterized protein OS=Homo sapiens OX=9606	A0A0B4J269	-0.09	0.999051	2.25484e+06	3.30542e+06	343390	2.07765e+06	299164	2.57282e+06	FALSE	FALSE
VAPA	Q9P0L0-2	0.24	0.896646	2.57901e+06	570586	947491	1.13241e+06	2.08763e+06	2.90247e+06	TRUE	FALSE		FALSE
VARS	P26640	-1.63	0.185161	2.63164e+06	1.51347e+06	1.527e+06	582236	885239	212168	TRUE	FALSE		FALSE
VASP	P50552	-0.37	0.999051	5.83917e+06	4.22444e+06	3.5697e+06	5.10072e+06	3.05295e+06	1.38387e+06	TRUE	FALSE		FALSE
VAT1	Q99536	0	0.999051	1.61465e+07	2.25761e+07	1.30569e+07	2.04119e+07	1.06811e+07	1.83249e+07	FALSE	FALSE		FALSE
VCAN	P13611	0.18	0.93628	7.39742e+06	6.62169e+06	4.92418e+06	1.27565e+07	6.01033e+06	4.62594e+06	FALSE	FALSE		FALSE
VCL	P18206	-0.06	0.999051	6.1863e+08	626692254	2.53678e+08	6.97278e+08	3.43008e+08	3.95112e+08	FALSE	FALSE		FALSE
VCP	P55072	-0.26	0.999051	1.02891e+08	6.72886e+07	8.45569e+07	7.78936e+07	8.71847e+07	6.78965e+07	TRUE	FALSE		FALSE
VDAC2	P45880-1	-0.38	0.999051	481079	718989		2.01769e+06	319228	426104	TRUE	FALSE		FALSE
VIM	P08670	-0.18	0.999051	9.03336e+08	4.97816e+08	6.10119e+08	5.80543e+08	8.93923e+08	3.95178e+08	FALSE	FALSE		FALSE
VPS26A	O75436	-0.93	0.813049	1.87693e+06	660570	841180		956824	343092	TRUE	FALSE		FALSE
VPS29	F8VXU5	-1.56	0.115853	5.86238e+06	5.50263e+06	4.63706e+06	802092	2.22581e+06	1.84777e+06	TRUE	FALSE		FALSE
VPS35	Q96QK1	-1.7	0.0287444	1.17496e+07	1.02122e+07	9.87756e+06	7.17253e+06	7.69177e+06	8.37115e+06	TRUE	TRUE	TRUE	FALSE
VTN	P04004	-0.61	0.891883	3.93859e+06	2.3637e+07	1.69533e+07	9.86561e+06	1.29801e+07	7.22018e+06	TRUE	FALSE
VWF	P04275	-0.14	0.999051	302637	1.8993e+06	2.06709e+06	1.70636e+06	1.65772e+06	816851	FALSE	FALSE		FALSE
WARS	P23381	-0.1	0.999051	2.10426e+07	1.23027e+07	7.36458e+06	8.1952e+06	17550705	1.60961e+07	FALSE	FALSE		FALSE
WDR1	O75083	-1.82	0.0127189	3.01653e+07	7.24805e+07	1.03155e+07	4.41384e+06	8.49863e+06	3.00224e+06	TRUE	FALSE		FALSE
XPNPEP1	Q9NQW7-3	0.15	0.942463	1.63817e+06	700212		404494	1.69905e+07	348752	FALSE	FALSE		FALSE
XRCC5	P13010	0.31	0.892482	699955	4.14914e+06	244878	497400	614332	634895	TRUE	FALSE		FALSE
YBX1	P67809	-0.09	0.999051	777840	2.37352e+06	692591	1.70954e+06	944011	686796	FALSE	FALSE		FALSE
YWHAB	P31946	-1.25	0.226253	7.92656e+07	5.47167e+07	6.95703e+07	2.52398e+07	4.09241e+07	2.5092e+07	TRUE	FALSE		FALSE
YWHAE	P62258	-0.76	0.751769	122830782	7.63082e+07	1.01655e+08	5.35491e+07	5.67601e+07	5.81864e+07	TRUE	FALSE		FALSE
YWHAG	P61981	-0.96	0.509101	2.41534e+07	18864674	2.5345e+07	9.65334e+06	1.47585e+07	1.1152e+07	TRUE	FALSE		FALSE
YWHAH	Q04917	-1.28	0.199169	1.18178e+07	1.06785e+07	5.82549e+06	1.48756e+06	4.99153e+06	2.55661e+06	TRUE	FALSE		FALSE
YWHAQ	P27348	-1.24	0.239885	1.47882e+07	1.14484e+07	4.74357e+06	4.53212e+06	2.72935e+06	2.29456e+06	TRUE	FALSE		FALSE
YWHAZ	P63104	-0.84	0.659805	1.90408e+08	1.38554e+08	1.27326e+08	1.06057e+08	7.68317e+07	1.00858e+08	TRUE	FALSE		FALSE
ZYX	Q15942	0.11	0.963474	2.21415e+07	1.28387e+07	9.83687e+06	2.18461e+07	1.22134e+07	1.57842e+07	FALSE	FALSE		FALSE
cDNA FLJ55673, highly similar to Complement factor B (EC 3.4.21.47) OS=Homo sapiens OX=9606	B4E1Z4	-0.57	0.897	9.40093e+06	3.05264e+07	4.96747e+07	1.9523e+07	2.03215e+07	1.84733e+07	TRUE	FALSE
