# Supplementary material for: Epigenetic inactivation of the autophagy–lysosomal system in appendix in Parkinson’s disease
Source: Nat Commun. 2021 Aug 26;12:5134. doi: 10.1038/s41467-021-25474-x (PMC8390554; doi:10.1038/s41467-021-25474-x)
Supplement: Supplementary file 12 — Supplementary Data 9 [file 41467_2021_25474_MOESM12_ESM.xlsx]

## Sheet: Supplementary_Data_9
Gene	Accession	FC	Q	A1	A2	A3	A4	A5	A6	DiffProtein	EpigeneticallyAlteredInPFC	EpigeneticallyAlteredInPFC2
A1BG	P04217	-0.06	0.984872	915882	541935	722612	473746	730353	319994	FALSE
A2M	P01023	0.05	0.984872	7.97569e+07	4.58883e+07	6.0547e+07	7.02728e+07	4.4479e+07	8.49366e+07	FALSE
AAK1	Q2M2I8	-0.25	0.960493	4.11597e+06	7.84979e+06	6.36915e+06	3.86325e+06	5.55221e+06	3.87289e+06	TRUE
AAMDC	E9PR47	0.37	0.94729	1.81899e+06	640990	388373	2.35136e+06	689965	573684	TRUE
AARS	P49588	-1.34	0.0391598	7.49743e+06	2.46347e+07	2.55698e+07	3.95383e+06	4.69487e+06	6.06098e+06	TRUE
AASDHPPT	Q9NRN7	-0.49	0.86356	5.01897e+06	7.98456e+06	5.7003e+06	4.35739e+06	880682	4.62976e+06	TRUE
ABAT	H3BRN4	0.3	0.958047	9.42966e+07	9.11334e+07	9.78199e+07	1.03722e+08	1.22586e+08	1.12417e+08	TRUE
ABCE1	P61221	-0.03	0.987364	478222	649467	498602	468928	550979	560101	FALSE
ABHD10	Q9NUJ1	0.37	0.94729	6.86719e+06	6.31604e+06	4.8683e+06	5.473e+06	1.09863e+07	8.06573e+06	TRUE
ABHD14A-ACY1	A0A1B0GW23	0.3	0.958047	1.13766e+07	9.5483e+06	6.87512e+06	1.04986e+07	1.2388e+07	9.83529e+06	TRUE
ABHD14B	Q96IU4	-0.54	0.813035	8.87402e+06	8.54497e+06	1.40202e+07	7.00435e+06	6.89373e+06	9.59063e+06	TRUE
ABI1	Q8IZP0	-0.02	0.989367	1.18715e+07	1.35385e+07	1.51143e+07	1.09861e+07	1.4993e+07	1.27522e+07	FALSE
ABI2	F8WAL6	-0.04	0.984872	5.42013e+06	7.20858e+06	4.16176e+06	4.97613e+06	6.94816e+06	6.52951e+06	FALSE
ABLIM1	O14639	0.23	0.966138	1.237e+06	539530	682810	1.02918e+06	1.23943e+06	1.50669e+06	TRUE
ABLIM2	F5GYR0	-0.88	0.342322	657301	1.20736e+06	1.26534e+06	201334	492024	491932	TRUE
ABRACL	Q9P1F3	0.14	0.975587	8.43654e+06	1.1865e+07	1.0151e+07	1.16174e+07	1.21926e+07	1.35308e+07	FALSE
ABRAXAS2	Q15018	0.3	0.958047	4.35402e+06	1.51481e+06	181845	3.44709e+06	3.96834e+06	1.87926e+06	TRUE
ACAA2	P42765	0.2	0.966138	2.7139e+07	2.5298e+07	2.13008e+07	3.10357e+07	2.30591e+07	2.36207e+07	FALSE
ACAD8	Q9UKU7	0.51	0.836616	1.15625e+06		279475	704418	927149		TRUE
ACADM	Q5T4U5	0.4	0.934701	1.13149e+07	5.51061e+06	5.32372e+06	1.13094e+07	1.2057e+07	5.51409e+06	TRUE
ACADS	P16219	-0.25	0.962928	1.33543e+06	293931	1310845	327115	3.73299e+06	1.10821e+06	TRUE
ACADVL	P49748-3	0.07	0.984872	5.67376e+06	5.27343e+06	8.15819e+06	5.60878e+06	6.15285e+06	7.55715e+06	FALSE
ACAN	P16112	0.64	0.667034	1.3628e+06	1.5448e+06	1.60381e+06	2032297	2.06013e+06	3.10108e+06	TRUE
ACAT1	P24752	0.27	0.960265	7.32332e+07	6.49692e+07	4.99152e+07	8.4493e+07	6.19897e+07	7.01497e+07	TRUE
ACAT2	Q9BWD1	0.21	0.966138	3.03416e+07	3.60228e+07	3.0987e+07	3.35084e+07	3.39996e+07	4.6991e+07	TRUE
ACBD7	Q8N6N7	-0.27	0.958673	3.14628e+07	3.08095e+07	3.9573e+07	3.29141e+07	2.48409e+07	3.07492e+07	TRUE
ACLY	P53396	-0.15	0.976656	3.02994e+07	4.52603e+07	5.51657e+07	4.02355e+07	1.00761e+07	5.29771e+07	FALSE
ACO1	P21399	0.4	0.935641	2.44866e+07	1.93092e+07	2.64533e+07	2.97656e+07	3.05814e+07	2.84527e+07	TRUE
ACO2	A2A274	0.27	0.958047	3.70764e+08	3.411e+08	3.21551e+08	3.93764e+08	4.47303e+08	4.12208e+08	TRUE
ACOT13	Q9NPJ3	0.61	0.715717	3.49699e+06	2.82599e+06	3.27277e+06	4.966e+06	5.10217e+06	5.0848e+06	TRUE
ACOT2	P49753	-0.33	0.958047	9.82347e+06	1.57899e+07	8.24437e+06	1.16599e+07	5.94018e+06	6.79731e+06	TRUE
ACOT7	O00154	0.2	0.966138	6.37541e+07	6.31074e+07	8.25659e+07	9.60558e+07	7.00283e+07	8.46999e+07	FALSE
ACOT9	Q9Y305-4	0.07	0.984872	1.09326e+06	1.55464e+06	1.6286e+06	1.86417e+06	1.14376e+06	1.86795e+06	FALSE
ACP1	P24666	0.34	0.953594	1.98133e+07	1.85896e+07	1.37641e+07	2.10309e+07	2.49265e+07	2.3683e+07	TRUE
ACSS1	Q9NUB1	-0.2	0.966138	447406	1.75408e+06	2.3638e+06	1.73908e+06		983153	FALSE
ACSS3	Q9H6R3	-0.04	0.984872	556215	822761	797499	725989	633724	798468	FALSE
ACTB	P60709	-0.33	0.957939	3316111681	4217087675	4791670490	3294802865	3023780207	2909459868	TRUE
ACTBL2	Q562R1	-0.35	0.953594	318071	297343	277475	256414	216906	237428	TRUE
ACTC1	P68032	-0.16	0.972169	3.5211e+08	4.73733e+08	3.15907e+08	3.68876e+08	3.44251e+08	3.78516e+08	FALSE
ACTN1	P12814-3	0.29	0.958047	1.04633e+08	9.74898e+07	8.88002e+07	1.04679e+08	2.09958e+08	7.612e+07	TRUE
ACTN2	P35609	-0.6	0.726049	2.11912e+06	1.02762e+06	1.94581e+06	1.79002e+06	3.8563e+06	498276	TRUE
ACTN4	K7EJH8	0.62	0.704651	1.09688e+06	1.03103e+06	986058	1.798e+06	1.57966e+06	1.02537e+06	TRUE
ACTN4	O43707	0.41	0.934701	3.63269e+07	3.03803e+07	2.69637e+07	4.52276e+07	5.14185e+07	2.74128e+07	TRUE
ACTR1A	P61163	-0.39	0.94262	1.73991e+07	2.48324e+07	3.47212e+07	2.19827e+07	6.45801e+06	1.4812e+07	TRUE
ACTR1B	P42025	-0.84	0.409568	291778	3.25879e+06	1.47342e+06	653688	789024	728282	TRUE
ACTR2	P61160	-0.1	0.983136	1.99343e+07	3.01668e+07	2.86126e+07	2.57216e+07	2.24858e+07	2.8105e+07	FALSE
ACTR3	P61158	0.05	0.984872	1.70096e+07	2.34078e+07	2.16064e+07	2.12284e+07	1.74857e+07	2.1282e+07	FALSE
ACTR3B	Q9P1U1	0.34	0.953594	1.26945e+07	1.04202e+07	1.02191e+07	1.44087e+07	1.63889e+07	14133909	TRUE
ACY3	Q96HD9	0.45	0.904699	3.20138e+06	1.24351e+06	842799	4.01037e+06	2.05284e+06		TRUE
ACYP1	G3V2U7	0.1	0.983136	1.24885e+07	1.06498e+07	9.56178e+06	1.27379e+07	1.31879e+07	1.25877e+07	FALSE
ACYP2	P14621	0.42	0.934701	4.8687e+07	4.06065e+07	3.62821e+07	5.23874e+07	7.18957e+07	5.81894e+07	TRUE
ADAP1	O75689	-1.35	0.0367836	3.35405e+06	7.78184e+06	8.96802e+06	2.96398e+06	576554	1.83633e+06	TRUE
ADD1	P35611-3	-0.1	0.983136	8.01941e+07	1.05512e+08	9.29051e+07	9.05045e+07	7.98562e+07	9.43429e+07	FALSE
ADD2	P35612	-0.13	0.981108	8.21431e+07	100634089	9.4951e+07	8.79774e+07	8.51362e+07	7.60059e+07	FALSE
ADD3	Q9UEY8-2	-0.36	0.953594	2.52638e+07	3.31552e+07	3.41172e+07	2.52158e+07	1.57735e+07	2.14793e+07	TRUE
ADH1B	P00325	-0.22	0.966138	843867	869256	871790	579769	478300	1.50512e+06	TRUE
ADH5	P11766	0.08	0.983136	5.25196e+07	3.76582e+07	2.73115e+07	5.7437e+07	5.57764e+07	4.39518e+07	FALSE
ADI1	Q9BV57	-1.02	0.197994	1.32197e+06	1.23307e+06	1.47818e+06	724969	199096	170932	TRUE
ADIRF	Q15847	0.26	0.960493	8.97111e+06	9.4165e+06	7.2108e+06	7.69833e+06	1.03684e+07	1.38752e+07	TRUE
ADK	P55263	0.34	0.953594	974178	1.16678e+06	959465	1.82892e+06	1.09449e+06	1.2292e+06	TRUE
ADO	Q96SZ5	0.2	0.966138	4.6194e+06	3.78786e+06	3.54184e+06	2.31917e+06	5.49286e+06	4.55761e+06	FALSE
ADPRHL2	Q9NX46	-0.14	0.977518	5.75079e+06	4.8393e+06	411582	5.86415e+06	3.00727e+06	4.37085e+06	FALSE
ADSL	P30566	0.32	0.958047	1.49302e+06	2.24792e+06	1.07322e+06	3.30985e+06	2.21166e+06	1.8242e+06	TRUE
ADSS	P30520	0.25	0.960493	8.05092e+06	1.03839e+07	8.65177e+06	1.13913e+07	1.56056e+06	8.32429e+06	TRUE
AGAP3	Q96P47-4	0.04	0.984872	213394	2.18603e+06	1.63496e+06	1.65099e+06	2.40652e+06	1.80103e+06	FALSE
AGL	P35573	-0.21	0.966138	1.68432e+07	1.82517e+07	2.26145e+07	2.09233e+07	1.49551e+07	1.11693e+07	TRUE
AGRN	O00468	-0.22	0.966138	276829	1.949e+06	2.55038e+06	875280	1.43398e+06	1.23962e+06	TRUE
AGT	P01019	-0.01	0.997078	1.27529e+07	4.95168e+06	5.4198e+06	8.6978e+06	5.06872e+06	5.23895e+06	FALSE
AHCY	P23526	0.31	0.958047	8.50083e+07	6.84308e+07	6.07899e+07	9.25908e+07	9.24327e+07	7.9054e+07	TRUE
AHCYL1	O43865	0.19	0.966138	5.36679e+07	4.1392e+07	5.72115e+07	75227681	1.13714e+08	4.05874e+07	FALSE
AHCYL2	Q96HN2-2	0.02	0.989367	6.93877e+06	4.84424e+06	6.53719e+06	4.78159e+06	1.3179e+07	4.97696e+06	FALSE
AHNAK	Q09666	-0.12	0.983136	9.1922e+07	9.17981e+07	6.86822e+07	9.61881e+07	9.8395e+07	7.24715e+07	FALSE
AHNAK2	Q8IVF2	0.56	0.765481	2.54101e+07	1.56583e+07	1.322e+07	3.08263e+07	2.54819e+07	2.18788e+07	TRUE
AHSA1	O95433	-1.03	0.185379	878124	9.50936e+06	9.08233e+06	2.17039e+06		3.11521e+06	TRUE
AIMP1	Q12904-2	-0.58	0.75466	386861	2.25841e+06	3.15948e+06	334459	1.34974e+06	551635	TRUE
AK1	Q5T9B7	-0.53	0.816506	6.30138e+07	8.12927e+07	5.93098e+07	5.37634e+07	2.62026e+07	6.05384e+07	TRUE
AK2	P54819	-0.15	0.972792	2.80481e+06	1.81303e+06	3.51118e+06	2.57652e+06	1.38502e+06	3.1652e+06	FALSE
AK3	Q9UIJ7	0.44	0.915425	17761557	1.19943e+07	7.90432e+06	1.91502e+07	2.52307e+07	1.8669e+07	TRUE
AKAP12	Q02952	0.11	0.983136	5.5076e+07	5.22465e+07	4.59873e+07	6.97535e+07	6.00769e+07	5.59854e+07	FALSE
AKR1A1	P14550	-0.53	0.826313	5.20462e+07	9.60978e+07	8.04643e+07	7.28159e+07	4.79369e+07	6.72046e+07	TRUE
AKR1B1	P15121	0.24	0.96486	8.26929e+07	7.71653e+07	5.16434e+07	8.06817e+07	9.57476e+07	6.56392e+07	TRUE
AKR1C3	A0A0A0MSS8	-0.39	0.94262	785509	4.45185e+06	3.23489e+06	2.37085e+06		2.84607e+06	TRUE
AKR7A2	O43488	0.35	0.953594	3.45828e+07	3.46548e+07	2.3001e+07	3.64653e+07	4.03112e+07	3.80753e+07	TRUE
AKR7L	Q8NHP1	0.4	0.935641	369931	297548	156100		399950	384792	TRUE
ALAD	P13716	0.07	0.984872	9.43854e+07	7.78888e+07	4.96857e+07	8.7358e+07	7.07272e+07	7.64498e+07	FALSE
ALB	P02768	-0.14	0.977518	1254083209	6.27518e+08	1233940955	1085730338	8.85395e+08	911783382	FALSE
ALCAM	Q13740	0.6	0.726466	6.45069e+06	2.69379e+06	1.66956e+06	7.65958e+06	6.78184e+06	3.1407e+06	TRUE
ALDH16A1	Q8IZ83	-0.59	0.739673	208980	579716	655057	1.39968e+06	358165	243246	TRUE
ALDH1A1	P00352	0.31	0.958047	4.73625e+07	4.28516e+07	3.65267e+07	5.20192e+07	6.0837e+07	3.8166e+07	TRUE
ALDH1L1	O75891-3	-0.71	0.580247	4.94889e+07	8.83222e+07	145924532	4.51864e+07	4.62846e+07	6.27861e+07	TRUE
ALDH2	P05091	0.44	0.910678	1.51371e+08	1.81972e+08	1.49298e+08	2.08211e+08	260206951	2.04134e+08	TRUE
ALDH4A1	P30038	-0.07	0.984872	1.08683e+08	1.28217e+08	9.13603e+07	9.22268e+07	1.22275e+08	9.3529e+07	FALSE
ALDH5A1	P51649-2	0.24	0.96486	3.48464e+07	2.68745e+07	2.771e+07	3.96996e+07	4.48997e+07	3.1109e+07	TRUE
ALDH6A1	Q02252	-0.15	0.974365	3.54334e+07	1.2062e+08	1.4427e+08	1.18785e+08	6.19047e+07	1.07113e+08	FALSE
ALDH7A1	P49419-2	0.42	0.932957	231811499	1.67186e+08	8.48911e+07	2.74175e+08	2.39057e+08	1.48482e+08	TRUE
ALDH9A1	P49189	0.17	0.969754	1.15747e+08	1.27386e+08	8.97005e+07	1.30993e+08	1.32952e+08	8.92985e+07	FALSE
ALDOA	P04075-2	0.11	0.983136	1890406550	2047287871	1707630326	1784841870	2910680715	2356033272	FALSE
ALDOB	P05062	0.55	0.782319	1.48213e+06	1.30822e+06	969188	174234	1.9189e+06	2.17816e+06	TRUE	FALSE	TRUE
ALDOC	P09972	0.28	0.958047	1355061780	1617605902	1488011361	1568973702	2022988371	1683085269	TRUE
ALYREF	E9PB61	-0.11	0.983136	5.0468e+06	2.33853e+06	5.75988e+06	6.06103e+06	4.1173e+06	3.77794e+06	FALSE
AMPD2	Q01433	0.31	0.958047	5.30515e+06	5.37433e+06	4.90406e+06	8.10385e+06	7.391e+06	8.16926e+06	TRUE
AMPD3	Q01432-4	0.47	0.880479	672314	152928	314297	990106	140620		TRUE
AMPH	P49418	0.16	0.971538	1.38004e+08	1.93995e+08	1.77296e+08	1.65139e+08	2.31538e+08	1.79155e+08	FALSE
ANK2	Q01484	-0.4	0.941697	4.68133e+07	9.17598e+07	1.33638e+08	4.52816e+07	5.4957e+07	5.16614e+07	TRUE
ANK2	I6L894	-0.54	0.813035	759701	1.08913e+06	1.01457e+06	523958	539510	961573	TRUE
ANP32A	P39687	-0.26	0.960493	2.22068e+07	2.01566e+07	1.85382e+07	1.89361e+07	1.43109e+07	1.72176e+07	TRUE
ANP32B	Q92688	0.07	0.984872	474078	1.50683e+06	909713	951740	1.05304e+06	704048	FALSE
ANXA1	P04083	-0.67	0.642671	2.66962e+07	2.13274e+07	2.04119e+07	1.66327e+07	1.21204e+07	1.44453e+07	TRUE
ANXA11	P50995	0.16	0.971538	4.54077e+06	3.91438e+06	5.40984e+06	5.27187e+06	4.53641e+06	4.42983e+06	FALSE	FALSE	FALSE
ANXA2	P07355-2	-0.17	0.971538	3.97779e+07	5.74707e+07	4.49393e+07	4.43828e+07	3.17497e+07	4.00839e+07	FALSE
ANXA3	P12429	0.17	0.971538	4.63815e+06	4.0822e+06	4.53746e+06	4.24378e+06	4.68179e+06	5.05241e+06	FALSE
ANXA4	P09525	0.04	0.984872	6.32927e+06	6.73856e+06	4.57476e+06	6.1784e+06	6.04048e+06	5.35528e+06	FALSE
ANXA5	P08758	-0.1	0.983136	217048896	1.75634e+08	1.77699e+08	2.19024e+08	1.49857e+08	146325915	FALSE
ANXA6	P08133	0.34	0.953594	452555209	4.77898e+08	4.06378e+08	6.37166e+08	5.66245e+08	4.77555e+08	TRUE
ANXA7	P20073	0.42	0.932278	1.12604e+07	9.46154e+06	8.30529e+06	1.2101e+07	1.6198e+07	1.1844e+07	TRUE
AP1B1	Q10567	-0.25	0.960493	9.15387e+06	1.17192e+07	1.40544e+07	8.33381e+06	1.00754e+07	8.46337e+06	TRUE	FALSE	TRUE
AP1M1	Q9BXS5-2	-1.02	0.19687	1.08441e+06	2.01266e+06	3.09172e+06	420281		812434	TRUE	FALSE	TRUE
AP2A1	O95782	0.03	0.987314	1.016e+08	1.33272e+08	1.33531e+08	1.33863e+08	1.38943e+08	1.2419e+08	FALSE
AP2A2	O94973-2	0.09	0.983136	2.88723e+07	3.47689e+07	5.22326e+07	2.94431e+07	4.25675e+07	3.70542e+07	FALSE
AP2B1	P63010-2	0.19	0.966138	8.15546e+07	1.11296e+08	1.46882e+08	1.14318e+08	1.56501e+08	1.10048e+08	FALSE
AP2M1	E9PFW3	-0.13	0.983095	6.50742e+07	1.00881e+08	1.39713e+08	8.63166e+07	9.51512e+07	7.8306e+07	FALSE
AP2S1	M0QYZ2	0.05	0.984872	7.60816e+06	1.06789e+07	1.80574e+07	1.11693e+07	1.13827e+07	6.99913e+06	FALSE
AP3B2	Q13367-4	-2.37	5.71185e-06		9.41918e+06	7.71724e+06	404134		639977	TRUE
AP3D1	O14617-5	-1.31	0.0475065	913877	6.74075e+06	8.26255e+06		855741	982142	TRUE	FALSE	TRUE
APCS	P02743	-0.31	0.958047	2.75764e+06	3.11859e+06	4.12615e+06	1.40097e+06	2.82735e+06	4.05458e+06	TRUE
APEH	C9JIF9	0.27	0.958047	5.13246e+07	4.09386e+07	3.69893e+07	4.03271e+07	6.0101e+07	4.74056e+07	TRUE
APEX1	P27695	0.36	0.950609	5.22159e+06	4.59507e+06	1.68542e+06	8.16467e+06	5.4011e+06	3.12715e+06	TRUE
API5	Q9BZZ5	-0.34	0.953594	223577	296435	273873	792222	867356	164077	TRUE
APLP1	P51693-2	0.01	0.99201	2.79274e+07	1.7772e+07	1.03534e+07	2.08151e+07	1.62833e+07	1.50142e+07	FALSE
APOA1	P02647	-0.07	0.984872	2.22938e+07	1.0757e+07	3.12244e+07	2.25469e+07	1.51332e+07	1.90488e+07	FALSE
APOA2	V9GYM3	-0.59	0.739122	3.20606e+06	2.64031e+06	2.5439e+06	2.83764e+06	731023	2.09407e+06	TRUE
APOE	P02649	0.16	0.971538	2.43684e+07	5.72938e+07	2.85701e+07	2.21692e+07	3.75001e+07	5.0941e+07	FALSE
APP	P05067	0.26	0.960493	2.28268e+07	4.45955e+06	6.13277e+06	2.03601e+07	1.64187e+07	1.30423e+07	TRUE
APPL1	Q9UKG1	-0.6	0.726706	3.8765e+06	5.5022e+06	4.7269e+06	4.45415e+06	4.06792e+06	4.99891e+06	TRUE
APRT	P07741	-0.37	0.94729	7.03898e+06	6.64571e+06	6.12785e+06	5.06164e+06	4.34274e+06	5.3007e+06	TRUE
AQP4	P55087	0.07	0.984872	9.14865e+07	2.12952e+07	4.0626e+07	5.55581e+07	8.18731e+07	3.12662e+07	FALSE
ARF3	P61204	0.4	0.934701	4.31106e+07	6.89067e+07	5.10883e+07	6.23802e+07	7.54144e+07	7.22224e+07	TRUE
ARF5	P84085	0.27	0.958047	9.45226e+06	1.06215e+07	8.40051e+06	7801695	1.17809e+07	1.28346e+07	TRUE
ARHGDIA	P52565	-0.04	0.985416	1.05419e+08	1.38969e+08	1.02585e+08	1.35437e+08	7.12879e+07	1.15297e+08	FALSE
ARHGDIB	P52566	-0.19	0.968509	4.54682e+06	7.10088e+06	1.20432e+07	5.84601e+06	1.63245e+06	1.67226e+06	FALSE
ARL3	P36405	-0.31	0.958047	8.11451e+06	1.16201e+07	9.87034e+06	8.4147e+06	3.15008e+06	9.48439e+06	TRUE
ARL6IP5	O75915	-0.91	0.306157	1.07042e+06	1.69725e+06	960623	738746		597355	TRUE
ARMT1	Q9H993	-0.56	0.780877	1.49743e+06	3.29891e+06	2.89111e+06	2.26436e+06	515187	2.22529e+06	TRUE
ARPC1A	Q92747	0.14	0.977518	1.12815e+07	1.51832e+07	1.87805e+07	1.99485e+07	1.21611e+07	1.15543e+07	FALSE
ARPC2	O15144	-0.23	0.966138	1.92792e+07	2.88127e+07	2.93372e+07	2.38659e+07	1.82808e+07	1.94723e+07	TRUE
ARPC3	O15145	0.2	0.966138	8.87129e+06	1.51458e+07	8.91128e+06	1.22421e+07	9.68394e+06	1.22697e+07	FALSE
ARPC4	P59998-3	-0.04	0.984872	2.25361e+07	3.00581e+07	3.71821e+07	2.89219e+07	2.47008e+07	2.77277e+07	FALSE
ARPC5	O15511	-0.18	0.968509	3.27256e+06	5.77355e+06	3.31163e+06	4.54117e+06	3.20226e+06	5.63899e+06	FALSE
ARPC5L	Q9BPX5	-0.18	0.968509	1.07856e+07	1.96969e+07	1.75598e+07	1.2969e+07	1.72185e+07	2.07672e+07	FALSE
ARPP19	P56211-2	0.42	0.934701	1.7394e+07	1.98718e+07	1.5297e+07	3.04342e+07	2.39835e+07	2.39153e+07	TRUE
ARRB1	P49407	0.16	0.971538	1.24566e+07	1.27519e+07	1.73669e+07	1.68825e+07	1.64128e+07	1.44546e+07	FALSE
ARSA	A0A0C4DFZ2	0.62	0.701209	5.20724e+06	2.97028e+06	2.81296e+06	10285945	7.84091e+06	6.11312e+06	TRUE	FALSE	TRUE
ASAH1	Q13510-2	0.37	0.946264	5.39812e+06	5.59428e+06	2.45594e+06	7008042	4.46771e+06	5.75209e+06	TRUE	FALSE	FALSE
ASL	P04424	0.16	0.971538	948515	929544	649066	1.42086e+06	950354	845791	FALSE
ASMTL	O95671	-0.61	0.722118	1.93823e+06	4.77078e+06	2.50902e+06	2.67489e+06	134387	1.15834e+06	TRUE
ASNA1	O43681	-1.06	0.166752	250015	1.98024e+06	2.85141e+06	303649	594646	1.18857e+06	TRUE
ASPA	P45381	0.25	0.960493	1.35305e+07	7.98827e+06	631074	22315992	8.75537e+06	1.00799e+07	TRUE
ASRGL1	Q7L266	0.3	0.958047	4.1844e+07	5.59573e+07	5.46052e+07	5.58389e+07	7.71407e+07	4.8883e+07	TRUE
ASS1	P00966	-0.06	0.984872	2.2986e+07	3.07297e+07	1.73177e+07	2.69985e+07	2.31735e+07	2.60519e+07	FALSE	TRUE	TRUE
ATCAY	Q86WG3-3	-1.19	0.0862915	1.64164e+06	6.11252e+06	9.19025e+06	3.11782e+06	1.52698e+06	3.05214e+06	TRUE
ATG4B	Q9Y4P1	-1.57	0.00833051	293881	1.03697e+06	429217	299143	33113.9	217201	TRUE	TRUE	TRUE
ATG7	O95352	0.02	0.987314	4.68453e+06	5.06775e+06	4.04683e+06	6.27605e+06	4.37074e+06	3.94638e+06	FALSE	FALSE	TRUE
ATIC	P31939	-1.08	0.15218	6.84928e+06	2.72246e+07	2.39681e+07	8.14369e+06	1.47031e+06	1.07768e+07	TRUE	FALSE	TRUE
ATOX1	E5RIM7	0.26	0.960493	1.8802e+07	1.86633e+07	1.55819e+07	2.36446e+07	1.41923e+07	1.98369e+07	TRUE
ATP1A1	P05023	0.3	0.958047	4.73643e+07	4.66096e+07	8.65163e+07	5.86151e+07	7.38682e+07	6.80738e+07	TRUE
ATP1A2	P50993	0.34	0.953594	1.18261e+06	823548	1.60747e+06	1.81818e+06	1.7642e+06	1.31085e+06	TRUE
ATP1A3	A0A0A0MT26	0.15	0.974365	1.00975e+07	9.80602e+06	1.92545e+07	11077402	1.38584e+07	1.59959e+07	FALSE
ATP1B1	P05026	0.31	0.958047	9.96976e+06	1.23801e+07	2.36392e+07	1.41711e+07	1.86577e+07	2.0235e+07	TRUE
ATP1B2	P14415	0.41	0.934701	2.22102e+06	1.31611e+06	2.91254e+06	3.30876e+06	2.93035e+06	2.311e+06	TRUE
ATP2B1	P20020	0.08	0.983136	8.34192e+06	8.12672e+06	1.03887e+07	7.3446e+06	9.25526e+06	1.01395e+07	FALSE
ATP5F1A	P25705	0.31	0.958047	6.17837e+07	3.96453e+07	6.8864e+07	7.63652e+07	7.38086e+07	6.73126e+07	TRUE
ATP5F1B	P06576	0.57	0.759305	1.32854e+08	5.25998e+07	8.89399e+07	1.52388e+08	2.08306e+08	121279083	TRUE
ATP5F1C	P36542	-0.49	0.871909	835276		1.05992e+06	624901	842933	569432	TRUE
ATP5F1D	P30049	0.86	0.37077	1.94042e+06	365962	470100	2.25494e+06	2.9622e+06	2.35306e+06	TRUE
ATP5H	O75947	-0.1	0.983136	919799		845680	836165	706494	876292	FALSE
ATP5O	P48047	-0.1	0.983136	794822		2.16299e+06	1.63256e+06	2.4002e+06	575486	FALSE
ATP6V0A1	Q93050	-0.59	0.739673	2.4319e+06	7.22673e+06	1.94069e+07	1.53607e+06	3.22457e+06	6.67449e+06	TRUE
ATP6V0C	P27449	-0.61	0.721238	419309	1.77086e+06	5.39152e+06	386188	1.55754e+06	1.95073e+06	TRUE	FALSE	TRUE
ATP6V0D1	F5GYQ1	-0.51	0.835629	513333	2.22617e+06	3.85713e+06	1.32291e+06	2.06864e+06	2.16065e+06	TRUE	FALSE	TRUE
ATP6V1A	P38606	0	0.995082	1.62626e+08	1.86846e+08	226374845	2.53098e+08	1.35027e+08	1.86551e+08	FALSE	FALSE	TRUE
ATP6V1B2	P21281	-0.03	0.987314	8.91035e+07	9.55904e+07	1.16114e+08	1.10604e+08	8.41562e+07	9.88885e+07	FALSE	TRUE	TRUE
ATP6V1C1	P21283	0.18	0.968509	1.62364e+07	1.15891e+07	1.86361e+07	1.6952e+07	1.1354e+07	1.43564e+07	FALSE	FALSE	TRUE
ATP6V1D	Q9Y5K8	0.1	0.983136	16898404	1.5133e+07	2.3372e+07	2.54307e+07	1.5672e+07	1.88262e+07	FALSE	FALSE	TRUE
ATP6V1E1	P36543	0.02	0.989367	7.85769e+07	8.2007e+07	8.3987e+07	9.19423e+07	6.05462e+07	8.28118e+07	FALSE
ATP6V1F	Q16864	0.23	0.966138	1.20034e+07	1.38602e+07	1.20848e+07	1.61841e+07	1.46548e+07	2.08116e+07	TRUE	FALSE	TRUE
ATP6V1G2	H0Y474	-0.07	0.984872	3.32077e+07	2.8741e+07	2.66577e+07	4.30724e+07	2.35704e+07	3.08135e+07	FALSE
ATP6V1H	Q9UI12	0.11	0.983136	1.81627e+07	2.67396e+07	2.95047e+07	3.29148e+07	1.93919e+07	2.24308e+07	FALSE	FALSE	FALSE
ATPIF1	Q9UII2	-0.04	0.987188	7.99629e+06	3.8598e+06	2.02496e+06	4.97112e+06	4.70994e+06	2.8293e+06	FALSE
ATXN10	Q9UBB4	-0.47	0.886454		1.19583e+06	960243	812016	276193	748931	TRUE
AUH	Q13825	0.37	0.948601	9.24182e+06	7.57505e+06	6.05511e+06	7.62711e+06	1.23558e+07	1.22259e+07	TRUE
AZGP1	P25311	-0.08	0.984872	3.66778e+06	2.44087e+06	4.50869e+06	4.46021e+06	3.03972e+06	2.19391e+06	FALSE
B4GAT1	O43505	0.5	0.845697	1.8785e+06	413166	475502	1.38039e+06	1.17613e+06	1.21185e+06	TRUE
BAD	Q92934	-0.11	0.983136	1.78957e+06	2.44488e+06		2.06356e+06	432216	1.63533e+06	FALSE
BAG3	O95817	0.22	0.966138	3.1047e+07	2.71747e+07	1.88829e+07	2.30124e+07	4.33901e+07	2.21149e+07	TRUE	FALSE	FALSE
BAIAP2	Q9UQB8	0.03	0.984872	1.89175e+06	4.25655e+06	7.25369e+06	2.57472e+06	6.987e+06	3.90415e+06	FALSE
BASP1	P80723	0.02	0.987314	2.49621e+08	2.26775e+08	240009111	210963757	3.84718e+08	1.80632e+08	FALSE
BBOX1	O75936	-0.46	0.900325	3.10098e+06	3.96467e+06	3.55066e+06	3.12895e+06	2.34207e+06	2.05859e+06	TRUE
BCAM	P50895	0	0.998922	498094	260920	617185		2.19935e+06	1.32596e+06	FALSE
BCAN	Q96GW7	0.2	0.966138	1.18053e+08	9.51066e+07	131304461	1.45312e+08	1.26521e+08	1.23648e+08	FALSE
BCAS1	O75363-2	1.02	0.190042	2.11434e+07	1.30856e+07	6.54447e+06	4.01852e+07	2.10001e+07	1.5894e+07	TRUE
BCAT1	P54687-5	0.16	0.971538	1.79318e+06	1.95208e+06	1.33374e+06	1.37488e+06	2.648e+06	1.94855e+06	FALSE
BCAT2	M0QXF9	-0.09	0.983136	492980	2.85449e+06	421278	433415	493721	1.04105e+06	FALSE
BCL2L13	A0A087WX97	-1.24	0.0675277	3.12937e+06	9.11536e+06		6.82514e+06	3.34011e+06	8.96133e+06	TRUE
BDH2	Q9BUT1	0.06	0.984872	1.88995e+07	1.63456e+07	1.51488e+07	2.20135e+07	1.75199e+07	1.39205e+07	FALSE
BID	P55957-2	0.3	0.958047	54534.3	76005.8	96731	72232.9	440913	93476.9	TRUE
BIN1	O00499	0.19	0.966138	8.99191e+07	8.26841e+07	5.68044e+07	1.35233e+08	8.83874e+07	7.66459e+07	FALSE
BIN1	O00499-2	-0.07	0.984872	3.25835e+06	1.26583e+06	195901	2.23017e+06	1.20489e+06	378758	FALSE
BLMH	Q13867	0.1	0.983136	6.77784e+06	7.25467e+06	3.83003e+06	6.28308e+06	6.75465e+06	5.89815e+06	FALSE
BLVRA	P53004	0.17	0.971538	1.33394e+07	1.55734e+07	1.83535e+07	1.62837e+07	1.69252e+07	1.87633e+07	FALSE
BLVRB	P30043	-1.42	0.0242731	2.78741e+07	3.93599e+07	2.56644e+07	2.02264e+07	8.61694e+06	7.93541e+06	TRUE
BOLA2	Q9H3K6	-1.01	0.200555	5.78328e+07	903260	5.62039e+07	2.18974e+06	1.16613e+06	2.66588e+06	TRUE
BPGM	P07738	-0.17	0.971538	7.1612e+06	6.9835e+06	1.43358e+06	5.87365e+06	1.67142e+06	4.37369e+06	FALSE
BPNT1	O95861	0.34	0.953594	1.73661e+06	1.43235e+06	1.08401e+06	2.22169e+06	1.76764e+06	1.63697e+06	TRUE
BRK1	Q8WUW1-2	0.03	0.987314	3.34895e+06	6.27183e+06	3.23424e+06	5886715	5.07452e+06	3.88657e+06	FALSE
BSN	Q9UPA5	0.01	0.99201	3.05513e+07	2.04534e+07	2.78874e+07	1.68988e+07	4.46076e+07	2.0414e+07	FALSE
BTF3	P20290	-0.09	0.984872	199014	2.06153e+06	78181.3	1.90168e+06	1.39319e+06	1.90659e+06	FALSE
C11orf54	Q9H0W9	-0.1	0.983136	1.07148e+07	1.02289e+07	5.3465e+06	1.07392e+07	9.8403e+06	4.94198e+06	FALSE
C11orf68	Q9H3H3-2	0.25	0.960493	2.02688e+06	1.3398e+06	448686	1.4525e+06	2.27669e+06	2.61245e+06	TRUE
C12orf10	Q9HB07	-0.28	0.958047	4.03354e+06	2.8548e+06	3.26343e+06	3.92485e+06	1.99254e+06	2.43996e+06	TRUE
C1QBP	Q07021	-0.46	0.905908	1.66929e+06	4.79929e+06	3.78892e+06	976532	2.75777e+06	3.47315e+06	TRUE
C1QC	P02747	-0.97	0.239939		818285	1.4982e+06	424999	748353		TRUE
C1orf123	Q9NWV4	-0.37	0.949238	9.10585e+06	9.27449e+06	1.04269e+07	1.27855e+07	4.48081e+06	7.87534e+06	TRUE
C3	P01024	-0.08	0.984872	5.47913e+07	45925937	8.69244e+07	6.20429e+07	4.29195e+07	5.21614e+07	FALSE
C4B	P0C0L5	0.05	0.984872	6.4152e+07	3.84727e+07	1.1214e+07	4.17647e+07	5.35868e+07	3.91085e+07	FALSE
C9orf64	Q5T6V5	-0.16	0.97166	3.52829e+06	4.01443e+06	3.17985e+06	3.1888e+06	2.6426e+06	1.03846e+06	FALSE
CA1	P00915	0.09	0.983136	2.31919e+08	2.27761e+08	2.18387e+08	2.52146e+08	220837820	2.19654e+08	FALSE
CA2	P00918	0.07	0.984872	4.49747e+08	3.69268e+08	325613313	4.38598e+08	436847854	3.41427e+08	FALSE
CAB39	Q9Y376	0.5	0.843371	7.27485e+06	7.05012e+06	1.02804e+07	1.04679e+07	1.46029e+07	1.26422e+07	TRUE
CAB39L	Q9H9S4	0.13	0.981115	6.65079e+06	6.25642e+06	4.57056e+06	7.28136e+06	7.34789e+06	6.41419e+06	FALSE
CACNA2D1	P54289	0.53	0.819141	3.22033e+06	1.99507e+06	2.82315e+06	4.78029e+06	3.08263e+06	4.29822e+06	TRUE
CACYBP	Q9HB71	0.13	0.977518	2.26684e+07	2.77593e+07	3.71827e+07	3.00561e+07	3.17852e+07	3.14252e+07	FALSE
CADM1	Q9BY67-3	-0.31	0.958047	1.29688e+06	935890	547987	168814	1.0461e+06	286390	TRUE
CADM2	Q8N3J6-3	0.51	0.834727	4.68596e+06	3.64233e+06	1.12981e+07	4.87786e+06	7.80492e+06	5.45621e+06	TRUE
CADM3	Q8N126-2	0.59	0.732616	1.43287e+06	1.85223e+06	3.04146e+06	2.43757e+06	3.63249e+06	2.81382e+06	TRUE
CADM4	Q8NFZ8	0.3	0.958047	5.49225e+07	4.10194e+07	5.86947e+07	47809384	6.34819e+07	5.74268e+07	TRUE
CADPS	Q9ULU8-4	-1.43	0.0225767	2.55208e+06	1.61173e+07	1.54304e+07	2.99844e+06	2.71584e+06	3.72192e+06	TRUE
CALB1	P05937	0.4	0.935641	6.85303e+06	8.01109e+06	7.07388e+06	1.04002e+07	9.51695e+06	9.26664e+06	TRUE
CALB2	P22676	0.04	0.984872	3.89751e+06	4.82739e+06	3.45801e+06	4.02368e+06	7.95844e+06	4.85444e+06	FALSE
CALD1	Q05682-3	0.22	0.966138	2.08607e+06	3.08826e+06	1.90869e+06	2.32188e+06	3.16311e+06	2.88337e+06	TRUE
CALM2	E7EMB3	0.91	0.297641	1.15687e+07	1.61581e+07	1.6406e+07	1.69631e+07	3.17509e+07	3.89383e+07	TRUE
CALR	P27797	-1.27	0.0588194	7.14877e+06	2.48449e+07	2.57214e+07	5.44565e+06	399411	8.60349e+06	TRUE
CAMK2A	Q9UQM7-2	0.5	0.843135	2.4932e+06	1.71159e+06	1.04322e+07	3.98519e+06	1.52386e+07	4.19745e+06	TRUE
CAMK2G	Q13555-6	-0.14	0.977518	517732	595106	1.41904e+06	636505	2.80112e+06	512388	FALSE
CAND1	Q86VP6	0.31	0.958047	4.78073e+07	5.88482e+07	8.95017e+07	6.62161e+07	8.18207e+07	6.90726e+07	TRUE
CAP1	Q01518-2	0	0.99836	4.55847e+07	3.56167e+07	3.31267e+07	2.79365e+07	3.74038e+07	3.11698e+07	FALSE
CAP1	Q01518	-0.17	0.971538	2.8562e+06	2.4971e+06	3.45127e+06	2090449	3.06852e+06	2.84216e+06	FALSE
CAP2	P40123	-0.46	0.900325	2.05067e+06	3.19109e+06	2.97096e+06	2.02045e+06	2.04315e+06		TRUE
CAPG	P40121	-0.57	0.76831	3.10238e+07	4.00446e+07	3.91743e+07	1.79734e+07	1.32854e+07	2.6007e+07	TRUE
CAPN1	P07384	0.23	0.966138	1.104e+07	9.29521e+06	8.68009e+06	1.56054e+07	1.45578e+07	9.16097e+06	TRUE
CAPN2	P17655	0.13	0.981012	3.6143e+06	8.86094e+06	9.12196e+06	7.72892e+06	9.31872e+06	8.04607e+06	FALSE
CAPNS1	A0A0C4DGQ5	0.23	0.966138	2.40118e+06	7.15997e+06	3.4345e+06	7.22354e+06	5.0644e+06	7.20694e+06	TRUE	FALSE	TRUE
CAPS	Q13938	-0.76	0.517047	2.679e+07	8.75678e+06	1.01132e+07	1.63229e+07	1.15777e+07	8.46469e+06	TRUE
CAPZA1	P52907	-0.01	0.994559	2.22216e+07	2.35906e+07	1.85137e+07	2.20887e+07	2.32995e+07	1.9667e+07	FALSE
CAPZA2	P47755	-0.12	0.983136	9.92222e+06	1.18382e+07	1.20115e+07	1.08783e+07	1.19467e+07	8.72982e+06	FALSE
CAPZB	B1AK88	-0.22	0.966138	4.31175e+07	5.5011e+07	5.87364e+07	4.43851e+07	4.50844e+07	4.83191e+07	TRUE
CARHSP1	Q9Y2V2	0.27	0.958673	3.60164e+06	2.92036e+06	3.57274e+06	5.78979e+06	2.18677e+06	3.78947e+06	TRUE
CARMIL2	Q6F5E8	-0.03	0.987314	5.95147e+06	7.18692e+06	5.47394e+06	6.43772e+06	6.75702e+06	5.9153e+06	FALSE
CARS	P49589-3	-0.03	0.988287	1.45322e+07	1.70035e+07	1.28438e+07	1.66529e+07	1.46119e+07	1.24235e+07	FALSE
CASKIN1	Q8WXD9	0.27	0.958673	548190	455428	1.1218e+06	667060	2.11931e+06	318396	TRUE
CAST	P20810-6	-0.05	0.984872	1.6172e+07	1.33886e+07	6.69722e+06	7.65916e+06	1.66685e+07	1.66818e+07	FALSE
CASTOR2	A6NHX0	0.83	0.41399		124915	167918	595728	359652	499261	TRUE
CAT	P04040	-0.25	0.960493	4.53286e+07	3.04698e+07	2.4682e+07	2.60179e+07	2.88645e+07	2.45264e+07	TRUE	FALSE	TRUE
CBR1	P16152	-0.41	0.934701	268002329	2.6454e+08	2.05672e+08	1.82257e+08	4.75036e+07	2.28823e+08	TRUE
CBR3	O75828	0.05	0.984872	584882	1.1048e+06	539064	604254	577306	747700	FALSE
CBS	P35520-2	-0.27	0.960265	1.19038e+07	1.59111e+07	9.49521e+06	1.38349e+07	1.03646e+07	1.22844e+07	TRUE
CBX1	P83916	0	0.99677	3.64019e+06	2.2277e+06	1.1841e+06	3283230	737415	2.10691e+06	FALSE
CBX3	Q13185	-0.53	0.819141	657015	1.00819e+06	1.30202e+06	638693		761841	TRUE
CCDC124	Q96CT7	0.35	0.953594	1.84636e+06	1.44608e+06	388231	1.54262e+06	1.64536e+06	1.56515e+06	TRUE
CCDC6	Q16204	-1.47	0.0176384	491661	1.71923e+06	1.3205e+06	489911	335042	477203	TRUE
CCNY	Q8ND76	0.15	0.972274	1.25993e+06	1.58903e+06	2.02063e+06	1.8056e+06	2.81833e+06	1.55933e+06	FALSE
CCS	O14618	-0.46	0.905908	2.59136e+06	3.14295e+06	3.69008e+06	1.93998e+06	1.26818e+06	2.52022e+06	TRUE
CCT2	P78371	-0.37	0.94729	2.03051e+07	4.9852e+07	5.20318e+07	3.63986e+07	1.55995e+07	3.61133e+07	TRUE
CCT3	P49368	-0.47	0.891337	2.0285e+07	4.43112e+07	6.34362e+07	2.92972e+07	1.02778e+07	3.75478e+07	TRUE
CCT4	P50991	-0.37	0.94729	1.68666e+07	3.80288e+07	4.50685e+07	2.29247e+07	1.64353e+07	3.83766e+07	TRUE
CCT5	P48643	-0.32	0.958047	1.70407e+07	2.51168e+07	3.75166e+07	2.32046e+07	1.44739e+07	2.18789e+07	TRUE
CCT6A	P40227	-0.45	0.908827	2.18291e+07	4.72545e+07	6.76749e+07	3.31409e+07	1.04268e+07	3.92209e+07	TRUE
CCT7	Q99832	-0.34	0.956355	1.89545e+07	3.969e+07	4.8949e+07	3.1968e+07	1.48269e+07	2.97753e+07	TRUE
CCT8	P50990	-0.25	0.960493	2.3051e+07	4.50276e+07	4.47894e+07	3.47337e+07	2.17087e+07	3.68282e+07	TRUE
CD47	Q08722	0.21	0.966138	1.60749e+06	2.97757e+06	3.07015e+06	1.25249e+06	3.02644e+06	3.22364e+06	TRUE
CDC37	Q16543	-0.12	0.983136	2.63264e+07	2.83455e+07	2.00421e+07	1.86539e+07	2.07771e+07	2.82014e+07	FALSE
CDC42	P60953-1	-0.15	0.97346	1.66496e+06	2.37699e+06	2.93681e+06	1.69503e+06	2.05615e+06	2.4374e+06	FALSE
CDC42	P60953	-0.29	0.958047	1.2242e+07	1.66682e+07	2.05553e+07	1.55183e+07	8.4715e+06	1.26146e+07	TRUE
CDC42EP4	Q9H3Q1	-0.14	0.980032	3.06883e+06	4.39579e+06	3.05974e+06	3.08727e+06	3.1003e+06	3.50193e+06	FALSE
CDH13	P55290-4	0.34	0.953594	3.67168e+06	2.02233e+06	1.599e+06	2.97853e+06	5.58547e+06	2.68543e+06	TRUE
CDV3	Q9UKY7	0.31	0.958047	7.49302e+06	8.07592e+06	6.38347e+06	9.50497e+06	7.35265e+06	1.16608e+07	TRUE
CELF2	A0A0J9YXJ0	-0.49	0.86356	2.26249e+06	2.63865e+06	2.66236e+06	1.19445e+06	4.70976e+06	1.07498e+06	TRUE
CEND1	Q8N111	0.07	0.984872	1.48562e+07	1.14872e+07	7.36029e+06	2.39279e+06	3.06061e+07	1.63989e+07	FALSE
CEP41	Q9BYV8	0.51	0.837162	525034		335411	468213	2.09035e+06	1.13616e+06	TRUE
CFH	P08603	0.05	0.984872	432669	489067	758154	505063	404662	897046	FALSE
CFL1	E9PK25	0.06	0.984872	1.09745e+08	1.3839e+08	1.00166e+08	1.44147e+08	1.11614e+08	1.27705e+08	FALSE
CFL2	Q9Y281	-0.11	0.983136	2.24298e+08	2.48357e+08	208485088	2.7062e+08	1.56962e+08	2.38189e+08	FALSE
CHGA	P10645	-0.25	0.96366	6.51228e+06	6.87344e+06	2.28506e+06	4.94151e+06	5.18965e+06	3.85184e+06	TRUE
CHI3L1	P36222	0.06	0.984872	534457	548894		1.16695e+06	409337	1.51304e+06	FALSE
CHL1	O00533-2	0.21	0.966138	4.54749e+07	3.99174e+07	3.26084e+07	3.73044e+07	5.50342e+07	4.42622e+07	TRUE
CHMP1B	Q7LBR1	0.1	0.983136	1.76348e+06	558119		2.28478e+06	1.95514e+06	1.77569e+06	FALSE
CHMP2A	O43633	0.18	0.968509	871909	1.36831e+06	410447	1077210	1.10722e+06	1.01561e+06	FALSE
CHMP4B	Q9H444	-0.31	0.958047	2.12903e+06	1.67927e+06		2.39675e+06	3.51019e+06	1.16063e+06	TRUE	FALSE	TRUE
CHORDC1	Q9UHD1	0.13	0.981012	3.6062e+06	2.07494e+06	4.31719e+06	4.26293e+06	3.06004e+06	4.54863e+06	FALSE
CHURC1-FNTB	B4DL54	0.19	0.966138	680664	440336	441135	712790	545056	503149	FALSE
CIRBP	Q14011	-0.41	0.934701	635156	441299	1.58871e+06	1.16538e+06		200351	TRUE
CISD1	Q9NZ45	0.61	0.715717	335056	425962		385774	860129		TRUE
CKB	P12277	-3.82	3.65409e-16	6.60936e+07	1978734479	1786322450	8.15992e+07	5.47496e+07	140807376	TRUE
CKMT1A	P12532	0.29	0.958047	1.13154e+08	120983154	1.46793e+08	8.94333e+07	1.68409e+08	2.05149e+08	TRUE
CLASP2	O75122-3	-0.74	0.531589	4.72769e+06	5.73954e+06	7.62822e+06	605635	6.0273e+06	1.13987e+06	TRUE
CLIC1	O00299	-0.93	0.277663	6.98664e+06	7.53035e+06	5.27773e+06	4.54185e+06	2.17858e+06	3.6709e+06	TRUE
CLIC4	Q9Y696	-0.24	0.96486	2.17123e+06	2.95917e+06	2.29758e+06	2.05992e+06		1.31446e+06	TRUE
CLIP1	P30622	-0.96	0.250504	1.56661e+06	804283		765291	810096	711485	TRUE
CLIP2	Q9UDT6	-0.23	0.966138	5.56366e+06	5.4881e+06	3.28033e+06	2.37025e+06	4.7225e+06	4.09917e+06	TRUE
CLSTN1	O94985	-0.07	0.984872	4.79908e+06	6.98276e+06	7.19197e+06	5.81711e+06	7.01823e+06	6.71833e+06	FALSE
CLTA	P09496-3	-0.16	0.972372	1.80418e+07	3.38412e+07	3.68772e+07	2.88649e+07	1.20526e+07	4.43565e+07	FALSE	FALSE	TRUE
CLTB	P09497	-0.1	0.983136	1.23171e+07	2.28549e+07	1.99481e+07	19995544	8.9299e+06	1.95424e+07	FALSE
CLTC	A0A087WVQ6	-0.2	0.966138	2.55087e+08	6.42208e+08	7.40608e+08	5.29126e+08	190123278	6.45414e+08	FALSE	FALSE	TRUE
CLU	P10909-2	0.06	0.984872	1.59715e+07	16548801	7.77276e+06	1.25862e+07	1.07428e+07	2.61153e+07	FALSE	FALSE	TRUE
CMAS	Q8NFW8	-0.35	0.953594	3.19578e+06	3.98368e+06	5.9042e+06	3.88914e+06	625924	1.55127e+06	TRUE
CMBL	Q96DG6	-0.27	0.960265	5.73976e+06	6.55018e+06	6.34611e+06	4.80204e+06	4.18231e+06	6.46354e+06	TRUE
CMPK1	P30085	-1.1	0.142211	4.25741e+06	1.40823e+07	1.5898e+07	5.34442e+06	1.23625e+06	5.76181e+06	TRUE
CNDP1	Q96KN2	0.46	0.898812	1.59044e+07	1.01629e+07	3.95793e+06	2.11627e+07	1.34966e+07	1.02807e+07	TRUE
CNDP2	Q96KP4	-0.37	0.94729	2.4972e+08	4.50609e+08	1.92882e+08	3.38969e+08	1.0449e+08	2.5688e+08	TRUE
CNN3	Q15417	-0.08	0.984872	2.52862e+06	6.79645e+06	5.77593e+06	4.85636e+06	1.57336e+06	3.60292e+06	FALSE
CNP	P09543	0.33	0.955223	1.52873e+07	5.40798e+06	1.30419e+07	2.19857e+07	2.05706e+07	5.67167e+06	TRUE
CNRIP1	Q96F85	-0.11	0.983136	8.40241e+07	1.02783e+08	9.80544e+07	9.50813e+07	8.00328e+07	9.33306e+07	FALSE
CNTN1	Q12860	0.13	0.977687	1.49043e+08	1.58898e+08	2.39124e+08	1.67317e+08	164796747	2.03922e+08	FALSE
CNTN2	A0A1W2PQ11	0.25	0.960493	1.18079e+07	3.08919e+06	3.97234e+06	1.27508e+07	7.15579e+06	4.02952e+06	TRUE
CNTNAP1	P78357	-0.29	0.958047	1.73066e+06	796078	2.0595e+06	2.49967e+06	2.03716e+06	914396	TRUE
CNTNAP2	Q9UHC6	-0.09	0.983136	3.69121e+06	2.58524e+06	3.99711e+06	3.002e+06	3.94537e+06	3.02858e+06	FALSE
COMT	P21964	-0.92	0.297641	777708	2.34225e+06	953507	1.46721e+06	777138	689230	TRUE
COPS2	P61201	-0.38	0.946428	5.97464e+06	1.35644e+07	1.5342e+07	1.13481e+07	2.82895e+06	9.38783e+06	TRUE
COPS3	Q9UNS2	-0.61	0.721238	3.41104e+06	8.35696e+06	6.58887e+06	3.1601e+06	1.47715e+06	5.18585e+06	TRUE
COPS4	Q9BT78	-0.46	0.900325	1.27233e+07	1.92389e+07	1.30527e+07	1.08716e+07	1.2991e+07	9.40075e+06	TRUE
COPS5	Q92905	-0.67	0.6441	5.38154e+06	1.05154e+07	6.80973e+06	5.97374e+06	2.69497e+06	4.44633e+06	TRUE
COPS6	Q7L5N1	-0.63	0.692508	6.51099e+06	1.4432e+07	1.19251e+07	7.38353e+06	3.85131e+06	1.08247e+07	TRUE
COPS7A	Q9UBW8	-0.8	0.45542	4.19495e+06	1.21475e+07	9.43232e+06	4.22898e+06	1.64273e+06	7.02443e+06	TRUE
COPS7B	Q9H9Q2	-0.3	0.958047	2.14953e+06	2.28071e+06	1.56878e+06	1.4489e+06	1.36666e+06	2.19464e+06	TRUE
COPS8	Q99627	-0.5	0.853592	7.35806e+06	9.58365e+06	9.32275e+06	6.0301e+06	3.74525e+06	7.16036e+06	TRUE
COPS9	Q8WXC6	-0.81	0.45131	566064	915865	1.00353e+06	523788	281996	885400	TRUE
CORO1A	P31146	-1.39	0.0284743	2.28412e+07	5.90354e+07	5.46964e+07	2.32128e+07	2.85026e+06	1.86982e+07	TRUE
CORO1B	Q9BR76	-0.56	0.771181	6.6212e+06	8.79512e+06	7.73048e+06	6018931	1.94058e+06	5.5708e+06	TRUE
CORO1C	Q9ULV4-3	-0.43	0.924158	1.581e+07	2.02329e+07	1.71175e+07	1.16859e+07	9.58602e+06	1.48536e+07	TRUE
CORO2B	Q9UQ03	-1.24	0.0675277	2.88075e+06	1.16769e+07	8.02113e+06	3.43368e+06	835673	2.80008e+06	TRUE
COTL1	Q14019	-0.23	0.966138	3.1664e+07	2.02267e+07	1.3462e+07	2.81776e+07	2.13664e+07	1.55741e+07	TRUE
COX4I1	P13073	0.3	0.958047	3.14041e+06	2.53183e+06	2.08124e+06	2.51288e+06	3.24494e+06	1.88515e+06	TRUE
COX5A	H3BNX8	0.15	0.971559	3.91287e+06	466300	2.46586e+06	3.82905e+06	4.37789e+06	3.23789e+06	FALSE
COX5B	P10606	0.59	0.732525	1.24745e+06	956062	3.52175e+06	790641	2.17763e+06	1.70583e+06	TRUE
CP	P00450	-0.05	0.984872	1.55388e+07	8.83948e+06	1.26658e+07	1.07657e+07	9.62669e+06	1.6585e+07	FALSE	FALSE	FALSE
CPE	P16870	0.08	0.983136	3.72018e+06	1.50074e+06	2.39529e+06	924117	4.22009e+06	3.27916e+06	FALSE
CPLX1	O14810	0.82	0.417895	1.34467e+07	1.24017e+07	2.12987e+07	2.03732e+07	2.82414e+07	2.66088e+07	TRUE
CPLX2	Q6PUV4	0.99	0.215793	2.46752e+06	3.34768e+06	4.40149e+06	4.74697e+06	6.64449e+06	6.76822e+06	TRUE
CPNE1	B0QZ18	-0.15	0.977215	487174	766125	1.06968e+06	809372	314914	1.02163e+06	FALSE
CPNE3	O75131	-0.04	0.984872	2.49978e+06	2.79208e+06	110162	1.63747e+06	752595	1.09357e+06	FALSE
CPNE5	Q9HCH3	0.57	0.762371	3.50484e+06	3.85693e+06	3.35311e+06	3.18535e+06	4.39054e+06	7.41049e+06	TRUE
CPNE6	O95741-2	-0.56	0.778812	5.11771e+06	1.36086e+07	1.21081e+07	7311074	3.26838e+06	8.06924e+06	TRUE
CPPED1	Q9BRF8	0.04	0.984872	2.14895e+06	1.82536e+06	838861	3.26634e+06	1.86101e+06	2.21422e+06	FALSE
CPQ	Q9Y646	-0.01	0.994691	4.12112e+06	2.15797e+06	1.17072e+06	3.84201e+06	3.52795e+06	1.82594e+06	FALSE	FALSE	TRUE
CRABP1	P29762	0.19	0.966138	453019	4.64755e+06	850179	1.08114e+06	555442	968956	FALSE
CRAT	P43155	-0.32	0.958047	5.78177e+06	7.2153e+06	8.0903e+06	7.12212e+06	3.77317e+06	7.43788e+06	TRUE
CREG1	O75629	-0.76	0.513342	3.61818e+06	4.3616e+06	694272	779339	791748	1.2799e+06	TRUE	FALSE	TRUE
CRIP2	P52943-2	0.04	0.984872	6.95805e+06	6.64044e+06	1.39256e+07	8.43856e+06	4.8031e+06	1.06068e+07	FALSE
CRK	P46108	-0.28	0.958047	1.78093e+07	1.89711e+07	1.60356e+07	1.59069e+07	8.57341e+06	1.359e+07	TRUE
CRKL	P46109	-0.85	0.391292	7.55743e+06	2.39764e+07	1.90585e+07	8.76269e+06	1.25329e+06	1.00236e+07	TRUE
CRMP1	Q14194-2	0.2	0.966138	3.94113e+08	3.93325e+08	3.88605e+08	4.28699e+08	5.03433e+08	4.40735e+08	FALSE
CRMP1	Q14194	-0.29	0.958047	2.34663e+07	1.75425e+07	2.64053e+07	1.59087e+07	2.65622e+07	1.82486e+07	TRUE
CRTAC1	Q9NQ79	0.72	0.564997	441263	255071		397438	940345	441631	TRUE
CRYAB	P02511	-0.77	0.50829	1.36113e+07	3.7123e+07	2.44035e+07	1.55055e+07	5.80852e+06	2.26827e+07	TRUE
CRYL1	Q9Y2S2	0.35	0.953594	1.68952e+07	1.32923e+07	6.39556e+06	1.81689e+07	1.35167e+07	1.18598e+07	TRUE
CRYM	Q14894	-0.37	0.948601	7.89705e+07	1.53704e+08	1.40633e+08	1.18351e+08	8.29952e+07	1.47961e+08	TRUE
CRYZ	Q08257	-0.05	0.984872	2.15141e+07	1.87001e+07	1.00835e+07	1.60232e+07	20253625	1.42373e+07	FALSE
CRYZL1	O95825	0.44	0.910678	2.0798e+06	1.62522e+06	1.31175e+06	2.41985e+06	3.48666e+06	2.00051e+06	TRUE
CS	O75390	0.3	0.958047	1.38534e+08	1.23616e+08	1.30482e+08	1.40944e+08	1.80633e+08	1.53182e+08	TRUE
CSRP1	P21291	0.16	0.971538	5.48603e+07	4.57768e+07	4.63273e+07	6.79636e+07	1.35442e+07	6.4492e+07	FALSE
CST3	P01034	-0.54	0.810508	2.4485e+07	2.35708e+07	2.13581e+07	3.41765e+07	8.14688e+06	1.61151e+07	TRUE	FALSE	TRUE
CSTB	P04080	0.09	0.983136	1.77313e+08	1.59152e+08	1.36487e+08	1.86908e+08	1.40514e+08	1.8008e+08	FALSE
CTBP1	Q13363	0.06	0.984872	2.10462e+07	2.42746e+07	2.07883e+07	2.11811e+07	2.43307e+07	2.22958e+07	FALSE
CTH	P32929	-0.1	0.983136	809558	532738	346744	323540	728592	501927	FALSE
CTNNA2	P26232-5	-1.28	0.0550188	544441	1.10753e+06	1.2826e+06	227602	557526	739947	TRUE
CTNNB1	P35222	-0.41	0.934701	1.39891e+06	2.09863e+06	2.86909e+06	1279280	882541	1.41399e+06	TRUE
CTNND2	Q9UQB3	0.35	0.953594	2.19803e+06	1.16543e+06	1.13898e+06	2.06621e+06	3.43028e+06	1.35865e+06	TRUE
CTSB	P07858	0.14	0.977518	2.78907e+07	2.52044e+07	1.96831e+07	2.84011e+07	3.16009e+07	2.49145e+07	FALSE
CTSD	P07339	0.22	0.966138	1.04327e+08	1.15256e+08	1.1647e+08	1.1958e+08	1.27328e+08	1.6545e+08	TRUE	FALSE	TRUE
CTSH	P09668	-0.3	0.958047	638592	449231	514278	439834	517282	301663	TRUE	FALSE	TRUE
CTSL	P07711	-0.02	0.989367	1.74322e+06	1.56846e+06	1.21977e+06	1.35886e+06	1.48171e+06	1.42199e+06	FALSE	FALSE	TRUE
CTSZ	Q9UBR2	-0.24	0.966138	2.82812e+06	2.27365e+06	1.14693e+06	932407	462015	2.14981e+06	TRUE	TRUE	TRUE
CTTN	Q14247	-0.17	0.971538	2.40598e+07	2.04044e+07	1.38589e+07	1.92418e+07	1.65601e+07	1.09834e+07	FALSE
CUL1	Q13616	-0.26	0.960493	1.70709e+06	2.92845e+06	3.92921e+06	2.86683e+06	1.53333e+06	3.67706e+06	TRUE
CUL2	Q13617-2	-0.27	0.960265	3.05842e+06	3.22819e+06	1.07066e+07	2.5746e+06	264049	3.09163e+06	TRUE
CUL3	Q13618	0.24	0.965389	1.51173e+07	1.39767e+07	1.75078e+07	2.05223e+07	2.6296e+07	1.86205e+07	TRUE
CUL4B	Q13620	-0.01	0.994334	2.04005e+06	4.08097e+06	4.45034e+06	3.5872e+06	4.62616e+06	3.095e+06	FALSE
CUL5	Q93034	0.03	0.987314	5.20081e+06	4.43307e+06	7.00037e+06	5.64088e+06	4.92971e+06	7.49615e+06	FALSE
CUTA	O60888-2	0.25	0.960493	25101512	2.07757e+07	1.84077e+07	2.56068e+07	27948236	2.37798e+07	TRUE
CUTC	Q9NTM9	0.33	0.957939	1.37427e+06	912954	649823	408296	983754	351601	TRUE
CYB5R1	Q9UHQ9	-0.31	0.958047		685186	1.84731e+06		661118	782227	TRUE
CYB5R2	Q6BCY4	0.91	0.300813	1.52193e+07	5.66854e+06	3.20948e+06	3.91682e+07	1.11935e+07	6.78124e+06	TRUE
CYB5R3	P00387-3	0.16	0.971538	1.64834e+07	4.69156e+07	1.15619e+07	1.06612e+07	77537274	1.04869e+07	FALSE
CYCS	P99999	0.18	0.968509	3.47906e+08	3.90788e+08	4.00736e+08	3.4646e+08	6.12737e+08	424436885	FALSE
CYFIP1	Q7L576	-0.95	0.265877	1.43252e+06	1.85671e+06	2.52507e+06	993364	1.10182e+06	1.03805e+06	TRUE
CYFIP2	Q96F07-2	-0.05	0.984872	3.85905e+07	5.59039e+07	6.91484e+07	4.61307e+07	5.4947e+07	5.01672e+07	FALSE
CYGB	K7EMC7	0.53	0.811249		397720	221274	395773	916664		TRUE
CYTH2	A0A0D9SFG6	-0.1	0.983136	711920	1.55058e+06	1.19754e+06	1.44861e+06	776231	487206	FALSE
DAG1	Q14118	0.47	0.885992	1.8301e+06	1.2183e+06	1.27265e+06	1.98697e+06	2.46053e+06	1.63347e+06	TRUE
DARS	P14868	-0.37	0.948601	1.13161e+06	5.79028e+06	6.93492e+06	4.96215e+06	1.72792e+06	4.07374e+06	TRUE
DBI	P07108-5	0.41	0.934701	4.71152e+08	445629219	2.67127e+08	4.78672e+08	6.09401e+08	5.33641e+08	TRUE
DBN1	Q16643-3	-0.42	0.934701	6.27436e+06	2.05638e+07	2.00776e+07	1.30567e+07	9.13956e+06	1.00583e+07	TRUE
DBNL	Q9UJU6-3	-0.62	0.70463	6.57998e+06	1.79626e+07	1.53068e+07	4.91281e+06	1.56659e+06	6.39903e+06	TRUE
DCLK1	O15075	0.06	0.984872	7.48166e+06	5.59198e+06	1.03634e+07	7.76798e+06	1.03071e+07	4.83747e+06	FALSE
DCLK2	Q8N568-3	0.57	0.751526		599204	679121	215339	812192		TRUE
DCTD	P32321-2	0.05	0.984872	484382	268591	255857	133880	158705	177499	FALSE
DCTN1	Q14203	-0.83	0.409568	6.57313e+06	1.38905e+07	1.97428e+07	4.82384e+06	1.11508e+06	3.88339e+06	TRUE
DCTN2	Q13561-2	-1	0.214062	1.58648e+07	3.63079e+07	3.96651e+07	1.67011e+07	3.55524e+06	1.77589e+07	TRUE
DCTN3	O75935	-0.83	0.417895	2.22768e+06	4.27543e+06	8.14468e+06	1.16733e+06	1.16948e+06	1.69117e+06	TRUE
DCTN4	Q9UJW0-3	-1.13	0.121154		2.26931e+06	3.00532e+06	783499		701570	TRUE
DCTN6	O00399	0.4	0.935641	182656	98511.8	150201	224302	139031		TRUE
DCUN1D1	Q96GG9	-0.03	0.988287	1.35005e+06	1.88566e+06	801683	1.60831e+06	1.00733e+06	1.49128e+06	FALSE
DCXR	Q7Z4W1	0.3	0.958047	7.38238e+06	7.69372e+06	8.49994e+06	8.4378e+06	1.03923e+07	9.65405e+06	TRUE
DDAH1	O94760	0.22	0.966138	3.99012e+08	3.82552e+08	2.93839e+08	3.88042e+08	4.92187e+08	3.90468e+08	TRUE
DDAH2	O95865	0.18	0.968509	1.73026e+07	1.40036e+07	1.00201e+07	1.79751e+07	1.95413e+07	1.46088e+07	FALSE
DDB1	Q16531	0.37	0.948601	1.99651e+07	1.60427e+07	2.71894e+07	3.1513e+07	2.62637e+07	2.35419e+07	TRUE
DDT	J3KQ18	0.13	0.981115	1.98476e+07	2.13125e+07	1.41643e+07	17413980	2.32218e+07	2.1466e+07	FALSE
DDX1	Q92499	-2.41	3.73897e-06	681480	7.66027e+06	5.85756e+06		372724	370815	TRUE
DDX17	A0A1W2PQ51	-0.9	0.317236	1.00521e+06	3.03014e+06	3.74696e+06	1.19611e+06	1.04047e+06	605410	TRUE
DDX39B	Q13838-2	-1.07	0.157342	3.86423e+06	1.06647e+07	1.09361e+07	4.72482e+06	1.71625e+06	2.43051e+06	TRUE
DDX6	P26196	-0.24	0.96486	909833	1.3792e+06	2.32393e+06	1.01855e+06	2.18452e+06	904846	TRUE
DECR1	Q16698	0.4	0.934701	1.26354e+07	1.37148e+07	1.3037e+07	1.80915e+07	2.38472e+07	1.58539e+07	TRUE
DEK	P35659	-0.77	0.504057		612743	1.59836e+06	829229		455983	TRUE
DENR	O43583	0.15	0.972372	949993	2.01329e+06	1.56484e+06	1.73843e+06	1.53107e+06	1.99652e+06	FALSE
DERA	Q9Y315	-0.44	0.912389	116592	491991	544866	851882	220201		TRUE
DFFA	O00273	-0.39	0.942544		1.03058e+06	603936	716770		504076	TRUE
DGLUCY	Q7Z3D6-2	-0.03	0.987314	4.59577e+06	1.04626e+07	7.07502e+06	3.14815e+06	359904	1.03649e+07	FALSE
DHX15	O43143	0.45	0.910678	762635	597660	621307	876761		785040	TRUE
DIABLO	Q9NR28	0.02	0.989367	3.62231e+06	4.00625e+06	3.87623e+06	3.01736e+06	5.21183e+06	3.95397e+06	FALSE
DIP2B	Q9P265	0.01	0.99201	2.21999e+06	1.80227e+06	1.94786e+06	2.93488e+06	1.86027e+06	2.32002e+06	FALSE
DIRAS2	Q96HU8	-1.66	0.00469703	168393	1.63818e+06	1.37897e+06	214627	172426	236264	TRUE
DKK3	F6SYF8	-0.59	0.739122	285261	199879		209882	119983		TRUE
DLAT	P10515	0.15	0.972355	716515	1.93554e+06	2.23954e+06	1.02857e+06		2.27962e+06	FALSE
DLD	P09622	0.31	0.958047	2.90953e+07	3.22641e+07	2.5694e+07	3.35215e+07	3.4787e+07	3.53494e+07	TRUE
DLG1	Q12959-2	0.06	0.984872	4.52912e+06	5.63014e+06	5.17836e+06	5.48393e+06	4.87932e+06	3.08285e+06	FALSE
DLG2	B7Z2T4	-0.51	0.839571	2.43377e+07	5.09458e+07	4.62061e+07	1.80116e+07	3.66642e+07	4.75375e+07	TRUE
DLG3	Q5JUW8	-0.43	0.932957	1.94961e+06	1.28863e+06	2.86622e+06	1.75074e+06	1.4674e+06	518123	TRUE
DLG4	P78352-2	-2.2	3.78219e-05	3.34717e+06	7.7921e+06	1.19484e+07	820838	668733	1.73712e+06	TRUE
DLST	P36957	0.5	0.854974	1.62017e+07	1.08691e+07	1.46892e+07	1.48065e+07	2.20205e+07	2.17823e+07	TRUE
DMTN	Q08495	0.38	0.946264	6.96331e+06	1.21326e+07	1.18132e+07	2.03037e+07	1.35067e+07	1.42191e+07	TRUE
DNAJC6	O75061-2	-0.97	0.248373	4.06409e+06	1.46683e+07	1.60842e+07	6.20562e+06	2.66486e+06	7.40493e+06	TRUE	FALSE	FALSE
DNM1	Q05193-2	-0.74	0.530178	1.59459e+06	1.63324e+06	3.18874e+06	1.0404e+06	1.8364e+06	951501	TRUE
DNM1	Q05193-5	-2.3	1.26817e-05	2.29268e+06	3.45439e+07	4.68356e+07	2.25547e+06	2.84571e+06	4.24674e+06	TRUE
DNM1L	O00429-6	-1.62	0.00593994	1.52527e+07	6.43965e+07	7.35684e+07	1.24104e+07	1.69433e+06	2.05532e+07	TRUE
DNPEP	E7ETB3	0.54	0.79893	2.49412e+06	788580	837401	3.54491e+06	1.24779e+06	949705	TRUE
DNPH1	O43598	0.31	0.958047	2.65939e+06	1.47671e+06	1.26256e+06	1567579	2.80571e+06	2.30489e+06	TRUE
DNPH1	H0Y8X4	0.31	0.958047	1.13762e+07	1.08593e+07	8.19893e+06	1.13806e+07	1.49476e+07	8.56228e+06	TRUE
DPP3	G3V180	0.2	0.966138	8.47611e+06	6.49396e+06	5.16182e+06	1.20141e+07	5.22007e+06	5.02746e+06	FALSE
DPP7	Q9UHL4	0.62	0.703701	5.45352e+06	8.4757e+06	5.52645e+06	1.22855e+07	1.04346e+07	5.50449e+06	TRUE
DPY30	Q9C005	0.41	0.934701	949297	555670	833470	763997	1.28913e+06	1.05369e+06	TRUE
DPYSL2	A0A1C7CYX9	0.23	0.966138	4991375567	4565234269	4221319852	5229944128	5835390802	5213578657	TRUE
DPYSL2	Q16555	-0.26	0.960493	1.61982e+08	6.33887e+07	1.67117e+08	1.53197e+08	1.54337e+08	8.879e+07	TRUE
DPYSL3	Q14195-2	0.28	0.958047	2.96805e+08	2.68314e+08	2.12096e+08	3.72628e+08	2.97981e+08	2.93083e+08	TRUE
DPYSL4	O14531	0.14	0.977215	4.53177e+07	4.81576e+07	5.68339e+07	6.66304e+07	4.67279e+07	4.51071e+07	FALSE
DPYSL5	Q9BPU6	0.5	0.840482	9.47425e+07	6.28046e+07	7.58962e+07	135979770	9.92414e+07	101529028	TRUE
DSTN	P60981	-0.58	0.751526	2.6271e+06	1.23619e+07	5.70165e+06	6.03042e+06	701178	5.41916e+06	TRUE
DTD1	Q8TEA8	0.35	0.953594	1.72937e+07	2.09459e+07	1.67028e+07	2.02386e+07	2.80045e+07	1.93645e+07	TRUE
DUSP3	P51452	-1.14	0.113381	3.9619e+06	1.3667e+07	1.41285e+07	5.04383e+06		4.74553e+06	TRUE
DUT	P33316	-0.28	0.958047	1.34736e+06	1.38522e+06		1.01155e+06	1.22845e+06	311803	TRUE
DYNC1H1	Q14204	-0.8	0.460815	4.08182e+06	2.17223e+07	5.38682e+07	7.46786e+06	5.25598e+06	9.70139e+06	TRUE
DYNC1I2	Q13409	-0.45	0.910678	305791	398788		280685	233723		TRUE
DYNC1LI2	O43237	0.24	0.960493	2.47779e+06	3.21703e+06	2.99294e+06	2.9666e+06	7.77379e+06	2.57769e+06	TRUE
DYNLL1	P63167	-0.25	0.960493	431037	903652	743922	463580	362918	1.07303e+06	TRUE
DYNLL2	Q96FJ2	1.02	0.191894	2.78338e+06	3.09154e+06	2.48634e+06	3.74964e+06	5.6745e+06	6.94465e+06	TRUE
DYNLRB1	B1AKR6	0.2	0.966138	524287	1.91697e+06	2.53461e+06	1.99127e+06	915238	2.99589e+06	FALSE
ECH1	Q13011	0.39	0.941747	1.43862e+07	1.08537e+07	1.00289e+07	1.36688e+07	1.71001e+07	1.37264e+07	TRUE
ECHS1	P30084	0.36	0.953594	4.52276e+07	3.91783e+07	3.65324e+07	5.40424e+07	5.3541e+07	4.10662e+07	TRUE
ECI1	P42126	-0.06	0.984872	3.99342e+06	3.37543e+06	3.75026e+06	3.43156e+06	4.22529e+06	3.77017e+06	FALSE
EDF1	O60869	0.56	0.76831	1.18041e+07	7.6477e+06	8.09698e+06	1.31699e+07	1.44046e+07	1.32144e+07	TRUE
EEA1	Q15075	0.18	0.968509	7.88074e+06	1.21619e+07	7.4817e+06	1.34655e+07	9.86122e+06	1.35876e+07	FALSE
EEF1A1	P68104	-0.95	0.255171	2.80339e+06	1.31404e+07	1.0408e+07	6.71741e+06	1.51112e+06	4.7924e+06	TRUE
EEF1A2	Q05639	-0.51	0.842969	1.30114e+08	2.06492e+08	1.98812e+08	1.48869e+08	7.54175e+07	1.67734e+08	TRUE
EEF1B2	P24534	-0.84	0.405705	1.20918e+07	2.43427e+07	2.42358e+07	1.19339e+07	4.48946e+06	1.57957e+07	TRUE
EEF1D	E9PRY8	-0.71	0.584987	1.33223e+07	2.68284e+07	2.39591e+07	1.44687e+07	4.91478e+06	1.19996e+07	TRUE
EEF1D	P29692-3	-1.4	0.0281217	1.23083e+06	1.21332e+06	1.39356e+06	613294	338263	467622	TRUE
EEF1G	P26641-2	-0.6	0.724125	4.52394e+07	7.3335e+07	7.80763e+07	5.00637e+07	2.34256e+07	4.38473e+07	TRUE
EEF2	P13639	-0.2	0.966138	3.89962e+07	5.75744e+07	5.95331e+07	5.6358e+07	3.31846e+07	4.71733e+07	FALSE	FALSE	TRUE
EFHD2	Q96C19	-0.37	0.948601	9.51427e+07	4.41836e+07	4.89585e+07	4.53742e+07	3.7633e+07	4.17771e+07	TRUE
EHD2	Q9NZN4	-0.56	0.779634	345937	1.49088e+06	522322	532309		351609	TRUE
EHD3	Q9NZN3	-1.35	0.0367327	3.96974e+06	3.80145e+07	3.60879e+07	3.09203e+06	4.39229e+06	5.13892e+06	TRUE
EIF1	K7EM18	0.13	0.980032	1.86593e+06	1.45113e+06	1.54955e+06	1643000		1.74903e+06	FALSE
EIF2S1	P05198	0.29	0.958047	4.79131e+06	7.41547e+06	6.56483e+06	7.97209e+06	9.05124e+06	9.81419e+06	TRUE
EIF2S2	P20042	0.06	0.984872	1.0317e+06	1.30459e+06	1.09445e+06	1.92693e+06	916034	972275	FALSE
EIF2S3	P41091	0.19	0.966138	8.63951e+06	8734596	8.37502e+06	7.39054e+06	1.02617e+07	6.73164e+06	FALSE
EIF3CL	B5ME19	-0.1	0.983136	461518	1.98871e+06	2.42603e+06	1.12654e+06		416569	FALSE
EIF3F	O00303	-1.26	0.0612004	460757	2.17227e+06	2.38474e+06	288987	60358.7	625298	TRUE
EIF3I	Q13347	-1.21	0.0816058	1.97521e+06	4.02656e+06	3.06213e+06	755824	1.24925e+06	1.11204e+06	TRUE
EIF3J	O75822	0.16	0.971538	1.79002e+06	3.25731e+06	3.50051e+06	1581611	1.53551e+06	2.24849e+06	FALSE
EIF4A2	Q14240-2	-0.68	0.620902	2.55131e+07	5.45596e+07	7.12864e+07	3.45684e+07	2.02423e+07	3.4749e+07	TRUE
EIF4B	E7EX17	0.15	0.971538	1.37458e+07	1.27388e+07	9.73531e+06	1.35436e+07	1.13632e+07	1.52762e+07	FALSE
EIF4E	D6RBW1	-0.1	0.983136	3.22986e+06	4.98045e+06	5.49703e+06	4.31093e+06	3.9389e+06	4.43627e+06	FALSE
EIF4H	Q15056	-1.63	0.00561283	3.53175e+06	1.56773e+07	1.34245e+07	1.97213e+06	291103	2.00613e+06	TRUE
EIF5	P55010	-0.57	0.760938	1.12373e+06	4.84663e+06	4.34454e+06	925784	2.09389e+06	2.21708e+06	TRUE
EIF5A	I3L504	-0.7	0.596448	8.20332e+06	1.4081e+07	1.31923e+07	8.62333e+06	2.38994e+06	7.61358e+06	TRUE
EIF6	P56537	0.1	0.983136	1.61542e+06	1.63138e+06	1.53207e+06	1.50982e+06	2.12069e+06	1.73257e+06	FALSE
ELAVL1	Q15717-2	0.22	0.966138	1.91486e+06		963652	975099	1.10712e+06		TRUE
ELAVL3	Q14576	-0.08	0.984872		586299	427347		421429	531682	FALSE
ELAVL4	A0A0R4J2E6	-0.46	0.900325	2.82354e+06	1.64118e+06	2.34701e+06	1.91621e+06	5.69829e+06	431707	TRUE
ELOB	Q15370-2	-0.67	0.642671	2.96867e+07	3.36246e+07	7.28366e+07	3.06752e+07	4.65006e+07	7.60467e+07	TRUE
ELOC	Q15369	-0.73	0.548608	1.29886e+06	9.80127e+06	1.19268e+07	2.50449e+06	927134	3.65157e+06	TRUE
ENDOD1	O94919	0.15	0.972355	494673	348661	428705	688974	387035	423967	FALSE
ENO1	P06733-2	0.93	0.275172	602500	596151		1.38472e+06	943841		TRUE
ENO1	P06733	0.18	0.968509	2943881282	2829579651	2550913026	3296333102	3520389851	2734050154	FALSE
ENO2	P09104	0.38	0.942837	2381698663	2462067591	2244407106	2785588312	3207010612	2906453289	TRUE
ENOPH1	Q9UHY7	-0.3	0.958047	3.39898e+07	3.3615e+07	2.00082e+07	3.15007e+07	1.53804e+07	2.68879e+07	TRUE
ENPP6	Q6UWR7	-0.52	0.828373	8.87829e+06	3.77522e+06	4.24076e+06	4.17825e+06	3.81412e+06	2.99141e+06	TRUE
ENSA	Q5T5H1	0.34	0.953594	4.74624e+06	5.05853e+06	4.32086e+06	5.89858e+06	6.41454e+06	6.02172e+06	TRUE
EPB41L1	Q9H4G0	-1.13	0.119234	3.10637e+06	1.89041e+07	2.72581e+07	2.4551e+06	3.3718e+06	4.32316e+06	TRUE
EPB41L2	E9PHY5	-0.31	0.958047	2.21307e+07	2.61667e+07	3.14883e+07	1.61714e+07	8.94631e+06	1.90746e+07	TRUE
EPB41L3	Q9Y2J2	-0.66	0.650029	7.87809e+07	1.36682e+08	1.64501e+08	8.3242e+07	4.20077e+07	8.23759e+07	TRUE
EPHX1	P07099	-0.46	0.906454	3.13207e+06	6.37643e+06	8.64954e+06	4.36019e+06	3.41171e+06	4.49659e+06	TRUE
EPHX2	P34913	0.28	0.958047	5.04982e+06	1.76112e+06	2.32546e+06	4.91534e+06	4.77191e+06	4.62904e+06	TRUE
EPM2A	O95278	-0.06	0.984872	551402	737822	514233	706841	454698	667804	FALSE
EPN1	Q9Y6I3-1	-0.09	0.983136	1.53927e+07	2.45905e+07	1.71713e+07	2.33346e+07	1.49922e+07	1.97332e+07	FALSE
EPRS	P07814	0.23	0.966138	3.93425e+06	7.14859e+06	7.40017e+06	5.02956e+06	9.29644e+06	6.99473e+06	TRUE
EPS15L1	Q9UBC2-2	-0.12	0.983136	1.85857e+06	1.67316e+06	974175	1.5737e+06	1.26449e+06	1.64247e+06	FALSE
ERMN	Q8TAM6-2	-0.1	0.983136	2.47607e+07	5.786e+06	4.10026e+06	2.28797e+07	3.6049e+06	1.09036e+07	FALSE
ERP29	P30040	0.02	0.987314	6.01414e+06	4.97664e+06	8.31995e+06	6.45882e+06	6.02467e+06	8.92059e+06	FALSE
ERP44	Q9BS26	-1.43	0.0224498		643304	392717	169529		130883	TRUE
ESD	P10768	0.36	0.953594	1.13042e+08	1.55827e+08	9.30993e+07	1.79442e+08	1.84482e+08	1.58082e+08	TRUE
ETFA	P13804	0.42	0.934701	1.92426e+07	2.09759e+07	7.09969e+06	2.28882e+07	2.99332e+07	2.56647e+07	TRUE
ETFB	P38117-2	0.39	0.939763	1.96829e+07	1.63379e+07	7.71428e+06	2.17827e+07	2.56478e+07	1.92479e+07	TRUE
ETHE1	M0QXB5	0.07	0.984872	509547	691659		345961	1.16593e+06	667223	FALSE
EWSR1	Q01844-5	0.02	0.987314	8.96121e+06	5.97856e+06	7.37189e+06	8.24907e+06	8.12566e+06	6.99696e+06	FALSE
EZR	E7EQR4	0.11	0.983136	2.67541e+08	1.98976e+08	1.52476e+08	2.14203e+08	2.14036e+08	1.94986e+08	FALSE
F13A1	P00488	-1.66	0.00463793	1.31682e+06	7.59518e+06	3.90314e+06	1.14871e+06		295163	TRUE
FABP3	P05413	0.56	0.767137	1.05968e+08	1.22485e+08	1.03452e+08	1.42274e+08	1.41752e+08	2.19912e+08	TRUE
FABP4	P15090	0.73	0.548468	2.84639e+06	4.77504e+06	487253	9.48137e+06	4.66962e+06	1.09307e+07	TRUE
FABP5	Q01469	0.44	0.910678	1.66709e+07	1.23902e+07	7.86331e+06	1.87592e+07	1.41089e+07	1.93124e+07	TRUE
FABP7	O15540	-0.12	0.983136	6.86837e+07	7.41013e+07	5.80835e+07	47396743	6.29945e+07	5.46619e+07	FALSE
FAH	P16930	0.16	0.971538	1.32977e+07	7.88693e+06	6.88133e+06	1.2438e+07	1.02907e+07	1.08023e+07	FALSE
FAHD1	Q6P587-3	0.33	0.956355	9.31346e+06	1.0113e+07	9.0699e+06	9.94997e+06	1.558e+07	1.33836e+07	TRUE
FAHD2A	Q96GK7	0.22	0.966138	7.23778e+06	6.71739e+06	1.76594e+06	9.55481e+06	6.44793e+06	6.13509e+06	TRUE
FAM107B	Q9H098-2	-0.09	0.983136	1.06082e+06	232043	102065	837480		218460	FALSE
FAM136A	Q96C01	0.41	0.934701	411698	558789	621855	545584	1.6392e+06	748378	TRUE
FAM169A	Q9Y6X4	-0.45	0.910678	2.53665e+06	2.79123e+06	1.00714e+06	2.12415e+06	596868	1.39171e+06	TRUE
FAM49A	Q9H0Q0	-0.54	0.809561	444476	2.69672e+06	3.49056e+06	716935	645772	2.20418e+06	TRUE
FAM49B	Q9NUQ9	0.33	0.955401	4.13687e+07	3.03074e+07	5.1413e+07	4.44385e+07	4.7325e+07	4.28352e+07	TRUE
FAM98B	Q52LJ0-2	-1.34	0.0387729	585064	1.47571e+06	1.71861e+06	382015		521828	TRUE
FARSA	K7ER00	-0.88	0.345633	1.01322e+06	9.17328e+06	1.56937e+07	2.48218e+06	725848	7.14782e+06	TRUE
FARSB	Q9NSD9	-0.6	0.7295	1.34402e+07	2.58286e+07	4.73427e+07	1.78019e+07	6.0736e+06	1.81873e+07	TRUE
FASN	P49327	-1.38	0.0307025	1.95569e+07	8.65133e+07	7.84831e+07	1.36854e+07	1.31824e+06	2.38597e+07	TRUE
FAU	E9PR30	-1.16	0.103104	362037	2.01591e+06	5.29874e+06	140678	397015	1.01705e+06	TRUE
FBLN1	B1AHL2	0.72	0.565472	2.13744e+06	1.54748e+06	1.23949e+06	2.58508e+06	841543	2.73374e+06	TRUE
FBXO2	Q9UK22	-2.04	0.00017791	9.33485e+06	3.4523e+07	3.33178e+07	7.02555e+06	72162.8	7.03637e+06	TRUE
FDPS	P14324-2	0.17	0.968509	3.0144e+07	2.31084e+07	3.31729e+07	3.299e+07	2.82314e+07	2.57106e+07	FALSE
FDXR	A0A0A0MT64	-0.13	0.981012	726812	973161	1.20812e+06	1.78082e+06	663235	1.29054e+06	FALSE
FERMT2	Q96AC1-3	-0.15	0.974365	5.16928e+06	7.39637e+06	9.8757e+06	9.00344e+06	1.18539e+07	2.598e+06	FALSE
FGA	P02671	0.2	0.966138	2.11061e+07	1.76119e+07	2.18739e+07	2.24061e+07	2.935e+07	2.12433e+07	FALSE
FGB	P02675	0.03	0.984872	3.03802e+07	1.57189e+07	2.14119e+07	1.50502e+07	2.48967e+07	2.4351e+07	FALSE
FGF1	P05230	0.18	0.968509	4.1616e+06	3.50313e+06	2.02806e+06	4.96173e+06	3.04412e+06	3.02474e+06	FALSE
FGF12	P61328-2	0.23	0.966096	2.43892e+06	3.39788e+06	3.71998e+06	3.91572e+06	5.11381e+06	3.18451e+06	TRUE
FGG	C9JC84	-0.2	0.966138	3.59607e+07	1.87316e+07	2.39958e+07	1.8398e+07	2.30937e+07	2.27098e+07	FALSE
FH	P07954	0.29	0.958047	5.56014e+07	5.28667e+07	3.22766e+07	5.96238e+07	6.51974e+07	5.74251e+07	TRUE
FHIT	P49789	0.23	0.966138	2.13535e+06	2.4321e+06	2.9142e+06	2.69086e+06	3.42571e+06	4.03164e+06	TRUE
FHL1	Q13642-4	-0.12	0.983136	2.16485e+06	4.52165e+06	7.1002e+06	4.67185e+06	1.31671e+06	6.92806e+06	FALSE
FIS1	Q9Y3D6	0.41	0.934701	4.61136e+06	2.43731e+06	4.73915e+06	7.52317e+06	1.0436e+07	3.95815e+06	TRUE
FKBP1A	P62942	0.13	0.977518	4.44347e+07	4.45593e+07	3.80299e+07	48617049	4.8196e+07	5.00147e+07	FALSE	FALSE	TRUE
FKBP2	P26885	0.09	0.983136	1.43687e+06	1.73581e+06	2.14887e+06	692510		928820	FALSE
FKBP3	Q00688	0.18	0.968509	2.50978e+07	2.35902e+07	2.73053e+07	2.86009e+07	2.64204e+07	3.74521e+07	FALSE
FKBP4	Q02790	-0.4	0.941579	1.88883e+07	2.9376e+07	2.28931e+07	2.14162e+07	3.83397e+06	1.63842e+07	TRUE
FLNA	P21333	-0.69	0.614673	151484165	1.72084e+08	1.4671e+08	1.515e+08	1.81781e+08	1.52422e+08	TRUE
FLNB	O75369-8	-0.36	0.953594	5.90072e+06	7.80097e+06	2.63448e+06	6.37615e+06	2.40162e+06	2.85094e+06	TRUE
FMOD	Q06828	-0.83	0.409568	203060	4.7513e+06	422696		497754	280940	TRUE
FN3K	Q9H479	0.1	0.983136	2.19775e+07	1.69864e+07	2.09632e+07	3.04945e+07	1.72524e+07	2.52709e+07	FALSE
FN3KRP	Q9HA64	0.32	0.958047	2.53457e+07	1.89518e+07	1.43365e+07	2.1449e+07	2.89152e+07	1.39098e+07	TRUE
FSCN1	Q16658	-0.08	0.984872	7.14824e+07	8.27355e+07	1.02958e+08	123132623	5.83358e+07	6.89055e+07	FALSE
FTH1	P02794	0.33	0.956355	2.17141e+07	1.15552e+07	1.79612e+07	2.97174e+07	2.03004e+07	1.91452e+07	TRUE
FTL	P02792	-0.17	0.971538	1.7342e+06	1.45163e+06	5.77761e+06	8.06926e+06	2.33198e+06	3.40791e+06	FALSE
FTO	A0A1B0GVH5	0.16	0.971538	984894	1.39746e+06	768186	895989	1.33429e+06	1.45675e+06	FALSE
FUBP1	E9PEB5	0.1	0.983136	1.06768e+07	1.09533e+07	7.87009e+06	9.55422e+06	8.64828e+06	5.76618e+06	FALSE
FUS	H3BPE7	-0.02	0.989367	7.05965e+06	4.54388e+06	7.74572e+06	6.3297e+06	6.35843e+06	4.73726e+06	FALSE
G6PD	P11413-2	0.11	0.983136	26180687	2.85605e+07	2.67743e+07	3.51482e+07	2.96394e+07	2.7537e+07	FALSE
GAA	P10253	-0.01	0.99677	1.1948e+07	7.50533e+06	4.52087e+06	1.19833e+07	6.75815e+06	5.43408e+06	FALSE	TRUE	TRUE
GABARAPL1	Q9H0R8-2	0.18	0.968509	6.21389e+06	6.26337e+06	7.06347e+06	5.9998e+06	1.04328e+07	7.97178e+06	FALSE	FALSE	FALSE
GABARAPL2	P60520	0.44	0.913486	2.97772e+07	2.35098e+07	2.09188e+07	2.38216e+07	3.86411e+07	3.37987e+07	TRUE	FALSE	FALSE
GAD2	Q05329	-1.2	0.0820462	984401	3.34823e+06	4.90921e+06	1.19368e+06	250857	520330	TRUE
GALE	Q14376	-0.44	0.924158	2.20117e+06	2.29932e+06	1.79316e+06	3.92918e+06	1.09026e+06	1.45858e+06	TRUE
GAMT	Q14353	-0.3	0.958047	4.41384e+06	6.11024e+06	5.20406e+06	6.46989e+06	1.85486e+06	2.66114e+06	TRUE
GANAB	Q14697-2	-0.21	0.966138	7.76883e+06	1.342e+07	1.64794e+07	1.12632e+07	1.00405e+06	1.28744e+07	TRUE
GAP43	P17677	-0.4	0.935641	2.65478e+08	262224007	2.10638e+08	147228579	3.38968e+08	1.8707e+08	TRUE
GAPDH	P04406	0.32	0.958047	5383842088	4941869775	4871903766	6519274344	7062926240	6679976933	TRUE	FALSE	TRUE
GAPDHS	O14556	-0.33	0.958047	1.19995e+06	459565	2.95637e+06	844200	1.32171e+06	955304	TRUE
GARS	P41250	0.28	0.958047	3.09543e+07	4.50911e+07	4.42816e+07	5.42807e+07	4.07077e+07	4.68079e+07	TRUE
GAS7	O60861	-0.12	0.983136	1.87378e+07	2.29879e+07	1.43759e+07	1.41284e+07	1.25516e+07	1.85366e+07	FALSE
GATM	P50440	0.02	0.987314	1.07774e+07	6.4028e+06	9.06521e+06	1.20106e+07	9.06661e+06	5.03296e+06	FALSE
GC	P02774-3	-0.29	0.958047	6.52003e+06	4.55522e+06	6.30094e+06	5694186	4.14173e+06	4.42618e+06	TRUE	FALSE	FALSE
GCA	P28676	-0.45	0.912389	851341	968400	783664	770396	531957	797637	TRUE
GCDH	Q92947	-0.05	0.984872	925769	1.61404e+06	2.36155e+06	2.5726e+06	2.14537e+06	1.52584e+06	FALSE
GCLC	P48506	-0.78	0.501107	2.08814e+06	5.16093e+06	6.30398e+06	2.01301e+06		1.91323e+06	TRUE
GCSH	P23434	0.27	0.958047	1.19574e+07	7.78177e+06	8.65861e+06	9.86569e+06	1.32153e+07	9.72202e+06	TRUE
GDA	Q9Y2T3-3	0.49	0.862445	1.6351e+08	1.73993e+08	1.3136e+08	2.15592e+08	2.7133e+08	2.09991e+08	TRUE
GDI1	P31150	0.16	0.971538	8.2469e+08	8.04736e+08	1086444103	1068157016	1028326633	8.88084e+08	FALSE
GDI2	P50395	0.28	0.958047	8.67995e+07	7.11388e+07	8.79651e+07	1.0273e+08	9.63557e+07	8.36762e+07	TRUE
GFAP	K7EMP8	-0.24	0.966138	2908469460	2909192348	4552545607	1630137704	3645291568	3580205506	TRUE
GGA1	Q9UJY5-6	-0.36	0.953594	1.66759e+06	1.97985e+06	1.39951e+06	1.56926e+06	807825	1.2027e+06	TRUE	FALSE	TRUE
GGCT	O75223	0.2	0.966138	5.74782e+06	5.44548e+06	8.10478e+06	6.4819e+06	7.57137e+06	1.16989e+07	FALSE
GGH	Q92820	0.71	0.565995	3.00991e+06	8.31851e+06	7.06518e+06	6.93372e+06	5.12546e+06	5.11936e+06	TRUE	FALSE	TRUE
GGPS1	O95749	0.38	0.946264	971184	941673	725949	1.27289e+06	2.13423e+06	1.0957e+06	TRUE
GJA1	P17302	0.01	0.994026	1.8215e+07	558338		1.38858e+07	3.03401e+07	1.66594e+07	FALSE	FALSE	TRUE
GLB1	P16278	-0.19	0.968509	623379	389342	338204	381076	363478	165298	FALSE	FALSE	TRUE
GLO1	Q04760	0.11	0.983136	9.99829e+07	8.84452e+07	5.63183e+07	1.0073e+08	1.02175e+08	1.05883e+08	FALSE
GLOD4	Q9HC38	0.29	0.958047	5.92385e+07	5.52961e+07	4.03841e+07	6.31169e+07	6.79683e+07	5.79655e+07	TRUE
GLRX	P35754	0.38	0.94262	4.75107e+06	3.753e+06	3.05361e+06	3.68628e+06	7.13872e+06	5.54797e+06	TRUE
GLTP	Q9NZD2	0.26	0.960493	676654	253255	2.13803e+06	6.84134e+06	1.60211e+06	3.07333e+06	TRUE
GLUD1	P00367	0.5	0.839571	4.57966e+08	4.86038e+08	4.71483e+08	793493860	6.8506e+08	4.88962e+08	TRUE
GLUL	P15104	-0.03	0.987314	2.31877e+08	3.68918e+08	3.21253e+08	2.20459e+08	4.01786e+08	2.35904e+08	FALSE
GM2A	P17900	-0.23	0.966138	1.95488e+06	754817		2.85506e+06	1.66204e+06	234856	TRUE	FALSE	FALSE
GMFB	P60983	0.17	0.971538	5.37367e+07	6.80456e+07	4.36812e+07	7.43297e+07	8.07483e+07	6.34394e+07	FALSE
GMPPB	Q9Y5P6-2	0.17	0.971538	6.37382e+06	2.72595e+06	5.75638e+06	6483332	2.96427e+06	6.93733e+06	FALSE
GMPR	P36959	-0.54	0.805789	1.24729e+06	794718	534629	398601	611997	293517	TRUE
GMPR2	H0YNJ6	0	0.998206	1.07069e+07	8.89151e+06	6.28937e+06	8263786	8.65502e+06	7.61894e+06	FALSE
GMPS	P49915	-0.32	0.958047	5.36046e+06	6.36946e+06	5.59311e+06	6.13197e+06	3.03009e+06	5.74481e+06	TRUE
GNAI2	P04899-4	-0.2	0.966138		658598	2.413e+06	867245	1.0504e+06	673726	FALSE	FALSE	FALSE
GNAO1	P09471	-0.15	0.977215	5.33347e+07	5.52618e+07	8.20959e+07	3.5616e+07	7.87674e+07	5.97704e+07	FALSE
GNB1	P62873	-0.35	0.953594	2.63766e+06	4.52729e+06	4.88322e+06	2.60615e+06	3.92421e+06	4.42855e+06	TRUE
GNG2	G3V2N0	0.34	0.953594	2.69521e+06	2.3012e+06	1.81988e+06	2.50621e+06	4.81127e+06	2.0828e+06	TRUE
GNPDA1	P46926	0.31	0.958047	1.6098e+07	1.45598e+07	1.47827e+07	2.41018e+07	2.38425e+07	1.46647e+07	TRUE
GNPDA2	Q8TDQ7	0.23	0.966138	2.39055e+06	2.27204e+06	1.83298e+06	3.2782e+06	4.11737e+06	2.99952e+06	TRUE
GNS	F6S8M0	0.44	0.910678	4.05143e+06	248194	839143	5.47541e+06	460673	327838	TRUE	FALSE	TRUE
GOT1	P17174	0.38	0.946264	8.02379e+08	7.95138e+08	7.39291e+08	9.38026e+08	1101409913	884207373	TRUE	FALSE	FALSE
GOT2	P00505	0.3	0.958047	2.56011e+08	2.10278e+08	2.14079e+08	2.36376e+08	3.15314e+08	3.00913e+08	TRUE
GPD1	P21695	0.39	0.941697	7.73365e+06	7.60886e+06	3.43418e+06	9.51386e+06	7.91402e+06	9.47678e+06	TRUE
GPD1L	Q8N335	0.12	0.983136	1.6783e+07	2.17964e+07	1.51546e+07	2.34691e+07	1.81445e+07	2.00512e+07	FALSE
GPHN	Q9NQX3-2	0.28	0.958047	1.0966e+07	7.16789e+06	1.00808e+07	1.13918e+07	1.79817e+07	8.91464e+06	TRUE
GPI	A0A0A0MTS2	-0.64	0.675457	4.39251e+08	8.3972e+08	9.60631e+08	5.54486e+08	2.05664e+08	6.20222e+08	TRUE
GPM6A	P51674	0.15	0.974048	8.25927e+06	4.25863e+06	6.66312e+06	7.19238e+06	6.59686e+06	6.25344e+06	FALSE
GPRIN1	Q7Z2K8	0.19	0.966138	1.73653e+07	1.83203e+07	1.23206e+07	24782322	2.16316e+07	1.81119e+07	FALSE
GPRIN3	Q6ZVF9	0.83	0.409568	1.77612e+06		716074	1289507	2.62223e+06	2.71162e+06	TRUE
GPS1	Q13098-7	-0.61	0.721466	5.40602e+06	9.94982e+06	1.33105e+07	5349912	1.5168e+06	4.74286e+06	TRUE
GPT	P24298	0.12	0.983136	431240	594151	422325	581805	1.31139e+06	1.11927e+06	FALSE
GPX1	P07203	-0.1	0.983136	1.23389e+07	9.21373e+06	6.75137e+06	9.86914e+06	9.60062e+06	9.55935e+06	FALSE
GPX4	A0A087WT12	0.09	0.983136	1.38178e+07	9.72609e+06	1.69811e+07	1.23496e+07	1.55234e+07	2.13214e+07	FALSE
GRB2	P62993	0.2	0.966138	3.42349e+07	2.50954e+07	1.82859e+07	2.50674e+07	3.11033e+07	2.48393e+07	FALSE
GRHPR	Q9UBQ7	0.28	0.958047	5.42367e+07	4.88268e+07	3.29071e+07	6.19944e+07	4.88495e+07	4.45612e+07	TRUE
GRK2	P25098	-0.49	0.86356		481897	1.32776e+06	348957		464016	TRUE
GSK3A	P49840	-0.24	0.966138	1.90835e+06	3.23912e+06	5.19328e+06	3.70007e+06	1.53865e+06	4.13097e+06	TRUE
GSKIP	Q9P0R6	0.27	0.958047	296868	443869	448368	560731	423683	457775	TRUE
GSN	P06396	-0.54	0.808404	2.78936e+08	2.18153e+08	1.70278e+08	2.24053e+08	7.08888e+07	1.45771e+08	TRUE
GSPT1	P15170-3	-0.55	0.789878	574209	2.71885e+06	1.68625e+06	1.01477e+06		865761	TRUE
GSR	P00390	0.32	0.958047	1.51456e+07	1.84316e+07	1.87635e+07	22227224	2.22013e+07	2.68746e+07	TRUE
GSS	P48637	0.35	0.953594	5.99744e+07	5.19494e+07	3.79452e+07	6.61528e+07	7.88157e+07	5.85148e+07	TRUE
GSTM1	P09488	0.06	0.984872	8.00904e+07	2.60658e+07	1.4531e+07	1.86818e+07	8.95899e+07	2.28819e+07	FALSE
GSTM2	P28161	-0.03	0.987314	3.37485e+07	5.45886e+07	4.64468e+07	5.08185e+07	3.5098e+07	4.32846e+07	FALSE
GSTM3	P21266	-0.81	0.446726	5.88147e+06	2.3156e+07	1.63466e+07	8.82685e+06	5.02229e+06	7.54202e+06	TRUE
GSTM5	P46439	0.19	0.966138	3.03521e+06	4.07967e+06	5.17987e+06	4.89562e+06	5.48651e+06	5.45078e+06	FALSE
GSTO1	P78417	0.17	0.971538	8.5652e+07	8.66972e+07	6.85389e+07	1.06625e+08	9.54047e+07	8.32456e+07	FALSE
GSTP1	P09211	0.14	0.977518	1.85213e+08	1.39576e+08	1.59505e+08	1.55944e+08	1.54123e+08	2.17979e+08	FALSE
GSTT1	P30711	-0.07	0.984872	6.41086e+07	3.17656e+07	2.98817e+07	3.1538e+07	3.39518e+07	8.81106e+06	FALSE
GSTT2B	P0CG30	0.42	0.932957	391097	1.7918e+06	1.45495e+07	4.56287e+06		2.02649e+07	TRUE
GSTZ1	O43708	0.62	0.703701	3.52596e+06	1.53964e+06	1.97199e+06	3.50721e+06	4.5123e+06	2.90964e+06	TRUE
GYG1	P46976	-0.19	0.968509	6.85156e+06	7.30663e+06	8.14696e+06	5.13191e+06	1.00748e+07	6.68051e+06	FALSE
HADH	Q16836	0.5	0.840482	2.08282e+07	2.67974e+07	1.61545e+07	3.16161e+07	2.68189e+07	3.01209e+07	TRUE
HADHA	P40939	0.31	0.958047	2.61906e+06	3.21374e+06	3.03763e+06	5.2203e+06	969038	2.39971e+06	TRUE
HADHB	P55084	0.45	0.907135	1.69266e+06	2.81832e+06	1.05592e+06	1620452	2.65363e+06	1.62819e+06	TRUE
HAGH	Q16775-2	0.46	0.898812	5.49822e+07	5.84494e+07	3.38538e+07	5.87447e+07	7.69295e+07	6.61594e+07	TRUE
HAPLN1	P10915	0.47	0.886454	1.50702e+07	1.72195e+07	2.2204e+07	1.88498e+07	1.84718e+07	3.21944e+07	TRUE
HAPLN2	Q9GZV7	0.87	0.349745	3.64015e+07	4.42372e+07	3.86993e+07	1.214e+08	5.92133e+07	7.91929e+07	TRUE
HARS	P12081	-0.46	0.898812	7.30978e+06	1.55558e+07	1.26603e+07	5.12209e+06	1.11149e+06	4.7346e+06	TRUE
HBA1	P69905	-0.07	0.984872	12926111824	7773730365	7936290102	8687312758	8010071493	8484221685	FALSE
HBB	P68871	-0.07	0.984872	13246955611	8364303651	7407838302	9160997246	8003490170	8599744599	FALSE
HBD	P02042	-0.26	0.960493	3.31633e+08	1.752e+08	146023375	2.05362e+08	1.53852e+08	1.64647e+08	TRUE
HBG2	P69892	-2.83	1.86515e-08	5.31885e+07	9.00884e+07	1.03342e+07	3.23791e+06	1.93986e+06	4.56464e+06	TRUE
HDDC2	Q7Z4H3	0.28	0.958047	3.55231e+06	2.98185e+06	2.03564e+06	3.77738e+06	5.39758e+06	1.30615e+06	TRUE
HDDC3	Q8N4P3	0.12	0.983095	7.68161e+06	5.77191e+06	5.26104e+06	6.42806e+06	2.78132e+06	6.84278e+06	FALSE
HDGF	P51858	0.02	0.989367	1.71417e+07	1.4341e+07	1.41596e+07	1.94578e+07	1.17268e+07	1.5205e+07	FALSE
HDGFL2	Q7Z4V5-3	0.16	0.971538	46317.9	52544.1	117819	61727	74114.9	51632.5	FALSE
HDGFRP3	A0A024R216	0.05	0.984872	1.88354e+07	1.54139e+07	9.10103e+06	1.87363e+07	1.84436e+07	1.25581e+07	FALSE
HDHD2	Q9H0R4	0.25	0.960493	5.57633e+07	51233876	3.16353e+07	5.74602e+07	5.43299e+07	4.92392e+07	TRUE
HDHD3	Q9BSH5	0.28	0.958047	3.41306e+06	2.79612e+06	1.67154e+06	3671567	3.94123e+06	1.08827e+06	TRUE
HEBP1	Q9NRV9	0.18	0.968509	8.56429e+06	7.88856e+06	5.69132e+06	1.41698e+07	7.64314e+06	4.94366e+06	FALSE
HEBP2	Q9Y5Z4	0.02	0.989367	4.70561e+06	6.17056e+06	2.39077e+06	4.30942e+06	4.08249e+06	4.88766e+06	FALSE
HEPACAM	Q14CZ8	0.83	0.412398	1.14827e+07	2.59345e+06	1.81282e+06	8.06124e+06	1.8936e+07	8.47266e+06	TRUE
HEXA	H3BP20	0.36	0.952581	1.88369e+06	1.99275e+06	2.76991e+06	1.06484e+06	2.14863e+06	4.09071e+06	TRUE	FALSE	FALSE
HEXB	P07686	0.27	0.958047	6.72447e+06	8.472e+06	7.74878e+06	6303715	8.11491e+06	1.12975e+07	TRUE	FALSE	TRUE
HGS	O14964	-0.4	0.935641	4.36001e+06	1.05985e+07	5.68803e+06	3690388	1.25132e+06	4.78253e+06	TRUE	FALSE	TRUE
HIBADH	P31937	0.29	0.958047	1.23675e+07	1.42794e+07	9.95869e+06	1.37881e+07	1.67492e+07	1.19473e+07	TRUE
HIBCH	Q6NVY1	0	0.99756	7.82008e+06	7.47628e+06	5.26497e+06	7.48913e+06	7.24315e+06	6.51947e+06	FALSE
HINT1	P49773	-0.05	0.984872	2.8576e+08	295897531	2.9651e+08	3.1133e+08	2.45724e+08	3.09023e+08	FALSE
HINT2	Q9BX68	0.24	0.960493	6.71457e+06	6.34244e+06	6.43294e+06	8.29422e+06	4.70963e+06	8.22686e+06	TRUE
HINT3	Q9NQE9	-0.16	0.972372	586059	443571		634975	381814	526083	FALSE
HIST1H1D	P16402	-0.83	0.414085	4.17392e+06	8.27705e+06	2.8593e+07	4.97519e+06	9.60425e+06	2.99598e+06	TRUE
HIST1H2BJ	P06899	-0.05	0.984872	949063		1.07671e+06		1.06258e+06	901116	FALSE
HIST1H2BN	U3KQK0	0.07	0.984872	1.27476e+06	1.00602e+06	8.26233e+06	1.04988e+06	8.80143e+06	1.50565e+06	FALSE
HIST2H2AA3	Q6FI13	-1.42	0.0238693	304697		1.65943e+06	245766		286486	TRUE
HK1	P19367	0.23	0.966138	3.22138e+08	3.54712e+08	3.21413e+08	3.23681e+08	6.7303e+08	3.02055e+08	TRUE
HMBS	P08397	-0.17	0.971538	539213	205599	196457	59434.1	351769	299492	FALSE
HMGB1	P09429	-0.19	0.967005	1.45273e+08	1.0436e+08	1.06759e+08	1.60012e+08	8.04923e+07	9.59056e+07	FALSE
HMGB2	P26583	-0.37	0.94729	1.07617e+07	8.13934e+06	6.7784e+06	9.2066e+06	4.86047e+06	5.89453e+06	TRUE
HMGCL	P35914	0.2	0.966138	764682	820456	547335	712839	983550	796919	FALSE
HMGN3	A0A087WZE9	-0.36	0.953594	2.03445e+07	871359	1.30884e+07	1.01817e+07	1.23417e+07	8.55767e+06	TRUE
HMGN4	O00479	-0.03	0.987314	222888	126209		226547	118672		FALSE
HNMT	P50135	0.19	0.967005	1.70056e+07	1.51265e+07	1.27442e+07	1.99846e+07	1.69248e+07	1.52799e+07	FALSE
HNRNPA2B1	P22626	-1.02	0.194216	4.52271e+06	8.4796e+06	1.25221e+07		713423	403319	TRUE
HNRNPA3	P51991	-1.57	0.00873442	779567	3.56212e+06	4.65814e+06	572696	826425	320794	TRUE
HNRNPAB	Q99729-2	-0.14	0.977518	6.20283e+06	778730		3.45646e+06	652020	662206	FALSE
HNRNPC	P07910	-0.15	0.977215	4.99653e+06	5.82478e+06	4.77009e+06		5.97347e+06	1.00918e+06	FALSE
HNRNPD	Q14103	-0.2	0.966138	1.87259e+07	1.72501e+07	1.61824e+07	2.3056e+07	1.01478e+07	1.45293e+07	FALSE
HNRNPH1	G8JLB6	-1.28	0.0540239	767258	1.69856e+06	2.3973e+06	574531	1.00315e+06	615200	TRUE
HNRNPK	P61978-3	-0.38	0.946264	3.71212e+07	4.1001e+07	3.77904e+07	3.08896e+07	2.92513e+07	1.92556e+07	TRUE
HNRNPL	P14866	-0.32	0.958047	6.92091e+06	2.92228e+06	5.46656e+06	4.92907e+06	4.37951e+06	3.33338e+06	TRUE
HNRNPR	O43390-2	-0.7	0.593196	3.64614e+06	4.02172e+06	7.16133e+06	2.96109e+06	1.86534e+06	1.88023e+06	TRUE
HNRNPU	Q00839	-0.12	0.983136	7.10843e+06	5.48502e+06	7.6999e+06	5.36553e+06	8.88997e+06		FALSE
HNRNPUL2	Q1KMD3	-0.56	0.778812	1.70167e+06	3.00425e+06	2.73979e+06	1.7969e+06	1.48033e+06	1.81684e+06	TRUE
HOMER1	Q86YM7	-0.1	0.983136	3.87046e+06	4.51609e+06	5.25012e+06	3.91557e+06	4.83085e+06	1.53121e+06	FALSE
HP	P00738	-0.25	0.960493	1.05515e+08	1.45156e+08	1.75698e+08	9.26523e+07	1.00655e+08	2.432e+08	TRUE
HPCAL4	Q9UM19	0.32	0.958047	2.81127e+06	1.98089e+06	1.132e+06	1.04368e+06	3.66315e+06	3.59354e+06	TRUE
HPRT1	P00492	0.45	0.908827	9.57458e+07	1.20348e+08	1.00449e+08	1.34655e+08	1.55716e+08	1.34871e+08	TRUE
HPX	P02790	-0.1	0.983136	2.18319e+07	1.98358e+07	3.03776e+07	1.87168e+07	1.82992e+07	2.09316e+07	FALSE
HRAS	P01112	0.07	0.984872	2.55686e+06	3.02662e+06	2.62164e+06	3.11555e+06	5.86789e+06	2.47289e+06	FALSE
HSD17B10	Q99714	-0.06	0.984872	1.14643e+06	3.32301e+06	2.95756e+06	2.81719e+06		1.56404e+06	FALSE
HSDL2	Q6YN16	0.21	0.966138	1.91402e+06	2.67784e+06	1.45223e+06	3.8102e+06	6.08428e+06	1.13415e+06	TRUE
HSP90AA1	P07900-2	-1.09	0.146058	5.48034e+08	1227214271	1286856042	5.52356e+08	2.34824e+08	585102037	TRUE
HSP90AB1	P08238	-1.89	0.000707887	4.31851e+07	1.98326e+08	2.43335e+08	3.79104e+07	3.70255e+06	5.33646e+07	TRUE	FALSE	FALSE
HSP90B1	P14625	-0.41	0.934701	2.23599e+07	4.0451e+07	6.78154e+07	2.6056e+07	1.2511e+07	3.60918e+07	TRUE
HSPA1B	A0A0G2JIW1	0.29	0.958047	4.50713e+08	4.23154e+08	3.65865e+08	499366879	5.24853e+08	4.80755e+08	TRUE
HSPA2	P54652	0.14	0.977518	1.94624e+08	7.91651e+07	5.6336e+07	1.94104e+08	7.22304e+07	7.66918e+07	FALSE
HSPA4	P34932	0.3	0.958047	1.25977e+08	1.45013e+08	113169450	1.61599e+08	1.52069e+08	1.59271e+08	TRUE
HSPA4L	O95757	-0.68	0.628244	2.59928e+07	3.98489e+07	6.98323e+07	1.98893e+07	1.60016e+07	1.90874e+07	TRUE
HSPA5	P11021	-0.06	0.984872	4.53864e+07	5.8901e+07	6.32937e+07	5.24873e+07	4.30504e+07	5.5778e+07	FALSE	FALSE	TRUE
HSPA8	P11142	0.2	0.966138	1884370625	1711656047	1764038796	1919250466	2506951456	1917893404	FALSE	TRUE	TRUE
HSPA8	E9PM13	-0.88	0.33882	291225	394216		136632	280431	182579	TRUE	TRUE	TRUE
HSPA9	P38646	-0.01	0.994691	127646813	1.01152e+08	9.08637e+07	8.34615e+07	1.35223e+08	1.16614e+08	FALSE
HSPB1	P04792	-0.46	0.900325	4.18396e+06	9.90387e+06	1.21608e+07	3.66973e+06	6.14943e+06	9.86342e+06	TRUE
HSPD1	P10809	0.21	0.966138	1.88703e+08	2.10377e+08	1.72474e+08	2.3846e+08	2.14837e+08	2.18529e+08	TRUE
HSPE1	P61604	0.13	0.979436	1.53639e+08	1.23087e+08	8.67444e+07	168532421	1.36006e+08	1.3183e+08	FALSE
HSPE1-MOB4	S4R3N1	0.37	0.946264	113473	337375	169841		197692	245129	TRUE
HSPH1	Q92598	0.13	0.98016	9.14552e+07	9.96326e+07	9.54592e+07	1.06115e+08	8.8789e+07	1.18952e+08	FALSE
HTRA2	O43464	0.24	0.960493	2.49533e+06	1.61266e+06	1.26032e+06	1.2229e+06	3.61721e+06	2.52402e+06	TRUE
HYI	F6UJY1	0.33	0.958047	2.29848e+06	1.89535e+06	1.24994e+06	4.52114e+06	2.294e+06	2.74267e+06	TRUE
HYPK	Q9NX55	1.08	0.149374	455377	796208	906667	1.4376e+06	305947	1.37926e+06	TRUE
Histone H2A OS=Homo sapiens OX=9606	A0A0U1RRH7	0.25	0.960493	2.3324e+06	1.87504e+06	1.30337e+07	2.13448e+06	1.46236e+07	2.58629e+06	TRUE
IAH1	Q2TAA2	0.31	0.958047	1.34412e+07	1.52318e+07	8.74729e+06	1.74403e+07	1.93941e+07	1.67522e+07	TRUE
ICAM5	Q9UMF0	0.36	0.952581	1.6826e+07	1.26488e+07	1.55607e+07	1.68822e+07	3.17159e+07	1.45213e+07	TRUE
IDH1	O75874	0.16	0.971538	2.53818e+07	2.37792e+07	1.76748e+07	3.03645e+07	2.58061e+07	2.18106e+07	FALSE
IDH2	P48735	-0.16	0.971559	6.75442e+07	1.00134e+08	8.5711e+07	1.08416e+08	4.6276e+07	7.98537e+07	FALSE
IDH3A	P50213	0.17	0.971538	2.07563e+07	3.38903e+07	3.15841e+07	3.36934e+07	2.36523e+07	4.11379e+07	FALSE
IDH3B	A0A087WZN1	-0.05	0.984872	4.74015e+06	8.88216e+06	8.6015e+06	1.11648e+07	7.09997e+06	6.57351e+06	FALSE
IDH3G	P51553	-0.04	0.98567	962677	2.77779e+06	3.65322e+06	4.0985e+06	729441	3.0106e+06	FALSE
IDI1	Q13907-2	0.24	0.96486	420325	1.05672e+06	713703	2.35733e+07	750477	840603	TRUE
IGHA1	A0A286YEY1	0.01	0.990053	2.1014e+07	3.45372e+07	4.95914e+07	36282263	2.18389e+07	5.2106e+07	FALSE
IGHA2	A0A0G2JMB2	-0.09	0.984095	838852	698399	935325	769509	658071	1.37741e+06	FALSE
IGHG1	A0A0A0MS08	0.07	0.984872	7.73354e+07	4.935e+07	8.05107e+07	7.22135e+07	4.74086e+07	7.86005e+07	FALSE
IGHG2	A0A286YEY4	0.72	0.559354	1.21346e+07	1.28243e+07	9.34527e+06	2.5728e+07	1.1075e+07	1.28292e+07	TRUE
IGHG4	A0A286YFJ8	1.17	0.0940271	295892	714267	1.08409e+06	4520189	1.51658e+06	666087	TRUE
IGHM	P01871-2	-1.91	0.000594689	2.12932e+07	1.79745e+06	1.53285e+08	1.04423e+07	2.31683e+06	3.25411e+06	TRUE
IGKC	P01834	-0.23	0.966138	2.99097e+07	1.97398e+07	4.25321e+07	3.14169e+07	2.14234e+07	3.01165e+07	TRUE
IGKV2-40	A0A087WW87	0.2	0.966138	713943	463579	432680	988413	411859		FALSE
IGLL5	A0A0B4J231	-0.01	0.994026	1.59835e+07	1.07581e+07	1.6137e+07	1.40508e+07	1.04511e+07	1.70683e+07	FALSE
IGSF8	Q969P0	0.68	0.613416	1.06656e+07	5.69029e+06	6.23869e+06	1.24687e+07	1.2768e+07	1.16895e+07	TRUE
ILF2	Q12905	0.27	0.958047	6.86943e+06	3.49699e+06	8.8779e+06	8.01961e+06	1.32894e+07	2.01139e+06	TRUE
ILF3	Q12906-7	0.32	0.958047	4.27718e+07	2.98456e+07	3.49517e+07	4.23844e+07	5.86097e+07	2.88113e+07	TRUE
IMPA1	P29218-3	0.37	0.946264	7.37972e+07	7.84253e+07	6.0178e+07	9.02908e+07	1.00471e+08	9.04373e+07	TRUE
INA	Q16352	0.33	0.956355	5.44714e+07	2.24949e+07	5.77321e+07	5.40404e+07	5.72153e+07	4.96805e+07	TRUE
INPP1	P49441	-0.07	0.984872	4.18698e+06	6.97773e+06	3.51842e+06	6.14476e+06	4.4933e+06	6.26474e+06	FALSE
IPO5	O00410-3	-0.63	0.703701	8.46604e+06	1.32451e+07	1.37466e+07	7.46337e+06	4.36414e+06	8.1899e+06	TRUE
IPO7	O95373	-1.57	0.00886191	286124	598172	788763	86646.4	62936.7	392239	TRUE
IQGAP1	P46940	-0.36	0.953594	1.20459e+06	2.19379e+06	1.53298e+06	1.16316e+06	185103	794758	TRUE
IRGQ	Q8WZA9	-0.05	0.984872	6.62691e+06	7.50047e+06	7.07013e+06	7.86981e+06	3.8332e+06	8.28507e+06	FALSE
ISOC1	Q96CN7	0.3	0.958047	1.15638e+07	6.88286e+06	6.2814e+06	1.19113e+07	9.85286e+06	1.06219e+07	TRUE
ISOC2	Q96AB3-2	0.05	0.984872	4.31619e+06	3.74049e+06	2.68084e+06	4.35684e+06	4.30888e+06	4.01313e+06	FALSE
IST1	P53990-5	0.38	0.946264	1.02971e+06	1.05141e+06	731222	1.03623e+06	1.96861e+06	765552	TRUE
ISYNA1	Q9NPH2	0	0.997675	2.81668e+06	1.46739e+06	1.41201e+06	1.35397e+06	2.13094e+06	2.78916e+06	FALSE
ITIH4	B7ZKJ8	-0.16	0.972372	1.37432e+06	1.34828e+06	1.23404e+06	797904	1.22567e+06	539422	FALSE
ITPA	Q9BY32	-0.15	0.97566	951580	1.11171e+06		1.16111e+06		239022	FALSE
ITSN1	Q15811	0.05	0.984872	789859	1.51468e+06	2.3025e+06		1.81057e+06	941335	FALSE
IVD	A0A0A0MT83	0.24	0.960493	8.82117e+06	8.65505e+06	4.93956e+06	8.91084e+06	1.06889e+07	6.13606e+06	TRUE
JPT1	Q9UK76-2	0.33	0.956355	1.14757e+07	9.99342e+06	6.35579e+06	1.06645e+07	9.67598e+06	1.15434e+07	TRUE
KBTBD11	O94819	-0.14	0.977518	3.11739e+07	4.03178e+07	6.00162e+07	35937157	2.79827e+07	3.37569e+07	FALSE
KCNAB2	Q13303	0.59	0.732525	484687	504059	1.21832e+06	981549	3.48887e+06	1.91016e+06	TRUE
KCTD12	Q96CX2	-0.77	0.502692	4.09861e+06	4.47455e+06	5.0704e+06	3.14857e+06	2.2838e+06	3.18451e+06	TRUE
KCTD16	Q68DU8	-0.37	0.948601	262136	1.10837e+06	722725	262516	203152	1.13466e+06	TRUE
KHDRBS1	Q07666	-0.16	0.97166	4.80317e+06	3.94667e+06	4.3973e+06	3.19977e+06	6.48677e+06	1.44614e+06	FALSE
KHSRP	A0A087WTP3	0.08	0.984872	3.56589e+07	3.095e+07	2.45303e+07	3.8035e+07	2.0887e+07	2.2958e+07	FALSE
KIAA0513	O60268	-1.87	0.000863651	1.01367e+06	1.62422e+07	1.12084e+07	1.09111e+06		2.29399e+06	TRUE
KIAA1211L	Q6NV74	-0.49	0.869218	2.87848e+06	2.75325e+06	3.51049e+06	1.9871e+06	2.51196e+06	2.04234e+06	TRUE
KIF1A	Q12756-2	0.06	0.984872	1.18838e+06	1.25631e+06	1.49477e+06	1.23725e+06	1.1989e+06	868294	FALSE
KIF21A	Q7Z4S6-4	-0.17	0.971538	891164		1.05443e+06	844952	997554	749132	FALSE
KIF5B	P33176	-0.29	0.958047	3.88895e+06	5.78869e+06	6.20549e+06	4.82869e+06	3.30948e+06	3.39455e+06	TRUE	FALSE	TRUE
KIF5C	O60282	-0.9	0.317339	5.64475e+06	2.04879e+07	1.682e+07	4.25855e+06	3.27741e+06	5.03784e+06	TRUE
KPNB1	Q14974	-1.47	0.0174561	4.53128e+06	1.96575e+07	1.15192e+07	5.01897e+06	2.19928e+06	3.82525e+06	TRUE
KRAS	P01116-2	0.04	0.984872	2.19205e+07	2.04513e+07	1.76379e+07	2.03633e+07	3.75309e+07	1.69381e+07	FALSE
KTN1	Q86UP2	-0.47	0.894838	4.90142e+06	7.25068e+06	4.27851e+06	3.18894e+06	2.97869e+06	4.88777e+06	TRUE
KYAT1	B7Z4W5	0.32	0.958047	2.43796e+06	2.78898e+06	3.63383e+06	4.24137e+06	2.21385e+06	3.52072e+06	TRUE
KYAT3	Q6YP21	-0.17	0.971538	1.02994e+06	3.36803e+06	2.68957e+06	854306	2.79098e+06	1.99949e+06	FALSE
L1CAM	P32004	0.3	0.958047	9.42442e+06	5.24841e+06	5.03175e+06	7.38212e+06	1.33705e+07	9.35737e+06	TRUE
LAGE3	Q14657	0.29	0.958047	68544.7	59915.5	95566.7	50316	116517	90748.5	TRUE
LAMP2	P13473-3	0.47	0.887787		1.45405e+06	248172	2.17191e+06	2.0932e+06	1.30577e+06	TRUE
LANCL1	O43813	0.36	0.953594	4.39562e+07	3.24807e+07	3.43988e+07	4.13096e+07	4.14716e+07	4.88519e+07	TRUE
LANCL2	Q9NS86	0.08	0.984872	2.97118e+06	2.61118e+06	3.53149e+06	3.04636e+06	3.32597e+06	3.55442e+06	FALSE
LAP3	P28838	0.1	0.983136	5.72092e+07	4.59493e+07	2.0196e+07	5.47802e+07	3.50336e+07	5.49298e+07	FALSE
LASP1	Q14847	-0.01	0.994871	4.49361e+07	4.51274e+07	3.15393e+07	3.57398e+07	3.91601e+07	4.85473e+07	FALSE
LCMT1	Q9UIC8-2	0.18	0.968509	8.1907e+06	1.21924e+07	5.6319e+06	1.49189e+07	7.28615e+06	1.3155e+07	FALSE
LCP1	P13796	-0.41	0.934701	3.86641e+06	5.30631e+06	7.85727e+06	4.54832e+06	2.58009e+06	693495	TRUE
LDHA	P00338-3	0.4	0.935641	2.21822e+08	2.67245e+08	2.51387e+08	2.71402e+08	3.17889e+08	2.98013e+08	TRUE
LDHB	P07195	0.37	0.94729	1498822820	1376540773	1140712911	1440354110	1783443182	1573940782	TRUE
LGALS1	P09382	0.5	0.853177	1.71185e+07	1.85541e+07	1.6398e+07	2.19484e+07	2.05473e+07	2.77127e+07	TRUE
LGALS3	P17931	-0.11	0.983136	1.41233e+07	1.6379e+07	1.96213e+07	8.69151e+06	1.86185e+07	1.03255e+07	FALSE
LGALS3BP	Q08380	0.03	0.985801	1.20264e+07	6.0502e+06	4.834e+06	1.02443e+07	5.32053e+06	5.06178e+06	FALSE
LGALSL	Q3ZCW2	0.21	0.966138	7.07755e+06	1.07876e+07	1.23143e+07	1.01702e+07	1.43986e+07	1.1882e+07	TRUE
LHPP	Q9H008	0.32	0.958047	5.92132e+07	2.74525e+07	2.60411e+07	4.41536e+07	4.38052e+07	4.84437e+07	TRUE
LIN7C	Q9NUP9	-0.75	0.525535	1.51245e+06	1.56536e+06	1.64127e+06	919104	933170	927670	TRUE
LRG1	P02750	-0.44	0.919587	1.76523e+06	6.21275e+06	2.81132e+06	1.83658e+06	1.05288e+06	1.11563e+06	TRUE
LRRC20	Q8TCA0	-0.11	0.983136		821863	628985	585151		754660	FALSE
LRRC47	Q8N1G4	-0.95	0.256803	1.66559e+06	6.50812e+06	5.60065e+06	2.2402e+06	439460	1.39499e+06	TRUE
LSAMP	H3BLU2	0.73	0.535217	1.90829e+07	9.45485e+06	8.68341e+06	1.48417e+07	2.9229e+07	1.82706e+07	TRUE
LSM1	O15116	-0.2	0.966138	1.55309e+06	1.37356e+06	1.42319e+06	1.56337e+06	1.13841e+06	1.22556e+06	FALSE
LSM2	Q9Y333	0.05	0.984872	2.55341e+06	2.21796e+06	1.57511e+06	2.62966e+06	2.43692e+06	2.4867e+06	FALSE
LSM3	P62310	0.3	0.958047	3.62675e+06	3.03976e+06	1.911e+06	3.46956e+06	3.93434e+06	3.68098e+06	TRUE
LSM4	V9GZ56	0.41	0.934701	1.7959e+06	1.26159e+06	1.01145e+06	1.77229e+06	1.74841e+06	1.51256e+06	TRUE
LSM5	Q9Y4Y9	0.38	0.945978	716543	211479	788656	753744	799030	1.05142e+06	TRUE
LSM6	P62312	-0.05	0.984872	2.60905e+06	2.0171e+06	1.48922e+06	1.94543e+06	2.16552e+06	1.80766e+06	FALSE
LSM7	Q9UK45	-0.41	0.934701	83538.2	73100	97334.5	62769.6	115454	52721.6	TRUE
LSM8	O95777	0.4	0.934701	637417	656890		855584	773904	919863	TRUE
LTA4H	P09960	0.07	0.984872	3.86504e+07	3.87154e+07	3.78463e+07	4.83564e+07	3.50214e+07	4.10886e+07	FALSE
LUM	P51884	-0.31	0.958047	613700	2.85769e+06	2.31816e+06	1114795	950396	1.63984e+06	TRUE
LZIC	Q8WZA0-2	0.52	0.828373	1.22787e+06	1.18898e+06	845988	1.61603e+06	1.0041e+06	1.9087e+06	TRUE
LZTFL1	Q9NQ48	-0.52	0.828373	1.27745e+06	4.88427e+06	2.39365e+06	1.93358e+06		1.28317e+06	TRUE
MACROD1	Q9BQ69	-1.39	0.0298516	1.3844e+06	2.67572e+06	1.89871e+06	131630	1.02115e+06	811496	TRUE
MACROD2	A1Z1Q3	-0.31	0.958047	1.11901e+07	3.84709e+06	8.10016e+06	5.94004e+06	7.16983e+06		TRUE
MAG	P20916	1.05	0.170686	3.20189e+07	4.87669e+06	6.21481e+06	2.14957e+07	6.76131e+07	1.32889e+07	TRUE
MAGI2	Q86UL8	-0.04	0.984872	901309	266904	292202		1.1873e+06	760786	FALSE
MAN2C1	Q9NTJ4-4	-0.23	0.966138	48555.4	737630	393676	860910	213819	77190.4	TRUE
MAP1A	P78559	0.28	0.958047	2.69276e+08	3.44893e+08	2.94873e+08	3.97124e+08	336950981	3.32438e+08	TRUE
MAP1B	P46821	0.24	0.96486	6.53616e+08	6.37709e+08	7.26909e+08	8.46338e+08	7.37625e+08	797151915	TRUE
MAP1LC3A	Q9H492-2	0.35	0.953594	1.87532e+07	1.54197e+07	1.75806e+07	2.11692e+07	2.18672e+07	1.59655e+06	TRUE	FALSE	FALSE
MAP1LC3B2	A6NCE7	0.25	0.960493	1.13588e+08	1.16935e+08	9.50774e+07	1.32175e+08	1.3264e+08	9.64941e+07	TRUE
MAP1S	Q66K74	-1.49	0.0156925	1.62846e+06	4.38773e+06	3.58731e+06	834921	321075	493611	TRUE
MAP2	E7EV03	0.53	0.812934	1.57989e+06	2.96414e+06	2.03106e+06	2167653	3.26582e+06	3.94288e+06	TRUE
MAP2	P11137	0	0.995973	4.40298e+08	5.46707e+08	5.10485e+08	4.86836e+08	5.25238e+08	5.12117e+08	FALSE
MAP2K1	Q02750	-1.28	0.0541451	5.49028e+06	3.74139e+07	3.19983e+07	1.15802e+07	4.65055e+06	1.04639e+07	TRUE
MAP4	E7EVA0	-0.05	0.984872	7.47781e+07	6.11602e+07	4.1977e+07	8.44358e+07	5.14006e+07	4.60027e+07	FALSE
MAP4	F8W9U4	-0.28	0.958047	2.3854e+06	2.94471e+06	2.86124e+06	2.79716e+06	2.09873e+06	1.91725e+06	TRUE
MAP6	Q96JE9	0.33	0.956355	1.03079e+08	1.29006e+08	9.83023e+07	1.12991e+08	1.8756e+08	1.25305e+08	TRUE
MAP7D1	Q3KQU3	0.12	0.983136	1.57801e+06	337491	1.03258e+06	2.09172e+06	3.32885e+06	1.54917e+06	FALSE
MAP7D2	Q96T17-2	0.37	0.94729	1.76508e+06	1.56498e+06	1.73606e+06	1288941	2.8714e+06	2.32082e+06	TRUE
MAPK1	P28482	0.29	0.958047	1.00155e+08	130499549	1.10666e+08	1.34591e+08	1.51132e+08	1.38326e+08	TRUE
MAPK3	P27361	-0.49	0.86356	1.76365e+07	3.95662e+07	3.12634e+07	22569942	4.85227e+06	2.82865e+07	TRUE
MAPRE1	Q15691	-0.02	0.99201	2.14457e+07	2.49291e+07	1.90671e+07	1.80741e+07	2.51092e+07	2.41665e+07	FALSE
MAPRE2	Q15555	0.4	0.935641	461335	2.55e+06	1.03514e+06		3.24938e+06	392422	TRUE
MAPRE3	Q9UPY8	-0.68	0.619919	4.18937e+07	6.37627e+07	5.61154e+07	3.39157e+07	3.39329e+07	4.18202e+07	TRUE
MAPT	P10636-4	0.37	0.948386	3.3412e+07	3.47392e+07	3.39253e+07	37656880	5.76816e+07	4.37359e+07	TRUE
MAPT	P10636-8	0.25	0.960493	5.09797e+08	4.59205e+08	3.87194e+08	4.83716e+08	575821645	4.39952e+08	TRUE
MAPT	P10636-6	0.2	0.966138	1.87708e+07	2.13687e+07	1.84032e+07	2.64519e+07	3.15492e+07	2.43807e+07	FALSE
MAPT	P10636-2	0.16	0.971538	6.68801e+07	6.12553e+07	6.88685e+07	89176880	6.84422e+07	7.35615e+07	FALSE
MARCKS	P29966	0.24	0.960493	7.82501e+07	5.2682e+07	2.87812e+07	5.58283e+07	9.05988e+07	3.26414e+07	TRUE
MARCKSL1	P49006	0.34	0.953594	2.76983e+06	1.38107e+06	714699	1.7725e+06	2.01534e+06	443235	TRUE
MAT2A	P31153	0.18	0.968509	4.97062e+07	5.15895e+07	5.68519e+07	6.61622e+07	5.92879e+07	5.23705e+07	FALSE
MAT2B	Q9NZL9	0.21	0.966138	1.62995e+07	1.73547e+07	1.72336e+07	1.98553e+07	2.10959e+07	2.11726e+07	TRUE
MBLAC1	A4D2B0	-0.05	0.984872	367294	384309		361885	516983	291247	FALSE
MBP	P02686	0.74	0.528476	6.80795e+07	4.18098e+07	5.6791e+07	1.46065e+08	6.99388e+07	8.85059e+07	TRUE
MBP	P02686-6	0.37	0.94729	6.47493e+08	3.5628e+08	2.93828e+08	7.25753e+08	426540528	5.39629e+08	TRUE
MCCC2	Q9HCC0	0.91	0.300813	1.6031e+06	483844	91346.2	3.18432e+06	2.34183e+06		TRUE
MCEE	Q96PE7	0.13	0.978157	647643	565750	285325	543726	608317	709586	FALSE
MCRIP1	I3L4Q0	-0.18	0.971538	837027	1.2618e+06	482724	933588		706943	FALSE
MCTS1	Q9ULC4-3	0.26	0.960493	5.19105e+06	7.09799e+06	5.29295e+06	6.11666e+06	4.54244e+06	7.30554e+06	TRUE
MDH1	P40925-3	0.27	0.958047	8.2793e+08	8.16558e+08	7.94469e+08	1001123519	1017955695	8.65631e+08	TRUE
MDH2	P40926	0.34	0.953594	3.72789e+08	3.52341e+08	3.48683e+08	3.66676e+08	5.46996e+08	4.72268e+08	TRUE
MDP1	Q86V88	-0.99	0.219339	777528	1.02211e+06	835614	834922	359420	61807.6	TRUE
ME1	P48163	0.28	0.958047	1.33153e+07	1.50082e+07	1.7201e+07	1.8577e+07	2.0424e+07	1.73005e+07	TRUE
ME2	P23368	0.19	0.966138	6.18453e+06	5.39356e+06	5.56039e+06	1.22814e+07	8.70239e+06	4.82665e+06	FALSE
ME3	Q16798	0.67	0.636052	5.37137e+06	9.3615e+06	6.55594e+06	1.10046e+07	1.01529e+07	1.43643e+07	TRUE
MECP2	P51608-2	0.5	0.839571	492404	655168	369892	698163	1.28911e+06		TRUE
MECR	Q9BV79	-0.45	0.907135	1.39734e+06		1.36762e+06	1.57247e+06		647018	TRUE
METAP2	P50579	0.41	0.934701	1.01104e+06	1.73882e+06	729831	2.51859e+06	2.37805e+06	611737	TRUE
METTL26	Q96S19	0.04	0.984872	6.40291e+06	5.59275e+06	4.22775e+06	6.01457e+06	7.77822e+06	4.64986e+06	FALSE
MGEA5	O60502	-0.02	0.99201	6.31091e+06	1.24051e+07	1.35465e+07	1.23363e+07	5.36146e+06	1.08824e+07	FALSE
MGLL	A0A0C4DFN3	-0.48	0.884522	990610	2.71032e+06	2.15062e+06	1.48625e+06	1.09315e+06	622105	TRUE
MGST3	Q5VV89	-0.11	0.983136	907118	293020	2.954e+06		1.49464e+06	974563	FALSE
MIF	P14174	0.48	0.868563	2.27623e+07	2.58934e+07	5.60615e+07	40313972	2.3734e+07	3.92362e+07	TRUE
MMAB	Q96EY8	-0.44	0.918009		491184	335322	321374	213612	407312	TRUE
MOB1B	Q7L9L4-2	0.13	0.979436	406660	260258	321261	298751	887934	271666	FALSE
MPI	P34949	0.08	0.984872	4.13643e+07	3.87532e+07	3.60905e+07	3.89695e+07	4.06348e+07	4.37905e+07	FALSE
MPP6	Q9NZW5	1.22	0.0712902	1.1807e+06	1.27588e+06	1.85928e+06	1.01616e+06	5.5921e+06		TRUE
MPST	P25325-2	0.17	0.971196	1.0702e+07	7.68622e+06	3.72551e+06	1.13181e+07	7.30384e+06	4.9215e+06	FALSE
MRPS36	P82909	0.81	0.431937	2.06871e+06	1.45682e+06	1.41049e+06	1.57159e+06	4.46052e+06	2.4321e+06	TRUE
MSN	P26038	0	0.99677	104222539	9.04353e+07	5.96654e+07	7.8095e+07	9.04055e+07	7.70304e+07	FALSE
MTAP	B4DUC8	0.11	0.983136	8.38642e+06	7.65678e+06	4.26047e+06	6.6263e+06	7.72914e+06	4.93691e+06	FALSE
MTPN	P58546	0.26	0.960493	3.76622e+07	3.13678e+07	2.93597e+07	4.16033e+07	4.53616e+07	3.43961e+07	TRUE
MTSS1L	Q765P7	0.53	0.809561	911528	370328	1.06012e+06	645469	1.5349e+06	578345	TRUE
MTURN	Q8N3F0	-1.83	0.00112084	469942	4.37119e+06	3.9311e+06	467356	368086	137462	TRUE
MUT	P22033	0.4	0.935641	489875	1.1728e+06	1.18763e+06	441257		2.63282e+06	TRUE
MVD	P53602	-0.91	0.306996	3.29858e+06	3.64114e+06	3.96834e+06	3.114e+06	1.06664e+06	1.93983e+06	TRUE
MYDGF	Q969H8	0.13	0.977539	2.64438e+06	2.7155e+06	2.50515e+06	2.74713e+06	2.27248e+06	3.75469e+06	FALSE
MYL6	B7Z6Z4	-0.39	0.942544	4.38661e+06	5.27802e+06	4.96996e+06	4.79187e+06	3.34782e+06	4.16666e+06	TRUE
MYO5A	Q9Y4I1-3	-0.35	0.953594	543646	2.22923e+06	3.45433e+06	993512	1.6264e+06	497866	TRUE
NAA10	P41227	-0.26	0.960493	642707	1.65475e+06	1.64131e+06	590615		622328	TRUE
NAA15	Q9BXJ9	-0.41	0.934701	1.93477e+06	1.97466e+06	2.38506e+06	1.23116e+06		1.29136e+06	TRUE
NACA	E9PAV3	1.29	0.0500483	436223	656857		1.0255e+06	1.13089e+06	1.66993e+06	TRUE
NADK2	Q4G0N4	0.31	0.958047	6.87698e+06	5.35365e+06	3.48978e+06	6.83478e+06	8.11637e+06	5.92529e+06	TRUE
NAE1	Q13564	-0.2	0.966138	3.01567e+06	4.60421e+06	2.28125e+06	3.80528e+06	1.89167e+06	2.51241e+06	FALSE
NAGA	P17050	0.4	0.934701	97209.2	115474		114483		170914	TRUE	FALSE	FALSE
NAGK	Q9UJ70-2	-0.18	0.968509	9.9677e+06	1.42834e+07	1.3994e+07	1.16834e+07	3.0115e+06	1.23776e+07	FALSE
NAMPT	P43490	-0.92	0.293579	2.23923e+06	2.14165e+06	241069	615834	918031	349513	TRUE	FALSE	FALSE
NANS	Q9NR45	-0.64	0.680236	1.84727e+07	3.31396e+07	2.52069e+07	2.29321e+07	7.6794e+06	2.03244e+07	TRUE
NAP1L1	P55209	-1.13	0.12062	506217	5.12395e+06	4.72935e+06	497991	52252.9	1.84949e+06	TRUE
NAP1L4	Q99733-2	-0.59	0.732616	1.94227e+07	3.86159e+07	2.40824e+07	1.88635e+07	1.1469e+07	2.67795e+07	TRUE
NAPB	A0A087WZQ7	0.2	0.966138	7.73438e+06	1.36717e+07	1.91634e+07	1.3886e+07	1.04899e+07	1.97406e+07	FALSE
NAPG	Q99747	0.4	0.934701	8.13801e+06	7.20953e+06	7.77341e+06	9.31572e+06	1.26653e+07	1.36187e+07	TRUE	TRUE	TRUE
NAPRT	G5E977	-0.03	0.989165	2.32035e+06	2.14905e+06	2.55003e+06	604841	335948	3.55565e+06	FALSE
NARS	O43776	-0.05	0.984872	2.38841e+07	2.43583e+07	2.34281e+07	3.19318e+07	2.13938e+07	2.87769e+07	FALSE
NAXD	Q8IW45	0.41	0.934701	3.07714e+07	2.79329e+07	1.93084e+07	3.56537e+07	4.67868e+07	2.78491e+07	TRUE
NAXE	Q8NCW5	0.38	0.945978	1.98633e+07	1.49974e+07	1.40155e+07	2.28839e+07	2.36942e+07	2.31851e+07	TRUE
NCALD	P61601	0.2	0.966138	7.15957e+06	1.16193e+07	8.64052e+06	4.0491e+06	6.56333e+06	9.7368e+06	FALSE
NCAM1	A0A087WX77	0.53	0.817163	2.16839e+06		1.70799e+06	2.7756e+06	3.91674e+06	1.96282e+06	TRUE
NCAM1	A0A087WTF6	0.36	0.952581	4.94106e+07	3.53632e+07	35187688	59918668	5.18471e+07	4.50693e+07	TRUE
NCAM1	A0A0D9SF30	0.31	0.958047	1.85168e+07	1.69097e+07	1.51592e+07	1.08959e+07	4.67435e+07	1.76322e+07	TRUE
NCAM2	O15394	0.26	0.960493	6.15884e+06	1.90709e+06	1.75581e+06	4.73955e+06	4.59571e+06	2.44461e+06	TRUE
NCAN	O14594	0.43	0.924246	4.77431e+07	6.81807e+07	6.81663e+07	6.71526e+07	9.0093e+07	1.11348e+08	TRUE
NCDN	Q9UBB6-3	-0.72	0.571762	2.30196e+07	4.59097e+07	6.29897e+07	2.82137e+07	1.10015e+07	3.36921e+07	TRUE
NCKAP1	Q9Y2A7-2	0.08	0.983136	3.31776e+07	6.22931e+07	6.70624e+07	5.70003e+07	6.96648e+07	6.53833e+07	FALSE	FALSE	FALSE
NCL	P19338	-1.32	0.0426682	2.49464e+07	3.12541e+07	3.4207e+07	1.66077e+07	2.96528e+06	5.24056e+06	TRUE
NCOA7	Q8NI08	-0.5	0.85662	850028	2.33429e+06	1.93752e+06	1.09985e+06	601402	828534	TRUE
NDRG1	Q92597	0.06	0.984872	1.05893e+07	3.22608e+06	1.81746e+06	9.9493e+06	5.81096e+06	7.30517e+06	FALSE
NDRG2	Q9UN36-6	0.6	0.726146	3.96223e+07	3.07422e+07	4.62491e+07	60697207	7.81318e+07	3.46299e+07	TRUE
NDRG2	Q9UN36	0.03	0.987314	3.03549e+06		2.81497e+06	1.49447e+06	4.31977e+06	2.97665e+06	FALSE
NDRG4	Q9ULP0-6	0.24	0.960493	4.89395e+06	4.1062e+06	6.09973e+06	4.27076e+06	8.54468e+06	4.30554e+06	TRUE
NDUFAB1	O14561	-0.03	0.987314	1.29008e+06	3.64483e+06	2.95455e+06	3.19441e+06	2.09128e+06	2.83751e+06	FALSE
NDUFV1	P49821	-0.58	0.754178	1.57478e+06	516601	173582	229418	522558		TRUE
NEBL	O76041-2	0.35	0.953594	6.32932e+06	9.20688e+06	4.35121e+06	7.43184e+06	1.1099e+07	1.0524e+07	TRUE
NECAB1	Q8N987	-1.07	0.159758	3.3036e+06	2.03019e+07	1.35067e+07	7.13991e+06	1.65648e+06	6.17843e+06	TRUE
NECAB2	Q7Z6G3	0.17	0.971083	2.35313e+06	4.36438e+06	8.14928e+06	7.37133e+06	5.49136e+06	7.25861e+06	FALSE
NECAP1	Q8NC96	0.19	0.966138	1.02362e+07	1.06301e+07	1.06733e+07	9.53669e+06	1.09979e+07	1.27414e+07	FALSE
NECTIN1	Q15223	0.77	0.503298	2.07736e+06	790377	1.34631e+06	1.94424e+06	2.2489e+06	1.87943e+06	TRUE
NEDD8	Q15843	0.2	0.966138	3.79202e+07	3.68123e+07	4.02494e+07	4.83651e+07	4.07189e+07	4.28417e+07	FALSE
NEFH	P12036	0.29	0.958047	7.637e+06	1.25284e+06	1.14261e+07	8.40131e+06	8.70268e+06	1.47411e+07	TRUE
NEFL	P07196	0.74	0.528541	3.79227e+07	1.80852e+07	8.74701e+07	5.94257e+07	6.78168e+07	1.21644e+08	TRUE
NEFM	P07197	0.51	0.835629	2.77802e+08	1.18927e+08	1.74875e+08	2.88649e+08	1.73069e+08	2.29831e+08	TRUE
NEGR1	Q7Z3B1	0.72	0.562272	3.06272e+06	2.04564e+06	2.58879e+06	2.03559e+06	4.8352e+06	2.67473e+06	TRUE
NENF	Q9UMX5	-0.05	0.984872	2.06939e+06	1.52842e+06	1.70326e+06	1.7234e+06	1.68969e+06	1.64144e+06	FALSE
NEO1	Q92859	0.28	0.958047	2.2562e+06	798069	636924	2.27186e+06	1.10519e+06	747042	TRUE
NFASC	O94856-5	1.01	0.199925	2.30422e+06	1.60738e+06	1.852e+06	5745758	3.23909e+06	2.75444e+06	TRUE
NFASC	O94856-9	0.39	0.941697	2.43533e+06	2.36177e+06	2.77307e+06	3104604	3.19173e+06	3.49729e+06	TRUE
NFASC	X6RKN2	0.3	0.958047	1.46011e+08	1.8183e+08	1.6147e+08	1.63525e+08	1.67852e+08	1.12759e+08	TRUE
NIF3L1	Q9GZT8	0.23	0.966138	1.29872e+07	1.14048e+07	1.20724e+07	1.609e+07	1.44245e+07	1.42446e+07	TRUE
NIPSNAP1	Q9BPW8	-0.13	0.983095	1.58792e+07	1.62273e+07	2.01411e+07	1.41534e+07	1.20592e+07	1.96524e+07	FALSE
NIPSNAP2	O75323	0.06	0.984872	1.08406e+07	8.61912e+06	1.11041e+07	1.27206e+07	7.79887e+06	1.10484e+07	FALSE
NIPSNAP3A	Q9UFN0	0.75	0.525535	4.80075e+06	3.6471e+06	6.47146e+06	9.39757e+06	6.83373e+06	1.50456e+07	TRUE
NIPSNAP3B	Q9BS92	0.43	0.920639	7.97255e+06	1.01699e+07	4.59942e+06	7.72648e+06	1.40329e+07	6.02192e+06	TRUE
NIT1	Q86X76	-0.83	0.420085	6.96061e+06	1.27211e+07	1.13044e+07	5.00469e+06	1.12204e+06	7.24445e+06	TRUE
NIT2	Q9NQR4	0.39	0.936551	2.20363e+07	1.38352e+07	1.15217e+07	1.62477e+07	2.79215e+07	2.27485e+07	TRUE
NLN	Q9BYT8	0.15	0.971538	734736	888953	643735	989721	726842	730567	FALSE
NME1	P15531-2	-0.96	0.248373	3.23732e+06	4.98097e+06	4.87103e+06	832632	2.77338e+06	2.49593e+06	TRUE
NME1-NME2	Q32Q12	-0.39	0.94262	9.8781e+07	1.37715e+08	1.86003e+08	3.19105e+07	1.36198e+08	1.17969e+08	TRUE
NMT1	P30419	0.09	0.983136	8.99997e+06	6.61945e+06	1.48215e+07	1.17865e+07	1.11912e+07	1.25306e+07	FALSE
NOL3	O60936-3	0.19	0.966138	2.37643e+06	1.76728e+06	1.39202e+06	1.75769e+06	1.72521e+06	3.15292e+06	FALSE
NPC2	G3V3D1	0.17	0.968509	1.04839e+06	561267	452212	1.2211e+06	1.12112e+06	473243	FALSE	FALSE	TRUE
NPEPPS	P55786	0.15	0.974365	2.67298e+08	2.87154e+08	2.9344e+08	3.51501e+08	2.74558e+08	3.23299e+08	FALSE
NPM1	P06748	-0.28	0.958047	5.70086e+06	7.51344e+06	1.53256e+07	4.22141e+06	3.27252e+06	8.40138e+06	TRUE
NPTN	Q9Y639-5	0.07	0.984872	653908	929394	2.57164e+06	848116	1.16975e+06	1.4013e+06	FALSE
NPTX1	Q15818	0.51	0.836844	4.17696e+06	4.61238e+06	4.03371e+06	5.56642e+06	6.56861e+06	5.4573e+06	TRUE
NQO1	P15559	-0.29	0.958047	8.20725e+06	1.78178e+07	2.36741e+07	1.47227e+07	1.2402e+07	7.2352e+06	TRUE
NQO2	P16083	0.59	0.7295	1.3189e+06	2.03283e+07	2.48392e+07	2.34076e+07	2.79607e+07	4.59573e+07	TRUE
NRCAM	Q92823-5	0.42	0.934701	1.35954e+08	1.26843e+08	1.36834e+08	1.82688e+08	1.85121e+08	1.64024e+08	TRUE
NRGN	Q92686	-0.04	0.984872	1.81663e+06	1.68498e+06	721102	953133	1.63946e+06	2.71409e+06	FALSE
NRXN3	A0A0U1RQC5	0.11	0.983136	206398	296945	396568		539962	831654	FALSE
NSF	P46459	0.19	0.966138	922979	2.1835e+06	5.78098e+06	1.15684e+06	4.16783e+06	2.77887e+06	FALSE
NSFL1C	Q9UNZ2-5	-0.77	0.504766	1.39455e+07	2.26309e+07	2.11503e+07	9.20214e+06	1.42699e+07	1.12667e+07	TRUE
NT5C	Q8TCD5	0.27	0.958047	5.94344e+06	6.74218e+06	4.64084e+06	7.89069e+06	6.49979e+06	3.68188e+06	TRUE
NT5C2	P49902	0.04	0.984872	5.37422e+06	4.3234e+06	4.45779e+06	5.35496e+06	5.49107e+06	6.21263e+06	FALSE
NT5DC1	Q5TFE4	0.12	0.983136	1.70458e+06	1.43107e+06	1.76537e+06	1.91843e+06	1.58367e+06	1.84434e+06	FALSE
NTM	Q9P121-4	0.43	0.924246	5.60287e+06	3.44317e+06	3.81296e+06	4.87933e+06	8.23321e+06	4.18226e+06	TRUE
NUCKS1	Q9H1E3	-0.07	0.984872	1.96899e+07	1.46351e+07	1.304e+07	1.52073e+07	1.25888e+07	1.59591e+07	FALSE	FALSE	TRUE
NUDC	Q9Y266	-0.42	0.934701	9.7574e+06	1.38603e+07	1.3308e+07	1.00598e+07	5.94585e+06	1.08684e+07	TRUE
NUDT14	O95848	0.47	0.886454	8.2699e+06	4.67623e+06	8.23037e+06	1.17236e+07	9.46966e+06	1.12856e+07	TRUE
NUDT16	Q96DE0	0.16	0.971538	1.64365e+06	1.69934e+06	397558	1.92467e+06	2.1689e+06	1.58262e+06	FALSE
NUDT21	O43809	0.02	0.987314	1.28324e+07	5.68972e+06	1.7271e+07	1.14135e+07	1.52366e+07	9.53296e+06	FALSE
NUDT3	O95989	0.29	0.958047	1.37848e+07	2.05021e+07	2.16155e+07	2.36113e+07	1.81592e+07	3.16805e+07	TRUE
NUDT5	A6NFX8	0.19	0.967005	1.34357e+07	8.4771e+06	6.35611e+06	1.12595e+07	1.10267e+07	9.79848e+06	FALSE
NUTF2	P61970	0.23	0.966138	3.25544e+07	2.93938e+07	2.76579e+07	33125648	3.91856e+07	2.70865e+07	TRUE
OAT	P04181	-0.08	0.984872	652343	2.14228e+06	1.1453e+06	1.82405e+06		618063	FALSE
OGDH	E9PCR7	-0.39	0.94262	943238	2.77743e+06	4.67221e+06	1.84393e+06	951802	2.00596e+06	TRUE
OGFRL1	Q5TC84	0.02	0.989367	914376	864178	1.10145e+06		1.11864e+06	1.16516e+06	FALSE
OLA1	J3KQ32	-0.52	0.828373	1.88677e+07	3.04659e+07	3.654e+07	2.03678e+07	7.89541e+06	2.37595e+07	TRUE
OMG	P23515	0.69	0.606392	2.37278e+07	2.05804e+07	4.87467e+07	6.9062e+07	3.82958e+07	3.66483e+07	TRUE
OPA1	O60313-2	-0.93	0.281985	88350	257159	910988	32556.9		247548	TRUE
OPCML	Q14982-4	0.54	0.808404	3.37523e+06	1.5074e+06	3.98858e+06	2.5629e+06	6.23049e+06	3.7953e+06	TRUE
ORM1	P02763	0.13	0.978456	1.65893e+07	2.43973e+07	4.3831e+07	2.32778e+07	2.25556e+07	4.06584e+07	FALSE
ORM2	P19652	0.03	0.987314	3.03928e+06	4.69513e+06	3.33728e+06	3.51248e+06	3.25256e+06	4.17101e+06	FALSE
OSBPL1A	Q9BXW6	-0.48	0.880087	4.94015e+06	7.26554e+06	7.9631e+06	5.33888e+06	283504	4.43669e+06	TRUE
OSGEP	Q9NPF4	0.25	0.960493	840079	1.47561e+06	524047	1.04566e+06	1.11861e+06	640901	TRUE
OTUB1	F5H6Q1	-1.26	0.0620042	1.49942e+07	5.27096e+07	4.5158e+07	1.83534e+07	1.48381e+06	2.23013e+07	TRUE
OXCT1	P55809	-0.11	0.983136	3.73989e+07	4.56852e+07	4.18831e+07	5.00806e+07	2.91616e+07	4.30948e+07	FALSE
OXR1	Q8N573	0.12	0.983136	64212218	6.55585e+07	6.69005e+07	7.19307e+07	6.34346e+07	6.80642e+07	FALSE
P4HB	P07237	-0.01	0.994559	1.11363e+07	1.54135e+07	1.13762e+07	1.71595e+07	7.06629e+06	1.10733e+07	FALSE	FALSE	TRUE
PA2G4	Q9UQ80	-0.27	0.960493	7.10377e+06	7.93148e+06	1.12882e+07	7.7113e+06	6.79247e+06	7.47339e+06	TRUE
PABPC1	P11940	0.18	0.968509	2.76635e+07	2.40721e+07	2.30625e+07	2.84629e+07	3.87309e+07	2.09949e+07	FALSE
PABPC4	Q13310-3	0.32	0.958047	3.22819e+06	3.8744e+06	2.32903e+06	4.17569e+06	3.75348e+06	2.88099e+06	TRUE
PACS1	Q6VY07-2	0.2	0.966138	504083	771091	1.18495e+06	542816	1.62351e+06	320870	FALSE
PACSIN1	Q9BY11	0.2	0.966138	4.7015e+08	5.04567e+08	4.63785e+08	4.65407e+08	6.27826e+08	548429260	FALSE
PACSIN2	A0A0U1RR22	0.19	0.966138	6.83076e+06	8.69259e+06	8.74064e+06	7.14031e+06	1.08153e+07	1.01314e+07	FALSE
PADI2	Q9Y2J8	0.22	0.966138	2.16578e+07	2.03992e+07	3.01306e+07	2.6792e+07	2.73372e+07	2.54278e+07	TRUE
PAFAH1B1	P43034	-0.37	0.948601	2.07443e+07	2.96599e+07	3.22845e+07	30951540	6.98472e+06	1.7444e+07	TRUE
PAFAH1B2	P68402	-0.44	0.91936	5.39554e+07	4.84873e+07	4.12643e+07	3.68358e+07	3.2725e+07	3.35037e+07	TRUE
PAFAH1B3	Q15102	-1.84	0.00101214	9.64584e+06	3.62322e+07	3.43342e+07	1.02682e+07	1.6528e+06	7.71362e+06	TRUE
PAICS	P22234-2	0.29	0.958047	2.51567e+07	20447882	2.75716e+07	27476944	2.81875e+07	2.35194e+07	TRUE
PAK1	Q13153	0.18	0.968509	7.86536e+07	8.5327e+07	8.20511e+07	9.75137e+07	8.93932e+07	9.42884e+07	FALSE
PAK2	Q13177	-0.07	0.984872	1.0229e+07	1.18382e+07	9.1502e+06	1.18796e+07	6.91962e+06	9.5831e+06	FALSE
PAK3	O75914-2	0.19	0.966138	1.23778e+07	1.44729e+07	1.52526e+07	1.51051e+07	1.32991e+07	1.80343e+07	FALSE
PALM	O75781-2	0.5	0.839571	371366	4.00858e+06	639217	1.05748e+06	1.02992e+06	526548	TRUE
PALM	O75781	-0.01	0.994334	5.63398e+07	6.0924e+07	7.87287e+07	6.65574e+07	6.39833e+07	6.32778e+07	FALSE
PARK7	Q99497	0.36	0.948601	2.37824e+08	2.2308e+08	7.0178e+07	2.28698e+08	2.947e+08	2.46304e+08	TRUE
PARP1	P09874	-0.83	0.409568	1.16544e+06	2.78997e+06	2.27407e+06	697861	878251		TRUE	FALSE	TRUE
PBLD	P30039	-0.36	0.952581	2.56563e+06	1.00218e+06	1.45393e+06	924142	1.87804e+06		TRUE
PCBD1	P61457	0.17	0.971538	8.56502e+06	9.59459e+06	4.91555e+06	7.13936e+06	1.16495e+07	6.4445e+06	FALSE
PCBP1	Q15365	-0.49	0.871742	9.85647e+06	1.65346e+07	18732997	9.97616e+06	1.1791e+07	8.8148e+06	TRUE
PCBP2	Q15366-2	-0.64	0.673039	1.00165e+06	2.24812e+06	2.81312e+06	1.08973e+06	1.14653e+06	1.51638e+06	TRUE
PCCA	P05165	0.02	0.989367	9.38776e+06	4.92031e+06	4.90829e+06	8.24927e+06	9.83616e+06	1.0686e+07	FALSE
PCCB	E7EX59	0.32	0.958047	513647	553021		911377		1.79132e+06	TRUE
PCDH1	Q08174-2	0.16	0.971538	545193	3.53682e+06	3.73351e+06	2.39859e+06	4.88549e+06	3.02695e+06	FALSE
PCLO	Q9Y6V0	0.37	0.948601	2.80736e+06	1.52957e+06	2.97034e+06	1.60108e+06	5.43456e+06	1.26871e+06	TRUE
PCMT1	H7BY58	0.31	0.958047	1.65544e+08	1.50404e+08	140159592	1.70764e+08	232852932	1.80513e+08	TRUE
PCNP	Q8WW12	-0.35	0.953594	3.19095e+06	2.76093e+06	1.04124e+06	2.49583e+06	2.59336e+06	553412	TRUE
PCP4	P48539	0.82	0.420456	9.67475e+06	1.13651e+07	8.17436e+06	1.74026e+07	1.97179e+07	2.06938e+07	TRUE
PCSK1N	Q9UHG2	0.27	0.958047	1.09585e+07	1.30522e+07	8.31329e+06	1.56365e+07	1.44094e+07	1.37245e+07	TRUE
PCYT2	Q99447	0.11	0.983136	8.99133e+06	1.36268e+07	1.18263e+07	1.46316e+07	1.92226e+06	1.23784e+07	FALSE
PDAP1	Q13442	-0.04	0.984872	5.12921e+06	6.62231e+06	6.15822e+06	5.06061e+06	6.38584e+06	7.10043e+06	FALSE
PDCD5	O14737	0.3	0.958047	9.83418e+06	8.57197e+06	9.76633e+06	1.2118e+07	1.04469e+07	1.19564e+07	TRUE
PDCD6	O75340	0.15	0.971538	1.1888e+06	1.52898e+06	1.97697e+06	1.2222e+06	1.2932e+06	2.48031e+06	FALSE
PDCD6IP	Q8WUM4	-0.7	0.591205	3.28993e+07	4.03198e+07	3.6671e+07	1.58147e+07	1.91229e+07	2.52092e+07	TRUE
PDE1A	P54750-5	-0.21	0.966138	819665	2.66429e+06	2.1425e+06	2.14897e+06	877447	1.29112e+06	TRUE
PDE6D	O43924	0.8	0.444688	180111	471691		435209	440426	595688	TRUE
PDHA1	P08559-4	-0.31	0.958047	8.78723e+06	1.41588e+07	1.65122e+07	1.1613e+07	8.44804e+06	1.38069e+07	TRUE
PDHB	P11177	-0.22	0.966138	2.03238e+07	2.9167e+07	3.26945e+07	2.45475e+07	1.53253e+07	3.23855e+07	TRUE
PDHX	O00330	-0.11	0.983136		1.29168e+06	1.24381e+06	1.18708e+06	1.20156e+06	1.2447e+06	FALSE
PDIA3	P30101	-1.96	0.000394479	8.13649e+06	4.55933e+07	3.70408e+07	4.61622e+06	1.23606e+06	6.81485e+06	TRUE
PDIA4	P13667	-0.24	0.96486	2.689e+06	4.50441e+06	3.63687e+06	4.70103e+06	264093	3.01206e+06	TRUE
PDIA6	Q15084-2	-0.09	0.984008	6.64708e+06	9.84056e+06	8.62408e+06	8.80725e+06	7.86819e+06	9.29834e+06	FALSE
PDLIM5	Q96HC4	0.39	0.942544	1.81843e+06	712033	905184	530935	2.15351e+06	514223	TRUE
PDXK	O00764	-1.23	0.0705463	407178	4.08987e+07	2.95928e+07	952762	196123	1.11605e+07	TRUE
PDXP	Q96GD0	0.25	0.960493	4.72276e+07	4.96627e+07	3.8525e+07	4.65683e+07	5.79291e+07	4.18525e+07	TRUE
PEA15	Q15121-2	-0.34	0.956355	5.98506e+07	9.47718e+07	6.41696e+07	7.37135e+07	3.01595e+07	9.0019e+07	TRUE
PEBP1	P30086	0.38	0.946264	1603168650	1592436859	9.98497e+08	1811449750	2088483126	1676792341	TRUE
PEF1	Q9UBV8	0.72	0.556588		1.78325e+06	1.95295e+06	2.49439e+06	1.23429e+06	5.043e+06	TRUE
PEPD	P12955	0.19	0.966138	1.54971e+07	1.76578e+07	1.25866e+07	2.05656e+07	1.62677e+07	1.70499e+07	FALSE
PFAS	O15067	0.1	0.983136	1.38417e+07	1.24881e+07	1.03215e+07	1.10465e+07	1.42114e+07	1.24219e+07	FALSE
PFDN1	O60925	-0.24	0.96486	7.44905e+06	7.87751e+06	7.4222e+06	7.28267e+06	6.01067e+06	3.96436e+06	TRUE
PFDN2	Q9UHV9	-0.08	0.984872	1.02143e+07	9.50057e+06	8.33039e+06	1.02329e+07	7.87341e+06	9.96848e+06	FALSE
PFDN4	E9PQY2	0.07	0.984872	1.81058e+06	3.68392e+06	4.55266e+06	3.10757e+06	2.37168e+06	4.15595e+06	FALSE
PFDN5	Q99471	0.16	0.971538	4.04655e+06	6.25623e+06	2.84255e+06	5.83295e+06	3.97117e+06	5.83365e+06	FALSE
PFDN6	O15212	0.04	0.984872	1.02933e+07	1.23244e+07	8.46861e+06	1.05776e+07	1.10139e+07	1.12559e+07	FALSE
PFKL	P17858	-0.85	0.386151	64434.1	3.58689e+06	6.82673e+06	3.06113e+06	751051	1.50619e+06	TRUE
PFKM	P08237-3	0.31	0.958047	1.92121e+08	244584419	2.63165e+08	2.75552e+08	2.86646e+08	2.57677e+08	TRUE
PFKP	Q01813	-0.87	0.363704	1.84937e+06	1.62882e+07	2.54203e+07	1.09801e+07	9.01286e+06	7.7052e+06	TRUE
PFN1	P07737	-0.1	0.983136	1.51116e+08	1.30061e+08	125884971	1.46168e+08	1.17762e+08	1.61633e+08	FALSE
PFN2	G5E9Q6	-0.24	0.966138	4.95011e+07	6.84923e+07	5.06174e+07	5.70972e+07	3.98179e+07	4.00087e+07	TRUE
PFN2	P35080	-0.32	0.958047	4.13821e+07	4.21972e+07	3.41558e+07	3.26717e+07	3.74426e+07	3.39075e+07	TRUE
PGAM1	P18669	-0.84	0.409568	4.99078e+08	9.86184e+08	9.21984e+08	7.19379e+08	1.78266e+08	4.91294e+08	TRUE
PGAM2	P15259	0.23	0.966138	2.18307e+07	8.39687e+06	4.47805e+06	1.70474e+07	1.20479e+07	8.75829e+06	TRUE
PGAM4	Q8N0Y7	-0.36	0.953594	255031	1.50254e+06	3.28647e+06	1.07376e+06	367493	873871	TRUE
PGD	P52209	0.32	0.958047	9.40242e+07	8.35504e+07	1.07306e+08	1.06795e+08	1.49303e+08	1.02417e+08	TRUE
PGK1	P00558	0.26	0.960493	1427669532	1471901947	1313707131	1601754711	1860081628	1522071905	TRUE
PGLS	O95336	0.09	0.983136	3.43763e+07	3.15986e+07	2.73629e+07	3.63817e+07	3.14172e+07	2.83388e+07	FALSE
PGM1	P36871	0.4	0.936472	1.08705e+08	1.12219e+08	1.15997e+08	9.92789e+07	167021598	141751031	TRUE
PGM2	Q96G03	0.09	0.983136	1.74577e+06	1.85867e+06	2.81848e+06	2.00502e+06	2.41708e+06	2.16862e+06	FALSE
PGM2L1	Q6PCE3	0.4	0.935641	1.95626e+07	2.21615e+07	4.79058e+07	3.98955e+07	2.63231e+07	2.31784e+07	TRUE
PGM3	O95394	0.17	0.971538	5.73093e+06	3.49241e+06	4.2485e+06	7.90575e+06	4.20801e+06	3.96153e+06	FALSE
PGP	A6NDG6	0.13	0.981115	9.31376e+06	7.78231e+06	8.51966e+06	8.93804e+06	1.03439e+07	7.35885e+06	FALSE
PHGDH	O43175	-0.38	0.94729	3.97474e+07	5.93406e+07	4.87962e+07	5.13492e+07	1.83519e+07	3.65314e+07	TRUE
PHPT1	Q9NRX4	-0.9	0.313625	1.01219e+07	2.10297e+07	1.78538e+07	8.09908e+06		9.7358e+06	TRUE
PHYHIPL	Q96FC7	-0.68	0.625504	1.39207e+07	3.39136e+07	4.4351e+07	2.08674e+07	3.89563e+06	15848138	TRUE
PIN1	Q13526	-1.8	0.00148147	881857	8.52145e+06	1.09932e+07	1.73273e+06	702490	3.80742e+06	TRUE
PIN4	Q9Y237-2	0.3	0.958047	3.43432e+06	2.43264e+06	1.54761e+06	3.80232e+06	2.1566e+06	2.22255e+06	TRUE
PIP4K2A	P48426	-0.1	0.983136	2.81546e+07	2.21404e+07	1.44285e+07	38002931	6.96963e+06	1.81252e+07	FALSE
PIP4K2B	P78356	-1.62	0.00593994	104233	6.82044e+06	4.23466e+06	87408.1		84676.1	TRUE
PIR	O00625	0.16	0.971538	5.81223e+06	3.97896e+06	2.06844e+06	6.36439e+06	5.99982e+06	1.60097e+06	FALSE
PITHD1	Q9GZP4	0.38	0.94262	5.77103e+07	56379016	4.5786e+07	5.54549e+07	7.89761e+07	7.26174e+07	TRUE
PITPNA	F5GWE5	0.07	0.984872	1.79126e+07	2.69263e+07	2.05528e+07	2.14058e+07	2.60722e+07	1.95385e+07	FALSE
PITPNB	P48739-3	0.16	0.971538	2.60118e+06	2.23294e+06	1.87088e+06	3.22035e+06	1.6292e+06	1.75447e+06	FALSE
PITRM1	Q5JRX3-2	0.25	0.960493	1.79634e+06	2.88915e+06	1.47013e+06	917368	3.31514e+06		TRUE
PKM	P14618	0.29	0.958047	5.98414e+07	6.0716e+07	6.02656e+07	7.79797e+07	6.44684e+07	5.4056e+07	TRUE
PKM	P14618-2	0.2	0.966138	2518127860	2409438096	2560372854	2851186845	3099874033	2341261359	FALSE
PLA2G4B	P0C869-6	0.24	0.96486	994996	1.1049e+06		1.0951e+06	1.07991e+06	461739	TRUE
PLBD2	Q8NHP8	-1.35	0.0367327	571599	1.16938e+06		576954	932623	641465	TRUE	FALSE	TRUE
PLCB1	Q9NQ66	0.3	0.958047	7.78905e+07	9.1767e+07	5.04991e+07	8.88284e+07	1.12601e+08	8.98208e+07	TRUE
PLCD1	P51178	-0.35	0.953594	1.33246e+07	1.35489e+07	9.19174e+06	1.06019e+07	9.2652e+06	8.369e+06	TRUE
PLCG1	P19174-2	0.3	0.958047	863760	3.23155e+06	2.27646e+06	998164	51890.7	1.01766e+06	TRUE
PLCXD3	Q63HM9	-0.05	0.984872	1.90229e+06	2.37775e+06	4.87467e+06	1.93543e+06	4.43764e+06	2.38165e+06	FALSE
PLD3	Q8IV08	0.15	0.971559	2.07267e+06	2.07336e+06	2.36707e+06	1.579e+06	3.99531e+06	3.60204e+06	FALSE
PLEC	Q15149	-0.91	0.302001	2.61001e+08	3.26665e+08	3.17659e+08	1.96497e+08	2.0897e+08	2.415e+08	TRUE
PLIN3	O60664	-0.29	0.958047	5.36127e+06	7.64187e+06	5.65368e+06	5.76514e+06	2.46899e+06	3.07408e+06	TRUE
PLP1	P60201	0.4	0.935641	7.45244e+06	1.85591e+06	1.18482e+07	1.20566e+07	9.51403e+06	7.58227e+06	TRUE
PLPBP	O94903	-1.13	0.122123	700755	6.63565e+06	4.2225e+06	432519	451188	1.79945e+06	TRUE
PLS3	P13797	0.35	0.953594	1.89959e+07	1.57662e+07	1.51103e+07	2.53437e+07	1.70996e+07	1.58191e+07	TRUE
PLXNA1	Q9UIW2	-0.93	0.283124	482628	1.29736e+06	2.12188e+06	503410	507880	585778	TRUE
PMP2	P02689	0.83	0.409568	2.28616e+07	7.4763e+06	5.48394e+06	5.53172e+07	1.54594e+07	1.25695e+07	TRUE
PMPCA	Q10713	-0.59	0.739122	118834	190703	175954	116944	50700.7	189679	TRUE
PNP	P00491	0.39	0.942544	4.55472e+06	4.79428e+06	4.61182e+06	7.60952e+06	5.54042e+06	5.82938e+06	TRUE
PNPO	Q9NVS9	0.12	0.981737	7.41254e+07	7.31017e+07	4.5513e+07	6.77712e+07	9.31562e+07	4.53519e+07	FALSE
PPA1	Q15181	0.16	0.971538	5.58267e+07	5.58939e+07	4.55381e+07	5.75883e+07	6.05115e+07	5.92351e+07	FALSE
PPA2	Q9H2U2-2	0.28	0.958047	7.07116e+06	6.48325e+06	5.5255e+06	6.95988e+06	6.73019e+06	7.41086e+06	TRUE	FALSE	TRUE
PPAT	Q06203	0.17	0.968509	1.31151e+07	1.51921e+07	1.47233e+07	1.30626e+07	1.19513e+07	1.2565e+07	FALSE
PPIA	P62937	-0.37	0.948601	1301919046	1268597401	1344405649	1190236528	6.06348e+08	1296713451	TRUE
PPIB	P23284	-0.13	0.983136	1.89957e+07	1.45834e+07	1.64871e+07	2.16284e+07	1.06262e+07	1.17153e+07	FALSE
PPIF	P30405	0.02	0.989367	7.86647e+06	5.89713e+06	6.14487e+06	7.84945e+06	5.09096e+06	5.22969e+06	FALSE
PPM1A	P35813-3	0	1	1.64533e+07	1.64051e+07	1.37062e+07	1.73176e+07	1.62707e+07	1.50309e+07	FALSE
PPM1B	O75688	0.1	0.983136	982391	1.74331e+06		1.85117e+06	425363	519878	FALSE
PPM1F	P49593	-0.26	0.960493	2.37902e+06	5.55959e+06	6.00535e+06	3.69617e+06	796267	2.80082e+06	TRUE
PPM1H	Q9ULR3	0.03	0.987314	8.11882e+06	1.07357e+07	7.32934e+06	9.00875e+06	9.83722e+06	7.49299e+06	FALSE
PPME1	Q9Y570-4	-1.47	0.0174561	1.02416e+06	6.5956e+06	8.69018e+06	751110		667395	TRUE
PPP1CA	P62136	-0.23	0.966138	1.34965e+06	1.44543e+06	1.1207e+06	750973	1.3548e+06	1.20888e+06	TRUE
PPP1CB	P62140	-0.06	0.984872	1.22353e+07	1.9195e+07	2.01819e+07	1.81681e+07	1.2773e+07	2.21574e+07	FALSE
PPP1CC	P36873-2	-0.76	0.525535	132169	330609	436593	258676	159449	155716	TRUE
PPP1R11	O60927	0.13	0.977518	5.46302e+06	5.43392e+06	5.18983e+06	6.84708e+06	3.89575e+06	6.16192e+06	FALSE
PPP1R12A	O14974	-1.86	0.000869706		1.79606e+06	801352	37218.2		82791.8	TRUE
PPP1R14A	Q96A00	0.27	0.958047	1.23572e+07	5.89222e+06	1.64751e+06	1.42067e+07	5.90903e+06	4.16324e+06	TRUE
PPP1R1A	Q13522	-0.19	0.966138	1.86792e+06	614294	1.35119e+06	2.14307e+06	1.29872e+06	2.45872e+06	FALSE
PPP1R1B	Q9UD71	0.06	0.984872	3.72411e+06	7.54611e+06	5.43763e+06	7.9371e+06	2.59609e+06	5.14665e+06	FALSE
PPP1R2	P41236	0.05	0.984872	1.93917e+06	3.41116e+06	2.66031e+06	3.85151e+06	3.04132e+06	3.21394e+06	FALSE
PPP1R7	Q15435	0.05	0.984872	5.74985e+07	6.01981e+07	6.66479e+07	6.63987e+07	6.29201e+07	6.81255e+07	FALSE
PPP2CA	P67775	-0.79	0.474713	6.02251e+06	1.10001e+07	1.39121e+07	5.7452e+06	4.69659e+06	5.67962e+06	TRUE
PPP2R1A	P30153	-1.1	0.139895	4.52616e+07	1.19941e+08	1.36833e+08	5.36781e+07	1.8567e+07	5.35033e+07	TRUE
PPP2R2A	P63151-2	-0.29	0.958047	2.2896e+06	6.20346e+06	6.76069e+06	1.43196e+06	1.36727e+06	4.75334e+06	TRUE
PPP2R5C	Q13362-5	-1.21	0.0801865	117319	1.15454e+06	1.76143e+06	74695.8		158034	TRUE
PPP2R5E	Q16537	-0.44	0.923503	3.29039e+06	3.96648e+06	4.1972e+06	5.02634e+06	1.99193e+06	2.7033e+06	TRUE
PPP3CA	Q08209	0.44	0.916505	2.29099e+08	2.48583e+08	2.12944e+08	2.47863e+08	4.06246e+08	2.94736e+08	TRUE
PPP3CB	P16298-4	0.36	0.948601	2.42603e+07	2.45471e+07	1.89971e+07	2.55689e+07	3.62614e+07	2.21196e+07	TRUE
PPP5C	P53041	0.52	0.828373	7.15974e+06	1.02699e+07	5.99521e+06	7.85801e+06	1.14544e+07	1.52522e+07	TRUE
PPT1	A0A286YFF7	0.32	0.958047	6.01922e+06	4.54718e+06	3.63338e+06	3.84355e+06	7.3258e+06	6.18867e+06	TRUE	FALSE	FALSE
PRCP	P42785	0.04	0.984872	3.21105e+06	3.23157e+06	2.78604e+06	2.62427e+06	3.48552e+06	3.31928e+06	FALSE
PRDX1	Q06830	0.13	0.977518	1087196291	8.78817e+08	6.5133e+08	8.00922e+08	9.39869e+08	852400571	FALSE
PRDX2	P32119	0.3	0.958047	5.77038e+08	4.75227e+08	4.53392e+08	4.82881e+08	6.96565e+08	5.7907e+08	TRUE
PRDX3	P30048	0.49	0.86356	2.04331e+07	7.33178e+06	1.5808e+07	2.57123e+07	1.48561e+07	1.43614e+07	TRUE
PRDX4	Q13162	0.02	0.989367	606965	672983	706285	751117		584122	FALSE
PRDX5	P30044	-0.4	0.935641	5.43417e+07	8.84367e+07	9.96283e+07	6.72576e+07	3.10288e+07	1.00376e+08	TRUE
PRDX6	P30041	0.16	0.971538	4.75647e+08	3.92239e+08	3.01257e+08	4.21223e+08	5.36758e+08	375310527	FALSE	FALSE	FALSE
PRELP	P51888	-2.9	7.25802e-09	72279.5	2.32201e+07	1.51142e+06	240043	249444	723611	TRUE
PREP	P48147	-0.38	0.946264	1.24945e+07	1.81463e+07	2.53728e+07	2.48247e+07	2.72536e+06	9.31509e+06	TRUE
PREPL	Q4J6C6-4	-0.07	0.984872	1.94925e+07	2.43203e+07	2.60682e+07	2.54287e+07	1.01556e+07	2.34234e+07	FALSE
PREX2	Q70Z35-2	0.39	0.942544	408738	785916	1.17924e+06	321033	534655	423471	TRUE
PRKACA	P17612	-0.17	0.971538	3.16577e+07	4.00135e+07	4.74997e+07	3.92079e+07	3.41011e+07	3.7485e+07	FALSE
PRKACB	P22694	-0.64	0.673312	806689	5.60212e+06	5.7543e+06	3.14162e+06		2.4496e+06	TRUE
PRKAR2A	P13861	-0.2	0.966138	2.23011e+07	2.62424e+07	3.20999e+07	2.02547e+07	2.30617e+07	1.92769e+07	FALSE
PRKAR2B	P31323	-0.49	0.86356	8.3402e+06	1.85613e+07	1.793e+07	1.19411e+07	3.3937e+06	1.31826e+07	TRUE
PRKCA	P17252	-1.16	0.100826	1.46056e+06	8.42243e+06	9.84064e+06	3.00768e+06		2.64415e+06	TRUE
PRKCSH	K7ELL7	-0.23	0.966138	5.62356e+07	6.06529e+07	6.02943e+07	4.85102e+07	6.04095e+07	5.68269e+07	TRUE
PRPF19	Q9UMS4	-0.28	0.958047	903490	1.72529e+06	884281	1.08538e+06	914331	549503	TRUE
PRPS1	P60891	0.12	0.983095	1.1922e+07	1.48648e+07	1.15618e+07	1.30786e+07	1.46969e+07	1.37873e+07	FALSE
PRPSAP1	Q14558-2	0.25	0.960493	1.59191e+06	3.46226e+06	3.33059e+06	3.95329e+06	2.93372e+06	2.08872e+06	TRUE
PRPSAP2	O60256	0.14	0.977215	5.81238e+06	6.2411e+06	5.03735e+06	6.57662e+06	6.77187e+06	4.3815e+06	FALSE
PRR36	Q9H6K5	-0.73	0.544318	57557.3	490785	327163	286619	2.07506e+06	34583.3	TRUE
PRRT2	Q7Z6L0-2	0.25	0.960493	2.27066e+07	2.24963e+07	2.71898e+07	2.65994e+07	3.46952e+07	2.6882e+07	TRUE
PRRT3	Q5FWE3	0.58	0.746778	677811	949904	1.32941e+06	701572	2.27545e+06	594301	TRUE
PSAT1	Q9Y617	0.29	0.958047	1.73367e+08	2.18875e+08	9.92127e+07	220785961	2.03515e+08	1.89354e+08	TRUE
PSD3	Q9NYI0	-2.54	8.20444e-07	268601	1.8563e+07	1.46183e+07	110058	84152.6	436432	TRUE
PSIP1	O75475	0.03	0.987314	1.92292e+07	2.18474e+07	1.62806e+07	2.74995e+07	1.41952e+07	1.7956e+07	FALSE
PSMA1	P25786-2	0.22	0.966138	4.41237e+07	3.66879e+07	2.89453e+07	4.26758e+07	4.83474e+07	3.18568e+07	TRUE
PSMA2	P25787	0.2	0.966138	1.7102e+07	1.78787e+07	1.32349e+07	2.13172e+07	2.1444e+07	1.58467e+07	FALSE
PSMA3	P25788	0.18	0.968509	19086597	1.74317e+07	1.72011e+07	2.2905e+07	1.72305e+07	1.40546e+07	FALSE
PSMA4	P25789	0.49	0.86356	5.29873e+06	4.09199e+06	6.06087e+06	9.02495e+06	7.43548e+06	4.79052e+06	TRUE
PSMA5	P28066	0.26	0.960265	3.4417e+07	2.90086e+07	2.75882e+07	3.59137e+07	3.89187e+07	3.12544e+07	TRUE
PSMA6	G3V5Z7	0.16	0.971538	2.7639e+07	2.10014e+07	1.68356e+07	2.29707e+07	2.99646e+07	22377798	FALSE
PSMA7	O14818	0.24	0.960493	4.46248e+07	3.72327e+07	3.27993e+07	5.20475e+07	4.51852e+07	3.68116e+07	TRUE
PSMB1	P20618	0.24	0.960493	2.14897e+07	2.18632e+07	1.68143e+07	2.65994e+07	2.94045e+07	2.19379e+07	TRUE
PSMB2	P49721	0.31	0.958047	1.43621e+07	1.74765e+07	1.43009e+07	1.93599e+07	1.80048e+07	1.98728e+07	TRUE
PSMB3	P49720	0.47	0.886454	2.41477e+06	3.57936e+06	3.12064e+06	6071118	4.36363e+06	2.73643e+06	TRUE
PSMB4	P28070	0.16	0.971538	1.91511e+07	1.66222e+07	9.3305e+06	1.95534e+07	2.00933e+07	1.3375e+07	FALSE
PSMB5	P28074	0.33	0.955936	7.04301e+06	8.74752e+06	9.40114e+06	1.6618e+07	9.23241e+06	1.15873e+07	TRUE
PSMB6	P28072	0.21	0.966138	1.99367e+07	1.81888e+07	1.18309e+07	16716782	2.22428e+07	1.78727e+07	TRUE
PSMB7	Q99436	0.12	0.983136	7.74234e+06	6.67957e+06	7.23706e+06	7.4835e+06	8.45323e+06	7.97433e+06	FALSE
PSMC2	P35998	-1.02	0.197137		677346	1.08752e+06	360354		497976	TRUE
PSMC3	P17980	-0.34	0.953594	226051	820130	667065	283614		259928	TRUE
PSMC4	P43686	-1.88	0.000793024	323331	519348	187525	27953.2		258286	TRUE
PSMD1	A0A087WW66	-0.49	0.872502	240802	2.06935e+06	2.38449e+06	1.55906e+06	1.05745e+06	967409	TRUE
PSMD10	O75832	-0.93	0.283124	328947	3.76986e+06	3.93995e+06	230575	367129	509828	TRUE
PSMD11	O00231-2	-0.79	0.48718	1.41052e+06	2.72979e+06	4.76406e+06	2.06374e+06	482102	1.2656e+06	TRUE
PSMD12	O00232	-0.4	0.941697		634700	351249	333527		89258.2	TRUE
PSMD14	O00487	-0.61	0.715717	97185.4	1.13274e+06	402921	188543		160644	TRUE
PSMD2	Q13200	-0.92	0.297641	1.44145e+06	7.78422e+06	9.76721e+06	3.93834e+06	1.9152e+06	3.84253e+06	TRUE
PSMD3	O43242	-0.61	0.721238	1.94219e+06	4.16263e+06	3.78578e+06	3.62714e+06	1.41442e+06	2.35654e+06	TRUE
PSMD4	Q5VWC4	-0.58	0.749692	824536	2.02889e+06	1.52732e+06	1.05459e+06	225072	1.15337e+06	TRUE
PSMD6	Q15008-4	0.2	0.966138	314651	1.36161e+06	921355	617197	626743	1.4776e+06	FALSE
PSMD7	P51665	-0.96	0.255171	444999	2.17055e+06	2.89494e+06	1.52724e+06	174160	1.3587e+06	TRUE
PSME1	Q06323	-0.04	0.984872	5.2145e+06	5.52175e+06	6.50683e+06	5.21548e+06	4.7261e+06	7.14002e+06	FALSE
PSME2	A0A087X1Z3	-0.35	0.953594	3.07056e+06	4.06642e+06	4.76683e+06	2.50554e+06	3.11357e+06	3.47726e+06	TRUE
PSMF1	Q92530	-1.05	0.173551	809872	1.94055e+06	2.70673e+06	845574		1.0403e+06	TRUE
PSPC1	Q8WXF1	-0.1	0.983136	3.18209e+06	1.9654e+06	4.63645e+06	2.52424e+06		1.60559e+06	FALSE
PSPH	P78330	0.56	0.76831	2.45677e+06	827096	671547	2.69454e+06	2.966e+06	1.03962e+06	TRUE
PTBP1	A0A0U1RRM4	-1.2	0.084413	336142	1.78706e+06	1.53689e+06	240908	347287	657985	TRUE
PTGDS	P41222	0.04	0.984872	1.37404e+08	6.4927e+07	6.20957e+07	1.29642e+08	7.99206e+07	7.43275e+07	FALSE	FALSE	TRUE
PTGES2	Q9H7Z7	0.06	0.984872	992318	931446	1.51788e+06	1.51308e+06	926566	1.24322e+06	FALSE
PTGR1	Q14914	0.14	0.977215	1.40477e+07	1.42859e+07	8.21826e+06	1.24563e+07	1.08669e+07	1.58113e+07	FALSE
PTGR2	Q8N8N7	0.05	0.984872	5.32054e+06	5.42763e+06	1.49306e+06	4.33893e+06	5.45873e+06	4.39791e+06	FALSE
PTMS	F5GXR3	-0.04	0.984872	2.08437e+07	1.66107e+07	1.25778e+07	1.52095e+07	1.85143e+07	1.29898e+07	FALSE
PTPA	Q15257-2	-0.58	0.756505	2.0595e+07	4.00115e+07	4.43933e+07	2.93901e+07	3.35796e+06	2.57452e+07	TRUE
PTPN11	Q06124	0.01	0.994026	4.91879e+07	4.81002e+07	4.28458e+07	7.10882e+07	4.23374e+07	4.33451e+07	FALSE
PTPRD	P23468	0.28	0.958047	3.23011e+06	1.09822e+06	898524	3.32257e+06	1.59967e+06	1.12727e+06	TRUE
PTPRZ1	P23471	0.26	0.960493	6.52212e+07	5.56179e+07	6.05795e+07	7.08226e+07	7.83532e+07	6.57564e+07	TRUE
PUDP	Q08623-4	0.34	0.953594	2.98685e+06	1.82044e+06	2.07895e+06	2.1151e+06	4.39935e+06	2.64181e+06	TRUE
PURA	Q00577	-0.9	0.318263	2.07048e+07	3.11846e+07	5.22004e+07	2.44742e+07	9.71056e+06	1.49564e+07	TRUE
PVALB	P20472	0.74	0.531589	8.31737e+06	7.19801e+06	6.68413e+06	6.47821e+06	2.16238e+07	1.28025e+07	TRUE
PYGB	P11216	0.04	0.984872	1.99749e+08	2.61534e+08	3.22631e+08	3.54716e+08	2.39042e+08	2.13405e+08	FALSE
PYGL	P06737	-0.49	0.871909	2.68553e+06	1.82148e+06	1.19672e+06	1.17422e+06	1.35815e+06	1.09703e+06	TRUE
PYGM	P11217	-0.35	0.953594	1.23181e+07	3.12932e+07	5.18787e+07	3.58238e+07	1.47885e+07	2.47512e+07	TRUE
QDPR	P09417	0.79	0.472786	3.23441e+08	2.33593e+08	1.99491e+08	4.84271e+08	483426369	2.93954e+08	TRUE
QPRT	Q15274	0.05	0.984872	5.0186e+06	5.53006e+06	1.94912e+06	5.09237e+06	6.00727e+06	3.40163e+06	FALSE
RAB10	P61026	0.26	0.960493	2.76146e+06	5.65341e+06	6.31356e+06	8.20337e+06	8.58885e+06	5.38763e+06	TRUE
RAB11A	P62491	0.21	0.966138	533562	541070	507026	467794	900083	618333	TRUE	FALSE	TRUE
RAB11B	Q15907	0.37	0.946264	3.09134e+07	2.51312e+07	2.51417e+07	3.07032e+07	3.84811e+07	3.0018e+07	TRUE
RAB14	P61106	0.26	0.960493	9.75564e+06	7.74302e+06	9.77183e+06	9.97754e+06	1.21579e+07	9.36526e+06	TRUE	FALSE	FALSE
RAB18	Q9NP72	0.27	0.958047	2.69426e+06	1.97284e+06	2.77873e+06	2.85803e+06	3.14781e+06	2.79512e+06	TRUE
RAB1A	P62820	0.45	0.902405	7.23308e+06	7.84028e+06	7.0293e+06	8.66024e+06	1.14207e+07	1.01324e+07	TRUE	TRUE	TRUE
RAB1B	Q9H0U4	0.2	0.966138	3.17142e+07	4.38822e+07	3.73422e+07	42269073	4.70177e+07	4.46238e+07	FALSE
RAB21	Q9UL25	0.83	0.414085	1.4466e+06	2.19901e+06	1.39757e+06	4.00229e+06	3.96734e+06	2.25365e+06	TRUE
RAB2A	P61019	0.18	0.968509	6.31584e+06	6.49718e+06	9.43522e+06	7.11346e+06	1.06166e+07	8.05148e+06	FALSE	FALSE	FALSE
RAB35	Q15286	0.09	0.983136	4.06829e+06	6.83689e+06	2.25809e+06	5.52129e+06	4.98992e+06	4.86121e+06	FALSE
RAB3A	P20336	0.16	0.971538	5.05047e+08	6.27427e+08	5.5802e+08	5.1154e+08	6.48228e+08	5.26085e+08	FALSE
RAB3C	Q96E17	0.1	0.983136	3.30251e+06	4.0869e+06	3.35458e+06	1.92745e+06	3.3216e+06	5.65236e+06	FALSE
RAB4A	P20338	0.53	0.819141		382113	374487	350564	547985	552523	TRUE
RAB4B	P61018-2	0.4	0.934701	519231	341103	785012	630867	791807	953602	TRUE
RAB5A	P20339	0.51	0.836509	5.30128e+06	3.72529e+06	2.49773e+06	7064855	7.03043e+06	4.99839e+06	TRUE	FALSE	FALSE
RAB5B	P61020	0.67	0.634289	6.63608e+06	8.19559e+06	8.46689e+06	1.36337e+07	9.89802e+06	9.65224e+06	TRUE
RAB5C	P51148-2	0.67	0.623532	1.12904e+07	1.36168e+07	1.09686e+07	2.14268e+07	2.16426e+07	1.6694e+07	TRUE
RAB6A	P20340	-0.14	0.977518	9.39085e+06	1.09124e+07	9.75307e+06	1.86844e+07	1.22747e+07	1.43145e+07	FALSE
RAB6B	Q9NRW1	0.16	0.971538	9.31447e+07	1.11124e+08	9.22175e+07	1.18042e+08	9.78545e+07	1.2192e+08	FALSE
RAB6C	Q9H0N0	-0.05	0.984872	1.05203e+06	2.00411e+06	744671	2.11633e+06	920647	988598	FALSE
RAB7A	P51149	0.47	0.886454	3.84906e+07	3.82102e+07	3.88992e+07	4.65187e+07	5.43118e+07	5.71225e+07	TRUE
RAB8B	Q92930	0.25	0.960493	4.20678e+06	4.32051e+06	4.17329e+06	4.51027e+06	5.68825e+06	4.84755e+06	TRUE
RABL6	Q3YEC7	0.2	0.966138	4.77698e+06	6.94186e+06	3.76597e+06	4.26784e+06	4.53981e+06	3.84114e+06	FALSE
RAC1	P63000-2	-0.16	0.971538	4.58323e+07	6.01304e+07	5.72375e+07	6.04318e+07	3.51681e+07	5.36164e+07	FALSE
RACK1	P63244	-0.48	0.880479	405397	1.76072e+06	3.09544e+06	379047	814737	614602	TRUE	FALSE	TRUE
RAD23A	P54725	-0.18	0.971196	3.97675e+06	5.96438e+06	3.60144e+06	5.22324e+06	4.34319e+06	5.41491e+06	FALSE
RAD23B	P54727	0.13	0.977518	2.79567e+07	2.91458e+07	1.9858e+07	2.38694e+07	3.18052e+07	2.34227e+07	FALSE
RALB	P11234-2	-0.04	0.984872	2.32847e+06	3.31567e+06	4.56733e+06	2.42794e+06	3.38315e+06	4.37812e+06	FALSE
RALBP1	Q15311	-0.04	0.984872	59083504	4.80002e+07	4.41567e+07	57074968	6.60664e+07	4.22782e+07	FALSE
RAN	J3KQE5	0.08	0.983136	9.66249e+07	1.09983e+08	1.11999e+08	1.1349e+08	104263778	1.18065e+08	FALSE
RAP1B	P61224	0.11	0.983136	8.06173e+06	8.56819e+06	6.34783e+06	8.51833e+06	7.99786e+06	6.6977e+06	FALSE
RAP1GDS1	P52306-5	-1.8	0.00149666	6.28588e+06	2.78791e+07	1.58324e+07	5.27317e+06	4.17556e+06	6.3826e+06	TRUE
RAP2A	P10114	-0.25	0.960493	1.78996e+06	3.41724e+06	1.28254e+06	2.05036e+06	2.19267e+06	2.09035e+06	TRUE
RARS	P54136	-1.07	0.158452	1.11708e+06	3.23525e+06	4.23703e+06	909958	223818	1.42443e+06	TRUE
RBBP9	O75884	0.01	0.994334	1.80081e+06	1.42035e+06	5.25429e+06	2.69262e+06	1.2884e+06	1.4291e+06	FALSE
RBMX	P38159	0.02	0.989367	2.38593e+07	7.96931e+06	5.36189e+06	6.30411e+06	1.65395e+07	1.07124e+07	FALSE
RBP1	A0A0A0MQT0	-0.2	0.966138	2.05753e+07	1.87411e+07	1.754e+07	20130241	1.21001e+07	1.65542e+07	FALSE
RDX	P35241-5	0.29	0.958047	3.70405e+07	1.86898e+07	1.07733e+07	3.76686e+07	2.13282e+07	2.68645e+07	TRUE
REEP2	Q9BRK0-2	-0.7	0.588193	1.89548e+06	994068	1.0102e+06	486038	1.90816e+06	992526	TRUE
REEP5	Q00765	-0.54	0.809774	4.66242e+06	9.85913e+06	7.13742e+06	3.2389e+06	4.27324e+06	5.55206e+06	TRUE
REXO2	Q9Y3B8	0.58	0.749692	1.60325e+06	1.19576e+06	895832	1.74529e+06	1.81543e+06	1.92724e+06	TRUE
RGN	Q15493	0.16	0.971538	7.55448e+06	3.45902e+06	6.42965e+06	5.59104e+06	8.57166e+06	3.1648e+06	FALSE
RGS6	P49758-3	-0.62	0.703701	1.46666e+06	4.23795e+06	4.44102e+06	1.2913e+06	1.59582e+06	4.32609e+06	TRUE
RHOA	P61586	-0.06	0.984872	2.61075e+07	1.34211e+07	1.46026e+07	1.6368e+07	1.73873e+07	2.07706e+07	FALSE
RHOB	P62745	-0.14	0.977518	2.44062e+06	1.73454e+06	2.89718e+06	2.5977e+06	2.47208e+06	2.01063e+06	FALSE
RHOC	P08134	-0.03	0.987314		189459	859253	476260	307210	505915	FALSE
RIDA	P52758	0.23	0.966138	5.31647e+07	3.65179e+07	4.0152e+07	4.8039e+07	5.95938e+07	4.4285e+07	TRUE
RMDN3	Q96TC7	0.43	0.924158	553734	550036	328102	544659	601839	850494	TRUE
RNASET2	O00584	-0.26	0.960493	3.1902e+06	3.01963e+06	1.82242e+06	2.72148e+06	2.1628e+06	1.83791e+06	TRUE	TRUE	TRUE
RNH1	P13489	-0.05	0.984872	1.82245e+06	1.55515e+07	8.60286e+06	3.63878e+06	399598	1.17569e+07	FALSE
RNPEP	Q9H4A4	0.06	0.984872	3.7864e+06	3.50275e+06	2.24931e+06	4.29671e+06	892358	2.72932e+06	FALSE
ROCK2	O75116	-0.25	0.960493	5.81156e+06	1.23373e+07	1.43307e+07	7.55488e+06	380171	9.37388e+06	TRUE
RPE	Q96AT9	0.28	0.958047	6.92344e+06	3.32719e+06	4.37936e+06	4.34619e+06	4.04365e+06	6.79975e+06	TRUE
RPH3A	Q9Y2J0	0.07	0.984872	3.79144e+06	3.93055e+06	9.62659e+06	2.28295e+06	9.18233e+06	2.98693e+06	FALSE
RPL10A	P62906	-2.01	0.000240685		1.71398e+06	4.31923e+06		231678	614621	TRUE
RPL11	P62913	-1.34	0.0391598	384444	1.61872e+06	5.27755e+06		300317	646205	TRUE
RPL12	P30050	-2.5	1.27679e-06		3.14627e+06	1.08573e+07	520768	1.48215e+06	1.64325e+06	TRUE
RPL13	P26373	-1.73	0.00261407	1.60984e+06	2.71892e+06	5.10696e+06	134210	322192	1.04069e+06	TRUE
RPL13A	M0QYS1	-1.69	0.00356215		1.57571e+06	2.44675e+06		168686	250093	TRUE
RPL15	P61313	-0.7	0.59682	82148.3	6.1133e+06	7.92295e+06	4.09949e+06		243331	TRUE
RPL17	P18621-3	-2.06	0.00015013		2.13287e+06	5.092e+06		367325	567577	TRUE
RPL18	J3QQ67	-2.91	6.27504e-09	443654	4.9358e+06	1.3899e+07	398574	358502	962807	TRUE
RPL19	P84098	-2.96	3.10958e-09		1.65464e+06	6.80903e+06	282498		797956	TRUE
RPL21	P46778	-2.51	1.11963e-06		542553	5.8083e+06		98582.7	324329	TRUE
RPL22	P35268	-0.44	0.924158	2.08295e+06	3.8882e+06	9.03827e+06	1.9521e+06	3.21416e+06	2.32835e+06	TRUE
RPL24	P83731	-1.04	0.184918	2.10485e+06	4.46465e+06	1.14232e+07	2.17566e+06	538901	3.43518e+06	TRUE
RPL3	P39023	-0.92	0.290301	451250	3.874e+06	8.18941e+06	308107	807358	2.15964e+06	TRUE
RPL32	F8W727	-0.78	0.502692		628143	5.23242e+06		2.90327e+06	2.26648e+06	TRUE
RPL4	P36578	-1.59	0.00719015	210961	5.18848e+06	1.73792e+07	455090	253254	604090	TRUE
RPL5	P46777	-2.36	6.78402e-06		1.83774e+06	9.77806e+06	170300	209382	383771	TRUE
RPL7	P18124	1.06	0.1627	885818	3.25646e+06	8.96391e+06	2.04909e+06	2.15507e+06	110297	TRUE
RPL8	P62917	-1.23	0.071672	369004	3.75527e+06	1.1138e+07	373461	589602	1.25498e+06	TRUE
RPLP0	P05388	-3	1.94637e-09		272654	4.81296e+06	238843	95770.3		TRUE
RPLP2	P05387	-0.99	0.222793	1.06827e+06	4.39183e+06	1.11885e+07	1.73268e+06	1.07117e+06	1.72815e+06	TRUE
RPS10	P46783	-0.99	0.219081		3.84333e+06	8.36573e+06	634664	152491	1.39727e+06	TRUE
RPS11	P62280	-1.61	0.00634791	502492	2.34246e+06	6.55418e+06	361539	364889	994870	TRUE
RPS12	P25398	-1.49	0.0153738	167986	771436	1.8638e+06		238793	316330	TRUE
RPS13	P62277	-1.83	0.00112238	2.32442e+06	1.08874e+07	2.72968e+07	818229	1.75376e+06	5.23521e+06	TRUE
RPS14	P62263	-1.57	0.00867907	346183	5.52274e+06	1.09652e+07		776407	1.7254e+06	TRUE
RPS15	K7ELC2	-1.28	0.0547282	916227	5.75056e+06	1.24187e+07	112421	732619	2.24205e+06	TRUE
RPS17	P08708	-0.81	0.450983	1.5125e+06	3.83005e+06	8.87285e+06	941409	1.40094e+06	1.94455e+06	TRUE
RPS18	P62269	-1.37	0.0338099	548911	4.52234e+06	2.02154e+07		930034	2.52607e+06	TRUE
RPS18	A0A0G2JQH2	-1.41	0.0257762	414694	3.07573e+06	8.77824e+06		925899	1.44769e+06	TRUE
RPS19	P39019	-0.54	0.813035	2.23782e+06	1.08528e+07	2.1882e+07	1.53492e+06	2.38226e+06	3.208e+06	TRUE
RPS19	M0R2L9	-1.38	0.0307168	1.3664e+06	4.5718e+06	1.09111e+07		1.33299e+06	2.3138e+06	TRUE
RPS2	P15880	-1.57	0.00840852	1.38262e+06	1.25873e+07	2.23288e+07	1.23723e+06	652730	4.56484e+06	TRUE
RPS20	P60866-2	-1.65	0.00493449	1162744	6.67e+06	1.2373e+07	425045	2.13902e+06	2.71033e+06	TRUE
RPS21	Q9BYK1	-1.26	0.0605973		1.88381e+06	5.96742e+06	595108		1.13053e+06	TRUE
RPS23	P62266	-2.04	0.000172834	115787	1.92777e+06	5.1905e+06		375990	796001	TRUE
RPS25	P62851	-1.31	0.0455916	943591	2.69041e+06	7.24814e+06		890764	1.3158e+06	TRUE
RPS26	P62854	-1.36	0.0338907	802140	3.57484e+06	8.15291e+06	781877	924032	801627	TRUE
RPS27A	P62979	-2.41	3.7486e-06		406207	1.20972e+06		154713	112656	TRUE
RPS28	P62857	-1.16	0.10429	234994	2.81904e+06	4.71197e+06	2.21692e+06	1.65084e+06	1.82596e+06	TRUE
RPS3	P23396-2	-2.04	0.000180011	501583	6.84972e+06	2.05217e+07		279816	1.0011e+06	TRUE
RPS3A	P61247	-1.85	0.000993938		7.5216e+06	1.48027e+07	1.66192e+06	674126	1.19054e+06	TRUE
RPS4X	P62701	-1.88	0.000782258	1.25683e+06	9.56675e+06	2.20117e+07	145000	2.0744e+06	3.84739e+06	TRUE
RPS5	P46782	-2	0.000243834	190238	2.43306e+06	2.72777e+06		502566	118229	TRUE
RPS6	P62753	-0.47	0.894838	1.45515e+06	5.33632e+06	2.3792e+07	2286918	3.18023e+06	2.15879e+06	TRUE
RPS7	P62081	0.1	0.983136	168661	1.43366e+06	5.03387e+06		4.2037e+06	631132	FALSE
RPS8	P62241	-1.48	0.0167797	2.40572e+06	6.40797e+06	1.1526e+07	941237	1.19912e+06	1.94391e+06	TRUE
RPSA	A0A0C4DG17	-1.3	0.0497467	4.99175e+06	1.52006e+07	3.36093e+07	2.37409e+06	6.80808e+06	6.43934e+06	TRUE
RSU1	Q15404	-0.3	0.958047	1.27564e+06	1.85253e+06	1.03558e+06	766404	1.45022e+06	1.15823e+06	TRUE
RTCB	Q9Y3I0	-0.77	0.503298	1.05606e+07	1.55664e+07	2.14847e+07	1.0809e+07	8.50189e+06	5.92492e+06	TRUE
RTN1	Q16799	0.23	0.966138	4.60915e+07	4.36321e+07	5.42958e+07	4.73417e+07	6.42141e+07	4.07865e+07	TRUE
RTN1	Q16799-3	-0.71	0.584987		497286	1.46325e+06	547119	499125		TRUE
RTN3	O95197	-0.42	0.934701	7.4919e+06	1.75518e+07	2.70679e+07	1.30863e+07	9.2154e+06	8.09694e+06	TRUE
RTN4	Q9NQC3	-0.11	0.983136	5.36462e+07	6.29099e+07	3.82639e+07	5.4524e+07	4.3429e+07	4.07084e+07	FALSE
RTRAF	Q9Y224	-1.66	0.00467628	936854	3.03389e+06	1.74747e+06	237389	444275	253784	TRUE
S100A1	Q5T7Y6	0.78	0.484265	1.55551e+07	1.96848e+07	1.0157e+07	2.71208e+07	2.05104e+07	2.66186e+07	TRUE
S100A13	Q99584	0.38	0.94262	2.57235e+07	1.60292e+07	8.66998e+06	2.53273e+07	1.96033e+07	3.64661e+07	TRUE
S100A16	Q96FQ6	-0.78	0.50242	1.27117e+06	1.0599e+06	326236	30879.6	1.15566e+06	601754	TRUE
S100A4	P26447	-0.48	0.873733	2.07176e+06	1.79352e+06	1.72827e+06	1.72292e+06	1.06476e+06	1.506e+06	TRUE
S100A6	P06703	0.33	0.958047	2.94617e+06	1.58237e+06	1.06339e+06	1.40348e+06	2.13225e+06	1.76752e+06	TRUE
S100B	P04271	0.53	0.817992	3.80175e+08	3.41713e+08	1.95188e+08	4.77377e+08	3.26118e+08	3.03492e+08	TRUE
SAA1	P0DJI8	-1.22	0.0754942	1.08741e+06	4.32472e+07	3.03538e+07	1.96992e+06	595356	1.37047e+07	TRUE
SAA2-SAA4	A0A096LPE2	-0.33	0.958047	840742		1.54745e+06	1.37508e+06	324873	1.1017e+06	TRUE
SARS	Q5T5C7	0.21	0.966138	2.67134e+07	2.40677e+07	2.13747e+07	3.32942e+07	2.5679e+07	2.53786e+07	TRUE
SBDS	A0A087X020	-0.06	0.984872	6.42235e+06	4.28343e+06	3.03568e+06	3.81768e+06	5.99453e+06	4.54244e+06	FALSE
SCAI	Q8N9R8-2	-1.51	0.0127588	447001	1.54777e+06	1.74156e+06	26858.4	700995	86728.9	TRUE
SCLY	A0A0A0MQU4	-0.06	0.984872	3.87671e+06	3.87512e+06	1.88732e+06	4.59233e+06	4.11536e+06	3.0902e+06	FALSE
SCP2	P22307	0.24	0.96486	486454	265375		488459	470755	366600	TRUE
SCRN1	Q12765-2	-0.49	0.86356	1.31076e+08	1.76789e+08	1.50673e+08	1.20127e+08	4.7115e+07	1.24526e+08	TRUE
SCRN2	J3QL71	-0.1	0.983136	4.42573e+06	2.37364e+06	1.7025e+06	2.77861e+06	3.12724e+06	3.4258e+06	FALSE
SCRN3	Q0VDG4	-0.02	0.989367	1.99232e+06	1.95794e+06	315552	999307	1.12829e+06	2.28325e+06	FALSE
SDHA	P31040	0.41	0.934701	2.07955e+06	1.4553e+06	337716	1.28118e+06	1.09443e+06	302301	TRUE
SEC14L2	O76054	-1.3	0.0500375	3.64834e+06	1.13171e+07	1.05512e+07	4.18698e+06	1.48885e+06	3.95781e+06	TRUE
SEC31A	D6REX3	-1.65	0.00473776	683587	460594	1.3233e+06	383956	442539	263371	TRUE
SELENBP1	Q13228-4	0.06	0.984872	1.21446e+08	1.09828e+08	7.23774e+07	8.82366e+07	1.22801e+08	1.09065e+08	FALSE
SEMA4D	Q92854	0.1	0.983136	308152	119105	687866	319999	545164	419661	FALSE
SEPHS1	P49903	0.03	0.987314	1.73145e+06	933395	503881	1.60621e+06	1.80296e+06	1.66233e+06	FALSE
2021-09-10	B5ME97	0.09	0.983136	402581	646905	823024	597066	873786	561407	FALSE
2021-09-11	Q9NVA2-2	0.02	0.987314	1.78048e+08	1.55982e+08	1.89288e+08	1.51597e+08	2.4344e+08	1.63843e+08	FALSE
2021-09-02	Q15019-2	-0.08	0.984872	1.16212e+08	1.10733e+08	1.14414e+08	8.84642e+07	1.22149e+08	1.2886e+08	FALSE
2021-09-03	Q9UH03	-0.06	0.984872	4.21689e+07	5.23198e+07	6.21597e+07	5.39699e+07	6.0416e+07	4.69969e+07	FALSE
2021-09-04	O43236-4	-0.67	0.642671	603115	547900	529287	583622	559936	345258	TRUE
2021-09-05	G3XAH0	-0.06	0.984872	3.85566e+07	5.30021e+07	5.64112e+07	4.30772e+07	5.70397e+07	4.17932e+07	FALSE
2021-09-05	Q99719	-0.27	0.958673		2.77305e+06	2.69014e+06	2.46988e+06	2.06737e+06		TRUE
2021-09-06	Q14141	-0.32	0.958047	1.35776e+07	1.18955e+07	1.6749e+07	1.09955e+07	1.11999e+07	1.01446e+07	TRUE
2021-09-07	E7EPK1	0.01	0.99201	1.80788e+08	1.88466e+08	2.43473e+08	1.8505e+08	2.16008e+08	1.89161e+08	FALSE
2021-09-08	Q92599	-0.11	0.983136	2.91681e+07	2.83191e+07	3.02925e+07	2.59014e+07	2.98204e+07	2.81649e+07	FALSE
2021-09-09	Q9UHD8	-0.01	0.995814	3.8675e+07	3.01522e+07	5.00108e+07	2.84056e+07	4.05072e+07	2.98753e+07	FALSE
SERBP1	Q8NC51	-1.34	0.0391598		1.59205e+06	2.5575e+06	974329	1.04979e+06	601913	TRUE
SERPINA1	P01009	-0.69	0.608462	1.78366e+08	2.57472e+08	2.64673e+08	1.4423e+08	1.17233e+08	1.92915e+08	TRUE	FALSE	FALSE
SERPINA3	P01011	-0.77	0.504057	2.00212e+07	4.08353e+07	4.12231e+07	2.33373e+07	9.51074e+06	2.41112e+07	TRUE
SERPINB1	P30740	-0.77	0.502692	927166	757474	2.5868e+06	1.64287e+06	532081	442724	TRUE
SERPINB9	P50453	-1.03	0.185184	2.25013e+06	3.19946e+06	5.09732e+06	1.27962e+06	372250	1.21475e+06	TRUE
SERPINC1	P01008	-0.03	0.988287	1.44179e+06	540949	2.87243e+06	2.42e+06	1.207e+06	1.61804e+06	FALSE
SERPINE2	P07093-3	0.42	0.932278	959428	581191	674758	1.33839e+06	1.37445e+06	1.33335e+06	TRUE
SERPINF1	P36955	-0.06	0.984872	3.78933e+06	976843	1.57578e+06	3.90009e+06	943899	538145	FALSE
SERPING1	P05155-3	-0.51	0.836844	2.15589e+06	2.6996e+06	3.11043e+06	2.27326e+06	1.66088e+06	2.18079e+06	TRUE
SERPINI1	Q99574	-0.7	0.600089	799084	293770		134544	170976	523042	TRUE
SET	Q01105	-0.3	0.958047	9.67229e+06	1.6644e+07	2.52247e+07	8.98262e+06	1.01414e+07	2.07264e+07	TRUE
SETD7	Q8WTS6	0.78	0.495639	509901	1.31438e+06		950255	2.02339e+06	2.06559e+06	TRUE
SEZ6L2	A0A087WYL5	0.02	0.987314	758001	658770	96666.5	770485	631360	621954	FALSE
SF1	Q15637-5	0.23	0.966138	2.9145e+06	2.11592e+06	7.53871e+06	5.23012e+06	910691	4.86432e+06	TRUE
SFPQ	P23246	-0.42	0.934701	9.2258e+06	8.62e+06	1.40974e+07	1.014e+07	3.93361e+06	3.91965e+06	TRUE
SGIP1	Q9BQI5-3	0.18	0.968509	1.50324e+07	2.02381e+07	1.67398e+07	1.71783e+07	2.19133e+07	1.57545e+07	FALSE
SGTB	Q96EQ0	0.2	0.966138	2.00265e+06	5.82909e+06	6.57043e+06	4.77466e+06	5.49908e+06	1.66657e+06	FALSE
SH3BGRL	O75368	0.2	0.966138	5.96392e+07	5.0379e+07	3.53473e+07	4.49118e+07	6.49338e+07	3.46756e+07	FALSE
SH3BGRL2	Q9UJC5	0.29	0.958047	1.46071e+07	1.83268e+07	1.64151e+07	1.80708e+07	2.40528e+07	2.18689e+07	TRUE
SH3BGRL3	Q9H299	0.27	0.960265	2.70825e+07	2.51376e+07	3.02059e+07	25746824	3.62299e+07	3.48028e+07	TRUE
SH3GL1	Q99961	-0.37	0.94729	5.23628e+06	1.01903e+07	9.40924e+06	6.53742e+06	5.31134e+06	7.46088e+06	TRUE
SH3GL2	Q99962	-0.11	0.983136	1.40778e+08	2.12873e+08	1.45136e+08	1.40076e+08	1.32454e+08	1.57303e+08	FALSE	FALSE	TRUE
SH3GL3	Q99963-3	-0.38	0.94729	9.54899e+06	1.7214e+07	1.11332e+07	9.93976e+06	1.15999e+07	1.10525e+07	TRUE
SH3GLB2	Q9NR46-2	-0.94	0.272222	4.06866e+06	2.80004e+07	1.60572e+07	7.06293e+06	3.75583e+06	1.40538e+07	TRUE
SHTN1	A0MZ66-3	-1.08	0.151449	1.56223e+06	2.59845e+06	1.64754e+06	865463	448884		TRUE
SIAE	Q9HAT2	0.52	0.822895	2.42594e+06	2.41655e+06	2.24416e+06	3.34813e+06	1.3304e+06	3.57721e+06	TRUE	FALSE	TRUE
SIRPA	P78324-2	0.61	0.715717	1.85131e+07	1.88411e+07	2.49948e+07	2.23843e+07	5.18241e+07	2.90317e+07	TRUE
SIRT2	A0A087WYM3	0.17	0.971083	2.35624e+06	3.32983e+06	3.00683e+06	3.24663e+06	2.06406e+06	2.20374e+06	FALSE
SKP1	P63208	0.32	0.958047	2.57597e+07	2.93552e+07	2.54633e+07	2.88339e+07	3.62533e+07	3.20337e+07	TRUE
SLC17A7	Q9P2U7	-0.37	0.947313	811139	1.37823e+06	2.587e+06	428697	1.06194e+06	1.2461e+06	TRUE
SLC1A2	P43004	-0.18	0.968509	1.79692e+06	736214	3.60427e+06	2.18833e+06	1.99499e+06	1.23424e+06	FALSE
SLC1A3	P43003	0.15	0.97166		480151	2.60022e+06	2314773	902853		FALSE
SLC25A3	Q00325	0.19	0.966138	621163		1.6212e+06		1.87421e+06	1.50473e+06	FALSE
SLC25A5	P05141	-0.27	0.958673	1.3306e+06	228092	3.3637e+06	1.42751e+06	2.58736e+06	1.9928e+06	TRUE
SLC3A2	P08195-4	0.11	0.983136	126348	250153	542343	420797	190056	492823	FALSE
SLC9A3R1	O14745	0.32	0.958047	4.6925e+07	2.73722e+07	1.43423e+07	3.82121e+07	5.0348e+07	3.22478e+07	TRUE
SMAP	O00193	1.17	0.0919731		1.41045e+06	504815	1.80081e+06		2.01501e+06	TRUE
SMAP1	Q8IYB5	-0.82	0.435268	559697	3.18256e+06	1.52841e+06	857573	288434	759299	TRUE
SMS	P52788	-0.91	0.306804	721852	4.71836e+06	4.25475e+06	817697	425616	2.29094e+06	TRUE
SNAP25	P60880	-0.07	0.984872	1.12042e+07	1.19127e+07	2.89159e+07	1.61752e+07	1.18922e+07	1.37941e+07	FALSE
SNAP91	O60641	0.18	0.968509	101925521	1.44716e+08	1.36024e+08	1.28824e+08	1.47385e+08	1.33935e+08	FALSE
SNCA	P37840	0.74	0.532912	1.53912e+08	1.82811e+08	1.11936e+08	2.22097e+08	2.79335e+08	218662864	TRUE	FALSE	TRUE
SNCB	Q16143	0.34	0.953594	1.37726e+08	1.71208e+08	136588438	2.06174e+08	212559871	1.70292e+08	TRUE
SNCG	O76070	0.55	0.787776	9.8669e+07	1.08879e+08	7.40126e+07	1.4577e+08	1.69213e+08	1.23443e+08	TRUE
SNRPA	P09012	-0.1	0.983136	624228		2.85662e+06	1.19611e+06	2.58403e+06	444142	FALSE
SNRPD1	P62314	0.75	0.52276	517095	187609	430816	589454	870885	499200	TRUE
SNRPD3	P62318	0.54	0.806196	2.13558e+06	1.81564e+06	2.1597e+06	2746828	3.61501e+06	2.18662e+06	TRUE
SNRPE	P62304	0.21	0.966138	1.06709e+06		1.23442e+06	1437691	1.39138e+06	1.2275e+06	TRUE
SNX12	A0A087X0R6	-1.11	0.135151	2.16175e+06	6.59694e+06	3.95201e+06	1.81382e+06	804839	1.87454e+06	TRUE
SNX2	O60749	-0.44	0.921167	4.22978e+06	5.6781e+06	5.86384e+06	3.31311e+06	1.44235e+06	3.21822e+06	TRUE
SNX5	Q9Y5X3	-0.52	0.834727	986241	1.66325e+06	2.03253e+06	620014	717374	794922	TRUE
SNX6	A0A0A0MRI2	-0.43	0.932003	1.87328e+06	3.87521e+06	3.00942e+06	2.38642e+06	419776	1.64579e+06	TRUE
SOD1	P00441	0.23	0.966138	242154414	1.70171e+08	9.07459e+07	9.15586e+07	216308416	2.69345e+08	TRUE
SOD2	P04179	0.53	0.813035	1.18546e+08	1.30415e+08	8.72033e+07	1.50906e+08	1.95615e+08	1.5938e+08	TRUE
SOD3	P08294	0.14	0.977518	3.14411e+06	5.05341e+06	6.84142e+06	2.43118e+06	7.30795e+06	6.10953e+06	FALSE
SORBS1	Q9BX66-12	0.1	0.983136	4.64003e+06	2.971e+06	1.6607e+06	2.64757e+06	3.00371e+06	2.81589e+06	FALSE
SORD	Q00796	-0.02	0.990133	1.28876e+07	1.0371e+07	4.38697e+06	8.26966e+06	1.17795e+07	8.50031e+06	FALSE
SPARCL1	Q14515	0.19	0.966138	9.10218e+06	7.43695e+06	4.56175e+06	8.58146e+06	8.81427e+06	9.35795e+06	FALSE
SPP1	P10451-5	-0.44	0.915638	1.93192e+07	9.5351e+06	313268	1.0323e+07	3.47618e+06	1.85614e+06	TRUE
SPR	P35270	0.96	0.250584	1.11537e+06	1.81705e+06	452751	196832	2.46891e+06	1.45341e+06	TRUE
SPTAN1	A0A0D9SF54	-0.07	0.984872	6.00846e+06	3.92043e+06	2.09591e+06	3.43816e+06	8.2804e+06	3.07545e+06	FALSE
SPTAN1	A0A0D9SGF6	-0.15	0.97566	1283220775	1571033213	1574828097	1304726711	1632081815	1194367649	FALSE
SPTBN1	Q01082	-0.37	0.948601	7.04e+08	1046835506	1035506450	761467010	6.35049e+08	6.95969e+08	TRUE
SPTBN2	O15020	-0.78	0.502692	5.04808e+06	1.51716e+07	1.70186e+07	3.97344e+06	6.0698e+06	3.11311e+06	TRUE
SRCIN1	A0A087X165	0.28	0.958047	414370	218578	123921	123504	535423	285447	TRUE
SRI	P30626	0.28	0.958047	5.70169e+07	6.68788e+07	3.99097e+07	6.28539e+07	7.98371e+07	7.26738e+07	TRUE
SRM	P19623	0.18	0.968509	8.12171e+06	7.32019e+06	7.0793e+06	9.45198e+06	1.03209e+07	7.9605e+06	FALSE
SRP14	P37108	0.06	0.984872	7.13454e+06	6.82528e+06	1.10248e+07	1.12685e+07	9.39104e+06	7.60446e+06	FALSE
SRPK2	P78362-2	-0.5	0.854467	1.07294e+06	1.79986e+06	1.15485e+06	1.39574e+06	589982	567265	TRUE
SRSF3	P84103	-0.42	0.934701	1.42233e+06	815672	2.11259e+06	798941	2.64058e+06	746510	TRUE
SSB	P05455	-0.61	0.718447	1.30393e+07	1.83009e+07	1.55869e+07	1.25175e+07	5.75037e+06	9.84711e+06	TRUE
SSBP1	Q04837	0.26	0.960493	1.31337e+07	1.31175e+07	1.00457e+07	1.60639e+07	1.31578e+07	1.70376e+07	TRUE
ST13	P50502	0.26	0.960493	7.1504e+07	7.08125e+07	6.06369e+07	8.25033e+07	8.37468e+07	6.95633e+07	TRUE	FALSE	TRUE
STAM	Q92783	-0.62	0.703701	4.07109e+06	6.09415e+06	1.37742e+06	3.83157e+06	814168	1.2427e+06	TRUE
STIP1	P31948	0.33	0.955631	1.34033e+08	1.2664e+08	9.12118e+07	1.31467e+08	1.55885e+08	1.31912e+08	TRUE
STMN1	P16949-2	0.28	0.958047	1.9437e+08	1.82444e+08	1.6205e+08	2.32733e+08	1.69356e+08	2.07255e+08	TRUE
STRAP	Q9Y3F4-2	0.09	0.983136	4.77128e+06	6.70072e+06	6.24738e+06	7.66302e+06	5.57804e+06	5.79614e+06	FALSE
STX12	Q86Y82	0.59	0.737485	2.57467e+06	3.71811e+06	2.0885e+06	3.25488e+06	7.38357e+06	4.10551e+06	TRUE
STX1A	Q16623	0.13	0.981115	1.57729e+08	1.95056e+08	1.00664e+08	1.76348e+08	1.48896e+08	1.86219e+08	FALSE
STX1B	P61266	-0.07	0.984872	2.60865e+07	3.42958e+07	4.21987e+07	2.56246e+07	4.43738e+07	2.85595e+07	FALSE
STX7	O15400	0.31	0.958047	5.43319e+06	1.96028e+06	4.06056e+06	4.32864e+06	8.91424e+06	2.96985e+06	TRUE	FALSE	TRUE
STXBP1	P61764	-1.54	0.0109571	7.85436e+07	3.22564e+08	4.11399e+08	1.1074e+08	4.65224e+07	1.20972e+08	TRUE
SUB1	P53999	-0.26	0.960493	9.84189e+06	1.45816e+07	2.2724e+07	1.39149e+07	8.80492e+06	1.23484e+07	TRUE
SUCLA2	Q9P2R7	-0.95	0.255171	2.32383e+06	4.09947e+06	6.12461e+06	1.85422e+06	941284	1.87363e+06	TRUE
SUCLG1	P53597	-1.29	0.0523479	770516	3.33743e+06	3.96862e+06	766709		690548	TRUE
SUCLG2	Q96I99-2	-0.47	0.886454	534326	1.61327e+06		1.27845e+06		835893	TRUE
SUGT1	Q9Y2Z0	-0.8	0.46166	1.45557e+06	3.66763e+06	3.23536e+06	1.64506e+06	1.46242e+06	2.46897e+06	TRUE
SULT4A1	Q9BR01	0.12	0.983095	5.83512e+06	8.76952e+06	7.51428e+06	5.39693e+06	6.44992e+06	7.28105e+06	FALSE
SUMO2	P61956	0.15	0.973815	1.12648e+06	843391			777965	1.49879e+06	FALSE
SUMO3	A8MU27	-0.09	0.983136	1.75208e+07	1.62861e+07	9.84472e+06	1.78319e+07	1.55966e+07	1.35497e+07	FALSE
SUOX	P51687	0.4	0.934701	1.45399e+06	1.68438e+06	1.43787e+06	2.76564e+06	3.01636e+06	2.22632e+06	TRUE
SV2A	Q7L0J3	-0.41	0.934701	1.99344e+06	5.60935e+06	8.63096e+06	1.59894e+06	4.29933e+06	3.69923e+06	TRUE
SYAP1	Q96A49	-1.02	0.19687	606198	1.71929e+06	2.25023e+06	804315	277631	1.03471e+06	TRUE
SYN1	P17600-2	0.1	0.983136	2.978e+06	4.07789e+06	5.09297e+06	4362866	5.95382e+06	2.63683e+06	FALSE
SYN1	P17600	-0.45	0.910678	5.26417e+08	9.48635e+08	1053253892	5.30517e+08	6.22025e+08	5.48844e+08	TRUE
SYN2	Q92777	0	0.995814	7.98889e+07	1.54563e+08	1.51878e+08	1.16464e+08	1.45751e+08	1.34886e+08	FALSE
SYN3	O14994	-0.06	0.984872	4.35774e+06	8.38897e+06	7.34053e+06	5.06025e+06	8.27399e+06	8.48526e+06	FALSE
SYNCRIP	O60506	-0.11	0.983136	290254	791811	901709	707930	571606	553749	FALSE
SYNJ1	C9JFZ1	-0.17	0.971538	8.76541e+07	1.04201e+08	1.40667e+08	1.0215e+08	6.76649e+07	3.52952e+08	FALSE
SYNPO	Q8N3V7-2	0.37	0.94729	7.70407e+06	6.07842e+06	8.23629e+06	7.50852e+06	1.31255e+07	5.70213e+06	TRUE
SYP	P08247	-1.01	0.206044	2.1691e+06	6.48806e+06	1.27663e+07	2286738	2.71795e+06	6.51501e+06	TRUE
SYT1	P21579	-0.06	0.984872	5.06177e+07	6.94245e+07	8.81078e+07	5.25853e+07	7.8711e+07	5.61073e+07	FALSE
SYT7	O43581-3	0.6	0.718447	4.94494e+06	721284	1.68018e+06	1.11769e+06	6.11207e+06	2.70852e+06	TRUE
TAF15	Q92804	0.1	0.983136	2.52745e+06	1.45537e+06	2.73158e+06	2.01837e+06	2.68699e+06	1.6174e+06	FALSE
TAGLN	Q01995	-0.78	0.494939	2.12463e+07	3.41791e+07	2.52666e+07	22778160	2.09191e+07	1.88595e+07	TRUE
TAGLN2	P37802-2	0.09	0.983136	6.67105e+06	7.88636e+06	5.65214e+06	7.49963e+06	4.74714e+06	5.9203e+06	FALSE
TAGLN3	Q9UI15	0.1	0.983136	1.36942e+08	1.27556e+08	1.18877e+08	128320947	1.50801e+08	1.49309e+08	FALSE
TALDO1	P37837	0.19	0.966138	4.36671e+08	1.86898e+08	1.61305e+08	4.40187e+08	2.58885e+08	1.8675e+08	FALSE
TANGO2	Q6ICL3-4	0.05	0.984872	5.81947e+06	5.7148e+06	3.47811e+06	6.03359e+06	5.01584e+06	6.71999e+06	FALSE
TARS	P26639-2	0.03	0.985647	3.14693e+06	1.86275e+06	4.83043e+06	4.49579e+06	3.70045e+06	2.12207e+06	FALSE
TBC1D24	Q9ULP9	0.18	0.968509	7.37345e+06	7.78678e+06	8.47916e+06	9.0547e+06	1.06302e+07	6.37812e+06	FALSE
TBCA	E5RJD8	0.34	0.953594	8.17934e+07	7.60323e+07	4.17606e+07	6.19579e+07	1.13576e+08	1.10879e+08	TRUE
TBCB	Q99426	-1.24	0.0675277	4.71925e+06	18052131	1.88328e+07	2.80656e+06	368201	6.75718e+06	TRUE
TBCE	Q15813-2	-1.24	0.0692932	508716	996748	554289	261333		275924	TRUE
TCEAL3	Q969E4	-0.28	0.958047	1.98267e+07	2.18089e+07	1.29701e+07	1.32322e+07	1.59723e+07	1.83204e+07	TRUE
TCEAL6	Q6IPX3	-0.06	0.984872	1.78659e+06		1.53268e+06		1.67979e+06	634648	FALSE
TCP1	P17987	-0.32	0.958047	1.24149e+07	2.5737e+07	4.03241e+07	2.04636e+07	1.01602e+07	2.38908e+07	TRUE
TF	P02787	0.16	0.971538	2.76102e+07	1.84955e+07	3.80125e+07	7.07458e+07	2.11334e+07	1.6073e+07	FALSE
TFAM	Q00059	0.04	0.984872	278960	508573	174831	249488	328552		FALSE
TFG	Q92734	0.37	0.94729	1.82647e+07	1.82503e+07	1.68201e+07	1.91644e+07	3.16809e+07	2.26191e+07	TRUE
TGM2	P21980	-1.5	0.0141859		2.63627e+06	2.98595e+06	1.02406e+06		1.13615e+06	TRUE
THAP4	Q8WY91	-0.09	0.983136	2.65582e+06	2.59173e+06	3.62574e+06	1265084	3.45366e+06	2.30214e+06	FALSE
THOP1	P52888	0.01	0.994559	8.96993e+06	5.10669e+06	8.62758e+06	8.79786e+06	9.21069e+06	5.89199e+06	FALSE
THTPA	Q9BU02	0.13	0.981115	2.00035e+06	1.55721e+06	762243	989960	1.82394e+06	1.39023e+06	FALSE
THY1	E9PNQ8	0.52	0.828373	1.99742e+07	1.32345e+07	3.39953e+07	2.74348e+07	3.72836e+07	2.12018e+07	TRUE
THYN1	Q9P016	-0.08	0.984872	1.97016e+06	1.46985e+06	663754	1.80103e+06	1.26023e+06	588492	FALSE
TIGAR	Q9NQ88	-0.28	0.958047	1.43413e+06	2.01098e+06	1.77342e+06	1.74939e+06	635719	1.62286e+06	TRUE
TIPRL	O75663	0	0.99677	7.54024e+06	6.9543e+06	4.1402e+06	7.13868e+06	7.17542e+06	8.63131e+06	FALSE
TJP2	A0A1B0GTW1	-1.06	0.166804	707364	815778		413138	372006	148869	TRUE
TKFC	Q3LXA3	0.22	0.966138	7.21651e+06	6.50668e+06	4.17639e+06	7.76868e+06	8.17922e+06	8.30092e+06	TRUE
TKT	P29401	0.22	0.966138	6.42277e+08	3.55709e+08	5.57496e+08	7.22177e+08	5.89899e+08	529831669	TRUE
TLN1	Q9Y490	-0.54	0.813035	1.21427e+07	1.57414e+07	1.43269e+07	9.32977e+06	3.9318e+06	8.72239e+06	TRUE
TLN2	Q9Y4G6	-0.73	0.54822	2.10587e+06	9.62841e+06	1.05481e+07	1.66168e+06	2.973e+06	1.08595e+06	TRUE
TMA7	Q9Y2S6	-0.27	0.960265	709677	480411	233643	25231.8	406161	268493	TRUE
TMEM189-UBE2V1	I3L0A0	0.39	0.942544	6.59276e+06	7.07529e+06	6.71428e+06	9.1905e+06	1.16602e+07	8.0673e+06	TRUE
TMOD2	Q9NZR1	-0.21	0.966138	3.51623e+07	5.00773e+07	4.40748e+07	2.95127e+07	3.00516e+07	4.45673e+07	TRUE
TMPO	P42166	0.32	0.958047	2.05575e+06	473474	475550	1050998	1.89865e+06	593669	TRUE
TMSB10	P63313	0	0.995973	8.34591e+07	8.24165e+07	8.35039e+07	78151779	1.0182e+08	7.31504e+07	FALSE
TMSB4X	P62328	0.15	0.974534	1.49745e+08	2.13407e+08	2.86001e+08	2.69928e+08	178564145	2.14274e+08	FALSE
TNC	P24821	0.27	0.959253	1.8622e+07	1.6893e+07	8.48254e+06	6.41933e+07	1.42892e+07	1.38552e+07	TRUE
TNR	Q92752	-0.15	0.973815	1.86218e+08	2.01225e+08	3.02118e+08	1.9628e+08	1.62814e+08	2.54131e+08	FALSE
TOLLIP	Q9H0E2	-0.05	0.984872	1.59452e+07	1.20723e+07	1.97335e+07	9911652	1.39441e+07	1.88599e+07	FALSE
TOM1	O60784	-0.58	0.754178	8.12955e+06	1.91409e+07	1.14339e+07	8.43918e+06	1.83127e+06	1.05515e+07	TRUE
TOM1L2	B7Z2U2	-0.04	0.984872	2.25444e+06	2.19282e+06	2.12991e+06	2.12703e+06	1.9019e+06	2.42992e+06	FALSE
TOM1L2	Q6ZVM7	-0.33	0.957939	1.02316e+07	1.91424e+07	1.45339e+07	1.29354e+07	1.14246e+07	1.31186e+07	TRUE
TOMM70	O94826	-0.47	0.89377	496547	1.85593e+06	1.89417e+06	885522	885767	936358	TRUE
TPD52	P55327-4	0.21	0.966138	1.95893e+07	2.15881e+07	2.26655e+07	1.70523e+07	2.93496e+07	2.54069e+07	TRUE
TPD52L2	O43399-3	0.21	0.966138	5.60082e+06	5.56382e+06	4.22722e+06	4.25595e+06	8.43532e+06	7.43904e+06	TRUE
TPI1	P60174	0.26	0.960493	1372270702	1332609480	1384760337	1466887512	1550705864	1480305341	TRUE
TPM1	P09493-5	0.29	0.958047	4.55211e+07	4.66275e+07	4.44631e+07	5.22623e+07	6.36455e+07	6.19534e+07	TRUE
TPM1	Q6ZN40	-0.55	0.79893	814347	2.67514e+06	950537	1.33651e+06	714376	1.15332e+06	TRUE
TPM2	Q5TCU8	-0.9	0.309986	1.45736e+06	1.48719e+06	52813.2	133006	794719	722666	TRUE
TPM3	P06753-5	0.67	0.62742	774676	1.0859e+06	2.27038e+06	1.72877e+06	1.46856e+06	1.79129e+06	TRUE
TPM3	P06753-4	0.21	0.966138	2.08952e+08	2.1036e+08	174799302	2.20974e+08	2.40895e+08	2.19304e+08	TRUE
TPM3	P06753-6	-0.08	0.984872	1.89054e+06	2.23067e+06		920294	1.6562e+06	2.26395e+06	FALSE
TPM4	P67936	0.1	0.983136	2.89218e+07	3.64038e+07	2.90688e+07	34631943	4.0763e+07	3.67571e+07	FALSE
TPP1	O14773	-0.44	0.924158	1.51061e+07	2.21833e+07	2.38406e+07	1.44563e+07	1.32633e+07	1.87325e+07	TRUE	FALSE	FALSE
TPP2	P29144	0.12	0.982878	9.91765e+06	9.14579e+06	9.5847e+06	1.05671e+07	1.24286e+07	7.86054e+06	FALSE
TPPP	O94811	-0.23	0.966138	3.18813e+08	3.63161e+08	332246185	4.09427e+08	1.97667e+08	2.82582e+08	TRUE
TPPP3	Q9BW30	0.34	0.953594	9.16888e+07	6.21771e+07	3.57479e+07	1.2544e+08	6.77075e+07	7.33118e+07	TRUE
TPRG1L	Q5T0D9	-0.7	0.596448	496029	1.42031e+06	1.47252e+06		662527	672211	TRUE
TPT1	A0A0B4J2C3	0.02	0.987314	3.91311e+07	5.64335e+07	2.73781e+07	4.49366e+07	3.39935e+07	4.3106e+07	FALSE
TRIM2	Q9C040-2	-0.13	0.981115	1.3239e+07	2.09797e+07	27899446	2.2776e+07	1.13106e+07	2.00233e+07	FALSE
TRIM2	C9J084	-0.3	0.958047	1.17513e+06	1.05154e+06	939576	868468	576727	953521	TRUE
TRIR	Q9BQ61	-0.08	0.984872		516226	271666	162130	773834		FALSE
TROVE2	P10155	0.09	0.983136	4.54708e+06	5.5709e+06	4.78604e+06	6.63397e+06	4.09126e+06	2.73726e+06	FALSE
TSC22D1	Q15714	0.35	0.953594	6.27318e+06	7.46798e+06	3.60881e+06	7.5074e+06	6.7702e+06	7.88236e+06	TRUE
TSN	Q15631	0.21	0.966138	8.9061e+06	1.23354e+07	6.4708e+06	1.25935e+07	1.10158e+07	5.20298e+06	TRUE
TSNAX	Q99598	0.2	0.966138	9.76394e+06	7.66492e+06	7.54897e+06	9.34161e+06	9.86558e+06	6.18233e+06	FALSE
TST	Q16762	-0.04	0.984872	1.39827e+07	9.4931e+06	8.74368e+06	9.86759e+06	1.13619e+07	1.04817e+07	FALSE
TSTA3	Q13630	-0.29	0.958047	4.36716e+06	6.82378e+06	7.17676e+06	7.10909e+06	3.1948e+06	4.79994e+06	TRUE
TTR	P02766	-0.27	0.960265	4.34617e+07	1.17311e+07	1.19061e+07	1.13694e+07	1.03447e+07	1.80993e+07	TRUE
TUBA1A	Q71U36	-0.39	0.942544	219505300	4.68317e+08	1553079392	3.29235e+08	1.94159e+08	7.69714e+08	TRUE
TUBA4A	P68366	-0.67	0.636652	8.09349e+06	21057327	7.1244e+07	1.49268e+07	1.18009e+07	56019537	TRUE
TUBB	P07437	-0.76	0.520658	6.68484e+06	1.71303e+07	3.53425e+07	8.05285e+06	7.24163e+06	2.18161e+07	TRUE
TUBB2A	Q13885	-0.47	0.891647	6.77139e+07	1.47884e+08	6.03947e+08	1.20865e+08	6.11462e+07	2.82111e+08	TRUE
TUBB2B	Q9BVA1	-0.51	0.83728	4.07357e+06	3.45158e+06	8.35545e+06	1.91447e+06	1.82955e+06	4.95194e+06	TRUE
TUBB3	Q13509	-0.58	0.751526	5.23048e+07	1.26508e+08	4.20316e+08	1.27448e+08	2.52845e+07	2.22285e+08	TRUE
TUBB4A	P04350	-0.31	0.958047	3.55003e+07	7.2464e+07	249467951	5.03324e+07	3.49341e+07	1.25985e+08	TRUE
TUBB4B	P68371	-0.41	0.934701	242502758	4.87563e+08	1673701930	3.49669e+08	2.07118e+08	8.53771e+08	TRUE
TWF2	Q6IBS0	-0.73	0.548608		2.22386e+06	2.60887e+06	1.35694e+06	1.83944e+06	786229	TRUE
TXN	P10599	0.26	0.960493	9.404e+07	6.16758e+07	6.96008e+07	8.51468e+07	9.69834e+07	8.10803e+07	TRUE
TXNDC17	Q9BRA2	0.11	0.983136	1.68514e+07	1.53589e+07	1.45469e+07	1.55822e+07	1.6752e+07	1.41918e+07	FALSE
TXNL1	O43396	0.21	0.966138	1.96972e+07	2.37715e+07	1.42228e+07	2.06177e+07	2.30442e+07	2.58004e+07	TRUE
TXNRD1	Q16881	-0.28	0.958047	5.89755e+06	8.85902e+06	7.16324e+06	7.15557e+06	1.64356e+06	5.75822e+06	TRUE
U2AF2	P26368	-1.62	0.00607021	1.20218e+06	908893	1.11506e+06	324179	993869	152827	TRUE
UBA1	P22314	-1.69	0.00369321	1.01577e+08	2.80693e+08	2.60975e+08	7.61411e+07	2.0184e+07	8.71673e+07	TRUE
UBA3	Q8TBC4	-0.41	0.934701	3.44024e+06	3.82854e+06	2.89641e+06	3511441	1.84535e+06	2.09798e+06	TRUE
UBAP2L	Q14157-5	0.01	0.994026	1.32658e+06	861462	1.07055e+06		948586	299108	FALSE
UBC	F5H265	0.27	0.958047	1037274577	1385889366	1238969451	1416780757	1405470352	1205024280	TRUE
UBE2D2	P62837	0.09	0.983136	1.43494e+06	877320	145993		1.19307e+06	511784	FALSE
UBE2D3	P61077-2	-0.23	0.966138	7.52484e+06	1.05271e+07	1.42566e+07	7.62559e+06	1.05646e+07	1.1998e+07	TRUE
UBE2I	B0QYN7	0.33	0.957961	3.37431e+06	318290	4.55504e+06	4.06969e+06	4.38062e+06	3.59402e+06	TRUE
UBE2K	P61086	0.27	0.960265	3.24144e+06	4.11098e+06	2.5907e+06	3.6343e+06	4.5454e+06	3.95269e+06	TRUE
UBE2L3	P68036	0.49	0.86356	1.39069e+07	1.50486e+07	6.11173e+06	1.72201e+07	2.19292e+07	2.66246e+07	TRUE
UBE2M	P61081	-0.29	0.958047	1.39442e+07	1.6368e+07	1.46517e+07	1.22006e+07	1.20266e+07	1.32861e+07	TRUE
UBE2N	P61088	0.07	0.984872	3.78817e+07	4.64061e+07	5.33634e+07	3.92693e+07	6.78866e+07	5.13281e+07	FALSE
UBE2O	Q9C0C9	-0.22	0.966138	1.02508e+07	1.14705e+07	1.23544e+07	1.04669e+07	3.2309e+06	9.81729e+06	TRUE
UBE2V2	Q15819	0.51	0.830316	5.99083e+07	6.00263e+07	5.30801e+07	7.60085e+07	9.4053e+07	7.24166e+07	TRUE
UBE2Z	Q9H832	-0.04	0.984872	804257	2.06709e+06	957651	1.46591e+06	2.28346e+06	1.04172e+06	FALSE
UBQLN1	Q9UMX0	0.02	0.989367	4.33961e+06	6.79852e+06	5.09566e+06	5.22926e+06	2.22881e+06	5.90967e+06	FALSE
UBQLN2	Q9UHD9	-0.01	0.994026	566470	694081	632367		875875	440205	FALSE
UCHL1	P09936	-0.43	0.932278	1054716423	1490450140	1397559728	1061479023	2.4394e+08	1020385939	TRUE	FALSE	TRUE
UFC1	Q9Y3C8	-0.35	0.953594	4.50523e+06	5.94859e+06	5.7911e+06	4.10136e+06	3.22884e+06	5.19821e+06	TRUE
UFD1	Q92890-1	0.14	0.977518	2.5922e+06	717308	1.46308e+06	1.41889e+06	2.97686e+06	2.03636e+06	FALSE
UFM1	P61960	0.54	0.795557	6.43908e+06	5.67832e+06	4.97688e+06	8.38713e+06	8.76433e+06	9.78845e+06	TRUE
UGP2	Q16851	0.21	0.966138	7.17883e+07	7.70574e+07	75499416	7.56753e+07	9.9485e+07	7.58721e+07	TRUE
UROD	P06132	0.35	0.953594	4.99298e+06	4.84329e+06	4.04529e+06	5.57926e+06	6.37504e+06	5.65615e+06	TRUE
USO1	O60763-2	-1.71	0.00320946		909547	563702	29444.7	357084		TRUE
USP14	P54578	-0.57	0.760938	1.361e+07	2.81074e+07	2.94618e+07	1.81688e+07	3.87966e+06	1.57955e+07	TRUE
USP15	Q9Y4E8	-0.12	0.983136	2.28163e+06	1.72513e+06	3.10578e+06	1.24071e+06	817075	2.24612e+06	FALSE
USP7	Q93009	-0.22	0.966138	2.31134e+06	3.02172e+06	3.59881e+06	2.27343e+06	2.00647e+06	1.22801e+06	TRUE
Uncharacterized protein (Fragment) OS=Homo sapiens OX=9606	L7N2F9	-0.46	0.900325	2.85949e+07	3.96459e+07	4.91414e+07	2.41867e+07	3.59704e+07	2.87785e+07	TRUE
Uncharacterized protein (Fragment) OS=Homo sapiens OX=9606	H3BN98	-0.71	0.580247	464408	2.54968e+06	6.7696e+06		669188	1.30177e+06	TRUE
Uncharacterized protein (Fragment) OS=Homo sapiens OX=9606	A0A096LPI6	-1.09	0.146461	4.75276e+06	8.3384e+06	1.0528e+07	2.50024e+06	1.48438e+06	1.25648e+07	TRUE
Uncharacterized protein (Fragment) OS=Homo sapiens OX=9606	H0YHG0	-1.19	0.0862915	1.8386e+06	1.55894e+06	396731	1.02853e+06	926781	73041.3	TRUE
Uncharacterized protein OS=Homo sapiens OX=9606	H7BYZ3	0.71	0.571839	4.14329e+06	4.62028e+06	2.74974e+06	4.14962e+06	6.94011e+06	9.1252e+06	TRUE
Uncharacterized protein OS=Homo sapiens OX=9606	A0A1W2PP11	0.69	0.598773	811234	674430		2.9002e+06		808839	TRUE
Uncharacterized protein OS=Homo sapiens OX=9606	A0A0B4J2A0	0.45	0.900325	364339	462470	278175	1.07204e+06	206740	762470	TRUE
Uncharacterized protein OS=Homo sapiens OX=9606	A0A1B0GUL6	0.11	0.983136	3.14873e+06	3.06628e+06	1.89308e+06	2.53314e+06	1.93608e+06	1.94629e+06	FALSE
Uncharacterized protein OS=Homo sapiens OX=9606	E7EVH7	-0.42	0.934701	1.00343e+06	2.67397e+06	1.76277e+06	383543	143803	317189	TRUE
VAMP1	P23763	-0.57	0.763095		1.92456e+06	2.87037e+06	576292	1.46095e+06	2.12077e+06	TRUE
VAPA	Q9P0L0-2	0.09	0.983136	2.85955e+07	2.29944e+07	1.75558e+07	2.5435e+07	3.05062e+07	2.29878e+07	FALSE
VAPB	O95292	0.1	0.983136	8.41702e+06	8.29209e+06	1.16222e+07	9.64735e+06	1.34912e+07	8.78595e+06	FALSE
VARS	P26640	-1.26	0.060302	7.62057e+06	1.37487e+07	1.93078e+07	4.59446e+06	1.10573e+06	4.7289e+06	TRUE
VAT1	Q99536	-0.22	0.966138	1.3376e+07	1.90451e+07	1.50473e+07	1.3372e+07	1.40281e+07	1.5494e+07	TRUE
VAT1L	Q9HCJ6	-0.12	0.983136	1.47189e+07	2.28712e+07	4.08523e+07	1.64136e+07	2.1149e+07	1.98217e+07	FALSE
VBP1	P61758	0.11	0.983136	8.44091e+06	5.55968e+06	5.35042e+06	7.04933e+06	7.78215e+06	6.4207e+06	FALSE
VCAN	P13611	0.63	0.676631	1.9925e+08	2.36666e+08	1.95932e+08	5.79858e+08	2.93954e+08	3.54536e+08	TRUE
VCL	P18206	-0.32	0.958047	7.81335e+06	9.89259e+06	5.7133e+06	7.507e+06	5.86164e+06	3.7081e+06	TRUE
VCP	P55072	0.21	0.966138	2.5965e+08	2.35374e+08	2.10739e+08	2.43368e+08	2.81981e+08	2.43019e+08	TRUE
VDAC1	P21796	-0.86	0.373311	241217		2.95092e+06	1.13132e+06	2.39999e+06	1.51447e+06	TRUE
VIM	P08670	-1.05	0.174163	1.20214e+08	4.39511e+08	1.79957e+08	7.32284e+07	9.36142e+07	1.13116e+08	TRUE
VPS26A	O75436	-0.99	0.224278	752891	2.09763e+06	2.82754e+06	1.08381e+06	760308		TRUE
VPS26B	Q4G0F5	-1.09	0.146642	524742	3.92394e+06	3.23429e+06	1.82298e+06	672197	1.89436e+06	TRUE
VPS29	Q9UBQ0	-0.7	0.591475	2.28956e+06	1.47313e+07	1.16303e+07	3.31755e+06	137181	7.80059e+06	TRUE
VPS35	Q96QK1	-1.14	0.112875	2.20477e+06	1.47662e+07	2.23307e+07	4.06905e+06	66343.6	6.33061e+06	TRUE	FALSE	TRUE
VSNL1	P62760	0.62	0.697458	3.01309e+07	2.27918e+07	3.35732e+07	1.80581e+07	5.42476e+07	6.40629e+07	TRUE
WARS	P23381	0.25	0.960493	3.05641e+07	3.92364e+07	3.52955e+07	5.30496e+07	3.60235e+07	3.96186e+07	TRUE
WASF1	Q92558	-0.01	0.994559	1.12897e+07	1.69692e+07	9.88092e+06	1.62648e+07	1.52512e+07	1.35086e+07	FALSE
WASF3	Q9UPY6	0.07	0.984872	5.33482e+06	7.1504e+06	4.03143e+06	4.71463e+06	5.24622e+06	7.95698e+06	FALSE
WASL	O00401	0.19	0.966138	6.35925e+06	7.37499e+06	5.67089e+06	7.92514e+06	7.39617e+06	8.22219e+06	FALSE
WBP2	Q969T9	0.48	0.871742	1.19633e+07	1.70522e+07	6.5945e+06	2.37635e+07	1.71277e+07	1.58957e+07	TRUE
WDR1	O75083	-0.87	0.357192	1.86121e+06	3.82394e+07	2.725e+07	2.75573e+06	1.79365e+06	4.22373e+06	TRUE
WDR44	Q5JSH3	1.16	0.0992913	175441	1.19399e+06	538740	1.7089e+06	849395		TRUE
WIPF2	Q8TF74	-0.05	0.984872	6.65722e+06	8.11386e+06	4.35782e+06	6.45036e+06	6.82145e+06	6.73508e+06	FALSE
WIPF3	A0A0A0MSG0	0.06	0.984872	603766	1.15183e+06	397543	811778	119592	722345	FALSE
XPNPEP1	Q9NQW7-3	0.1	0.983136	1.24651e+07	1.52016e+07	1.13637e+07	1.68361e+07	1.13437e+07	1.18444e+07	FALSE
XPO7	E7ESC6	-0.7	0.59682	440922	703324	721856	290692		439077	TRUE
XRCC5	P13010	-0.96	0.255171	2.29232e+06	1.49892e+07	1.62947e+07	1.11385e+06	2.09351e+06	1.45932e+06	TRUE
XRCC6	P12956	-0.77	0.504057	1.35457e+06	2.76474e+07	2.22465e+07		229766	2.9687e+06	TRUE
YARS	P54577	-0.62	0.70463	1.26757e+07	2.29672e+07	1.75707e+07	1.39644e+07	9.86261e+06	1.17659e+07	TRUE
YWHAB	P31946-2	-1.09	0.148334	1.31486e+08	261778645	2.93949e+08	1.196e+08	4.03966e+07	1.43702e+08	TRUE
YWHAE	P62258	-0.74	0.532763	5.13833e+08	8.08938e+08	7.02822e+08	5.61457e+08	2.45408e+08	5.74843e+08	TRUE
YWHAG	P61981	-1.52	0.0122907	3.629e+07	1.5016e+08	1.28638e+08	2.68467e+07	6.13331e+06	3.55922e+07	TRUE
YWHAH	Q04917	-1.41	0.0255565	3.88333e+07	1.18749e+08	1.47984e+08	4.08958e+07	4.90556e+06	4.83978e+07	TRUE
YWHAQ	P27348	-0.63	0.692508	3.11652e+07	5.7002e+07	5.38193e+07	3.41017e+07	6.48252e+06	3.80467e+07	TRUE
YWHAZ	P63104	-0.82	0.426545	3.42845e+08	6.22389e+08	5.63042e+08	4.15929e+08	1.28577e+08	4.32353e+08	TRUE
ZC2HC1A	Q96GY0	-0.44	0.912389	1.6784e+06	3.33187e+06	4.98655e+06	3.15168e+06	1.13915e+06	2.48886e+06	TRUE
ZYX	Q15942	-0.22	0.966138	5.63365e+06	5.11972e+06	4.79221e+06	3.891e+06	6.22614e+06	3.51649e+06	TRUE
cDNA FLJ55673, highly similar to Complement factor B (EC 3.4.21.47) OS=Homo sapiens OX=9606	B4E1Z4	-0.3	0.958047	207133	605498	1.17264e+06	480137	251103	928950	TRUE
