# Supplementary material for: Epigenetic inactivation of the autophagy–lysosomal system in appendix in Parkinson’s disease
Source: Nat Commun. 2021 Aug 26;12:5134. doi: 10.1038/s41467-021-25474-x (PMC8390554; doi:10.1038/s41467-021-25474-x)
Supplement: Supplementary file 13 — Supplementary Data 10 [file 41467_2021_25474_MOESM13_ESM.xlsx]

## Sheet: Supplementary_Data_10
Protein ID	08-01-A021a_Control	3531_PD	3604_PD	3623_PD	3645_PD	3649_Control	3681_Control	3823_Control	3825_PD	97-10-A163a_Control	logFC	AveExpr	t	P.Value	adj.P.Val	B	Gene ID
1	4.40407	3.99868	4.00495	3.58682	3.85198	3.68475	2.55231	3.92926	3.80397	3.58441	0.276969	3.74012	3.08709	0.0199983	0.111191	-3.85401	ALB
10	3.14002	2.10719	2.13553	2.04025	1.87479	1.71829	1.01566	2.25938	2.07157	1.60038	0.0698036	1.99631	0.333696	0.749371	0.869005	-7.18006	FGB
10004	1.14479	0.894338	1.0737	0.794767	0.564519	0.81661	0.784957	0.916535	0.827894	1.01527	-0.0927005	0.883338	-0.927024	0.387842	0.596153	-6.77962	S100A4
10006	0.0283899	0.240652	0.110714	0.00992348	0.0761869	0.348902	0.200713	0.134198	-0.0327218	0.121657	-0.124736	0.123862	-2.76783	0.030713	0.144893	-3.74505	VPS29
10019	-1.11652	-0.779999	-0.805006	-0.949258	-0.645095	-0.547499	-0.51597	-1.15973	-0.971798	-1.25138	0.116793	-0.874225	1.13931	0.295784	0.505126	-6.51887	SDC2
10024	0.674835	0.667053	0.528451	0.537656	0.413342	0.334703	0.665874	0.437879	0.631433	0.737115	-0.00542147	0.562834	-0.0713796	0.945294	0.972622	-7.23035	HSD17B12
10025	-0.343502	-0.0313191	0.0636557	-0.180454	-0.404061	-0.534237	0.210829	-0.418613	-0.564495	-0.433645	0.122158	-0.263584	0.835506	0.433784	0.638129	-6.84724	SPR
10028	-0.717144	-0.703989	-0.695228	-0.573253	-0.32042	-0.512701	-0.690715	-0.421407	-0.47246	-0.690635	0.0394626	-0.579795	0.419562	0.688653	0.832272	-7.14275	BAX
10036	-0.711482	-0.897396	-1.07493	-0.96949	-0.773755	-0.918489	-0.956244	-0.880828	-0.928176	-0.846952	-0.0627108	-0.895774	-1.71314	0.134859	0.320957	-5.82819	PRKAG1
10038	0.0021375	-0.313179	-0.294735	-0.426121	-0.540426	-0.414328	-0.140905	0.286506	-0.980713	-0.256341	-0.439447	-0.30781	-4.07485	0.00582072	0.0602819	-2.50155	RPS12
10040	-0.204331	-0.386865	-0.587856	-0.533561	-0.617306	-0.547499	-0.423525	-0.40755	-0.440871	-0.468386	-0.103335	-0.461775	-1.50435	0.180577	0.380047	-6.12996	BOLA2B
10044	-0.415883	-0.542689	-0.313026	-0.369348	-0.216288	-0.364959	-0.4528	-0.467767	-0.430653	-0.555909	0.0788382	-0.412932	1.28194	0.244746	0.44983	-6.40253	DENR
10046	-0.168501	-0.36137	-0.191861	-0.469598	-0.314702	-0.392723	-0.106074	-0.0710993	-0.41726	-0.397411	-0.136381	-0.28906	-2.76911	0.0306594	0.144893	-4.21455	RPS28
10054	-0.619994	-0.143603	-0.229871	-0.737067	-0.286846	-0.547499	0.0270907	-0.486008	-0.60677	-0.423566	-0.026262	-0.405413	-0.484533	0.644294	0.801901	-7.02412	CISD1
10056	-1.15686	-1.31773	-0.741927	0.0436486	-0.951798	-0.826446	-1.09489	-0.773646	-0.486975	-1.26537	0.354279	-0.8572	2.36928	0.0533411	0.194746	-4.91069	PRTN3
10058	-1.19647	-0.956738	-0.793807	-1.18733	-1.15843	-1.1274	-0.63637	-1.12074	-1.36039	-1.09843	-0.0360076	-1.06361	-0.499213	0.634478	0.799511	-7.01507	NT5C
10059	0.121683	0.445686	0.418427	0.174848	0.29113	0.317747	0.434707	0.342933	0.234195	0.307963	-0.0309778	0.308932	-1.01231	0.34845	0.559017	-6.63496	UQCRFS1
10062	-0.321066	-0.588224	-0.733057	-0.594849	-0.476536	-0.4756	-0.539041	-0.58543	-0.725332	-0.559987	-0.159959	-0.559912	-5.09599	0.00189345	0.0334643	-1.27443	RER1
10063	-1.39616	-1.47552	-1.09939	-0.273575	-0.506421	-0.841512	-0.770351	-1.43461	-0.47606	-0.999704	0.373517	-0.92733	1.41602	0.203972	0.408334	-6.24094	VNN1
10064	-0.711482	-0.690756	-0.54737	0.931066	0.00482037	-0.0635004	-1.48776	-0.253677	0.137004	-0.105976	0.473428	-0.278763	1.2758	0.246774	0.451663	-6.40971	BPI
10066	-0.458067	0.334836	-0.151089	-0.140445	0.0276255	-0.0527505	-0.189401	-0.0417534	0.0971249	0.179438	0.168861	-0.0394481	4.08741	0.00573557	0.0599941	-2.49406	NDUFAB1
10071	-1.33226	-1.85145	-2.0676	-2.46293	-3.41323	-2.6292	-1.34142	-2.07466	-2.00652	-1.81028	-0.545116	-2.09896	-2.34091	0.0555088	0.198499	-4.95431	COMT
10094	0.168935	-0.158714	-0.376311	-0.43941	-0.222021	-0.127113	-0.309261	0.0975741	-0.0718897	0.121657	-0.253988	-0.131655	-2.37557	0.0528727	0.193834	-4.92349	DAD1
10095	-0.88814	-0.93435	-1.03892	-1.1674	-0.727382	-0.917713	-0.96596	-0.932544	-1.01677	-0.971058	-0.0492352	-0.956024	-1.39502	0.209926	0.411862	-6.24996	TNPO1
10102	-0.469056	-0.177321	-0.186615	-0.406663	-0.338864	-0.0877756	-0.295224	-0.161928	-0.079996	-0.471962	0.0396391	-0.267541	0.516127	0.623268	0.790404	-7.09222	APRT
10103	-0.941005	-0.688691	-0.49719	-0.339748	-0.311862	-0.322162	-0.733024	-0.614617	-0.465314	-0.479171	0.164132	-0.539278	1.61076	0.155704	0.345422	-5.98402	TSNAX
10105	0.117212	-0.84999	-0.712028	-1.46313	-1.20525	-1.03533	-0.281506	-1.34749	-0.881283	-0.555909	-0.332254	-0.821471	-1.4274	0.20081	0.403937	-6.22683	SAR1B
10113	-0.352699	-0.548211	-0.323353	-0.87643	-1.13791	-0.743143	-0.406616	-0.853722	-0.651791	-0.508815	-0.0982749	-0.640269	-0.582341	0.580443	0.755153	-7.05339	MOB1B
10114	-1.39154	-0.728357	-1.79548	-1.72289	-1.46874	-2.82651	-1.20259	-0.225867	-1.10216	-1.45957	-0.491278	-1.39237	-4.96532	0.0021682	0.0357156	-1.27187	H2AX
10118	-1.50699	-1.10093	-1.3172	1.08814	-0.651436	-0.588937	-2.82275	-0.39937	-0.324296	-1.08932	0.76982	-0.871309	2.02501	0.0867392	0.250789	-5.41622	RNASE3
10122	-0.371493	0.144205	0.259682	0.0202184	-0.218738	0.283783	0.356372	-0.0369841	0.118883	0.0822393	0.0335043	0.0638167	0.93326	0.38485	0.593536	-6.6529	SYPL1
10133	-0.381098	-0.123017	0.0876301	0.244354	-0.0866177	0.195646	0.0665331	0.0074603	-0.268597	-0.443879	0.0633891	-0.0701584	0.380226	0.716192	0.84888	-7.16131	WBP2
10135	0.0967	0.2651	0.262224	0.42198	0.413342	0.318973	0.165001	0.220614	0.280543	0.228859	0.115583	0.267334	1.91161	0.101868	0.272516	-5.58388	SH3BGRL3
10148	-0.161567	-0.395589	-0.393557	-0.432733	-0.0866177	-0.146456	-0.281506	-0.50793	-0.315651	-0.437039	0.0431084	-0.315865	1.43295	0.199282	0.402385	-6.10673	PDAP1
10165	0.590831	-0.386865	-0.131664	-0.363323	-0.602365	-0.146456	-0.148118	-0.450007	-0.144019	-0.584998	-0.176481	-0.236698	-1.09529	0.313242	0.525504	-6.60105	TIMP3
10167	0.117212	0.0752683	-0.37702	0.0757748	0.0813653	0.608632	0.2553	0.404129	-0.564495	0.303495	-0.543248	0.097966	-5.47799	0.00129067	0.027836	-0.890877	CD53
10172	-1.4619	-1.59025	-1.42602	-1.25314	-1.15152	-1.431	-1.59229	-1.43587	-1.27991	-1.3725	0.128257	-1.39944	1.89374	0.104481	0.277026	-5.60555	PPP1R9B
10173	0.0127664	-0.0114904	0.0202745	0.298414	0.181545	0.200047	0.0243676	0.00448738	0.196938	-0.230884	0.125641	0.0696465	1.44732	0.195383	0.396451	-6.19962	SDCBP
1018	0.284374	0.077403	-0.0427206	0.0757748	-0.160829	0.0553422	0.0890222	0.14879	0.106534	0.00271533	-0.105797	0.0636406	-1.41958	0.202978	0.406955	-6.23654	CYFIP1
10181	1.9524	0.935801	1.80459	0.927503	0.586224	1.04609	0.359519	0.558825	0.504337	1.58907	-0.107485	1.02644	-0.323918	0.756421	0.874272	-7.1837	APOC1
10187	-1.4102	-0.790353	-0.965255	-1.18936	-1.11801	-1.25056	-0.882439	-1.1539	-1.04902	-1.40511	0.18307	-1.12142	2.61127	0.0380781	0.162372	-4.57754	PLVAP
10195	-0.539216	0.187034	0.160464	0.0337061	-0.0188142	-0.106	0.242107	-0.0322483	-0.265926	-0.162122	0.187484	-0.0501015	3.14416	0.0185485	0.108087	-3.7764	TPPP3
10198	-0.847157	-0.746873	-0.483566	-1.44514	-1.16894	-0.957683	-0.484194	-1.29135	-1.18837	-0.747757	-0.125189	-0.936104	-0.665492	0.529191	0.71143	-6.98794	ABHD14B
10201	-0.1247	-0.600121	-0.617435	-0.615414	-0.515402	-0.664263	-0.363703	-0.557453	-0.454733	-0.512615	-0.0962411	-0.502584	-1.22205	0.26517	0.468802	-6.47169	GALK1
10210	-0.624908	-0.671061	-0.492046	-0.595693	-0.52451	-0.547499	-0.700567	-0.764273	-0.63343	-0.726415	0.119285	-0.62804	3.973	0.00656555	0.0627549	-2.54551	RABGGTA
10215	-0.712288	-0.783962	-0.844366	-0.985822	-0.832051	-0.860477	-0.975835	-0.886382	-0.837363	-0.859654	0.0120071	-0.85782	0.293596	0.778442	0.8865	-7.16253	ATG3
10219	-0.908553	-0.606151	-0.872063	-0.943587	-0.447966	-0.504277	-0.725451	-0.607201	-0.516951	-0.680756	-0.0249457	-0.681295	-0.268396	0.796915	0.89887	-7.19337	MAGOH
10222	-1.7965	-1.24307	-1.1392	-1.52017	-2.58854	-1.45135	-1.00796	-1.39793	-1.45294	-1.53635	-0.132655	-1.5134	-0.773546	0.467054	0.662874	-6.91438	ARRB1
10231	-0.835351	-0.68458	-0.591854	-0.57571	-0.252331	-0.598504	-0.656183	-0.641234	-0.568609	-0.666205	0.128712	-0.607056	3.1293	0.0189147	0.108708	-3.70749	DLG1
1025	1.67817	1.84142	1.87851	1.466	1.34377	1.65808	1.97791	1.60167	1.77061	1.72703	-0.0510367	1.69432	-0.479263	0.647837	0.802888	-7.1137	ALDOA
10261	-0.839262	-0.734963	-0.596886	-0.426121	-0.202571	-0.516953	-0.614046	-0.603523	-0.53244	-0.705735	0.195781	-0.57725	2.86969	0.0267455	0.132876	-4.18639	BDH2
10264	-0.474621	0.0401298	-0.161034	-0.531252	-0.0623632	-0.136715	-0.133777	-0.163837	0.0875869	-0.211196	0.107261	-0.174708	2.50392	0.044191	0.176091	-4.60951	NDUFA6
10265	-2.17362	-2.08888	-2.07628	-2.06758	-1.89496	-1.86101	-1.60421	-2.26879	-1.72442	-1.66469	-0.0210919	-1.94244	-0.211217	0.839345	0.919758	-7.21803	NPY
10268	-1.08711	-1.18188	-0.715687	-0.937962	-1.06474	-0.988876	-0.982988	-1.202	-0.965187	-0.959042	0.107462	-1.00855	3.0228	0.0217792	0.11752	-3.85574	PDCL3
10271	0.16686	-0.373993	-0.551114	-0.559495	-0.545819	-1.36733	-0.563026	0.308697	-0.36	0.518205	-0.470465	-0.332701	-2.74835	0.0315408	0.146448	-4.30745	BANF1
10275	0.0990114	-0.521058	-0.19715	-0.976865	-1.05578	-1.11063	-0.25931	-0.773646	-0.746336	-0.866098	-0.0724229	-0.640786	-0.247098	0.812641	0.90669	-7.20864	GPX3
1028	0.774914	0.54672	0.437852	0.521596	0.449456	0.650214	0.720169	0.385753	0.554258	0.950549	-0.203501	0.599148	-6.05793	0.000746535	0.0203666	-0.182133	NUCB1
10286	-0.338952	-0.666395	-0.81211	-1.10728	-1.10829	-0.970994	-0.32363	-0.869855	-1.06067	-0.75869	-0.294887	-0.801686	-2.29219	0.0594464	0.207148	-5.03556	AIMP1
10291	-1.32186	-0.690756	-1.13679	-1.62354	-1.753	-1.4394	-0.886107	-1.53467	-1.5067	-1.15787	-0.116096	-1.30507	-0.743264	0.483945	0.678197	-6.92264	FUCA1
10296	-0.961996	-0.77842	-0.515536	-0.968025	-1.65196	-1.51072	-0.353434	-1.12311	-1.63819	-0.942866	-0.0631618	-1.04442	-0.237021	0.820115	0.910021	-7.20164	NUTF2
1030	1.10692	1.32294	1.36737	1.85896	1.32196	1.48287	1.24699	1.34664	1.3273	1.3846	0.0939713	1.37666	1.00908	0.349883	0.560456	-6.67557	FLOT1
10305	0.308201	-0.186827	-0.0304124	0.614123	-0.120902	0.322636	0.0484457	-0.00149803	0.151751	0.519017	-0.125361	0.162453	-1.32995	0.229379	0.430814	-6.29535	EVI2B
10306	-0.981243	-0.80991	-0.677719	-1.3591	-1.18684	-0.844983	-0.490545	-0.864434	-1.21826	-0.747757	-0.323988	-0.91808	-3.88339	0.0073089	0.0655249	-2.77602	KYAT3
10318	0.0610022	-0.51576	-0.638686	-0.509327	-0.764212	-0.436653	-0.563746	-0.367606	-0.420584	-0.112218	-0.274612	-0.426779	-2.4762	0.0459313	0.179269	-4.77834	PTPN1
10322	-1.28182	-1.41441	-1.34016	-1.08954	-1.02393	-0.976054	-1.18226	-1.17324	-1.60797	-1.29796	-0.13066	-1.23873	-0.971242	0.36701	0.576415	-6.73732	CTSH
10328	-0.312304	-0.100256	-0.224296	-0.208502	-0.154125	-0.0855321	0.228621	-0.110555	-0.173711	-0.461292	-0.113394	-0.160195	-4.03434	0.00610514	0.0612828	-2.54548	GSR
10329	-0.278396	-0.510505	-0.387755	-0.691768	-0.507696	-0.743143	-0.174062	-0.672997	-0.675448	-0.258941	-0.100819	-0.490071	-1.78471	0.12191	0.3019	-5.7088	GBA
10330	0.0802853	-0.279231	-0.392829	-0.43941	-0.218738	-0.358194	0.0614202	-0.0369841	-0.41726	-0.171195	-0.297771	-0.217214	-5.37757	0.00142489	0.0292762	-0.988901	RPL27
10341	-0.947927	-0.964025	-1.09939	-1.06885	-0.606811	-0.976902	-1.02933	-0.843177	-1.06487	-0.88581	-0.0403222	-0.948709	-0.600003	0.569315	0.746245	-7.04199	KPNA4
10346	-0.670899	-0.816561	-0.88478	-0.771228	-1.09871	-0.213482	-1.13793	-0.511121	-0.767996	-0.282808	-0.314953	-0.715551	-3.01884	0.0218943	0.11752	-3.99065	CD19
1035	0.329568	0.49703	0.489219	0.612704	0.754537	0.61417	0.651505	0.487722	0.6882	0.34267	0.124735	0.546733	1.67642	0.142009	0.327183	-5.90084	HSPA2
10355	-0.675454	0.470695	-0.680025	-0.0668834	1.17311	0.176233	-0.63313	0.667518	-0.330121	-0.786832	0.240621	-0.0684888	1.37415	0.215998	0.414938	-6.27953	CTRC
1036	1.33817	1.14936	1.40882	1.06884	0.833722	1.37315	1.33779	1.10097	1.16861	1.32435	-0.150124	1.21038	-1.49423	0.183126	0.3828	-6.14284	CAPN1
10363	-1.53794	-1.34714	-1.48219	-1.72289	-1.19415	-1.319	-1.30362	-1.40631	-1.37477	-1.54705	-0.0138324	-1.4235	-0.278738	0.789316	0.892567	-7.17865	FOCAD
10370	-0.1247	-0.612237	-0.842863	-0.712531	-0.690834	-0.937399	-0.55021	-0.578326	-0.725332	-0.304764	-0.29303	-0.60792	-9.38956	5.96536e-05	0.0073409	2.50966	FUBP3
10382	-0.57475	-0.408897	-0.457992	-0.953543	-0.388997	-0.5656	-0.520649	-0.173464	-0.725332	-0.366096	-0.170322	-0.513532	-1.39182	0.210847	0.412202	-6.27075	SRP14
10396	0.0232238	0.0644888	0.33402	0.14151	0.211777	0.442705	0.27185	0.298175	-0.0559559	-0.0260494	-0.0791468	0.170574	-0.740317	0.48561	0.678622	-6.94094	S100A13
1041	1.42432	1.61316	2.51442	1.02621	0.966634	2.87603	1.17381	1.01336	1.42218	0.771322	0.0805112	1.48014	0.232139	0.823743	0.911783	-7.15914	SLC4A1
10410	-1.23684	-1.45525	-1.233	-1.12182	-1.06174	-1.29132	-1.23881	-1.3047	-1.31051	-1.29796	0.0490017	-1.25519	0.823267	0.440218	0.642214	-6.87285	ARFIP1
10454	-0.759963	-0.797618	-0.692865	-1.29214	-0.823692	-1.10342	-0.853866	-1.00166	-0.996594	-0.930629	0.0101248	-0.925245	0.117199	0.910327	0.956026	-7.19278	CTBP1
10477	-0.770463	-0.542689	-0.595876	-0.4003	-0.335917	-0.312663	-0.592515	-0.537206	-0.397643	-0.666205	0.110027	-0.515148	1.34291	0.225381	0.427468	-6.32493	LANCL1
10479	-1.04133	-1.17606	-1.21909	-0.778935	-0.584879	-0.805777	-1.4524	-1.0809	-0.907689	-0.98872	0.122583	-1.00358	0.720626	0.49684	0.686759	-6.95622	SAFB
10485	-0.111797	0.140345	0.132971	0.198818	0.0219988	-0.0134057	0.376544	-0.0644668	0.0746618	0.418511	0.0396544	0.117418	0.692856	0.512968	0.69729	-6.95203	ATP5IF1
10486	-0.352699	-0.548211	-0.506732	-0.668792	-0.964566	-0.603339	-0.133777	-0.932544	-0.751688	-0.366096	-0.18583	-0.582844	-1.67935	0.141425	0.327183	-5.88922	CYB5B
10494	-0.366743	-0.694212	-0.432651	-0.208502	-0.464479	-0.467628	-0.353434	-0.714927	-0.589549	-0.353971	-0.0209632	-0.46461	-0.569873	0.588375	0.762155	-6.72561	HGS
105	3.15053	3.07547	2.85973	3.45258	3.60235	3.11355	2.90798	3.22457	2.9124	3.706	-0.0253134	3.20052	-0.128276	0.901904	0.952232	-7.2263	KRT1
10500	-1.22251	-0.212872	-0.362989	-0.4003	-0.27603	-0.389189	0.117765	-0.564339	-0.222029	-0.248601	0.179135	-0.378109	2.23517	0.0644232	0.215293	-5.12544	PENK
1051	0.50302	0.48571	0.192495	0.534475	0.712961	0.586832	0.220778	0.807992	0.708099	0.38861	-0.0322072	0.514097	-0.336465	0.747379	0.868232	-7.15696	PRKDC
10510	-0.753916	-1.14084	-1.09038	-1.25537	-1.13455	-1.29813	-0.98155	-1.29543	-1.14725	-1.25369	0.0124568	-1.13511	0.207407	0.842194	0.920498	-7.17951	NADK2
10527	-1.66484	-1.99643	-1.77095	-1.50708	-1.50325	-1.70337	-1.87798	-2.05547	-1.56845	-1.7371	0.169452	-1.73849	1.86426	0.108935	0.284773	-5.64077	WDR81
1053	0.518909	0.297861	0.198145	0.185606	0.583848	0.343022	0.534214	0.290418	0.275679	0.544485	-0.098034	0.377219	-3.76859	0.0084005	0.0697375	-2.9028	CALU
10546	-1.07149	-1.63831	-1.30445	-1.60831	-1.60817	-1.69095	-1.19642	-1.56905	-1.76726	-1.55975	-0.137183	-1.50142	-1.07609	0.321121	0.53401	-6.63134	VPS50
10554	-1.33226	-1.62381	-1.71966	-2.24932	-2.34532	-2.14535	-1.45868	-1.85976	-1.94677	-1.86299	-0.222052	-1.85439	-1.16276	0.286816	0.494295	-6.53813	MAP2K4
10566	-0.64422	-0.494987	-0.229871	-0.284164	-0.32042	-0.417997	-0.096004	-0.649036	-0.413951	-0.447325	0.128636	-0.399798	1.85472	0.110418	0.286593	-5.6628	SNCG
10568	-1.19138	-1.20567	-1.02669	-1.32356	-1.26794	-0.94787	-0.860883	-1.11838	-0.993541	-0.994189	-0.0943332	-1.09301	-2.12307	0.0754865	0.234299	-5.2265	NDUFA5
10578	-2.18524	-2.60482	-2.32064	-2.80464	-2.10013	-2.43084	-2.07256	-2.45718	-2.73081	-2.74437	-0.240323	-2.44512	-5.01448	0.00205988	0.034976	-1.36458	ARL6IP5
1059	0.922024	1.16572	0.95596	0.962312	1.35039	0.80486	0.798037	1.56285	1.51181	0.854791	0.224627	1.08887	3.30165	0.0151065	0.0965217	-3.47924	LMNA
10614	-0.329948	-1.47781	-1.06842	-1.44811	-1.31927	-1.55343	-0.963168	-1.26153	-1.53273	-1.06184	-0.286828	-1.20163	-1.60955	0.155968	0.34564	-5.99375	SEC61B
10631	-1.35143	-1.40202	-1.04929	-0.911866	-1.12788	-1.37037	-1.29633	-1.30885	-1.26061	-1.54346	0.234342	-1.26221	2.43686	0.0485245	0.184906	-4.83511	DNASE1L1
1064	1.79605	0.737546	0.98676	0.74404	0.516169	0.762033	0.0536689	0.705471	0.860137	1.12191	-0.103745	0.828378	-0.538104	0.608864	0.778314	-7.08058	PLG
10646	-0.551684	-0.873264	-1.2109	-0.703555	-0.873291	-0.574837	-0.641263	-0.853722	-0.801812	-0.79843	-0.175191	-0.788276	-2.13006	0.0747436	0.232684	-5.24179	SLC16A3
1065	0.0920524	0.578198	0.246813	0.807677	1.03431	0.402867	0.476232	1.40144	0.844203	0.39058	0.126633	0.627438	0.492779	0.638771	0.801127	-7.09571	VIL1
10661	-0.215477	-0.246958	-0.26441	-0.460538	-0.427333	-0.471602	-0.213165	-0.169596	-0.540316	-0.24095	-0.180159	-0.325034	-3.46206	0.0123027	0.0873336	-3.28782	GET3
10669	-1.28182	-0.880595	-0.850415	-1.05873	-0.72026	-0.719642	-0.917572	-0.903325	-1.15875	-1.06358	0.0158366	-0.955469	0.134822	0.896932	0.948793	-7.23318	NCS1
10673	-1.04671	-0.875089	-0.878389	-1.3565	-0.825772	-0.920824	-0.797283	-0.880828	-1.53772	-1.23205	-0.200629	-1.03512	-3.98526	0.00647058	0.0627549	-2.55269	DERA
10684	-0.381098	-0.89929	-1.02067	-1.28743	-1.13791	-0.980301	-0.741659	-0.581868	-1.15875	-0.387861	-0.534201	-0.857684	-6.01153	0.000778837	0.0203666	-0.331363	PDIA5
10685	-0.395778	0.000604217	-0.307292	-0.339748	0.0105971	-0.0656712	-0.197219	-0.217535	-0.159848	-0.0957001	0.0286285	-0.176759	0.538475	0.608623	0.778314	-7.06363	ETF1
10693	-0.491609	-0.600121	-0.360912	-0.484494	-0.271575	-0.529874	-0.44092	-0.492199	-0.520791	-0.804306	0.081057	-0.49968	1.54789	0.169982	0.365786	-6.04008	PDLIM1
10695	-0.102286	-0.500119	-0.646299	-0.724688	-0.352798	-0.421687	-0.0893822	-0.723635	-0.451241	-0.282808	-0.197031	-0.429494	-2.71803	0.0328765	0.149683	-4.41404	CTSZ
107	2.06173	1.66788	1.30899	1.40703	1.4776	1.46099	1.42761	1.79476	1.53002	2.00402	-0.28044	1.61406	-2.80645	0.0291395	0.140973	-4.27151	RPN1
10711	-1.15846	-1.23352	-0.850415	-0.981328	-0.977589	-1.19784	-1.25212	-1.31199	-0.99583	-1.35881	0.258336	-1.13179	8.79318	8.80963e-05	0.00831427	2.10564	ITIH3
10727	0.485463	1.12403	0.916511	2.18592	1.21409	1.48502	0.0105655	1.56874	2.22587	1.34583	0.524936	1.2562	1.65543	0.146257	0.332576	-5.92967	DEFA3
10736	-0.726968	-1.12726	-1.2109	-1.1753	-1.25169	-1.34493	-0.994612	-0.982096	-1.11113	-0.917214	-0.22477	-1.08421	-3.8599	0.00751883	0.06665	-2.79418	IKBIP
10742	0.201258	-0.250466	-0.337173	-0.153521	-0.441015	-0.378697	-0.893511	-0.0244284	-0.287587	-0.253751	-0.0595623	-0.281889	-0.794641	0.455532	0.653057	-6.87674	ITIH1
10775	-1.65097	-1.85145	-1.47801	-1.92985	-1.67003	-1.82097	-1.90177	-1.87891	-1.8055	-1.7565	0.0348157	-1.7744	0.847229	0.427686	0.632478	-6.71934	SH3D19
1081	1.52127	1.44434	1.23401	1.33757	1.52404	1.61707	1.24699	1.50735	1.49099	1.37343	-0.10002	1.42971	-2.56895	0.0403744	0.167586	-4.58354	HNRNPK
10818	-1.51808	-1.55058	-1.79064	-1.72289	-2.15251	-1.5221	-1.33882	-1.92929	-2.29579	-1.66469	-0.310441	-1.74854	-1.72197	0.133192	0.319539	-5.84407	MYG1
1084	1.18921	1.01159	1.13456	1.26018	1.60307	1.04195	0.862254	1.16795	0.953342	1.52762	0.0880037	1.17517	0.940029	0.381623	0.591813	-6.74287	KRT5
10848	-0.989847	-1.42069	-1.4222	-1.16153	-1.20153	-1.57794	-1.20466	-1.34859	-1.47091	-1.41831	-0.0241395	-1.32162	-0.321981	0.75782	0.874532	-7.16996	PRKAA1
1085	0.877061	0.764939	1.06817	1.27103	0.645139	1.13137	1.08109	0.821445	1.0314	1.10864	-0.0323951	0.980028	-0.902595	0.399732	0.608078	-6.58771	FLOT2
10869	-1.70087	-1.66527	-1.8755	-1.85543	-1.58431	-1.82697	-1.67207	-1.85039	-1.8486	-1.84589	0.00683201	-1.77253	0.219237	0.833354	0.917989	-7.21606	MBOAT7
1088	0.679564	1.49509	1.69339	1.47799	1.33633	1.45203	1.6429	1.13529	1.53994	1.25544	0.31045	1.3708	4.59219	0.0032341	0.0428729	-1.90142	MCAM
10888	-1.0307	-0.663743	-0.741927	-0.467496	-0.189139	-0.483669	-0.803672	-0.58543	-0.42728	-0.721185	0.215042	-0.611424	1.79019	0.120969	0.30063	-5.74604	DNAJC11
1089	1.75431	1.92879	1.47351	1.71893	1.79497	1.95564	1.80721	2.24875	1.88247	2.16497	-0.254303	1.87296	-2.32406	0.0568399	0.20124	-4.9977	NCL
10892	-1.08424	-0.775275	-0.644114	-0.565126	-0.506421	-0.417997	-0.939941	-0.909068	-0.447767	-0.67587	0.250111	-0.696582	2.23982	0.0640011	0.214815	-5.09003	RAB27B
10894	-1.0074	-1.26924	-1.29817	-1.18531	-1.26794	-1.33617	-1.47791	-1.09215	-1.20885	-0.764224	-0.0560056	-1.19074	-1.04814	0.332879	0.547647	-6.59822	RALY
10926	-1.37341	-1.31594	-1.25884	-1.0103	-1.01273	-1.20257	-1.35191	-1.20022	-1.11747	-1.23205	0.126752	-1.20754	1.72901	0.131879	0.317115	-5.83457	PIK3AP1
1094	0.0802853	0.155651	-0.108207	-0.0591818	-0.566452	0.0237553	0.169313	0.377232	0.34085	0.273698	-0.228715	0.0686945	-1.69658	0.13804	0.323743	-5.87821	TUBA4A
10951	-2.02589	-2.5262	-1.97196	-2.17676	-1.93045	-2.4675	-2.34438	-2.26879	-2.13223	-2.0368	0.118976	-2.1881	1.53314	0.173505	0.371508	-6.0931	UNC13D
10956	-2.40681	-2.3214	-2.55111	-2.50543	-2.18879	-2.40532	-2.40293	-2.51693	-2.2665	-2.5336	0.0611898	-2.40988	1.64564	0.14828	0.335717	-5.47957	UBE2K
10958	-1.43431	-1.76765	-1.37098	-1.6197	-1.27207	-1.55544	-1.70908	-1.82303	-1.63051	-1.64775	0.126418	-1.58305	2.25869	0.0623207	0.211407	-5.02277	GPRIN3
10964	-0.873499	-0.670393	-0.764011	-0.815332	-0.385814	-0.773728	-0.714265	-0.89763	-0.615543	-0.753201	0.152211	-0.726342	2.47355	0.0461011	0.179382	-4.78216	NRP2
1097	0.230164	0.92422	1.14261	0.741695	0.579069	0.893545	1.04674	0.545592	0.89595	0.73124	0.180342	0.773083	5.09081	0.00190356	0.0334643	-1.22848	SELENBP1
10974	-1.11352	-0.821594	-0.616391	-0.807202	-0.768012	-0.862617	-0.911147	-0.932544	-0.825309	-0.82225	0.165221	-0.848058	2.66868	0.0351807	0.154294	-4.50077	SOD3
10989	-1.48273	-1.66833	-1.34688	-1.24428	-1.64019	-1.3765	-1.52181	-1.52025	-1.61914	-0.715995	-0.0657348	-1.41361	-0.823868	0.4399	0.642214	-6.83006	CR1
1099	-0.175511	0.23899	0.104206	0.307391	0.35848	0.246642	0.474936	0.128024	0.338625	0.819551	0.0431479	0.284133	0.448248	0.668887	0.816878	-7.10578	PYGM
10993	-0.290905	-0.253993	-0.156042	-0.652057	-0.665931	-0.127113	-0.126731	-0.391287	-0.651791	-0.19918	-0.281374	-0.351503	-2.89418	0.0258758	0.131708	-4.15072	SCAMP4
11	2.52221	3.27666	3.17098	3.18421	3.17878	3.27532	3.19216	3.15836	3.41159	3.13111	0.177116	3.15014	2.0949	0.0785597	0.238876	-5.32579	VCL
1100	1.76852	0.912431	1.10192	0.782714	0.752704	0.893545	1.31552	1.19656	0.816804	0.798545	-0.306609	1.03393	-1.78245	0.1223	0.302068	-5.76203	F13A1
1104	0.698142	0.789798	0.562231	0.436876	0.569406	0.433482	0.531857	0.558825	0.6882	0.829811	0.00818494	0.609863	0.100615	0.922963	0.961692	-7.2286	ESYT1
1105	1.38743	0.776023	0.59278	0.794767	0.856024	0.673689	0.644681	0.989563	0.833373	1.08128	-0.200024	0.862961	-2.48556	0.0453355	0.178288	-4.74236	COPA
11060	-0.963182	-0.877836	-0.745768	-0.899847	-0.716728	-0.719642	-0.616399	-0.886382	-0.970324	-0.886477	-0.0281482	-0.828258	-0.492764	0.638781	0.801127	-7.10214	PPA2
11067	-1.29953	-1.23352	-1.35026	-1.52349	-1.32823	-1.26605	-1.05959	-1.44858	-1.72442	-1.19818	-0.133259	-1.34318	-2.70823	0.0333212	0.150479	-4.36966	PPP2R5E
11090	0.365728	-0.114388	-0.131664	-0.166854	-0.328122	-0.158836	0.0665331	-0.260261	0.0043505	0.106771	-0.166373	-0.0616743	-2.23901	0.0640748	0.214815	-5.10119	ARF6
11117	-0.186168	-0.202983	-0.374895	-0.432733	-0.544467	-0.598504	-0.092684	-0.393971	-0.295887	-0.430268	-0.0154238	-0.355256	-0.157085	0.880062	0.941252	-7.22945	UFC1
1113	1.20197	1.25962	1.60347	1.10963	1.26944	1.24799	1.05177	1.37264	1.33528	0.91118	0.104205	1.2363	1.23473	0.260727	0.464996	-6.4187	DPP4
11142	-1.48273	-1.32315	-0.826565	-1.05042	-1.06474	-1.36733	-1.31099	-1.3654	-1.25282	-1.27725	0.27828	-1.23214	3.62747	0.0099958	0.0768048	-3.13381	MCCC1
11157	-0.780239	-1.30175	-0.98381	-0.975383	-0.631052	-0.827802	-0.826579	-1.0184	-0.940765	-0.726415	-0.100348	-0.90122	-1.45836	0.192432	0.392296	-6.18253	CD8A
1116	1.35168	0.811669	0.619046	0.779389	0.76902	0.774551	0.653441	1.03958	0.890946	1.23078	-0.232688	0.89201	-2.14213	0.073477	0.230111	-5.25853	SND1
11170	-1.50425	-1.08562	-2.2739	-0.63932	-0.165337	-1.62088	-0.891033	0.20751	-0.423924	-1.56527	0.0888517	-0.996203	0.185025	0.858987	0.931089	-7.22397	SMIM24
11176	-0.321066	0.542546	0.765973	0.759089	0.224316	0.459788	0.530675	0.287486	0.128003	0.121657	0.306963	0.349847	2.48944	0.0450914	0.178288	-4.73049	DBI
1118	1.70585	1.50478	1.43628	1.23796	1.0355	1.08621	1.4792	1.82553	1.40326	1.49276	-0.235218	1.42073	-1.62558	0.152507	0.341404	-5.94502	RPS3
112	1.49769	1.12403	1.22868	1.47799	0.969271	1.93732	1.236	1.30891	1.43604	1.53296	-0.192962	1.37489	-3.81952	0.00789549	0.0688223	-2.27018	LCP1
11201	-1.11803	-1.47096	-1.33351	-1.32109	-1.4254	-1.59266	-0.379441	-1.49367	-1.64012	-1.34539	-0.196792	-1.31203	-1.51187	0.178705	0.376865	-6.11766	LIPA
11207	-1.02807	-0.637166	-0.680025	-0.963648	-0.713215	-0.638202	-0.603185	-0.920704	-0.868448	-0.75869	0.00866702	-0.781135	0.179692	0.863001	0.931097	-7.16484	MTCH2
1124	0.0206252	0.136462	0.435937	0.389196	0.569406	0.170144	-0.0480197	0.00150131	0.139978	0.562208	0.245596	0.237744	2.36013	0.0540305	0.195896	-4.9268	KRT17
1125	1.73795	2.01694	2.02245	2.23824	1.84471	2.22363	2.26417	1.87015	1.76636	1.94552	-0.042174	1.99301	-0.464153	0.65805	0.809312	-7.09032	ENO1
11263	-1.36453	-0.97671	-0.841364	-1.01814	-0.679094	-0.881463	-0.727335	-0.982096	-0.881283	-0.959042	0.142324	-0.931105	2.79992	0.0293993	0.141713	-4.28374	SEPTIN5
1128	1.14018	0.888195	0.793553	0.936374	0.843374	0.833856	0.804849	0.789628	0.948736	0.946288	-0.0129452	0.892503	-0.200627	0.847273	0.923655	-7.22053	DNM2
1129	0.632675	0.566192	0.379759	0.302917	0.449456	0.31529	0.739757	0.457194	0.505214	0.669447	-0.129991	0.50179	-2.38739	0.0520038	0.192867	-4.87404	ATP2A2
11306	-0.693218	-1.09196	-1.22462	-1.31373	-1.19048	-1.33328	-0.970172	-1.02866	-1.10663	-0.75869	-0.261577	-1.07114	-3.80053	0.00807971	0.0692733	-2.8816	LPCAT2
1133	0.599419	0.551901	0.342996	0.508467	0.642969	0.574406	0.562935	0.484804	0.527629	0.478891	-0.0134409	0.527442	-0.397873	0.703777	0.83844	-7.10665	PLXNB2
114	2.11431	2.40092	1.85549	2.439	2.00193	2.42514	2.16351	2.41417	2.4347	2.05294	0.01128	2.23021	0.294771	0.777584	0.886488	-7.04254	MVP
11433	-1.17636	-1.42069	-1.51673	-1.07396	-0.941761	-1.37959	-1.65438	-1.3654	-1.27418	-1.39788	0.1509	-1.32009	1.86273	0.109172	0.284773	-5.63756	PREB
11473	-1.24412	-0.948508	-1.09038	-1.07739	-1.09555	-1.06463	-1.05633	-0.956865	-0.978473	-1.06707	0.0322561	-1.05793	1.04957	0.332269	0.547328	-6.59462	PGAM5
11509	-2.25974	-1.91097	-1.89396	-2.20795	-1.24372	-2.08506	-1.87547	-1.91634	-1.93779	-2.01832	0.18207	-1.93493	1.904	0.102972	0.274768	-5.59353	PPP2R2A
11543	-0.0168929	0.314388	0.530102	0.152806	0.472463	0.215941	0.362651	0.0336431	0.318272	0.105264	0.203499	0.248864	5.12085	0.00184574	0.0334487	-1.22595	PCBD1
11593	-1.14261	-0.989645	-0.549239	-1.17134	-0.809319	-0.60821	-0.641263	-1.04751	-1.10127	-1.00367	-0.0652258	-0.906407	-1.15657	0.28916	0.496652	-6.41479	HIBADH
1161	-0.441925	-0.559396	1.45517	-0.698618	0.341422	-0.325359	-0.583516	-0.312993	-0.180747	-0.324588	0.243735	-0.163055	1.12511	0.301325	0.51012	-6.52343	KRT86
11640	-0.539216	-0.51576	-0.740652	-0.455709	-0.466873	-0.638202	-0.707834	-0.492199	-0.501801	-0.63344	0.130393	-0.569168	3.89292	0.00722559	0.065437	-2.47383	BRAF
1165	1.0667	0.941515	0.656475	0.663336	0.72648	0.839508	0.948272	0.935546	0.714607	0.787789	-0.191577	0.828023	-3.42165	0.0129511	0.0903984	-3.43377	EPRS1
1168	0.548411	0.410782	0.515084	0.550237	0.625344	0.554034	0.426331	0.409872	0.566396	0.573518	0.0387606	0.518001	0.792002	0.456962	0.653427	-6.89921	VPS13C
1169	2.63305	2.43662	2.28435	2.53962	2.23238	2.4999	2.47141	2.61249	2.6435	2.9157	-0.167151	2.5269	-1.92836	0.099479	0.268876	-5.54074	CALR
11709	-1.01251	-0.95364	-1.09262	-1.21416	-0.834157	-0.877067	-1.31347	-1.02112	-1.04737	-1.0447	0.00301663	-1.04108	0.0509164	0.960959	0.980647	-7.23376	DAZAP1
11744	-0.911836	-0.948508	-0.61327	-1.12735	-0.65303	-0.997562	-0.596304	-1.08687	-0.928176	-0.615415	-0.000926552	-0.847833	-0.0158765	0.987821	0.993042	-7.19079	LNPK
11747	-1.0743	-1.06944	-0.980054	-0.975383	-1.32374	-0.871974	-0.895999	-1.15639	-1.30095	-1.03046	-0.106194	-1.06787	-1.45492	0.193345	0.393461	-6.16547	C20orf27
1175	0.675783	0.935801	0.723976	0.808742	0.89404	0.928934	1.10449	0.847571	0.984749	0.824701	-0.00791022	0.872879	-0.182067	0.861213	0.931097	-7.18852	TES
11750	-1.07009	-1.23352	-1.0147	-1.03732	-0.907805	-1.19314	-1.15873	-1.09899	-1.13968	-1.2701	0.0949947	-1.11241	1.84844	0.111403	0.288433	-5.67146	GMPPA
11766	-0.503187	-0.186827	-0.659571	-0.615414	-3.08246	-1.0409	-0.166535	-1.02866	-0.69004	0.564486	-0.838831	-0.74091	-6.86681	0.000370103	0.0149347	0.482179	MFAP4
11768	-2.01378	-1.84338	-1.93695	-1.79827	-1.2804	-2.19572	-2.04787	-1.64357	-1.962	-2.22614	0.275575	-1.89481	2.41376	0.0501178	0.188234	-4.83638	ENG
1178	1.4092	1.63717	1.28008	2.21859	1.46545	1.90026	1.62954	1.64365	1.99119	1.58907	0.168746	1.67642	1.55265	0.168859	0.364932	-6.02024	ANXA11
1179	1.58259	1.35998	1.40075	0.952056	1.07915	1.27202	1.48658	1.20918	1.19825	1.16021	-0.137249	1.27008	-0.883205	0.409362	0.614337	-6.82005	CAPN2
118	1.39059	1.91864	2.45028	2.02979	1.86823	2.16015	2.1595	1.57893	1.91874	2.08934	0.263022	1.95642	3.15255	0.0183452	0.107502	-3.70398	AKAP12
11809	-1.27989	-1.31236	-1.20013	-1.51359	-1.47437	-1.41451	-1.17431	-1.46415	-1.53939	-1.32061	-0.0784673	-1.36933	-1.1231	0.302114	0.510519	-6.5624	AGK
11892	-2.19232	-1.34902	-1.81454	-1.55755	-1.09555	-1.75551	-1.4131	-1.55239	-2.00652	-2.09961	0.176477	-1.68361	1.39494	0.209948	0.411862	-6.25703	PADI2
11895	0.0826559	-0.643549	-0.553937	-0.661303	-0.803254	-0.773728	-0.318802	-0.441299	-0.757082	-0.118519	-0.426069	-0.498882	-7.11949	0.000301236	0.0140041	0.721036	CHID1
11933	-1.14261	-1.04057	-1.18433	-1.28978	-1.08305	-0.835308	-0.904789	-0.832795	-1.38541	-1.07058	-0.271579	-1.07692	-6.24283	0.000632072	0.020343	-0.103059	PSMD8
1194	2.27748	1.13682	1.47351	1.38466	0.895515	1.20375	0.707929	0.939285	1.4406	1.45197	-0.0250978	1.29115	-0.167602	0.872115	0.937773	-7.22147	APOA4
1195	0.645712	0.449318	0.428216	0.474488	0.516169	0.48891	0.424924	0.368602	0.638698	0.265443	0.0469545	0.470048	0.813245	0.445537	0.647266	-6.85502	EHD4
1196	1.00698	1.11971	1.09863	0.905727	1.00759	1.00781	1.26133	0.957675	0.989122	1.12519	-0.0380278	1.04798	-0.890048	0.405944	0.612282	-6.81383	PPP2R1A
1197	0.977897	1.01159	0.284647	0.652704	0.709046	1.10917	0.912801	1.1436	0.89595	1.05274	-0.332782	0.875015	-5.58901	0.00115863	0.0266359	-0.715657	XRCC6
12057	-0.928504	-1.19814	-0.807838	-0.841539	-0.871054	-1.14678	-1.23661	-1.14648	-1.07594	-1.24678	0.190834	-1.04997	3.56724	0.0107757	0.0805099	-3.23552	AZGP1
12080	-0.943304	-0.902141	-0.865801	-0.846415	-0.656232	-0.696938	-0.843489	-0.869855	-0.868448	-0.88581	0.0520977	-0.837843	1.48896	0.184468	0.383771	-6.0833	ACOT9
12084	-1.35359	-1.73284	-1.41839	-1.16153	-1.25169	-1.13487	-1.80726	-1.38496	-1.55463	-1.56158	0.0312331	-1.43614	0.339232	0.745391	0.868232	-7.15678	NCF4
12087	-0.86835	-0.990735	-0.729294	-0.785613	-0.764212	-0.685868	-0.768328	-0.750453	-0.813461	-1.05321	0.00677495	-0.820953	0.210377	0.839973	0.919758	-7.08209	PPP3R1
121	1.65974	1.65653	1.70095	1.41577	1.41578	1.74064	1.709	1.62905	1.63715	2.17317	-0.164126	1.67378	-2.12552	0.0752254	0.233836	-5.25773	EPB41L2
1212	1.6961	1.40632	1.7109	1.57047	1.18831	1.53465	1.84081	1.31106	1.54971	2.05294	-0.194143	1.58613	-4.77515	0.00265184	0.0399111	-1.60337	PRKCSH
12145	-1.34284	-1.51319	-1.35367	-1.55406	-1.52122	-1.47768	-1.24543	-1.44092	-1.64987	-1.23542	-0.129694	-1.43343	-2.69359	0.0339971	0.15197	-4.42676	HMOX2
1215	0.286106	1.31655	1.32296	1.26018	0.928555	0.994552	1.42761	0.633196	0.971463	1.01527	0.373765	1.01564	9.46219	5.69724e-05	0.0073409	2.58204	CDH17
12182	-2.4989	-2.65558	-1.58221	0.214339	-0.49882	-1.53758	-2.95266	-1.07203	-1.38541	-1.88351	0.851982	-1.58524	1.93989	0.097866	0.265546	-5.53475	CCDC47
1223	1.4273	1.41466	1.31368	1.14097	1.13449	0.938711	1.2506	1.2313	1.36632	1.32435	0.0415167	1.25424	0.453113	0.665563	0.814721	-7.11364	MYO1C
1228	1.42432	1.73041	1.63212	1.56701	1.44679	1.99886	1.78224	1.2735	1.97352	1.63779	-0.00146694	1.64665	-0.0266283	0.979575	0.989508	-6.96712	ANXA7
12283	-1.17143	-0.594145	-0.207867	-0.834291	-0.422836	-0.467628	-0.477284	-0.792792	-0.447767	-0.927073	0.255231	-0.634311	2.16344	0.0712948	0.226326	-5.20718	HEPACAM
12294	-0.753057	-0.785554	-0.562484	-0.540536	-0.583443	-0.23834	-0.547398	-0.745909	-0.735754	-0.764224	0.0256891	-0.62567	0.311653	0.7653	0.877033	-7.13732	CDV3
12303	-0.95845	-1.33596	-1.05772	-1.19958	-1.06776	-1.19902	-1.02933	-1.14895	-1.01756	-1.27606	-0.0196123	-1.12904	-0.461946	0.659549	0.809833	-7.09518	PSMD7
12337	-0.997313	-0.155664	0.0808741	-0.601635	-0.384757	-0.194767	0.184169	-0.58543	-0.790356	-0.413637	0.0904752	-0.385851	2.42892	0.0490661	0.185867	-4.54789	PLPP3
1235	1.17181	1.49995	1.68573	1.49367	1.58801	1.67446	1.4222	1.54333	1.52802	1.3934	0.104418	1.50006	1.34145	0.225829	0.42777	-6.33191	HSPA9
12421	-1.43431	-1.23669	-0.978185	-0.795753	-0.964566	-0.773728	-0.348364	-1.13671	-0.962997	-1.01897	-0.0077433	-0.965026	-0.110786	0.91521	0.957215	-7.14088	VIP
1244	-0.0364988	0.489127	0.46223	0.444203	0.397681	0.558329	0.716697	0.259488	0.329653	0.725312	-0.00942719	0.434622	-0.0955308	0.926842	0.964173	-7.23839	SLC12A2
12455	-1.40314	-1.62381	-1.53475	-1.32852	-1.10829	-1.3261	-1.37072	-1.56752	-1.34252	-1.3725	0.032477	-1.39779	0.312706	0.764536	0.877033	-7.18775	SLC9A6
1252	-0.760832	-0.320968	-0.341179	-0.85876	-0.959428	-0.94787	0.0188844	-0.859057	-0.881283	-0.508815	-0.0274456	-0.641931	-0.145976	0.888472	0.943745	-7.23139	TUBB2A
12533	-1.4934	-2.11268	-1.91719	-2.60261	-2.72027	-2.05049	-1.28438	-2.2475	-2.03331	-1.86879	-0.430616	-2.03306	-2.08679	0.0794678	0.240241	-5.33731	NT5C2
1254	0.835449	0.515837	0.531749	0.798018	0.524046	0.957847	0.426331	1.02987	0.63942	1.02293	-0.25613	0.728149	-3.97608	0.00654157	0.0627549	-2.6873	ITGAL
12580	0.865139	0.92422	0.935691	0.942516	0.843374	1.135	1.05177	1.01002	1.11983	1.08822	-0.08417	0.991578	-2.35207	0.0546456	0.196762	-4.88389	LAMP1
126	3.51899	3.67848	3.68126	3.42626	3.40618	3.71998	3.30287	3.36217	3.52031	3.2718	0.0874677	3.48883	0.94914	0.377312	0.586867	-6.75864	AHNAK
1260	1.18491	1.66975	1.19567	1.91944	1.66456	1.5639	1.13579	1.50251	1.74178	0.639656	0.377809	1.4218	2.03608	0.0853884	0.250254	-5.40915	KRT18
1262	1.20197	1.59245	1.54188	1.82657	1.41908	1.64638	1.72404	1.57021	1.57637	1.48136	0.0114605	1.55803	0.398799	0.703128	0.838144	-6.91964	GPI
12672	-1.89358	-1.83144	-2.07628	-1.87189	-2.28951	-2.05897	-2.09379	-1.45632	-1.98073	-2.19693	-0.186157	-1.97494	-2.70546	0.0334478	0.150479	-4.36325	NMNAT1
12717	-0.53307	-1.58482	-1.19747	-1.56457	-2.24919	-2.31573	-2.15333	-1.71772	-1.97758	-2.32233	0.10774	-1.76158	0.300012	0.773763	0.884059	-7.19216	ANXA8L1
12757	-0.989847	-1.30175	-1.03686	-1.05042	-0.821619	-1.13059	-1.17431	-1.17752	-1.08544	-1.24449	0.125199	-1.10129	4.28296	0.00457337	0.0526797	-2.24749	ADA2
1277	2.56474	2.94828	2.98903	3.01843	3.20038	2.71231	3.19216	2.81363	2.61069	2.9398	0.170433	2.89895	2.00314	0.0894713	0.255236	-5.4164	TAGLN
1280	0.971922	0.747571	0.577693	0.305158	0.181545	0.327489	0.471031	0.603198	0.41254	0.568264	-0.158733	0.516641	-1.16859	0.284625	0.492502	-6.52484	EIF4A2
12808	-2.07215	-2.06593	-2.04021	-2.50401	-7.55093	-2.14535	-1.7187	-2.32281	-2.34218	-2.19219	-0.391728	-2.69544	-1.67233	0.142827	0.328708	-5.81333	PDE5A
1281	0.526113	0.377962	0.23101	0.177554	0.248689	0.102635	0.230566	0.422018	0.371272	0.33309	-0.0527893	0.302091	-0.657683	0.53388	0.715886	-6.98809	EIF4A1
1282	1.04023	2.21797	2.16946	1.61075	1.75696	1.96198	2.11787	1.71462	1.89556	2.14047	0.138273	1.86259	1.5291	0.174482	0.372466	-6.07671	ALDH1A1
12822	-0.946768	-0.865113	-0.914382	-0.885441	-0.627972	-0.708194	-0.597826	-1.05248	-0.651791	-1.06097	0.111591	-0.831095	1.71711	0.134108	0.320268	-5.80267	ADAM9
12826	-0.660393	-1.38388	-1.364	-1.5506	-1.76526	-1.43267	-1.13979	-1.2471	-1.32021	-0.989499	-0.376579	-1.28534	-3.33523	0.0144666	0.095426	-3.5445	SRP54
12827	-1.05623	-1.23987	-1.33683	-1.58609	-1.44671	-1.59907	-0.98155	-1.3873	-1.35653	-1.27606	-0.136977	-1.32662	-1.8297	0.114397	0.292567	-5.67262	RDH11
1283	0.796514	0.597731	0.478563	0.648674	0.480885	0.671523	0.702606	0.751328	0.79983	0.580953	-0.117388	0.650861	-1.87638	0.107081	0.282134	-5.60752	DARS1
12855	-1.15686	-1.48473	-1.3745	-1.65911	-1.27622	-1.23046	-1.25212	-1.29953	-1.46187	-1.50863	-0.193073	-1.3704	-3.75284	0.00856379	0.0702567	-2.95569	RBMX
1286	0.424177	0.65394	0.737112	0.589581	0.660129	0.627432	0.452469	0.552241	0.67461	0.519017	0.141334	0.589071	3.39628	0.0133771	0.0923596	-3.47259	LRPPRC
12883	-1.08855	-1.16316	-1.2109	-1.40214	-1.41501	-1.25826	-0.876374	-1.35192	-1.27076	-1.32704	-0.0926362	-1.23641	-1.32786	0.230028	0.430814	-6.32622	ATP6V1H
12910	-0.431382	-0.246958	-0.10362	-0.322589	-0.0688297	-0.208082	0.122426	-0.370197	-0.321403	-0.124881	0.0134299	-0.207551	0.223952	0.829838	0.915623	-7.20258	GATD3B
12944	-0.796562	-0.864214	-0.842863	-0.809515	-0.543117	-0.909997	-0.737806	-0.783151	-0.960814	-0.929205	0.0236248	-0.817724	0.425856	0.684293	0.828918	-7.14066	ACSL4
12949	-0.1247	-0.26469	-0.35472	-0.602488	-0.716728	-0.364959	0.186262	-0.427031	-0.868448	-0.0242148	-0.375412	-0.356172	-2.76094	0.0310031	0.145097	-4.35665	FCGRT
1297	0.0779061	0.153757	0.154459	0.289317	0.236617	0.168614	0.291483	-0.0136305	0.128003	-0.0465704	0.0864666	0.143995	1.48865	0.184548	0.383771	-6.12862	GDI1
1299	-0.0508751	0.263498	-0.0510636	1.32775	1.20865	0.640437	-0.109469	0.834635	1.11983	0.208495	0.425353	0.539189	1.10419	0.309645	0.52114	-6.60165	EPS8L3
1301	1.4092	1.32294	1.05838	1.2974	1.42758	1.4475	1.24335	1.40332	1.35097	1.59232	-0.0794022	1.3553	-1.7174	0.134052	0.320268	-5.78578	EIF3A
1302	0.635707	0.572222	0.58074	0.518337	0.583848	0.762033	0.52949	0.678581	0.626301	0.562208	-0.067272	0.604947	-1.82088	0.115834	0.294798	-5.67589	ACLY
13047	-1.60785	-1.51319	-1.22185	-1.14233	-1.01551	-1.20615	-1.16065	-1.61343	-1.32757	-1.57083	0.211696	-1.33793	1.82095	0.115821	0.294798	-5.69821	ALAD
13060	0.326326	-0.164858	0.808479	-0.157936	-0.0248597	0.266795	0.542394	-0.305877	0.210475	0.622512	-0.176929	0.212345	-1.68641	0.140029	0.326214	-5.81953	CD99
13074	-0.362028	-0.408897	-0.0990663	0.685388	-0.0623632	-0.331799	-0.545997	-0.298835	-0.375437	-0.296446	0.228107	-0.209548	2.42538	0.0493097	0.185867	-4.78658	CEACAM8
1309	0.0021375	1.15349	0.489219	0.532878	0.761819	0.711527	0.57295	1.3343	1.2716	0.516578	0.143065	0.734649	1.67776	0.141742	0.327183	-5.7866	PRPH
1311	-0.147917	0.86941	0.465897	0.498451	0.614081	0.839508	1.04167	0.359861	0.805534	1.04172	0.0455893	0.638821	0.408089	0.696634	0.836138	-7.13873	SCG2
13110	-0.29938	-0.391212	-0.224296	1.44552	0.571835	0.477412	-1.31347	-0.00451076	0.74626	0.0469634	0.623057	0.105513	1.45778	0.192585	0.392296	-6.18888	S100P
13111	-0.793813	-0.630844	-0.112828	-0.954977	-0.488822	-0.805777	-0.509348	-0.745909	-1.01363	-0.82834	-0.010416	-0.688429	-0.300319	0.77354	0.884059	-6.93	BCAT2
1313	0.989686	0.625056	0.533391	0.12712	0.116503	0.391977	0.7676	0.378089	0.339738	0.719331	-0.327286	0.498849	-3.00696	0.0222437	0.118406	-3.99616	AP2A1
13141	-1.23865	-1.22255	-0.823647	-1.07912	-0.896096	-1.40964	-1.14353	-1.48144	-1.22888	-1.47392	0.303781	-1.19975	5.39391	0.00140202	0.0292762	-0.94247	THBD
1317	2.11328	2.4308	2.38796	2.09662	1.8941	2.55423	2.38913	2.11925	2.1875	2.58464	-0.153788	2.27575	-1.3532	0.22225	0.424222	-6.31388	YWHAZ
13177	-1.34712	-1.44425	-1.15637	-1.38028	-1.14128	-1.12211	-1.16842	-1.392	-1.5702	-1.2595	-0.0674747	-1.29815	-0.79468	0.45551	0.653057	-6.88301	DUT
13183	-0.886028	-1.4228	-1.14163	-1.1037	-0.805269	-1.12001	-1.38452	-1.2452	-0.984461	-0.742357	0.0318716	-1.0836	0.332583	0.750172	0.869452	-7.16574	DDRGK1
13228	-0.491609	-0.649996	-0.594868	-0.693718	-0.508974	-0.73719	-0.620341	-0.685305	-0.581097	-0.551855	0.0241089	-0.611495	0.72071	0.496792	0.686759	-6.95377	PSMF1
1328	1.48963	1.21995	1.11621	1.27103	1.21679	1.36805	1.32197	1.33844	1.24499	1.19053	-0.135271	1.27776	-2.58853	0.0392945	0.165218	-4.61426	EEF1G
13296	-1.61755	-2.00152	-1.49922	-1.04384	-1.55872	-1.85469	-1.65004	-1.66092	-1.63242	-1.6887	0.138268	-1.62076	1.46369	0.191021	0.391065	-6.14879	STX11
1330	1.0667	0.755179	0.320309	1.08105	0.76902	0.774551	0.409222	0.935546	1.04359	0.609181	0.0889983	0.776435	1.6557	0.146202	0.332576	-5.79796	MYO1D
13302	-1.17967	-1.36044	-1.48219	-1.3776	-1.2804	-1.0579	-1.19438	-1.29339	-1.21511	-1.17824	-0.139178	-1.26193	-3.62688	0.0100031	0.0768048	-3.00028	ITCH
1332	0.462166	0.2651	0.0976284	0.144352	0.211777	0.477412	0.282637	0.323715	0.338625	0.508386	-0.202816	0.31118	-2.88254	0.0262855	0.1322	-4.19402	IGF2R
1333	0.623493	0.617631	0.653778	0.645974	1.01621	0.64346	0.376544	0.954037	0.776531	0.409011	0.153028	0.671667	1.99977	0.0898999	0.255236	-5.4187	HSPG2
1340	0.953657	1.48772	1.5188	1.41141	1.45307	1.52663	1.64667	1.31106	1.18194	1.25544	0.0753793	1.37464	0.890955	0.405493	0.612282	-6.797	MDH1
1341	0.600484	1.28367	1.47711	0.99218	0.763627	0.430379	1.22104	0.565346	0.667713	0.527081	0.402017	0.852863	2.27342	0.0610398	0.20968	-5.06261	ACSL1
13413	-0.362028	-0.479829	-0.668579	-0.123394	-0.386874	-0.210777	-0.363703	-0.438421	-0.423924	-0.539839	-0.0805669	-0.399737	-1.03465	0.338674	0.552657	-6.63905	CYBA
1343	1.10203	1.24189	1.33662	1.24358	1.10421	1.17368	1.43563	1.3196	1.248	1.04909	-0.00475831	1.22543	-0.0998623	0.923537	0.961692	-7.21149	TKT
1347	0.934863	0.420946	0.340764	0.429469	0.483668	0.510409	0.476232	0.351004	0.451487	0.869341	-0.194601	0.526818	-4.0003	0.00635606	0.0625081	-2.58746	AGL
1357	0.903611	1.01159	1.03541	0.821391	0.970585	1.11292	1.17381	0.920381	1.04359	0.91118	-0.0189373	0.990447	-0.422597	0.686548	0.831169	-7.11162	RNH1
13658	-1.16007	-1.12324	-1.09487	-1.17332	-1.14468	-1.494	-1.19642	-1.20826	-1.4072	-1.25834	0.0751162	-1.22604	1.84223	0.112387	0.289906	-5.56011	EFL1
13676	-1.13328	-0.904049	-0.434205	-0.507099	-0.713215	-0.414328	-0.7633	-0.875319	-0.685142	-0.336186	0.0762295	-0.676613	0.503667	0.631516	0.796822	-7.10039	MBP
13755	-1.37341	-1.31415	-1.20281	-1.32356	-1.03821	-1.2819	-1.26116	-1.25476	-1.38541	-1.33746	0.0434747	-1.27728	0.609732	0.563241	0.741069	-7.03558	XPOT
1376	0.809754	0.719425	0.511697	0.532878	0.618609	0.586832	0.777916	0.504972	0.518234	0.754438	-0.128704	0.633475	-3.21035	0.0170081	0.104038	-3.69964	VPS35
13803	-1.64077	-1.56616	-1.47801	-1.33352	-0.907805	-1.30779	-1.39295	-1.58144	-1.27647	-1.49353	0.197439	-1.39784	2.20114	0.0675943	0.221553	-5.15892	PPM1B
13868	-0.953752	-1.03122	-0.96343	-0.953543	-0.907805	-0.674979	-1.10361	-0.848429	-0.762518	-0.965775	-0.028772	-0.916506	-0.462195	0.65938	0.809833	-7.07403	DNAJC9
13882	-0.847157	-0.813227	-0.710813	-1.05207	-0.595022	-0.75521	-0.975835	-0.458829	-0.615543	-0.721185	-0.0121652	-0.754489	-0.111571	0.914612	0.957163	-7.22733	RPS27
13942	-0.777558	-1.04648	-1.00879	-1.05042	-0.736396	-1.05029	-1.01551	-1.09064	-1.08805	-1.02305	0.0181708	-0.988717	0.709573	0.503218	0.689412	-6.91545	VPS45
13949	-0.906374	-0.67711	-0.677719	-0.615414	-0.646675	-0.534237	-0.587999	-0.869855	-0.624429	-0.764224	0.130337	-0.690403	3.28858	0.0153641	0.0965217	-3.55028	PEF1
13982	-1.6374	-1.8354	-1.72896	-1.9999	-1.97896	-1.79747	-1.83598	-1.8645	-1.85122	-1.92973	-0.0637444	-1.84595	-0.750768	0.479721	0.673541	-6.93269	SLC1A4
14	2.92018	2.80029	2.56386	3.25112	3.29139	2.80815	2.58507	3.06765	2.58936	3.53782	-0.0691576	2.94149	-0.312253	0.764864	0.877033	-7.18002	KRT9
14020	-1.72349	-1.46418	-1.1296	-1.83935	-2.0884	-1.28997	-0.886107	-1.78396	-1.39486	-1.59164	-0.0936707	-1.51916	-0.508455	0.628339	0.794251	-7.09771	NDUFV2
14033	-1.14418	-1.10872	-1.09487	-1.21626	-1.19783	-1.04935	-1.30362	-1.01773	-1.25949	-1.16594	-0.0798653	-1.1558	-2.84067	0.0278169	0.135965	-4.12841	OXSR1
14066	-0.491609	-0.582356	-0.308561	-0.4003	-0.743698	-0.879994	-0.209139	-0.689458	-0.661157	-0.520281	0.0671735	-0.548655	0.681122	0.519885	0.702782	-6.97845	PPT1
14153	-1.03467	-1.32315	-1.44948	-1.81339	-1.52122	-1.54348	-1.20674	-1.53031	-1.74438	-1.13326	-0.267587	-1.43001	-2.0292	0.0862262	0.250789	-5.41888	TRAPPC11
14177	-0.92963	-1.16174	-0.841364	-0.375426	-0.791293	-0.73719	-1.09144	-0.963085	-0.807612	-0.948703	0.148146	-0.864749	1.24027	0.258805	0.46263	-6.45086	PSEN1
1423	0.00747371	0.525578	0.489219	0.574717	0.712961	0.398533	0.430534	0.597035	0.527629	0.529481	0.162837	0.479316	1.78854	0.121251	0.300898	-5.75371	LAMB1
1426	1.42432	1.54445	1.53863	1.6042	1.51274	1.77631	1.40287	1.58755	1.56886	1.66453	-0.0292897	1.56244	-0.436029	0.677273	0.822796	-7.13575	PSME1
1427	0.827247	0.724993	0.793553	0.816149	1.1426	0.999002	0.72276	0.986094	1.07124	0.725312	0.0446579	0.880895	0.458437	0.661935	0.811704	-7.12456	SEPTIN9
1435	0.650658	0.888195	0.709322	0.635064	0.81731	0.742806	1.19789	0.794266	0.934734	0.824701	-0.0445414	0.819494	-1.08949	0.315605	0.527353	-6.5948	LPP
1436	0.16686	0.568208	0.447342	2.12923	0.678907	0.833856	-0.277001	1.12969	0.827894	1.11531	0.304091	0.762029	0.939098	0.382065	0.591922	-6.76821	EPX
14365	-1.02024	-1.03354	-1.7467	-1.75019	-1.44132	-1.71859	-1.61637	-1.1958	-1.55121	-1.32704	-0.191973	-1.4401	-1.29451	0.240636	0.444709	-6.36748	IFIT3
1438	1.14018	1.4417	1.25491	0.717786	0.865353	0.990073	1.35927	0.99645	1.21418	1.10528	-0.00817033	1.10852	-0.077964	0.940259	0.97117	-7.2224	EPHX1
1446	-0.390848	0.599652	0.482135	0.0133725	0.494683	0.278602	0.521133	0.0118953	-0.0139378	0.0302905	0.202421	0.202698	3.90505	0.00712106	0.0647707	-2.64331	ABCA8
14495	-1.21022	-1.55058	-1.52567	-1.55755	-1.45215	-1.33472	-1.60021	-1.60206	-1.60797	-1.19181	-0.154607	-1.4633	-3.3651	0.0139218	0.094254	-3.43208	ENPP4
1451	0.888085	0.990816	1.32754	1.76975	1.16049	1.2779	0.891	1.01002	1.42915	1.08822	0.31799	1.1833	2.65891	0.0356568	0.155081	-4.51484	CAT
14542	-1.34284	-0.789551	-0.519092	-0.843973	-0.603844	-0.696938	-0.38478	-0.909068	-0.868448	-0.804306	0.113304	-0.776284	0.891824	0.405061	0.612274	-6.81221	HAAO
1455	1.84313	0.930036	0.63596	0.914886	0.827207	1.09395	0.827743	1.1863	1.00208	1.39776	-0.407376	1.0659	-3.26082	0.0159267	0.0988685	-3.6603	LMAN1
1456	0.805112	0.651286	0.628968	0.56868	0.697157	0.680859	0.576251	0.715934	0.870559	0.499256	-0.0352838	0.669406	-1.01894	0.345527	0.557929	-6.58914	EMILIN1
1459	0.723289	0.639657	0.68923	0.687936	0.562062	0.611011	0.56963	0.689466	0.67461	0.662941	0.00109113	0.650983	0.0375781	0.97118	0.986266	-7.23852	CTNNA1
1465	0.30987	0.531993	0.351844	0.331481	0.407123	0.416764	0.455155	0.480403	0.469248	0.466719	-0.0158172	0.42206	-0.406197	0.697954	0.836632	-7.14983	NCKAP1
1469	0.00481109	-0.317062	-0.32727	-0.153521	-0.388997	-0.403438	-0.170287	-0.347232	-0.356953	-0.187377	-0.069115	-0.264733	-0.884272	0.408828	0.614337	-6.81908	DNAJC13
14804	-1.48804	-1.30703	-1.33351	-1.14995	-0.807291	-1.07929	-1.60824	-0.926598	-0.945013	-1.39501	0.155514	-1.204	1.04257	0.335262	0.549231	-6.66606	POLR2H
14822	-1.38241	-1.59848	-1.60226	-1.78348	-1.3512	-1.48127	-1.46822	-1.542	-1.38541	-1.78413	-0.066568	-1.53789	-1.24297	0.257874	0.461781	-6.39257	DNAJB4
14844	1.45353	1.85564	1.98234	2.31389	1.81318	2.53213	1.82981	1.66561	1.72841	2.17926	0.0257091	1.93538	0.14585	0.888567	0.943745	-7.21467	TMSB4X
14914	1.54153	1.45481	1.84762	-0.526658	1.11901	1.33128	1.44877	0.896973	1.0314	0.765741	-0.168354	1.09105	-0.652226	0.537172	0.71806	-6.92522	AQP1
1497	2.67778	1.85423	1.94456	1.61075	0.784936	1.65309	2.33741	1.68687	1.89083	2.14402	-0.304919	1.85845	-2.91721	0.0250853	0.128624	-4.00035	ACTG1
1501	0.193327	0.952797	0.474971	0.858968	0.883617	0.923992	0.858132	0.615357	1.26284	0.472833	0.236334	0.749684	2.29121	0.059529	0.207148	-4.98736	CAPN5
1504	0.68892	1.01668	0.841308	0.704268	0.836955	0.822408	1.19789	0.851829	0.827894	1.01527	-0.0744896	0.880342	-2.5565	0.0410774	0.169182	-4.5664	ALCAM
1508	0.664308	0.749863	0.813724	1.07246	1.22127	1.04609	0.578443	0.904866	0.993467	0.869341	0.147978	0.891384	1.42882	0.200418	0.403537	-6.22105	RDX
1509	1.07186	1.02675	0.526796	0.609856	0.691131	0.651705	0.874454	1.27122	0.664935	1.01911	-0.409213	0.840782	-6.85365	0.000374154	0.0149347	0.489786	DDX1
15119	-0.981243	-0.537214	-0.629033	-0.222974	-0.187577	-0.69138	-0.532164	-0.714927	-0.437448	-0.173483	0.241472	-0.510744	1.61945	0.153823	0.343433	-5.97636	CA3
15153	-1.04401	-1.50356	-1.39242	-1.62354	-1.57435	-1.3858	-1.08801	-1.79031	-1.40997	-1.49022	-0.108186	-1.43022	-0.836522	0.433253	0.638129	-6.86143	GMPPB
1517	1.01825	1.28367	1.36307	1.01217	1.21769	1.14578	1.4222	1.12969	1.13765	0.995709	-0.0121351	1.17259	-0.413134	0.69312	0.835738	-7.0535	IDH1
15200	-1.87879	-1.8474	-1.40342	-1.7364	-1.50325	-1.21214	-1.86058	-1.88869	-1.73101	-2.0955	0.222381	-1.71572	6.87415	0.000367864	0.0149347	0.601142	TMOD1
1532	1.0667	-0.445769	-0.300982	-0.487368	-0.51929	-0.529874	-0.460042	-0.625896	-0.384866	-0.304764	-0.228318	-0.299215	-1.68663	0.139985	0.326214	-5.84648	THBS1
15334	-0.628441	-0.865113	-0.741927	-1.05539	-0.709722	-0.86692	-0.93063	-0.787955	-0.874836	-0.656678	-0.0228752	-0.811761	-0.526392	0.616517	0.786435	-7.02441	TRAPPC3
1534	1.21859	1.78904	1.5188	1.59426	1.61292	1.74647	1.35927	2.16321	1.60384	1.51681	0.0297111	1.61232	0.491761	0.639451	0.801127	-7.04457	WARS1
15356	-0.147917	0.324692	-0.191861	-0.345565	0.544598	0.177746	0.236364	0.231343	0.384956	-0.230884	-0.0309558	0.0983472	-0.467334	0.655893	0.80761	-7.06613	CMPK1
1544	1.08208	0.636037	0.506581	0.543976	0.614081	0.699844	0.61556	0.775519	0.721054	1.02673	-0.228836	0.722146	-2.48244	0.045533	0.17838	-4.76933	NSF
1546	0.175119	1.17773	1.20129	0.919419	1.26694	1.02082	1.1181	1.02987	1.18851	0.622512	0.340263	0.972031	2.869	0.0267706	0.132876	-4.21015	ITGA7
1549	1.26986	1.2087	1.09995	0.951194	0.971897	0.957847	1.48413	1.18888	1.21733	0.946288	-0.0754704	1.12961	-0.771863	0.467982	0.663741	-6.91074	IDH2
1553	0.248742	0.340563	0.371302	0.472744	0.400844	0.334703	0.478816	0.34203	0.363791	0.366546	0.0275214	0.372008	0.799117	0.453113	0.653057	-6.85653	NAPA
1554	0.71442	0.706516	0.898546	0.516702	0.614081	0.53657	1.10906	0.545592	0.481143	0.6484	-0.0540213	0.677103	-0.600665	0.568901	0.746245	-7.02846	MDH2
15541	-1.33859	-1.42916	-1.33351	-1.29688	-1.19783	-1.50884	-1.46502	-1.25572	-1.26061	-1.67332	0.158963	-1.37595	4.72275	0.00280559	0.041044	-1.65881	ELAVL1
1555	0.511624	0.830814	0.432088	0.589581	0.786681	0.85067	0.960037	0.710723	0.788278	1.16639	-0.0737274	0.762688	-1.46144	0.191616	0.391466	-6.11682	PRKCA
1557	0.496804	0.0468636	-0.0263633	0.643263	0.305901	0.502079	-0.0511031	0.42282	0.33078	0.455213	-0.0800828	0.312626	-0.820268	0.441805	0.643632	-6.84618	FMNL1
156	3.10072	2.38857	2.58597	2.40655	2.23238	2.17869	1.44092	2.33886	2.45603	2.52327	0.134463	2.3652	3.29396	0.0152575	0.0965217	-3.47951	C3
15644	-1.25334	-1.47096	-2.13945	-2.17328	-2.64763	-2.9847	-2.45782	-1.60206	-2.70514	-2.80317	-0.137014	-2.22375	-0.426682	0.683722	0.828706	-7.11715	LBP
1565	1.21859	1.76363	1.6883	1.54583	1.59307	1.75657	1.70731	1.59605	1.50563	1.67177	0.0154064	1.60467	0.243215	0.815518	0.908041	-7.20973	STIP1
1566	0.121683	1.33552	0.192495	1.17899	0.997587	0.839508	0.739757	0.486265	1.15158	0.0252063	0.541031	0.706859	3.33355	0.0144978	0.095426	-3.52815	KRT20
1571	1.39996	1.06081	0.930518	0.989741	1.12525	1.21348	1.0617	1.23852	1.10524	1.19936	-0.207462	1.13246	-6.02498	0.000769312	0.0203666	-0.318945	ACTR3
1572	0.815892	0.672225	0.926175	0.705508	0.494683	0.736272	0.90328	0.65627	0.805534	0.798545	-0.0357934	0.751438	-0.550351	0.600918	0.773613	-7.07325	CCT2
1574	0.385307	0.551901	0.381855	0.305158	0.268325	0.278602	0.51993	0.213001	0.323985	0.0884573	0.0598061	0.331652	0.793435	0.456185	0.653209	-6.89169	UGDH
1577	0.316503	0.250541	0.756883	0.224493	0.334471	1.30932	0.190427	0.303934	0.321706	0.295603	0.0201026	0.430388	0.468447	0.655139	0.80761	-6.90139	EPB41
1578	1.29222	1.06081	1.07986	1.03465	0.76543	0.828156	1.15298	0.784958	0.900918	0.675891	0.0305966	0.957587	0.255334	0.806548	0.901816	-7.20287	UGP2
1579	-0.154706	0.100437	-0.094546	0.429469	0.279827	0.0767746	-0.133777	0.621356	0.401434	-0.112218	0.152065	0.141405	1.12619	0.300901	0.510117	-6.56044	MYO1A
15790	-0.612346	0.124673	0.381855	0.379243	0.381634	0.742806	0.108335	-0.223774	0.398374	0.160266	0.445887	0.184107	4.13262	0.00544021	0.0588955	-2.43852	PTMA
15795	-1.97872	-1.85963	-2.00417	-1.90606	-1.49737	-1.82697	-2.27017	-1.71391	-1.99351	-1.68427	0.041883	-1.87348	0.437655	0.676154	0.821915	-7.11718	PTK2B
1581	-0.400746	-0.0782609	-0.294735	0.309617	-0.084617	-0.168906	-0.221297	-0.217535	0.174712	-0.656678	0.324874	-0.163845	2.24222	0.0637855	0.214533	-5.11533	KRT19
1582	0.448853	0.469525	0.154459	0.662016	0.611804	0.755685	0.328937	0.756236	0.646602	0.74294	-0.109926	0.557706	-0.886447	0.40774	0.613664	-6.80737	PTPN6
1589	0.454211	0.0423821	-0.0183432	0.0851231	-0.0010082	0.104324	0.0161241	-0.0513943	0.0497578	-0.00792659	-0.0679986	0.067325	-1.07266	0.322544	0.535952	-6.63492	STAB1
1603	0.389743	-0.900239	-0.0344881	-0.527421	-0.819553	-0.648505	-1.19847	-0.768944	-0.735754	-0.330362	-0.0697092	-0.557399	-0.49874	0.634793	0.799511	-7.08961	KNG1
1604	0.772468	0.46128	0.478563	0.458624	0.576667	0.768322	0.373484	0.505681	0.539405	0.464961	-0.0522233	0.539946	-1.40362	0.207467	0.411393	-6.16649	FUBP1
1608	0.534418	0.985518	0.628968	0.720216	0.649457	0.774551	0.542394	0.761109	0.637251	0.656371	0.0377941	0.689025	1.38207	0.213673	0.413726	-6.21525	ITGA6
1609	0.376344	0.812363	0.778259	0.270748	0.600302	0.418877	1.00494	0.639039	0.576747	0.701059	-0.0894681	0.617867	-2.45968	0.047002	0.180419	-4.57913	PFKP
1628	-0.925136	-0.537214	-0.736843	-0.522094	-0.47532	-0.603339	-0.676665	-0.607201	-0.369221	-0.810234	0.181972	-0.626327	3.25128	0.0161253	0.0998051	-3.61518	DMD
163	2.76652	2.75917	2.26139	2.20381	2.04605	2.45605	2.55231	2.49319	2.39573	2.81993	-0.341544	2.47541	-3.31282	0.0148903	0.0965217	-3.56557	CLTC
1631	0.329568	0.665319	0.523472	0.795853	0.812304	0.69915	0.610395	0.552241	0.838809	0.597744	0.164124	0.642486	1.73328	0.131086	0.316301	-5.8288	ROCK2
1633	0.83693	0.599652	0.661833	0.44055	0.564519	0.604648	0.773969	0.650575	0.491944	0.632167	-0.142269	0.625679	-2.34862	0.0549113	0.197309	-4.96233	SNX2
1634	0.856589	0.94718	0.773819	0.635064	0.586224	0.72234	0.942303	0.851829	0.782429	0.954783	-0.154588	0.805256	-3.60613	0.0102648	0.0778042	-3.14469	KPNB1
1639	0.0436458	0.633309	0.192495	0.852017	1.11481	0.307862	0.244009	0.928006	1.6507	0.0775374	0.427641	0.60444	2.13772	0.0739372	0.231004	-5.22274	DMBT1
164	2.54383	2.6961	2.50898	2.45324	2.35087	2.5714	2.63846	2.56727	2.68623	2.37547	-0.0110653	2.53918	-0.165805	0.873472	0.937773	-7.2238	TLN1
16429	0.86159	-0.105872	-0.0724247	-0.4003	-0.645095	-0.819039	-0.333403	0.0831453	-0.250114	-0.447325	-0.158298	-0.212884	-0.656542	0.534567	0.715886	-6.99885	C1QC
1643	0.542617	0.531993	0.338524	0.456838	0.542064	0.605447	0.49785	0.499271	0.488362	0.553791	-0.0713166	0.505676	-1.8732	0.107566	0.283053	-5.6176	AARS1
16437	-1.84092	-1.5205	-0.51465	-0.812999	-1.27207	-1.59692	-1.60021	-1.65046	-1.477	-1.82376	0.620255	-1.41095	4.68486	0.00292302	0.0418832	-1.76911	TRARG1
16438	-0.593947	-1.07314	-1.26473	-1.13856	-1.27207	-1.26214	-0.908596	-1.25284	-1.34001	-1.19924	-0.162752	-1.13053	-1.41496	0.204269	0.4084	-6.24226	ALG5
1645	1.2774	1.37482	1.43243	1.16025	1.25773	1.25711	1.22857	1.23852	1.40565	1.08476	0.105886	1.27172	1.54727	0.170129	0.365786	-6.07411	TUFM
16464	-0.343502	0.494782	0.727586	0.444203	0.581463	0.729674	0.523532	-0.0449517	0.409528	0.399374	0.329528	0.392169	2.28969	0.0596564	0.207148	-5.01808	PTMS
16466	-1.63071	-1.44863	-1.55803	-1.60455	-1.19048	-1.21698	-1.49778	-1.25669	-1.46788	-1.81833	0.0226535	-1.46901	0.442889	0.672559	0.819581	-7.07972	SAE1
16471	-1.42456	-1.21945	-1.06842	-1.10013	-1.09871	-1.34199	-1.31845	-1.41602	-1.22355	-1.24335	0.22508	-1.24546	5.24045	0.00163437	0.031	-1.16256	LGALS7
16477	-1.21897	-1.28615	-1.27668	-1.0213	-1.59784	-1.46879	-1.15489	-1.25959	-1.19242	-1.30293	0.026457	-1.27796	0.263666	0.800399	0.900369	-7.20382	GLRX
16481	-1.23684	-1.48939	-1.38161	-1.31373	-1.46874	-1.75281	-1.19031	-1.48685	-1.4072	-1.44092	0.0414356	-1.41684	0.493073	0.638574	0.801127	-7.10624	GNS
16483	-0.362028	-0.57654	-0.431876	-0.406663	-0.539085	-0.491836	-0.263684	-0.596227	-0.3509	-0.528035	-0.0024188	-0.454687	-0.0511607	0.960771	0.980647	-7.22373	FKBP2
16490	-0.843198	-1.14359	-0.832442	-1.22476	-1.64974	-1.24675	-0.715189	-1.22371	-1.35653	-0.987165	-0.198407	-1.12231	-1.24546	0.257017	0.461238	-6.4449	LAMTOR3
16493	-1.2552	-1.24628	-1.1465	-1.0422	-1.34191	-1.46879	-1.34664	-1.34089	-1.20367	-1.41683	0.180377	-1.28089	3.29009	0.0153341	0.0965217	-3.61963	RNASE2
16496	-1.20676	-1.33044	-1.29817	-1.34364	-1.27622	-1.57794	-1.14919	-1.23671	-1.44852	-1.3725	-0.0482741	-1.32401	-0.760301	0.474391	0.671011	-6.88843	CSNK2A2
1650	0.657519	0.420946	0.360567	0.296151	0.211777	0.525868	0.506532	0.30202	0.252099	0.445319	-0.202148	0.39788	-3.69008	0.00925019	0.0735794	-3.03729	YWHAH
16502	-1.39616	-1.32315	-1.0556	-1.05873	-1.14468	-1.27525	-1.25212	-1.34199	-1.26736	-1.26419	0.148001	-1.23792	2.2236	0.0654835	0.217792	-5.14202	NDUFB4
16505	-0.54542	-0.103058	-0.0767864	-0.0111477	-0.0973931	0.112706	-0.0449519	-0.146847	0.0463686	-0.155397	0.150286	-0.102193	3.0282	0.0216233	0.117373	-3.93137	PFDN4
16506	0.725926	-0.23311	-0.539948	-0.691768	-1.13121	-1.10753	-0.193298	-0.592609	-0.572747	0.360399	-0.672003	-0.397589	-6.8966	0.000361116	0.0149347	0.52516	SPCS1
16509	-0.895586	-1.04292	-0.81211	-1.03408	-0.809319	-1.20854	-0.931951	-1.04964	-0.998126	-0.896566	0.0790996	-0.967884	1.40048	0.208361	0.411862	-6.26011	JAGN1
16512	-0.270189	0.250541	0.780467	-0.232796	-0.227805	-0.101397	0.594629	-0.334803	0.0097442	0.191478	0.070578	0.0659869	0.546375	0.603492	0.775971	-7.0346	CYB5A
16514	-0.539216	-0.649996	-0.560575	-0.742293	-1.03533	-1.04277	-0.435066	-1.01502	-0.978473	-0.731687	-0.00663329	-0.773043	-0.0513679	0.960613	0.980647	-7.24212	DYNLRB1
16520	-0.539216	-0.465014	-0.765335	-0.564319	-0.154867	-0.429128	-0.600117	-0.461795	-0.619972	-0.624366	-0.0128399	-0.522413	-0.215181	0.836383	0.918967	-7.21707	EMD
16527	-1.48804	-1.2241	-0.533527	-1.57884	-1.75473	-2.08064	-0.849232	-1.99518	-1.58435	-1.92973	0.398972	-1.50184	1.38034	0.21418	0.413726	-6.2848	ACADS
16532	-0.334434	-0.588224	-0.748341	-0.668792	-0.579153	-0.202724	-0.685408	-0.629698	-0.53244	-0.178082	-0.226172	-0.51473	-2.23075	0.0648259	0.216026	-5.11838	CD180
16536	0.00747371	-0.827515	-0.17114	-0.54366	-1.09555	-0.5656	-0.0328338	-0.859057	-1.12296	-0.180394	-0.32423	-0.539123	-1.68815	0.139687	0.326214	-5.87275	LAMTOR1
16537	-0.973958	-0.0648801	-0.186615	-0.462618	-0.563663	-0.210777	-0.0328338	-0.550636	-0.0308203	-0.00792659	0.109345	-0.308473	1.17395	0.282619	0.490655	-6.52575	LSAMP
16542	-1.99601	-2.08888	-1.96553	-1.8185	-2.65454	-2.09399	-1.96531	-2.36138	-2.0506	-2.22118	0.0389054	-2.12159	0.2657	0.7989	0.899525	-7.2032	HFE
16550	-0.800246	-1.65918	-1.25011	-1.59341	-1.72581	-1.6836	-1.5806	-1.73909	-1.71357	-1.64566	-0.0683682	-1.53913	-0.472592	0.652336	0.806553	-7.11723	CLEC3B
16551	-0.619295	-0.864214	-0.0385908	-0.357352	-0.785394	-0.593703	-0.32363	-1.05678	-0.843469	-0.695631	0.158287	-0.617806	1.04272	0.335197	0.549231	-6.65011	SNCA
16555	-1.10312	-1.19665	-1.00488	-1.19958	-0.944256	-1.05219	-0.994612	-1.1359	-1.0247	-1.31424	0.0323857	-1.09701	0.600225	0.569177	0.746245	-7.02291	EIF4E
16567	-0.595966	-0.718213	-0.786909	-0.9025	-0.481423	-0.773728	-0.676665	-0.641234	-0.746336	-0.602209	-0.0710767	-0.692518	-1.41041	0.205545	0.409524	-6.24787	TMEM205
16582	-1.34927	-1.49408	-1.21635	-1.4785	-1.5397	-1.68604	-1.22793	-1.55689	-1.77898	-1.54346	0.0304965	-1.48712	0.339179	0.745429	0.868232	-7.14592	LAMTOR2
16583	-0.759963	-0.441045	-0.557721	-1.4601	-1.55872	-1.18154	-0.290617	-0.710615	-1.46487	-0.433645	-0.406989	-0.885883	-1.53242	0.173678	0.371508	-6.09402	NDUFA8
16585	-1.0659	-1.08689	-1.11084	-0.945	-0.769921	-1.04652	-1.14166	-1.09366	-1.05399	-0.971817	0.0687728	-1.02862	0.985289	0.360577	0.571894	-6.72358	CD300A
16592	-0.753916	-0.789551	-0.98381	-0.426121	-0.319463	-0.382176	-0.766312	-0.383301	-0.63343	-0.580764	-0.0851918	-0.601884	-0.643276	0.542599	0.721625	-7.01279	RBM8A
16593	0.0283899	-0.17106	-0.156042	-0.98432	-0.298771	-0.512701	0.12935	-0.370197	-0.661157	0.137657	-0.312271	-0.285885	-1.66072	0.145176	0.331197	-5.92611	TMEM109
16594	-2.11281	-2.36179	-2.49939	-2.66768	-2.61414	-2.28514	-2.3823	-2.52955	-2.63014	-2.52576	-0.197414	-2.46087	-2.13294	0.0744395	0.232083	-5.27164	COX7A2
16595	-0.860194	-1.20871	-1.39242	-1.24209	-0.94676	-1.29813	-1.39864	-1.43461	-1.424	-1.13714	-0.0127805	-1.23427	-0.21696	0.835054	0.917989	-7.19015	ITM2B
16599	0.326326	-0.662421	0.706846	-0.43941	-0.181365	-0.0968258	-0.126731	-0.492199	-0.309946	0.73124	-0.18275	-0.0544488	-0.810205	0.447159	0.648765	-6.87129	APOC2
16600	-1.45173	-0.618381	-0.921157	-0.781154	0.168145	-0.976054	-0.560871	-0.723635	-1.34127	-1.10488	0.219634	-0.831098	0.872442	0.414783	0.620247	-6.82974	MT2A
16607	-1.63405	-1.05605	-1.22185	-1.46618	-1.2846	-1.20854	-0.914994	-1.52742	-1.18035	-0.999704	0.0292443	-1.24937	0.496878	0.636034	0.80029	-7.06476	PTPRN
16608	-1.42698	-1.52295	-1.47801	-1.28044	-1.61726	-1.62981	-1.35456	-1.80975	-1.64595	-1.64151	0.0842625	-1.54072	0.841347	0.430738	0.635717	-6.85724	SFXN3
16613	-1.03866	-0.904049	-0.73938	-0.982823	-0.785394	-1.01708	-0.762299	-0.950702	-0.942178	-1.09113	0.0859014	-0.921369	1.70521	0.136374	0.322367	-5.83192	FKBP1A
16619	-1.60146	-1.63831	-1.60226	-1.64307	-1.27207	-1.55746	-1.59624	-1.72735	-1.60061	-1.51203	0.051209	-1.57509	0.796596	0.454474	0.653057	-6.89539	RAB22A
16620	-0.551684	-0.977778	-0.802187	-0.898525	-0.596484	-0.805777	-0.762299	-0.903325	-0.615543	-0.602209	-0.0419802	-0.751581	-0.892563	0.404693	0.61216	-6.78185	TOM1
16622	-1.18634	-1.15051	-1.1392	-1.24209	-1.14128	-1.19666	-1.44618	-1.31409	-1.31534	-1.25369	0.0709974	-1.23854	1.39105	0.211067	0.412202	-6.27169	TMOD3
16633	0.298097	0.000604217	0.322616	-0.460538	-0.61429	-0.264156	0.396066	-0.278139	-0.23211	-0.369162	-0.119411	-0.120101	-0.51068	0.626866	0.793348	-7.09645	GPNMB
16634	-1.32186	-1.37991	-1.49922	-1.46618	-1.34654	-1.25056	-1.36258	-1.39436	-1.37082	-1.3879	-0.0874351	-1.37799	-1.88296	0.106088	0.280223	-4.94801	ANKRD44
16647	-1.10018	-1.23194	-1.09262	-0.924102	-1.02393	-1.12528	-1.51139	-1.25476	-1.17439	-1.27606	0.157574	-1.17147	2.95114	0.0239678	0.124419	-4.09626	PDE12
16653	-0.839262	-0.712486	-0.830967	-1.0213	-1.30605	-1.0579	-0.582029	-1.07571	-1.10394	-0.962774	-0.0838135	-0.949242	-0.755652	0.476985	0.672269	-6.9249	DUSP3
16660	0.321433	0.00299653	-0.161034	-0.537428	-0.606811	-0.436653	0.210829	-0.0546387	-0.440871	-0.350974	-0.281171	-0.205315	-1.3404	0.226149	0.42777	-6.33316	RPL10
16678	-1.17471	-1.3088	-1.29817	-1.0422	-0.914934	-0.983718	-1.43394	-1.17752	-0.962269	-0.963523	0.0387345	-1.12598	0.280051	0.788353	0.892567	-7.19875	PTPRCAP
16679	-2.15694	-1.80821	-1.73398	-1.75953	-1.93618	-1.67875	-1.52885	-1.96143	-2.01979	-1.78413	0.0572829	-1.83678	1.40089	0.208244	0.411862	-6.11491	CRK
16684	-0.509055	0.0513146	0.308648	-0.199023	0.0603996	-0.224417	0.142966	-0.418613	-0.0520291	-0.218511	0.266323	-0.105832	7.18414	0.000286046	0.0136114	0.987705	MGST3
16694	-0.514976	0.290208	0.437852	-0.294922	-0.384757	-0.270031	0.151877	-0.797665	-0.375437	-0.318864	0.296264	-0.207671	1.5901	0.160266	0.352923	-6.0141	PROCR
167	1.23879	1.74723	1.75148	1.5494	1.66003	1.6082	1.81294	1.71343	1.64226	1.29206	0.0985297	1.60158	2.83281	0.0281151	0.136783	-4.1131	FERMT2
16700	-0.798401	-1.22723	-0.993299	1.32775	-0.422836	-0.883672	-7.43438	-0.975699	-0.315651	-0.79843	1.83091	-1.25218	3.34043	0.0143701	0.095426	-3.53459	CHI3L1
16703	-1.70832	-1.42069	-1.54395	-1.33102	-1.14468	-1.4428	-1.90638	-1.2452	-1.54612	-1.59744	0.0863997	-1.48866	1.47797	0.187293	0.386788	-6.10426	PRG3
16706	0.058551	0.0983759	0.336276	1.37087	0.750866	0.720326	-0.250654	0.65627	0.721054	0.055146	0.375398	0.451708	1.39477	0.209997	0.411862	-6.26713	CD63
16710	-1.54373	-1.0621	-1.24149	-1.16348	-1.07689	-0.973519	-1.05148	-1.13833	-1.1378	-1.26891	0.0521493	-1.16577	1.03674	0.33777	0.552198	-6.65254	MYADM
16722	-0.286709	-0.51576	-0.614309	-0.521336	-0.517992	-0.633109	-0.476659	-0.429861	-0.661157	-0.710845	-0.0660044	-0.536774	-0.929857	0.386481	0.594498	-6.77695	NDUFB9
16726	-1.47484	-1.23194	-0.926286	-1.44219	-1.05282	-1.07241	-1.00796	-1.36767	-1.41695	-1.2701	-0.0249877	-1.22632	-0.344786	0.741407	0.866087	-7.11294	GRPEL1
16727	-0.131249	-0.743875	-0.81354	-1.09658	-0.934334	-0.792773	-0.509348	-0.768944	-0.874836	-0.450789	-0.393843	-0.711627	-8.55099	0.000103893	0.00831914	1.8731	CYBC1
16742	-1.51808	-1.33781	-1.21909	-1.18531	-1.02393	-1.2317	-1.24765	-1.34528	-1.29152	-1.4533	0.152908	-1.28537	2.17074	0.0705626	0.22538	-5.2088	GGCT
16744	-0.329948	-0.905962	-0.995214	-1.16937	-0.922141	-1.30226	-0.967361	-0.764273	-1.08718	-1.29673	-0.0908379	-0.974043	-0.54217	0.60622	0.778044	-7.07816	C1QA
16748	-1.16491	-1.14773	-0.850415	-0.670677	-0.787355	-0.97945	-0.883659	-0.914861	-0.751688	-0.872604	0.1458	-0.902335	1.68103	0.141092	0.327183	-5.89633	ARG1
16761	-0.693218	-0.840387	-0.872063	-0.933774	-0.801246	-0.403438	-0.870369	-0.714927	-0.685142	-0.464829	-0.204942	-0.727939	-1.69927	0.137519	0.32348	-5.87461	SYNGR2
16765	-0.863241	-1.11396	-1.32043	-1.10908	-1.04111	-1.3538	-1.18226	-1.52598	-1.37213	-1.36152	0.0710942	-1.22435	0.64782	0.539839	0.719864	-7.00963	HBG1
16767	-0.966754	-1.19814	-0.959795	-0.981328	-0.944256	-0.246836	-0.929311	-0.723635	-1.44999	-0.656678	-0.429354	-0.905673	-2.45784	0.0471228	0.180455	-4.80483	CD3G
16769	-1.74296	-1.72275	-2.08729	-1.83935	-1.52733	-2.00177	-2.04123	-1.95597	-1.77192	-1.4707	0.179644	-1.81613	4.68609	0.00291912	0.0418832	-1.7417	SDF2L1
16778	-1.94009	-1.7969	-1.72771	-1.82365	-1.61726	-1.77756	-1.83598	-2.02767	-1.78373	-1.5727	0.112269	-1.79033	1.62949	0.151674	0.340453	-5.95065	CD37
1678	0.658493	0.679908	0.503147	0.559521	0.583848	0.798907	0.690002	0.821445	0.588501	0.511675	-0.164359	0.639545	-6.03166	0.000764632	0.0203666	-0.29425	PSMD2
16781	1.14937	1.62927	1.4983	0.81825	0.810627	1.11292	1.22104	1.34255	1.48888	0.580953	0.141112	1.16522	0.589036	0.57621	0.751516	-7.0491	S100A10
16784	-0.652992	-0.128833	0.818926	0.224493	0.260541	0.0589622	-0.213165	-0.150585	-0.155289	-0.38157	0.44297	-0.0319511	2.1675	0.0708863	0.225799	-5.20773	SLC16A7
16792	-0.469056	-0.382546	-0.784171	-0.820022	-0.454991	-0.570202	-0.681021	-0.574802	-0.58531	-0.528035	-0.0624794	-0.585016	-0.904356	0.398866	0.608078	-6.80072	PFN2
16796	0.0779061	-0.582356	-0.511999	-0.300366	-0.523201	-0.761326	-0.102699	-0.599865	-0.647155	-0.753201	-0.055275	-0.470426	-0.344693	0.741473	0.866087	-7.17584	RPL36
16798	-1.15526	-1.05967	-0.88478	-1.27351	-1.05282	-1.20734	-0.737806	-1.09366	-1.22037	-1.02141	-0.105997	-1.07066	-3.20046	0.0172291	0.104733	-3.51287	SELENOM
16800	-1.05213	-0.348985	-0.81354	-0.208502	-0.393266	-0.0174401	-0.493104	-1.03767	-0.773519	-1.12271	0.235642	-0.626087	2.46704	0.0465215	0.180228	-4.68632	SLC37A2
16801	-0.0364988	-0.0809702	-0.258518	-0.500458	-0.420599	-0.272988	-0.0268645	-0.280408	-0.234654	-0.114312	-0.174533	-0.222627	-3.78074	0.00827683	0.0692733	-2.89769	DYNLL1
16805	-0.695571	-1.00954	-0.904358	-0.535879	-0.419483	-0.603339	-1.04507	-0.797665	-0.813461	-0.893861	0.0583173	-0.771822	0.483045	0.645293	0.801901	-7.11167	SELPLG
16807	-1.54373	-1.1533	-1.03482	-1.10549	-0.638816	-1.169	-1.11782	-1.15473	-1.01993	-1.169	0.226321	-1.11066	3.42538	0.0128896	0.0903984	-3.36227	LANCL2
1681	1.32437	0.930036	1.11878	0.738162	0.947874	0.729674	0.877799	0.830267	0.721054	0.963171	-0.040124	0.918119	-0.394942	0.705832	0.839455	-7.15489	COL6A2
16814	-0.748777	-0.826666	-0.392102	-0.646569	-0.656232	-0.534237	-0.32363	-1.06472	-0.568609	-0.589259	0.150449	-0.63508	3.48747	0.0119133	0.0859399	-3.19968	BCL2L13
16820	-1.31161	-1.14635	-1.14406	-1.24428	-1.07079	-1.01978	-1.00348	-1.16224	-1.20677	-1.17824	-0.0273813	-1.14876	-0.642146	0.543287	0.722082	-6.99676	THOP1
16830	-1.01123	-0.987472	-0.799381	-0.950683	-1.08615	-1.2243	-0.829924	-1.04468	-1.15682	-1.09295	0.0745298	-1.01836	0.999864	0.353997	0.565352	-6.69116	PURB
16831	-0.539216	-0.570775	-0.304129	-0.284164	-0.307157	-0.414328	-0.406616	-0.501594	-0.498065	-0.447325	0.079356	-0.427337	0.977916	0.363943	0.575253	-6.73081	IFNGR1
16832	-0.6406	-0.413394	-0.590852	0.358889	0.240666	-0.151381	-0.729226	-0.0744402	0.0204073	-0.568221	0.319474	-0.254815	1.46183	0.191512	0.391466	-6.18379	CLRN3
16839	-0.62915	-1.68074	-1.62827	-1.78348	-1.81389	-1.83304	-1.31596	-1.43461	-1.65777	-0.996547	-0.509382	-1.47734	-5.31693	0.00151354	0.029871	-1.05622	HSPA13
16847	-1.6143	-1.60402	-1.38519	-1.51033	-1.2846	-1.46176	-1.48118	-1.50753	-1.44852	-1.4333	0.0667593	-1.47307	1.23096	0.26204	0.466145	-6.45335	CDS2
16848	-0.894517	-0.667725	-0.73811	-0.848866	-0.374275	-0.471602	-0.94668	-0.592609	-0.520791	-0.454272	0.021642	-0.650945	0.147297	0.887471	0.943745	-7.23116	RWDD1
16862	-0.278396	-0.108699	-0.122175	-0.194333	0.154463	0.0535248	-0.0449519	-0.0965684	-0.146258	-0.233386	0.0607052	-0.101678	1.58329	0.161799	0.355413	-5.97323	PSMB2
16865	-1.62082	-0.896451	-1.56759	-1.06041	-0.162328	-1.27393	-1.3599	-0.0513943	-0.675448	-1.42726	0.223627	-1.00955	0.692007	0.513467	0.697481	-6.96591	RBP2
16867	-0.338952	0.473027	-0.34252	0.33577	0.991259	0.0388055	0.522334	0.0463632	0.178934	-0.253751	0.244208	0.165127	1.99836	0.0900804	0.255236	-5.41864	TFF3
1687	1.33475	1.56011	1.51204	0.912151	1.01865	0.717631	1.46418	1.15453	1.09033	1.23357	0.0566517	1.19979	0.28709	0.783197	0.889494	-7.19647	NT5E
16871	-0.793813	-0.807433	-0.595876	-0.803747	-0.690834	-0.819039	-0.634748	-0.764273	-0.779086	-0.810234	0.0166662	-0.749908	0.455856	0.663693	0.812917	-7.07904	CARM1
16880	0.16269	-0.386865	-0.207867	-0.696654	-0.382647	-0.525539	-0.0150993	-0.375408	-0.757082	-0.547825	-0.213806	-0.37323	-1.28983	0.24216	0.446342	-6.39328	RPS23
16885	-0.53307	-0.723265	-0.54737	-0.203746	0.194674	-0.25256	-0.489907	-0.219608	-0.202296	-0.539839	0.162149	-0.351699	1.43054	0.199943	0.402969	-6.19865	LXN
16889	-1.83634	-1.73624	-1.73272	-1.30405	-1.34191	-1.4445	-1.81289	-1.45502	-1.5115	-1.76641	0.115857	-1.59416	0.932939	0.385004	0.593536	-6.77404	NUDCD1
16894	-0.811424	-0.721095	-0.761372	1.52025	0.0657048	-0.184303	-1.56914	0.229211	-0.0308203	-0.555909	0.512946	-0.28189	1.39814	0.209029	0.411862	-6.2561	AZU1
16895	-1.03866	-1.71281	-1.46154	-2.14527	-2.5761	-2.17512	-2.19018	-2.00389	-1.73322	-1.61114	-0.119806	-1.86479	-0.636475	0.546746	0.724194	-6.99152	F9
16900	-0.963182	-1.56616	-1.27367	-1.47231	-1.26384	-1.33184	-1.68111	-1.44474	-1.11747	-1.49187	0.061283	-1.36062	1.38273	0.213482	0.413726	-6.12275	QSOX1
16906	-1.56141	-1.1848	-1.27668	-1.42761	-0.990879	-1.18848	-1.43394	-0.778382	-1.09331	-1.36836	0.0311992	-1.23039	0.2123	0.838535	0.919758	-7.21777	SRSF5
1692	0.75341	0.952797	1.07439	1.16025	1.10314	1.06243	1.13142	0.868597	1.03955	0.920132	0.126643	1.00661	1.97915	0.0925676	0.257797	-5.48939	PRKAR2A
16923	-0.441925	-0.582356	-0.606049	-0.723667	-0.740036	-0.421687	-0.263684	-0.596227	-0.767996	-0.572376	-0.222324	-0.5716	-2.78798	0.0298809	0.142575	-4.32933	EIF3K
16927	-0.165025	-1.13947	-1.05985	-1.19139	-1.71345	-0.939801	-0.964562	-0.969363	-0.968118	-0.397411	-0.52345	-0.950843	-3.78439	0.00824008	0.0692733	-2.93522	FCGR3B
16942	-0.840244	-0.824125	-0.878389	-0.851326	-0.574892	-0.786364	-0.774417	-0.807517	-0.725332	-0.846952	0.0365651	-0.790956	0.79235	0.456773	0.653427	-6.89892	RHEB
16948	-0.570848	-0.474853	-0.315592	-0.748617	-0.779548	-0.749149	-0.353434	-0.610899	-0.99583	-0.497544	-0.0732594	-0.609631	-0.756901	0.476287	0.672269	-6.86761	EIF2B1
1697	3.4788	2.85138	3.42143	2.58754	3.41844	2.32889	2.43678	2.63401	2.3105	3.45971	0.0976552	2.89275	0.405076	0.698738	0.836632	-7.14579	COL1A1
16978	-0.611655	-0.19972	-0.0427206	-0.446154	0.101676	-0.00540914	0.0270907	-0.441299	-0.42728	-0.468386	0.0944706	-0.251386	1.02708	0.341961	0.555147	-6.62573	PSMB7
16989	-1.65787	-1.78578	-1.79271	-1.37492	-0.562272	-1.9383	-1.69493	-1.45632	-1.55121	-2.06355	0.332516	-1.58779	1.76576	0.125217	0.307818	-5.78477	ALPI
16990	-1.0743	-1.34526	-1.02267	-0.930997	-0.866603	-1.05504	-1.17629	-1.12232	-1.1734	-1.18135	0.0604696	-1.09482	0.672214	0.525175	0.706961	-6.99228	SLC4A7
16993	-1.20159	-0.841254	-0.543648	-1.03894	-0.849097	-0.623038	-0.849232	-1.11759	-0.960088	-0.916515	0.097803	-0.894099	1.61517	0.154747	0.344516	-5.8718	SLC29A1
1701	1.21448	1.83127	1.99496	2.45606	1.39425	1.80885	2.01986	1.67444	2.05679	1.44594	0.209173	1.78969	3.28129	0.0155097	0.0965915	-3.56186	STOM
17015	-1.5322	-1.60961	-1.75122	-2.13291	-1.87582	-1.75011	-1.37072	-1.74703	-1.78851	-1.66899	-0.210234	-1.72271	-2.4876	0.0452067	0.178288	-4.76188	CTPS1
17028	-1.73121	-1.94289	-1.62298	-1.53353	-1.55872	-1.74475	-1.68568	-1.88623	-1.75572	-1.93615	0.129538	-1.73979	1.56518	0.165938	0.36048	-6.0517	MGLL
17064	-0.936431	-1.04057	-0.892863	-0.823561	-0.387935	-0.6696	-1.11782	-0.641234	-0.837363	-0.710845	-0.0647809	-0.805822	-0.753634	0.478114	0.672598	-6.87947	VPS37B
17090	-1.24964	-1.38388	-1.4222	-1.08779	-0.758552	-1.08824	-1.29875	-1.2733	-1.11022	-1.32189	0.0857461	-1.19945	0.638671	0.545405	0.723517	-7.01599	CUL1
17119	-0.586598	-0.559396	-0.433428	-0.393995	-0.396486	-0.444264	-0.487361	-0.607201	-0.378566	-0.524147	0.126402	-0.481144	3.30675	0.0150075	0.0965217	-3.5531	COPS5
17127	-1.80951	-0.659786	-0.412046	-0.815332	-1.23977	-0.953576	-0.18553	-0.622115	-0.907689	-1.08841	0.130022	-0.869377	0.933953	0.384519	0.593536	-6.77309	S100B
1714	0.0309576	0.831487	1.17848	0.369143	0.813977	0.215941	1.08109	0.311539	0.591602	0.383659	0.276163	0.580788	4.75471	0.00271066	0.0403663	-1.6793	MAOA
17142	-2.09488	-1.33966	-1.57243	-1.74556	-1.34654	-1.31337	-1.06286	-1.46153	-1.27761	-1.49022	0.024052	-1.47047	0.342097	0.743335	0.867293	-7.16664	ENTPD3
1717	0.746648	0.958365	0.731176	1.00345	0.722646	1.0251	1.05676	0.876827	0.97592	0.675891	-0.0186013	0.877277	-0.259282	0.803632	0.900964	-7.19442	CPNE3
17174	-0.847157	-1.19964	-0.987588	-0.970959	-1.2846	-0.878529	-0.98155	-1.2274	-1.05565	-1.04639	-0.110782	-1.04795	-1.77897	0.122902	0.303198	-5.72985	EPN1
1726	0.254213	0.368469	0.364884	0.605562	0.480885	0.425175	0.472335	0.395838	0.413541	0.490846	0.036097	0.427175	0.592073	0.574296	0.750892	-7.03468	SLK
1727	-0.0655775	1.97611	2.22472	1.74616	1.60801	1.95244	1.78672	1.39007	1.80234	1.74275	0.49967	1.61637	2.31536	0.0575391	0.202646	-5.01021	ADH1B
1736	1.24276	1.36892	1.40075	1.16655	1.06455	1.38071	1.42491	1.31106	1.40565	1.34112	-0.0535077	1.3107	-0.892757	0.404597	0.61216	-6.81082	CCT5
1737	1.95372	0.941515	1.05485	0.859955	0.371812	0.749277	0.523532	0.989563	0.910749	0.618331	-0.133693	0.897331	-0.719065	0.497737	0.686759	-6.95606	C9
1738	0.680505	0.642359	0.640118	0.622578	0.614081	0.69077	0.580626	0.673072	0.794078	0.798545	-0.0230899	0.673673	-0.799602	0.452851	0.653057	-6.76797	PFKL
17417	-1.19477	-1.0621	-1.03686	-0.895888	-0.771835	-1.00283	-1.00796	-0.827663	-0.881283	-1.40511	0.157559	-1.00863	2.48973	0.0450729	0.178288	-4.69709	COL18A1
17418	-1.05761	-1.0806	-0.576995	-1.5506	-1.20153	-1.14134	-0.795169	-1.15806	-1.0105	-0.872604	-0.0402606	-1.0445	-0.776931	0.465191	0.661577	-6.7363	MTCH1
1742	0.0180162	1.02675	0.912959	0.602684	0.793613	0.938711	1.24335	0.77075	1.04761	0.247402	0.161638	0.760184	2.26847	0.0614667	0.210112	-5.03874	ITGA5
1744	0.934863	0.778217	0.902181	0.716569	0.728389	1.09779	0.729616	0.838974	0.74626	1.34583	-0.182995	0.881869	-1.92125	0.100486	0.270898	-5.55422	RFTN1
1749	0.47779	0.881993	1.0108	0.680264	1.05077	0.828156	0.88707	0.798872	0.740044	0.765741	0.102653	0.81215	1.3946	0.210044	0.411862	-6.2517	ACO1
1754	0.43526	0.311414	0.42627	0.201429	0.149837	0.145222	0.440228	0.25127	0.16189	0.294468	-0.0484172	0.281729	-0.523367	0.618503	0.787048	-7.0892	MTHFD1
1758	0.915508	0.794089	1.01912	0.840947	0.581463	0.828156	1.0262	0.868597	0.794078	0.793189	-0.065749	0.846134	-0.903421	0.399325	0.608078	-6.80104	CCT4
1761	1.14018	0.918352	0.869631	0.540823	0.581463	0.888334	1.26133	0.721106	0.870559	1.31948	-0.276092	0.911126	-2.11194	0.0766856	0.236269	-5.30155	ARHGAP1
1767	1.88262	1.56011	1.31834	2.00293	1.67796	2.08916	1.33151	1.85879	1.77902	2.29566	-0.173641	1.77961	-1.37567	0.215548	0.414455	-6.25511	CORO1A
1770	1.17181	0.579188	0.416451	0.506808	0.854456	0.689363	0.581715	0.888986	0.816804	1.59232	-0.247726	0.80979	-2.14744	0.0729275	0.229631	-5.2238	HNRNPM
1771	0.243224	0.252175	0.478563	0.277771	0.368504	0.328696	0.31895	0.17359	0.239358	0.295603	0.0580722	0.297643	1.62857	0.151872	0.340531	-5.82202	KHSRP
1774	0.983818	1.15349	1.32296	0.869749	0.758188	0.919013	1.24699	0.989563	1.02315	1.0951	-0.00652315	1.0362	-0.0700621	0.946302	0.972808	-7.23627	ATP5F1B
1775	0.181245	0.498152	0.301544	0.48999	0.539521	0.35124	0.803342	0.473003	0.482955	0.561447	-0.00274936	0.468244	-0.0469773	0.963976	0.981333	-7.2179	GNA11
1776	1.56118	1.04156	0.858067	0.946869	0.812304	1.14578	0.942303	1.14635	0.782429	1.29206	-0.403087	1.05289	-14.304	4.61123e-06	0.00196078	5.02435	CYBB
1783	-0.250115	0.287122	-0.19715	0.130023	0.394503	0.243908	-0.0418996	0.220614	0.305533	-0.00614111	0.124898	0.10864	1.36891	0.217546	0.416402	-6.2835	ITGB4
1787	1.63431	1.32294	0.935691	1.09514	0.689109	0.962547	1.14445	1.3746	1.04761	1.50582	-0.390863	1.17122	-4.08124	0.00577721	0.060129	-2.51788	TXNDC5
179	2.57495	2.1991	2.04735	1.81943	1.73708	2.05338	2.08329	2.32465	2.09759	2.28999	-0.286047	2.12268	-2.0331	0.0857509	0.250546	-5.41338	EEF2
1803	-0.266124	-0.114388	-0.094546	0.763653	0.616349	0.350072	-0.461257	0.139097	1.04359	-0.0151167	0.48532	0.196133	1.73625	0.130538	0.316072	-5.82478	NOS2
1804	0.662375	1.01159	0.652426	1.05714	0.833722	1.00342	0.816035	0.99645	1.09409	0.920132	0.0913132	0.904739	2.15403	0.0722501	0.229011	-5.15964	HLA-A
1805	1.6256	1.37482	1.31834	1.33268	1.12421	1.29236	1.344	1.78205	1.22667	1.59878	-0.344287	1.40195	-8.62765	9.85659e-05	0.00831427	1.93019	RPS3A
1806	0.511624	0.711386	0.906694	0.333629	0.642969	0.755685	0.83994	0.505681	0.523374	0.49842	-0.0683155	0.62294	-1.22292	0.264863	0.468802	-6.40376	ANO6
1807	0.277403	0.159422	0.222955	0.219435	0.177109	0.249364	0.206803	0.0533277	0.274458	0.355234	-0.0242347	0.219551	-0.659263	0.532929	0.71513	-6.93997	EPS15
1815	0.421376	1.01159	0.974784	0.727451	1.08468	1.02082	0.901357	0.884957	1.0314	0.508386	0.192093	0.85668	2.06642	0.0817946	0.244688	-5.36621	ITGB3
1823	0.647695	0.657462	0.694314	0.630928	0.642969	0.749277	0.821185	0.756236	0.708099	0.597744	-0.0696976	0.690591	-2.42571	0.049287	0.185867	-4.81845	CCT7
1826	1.50827	1.1934	1.00699	0.963159	0.763627	0.938711	1.28222	1.58755	1.10524	1.38901	-0.406271	1.17382	-4.05243	0.00597628	0.0612828	-2.55509	RPL4
1828	0.922024	2.0768	1.5547	1.66999	1.85825	1.85364	1.89171	1.58612	1.74178	1.53826	0.186919	1.66933	2.1779	0.0698515	0.224812	-5.20745	ATP1B1
1830	0.417152	0.716221	0.660498	1.00663	0.841775	0.80486	0.69363	0.794266	0.782429	0.688594	0.111326	0.740606	1.30421	0.237507	0.440873	-6.37631	PACSIN2
1834	-0.238362	-0.0114904	-0.681182	-0.419573	-0.194636	0.0992442	-0.338349	0.571804	0.194198	-0.182713	-0.34532	-0.120106	-4.5621	0.00334297	0.0434378	-1.86925	PARP1
1836	0.00747371	0.21698	0.0636557	-0.180454	-0.0940066	0.245276	0.492833	-0.0794827	-0.0599052	0.150469	-0.170362	0.0762839	-1.98227	0.0921583	0.257748	-5.485	GNAI3
184	2.1983	1.96191	1.92913	2.19148	2.01522	2.50927	1.7747	2.20448	2.05022	2.57355	-0.210196	2.14083	-2.00842	0.088804	0.25484	-5.43371	PTPRC
1841	0.268582	1.25611	1.0146	1.00663	1.04844	1.33397	1.56442	1.0266	1.20467	1.42124	-0.0158228	1.11453	-0.152364	0.883634	0.942663	-7.23029	CKB
1849	1.31736	0.784033	1.03979	0.922125	0.936905	0.957847	1.06661	0.908778	0.905851	1.24732	-0.152504	1.00866	-3.49211	0.0118436	0.0857329	-3.34172	PLIN3
1854	0.681446	1.0841	1.16675	0.885131	0.784936	0.985563	1.00494	0.924204	0.930003	1.038	0.0197451	0.948507	0.446281	0.670234	0.818046	-7.0887	PHB
1859	0.43526	0.0423821	0.049529	0.106447	0.185951	0.171672	-0.119767	0.357216	0.207788	0.0884573	-0.0932952	0.152493	-2.40689	0.0506023	0.189713	-4.37976	RNF213
1871	0.0206252	0.430955	0.464066	0.404821	0.678907	0.264142	0.216818	0.385753	0.43617	0.440774	0.210932	0.374303	2.20583	0.067148	0.22087	-5.16749	LAMA4
1876	0.259639	-0.114388	-0.294735	0.100423	-0.0010082	-0.0421704	-0.24212	0.294307	0.0497578	0.257085	-0.136183	0.0266789	-1.75469	0.127189	0.311203	-5.76957	DOCK2
188	0.650658	0.912431	1.01308	2.99771	1.40443	1.52663	-0.119767	1.88592	2.01043	1.06716	0.615421	1.33487	1.6512	0.147129	0.333832	-5.93876	MPO
189	1.71926	2.30917	2.13052	2.06902	2.04101	2.24467	1.73549	2.16321	2.38417	1.88975	0.167354	2.06863	3.23701	0.0164273	0.101076	-3.63149	SPTBN1
1892	1.53148	1.29038	1.22868	1.41577	1.21409	1.3882	1.40287	1.46593	1.35097	1.33159	-0.124496	1.362	-2.46562	0.046614	0.180252	-4.79361	CAPZB
1893	0.658493	0.140345	0.0350739	0.26839	0.0966573	0.514079	0.262711	0.391654	0.327391	0.814361	-0.32009	0.350916	-4.02992	0.00613708	0.0612828	-2.60861	LYN
1896	0.365728	0.331954	0.406474	0.12712	0.149837	0.305368	0.612466	0.201974	0.294933	0.566755	-0.123364	0.336261	-1.8713	0.107855	0.283193	-5.63987	PFKM
1915	0.428355	0.714613	0.342996	0.42386	0.521431	0.346556	0.625761	0.751328	0.547696	0.569017	-0.134815	0.527161	-3.93511	0.00686914	0.0636421	-2.59313	SQOR
1917	0.732039	0.747571	0.516771	0.791501	0.767227	0.768322	0.8512	0.798872	0.89595	1.03051	-0.00707297	0.789996	-0.19865	0.848754	0.924053	-7.12532	GNA13
1918	-0.242256	-0.097466	-0.108207	0.0757748	0.106656	-0.108313	-0.126731	-0.0777977	0.0274259	-0.101846	0.131012	-0.0652762	2.08507	0.0796618	0.24048	-5.33976	PDCD4
1920	-0.608212	-0.848233	-0.506732	-1.07739	-1.19783	-1.0225	-0.799406	-1.02044	-1.0105	-1.04979	-0.00812852	-0.914104	-0.047207	0.9638	0.981333	-7.24236	TLN2
1924	0.934863	0.930036	0.903086	0.680264	0.781433	1.11292	0.91154	1.11835	0.860137	0.776856	-0.157505	0.900949	-4.81506	0.00254106	0.0390875	-1.56558	LAP3
1932	0.774914	0.75895	0.640118	0.472744	0.712961	0.546231	0.853983	0.689466	0.701529	0.707205	-0.0515096	0.68581	-0.900953	0.400541	0.608078	-6.80385	HK1
1938	0.224485	0.445686	0.57001	0.548677	0.313162	0.425175	0.513877	0.351004	0.236781	0.265443	0.0916595	0.38943	1.45248	0.193998	0.394407	-6.16432	NNT
1943	2.09336	1.03666	1.00775	0.799098	0.827207	0.908942	0.616588	0.761109	1.03549	0.892909	-0.103756	0.997911	-0.587862	0.576951	0.752014	-7.04986	VTN
1946	-1.23142	-1.32861	0.773819	-1.32356	-0.596484	-1.02159	-1.29633	-1.04751	-0.914451	-1.22535	0.23008	-0.921149	1.22576	0.263862	0.467796	-6.40675	KRT85
1947	0.809754	0.429712	0.315671	0.830725	0.497408	0.560894	0.289724	0.736386	0.555073	0.476302	-0.0279279	0.550165	-0.485353	0.643744	0.801901	-7.06903	FERMT3
195	1.45921	2.09168	1.83965	1.78504	1.7686	1.98068	2.09503	1.72517	1.73883	1.8069	0.0138902	1.82908	0.401631	0.701146	0.836735	-7.01207	ATP1A1
1959	1.46765	0.786922	0.464066	0.534475	1.02472	0.798907	0.738078	1.35071	0.905851	1.35051	-0.408382	0.942189	-2.45252	0.047474	0.181233	-4.8125	HNRNPU
1962	0.604729	0.604432	0.738293	0.474488	0.597976	0.80486	0.843482	0.609305	0.650876	0.55916	-0.0679209	0.64876	-2.13728	0.0739833	0.231004	-5.02845	TCP1
1963	0.402871	0.651286	0.299158	0.735797	0.559596	0.560894	0.44977	0.639039	0.653711	0.353156	0.113348	0.530528	1.95517	0.095768	0.261891	-5.47994	PARP4
1966	-0.329948	0.116693	0.531749	0.132913	-0.04962	-0.0700341	0.28796	-0.367606	0.118883	0.000953424	0.253028	0.0371943	5.00221	0.00208635	0.034976	-1.3308	BCAM
1967	0.203225	0.220415	-0.0900583	0.130023	0.232542	0.43657	-0.0604485	0.558825	0.234195	0.434357	-0.20405	0.229965	-2.00928	0.0886963	0.25484	-5.44699	SFPQ
197	1.02382	1.35091	1.0737	1.16655	1.27931	1.07442	1.2057	1.18111	1.30278	1.44997	0.101625	1.21083	2.26999	0.0613354	0.210006	-5.02175	MYLK
1973	1.19349	0.531993	0.39017	0.408672	0.316762	0.385358	0.651505	0.452609	0.512188	0.902107	-0.313802	0.574486	-4.03902	0.00607148	0.0612828	-2.5901	SEC31A
1977	-0.844185	-0.378256	-0.499778	-0.242763	0.316762	-0.685868	-0.000707087	-0.0578989	0.491944	-0.962026	0.458114	-0.286278	2.32391	0.0568513	0.20124	-4.95629	SI
1980	1.619	1.77963	1.10455	1.06009	0.963987	1.82066	0.892304	1.63572	1.84546	1.57589	-0.26629	1.42973	-1.52623	0.175178	0.37319	-6.07548	HLA-B
1981	-0.0224343	-0.51576	-0.378441	-0.525895	-0.323297	-0.414328	-0.338349	-0.444189	-0.47606	-0.403854	-0.107621	-0.384261	-2.14217	0.0734735	0.230111	-5.25848	PABPC1
1983	0.488	0.557041	0.627561	0.955491	0.703129	0.768322	0.461821	0.746384	0.811192	0.510032	0.125602	0.662897	1.40662	0.206617	0.410097	-6.25255	TARS1
2013	0.581032	0.612007	0.12353	0.266025	0.472463	0.768322	0.604138	0.812506	0.6882	0.798545	-0.33603	0.572677	-9.54512	5.40788e-05	0.0073409	2.59838	XRCC5
2016	1.0971	1.19726	1.16675	1.19722	1.20133	1.37315	1.22104	1.26664	1.11257	1.31948	-0.0898574	1.21526	-1.80804	0.117956	0.296679	-5.72703	RAB10
2018	-0.226819	-0.0313191	0.00893899	0.732233	0.697157	0.513164	-0.281506	0.149992	1.26577	0.313507	0.445861	0.314112	1.49336	0.183347	0.3828	-6.14395	DUOX2
20291	-0.329948	-0.51576	-0.379152	-0.357352	-0.430727	-0.556488	-0.277001	-0.702072	-0.589549	-0.194434	0.0150129	-0.433248	0.293808	0.778287	0.8865	-7.12209	MYDGF
203	1.91984	1.49019	1.61509	1.58416	1.42758	1.66304	2.29325	1.53874	1.73587	1.72437	-0.229366	1.69921	-2.98013	0.0230551	0.121489	-4.04203	CD163
2030	1.05624	1.56011	1.5547	1.06229	1.59307	1.40534	1.24699	1.32383	1.52199	1.38238	0.203031	1.37069	2.61215	0.0380319	0.162372	-4.54786	PTGFRN
2035	0.362662	-0.123017	-0.063792	0.0912844	0.42256	0.0256552	-0.368904	0.341126	0.181735	-0.235898	0.0931985	0.0633411	2.88585	0.0261681	0.1322	-4.02542	TNC
2038	0.781389	0.761952	0.831234	0.42386	0.428634	0.639679	0.954183	0.756236	0.563985	0.701059	-0.156935	0.684221	-1.49335	0.183349	0.3828	-6.14395	CCT6A
204	1.95108	1.53762	1.54511	1.53498	1.48359	1.51442	1.58345	1.65794	1.46735	1.61466	-0.16043	1.58902	-3.60086	0.0103325	0.0780343	-3.17096	IQGAP1
20497	-0.0196577	0.0900672	-0.126901	0.0599021	0.327446	0.0767746	-0.0699404	-0.310612	0.174712	0.233854	0.144759	0.0435644	1.61492	0.154801	0.344516	-5.97494	NEDD8
205	3.14214	2.48676	2.28239	2.39231	2.10364	2.42514	2.20595	2.40148	2.37243	3.02642	-0.341232	2.48386	-4.43259	0.00386067	0.0469566	-2.06868	RRBP1
2053	0.284374	0.44811	0.441665	0.55644	0.798764	0.338281	0.145206	0.415567	0.451487	0.546045	0.18373	0.442594	3.61588	0.0101409	0.0774264	-3.09382	DSP
2058	0.205187	0.375264	0.172304	0.251655	0.437639	0.472563	0.35162	0.441006	0.468324	0.451632	-0.0558974	0.362719	-0.797943	0.453746	0.653057	-6.89427	CSE1L
2059	0.744094	1.14521	1.12514	0.531278	0.747173	1.07045	1.50581	0.639039	1.01479	0.933338	-0.0471335	0.945632	-0.348883	0.738474	0.864514	-7.1742	GNB4
206	1.94709	1.35998	1.3321	1.39369	1.29861	1.19055	0.54817	1.61	1.21418	1.29206	-0.0548135	1.31864	-0.829637	0.436861	0.640444	-6.81515	CFH
2068	1.52894	0.906455	1.02658	0.381246	0.461061	0.445751	1.09524	0.678581	0.613679	1.04172	-0.238637	0.817925	-1.01297	0.348161	0.559017	-6.69607	SERPINH1
207	3.32495	2.25339	2.43585	2.15599	2.00193	1.92741	1.01032	2.37978	1.99222	1.7866	0.0462921	2.12684	0.194282	0.852032	0.925467	-7.22196	FGA
2077	0.266803	0.00775508	-0.146176	0.318447	0.276016	0.0941254	-0.189401	0.226	0.196938	0.146225	0.0491575	0.119673	0.732119	0.490265	0.681703	-6.90709	PRKCD
2085	2.06618	2.08972	2.05873	1.71893	1.37551	1.88743	2.23363	1.88775	1.95321	2.0464	-0.183366	1.93175	-1.80839	0.117897	0.296679	-5.71539	PRDX1
2089	1.503	1.9631	1.89889	2.16611	1.89726	2.11143	1.97573	1.87576	2.03977	1.90515	0.112389	1.93362	1.25664	0.253199	0.458352	-6.43199	TPI1
2100	0.467416	0.679058	0.797854	0.836877	0.697157	0.654678	1.12701	0.519017	0.776531	0.694855	0.0769646	0.725046	1.50529	0.180344	0.379939	-6.10256	GNAQ
2105	0.904944	0.351869	0.139187	0.344269	0.355104	0.213079	0.063982	0.392493	0.465546	0.621121	-0.102249	0.38516	-0.887987	0.406972	0.613342	-6.81571	HDLBP
2123	0.827997	0.728942	0.607509	0.654042	0.323904	0.663519	0.834948	0.700178	0.576747	0.798545	-0.208228	0.671633	-4.41101	0.00395532	0.0478296	-2.12415	PSMC3
2125	-0.080621	0.578198	1.30899	0.559521	0.452376	0.0103031	0.773177	0.0884279	0.241925	0.298997	0.445655	0.423129	6.29438	0.000603809	0.0200503	0.0279684	PLIN1
2134	0.0021375	0.277774	0.347436	-0.136142	-0.226975	0.214512	0.515092	-0.0965684	-0.0365405	0.068033	-0.0839651	0.0928758	-0.640305	0.544408	0.722653	-7.01486	AHCY
2138	0.0309576	0.066659	-0.0595202	-0.0515667	-0.140196	-0.0463824	0.234438	-0.098301	-0.135133	0.0616206	-0.0918524	-0.0137424	-1.436	0.19845	0.401864	-6.21613	ATP6V0A1
2139	0.533238	0.356059	0.257129	0.346377	0.327446	0.422033	0.300201	0.545592	0.474763	0.235098	-0.111346	0.379794	-3.05514	0.0208628	0.114554	-3.88523	PSMC5
214	2.99323	2.61316	2.43432	2.21859	2.49902	1.89794	1.709	1.95141	1.82749	1.7082	0.237483	2.18524	1.28076	0.245132	0.449839	-6.40391	FBN1
2145	0.770014	0.828789	0.70436	0.604125	0.788421	0.552308	0.907106	0.533457	0.666326	0.798545	0.0187376	0.715345	0.319443	0.759656	0.874874	-7.18379	ASPH
2148	1.62341	0.990816	1.03322	0.990555	0.536967	0.792901	1.28903	1.03958	0.989122	1.43164	-0.399468	1.07172	-8.61596	9.93579e-05	0.00831427	1.91785	PDIA6
2153	1.33475	1.42561	1.20129	1.14097	1.16245	1.49988	1.38291	1.32172	1.42683	1.25544	-0.102455	1.31519	-1.36889	0.217551	0.416402	-6.29527	ENTPD1
2179	1.23879	1.51196	1.84959	1.1728	1.02109	1.55429	1.70561	1.1325	1.59663	1.14769	0.0949957	1.39309	0.564071	0.592087	0.765541	-7.06485	PRDX6
2183	0.920076	0.314388	0.169365	0.241903	0.232542	0.329902	0.234438	0.47002	0.374454	0.641684	-0.246849	0.392877	-2.53408	0.0423758	0.172471	-4.69481	COPB2
2185	0.101315	0.900425	0.880984	0.77381	0.973206	0.893545	1.14014	0.661917	0.827894	0.737115	0.172664	0.789035	2.31604	0.0574841	0.202646	-5.00046	CALB2
2186	-0.111797	0.685821	0.809532	-0.0515667	0.211777	0.515906	0.994021	0.171267	0.238071	0.233854	-0.066311	0.369689	-0.704379	0.506235	0.692185	-6.91799	GNAI1
219	1.47598	1.51433	2.13052	1.64567	1.66003	2.9024	1.31875	1.43266	1.7491	1.28438	0.275756	1.71138	3.35194	0.014159	0.0952432	-3.41077	SPTA1
22	2.73167	2.75917	2.39865	2.69498	2.36944	2.71231	1.87134	2.76308	3.01574	2.25488	0.0224922	2.55713	0.410276	0.69511	0.836138	-7.08484	VIM
2200	0.649672	0.888195	0.916511	0.866826	0.876069	0.861649	0.942303	0.961293	0.993467	0.892909	0.0526245	0.884889	1.27601	0.246703	0.451663	-6.39318	YWHAG
2201	2.58	1.12403	1.26002	1.13443	0.922928	1.12772	0.960037	0.957675	1.20147	1.32435	-0.278038	1.25927	-2.1498	0.0726843	0.229631	-5.21559	CLU
2202	0.852271	0.85658	0.738293	0.77381	0.526651	0.845112	1.1136	0.780255	0.560758	0.819551	-0.187609	0.786688	-1.99772	0.0901622	0.255236	-5.46328	ATP6V1A
2206	0.901607	0.636037	0.977198	0.598345	0.593301	0.634348	0.862938	1.02987	0.701529	1.15398	-0.19174	0.808915	-1.89667	0.104047	0.276578	-5.60466	SERBP1
2208	1.01264	1.23101	1.17265	1.7049	1.28257	1.39067	1.344	1.43981	1.19177	1.22236	-0.0423781	1.29924	-0.774659	0.466441	0.662454	-6.83879	PGD
2209	-0.749631	-0.854402	-0.734316	-0.457775	-0.589207	-0.579504	-0.980116	-0.524037	-0.615543	-0.48646	0.00870863	-0.657099	0.0933443	0.92851	0.96495	-7.23862	CYFIP2
2213	0.687059	0.704067	0.501423	0.623976	0.664349	0.664251	0.566291	0.794266	0.740044	0.849869	-0.0583231	0.67956	-1.0969	0.312588	0.524827	-6.58393	EIF3C
2223	1.07186	0.268292	0.464066	0.410589	0.437639	0.164	-0.348364	0.447992	0.369143	0.247402	0.0755338	0.353262	1.04643	0.333607	0.547647	-6.64936	C5
2226	0.0180162	0.672225	0.467722	0.346377	0.547122	0.64346	0.750554	0.552241	0.606145	0.543704	0.013223	0.514757	0.238174	0.819259	0.910021	-7.21111	NCAM2
2227	0.778968	0.757444	0.863876	0.483144	0.647302	0.671523	0.867706	0.460234	0.579114	0.547602	0.0107601	0.665691	0.11507	0.911948	0.956586	-7.23602	PGM1
2232	1.07186	1.42289	1.37589	1.16655	1.10421	1.39314	1.72734	1.21167	1.13412	1.34583	-0.0898299	1.29535	-1.59543	0.159079	0.351047	-5.9899	GNB1
226	1.84313	1.95831	1.70346	1.58416	1.82386	1.86712	1.73872	1.63837	1.82619	1.45597	0.0491572	1.74393	0.529121	0.61473	0.784633	-7.08586	MYOF
2262	0.667196	0.170607	0.049529	0.616953	0.140486	0.489859	0.136197	0.746384	0.368076	0.656371	-0.217205	0.404166	-4.39108	0.00404507	0.0483559	-2.11426	NCKAP1L
2264	0.535595	0.159422	0.183922	0.158384	0.194674	0.322636	0.270033	0.0975741	0.185914	0.523867	-0.182387	0.263202	-4.51725	0.00351288	0.0444311	-1.93732	HIP1
2268	2.63305	1.85985	2.46071	1.54583	2.35867	1.33128	1.51753	1.62905	1.58749	2.40967	0.103661	1.93331	0.403405	0.699905	0.836632	-7.1511	COL1A2
2269	-0.0626102	0.140345	-0.2469	0.0631065	0.0915999	-0.00144639	-0.0699404	-0.0661189	0.104974	-0.129156	0.130723	-0.0176146	3.96487	0.00662946	0.0627549	-2.62749	GFPT1
2272	0.0309576	-0.0389125	-0.0552775	-0.0440362	-0.0248597	0.167079	0.0243676	-0.103526	-0.063877	0.172654	-0.0902057	0.00645697	-2.6276	0.0372291	0.160508	-4.25541	LNPEP
2276	0.286106	0.204815	0.0808741	0.263651	0.39131	0.375303	0.208819	0.390815	0.422484	0.979639	-0.0986918	0.360381	-0.97549	0.365055	0.575644	-6.7066	PRKCB
2277	-0.00595009	0.274629	0.139187	-0.227867	-0.563663	-0.354837	0.473637	-0.289558	0.100275	0.112765	-0.0615957	-0.0341382	-0.614771	0.56011	0.738137	-7.00586	SLC25A5
2278	0.321433	0.215256	-0.0427206	0.0726299	0.168145	0.274689	0.312199	0.256418	0.112736	-0.0151167	-0.1509	0.167567	-2.46232	0.0468291	0.180394	-4.78811	RARS1
2279	0.681446	1.18168	1.21787	0.995419	0.995063	1.15988	1.01566	1.08011	0.966977	1.07426	0.0425188	1.03684	0.738175	0.486824	0.67941	-6.92194	PHB2
2280	0.928475	0.190629	0.591287	0.155601	0.13576	0.225863	0.547019	0.054712	0.134016	0.218755	-0.116276	0.318212	-0.734677	0.488809	0.681703	-6.94535	ZYX
2286	0.520115	1.11099	1.10651	0.986474	0.90575	1.35775	1.0617	0.864444	1.0751	0.928965	0.173396	0.99178	5.22525	0.00165966	0.031	-1.12555	TALDO1
2288	0.332794	0.260283	0.175228	0.0566824	0.0603996	0.122628	0.322297	0.308697	0.174712	0.0853555	-0.0920552	0.189908	-1.29615	0.240105	0.444149	-6.38583	PSMC1
2290	-0.357346	0.222125	0.225652	0.132913	0.458179	-0.0656712	0.101165	0.241905	0.274458	0.0252063	0.306758	0.125858	4.83836	0.00247879	0.0386988	-1.5806	SORBS1
2295	0.459525	-0.0465952	0.18965	0.118337	-0.394337	-0.148914	0.245906	-0.240699	-0.195038	0.143382	-0.114252	0.0131217	-0.861596	0.420298	0.62581	-6.83942	PAK2
2307	0.839144	0.990816	1.03468	1.00345	1.1526	1.19388	0.917194	1.03958	1.05953	0.999666	0.0558015	1.02305	1.0945	0.313563	0.52562	-6.58192	CDC37
2311	0.226383	0.358837	0.449222	0.363009	0.449456	0.383136	0.413545	0.295276	0.254619	0.322282	0.0552899	0.351577	1.21316	0.268325	0.472505	-6.46177	IDH3A
2314	-0.0224343	0.414612	-0.00650391	0.0303593	-0.148959	0.390879	-0.00355832	0.263559	-0.025147	0.469346	-0.172426	0.136215	-4.53066	0.00346108	0.0441499	-1.91112	TFRC
2315	0.947453	0.935801	0.804251	0.880362	0.896987	1.3121	0.903919	0.794266	0.905851	1.20519	-0.146149	0.958618	-2.53881	0.0420987	0.171893	-4.52305	TGOLN2
232	1.09213	2.17881	1.80882	1.68183	1.8941	1.88861	2.12387	2.02691	2.0914	2.057	0.0765243	1.88435	0.693195	0.512769	0.69729	-6.97691	NCAM1
2327	0.472624	0.900425	0.852204	0.545546	0.645139	0.798907	0.91969	0.834635	0.816804	0.688594	0.0257713	0.747457	0.80957	0.447499	0.648765	-6.55101	SDHA
2338	0.399977	0.708143	0.610413	0.400949	0.593301	0.681572	0.711451	0.519017	0.644456	0.495905	0.0218715	0.576518	0.481201	0.646533	0.802698	-7.11266	PDHA1
2345	1.18057	0.596768	0.862912	0.748706	0.620862	0.434513	0.0378623	0.565346	0.565593	0.649735	0.110656	0.626287	1.2856	0.243541	0.448492	-6.39824	F2
2349	0.237659	0.65834	0.464066	0.449647	0.583848	0.581889	0.537734	0.715934	0.590828	0.641009	-0.0115257	0.546095	-0.179854	0.862879	0.931097	-7.22506	PTPN11
235	1.34496	1.31655	1.97754	1.36622	1.35039	2.55423	1.14445	1.1863	1.51386	1.08476	0.234089	1.48392	5.72455	0.00101769	0.0245051	-0.45344	SPTB
2354	0.6917	0.373911	0.269788	0.193564	0.428634	0.208763	-0.47479	0.413945	0.137004	0.179438	0.0382681	0.242196	0.439433	0.674932	0.820906	-7.13409	CFB
2355	0.243224	-0.097466	-0.141301	0.14151	0.260541	0.0350745	-0.20514	0.264573	0.0907808	0.298997	-0.0775189	0.0890795	-0.873366	0.414315	0.619991	-6.82504	MYO1G
2361	0.493046	0.250541	0.110714	0.0912844	0.327446	0.177746	0.0766315	0.279604	0.272009	0.480612	-0.0830556	0.255963	-1.0292	0.341039	0.554785	-6.67177	NOMO2
2362	1.05624	0.50484	0.303921	0.383242	0.3881	0.384248	0.350027	0.667518	0.507837	0.694855	-0.212871	0.524083	-2.06329	0.0821585	0.244688	-5.37065	COPG1
2363	-0.657422	0.116693	-0.213295	-0.616284	-0.187577	-0.351497	0.19662	-0.723635	-0.293109	-0.264171	0.118689	-0.299368	1.52747	0.174878	0.372931	-6.08452	SLC25A4
2365	0.511624	0.253805	0.317994	0.331481	0.283617	0.328696	0.266383	0.298175	0.333031	0.140526	-0.0287695	0.306533	-0.854824	0.423768	0.62874	-6.81427	VARS1
2371	0.303168	0.204815	0.139187	0.147181	0.181545	0.378672	0.277268	0.416377	0.218472	0.343726	-0.179386	0.261041	-6.02534	0.000769059	0.0203666	-0.334448	HARS1
2375	0.928475	0.900425	1.05979	1.53861	0.802176	0.792901	0.842775	0.896973	1.15502	0.915671	0.195637	0.983283	4.58377	0.00326417	0.0429474	-1.84908	APMAP
2381	1.90435	1.91093	2.16828	2.68169	2.04354	2.54106	2.06757	2.05888	2.19289	2.53126	-0.00585329	2.21004	-0.0339816	0.973937	0.988017	-7.24297	BASP1
2383	0.661407	0.828113	0.935691	0.857979	0.516169	0.948347	0.897494	0.684046	0.794078	0.719331	0.00994459	0.784265	0.165639	0.873598	0.937773	-7.22542	RAB2A
2384	0.638725	0.808191	0.652426	0.284722	0.111598	0.459788	1.27187	0.170103	0.214485	0.669447	-0.195873	0.528135	-0.980725	0.362658	0.573888	-6.72806	GNB2
2385	1.07699	1.47274	1.25491	1.44967	1.58801	1.49143	1.31227	1.5185	1.23894	1.41914	0.00817647	1.38226	0.0898785	0.931156	0.966739	-7.23899	VDAC1
2390	0.765077	1.40071	1.03688	0.786022	1.29861	0.810761	1.3409	1.36673	1.01898	0.933338	0.0395194	1.0758	1.0178	0.346028	0.557929	-6.1841	CNN1
2394	0.0153966	0.297861	0.306289	0.280096	0.181545	0.159355	0.338762	-0.0151625	0.201027	0.289908	0.107492	0.205508	3.64537	0.00977603	0.0760277	-2.9855	GSTM2
2395	0.101315	0.51146	0.543154	-0.0292218	0.268325	0.413583	0.555029	0.261527	0.348581	0.291051	-0.00494427	0.32648	-0.100402	0.923125	0.961692	-7.11711	UQCRC1
2398	0.941188	0.713808	0.728785	0.573213	0.761819	0.80486	0.903919	0.565346	0.530169	0.688594	-0.114559	0.72117	-1.68143	0.141014	0.327183	-5.8985	NME1-NME2
240	0.983818	1.82834	1.37164	2.4264	1.68237	2.05978	1.53582	1.44335	3.15333	1.61779	0.684562	1.81026	5.55217	0.00120068	0.0267215	-0.680763	PIGR
2401	0.690775	0.881993	1.11428	0.515063	0.668542	0.861649	1.20958	0.615357	0.776531	0.701059	-0.0372888	0.803483	-0.388465	0.710384	0.844388	-7.13039	ALDH9A1
2409	0.292985	0.144205	0.136087	0.234496	0.260541	0.354731	0.206803	0.189632	0.210475	0.437114	-0.0845165	0.246707	-1.84545	0.111875	0.288942	-5.66011	EPS15L1
2410	0.407189	0.308426	0.377656	0.681549	0.39131	0.510409	0.367317	0.545592	0.413541	0.296736	-0.0223278	0.429972	-0.493618	0.63821	0.801127	-7.04471	G6PD
2413	0.583223	-0.00179688	0.0706004	-0.123394	0.260541	-0.267087	-0.148118	-0.112324	-0.157565	-0.168915	0.037603	-0.00648357	0.418541	0.689362	0.832647	-7.14412	C7
2418	0.606841	1.13258	0.829199	0.922125	1.12731	1.21025	0.988488	0.972034	1.01479	1.038	0.016798	0.984163	0.198373	0.848963	0.924053	-7.22104	YWHAQ
2424	0.481638	0.689177	0.761444	0.65002	0.851309	0.762033	0.681758	0.761109	0.764581	0.58243	0.0932328	0.69855	1.83608	0.113368	0.290795	-5.67205	USP14
2425	1.35833	1.05126	0.921801	1.07891	1.24923	1.25408	1.00494	1.42181	1.11257	1.19349	-0.184331	1.16464	-3.51107	0.0115636	0.0848805	-3.31523	ARPC2
2443	-0.254081	0.247262	0.209294	-0.0147242	0.116503	0.11437	0.216818	-0.0595349	0.231599	0.0535175	0.191083	0.0861023	6.77458	0.000399589	0.0149347	0.45446	IARS2
2444	-0.250115	0.541499	0.39017	0.0820213	0.34487	0.11603	0.27185	0.571804	0.541071	0.043662	0.327635	0.265286	8.85994	8.42389e-05	0.00831427	2.15191	PGM5
2445	0.365728	0.579188	0.589791	0.609856	0.623107	0.626659	0.603089	0.50284	0.74626	0.576502	0.0983641	0.582302	1.99385	0.0906581	0.255525	-5.46872	SLC25A24
2447	0.762595	0.732084	0.452967	0.58219	0.701144	0.675848	0.678985	0.650575	0.3953	0.524672	-0.108307	0.615636	-2.39542	0.0514216	0.191754	-4.89002	NANS
2453	-0.0364988	0.0310421	-0.00650391	0.0534474	0.00482037	0.0313227	0.00776697	0.0293493	0.00615307	-0.105976	0.00423822	0.00149234	0.165614	0.873616	0.937773	-7.13386	KLC1
2455	-1.38241	-0.19972	-0.579939	-0.294922	-0.0188142	-0.43288	-0.106074	-0.652971	-0.333051	-0.606582	0.33571	-0.460737	2.3864	0.0520759	0.192867	-4.90788	ADH1C
2460	0.941188	0.527723	0.404459	0.503478	0.368504	0.792901	0.665874	0.507098	0.474763	1.36663	-0.369813	0.655262	-9.405	5.90717e-05	0.0073409	2.50222	CLINT1
2463	0.368779	-0.0363716	0.0202745	-0.110882	0.126202	-0.0635004	0.151877	-0.215468	-0.111268	-0.208776	-0.0178409	-0.00791335	-0.222707	0.830766	0.916164	-7.2149	ITGB5
2464	0.43526	0.108616	-0.19715	-0.0440362	0.3881	-0.25544	0.0216322	-0.0948403	0.0859844	-0.0446786	0.0598158	0.0403447	0.783939	0.461352	0.657458	-6.90588	PALLD
2471	2.13361	1.91864	1.63212	1.22657	1.56212	1.44295	1.74194	2.24875	1.49521	2.08315	-0.460335	1.7485	-3.34023	0.0143738	0.095426	-3.50942	RPL6
248	1.14479	2.12421	2.05164	1.63632	1.96888	2.09003	2.12558	1.7503	1.97876	1.58086	0.215776	1.84514	3.07612	0.0202906	0.112	-3.86487	ATP2B4
2481	0.720641	0.730515	0.649712	0.75334	0.910087	0.883081	0.816035	0.838974	0.89595	0.625976	-0.0046071	0.782431	-0.0938369	0.928134	0.96495	-7.19785	GARS1
2483	2.07281	1.73041	2.22902	1.64257	1.41908	1.15988	1.74513	1.9719	1.91531	2.03481	0.00121736	1.79209	0.0073284	0.994378	0.997238	-7.22098	DCN
2485	1.32785	0.481126	0.678935	0.606997	0.793613	0.694275	0.66682	0.571804	0.571989	0.335231	-0.129182	0.672864	-1.97099	0.0936449	0.259294	-5.47412	TAGLN2
2487	0.216834	0.582151	0.770469	0.97325	0.846559	0.742806	0.72276	0.509921	0.58304	0.523061	0.209254	0.647085	1.44654	0.195592	0.39649	-6.20297	SERPINB6
2490	0.96589	0.573222	0.291945	0.51342	0.368504	0.599836	0.445699	0.552241	0.659346	0.869341	-0.199835	0.583945	-1.88557	0.105697	0.27957	-5.62008	RPN2
251	2.09123	1.9148	2.12801	1.7381	1.83437	1.8022	1.13579	2.04381	2.04833	1.57921	0.262452	1.83158	4.14608	0.0053556	0.0585094	-2.43013	A2M
2516	1.51869	1.7355	1.64596	1.66097	1.52404	1.51442	1.97355	1.54788	1.45633	1.73231	-0.00973213	1.63097	-0.181428	0.861694	0.931097	-7.18595	PGAM1
2517	0.235793	0.22723	0.136087	0.198818	0.207544	0.462757	0.242107	0.277619	0.379725	0.141955	-0.0683048	0.250964	-2.04985	0.0837377	0.247428	-5.247	PSMC2
2519	0.175119	0.888195	1.28986	0.902028	0.882115	1.13137	1.69357	0.5782	1.02728	1.93783	-0.0213822	1.05056	-0.109014	0.916561	0.957765	-7.23118	GAP43
2522	0.791776	0.253805	0.249408	0.0168041	0.0865027	0.241163	0.480103	0.183946	0.234195	0.448032	-0.275859	0.298574	-4.51399	0.0035256	0.0444311	-1.99908	SNX9
2524	0.833223	0.0241426	0.274781	0.138656	-0.0128245	-0.131897	0.40341	-0.00905523	0.16189	0.274869	-0.12282	0.19572	-1.29151	0.241613	0.44612	-6.38001	PRELP
2527	-0.0308364	-0.305481	-0.677719	-0.252879	0.0496575	0.11603	-0.343336	0.121792	0.0891857	0.223826	-0.249957	-0.100976	-1.66699	0.143903	0.329198	-5.90338	ATP2A3
2528	-0.171996	0.0287504	-0.0990663	0.289317	0.194674	0.160907	-0.0993422	0.140316	0.262125	0.020083	0.111302	0.0725768	1.03182	0.3399	0.553362	-6.67703	ROCK1
2529	-0.144549	1.03666	0.676334	1.21498	0.518805	0.749277	1.17789	0.519712	0.541071	0.438947	0.121181	0.672913	1.73036	0.131627	0.316874	-5.75083	GPA33
2530	-0.436632	-0.336831	-0.574066	-0.284164	-0.0010082	-0.00144639	-0.585753	0.385753	-0.0176541	-0.30198	-0.10745	-0.215378	-0.566718	0.590392	0.763822	-7.06321	SMC3
2537	0.340788	0.46128	0.166412	0.229513	0.3881	0.519546	0.45783	0.489177	0.33078	0.53663	-0.146676	0.392006	-5.23302	0.00164668	0.031	-1.05152	PRKAR1A
2540	1.49233	1.4337	1.18426	1.02079	1.53515	1.13861	1.24699	1.91024	1.46076	1.51499	-0.132041	1.39378	-0.996961	0.3553	0.56653	-6.67617	RACK1
2542	-0.60684	-0.658472	-0.73811	-0.584796	-0.318508	-0.354837	-0.662933	-0.486008	-0.509335	-0.266802	-0.094359	-0.518664	-0.830054	0.436642	0.640444	-6.86702	DDX17
2556	0.983818	0.232296	0.621897	0.193564	0.381634	0.117685	-0.170287	0.350112	0.0730291	0.287616	-0.0515241	0.307136	-0.55047	0.600841	0.773613	-7.03987	ITIH2
2557	0.699057	1.36892	1.48069	1.20911	1.24149	1.43374	1.68307	1.1785	1.27449	0.928965	0.0966435	1.2498	1.3087	0.236072	0.438989	-6.33502	ADH5
2558	-0.080621	-0.0569811	-0.0552775	1.07749	0.260541	0.34773	-0.181683	0.479667	0.905851	0.212361	0.316439	0.290907	1.46687	0.190185	0.390066	-6.15781	PLBD1
2559	0.629628	0.30241	0.0350739	0.188269	0.371812	0.177746	0.138462	0.434736	0.228994	0.370612	-0.156207	0.287774	-2.66935	0.0351483	0.154294	-4.4695	DDX3X
2569	-0.30366	-0.413394	-0.817851	-0.801453	-0.510255	-0.467628	-0.580546	-0.255865	-0.437448	-0.475557	-0.23732	-0.506366	-3.38089	0.0136432	0.0938865	-3.46242	GCN1
257	3.43863	1.84714	2.31121	2.1139	1.76086	1.85116	1.40006	1.9605	2.00944	2.14544	-0.170876	2.08383	-1.40853	0.206077	0.409657	-6.22939	APOB
2573	0.479075	1.06081	0.873439	0.625372	1.00882	0.976451	1.01032	0.928006	0.833373	1.30466	-0.0207597	0.910034	-0.261381	0.802084	0.900486	-7.17867	GSTM3
2576	1.59189	1.37188	1.09797	1.06302	1.09885	1.37568	1.36526	1.36673	1.14813	1.57589	-0.337585	1.30553	-7.68917	0.000193364	0.0109095	1.18881	AP2M1
2587	0.143589	0.444471	0.0876301	-0.203746	0.46393	0.02185	0.406323	0.280594	0.227687	-0.0561111	0.025085	0.181622	0.335655	0.747962	0.868232	-7.1776	PDLIM7
2591	0.600484	0.364359	0.0671377	0.352662	0.378376	0.502079	0.362651	0.370337	0.593147	0.892909	-0.118605	0.448414	-1.46816	0.189847	0.389755	-6.11231	AP1G1
2592	0.660437	0.437133	0.518453	0.400949	0.302239	0.195646	0.624748	0.370337	0.361638	0.420395	-0.0276597	0.429198	-0.35542	0.733802	0.860973	-7.1716	SLC3A2
260	1.09213	1.7522	1.53209	1.61075	1.83784	1.58642	1.44877	1.72284	1.74765	1.37343	0.222597	1.57041	2.79071	0.0297703	0.142575	-4.32246	FLNC
2601	0.509178	0.0900672	-0.0385908	0.00645679	0.0219988	0.129161	0.131641	-0.0513943	0.00254323	0.241278	-0.228763	0.104234	-5.9519	0.000822706	0.0212482	-0.365248	SEC23A
2604	1.26606	0.791947	0.598713	0.523219	0.678907	0.822408	0.580626	1.08614	0.984749	1.17857	-0.275407	0.851133	-1.95012	0.0964559	0.262801	-5.53009	STT3A
2609	0.382333	0.190629	-0.151089	0.100423	0.35848	-0.0113976	0.0939084	0.876827	0.0907808	0.207201	-0.153162	0.21381	-2.60934	0.0381798	0.162372	-4.33806	HLA-C
2613	0.707236	-0.25754	-0.389925	-0.106762	0.0915999	-0.134302	-0.446831	-0.26247	-0.050074	-0.228391	-0.0689257	-0.107746	-0.631451	0.549822	0.727071	-7.02095	AEBP1
2619	-0.357346	-0.180474	-0.0385908	0.0757748	-0.161578	-0.189514	-0.250654	-0.0661189	-0.0698778	-0.30198	0.154988	-0.154036	2.79303	0.0296763	0.142575	-4.32209	GPD2
2620	0.61626	0.232296	0.060154	0.15	0.240666	0.237025	0.171458	0.283556	0.299664	0.368582	-0.138293	0.265966	-2.17347	0.0702903	0.225187	-5.21378	EIF4G1
2631	-0.127967	-0.202983	-0.235495	-0.218116	-0.0826225	-0.221666	-0.237898	-0.112324	-0.124183	-0.124881	-0.00902294	-0.168814	-0.20925	0.840816	0.919758	-7.21851	ILF3
2635	-0.551684	0.192419	0.279733	-0.387749	0.163616	-0.249691	0.240199	-0.322599	0.0133168	-0.32172	0.23109	-0.0944159	6.8009	0.000390912	0.0149347	0.502709	MAOB
2639	-0.321066	-0.0517675	-0.0468781	0.0168041	0.070967	-0.0154199	0.115421	-0.0811719	-0.0176541	-0.185041	0.0899935	-0.0515806	1.43535	0.198627	0.401864	-6.21694	ADAM10
2649	-0.230644	-0.649996	-0.73811	-0.537428	-0.805269	-0.638202	-0.423525	-0.511121	-0.384866	-0.324588	-0.172753	-0.524375	-1.80099	0.119137	0.298128	-5.73669	HNRNPR
2654	0.579935	0.243965	0.394287	0.0726299	0.220163	0.26148	0.500344	0.17243	-0.0779605	0.136219	-0.157776	0.250349	-1.46829	0.189813	0.389755	-6.1706	RAB1A
2659	0.524918	0.599652	0.40041	0.61554	0.46393	0.242537	0.965835	0.398336	0.372334	0.444413	-0.00631861	0.502791	-0.0608235	0.953372	0.977195	-7.24112	CORO1C
2667	0.777349	1.30686	0.829199	0.686664	1.06113	1.18721	1.54698	0.972034	1.04359	0.941999	-0.115387	1.0353	-1.92193	0.100389	0.270898	-5.56949	DSTN
2675	0.599419	0.92422	0.945063	2.02627	1.24666	1.09395	0.0216322	1.20416	1.46076	1.11862	0.487626	1.06408	1.83688	0.113241	0.290795	-5.68741	CTSG
2676	-0.290905	-0.395589	-0.218771	-0.123394	-0.102164	-0.181712	-0.395599	-0.0291094	0.0256779	-0.360006	0.102046	-0.207157	2.11533	0.0763188	0.236158	-5.20315	LMNB1
268	0.121683	-0.701881	0.0909807	-0.419573	-0.478975	-0.570202	-0.50541	-0.728031	-0.3509	-0.610984	0.105842	-0.415329	0.993153	0.357015	0.568831	-6.69157	-
2680	0.452875	0.538345	0.57001	0.216892	0.407123	0.378672	0.597816	0.603198	0.254619	0.682272	-0.144684	0.470182	-1.51425	0.178116	0.376298	-6.11732	PA2G4
2682	0.164779	0.282465	0.175228	0.0789053	0.276016	0.350072	0.216818	0.371203	0.482049	0.0837992	-0.0457182	0.248133	-0.902912	0.399576	0.608078	-6.75085	LMNB2
2686	0.137095	-0.399995	-0.412797	-0.480204	-0.545819	-0.378697	-0.348364	-0.543887	-0.651791	-0.159873	-0.259666	-0.378433	-3.47839	0.0120509	0.0860425	-3.33621	NUCB2
27	0.476502	-0.243468	-0.00260706	-0.375426	-0.834157	-0.440448	0.340385	-0.498448	-0.465314	-0.256341	-0.254372	-0.229932	-1.28143	0.244912	0.44983	-6.40313	PKM
2709	-0.290905	-0.526399	-0.156042	-0.419573	-0.172158	-0.425397	-0.4122	-0.424214	-0.237207	-0.524147	0.127206	-0.358824	1.91336	0.101616	0.272189	-5.58144	SEPTIN11
2722	1.0971	0.888195	0.817889	0.874594	0.734082	0.530348	1.13579	0.644832	0.587723	0.793189	-0.0360733	0.810374	-0.257845	0.804693	0.901635	-7.20555	CTSD
2726	0.220671	0.2187	0.222955	0.40675	0.211777	0.281197	0.244009	0.203084	0.191448	0.0648345	0.00842908	0.226543	0.218163	0.834156	0.917989	-7.15742	TPP2
2728	-0.558009	-0.624583	-0.640852	0.324995	0.145178	-0.300203	-0.766312	-0.132095	-0.0698778	-0.508815	0.261461	-0.313057	1.18512	0.278483	0.48581	-6.51332	MYO15B
2739	1.0971	1.05126	0.672413	0.495079	0.885117	0.705367	1.05177	0.751328	0.794078	0.983693	-0.144767	0.84872	-1.56602	0.165744	0.36048	-6.04403	ATL3
2743	-0.165025	-0.00420682	0.0459466	-0.0147242	0.198992	-0.050621	-0.096004	-0.123037	-0.0820375	0.182132	0.113818	-0.0108583	2.1784	0.0698024	0.224812	-5.18087	JUP
2758	0.983818	1.11536	0.881921	0.811926	1.09777	0.898717	1.13579	1.07097	1.19825	0.849869	-0.00654327	1.00444	-0.132941	0.89836	0.949176	-7.17815	ILK
278	1.08712	1.25258	1.13643	1.56352	1.81676	1.04195	1.49867	1.59323	1.77902	1.07778	0.289315	1.38471	2.02712	0.0864811	0.250789	-5.39623	ANPEP
2780	0.364197	0.364359	0.192495	0.214339	0.407123	0.475477	0.330586	0.457194	0.329653	0.317909	-0.121693	0.345333	-4.09626	0.00567637	0.0599323	-2.50228	PSMD1
2787	0.520115	0.844154	0.927916	0.85401	0.974512	0.883081	0.954183	0.789628	0.681438	0.760114	0.0693877	0.818915	0.858529	0.421867	0.627254	-6.84214	DLD
2811	-0.27428	-0.100256	0.110714	0.14151	0.276016	0.159355	-0.0667599	0.0264714	0.174712	-0.103908	0.247225	0.0343575	7.00946	0.00032925	0.0146613	0.624803	PGM2
2812	2.07281	2.10527	1.65682	2.00657	1.91284	1.7651	1.73387	2.703	1.79146	2.47323	-0.368013	2.0221	-3.46126	0.0123152	0.0873336	-3.30944	RPL3
2818	0.0683007	0.717825	0.422361	0.469241	1.25264	0.714925	0.871089	0.864444	0.714607	0.776856	0.0313909	0.687229	0.217077	0.834966	0.917989	-7.2166	LMOD1
2822	-0.295129	-0.0263053	-0.235495	-0.232796	-0.0309619	-0.0991076	-0.106074	-0.141277	-0.146258	-0.327469	0.0313116	-0.164087	1.17065	0.283852	0.491571	-6.42126	TNS1
2823	1.49501	1.38933	1.10976	0.951194	1.03669	0.762033	1.14014	1.65277	1.02728	1.61779	-0.363525	1.2182	-5.44057	0.00133894	0.0285822	-0.861738	RPL7
2827	-0.619994	-0.649996	-0.360221	-0.496797	-0.383701	-0.414328	-0.625903	-0.58543	-0.548282	-1.0697	0.130892	-0.575435	3.35349	0.0141309	0.0952432	-3.38005
2847	1.00126	0.479976	0.117155	0.246797	0.0219988	0.395263	0.426331	0.469273	0.151751	0.713296	-0.476421	0.40231	-7.65672	0.000198164	0.0109095	1.15535	LMAN2
2854	-0.29938	-0.177321	-0.457992	-0.166854	-0.0623632	-0.0991076	-0.489907	0.269621	0.0429628	-0.225907	-0.0440227	-0.166625	-0.378891	0.717135	0.849516	-7.15258	SNRNP200
2864	1.99713	2.00249	1.86518	2.21326	1.98286	2.32278	2.22285	2.19294	2.06422	2.12019	-0.164273	2.09839	-3.30476	0.0150462	0.0965217	-3.53692	CFL1
2865	0.745797	0.801178	0.799994	0.90388	0.761819	0.913996	0.794985	0.751328	0.816804	0.694855	0.0405059	0.798464	0.977524	0.364122	0.575253	-6.70689	PSMA1
2868	0.0802853	0.0264506	0.0240075	-0.149134	0.145178	-0.399847	0.34683	0.139097	0.0779158	0.354196	-0.13381	0.064498	-2.93203	0.0245906	0.126397	-4.0282	MYL9
2869	1.1762	0.612948	0.823055	0.947736	0.70708	0.712889	0.753019	0.731331	0.930003	0.924563	-0.0256962	0.831883	-0.5087	0.628178	0.794251	-7.09757	PRDX4
2874	2.30724	1.09768	1.56414	1.07462	0.653747	1.1054	1.48658	1.04278	1.12343	1.47171	-0.346194	1.29273	-2.04677	0.0841043	0.247968	-5.3838	LUM
2875	1.45066	1.35091	1.49482	1.56352	1.3135	1.48287	1.45395	1.24091	1.32192	1.50582	-0.022639	1.41789	-0.671687	0.52549	0.706961	-6.64786	RAB11B
2879	0.79887	0.996072	0.939968	1.1007	0.868433	1.13137	0.994021	1.02001	0.708099	0.809131	-0.0417384	0.936668	-0.637947	0.545847	0.723645	-6.98861	ATP1B3
288	-0.154706	0.888195	0.597235	0.605562	0.720721	0.828156	0.924033	0.689466	0.588501	0.737115	0.0516549	0.642428	0.610087	0.56302	0.741069	-7.03535	ATP1A3
2882	1.13085	1.03172	1.13643	1.1912	0.961329	1.22939	1.09056	1.04278	0.962461	1.18158	-0.0553027	1.09583	-1.35065	0.223022	0.424993	-5.74797	RAB14
2883	0.617298	0.624132	0.673723	0.658041	0.449456	0.666441	0.702606	0.43237	0.516512	0.701059	-0.0520016	0.604164	-1.34039	0.226154	0.42777	-6.23257	YWHAB
2897	0.699971	0.839516	1.08797	2.83158	1.21949	1.41732	0.455155	1.33637	1.79009	0.888261	0.551213	1.25657	2.10595	0.0773397	0.237584	-5.2909	SERPINB1
29	2.5998	2.28187	2.24906	2.58367	2.93687	2.29133	2.1315	2.20448	2.16709	2.76354	0.0911186	2.42092	0.761939	0.47348	0.670176	-6.90567	KRT2
2901	0.263231	0.67394	0.71913	0.261269	0.547122	0.658376	0.673401	0.502128	0.459021	0.500091	-0.0394074	0.525771	-1.06165	0.327151	0.540173	-6.50396	UQCRC2
2909	-0.0336614	0.271468	0.200951	0.350573	0.513522	0.311586	0.26455	0.273632	0.336393	0.171289	0.136402	0.26603	2.09833	0.0781782	0.238409	-5.31024	RSU1
2910	0.977897	1.29702	1.09863	1.02544	1.00385	1.03358	1.23969	1.00327	1.01058	1.33159	-0.0134658	1.10215	-0.484905	0.644044	0.801901	-6.92725	PCYOX1
2913	1.71163	1.62327	1.41282	1.51276	1.48359	1.57525	1.42761	2.17526	1.59299	1.97083	-0.30082	1.6486	-3.01252	0.0220795	0.118134	-3.97911	RPL5
2916	1.78415	1.8939	1.73509	1.53861	1.94587	1.53066	1.75776	1.69787	1.81965	2.12823	0.0665453	1.78318	0.9715	0.366891	0.576415	-6.7092	HSPB1
2917	-0.0196577	-0.0675345	-0.28855	-0.119198	-0.141648	-0.0968258	-0.0763519	0.0975741	-0.128542	-0.0371643	-0.137707	-0.0877899	-3.01835	0.0219086	0.11752	-3.38802	RTCB
2918	0.5461	0.282465	0.183922	0.320637	0.486439	0.736272	0.122426	0.892991	0.473847	0.456105	-0.245402	0.45012	-2.59094	0.0391637	0.165218	-4.60669	GIMAP4
2919	2.47077	1.9338	1.85353	1.78756	1.44679	1.86833	2.21849	1.854	1.69774	2.50288	-0.508182	1.96339	-17.3945	1.37104e-06	0.00143411	6.0507	PPIB
2920	-0.711482	-0.694212	-0.310471	-0.739152	-0.615796	-0.983718	-0.144501	-0.950702	-0.720179	-0.948703	0.127791	-0.681892	1.51956	0.176809	0.374877	-6.07081	SUSD2
2926	0.145739	0.0148286	-0.0595202	0.0851231	0.0761869	0.180763	0.0188844	0.125538	0.156114	-0.112218	-0.053623	0.063144	-1.16206	0.287083	0.494302	-6.49741	PSMD6
2929	0.252395	-0.0491762	0.0277182	0.0269958	-0.0248597	0.0535248	0.1201	-0.018237	0.0955444	0.205905	-0.0886044	0.068991	-2.16503	0.0711351	0.226162	-5.22585	EIF3B
2930	-1.04536	-1.1703	-1.1392	-1.08779	-0.787355	-1.02888	-0.832164	-1.0184	-1.17836	-0.887813	-0.102837	-1.01756	-1.31214	0.234977	0.438122	-6.36692	SEPTIN6
2936	1.92538	2.12608	1.93086	2.06902	1.73303	2.01267	2.01375	1.94891	2.01442	2.23661	-0.052135	2.00107	-1.66991	0.143314	0.328742	-5.74728	BCAP31
294	2.38369	2.25644	1.99026	2.08539	2.06582	2.2019	2.11528	2.32942	2.2705	2.16291	-0.120482	2.18616	-1.56407	0.166195	0.360664	-6.05038	DYNC1H1
2941	-0.179044	0.237323	-0.112828	-0.0668834	0.172642	0.348902	0.492833	0.002996	0.0256779	0.220026	-0.133243	0.114164	-2.5143	0.0435571	0.174897	-4.68605	CAP2
295	1.0667	1.83998	2.32971	2.84753	1.66906	1.34199	1.61192	1.55241	1.43604	1.79383	0.671001	1.74892	7.18312	0.000286281	0.0136114	0.815648	PLIN4
2951	0.482915	0.711386	1.02658	0.536067	0.649457	0.439645	0.713205	0.571804	0.632163	0.558395	0.0609777	0.632161	1.99998	0.0898729	0.255236	-5.31395	SUCLA2
2954	0.657519	0.0900672	0.303921	0.232009	0.070967	0.0313227	-0.485459	0.159531	0.231599	0.00447259	0.129233	0.129595	2.24999	0.0630901	0.212872	-5.07581	ITIH4
2956	-0.0280236	0.142278	0.228337	-0.194333	-0.04962	0.090691	0.410667	0.00597548	-0.166745	0.0806756	-0.156014	0.0519902	-2.84248	0.0277489	0.13595	-4.18907	GGT5
2958	0.0873711	0.653056	0.798925	0.760233	0.348299	0.326279	0.920934	0.590815	0.31251	0.350028	0.144861	0.514845	1.1238	0.30184	0.510468	-6.56743	ALDH2
2959	0.123907	0.419684	0.677636	0.55644	0.554635	0.455807	0.44297	0.317186	0.56479	0.491692	0.201294	0.460475	3.50327	0.0116778	0.085122	-3.32651	AIFM1
2962	0.614179	0.619495	0.458541	0.503478	0.371812	0.534798	0.853288	0.584537	0.495508	0.483186	-0.121692	0.551882	-1.75032	0.127975	0.311585	-5.80574	NIBAN2
2964	-0.61373	-0.720373	-0.897763	-0.907836	-0.687458	-0.958507	-0.948037	-0.362455	-0.656458	-0.528035	-0.115273	-0.728065	-0.945623	0.378971	0.58901	-6.75103	DHX9
2965	1.20617	-2.33572	-0.640852	0.796936	-4.35961	-1.00725	-2.82878	-1.06545	-1.03432	0.73124	-0.810259	-1.05376	-2.07888	0.0803625	0.241822	-5.34037	HLA-DRB1
2966	0.656543	0.41842	0.12353	0.399004	0.36518	0.590107	0.406323	0.447992	0.50258	0.304615	-0.141789	0.421429	-2.01722	0.0877031	0.25268	-5.40888	QARS1
2968	0.101315	-0.0139363	-0.224296	-0.115027	-0.139471	-0.106	-0.0573173	-0.0611749	-0.0195198	-0.0187411	-0.0745643	-0.0654169	-1.133	0.298232	0.50765	-6.57067	EIF3E
2972	0.635707	0.626899	0.813724	0.802328	0.220163	0.375303	0.763585	0.255392	0.419515	0.588305	0.087943	0.550092	0.673652	0.524319	0.706961	-6.99124	DLAT
2982	-0.282539	0.372555	-0.282427	0.169404	0.283617	0.258806	0.447059	0.345634	0.275679	-0.0522784	0.00687444	0.153551	0.0651996	0.950023	0.975476	-7.22106	GMDS
2983	-0.385955	-0.236544	-0.362296	-0.363323	-0.223668	-0.448101	-0.25931	-0.432702	-0.214563	-0.285513	0.089444	-0.321198	2.36665	0.0535389	0.195128	-4.93634	EPB41L1
299	2.27346	2.0343	1.67013	1.89203	2.09903	1.9817	1.49386	1.97028	2.2317	1.65278	-0.0104825	1.92993	-0.206844	0.842616	0.920498	-7.15776	PLEC
2991	0.0386003	0.300897	0.183922	0.289317	0.413342	0.599031	0.277268	0.364246	0.232898	0.202001	0.00983309	0.290152	0.217531	0.834628	0.917989	-7.15461	SSB
2994	0.089716	0.582151	0.805311	0.204031	0.232542	0.180763	0.804849	0.227072	0.25713	0.748714	0.0437163	0.413228	0.385881	0.712203	0.84559	-7.14137	PHGDH
2996	0.700884	0.783309	0.996956	0.90388	0.586224	0.667897	1.01566	0.558825	1.01058	0.803859	0.143743	0.802808	2.72382	0.0326167	0.149636	-4.42144	ASAH1
3004	-0.290905	-0.455321	-0.510238	-0.339748	-0.296	-0.306404	-0.417836	-0.271379	-0.247513	-0.564091	-0.037167	-0.369943	-0.732226	0.490204	0.681703	-6.90577	EML4
3009	-0.480235	-0.17106	-0.218771	-0.242763	-0.237842	-0.127113	-0.0860983	-0.310612	-0.239769	-0.166643	0.0136694	-0.228091	0.319149	0.759869	0.874874	-7.18013	OPA1
301	1.75431	1.74223	1.57651	2.48268	1.9773	1.94923	0.769198	2.26463	1.91187	1.47751	0.228723	1.79055	1.33531	0.227717	0.42995	-6.33927	CP
3027	0.934863	1.06553	1.77416	4.19859	3.04788	2.81702	-0.0763519	2.98836	3.24155	1.75684	0.979034	2.17485	1.76138	0.125993	0.309364	-5.78195	S100A9
3035	0.5461	0.44811	0.579218	1.00822	0.741595	0.80486	0.523532	0.678581	0.721054	0.824701	0.0295862	0.687597	0.235136	0.821515	0.910021	-7.21193	VASP
3037	0.160596	0.0356017	-0.094546	0.166666	0.0813653	0.322636	-0.17786	0.161894	0.108089	0.327708	-0.107249	0.109215	-1.34296	0.225365	0.427468	-6.32378	LY75
3038	0.110446	0.306927	0.154459	0.479695	0.539521	0.426219	0.0665331	0.710723	0.578326	0.222562	0.0719057	0.359541	0.48447	0.644336	0.801901	-7.11091	SF3B3
3039	-0.0867375	1.06081	0.358398	1.19722	1.24235	1.1016	0.543554	0.999867	1.77342	0.669447	0.428362	0.885994	1.86726	0.108474	0.284371	-5.61115	OLFM4
3057	1.00698	0.118697	0.228337	0.24923	0.207544	0.0553422	-0.130244	0.216274	0.223753	-0.039035	0.00425113	0.213687	0.0529779	0.95938	0.98047	-7.22221	VCAN
3063	-0.0141398	0.708956	-0.0468781	0.460405	1.30649	0.340656	0.343616	1.43624	0.43617	0.172654	0.0738512	0.514417	0.284063	0.785413	0.891043	-7.17805	ANXA13
3071	-0.744526	-0.743127	-0.828029	-1.15379	-1.12788	-1.4428	-0.906055	-1.03003	-1.1501	-0.943593	0.0173345	-1.00699	0.122878	0.906007	0.952924	-7.22714	TUBB6
3073	0.579935	1.14521	0.944217	0.635064	0.74346	1.10917	1.1614	0.888986	1.11257	0.765741	-0.00530744	0.908576	-0.0773664	0.940716	0.97117	-7.22105	PARVA
3074	0.168935	0.172453	-0.10362	-0.0746736	-0.0688297	0.0750145	0.230566	0.0407394	0.153208	-0.0352989	-0.0837353	0.0558494	-1.02625	0.342324	0.555148	-6.68268	KARS1
3077	-0.0308364	-0.177321	-0.207867	-0.208502	-0.0701307	-0.136715	-0.109469	-0.152462	-0.0944144	-0.162122	-0.0520006	-0.134984	-2.06131	0.0823889	0.244826	-5.30161	SNX1
3082	-0.587928	-0.404431	-0.496329	-0.222974	-0.321378	-0.680401	-0.32363	-0.607201	-0.315651	-0.403854	0.185197	-0.436378	5.39331	0.00140285	0.0292762	-0.845865	PRKACB
3084	0.16269	0.151858	0.163445	-0.213292	-0.0010082	0.107689	0.328937	0.257443	-0.122014	-0.0916337	-0.194819	0.0744115	-2.4715	0.046233	0.179442	-4.75794	HNRNPD
3088	1.30671	0.816508	0.882856	0.883227	1.01621	1.04195	0.860883	1.03635	0.953342	0.963171	-0.148637	0.976121	-5.37069	0.00143465	0.0292762	-0.969329	LASP1
3099	-0.080621	0.0942348	0.0876301	0.185606	0.224316	0.299091	0.0840963	0.216274	0.333031	0.038679	0.0634121	0.148234	0.833477	0.434846	0.638385	-6.86243	DDB1
3100	0.160596	0.410782	0.151434	0.0436486	0.268325	0.223043	0.238284	0.36947	0.235489	0.150469	-0.0329416	0.225154	-1.02084	0.344693	0.557929	-6.47582	XPO1
3106	0.0731212	0.163172	0.100926	0.0943441	0.0657048	0.0820272	0.22667	0.157158	0.157563	0.0837992	-0.00764011	0.120449	-0.225399	0.82876	0.914916	-7.21449	PITPNB
3108	-0.574098	-0.279231	-0.224296	-1.3591	-0.875536	-0.638202	-0.0763519	-0.213407	-0.962997	-0.230884	-0.516857	-0.54341	-4.33194	0.00432505	0.0511187	-2.15346	H1-4
3109	0.690775	0.336273	0.249408	0.287023	0.419502	0.444737	0.262711	0.627302	0.338625	0.565243	-0.202763	0.42216	-3.48466	0.0119556	0.085949	-3.35187	IMPDH2
3110	1.04023	0.912431	0.746494	0.908487	0.995063	0.822408	0.871764	0.9791	0.794078	0.888261	-0.101277	0.895832	-3.16381	0.018076	0.106521	-3.48345	SNX6
3114	0.928475	0.468354	0.638735	0.273097	0.397681	0.388676	1.02095	0.060221	0.205092	0.353156	-0.115946	0.473444	-0.589204	0.576104	0.751516	-7.049	MFGE8
3117	-0.343502	-0.526399	-0.411296	-0.654817	-0.641948	-0.648505	-0.492463	-0.693637	-0.544287	-0.508815	8.16113e-05	-0.546567	0.00106369	0.999184	0.99994	-7.24364	CTNNB1
3120	0.63772	0.695008	0.516771	0.106447	0.163616	0.340656	0.91969	0.357216	0.235489	0.49338	-0.213437	0.446599	-1.9673	0.094135	0.259701	-5.49538	RTN4
3124	0.257835	0.415884	0.428216	1.06302	0.419502	0.124267	0.0243676	0.413945	-0.0861386	0.043662	0.246608	0.310456	2.67417	0.0349161	0.154294	-4.39195	BST1
3129	0.582129	0.10658	-0.26441	-0.140445	0.159055	-0.0296911	-0.0731377	0.0670447	-0.075931	0.242507	-0.225057	0.0573702	-3.51394	0.0115218	0.0848805	-3.28549	SEC23B
3143	1.38743	0.116693	0.855142	0.161156	0.397681	-0.0656712	0.234438	0.558825	0.244482	0.289908	-0.0910742	0.418009	-0.501646	0.632859	0.798036	-7.10019	BGN
3147	0.649672	1.10215	1.10781	1.11168	1.03073	1.30089	1.2057	0.968473	1.32997	1.12191	0.118277	1.0929	1.75901	0.126415	0.310037	-5.75858	DLST
3150	0.739814	0.801178	1.10781	0.635064	0.458179	0.888334	1.08584	0.467775	0.694897	0.719331	-0.0155005	0.759822	-0.120848	0.907551	0.954069	-7.23524	VAT1
3156	0.398525	-0.27192	-0.33518	-0.119198	-0.458533	-0.210777	-0.233705	-0.0710993	-0.178394	0.273698	-0.30064	-0.120658	-6.25104	0.000627473	0.020343	-0.0618104	ELMO1
3164	0.507951	0.572222	0.511697	0.387217	0.761819	0.599031	0.614531	0.508511	0.429361	0.478029	-0.0197093	0.537037	-0.483214	0.64518	0.801901	-7.11158	CNDP2
3169	-0.0364988	0.210056	0.0671377	0.0469307	-0.0309619	0.0237553	0.12935	0.00150131	-0.0520291	-0.129156	0.0398593	0.0230086	0.640527	0.544273	0.722653	-7.0147	ITGA2
3171	1.60559	0.963887	0.511697	0.591049	0.776142	0.736272	0.672465	1.34664	0.816804	1.27138	-0.442015	0.929192	-2.99127	0.0227143	0.120605	-4.01983	SPCS2
3173	0.364197	0.287122	0.217527	0.48999	0.500122	0.481267	0.169313	0.463261	0.499936	0.259483	0.0358965	0.373222	0.519905	0.620779	0.788985	-7.0912	PSMD3
3182	0.501782	0.233976	0.12984	0.300669	0.198992	0.439645	0.145206	0.338406	0.296119	0.591951	-0.146553	0.317659	-2.94365	0.02421	0.125055	-4.07723	DBNL
3186	-0.405753	0.179784	0.0943134	-0.106762	-0.199386	0.0697064	0.621701	-0.177353	0.213151	0.183476	-0.00523556	0.0472878	-0.126171	0.903504	0.952232	-7.20738	STXBP1
3190	0.504257	0.334836	0.394287	0.180248	0.361839	0.278602	0.394587	0.242952	0.286575	0.176733	-0.00412789	0.315491	-0.0709064	0.945656	0.972622	-7.24074	FSCN1
3192	-0.226819	-0.773707	-0.57212	-0.506358	-0.462094	-0.440448	-0.518639	-0.677075	-0.483318	-0.360006	-0.0882945	-0.502058	-2.07809	0.0804531	0.241822	-5.27947	EHBP1L1
32	1.07699	1.30686	1.5826	3.88362	2.27609	2.38717	0.0405255	2.62487	2.72291	1.83904	0.695232	1.97407	1.49059	0.184052	0.383746	-6.14747	LTF
3203	-0.474621	-0.588224	-0.647394	-0.242763	-0.367037	-0.291008	-0.718901	-0.482933	-0.252724	-0.539839	0.0965321	-0.460544	1.26697	0.249716	0.454661	-6.39055	PTPRJ
3204	-0.395778	-0.505291	-0.258518	-0.0183196	0.0915999	-0.258333	-0.353434	-0.352268	-0.413951	-0.0736359	0.077122	-0.253793	0.468426	0.655153	0.80761	-7.11941	KRT78
3210	0.0101254	0.0310421	-0.156042	0.329326	0.279827	0.269437	-0.000707087	0.142748	0.228994	0.0600079	0.0411803	0.119476	0.401936	0.700932	0.836735	-7.14186	UBA6
3211	0.438001	1.02675	0.950116	0.830725	0.863807	0.85067	0.843482	0.650575	0.794078	0.999666	0.156819	0.824787	2.66568	0.0353262	0.154477	-4.48552	CHCHD3
3215	0.798086	-0.717494	-0.639768	-0.584796	-0.602365	-0.603339	-0.953496	-0.607201	-0.598106	-0.628888	-0.179021	-0.513737	-1.70421	0.136566	0.322455	-5.82678	LPA
3235	1.75252	1.41741	1.46988	1.2208	1.27439	1.39314	1.84081	1.42545	1.21103	1.23357	-0.203388	1.4239	-1.65676	0.145984	0.332576	-5.92941	LDHA
3236	1.63431	0.622281	0.471357	0.559521	0.268325	0.413583	0.253432	0.615357	0.727442	0.24862	-0.104216	0.581423	-0.544049	0.605	0.776955	-7.07704	TGFBI
3237	0.0021375	0.392606	0.375545	0.427605	0.287384	0.650214	0.464467	0.521099	0.40448	0.133332	0.0289111	0.365887	1.01239	0.348418	0.559017	-6.49643	PPA1
3244	-0.223016	-0.0946876	0.0566325	-0.0668834	0.0966573	-0.0700341	-0.0511031	-0.108791	-0.0176541	-0.0795814	0.110834	-0.0558461	2.68159	0.0345621	0.154021	-4.47291	TRAP1
3246	0.141431	-0.357215	-0.45076	0.15	-0.327154	-0.328571	-0.063596	-0.317779	-0.366133	-0.454272	-0.0893114	-0.237405	-0.751886	0.479094	0.673112	-6.90751	IARS1
325	-0.0626102	0.371196	0.24159	-0.531252	0.294854	0.00835912	0.0216322	0.123043	-0.0964989	0.149057	0.0198028	0.051937	0.209396	0.840707	0.919758	-7.15412	COL6A3
3273	0.554154	0.724993	0.42627	1.25469	1.33483	0.981023	0.305372	1.22645	1.19825	0.546824	0.214372	0.855286	0.895869	0.403053	0.610562	-6.80852	NPM1
3277	-0.669387	0.395234	0.186792	-0.203746	0.276016	0.246642	0.357948	-0.012102	0.192824	-0.122753	0.18558	0.0647466	2.3772	0.0527518	0.193834	-4.91947	SCN7A
328	2.77773	1.32926	1.46988	1.38919	1.64625	1.48287	0.875124	1.6782	1.55551	1.34112	-0.163163	1.55451	-1.24814	0.256096	0.46047	-6.4418	FN1
3285	0.444805	0.699141	0.452967	0.609856	0.851309	0.631283	0.305372	1.17587	0.498168	0.476302	0.0426144	0.614508	0.643729	0.542324	0.721625	-6.9459	GBP1
3292	-0.250115	-0.0648801	0.0012655	-0.0945499	0.215984	-0.158836	-0.395599	0.209712	0.058159	-0.246041	0.188162	-0.0724901	1.93556	0.0984676	0.266487	-5.5278	ACE
3295	-0.366743	-0.0864227	0.0350739	0.0168041	0.220163	0.148389	0.0562637	-0.0497778	0.0531305	-0.211196	0.202432	-0.0184316	5.28378	0.00156462	0.0303302	-1.07233	PRKACA
3298	1.00126	0.679908	0.418427	0.505145	0.695155	0.792901	0.506532	0.830267	0.849555	1.00751	-0.216382	0.728667	-2.1797	0.069674	0.224812	-5.19065	STT3B
33	1.90862	1.42016	1.38844	1.08034	1.22838	1.13137	1.61785	1.21416	1.09409	1.21096	-0.158854	1.32944	-1.10488	0.309369	0.521096	-6.60092	DPYSL3
3300	-0.102286	-0.0675345	0.157469	0.0202184	-0.317555	0.0369426	0.315584	-0.322599	-0.301477	0.143382	-0.0646433	-0.0437857	-1.02689	0.342047	0.555147	-6.58463	BIN1
3301	0.339197	0.23899	0.889365	0.74521	0.569406	0.762033	1.03656	0.473003	0.615176	0.371625	0.0242331	0.604056	0.212439	0.838431	0.919758	-7.20396	GSTO1
3304	0.0127664	-0.413394	-0.428013	-0.708527	-0.352798	-0.598504	-0.417836	-0.3548	-0.560406	-0.651965	-0.0958635	-0.447348	-0.788793	0.458706	0.655026	-6.90187	PPP1CB
3306	0.738955	0.850069	0.62615	0.557982	0.863807	0.688659	0.753838	0.765946	0.758527	1.1019	-0.0305326	0.770584	-0.558432	0.595708	0.768797	-7.03727	RCN1
331	1.62779	1.84285	1.56414	1.60748	1.61292	1.72432	1.81579	1.49273	1.71478	1.76064	-0.0309344	1.67634	-0.540674	0.607192	0.778314	-7.05013	LRP1
3311	0.22258	0.0490929	0.272289	0.395098	0.47809	0.411453	0.113068	0.120539	0.215817	0.231361	0.0894901	0.250939	1.27109	0.248341	0.453341	-6.38319	LRRFIP1
3326	0.211037	0.266698	0.0277182	0.124205	0.305901	0.109366	0.200713	0.2492	0.170465	0.161653	-0.024326	0.182696	-0.803372	0.450821	0.652226	-6.66539	CPT2
3327	0.392684	0.415884	0.151434	-0.0630217	0.0813653	0.183766	0.259017	0.382358	0.109642	0.484896	-0.229122	0.239802	-5.67544	0.00106639	0.0247876	-0.595589	EIF2S3
3330	-0.223016	-0.114388	-0.117484	-0.0328951	-0.146025	-0.258333	-0.181683	-0.199157	-0.107016	0.00271533	0.0982672	-0.137728	3.03701	0.0213712	0.116576	-3.94592	ATAD3A
3335	1.31736	1.57324	1.43243	1.1728	1.06795	1.09009	1.73061	1.62905	1.28024	1.33875	-0.140703	1.36325	-1.15376	0.290231	0.498082	-6.52626	CSRP1
3344	0.364197	0.552932	0.373427	0.275438	0.505515	0.361659	0.624748	0.322786	0.506964	0.50508	0.0136315	0.439275	0.345601	0.740823	0.866087	-7.17549	TMEM43
3347	-0.219236	-0.395589	-0.53444	0.599794	-0.0899658	0.309106	-0.495674	0.0421498	0.0843782	-0.356981	0.072907	-0.105646	0.449375	0.668117	0.816414	-7.10189	CIB1
3349	0.132729	0.337706	0.169365	0.0726299	0.0496575	0.33709	0.182069	0.147586	-0.0678718	0.284164	-0.118975	0.164512	-2.03433	0.0856015	0.250459	-5.38285	HPCAL1
3366	0.134915	0.280905	0.422361	0.0269958	0.0915999	0.0535248	0.453813	0.118026	0.108089	0.317909	-0.0292655	0.200814	-0.455843	0.663701	0.812917	-7.09865	ATP5PB
3372	0.672933	0.745271	0.853185	0.931066	0.521431	0.938711	0.965835	0.530047	0.805534	0.902107	-0.0693453	0.786612	-1.56579	0.165797	0.36048	-5.98003	SCARB2
3373	-0.572796	-0.765927	-0.901052	-0.770134	-0.734583	-0.713893	-0.586501	-0.375408	-0.725332	-0.345019	-0.276768	-0.649064	-4.75128	0.00272067	0.0403663	-1.69373	DDX5
3377	0.542617	1.07022	0.929652	0.79368	1.20225	0.839508	0.171458	0.954037	0.900918	0.859676	0.277248	0.826402	2.40015	0.0510823	0.190829	-4.87882	ALDH1B1
3381	-0.0537891	0.567201	0.441665	0.619771	0.260541	-0.00342483	0.65537	-0.163837	0.531014	0.40228	0.351766	0.325679	4.53261	0.00345364	0.0441499	-1.99383	CES1
3387	0.730298	0.958365	1.25491	0.89831	0.979711	1.15988	1.12701	0.876827	1.05558	0.713296	0.0868825	0.975418	2.25893	0.0622996	0.211407	-4.92803	KCTD12
3390	1.06149	0.935801	1.0873	0.632309	0.323904	0.603849	1.09988	0.627302	0.410534	0.928965	-0.158876	0.771133	-0.868965	0.416545	0.621549	-6.83286	RAB7A
3391	-0.0479743	0.0264506	-0.191861	-0.289522	-0.167602	-0.0442731	-0.32363	-0.152462	-0.171381	-0.31602	-0.00808718	-0.167828	-0.12554	0.903983	0.952232	-7.23457	SIGLEC1
3394	0.286106	0.188834	0.480352	2.16468	0.859148	0.588471	-0.401082	1.14635	1.10524	0.859676	0.455859	0.727777	1.3286	0.2298	0.430814	-6.34731	LCN2
3395	0.928475	0.48571	0.371302	0.0662959	-0.0309619	0.0571547	0.728763	0.53073	0.192824	0.241278	-0.267643	0.357157	-1.43361	0.199103	0.402385	-6.21911	RPS2
3396	-0.815194	0.559086	-0.0468781	-0.232796	0.521431	0.0237553	0.576251	0.223851	0.473847	-0.011512	0.227569	0.127184	2.01636	0.0878099	0.25268	-5.437	SMTN
34	0.744946	0.85658	1.35874	0.986474	1.26193	0.742806	0.393104	0.609305	0.545219	1.18457	0.313548	0.868368	1.91541	0.101321	0.272189	-5.55906	KRT16
3403	-0.727793	-0.332829	-0.524466	-0.725711	-0.388997	-0.385673	-0.401082	-0.315382	-0.40412	-0.695631	0.00194203	-0.490168	0.0273753	0.979002	0.989508	-7.24321	DDX39B
3410	-0.186168	0.679908	-0.117484	1.49367	1.77624	0.680859	-0.314013	0.694844	0.89595	-0.366096	0.74208	0.523771	2.29571	0.0591526	0.20659	-5.03848	ITLN1
3411	1.47874	2.1924	2.1114	1.98441	2.00994	1.60998	2.2052	1.73899	2.12183	2.09852	0.280733	1.95514	10.0083	4.07122e-05	0.0069784	2.90084	CAVIN1
3417	0.160596	0.722612	1.63212	0.919419	0.703129	0.411453	1.3712	0.47449	0.609923	0.355234	0.359917	0.736018	3.51383	0.0115235	0.0848805	-3.20078	GPD1
3418	-0.295129	0.22723	0.262224	0.152806	0.34487	0.143633	0.433319	0.0364906	0.241925	-0.0278891	0.213064	0.151948	4.92458	0.00226283	0.0364741	-1.51228	EML1
3427	0.226383	0.142278	0.249408	0.293881	0.323904	0.253427	0.216818	0.111701	0.192824	0.131883	0.0622917	0.214251	1.49734	0.18234	0.38222	-6.12153	PPP3CA
3434	0.705427	0.894338	0.672413	1.2032	1.01498	0.933841	0.954183	0.851829	0.833373	0.878868	-0.00828971	0.894245	-0.137257	0.895083	0.947629	-7.17206	AHCYL1
3441	-0.0422111	-0.0163915	-0.0143717	-0.0591818	0.163616	0.192696	0.0298016	0.171267	-0.0195198	-0.067743	-0.0456223	0.0337962	-1.07021	0.323565	0.536632	-6.61367	YARS1
3446	0.30987	-0.111537	-0.306025	-0.0905277	-0.0866177	0.0571547	-0.0573173	0.0670447	-0.0213904	0.16855	-0.205595	-0.00707961	-4.80227	0.00257598	0.0393353	-1.62539	AP3B1
3449	0.681446	0.642359	0.559092	0.652704	0.791887	0.628975	0.490308	0.838974	0.629238	0.787789	-0.0426119	0.670277	-0.593622	0.573321	0.750556	-7.04614	EIF2S1
3450	-0.0867375	0.220415	0.120351	0.209205	0.154463	0.332307	0.492833	0.0393261	0.517374	0.563727	0.000666951	0.256326	0.00658478	0.994948	0.997332	-7.24361	PTGS1
3455	0.73637	0.153757	0.12353	0.14151	0.116503	0.146807	0.354792	0.183946	0.0713925	0.401313	-0.27146	0.242992	-7.38943	0.000243312	0.0127252	0.934486	SH3GLB1
3458	0.794938	0.94718	0.888439	1.08884	1.02953	1.09395	1.0314	1.07403	1.00634	1.00751	-0.0159108	0.996217	-0.249329	0.810989	0.905814	-7.20801	LTA4H
3462	0.117212	0.336273	0.377656	-0.119198	-0.186018	0.221629	0.578443	0.0560935	0.108089	0.320099	-0.137434	0.181028	-1.12892	0.29983	0.509162	-6.5751	ECH1
3463	0.256027	0.206567	0.257129	0.106447	0.159055	0.213079	0.257161	0.167768	0.201027	0.358338	-0.0551682	0.21826	-1.26108	0.251698	0.457474	-6.42685	RAB8A
3466	-0.491609	0.0124793	-0.151089	-0.171357	-0.0559604	0.00249306	0.0816182	-0.135753	-0.119852	-0.116412	0.0304555	-0.114544	0.836997	0.433005	0.638129	-6.84185	PREP
3467	-0.226819	-0.0465952	-0.112828	-0.4003	0.0813653	-0.153856	-0.123239	-0.146847	-0.0102413	-0.182713	0.0930153	-0.132207	2.20032	0.0676731	0.221553	-5.11657	NEXN
3471	-0.0364988	-0.149606	-0.126901	0.00297228	0.0276255	0.239787	-0.272529	-0.0727677	0.0987019	0.237577	-0.0510974	-0.00516397	-0.474423	0.651099	0.805976	-7.11626	SWAP70
3477	-0.266124	0.00775508	0.0127405	-0.0985961	-0.0559604	-0.0194664	0.0378623	-0.0677749	-0.0442415	-0.0756118	0.0355801	-0.0569418	1.20689	0.270566	0.474852	-6.46668	NDUFS1
3478	-0.254081	-0.643549	-0.692865	-0.589804	-0.510255	-0.529874	-0.793061	-0.524037	-0.589549	-0.490134	-0.0901135	-0.561721	-2.36955	0.053321	0.194746	-4.92569	DOCK11
3483	-0.357346	-0.816561	-0.774681	-0.939364	-0.873291	-1.04464	-0.922761	-0.843177	-0.999661	-0.589259	-0.136383	-0.816074	-1.70251	0.136893	0.322865	-5.85459	ARCN1
3488	0.535595	0.64146	0.56691	0.463953	0.569406	0.462757	0.757104	0.558825	0.548519	0.381668	0.0114466	0.54862	0.204576	0.844314	0.92139	-7.21022	ACTR1A
3491	0.721525	0.211794	0.530102	0.182932	0.016323	0.162455	0.412108	0.179363	0.160451	0.192803	-0.0871308	0.276986	-0.676201	0.522803	0.705616	-6.98939	ETFB
3492	0.329568	0.623208	0.603127	0.318447	0.305901	0.64797	0.665874	0.268614	0.391181	0.373646	-0.0113442	0.452754	-0.138602	0.894063	0.947028	-7.23259	AKR1B1
3493	0.84135	1.53072	1.43628	1.18512	1.32881	1.38571	1.84892	1.10097	1.30831	1.2391	0.081072	1.32053	1.30283	0.237949	0.441303	-6.37794	RRAS
3494	0.900938	0.655704	0.192495	0.393136	0.655881	0.657638	0.564056	1.05859	0.822371	1.11862	-0.329757	0.701942	-2.28559	0.0600014	0.207148	-5.05302	HNRNPC
3512	0.143589	0.140345	0.0350739	-0.381559	-0.175212	-0.115302	0.284417	-0.018237	-0.169059	-0.105976	-0.146639	-0.036192	-1.22924	0.26264	0.466817	-6.46349	LIMS1
3518	-0.703478	-0.100256	0.100926	-0.311386	-0.226975	-0.702542	-0.155418	-0.533889	-0.347893	-0.685677	0.36938	-0.366659	3.88922	0.0072578	0.0654454	-2.79197	LIPE
3527	-0.0479743	0.0579349	-0.0724247	0.00297228	-0.0010082	0.0535248	-0.0180193	0.0407394	0.131016	-0.0855803	-0.00327751	0.00611807	-0.115521	0.911605	0.956586	-7.12172	OSBP
353	1.4273	1.8105	1.81302	1.63002	1.88129	1.72881	1.38291	2.19874	2.1353	1.92809	0.0983882	1.7936	0.573681	0.585945	0.75976	-7.05886	COL14A1
3543	1.77725	1.97727	2.27943	1.85215	1.66456	1.90486	1.92341	1.62095	2.05022	1.95123	0.151956	1.90013	1.81433	0.116911	0.296133	-5.71511	PRDX2
3544	0.598352	0.676504	0.434016	0.438715	0.55712	0.672245	0.45783	0.807992	0.536061	0.793189	-0.14267	0.597202	-2.49795	0.0445595	0.177222	-4.72984	RTRAF
3545	-0.647131	-0.180474	0.049529	-0.218116	-0.0960364	-0.25256	-0.197219	-0.470773	-0.176048	-0.695631	0.29518	-0.288446	6.13141	0.000698439	0.0203666	-0.152846	SUCLG2
3546	0.089716	0.222125	0.437852	-0.278849	-0.0433409	-0.139137	0.622719	0.0831453	-0.171381	0.199386	-0.159132	0.102224	-1.42012	0.202827	0.406955	-6.20377	ACAT1
3559	0.121683	0.875731	0.886584	0.73698	0.666449	0.828156	0.918443	0.689466	0.811192	0.809131	0.120966	0.734382	2.09022	0.0790819	0.240115	-5.33243	PRKAR2B
3589	-0.0479743	0.0378697	0.360567	0.340033	0.480885	0.237025	0.224712	0.166597	0.0713925	-0.187377	0.17301	0.168373	1.39283	0.210553	0.412202	-6.2695	HDGF
3598	1.22269	0.483422	0.851221	0.172132	-0.260135	0.412519	0.954183	0.178213	0.555888	1.05999	-0.32774	0.563012	-1.4081	0.206199	0.409657	-6.25073	RPSAP58
3603	0.467416	0.486851	0.557516	0.655378	0.627573	0.577742	0.410667	0.496402	0.550164	0.539783	0.0755861	0.536949	1.68094	0.141109	0.327183	-5.89915	RAB18
3604	1.4092	1.41189	1.25491	1.17899	1.4776	1.42441	1.41399	1.52166	1.16185	1.33398	-0.132178	1.35885	-4.43797	0.00383744	0.0469566	-1.97407	FOLR2
3611	-0.405753	-0.275565	-0.294735	-0.227867	0.0550507	-0.24116	-0.281506	-0.301174	-0.315651	-0.41693	0.116232	-0.270529	2.18873	0.0687905	0.223518	-5.17929	DNM1L
3612	-0.371493	-0.120128	0.169365	-0.294922	0.0219988	-0.294059	-0.0542022	-0.322599	-0.41726	0.139093	0.106671	-0.154421	1.67834	0.141627	0.327183	-5.78373	PALM
3616	-1.08424	-0.847357	-0.936674	-0.474527	-0.692528	-0.920045	-0.898497	-0.89763	-0.773519	-1.09295	0.178126	-0.861797	2.95404	0.0238747	0.124419	-4.04899	CLIP1
3625	-0.0867375	0.343408	0.410484	0.329326	0.559596	0.433482	0.359519	0.355447	0.358397	0.143382	0.185471	0.32063	3.73944	0.00870551	0.0708635	-2.9788	FKBP4
3627	-0.485897	-0.413394	-0.181414	-0.263148	-0.241222	-0.0591797	-0.290617	-0.359893	-0.276672	-0.493829	0.123234	-0.306527	3.31307	0.0148856	0.0965217	-3.46455	HUWE1
3656	-0.343502	-0.683216	-0.66069	-0.542878	-0.313754	-0.504277	-0.786783	-0.479873	-0.602424	-0.624366	-0.0173755	-0.554176	-0.487166	0.642528	0.801901	-7.09265	PLXNC1
3657	0.3344	0.679908	0.876279	0.554895	0.912963	0.57357	0.438853	0.363371	0.541071	0.410922	0.264717	0.568623	3.44722	0.0125366	0.0886035	-3.38286	CDH13
3658	-0.137865	-0.404431	-0.473541	-0.257994	-0.148959	-0.354837	-0.423525	-0.0401599	-0.0327218	-0.233386	-0.0242972	-0.250742	-0.407495	0.697048	0.836138	-7.02771	INPP5D
3660	1.84936	1.59665	1.39257	1.0846	0.90575	1.09395	1.59378	1.90491	1.5745	1.62246	-0.293929	1.46185	-1.27142	0.248229	0.453341	-6.41482	RPS9
3671	-1.45679	-1.0266	-0.965255	-1.07739	-0.674127	-0.713893	-1.03872	-0.492199	-0.874836	-0.710845	-0.069779	-0.903066	-0.402898	0.70026	0.836632	-7.15133	H1-2
3674	-0.0537891	-0.489895	-0.423409	-0.180454	-0.0248597	-0.312663	-0.716115	-0.240699	-0.0423082	-0.475557	0.0820275	-0.295975	1.21109	0.269062	0.473404	-6.44635	MYO1B
3704	-0.312304	-0.328851	-0.0385908	-0.32826	-0.333959	-0.43288	-0.170287	-0.349745	-0.224536	-0.369162	0.0676303	-0.288858	1.58281	0.161906	0.355413	-5.97929	LONP1
3707	0.0309576	0.253805	0.206526	0.147181	0.215984	0.0820272	0.224712	0.139097	0.255876	0.216204	0.0832962	0.177237	2.6976	0.0338106	0.151562	-4.45299	GGT1
3713	0.0021375	0.134512	0.0566325	0.561056	0.260541	0.370786	0.238284	0.252303	0.263369	0.0696265	0.0298678	0.220925	0.345338	0.741011	0.866087	-7.14944	CHMP2B
3714	0.608946	0.501504	0.222955	0.458624	0.428634	0.426219	0.375016	0.721106	0.43326	0.475436	-0.154139	0.46517	-3.92502	0.00695263	0.0636421	-2.32288	BZW1
3718	-0.718771	-1.05244	-1.07931	-0.711528	-0.679094	-0.75521	-0.912426	-1.02797	-0.948573	-0.962026	-0.00407454	-0.884734	-0.111631	0.914567	0.957163	-7.02573	USP9X
3723	-0.526982	-0.582356	-0.519985	-0.563513	-0.303416	-0.767498	-1.14166	-0.38066	-0.35392	-0.764224	0.257884	-0.590421	3.92335	0.00696656	0.0636421	-2.69701	TNXB
3726	-0.295129	0.192419	0.113943	-0.0147242	0.149837	0.0199393	-0.217217	0.179363	0.0395401	-0.394212	0.209691	-0.0226241	4.06457	0.00589147	0.0607141	-2.52849	ADD3
3746	-0.558009	-0.19972	-0.338505	-0.357352	-0.0128245	-0.153856	-0.435066	0.118026	-0.16214	-0.606582	0.0712483	-0.270603	0.634197	0.548139	0.725305	-7.01384	HP1BP3
3752	-0.357346	-0.588224	-0.726798	-0.812999	-0.268034	-0.593703	-0.753367	-0.607201	-0.498065	-0.423566	-0.0146471	-0.56293	-0.46182	0.659634	0.809833	-6.96153	FARP1
3756	0.164779	0.252175	0.320309	0.621176	0.407123	0.411453	0.133923	0.216274	0.297303	0.0791084	0.159671	0.290362	2.55641	0.0410825	0.169182	-4.62031	GPX4
3759	0.711735	-0.0543691	0.324913	0.144352	-0.0433409	-0.0194664	0.472335	0.0148358	-0.0820375	0.600622	-0.238447	0.206958	-2.68011	0.0346322	0.154021	-4.45572	STX12
3767	0.201258	-0.268295	-0.374189	-0.300366	-0.290492	-0.318981	-0.363703	-0.258059	-0.137344	-0.228391	-0.0748411	-0.233856	-0.968635	0.368214	0.577438	-6.73985	UFL1
3768	-0.193372	-0.320968	-0.218771	0.510122	0.397681	-0.0877756	-0.582772	-0.146847	0.126491	-0.471962	0.381474	-0.0988174	2.28437	0.0601047	0.207148	-5.05478	EPS8
3777	-0.147917	0.203058	0.836291	0.121278	0.159055	-0.00739935	0.368865	0.0293493	0.180336	0.000953424	0.139744	0.174387	3.65851	0.00961821	0.0750819	-3.03786	ALDH6A1
378	1.1762	1.24904	1.17265	1.27103	1.14862	1.17709	1.00494	1.17324	1.32192	0.991727	0.0953203	1.16865	2.76396	0.0308755	0.145097	-4.31436	FLNB
3781	1.21448	0.228923	0.12984	0.896443	0.618609	1.54846	-0.063596	0.436309	0.33751	1.13169	-0.488099	0.647867	-2.73514	0.0321157	0.148313	-4.34691	HLA-DQB1
3783	0.370299	-0.624583	-0.546437	-0.798028	-0.873291	-1.11792	-0.37415	-0.891983	-0.656458	-0.892512	-0.0728947	-0.640506	-0.352026	0.736226	0.862366	-7.17296	CNN3
3785	0.617298	0.397851	0.485687	0.460405	0.574255	0.562598	0.253432	0.402479	0.52593	0.604201	0.00289734	0.488414	0.0486563	0.96269	0.981333	-7.24198	DNAJB1
3786	-0.376278	-0.582356	-0.258518	-0.419573	-0.466873	-0.805777	-0.482301	-0.476826	-0.372322	-0.67587	0.178198	-0.491669	3.189	0.0174891	0.104829	-3.70992	VWF
3790	1.27364	0.821312	0.665822	0.383242	0.264445	0.340656	1.09056	1.05231	0.67461	0.641684	-0.304642	0.720828	-1.41045	0.205536	0.409524	-6.24783	RPS13
3791	0.567733	1.12832	0.910282	0.814041	1.11796	1.0823	0.977267	1.02001	0.910749	1.06359	0.02034	0.959226	0.325318	0.75541	0.873587	-7.17194	VDAC3
3792	-0.0196577	-0.0414634	-0.357465	-0.278849	-0.0128245	-0.122364	-0.102699	0.0975741	-0.0346285	-0.0465704	-0.149211	-0.0918946	-2.71685	0.0329296	0.149683	-4.38883	RPS6KA3
3809	-0.193372	-0.114388	-0.0680933	-0.0403021	0.0966573	0.122628	-0.348364	-0.0513943	0.137004	0.254677	0.0476334	-0.0204948	0.402909	0.700252	0.836632	-7.14738	OPTN
3818	0.168935	-0.0288074	0.160464	-0.136142	-0.200181	-0.0154199	0.110706	-0.378029	-0.23211	0.164421	-0.0912622	-0.0386163	-0.97055	0.367329	0.576483	-6.71471	RAB1B
3820	0.233922	-0.919513	-0.661811	-0.522852	-0.540426	-0.396275	-0.987321	-0.773646	-0.576909	-0.897244	-0.0774704	-0.604207	-0.680873	0.520032	0.702782	-6.98599	THBS2
3822	0.0461539	-0.202983	-0.314308	-0.305854	-0.386874	-0.459749	-0.328497	-0.298835	-0.255344	-0.0775937	-0.106947	-0.258388	-2.28492	0.0600581	0.207148	-5.00622	NCLN
3832	-0.589928	-0.386865	-0.575041	-0.351433	-0.218738	-0.312663	-0.423525	-0.211353	-0.366133	-0.520281	0.00739978	-0.395596	0.0866417	0.933628	0.967753	-7.23932	USP7
3835	-0.282539	-0.275565	-0.0811789	-0.144776	0.0915999	-0.229951	-0.225405	-0.244997	-0.20963	-0.0697015	0.0957099	-0.167214	1.36687	0.218153	0.417162	-6.3012	NSFL1C
3839	1.33475	1.37775	1.63212	1.614	1.17503	1.26311	1.77923	0.9791	1.32192	1.69163	0.0794544	1.41686	1.24528	0.257076	0.461238	-6.35454	PSAP
3842	1.19349	0.850069	0.422361	0.847007	0.313162	0.626659	0.485227	1.12404	0.406504	1.08128	-0.447044	0.73498	-5.28303	0.0015658	0.0303302	-1.08264	CD38
3843	-0.343502	0.120695	-0.181414	-0.131866	0.400844	0.0332012	-0.272529	-0.0611749	0.191448	0.134777	0.160128	-0.0109522	1.0995	0.311536	0.523901	-6.60664	HK2
3844	0.496804	0.502618	0.233672	0.604125	0.413342	0.607837	0.490308	0.462505	0.471091	0.490846	-0.0649505	0.477315	-1.91343	0.101605	0.272189	-5.38328	TM9SF2
3845	0.228276	0.334836	0.294359	0.174848	0.39131	0.329902	0.31895	0.274631	0.318272	0.391563	0.00301448	0.305695	0.086177	0.933983	0.967753	-7.21344	AHSA1
3854	0.803557	0.552932	0.713018	0.481422	0.309541	0.167079	0.0188844	0.397505	0.469248	0.286467	0.172841	0.419965	1.25824	0.252657	0.458352	-6.43013	HPX
3857	0.270356	1.33552	1.79173	1.5494	0.802176	0.675129	1.2057	0.689466	0.770581	0.694855	0.68973	0.978492	15.6183	2.67708e-06	0.00186681	5.5538	CD36
3859	0.451537	0.65394	1.00238	0.707982	0.63201	0.647221	0.690002	0.726238	0.681438	0.538209	0.0814732	0.673095	2.06279	0.0822166	0.244688	-5.27781	CS
3863	0.30987	0.594838	0.861946	0.574717	0.711006	0.474507	0.72791	0.473003	0.860137	0.470219	0.2492	0.605815	3.67461	0.0094285	0.0747137	-3.09521	ASS1
3879	-0.474621	-0.445769	-0.329238	-0.375426	-0.169876	-0.173999	-0.57465	-0.342233	-0.276672	-0.475557	0.0898651	-0.363804	1.32943	0.229541	0.430814	-6.32551	XPO7
3880	0.571083	-0.143603	0.327203	-0.268341	-0.0623632	-0.0700341	-0.541814	-0.219608	-0.197449	-0.0151167	-0.0190778	-0.0620043	-0.181008	0.86201	0.931097	-7.17205	CD5L
3887	0.887402	1.2087	1.46624	1.26018	1.12213	1.41016	1.61588	1.07097	1.03955	1.274	0.0374865	1.23552	0.52343	0.618461	0.787048	-7.02692	LDHB
3890	1.06149	0.625978	1.36307	0.185606	0.443574	0.305368	0.340385	0.186226	0.619648	0.276038	0.186481	0.540739	0.931809	0.385545	0.593932	-6.74918	HBD
3891	0.784603	1.20491	1.10716	1.17899	1.13755	1.14578	1.09056	1.05859	1.05953	1.11198	0.089142	1.08796	1.6329	0.150953	0.339198	-5.963	VDAC2
3898	0.579935	0.54776	0.469542	0.46572	0.194674	0.4578	0.701714	0.5782	0.495508	0.385644	-0.102975	0.48765	-1.22065	0.265665	0.468802	-6.47329	CLIC1
390	0.629628	1.17375	1.49482	1.07174	1.27603	1.135	1.37415	0.954037	1.09409	1.08476	0.18309	1.1288	1.95682	0.0955443	0.261891	-5.5041	MAP1B
3904	1.79605	1.66223	1.52548	1.27103	1.54607	1.18721	1.69357	1.82353	1.52802	1.85674	-0.235557	1.58899	-7.78371	0.000180124	0.0104672	1.35194	MYL6
3907	0.444805	0.63785	0.560663	0.725048	0.486439	0.768322	0.778703	0.621356	0.727442	0.586108	-0.0129921	0.633674	-0.239341	0.818392	0.910021	-7.21079	PDCD6
3908	0.147883	0.767171	0.777152	0.0726299	0.264445	0.612593	1.09988	0.203084	0.0412536	0.485749	-0.15289	0.447184	-1.33029	0.229275	0.430814	-6.28609	ESD
391	1.71736	2.59524	1.71826	2.54703	2.81069	2.35866	2.5309	2.3619	3.06543	1.73755	0.391863	2.3443	2.23564	0.0643798	0.215293	-5.0661	FCGBP
3913	0.0943804	0.29481	0.126693	0.0789053	0.381634	0.378672	0.0690736	0.558825	0.14589	0.149057	-0.0720806	0.227794	-1.24254	0.258022	0.461781	-6.42448	PITPNA
392	3.38718	1.37188	1.04987	1.56002	1.10421	1.29806	1.22857	1.38623	1.91302	1.11198	-0.257608	1.5411	-0.67729	0.522157	0.705198	-6.9886	MUC2
3922	-0.415883	-0.313179	-0.376311	-0.375426	-0.495052	-0.144008	-0.18553	-0.391287	-0.375437	-0.378446	-0.123784	-0.345056	-3.727	0.00883942	0.0714589	-2.77634	PTPRA
3927	0.959803	0.525578	0.449222	0.567162	0.294854	0.159355	0.75629	1.08614	0.313666	0.492537	-0.442538	0.56046	-6.09894	0.000719245	0.0203666	-0.200388	RPL7A
3929	-1.56141	-0.987472	-1.25591	-0.991859	-0.632597	-0.0338251	-1.56161	-0.652971	-0.887791	-0.700664	-0.127378	-0.926611	-0.420594	0.687937	0.832272	-7.14315	HLA-DRB3
3931	1.19349	-0.229693	-0.186615	-0.136142	-0.284125	-0.131897	-0.082832	-0.160024	-0.183109	-0.0169265	-0.180112	-0.0217869	-4.02703	0.00615809	0.0612828	-2.43709	CNN2
3933	-0.080621	-0.114388	-0.207867	-0.153521	-0.10697	-0.23834	-0.0209533	-0.209305	-0.187856	-0.144337	-0.00925464	-0.146416	-0.235121	0.821526	0.910021	-7.21194	EIF3I
3934	-0.334434	0.0287504	0.0127405	0.00297228	-0.156352	0.170144	0.127051	-0.0744402	0.101845	-0.00614111	0.0648318	-0.0127864	2.26615	0.0616686	0.210458	-4.97712	ATIC
3939	0.257835	0.482275	0.469542	1.19722	1.17503	1.02082	0.298467	0.904866	0.727442	0.597023	0.155763	0.713053	0.73063	0.491114	0.681758	-6.9485	SET
3940	0.367255	0.58706	0.117155	0.344269	0.248689	0.622782	0.762778	0.48845	0.213151	0.632167	-0.287127	0.438376	-4.18147	0.00513998	0.0568934	-2.43543	STXBP3
3941	0.754251	1.02675	0.864839	0.979067	1.11691	1.20048	1.02095	1.08011	0.885905	1.16021	-0.0836609	1.00895	-1.25641	0.253277	0.458352	-6.42809	RAB35
3943	1.26606	1.14521	1.54188	1.10415	0.954636	1.23876	1.72734	0.954037	1.13412	1.26345	-0.0712213	1.23296	-0.618321	0.55791	0.735907	-7.02985	PARK7
3946	-0.083672	-0.0188559	-0.34252	-0.222974	0.0276255	-0.108313	-0.082832	-0.19514	0.0891857	-0.122753	0.00267288	-0.106025	0.0686279	0.947399	0.973458	-7.10717	PAPSS2
3948	-0.53307	-0.649996	-0.112828	0.0337061	0.268325	-0.444264	0.0133512	0.188499	0.258382	0.713296	0.032178	-0.0264599	0.125708	0.903855	0.952232	-7.23455	UGT2B17
395	0.367255	0.404349	0.690505	0.539242	0.846559	0.350072	0.110706	0.293337	0.244482	0.662941	0.200456	0.450945	1.57112	0.164569	0.358997	-6.03872	KRT14
3954	0.558712	0.0879735	-0.0183432	-0.0746736	0.145178	-0.153856	0.07913	0.20751	0.281754	0.455213	-0.123781	0.15686	-0.963817	0.370446	0.580504	-6.74452	PCBP1
3955	-0.0224343	-0.111537	-0.282427	-0.252879	-0.478975	-0.117647	-0.0763519	-0.221688	-0.27397	-0.0855803	-0.204874	-0.192349	-5.7158	0.00102618	0.0245051	-0.560363	TM9SF4
3956	-0.447261	-0.559396	-0.658454	-0.857516	-0.729175	-0.648505	-0.658705	-0.764273	-0.831309	-0.680756	-0.0923957	-0.683535	-1.06361	0.326329	0.539668	-6.64436	ALDH16A1
396	1.13085	1.37482	1.30899	1.48978	1.39356	1.62058	1.35015	1.35676	1.4782	1.20808	0.0745842	1.37118	1.01882	0.345581	0.557929	-6.6691	GDI2
3962	-0.357346	-0.212872	-0.166067	-0.232796	-0.459718	-0.218927	-0.0239017	-0.251497	-0.397643	-0.394212	-0.050055	-0.271498	-0.955498	0.374326	0.584831	-6.71058	PSMA6
3968	0.696308	0.941515	1.08864	0.99218	0.997587	1.05431	1.12258	0.705471	0.6882	0.874122	0.139623	0.916091	2.37533	0.0528909	0.193834	-4.83254	ST13
3972	0.528497	0.774556	0.761444	0.481422	0.34487	0.736272	0.71408	0.5782	0.477504	0.814361	-0.106787	0.621121	-1.22143	0.265387	0.468802	-6.47239	SKP1
3981	0.0850178	0.274629	0.447342	-0.119198	0.276016	0.104324	0.323964	0.0738	0.0378224	0.74294	-0.0287451	0.224666	-0.306144	0.769301	0.880403	-7.14653	IPO5
3984	-0.0113984	0.336273	0.375545	0.144352	0.378376	0.61653	0.426331	0.151192	0.0730291	0.230111	0.0270986	0.272034	0.452427	0.666032	0.814795	-7.01511	GLOD4
3994	0.748345	0.573222	0.272289	0.342154	0.458179	0.581062	0.400483	0.515533	0.478416	0.771322	-0.18394	0.514101	-2.07271	0.0810688	0.243323	-5.35498	MLEC
3997	0.139267	0.403054	0.388102	0.169404	0.264445	0.15154	0.404869	0.16425	0.243205	0.366546	0.0578685	0.269468	1.07071	0.323357	0.536632	-6.63696	UBE2N
4001	0.331183	0.420946	-0.0724247	0.0133725	0.111598	-0.124734	-0.209139	0.153585	0.0115328	-0.0580357	-0.0153525	0.0577884	-0.280926	0.787711	0.892567	-7.13838	MX1
4012	-0.903119	-0.932352	-0.981929	-1.00719	-0.819553	-1.07633	-1.00946	-0.988554	-1.06067	-1.00686	0.0296506	-0.978602	1.08124	0.318991	0.531737	-6.50148	PPP1R12A
4014	0.695389	0.804694	0.740647	1.45788	1.03669	1.4475	0.793453	1.01336	1.11257	1.04172	0.0145147	1.01439	0.0765696	0.941325	0.97117	-7.24026	COTL1
4016	0.368779	0.317349	-0.126901	-0.0746736	0.121371	0.237025	0.19867	0.317186	0.202384	0.265443	-0.214507	0.182663	-2.87217	0.026656	0.132876	-4.20105	GORASP2
4019	-0.603422	-0.779209	-0.796588	-0.589804	-0.478975	-0.658969	-0.938602	-0.607201	-0.572747	-0.615415	0.0345466	-0.664093	0.414336	0.692283	0.835672	-7.14608	CSK
4029	1.4092	1.28703	1.07576	1.07029	1.09452	1.54061	1.1697	1.29584	1.31922	1.82431	-0.249766	1.30865	-2.34643	0.0550805	0.197309	-4.94927	CLTA
4031	0.775727	1.28703	1.05485	0.905727	1.99924	1.40048	1.03656	1.34868	0.776531	1.01911	0.0251659	1.16039	0.173992	0.867295	0.934285	-7.22624	HMGB1
4038	1.38426	0.454129	0.884723	0.307391	0.0219988	0.200047	-0.123239	0.344735	0.241925	0.507561	-0.0621342	0.422353	-0.285218	0.784567	0.890567	-7.19708	APOH
4039	-0.208025	0.0287504	0.113943	0.0236156	0.070967	0.02185	0.0939084	-0.0828654	0.134016	-0.0278891	0.142318	0.0168271	4.91573	0.00228399	0.0364741	-1.4938	AFG3L2
4052	0.364197	-0.140622	-0.0856028	0.0851231	-0.112507	0.0732498	0.140718	-0.00300272	0.0779158	0.311295	-0.172044	0.0710763	-3.65878	0.00961501	0.0750819	-3.08957	HSD17B4
4053	0.232046	1.31334	1.5826	0.66728	0.892561	1.39067	0.800316	0.961293	1.37885	1.22799	0.290366	1.04469	1.8466	0.111694	0.288831	-5.64606	CPA3
4056	-0.0168929	0.225533	0.12984	0.118337	0.154463	0.159355	0.138462	0.265586	0.180336	-0.00436038	0.0509215	0.135066	1.79002	0.120999	0.30063	-5.54867	RO60
406	1.59649	2.00136	1.67798	1.58077	2.02046	1.9151	1.67057	1.8093	2.16629	2.06183	0.0454785	1.85001	0.731843	0.490422	0.681703	-6.87406	GLUD1
4065	0.108175	0.462464	0.627561	-0.0668834	0.72648	0.6569	0.626771	0.433159	0.374454	0.39058	-0.0594653	0.433966	-0.554859	0.598008	0.771291	-7.04723	CRYZ
407	1.9072	1.41466	1.18426	1.21498	1.15656	1.22307	1.2057	1.43266	1.31379	1.74275	-0.275356	1.37956	-3.34462	0.0142929	0.095426	-3.51527	CKAP4
4073	0.171003	-0.236544	-0.384156	-0.316964	-0.236158	-0.110635	-0.20514	-0.117659	-0.23211	0.0583912	-0.239641	-0.160997	-4.12832	0.00546758	0.0588955	-2.50284	AP3D1
4076	-0.0867375	-0.140622	0.274781	0.177554	-0.146025	-0.168906	0.34683	-0.158126	-0.0139378	-0.266802	0.106843	-0.0181991	3.6253	0.0100228	0.0768048	-3.06962	CPM
4079	1.23079	0.282465	0.528451	0.251655	0.279827	0.154677	-0.0358407	0.216274	0.445783	0.151877	0.0297886	0.350596	0.234865	0.821716	0.910021	-7.21201	POSTN
4085	-0.151303	0.104539	-0.161034	-0.0945499	0.0657048	0.0889672	0.0351873	0.21081	0.0681078	-0.0334388	-0.0652385	0.013299	-1.39819	0.209016	0.411862	-6.23568	GART
4102	-0.485897	-0.193242	-0.122175	-0.973905	-0.864389	-0.827802	-0.32363	-0.447092	-0.720179	-0.610984	-0.0333939	-0.556929	-0.158566	0.878942	0.941016	-7.22919	NRP1
411	1.26223	1.35395	1.32754	1.1728	1.28257	1.33128	1.34709	1.20164	1.35355	1.56921	-0.00886588	1.32018	-0.194293	0.852023	0.925467	-7.19401	PYGB
4113	-0.334434	-0.0946876	-0.0811789	-0.0985961	-0.105594	-0.0991076	-0.096004	-0.0369841	0.0309088	-0.208776	0.0957867	-0.112445	3.3411	0.0143576	0.095426	-3.34569	NDUFS2
412	1.31736	0.726575	0.955129	0.595436	0.55214	0.674409	0.636786	0.497838	0.546871	0.551477	-0.0474399	0.705403	-0.314551	0.763198	0.877033	-7.18709	PLS3
4125	-0.286709	-0.436354	-0.213295	-0.242763	-0.182912	-0.284947	-0.353434	-0.372797	-0.369221	-0.137788	0.0130071	-0.288022	0.24517	0.814069	0.907316	-7.20557	SUGT1
4126	1.20197	1.41741	1.34111	1.10621	1.12109	1.42205	1.67057	1.22645	1.16524	1.05999	-0.112828	1.27321	-1.47468	0.188145	0.387783	-6.15109	PPIA
4128	0.424177	0.551901	0.582257	0.778277	0.687082	0.736272	0.656333	0.590815	0.764581	0.436197	0.100912	0.620789	1.2961	0.240121	0.444149	-6.38589	PSMA7
4138	-0.731105	-0.90788	-1.09713	-1.32109	-0.741864	-0.988876	-0.806892	-1.12708	-1.24402	-0.82225	-0.166335	-0.978818	-2.59543	0.038921	0.164823	-4.60459	CASK
4145	-0.390848	-0.582356	-0.835402	-0.603342	-0.161578	-0.538628	-0.883659	-0.0354018	-0.576909	-0.437039	-0.134558	-0.504516	-0.99254	0.357291	0.568838	-6.71642	LUC7L2
4146	-1.51529	-1.6902	-1.31079	-1.69238	-1.68237	-1.89686	-1.42792	-1.65567	-1.76959	-1.67987	0.00675717	-1.63209	0.0823045	0.936942	0.970338	-7.21195	GOLGA3
4147	0.311534	0.393921	0.86001	0.224493	0.211777	0.455807	0.629793	0.345634	0.272009	0.339492	-0.115085	0.404447	-2.27813	0.060636	0.208636	-4.99684	ECHS1
4150	0.00747371	0.54672	0.669785	0.132913	0.320343	0.0480429	0.58605	0.282571	0.378674	0.280693	0.0882561	0.325327	1.99412	0.0906228	0.255525	-5.33146	CAVIN2
4151	0.263231	0.140345	0.0943134	0.216892	-0.00688951	-0.127113	0.133923	0.101456	-0.217043	0.0853555	-0.021094	0.0684471	-0.269019	0.796457	0.89887	-7.16289	DYNC1LI2
4159	0.228276	0.490262	0.315671	0.470995	0.472463	0.570213	0.499098	0.499986	0.41454	0.438947	-0.0296562	0.440045	-0.541477	0.60667	0.778144	-7.07857	NARS1
4162	-0.204331	-0.27192	-0.506732	-0.289522	0.0387349	-0.303296	-0.458829	-0.240699	-0.185478	-0.372243	0.0626195	-0.279431	1.09188	0.314629	0.52619	-6.58068	EXOC4
4163	1.14937	0.476511	0.494479	0.375221	0.709046	0.198583	0.115421	0.430787	0.31251	0.466719	0.0018298	0.472865	0.0204518	0.984312	0.992376	-7.2434	FBLN1
4164	0.959803	0.47419	0.690505	0.633688	0.494683	0.43657	0.0405255	0.603198	0.601586	0.16855	0.12149	0.51033	1.4737	0.188401	0.387928	-6.16418	SERPINA3
4165	0.065877	0.199531	0.594268	0.296151	0.232542	-0.106	0.456494	0.101456	-0.0599052	0.0420051	0.210334	0.182242	2.09961	0.0780374	0.238327	-5.28196	HADHB
4179	0.239519	0.434669	0.313339	0.0882107	0.181545	0.211644	0.476232	0.345634	0.160451	0.246182	-0.0739394	0.269742	-1.11637	0.304778	0.514605	-6.58862	ARPC1A
4181	-0.366743	-0.305481	-0.302868	-0.123394	-0.0188142	0.0199393	-0.209139	-0.126645	-0.148505	-0.228391	0.00455694	-0.181004	0.0621557	0.952352	0.976628	-7.22894	SERPINB9
4184	1.19775	0.755935	0.637349	0.337905	0.298557	0.153111	1.00494	1.02331	0.327391	0.682272	-0.412516	0.641852	-2.52324	0.0430192	0.173738	-4.67233	RPS11
4185	-0.250115	-0.0701996	-0.0724247	0.0757748	0.106656	-0.0113976	-0.299867	-0.0369841	-0.113404	0.160266	0.0845409	-0.0511696	1.46042	0.191886	0.391635	-6.13374	RAB8B
4188	-0.134549	-0.216202	-0.298475	-0.0147242	0.154463	0.0161014	-0.353434	-0.098301	0.0939602	-0.293696	0.0955396	-0.114486	1.04641	0.333617	0.547647	-6.65679	EIF4G2
4189	-0.18976	-0.332829	-0.186615	0.0236156	0.0496575	-0.210777	-0.209139	-0.108791	-0.0461802	-0.261551	0.102834	-0.147237	1.18031	0.280259	0.488178	-6.51869	CAB39
419	1.36491	1.23828	1.09199	0.895507	1.29543	1.20375	1.236	1.35475	1.42451	1.07778	-0.112445	1.21829	-2.01939	0.087434	0.252292	-5.35552	TGM2
4194	0.824238	-0.143603	0.40041	-0.369348	-0.369096	-0.213482	0.400483	-0.352268	-0.315651	-0.189721	-0.200573	-0.0328037	-0.80408	0.450441	0.652126	-6.88913	ETFA
4197	0.0967	0.0579349	0.264756	0.130023	0.207544	0.275996	0.136197	0.0463632	0.11119	0.270173	-0.00228128	0.159688	-0.0361395	0.972282	0.986907	-7.24194	NUDC
4199	0.452875	0.387319	0.360567	0.855004	0.891079	0.387571	0.491572	0.558825	0.315973	0.844911	0.0222602	0.55457	0.123549	0.905497	0.952867	-7.23486	HRNR
4201	-0.114999	-0.222913	-0.19715	-0.0591818	-0.0010082	-0.122364	-0.250654	-0.167671	-0.0365405	-0.194434	0.0663698	-0.136691	1.38157	0.21382	0.413726	-6.28329	VPS26A
4202	-1.30354	-0.891748	-0.850415	-1.52682	-1.07383	-1.74475	-0.866795	-1.29748	-1.17935	-1.24563	0.210525	-1.19804	1.51423	0.178121	0.376298	-6.11734	AK4
4205	-0.003243	-0.246958	-0.235495	-0.0825543	0.185951	-0.101397	-0.395599	-0.00602219	0.0115328	-0.253751	0.0643441	-0.112754	0.759492	0.474842	0.671195	-6.92573	PIP4K2A
4209	0.660437	0.813055	0.441665	0.823476	1.01498	1.05431	0.492833	0.912668	1.03955	0.793189	-0.000336858	0.804617	-0.00278664	0.997862	0.999674	-7.23495	HNRNPA1
4212	-0.390848	-1.14084	-1.15637	-0.669734	-1.16894	-1.03997	-0.943976	-0.859057	-1.1463	-0.781108	-0.2489	-0.929713	-2.82018	0.028601	0.138824	-4.27049	HCK
4216	0.296397	0.165039	0.251992	-0.0515667	-0.166091	-0.00540914	0.280853	-0.123037	-0.075931	-0.0352989	-0.042264	0.0536947	-0.331691	0.750815	0.869537	-7.18082	SARS1
4218	1.1762	0.830814	0.806369	0.685388	0.662242	0.474507	0.8512	1.39578	0.957916	1.21668	-0.342816	0.90571	-4.14379	0.00536988	0.0585094	-2.40995	RPS7
4220	0.235793	0.157539	0.0976284	-0.0183196	0.323904	0.0992442	0.260867	0.19302	0.135512	0.24862	-0.0660393	0.173381	-1.81716	0.116444	0.295631	-5.71391	EIF3L
4222	0.156386	0.444471	0.246813	0.229513	0.536967	0.346556	0.521133	0.372931	0.278116	0.464961	-0.0208769	0.359785	-0.516292	0.62316	0.790404	-7.07439	SCRN1
4227	0.308201	0.776023	0.652426	0.486575	0.672708	0.586832	0.570738	0.621356	0.67461	0.713296	0.105986	0.606276	2.38622	0.0520889	0.192867	-4.87517	ATP5F1C
4230	-0.325492	0.0879735	-0.207867	-0.00405095	0.381634	-0.331799	0.0161241	0.53073	-0.148505	-0.230884	0.177956	-0.0232135	1.86158	0.10935	0.284883	-5.58748	PLS1
4240	-0.447261	-0.637166	-0.670851	-0.53898	-0.305284	-0.421687	-0.688056	-0.452935	-0.483318	-0.137788	-0.0684106	-0.478333	-0.777805	0.464712	0.661577	-6.89234	JAK1
4252	-0.463538	-0.336831	-0.229871	-0.189675	-0.169876	-0.297124	-0.348364	-0.362455	-0.23211	-0.360006	0.153797	-0.298985	4.66416	0.00298947	0.0423888	-1.81744	ALDOC
4255	-0.0336614	0.0535288	-0.367165	0.0403506	0.323904	0.201508	-0.32363	0.405775	0.274458	0.334161	-0.0871561	0.0909228	-0.491266	0.639782	0.801127	-7.10723	NONO
426	1.7489	2.0343	2.23009	1.69346	1.73303	1.95988	2.07409	2.04235	2.06329	2.08857	0.0102355	1.9668	0.310535	0.766111	0.877232	-6.944	ATP5F1A
4263	1.26606	0.598692	0.953462	1.00504	0.116503	0.903849	-0.483562	0.590815	0.451487	0.619727	0.00241584	0.602207	0.0196326	0.98494	0.992462	-7.22611	HRG
4264	0.316503	-0.117252	0.251992	-0.222974	-0.0899658	-0.284947	0.419261	-0.327454	0.163327	-0.0936638	0.047565	0.00148255	0.373402	0.721018	0.853151	-7.16421	RAB5C
4269	-0.400746	-0.548211	-0.218771	-0.300366	-0.418369	-0.146456	-0.314013	-0.554036	-0.315651	-0.539839	0.0955563	-0.375646	2.55671	0.0410653	0.169182	-4.54834	NUDT5
4270	0.299792	0.700787	0.544766	0.493387	0.536967	0.81661	0.789606	0.558825	0.559138	0.117226	-0.00533324	0.54171	-0.175309	0.866303	0.933888	-7.0936	SRI
4271	-0.744526	-0.553779	-0.258518	-0.369348	-0.55812	-0.685868	-0.579067	-0.759635	-0.391225	-0.872604	0.270329	-0.577269	8.50336	0.000107369	0.00831914	1.84326	PCK2
4272	0.241374	0.40693	0.611861	0.318447	0.0865027	0.154677	0.618638	0.170103	0.287776	0.485749	0.0414008	0.338206	0.525759	0.616933	0.786486	-7.08728	ATP5PD
4273	-0.0745616	-0.0188559	0.0976284	0.0436486	-0.0623632	0.00445413	0.115421	0.0307836	0.0326437	-0.0599659	0.00949016	0.0108833	0.290843	0.780453	0.887341	-7.17186	PSMB1
4275	-0.672414	-1.12191	-1.03892	-0.823561	-1.08927	-1.2243	-1.24765	-0.963085	-0.881283	-1.0447	0.0520715	-1.01071	0.808738	0.447944	0.64896	-6.88499	APBB1IP
4280	-0.154706	-0.097466	-0.131664	-0.203746	-0.632597	-0.297124	0.240199	-0.370197	-0.304288	-0.24095	-0.0849843	-0.219254	-0.696217	0.510998	0.695516	-6.97467	HEXB
4281	-0.325492	-0.57654	-0.62268	-0.0440362	-0.179051	-0.322162	-0.710582	-0.455875	-0.282108	-0.426909	0.116122	-0.394543	1.08709	0.316588	0.528573	-6.60672	STXBP2
4285	0.934863	-0.222913	-0.186615	-0.289522	-0.180593	-0.287971	-0.082832	-0.213407	-0.1049	-0.269443	-0.0969695	-0.0903333	-1.06256	0.326771	0.539972	-6.58491	PDLIM5
4288	0.598352	0.558064	0.336276	0.637808	0.595643	0.592552	0.440228	0.661917	0.694897	1.02673	0.00590251	0.614247	0.133232	0.898139	0.949176	-7.13626	HNRNPA3
429	1.18491	2.48137	1.4048	1.9673	2.36791	1.7377	1.86352	2.49319	2.54924	1.43781	0.517663	1.94878	7.41334	0.000238826	0.0127252	1.07893	CLCA1
430	1.69413	1.35395	1.2947	2.09979	1.44045	1.70605	1.236	1.69544	1.5801	1.77806	-0.0394363	1.58787	-0.48924	0.641138	0.801231	-7.03232	ITGB2
4306	0.788597	0.663582	0.206526	1.15388	0.67478	0.919013	0.699031	0.803448	1.23894	0.954783	0.117517	0.810258	2.1769	0.0699505	0.224812	-5.05219	VPS4B
4316	0.710838	0.377962	0.249408	-0.0630217	0.130999	0.197116	0.474936	0.639039	0.299664	0.477166	-0.300673	0.349411	-2.35422	0.0544806	0.196762	-4.95425	RPL10A
4318	-0.141199	-0.0782609	-0.258518	-0.278849	-0.256655	-0.168906	-0.170287	-0.232183	-0.222029	-0.32172	-0.0223522	-0.212861	-0.517395	0.622432	0.790404	-7.09169	VWA5A
432	1.15392	1.1934	0.562231	0.964006	1.03193	0.903849	0.522334	1.69544	1.10154	0.967327	-0.226291	1.0096	-2.6092	0.038187	0.162372	-4.43154	STAT1
4325	-0.21174	-0.0465952	-0.0811789	-0.199023	-0.26627	-0.0635004	-0.170287	-0.19514	0.0514462	0.0319767	0.0187717	-0.115031	0.287411	0.782962	0.889494	-7.19637	USP5
4328	-0.491609	-0.186827	-0.161034	-0.106762	-0.0188142	-0.258333	-0.290617	-0.0694351	-0.084085	-0.178082	0.143173	-0.18456	2.27032	0.0613069	0.210006	-5.06361	LAMB2
4332	0.199284	0.343408	0.317994	0.0882107	0.198992	0.0607649	0.393104	0.0163013	0.0681078	-0.0916337	0.0894446	0.159453	0.881314	0.410311	0.61532	-6.82176	PDLIM3
4336	-1.05486	-0.665731	-0.545506	-0.745447	-0.503877	-0.749149	-0.624308	-0.768944	-0.675448	-0.872604	0.184625	-0.720588	2.96639	0.0234831	0.122817	-4.07458	CSPG4
4337	0.382333	-0.253993	-0.0990663	0.0726299	-0.0371219	0.268117	-0.429268	0.299138	-0.0120871	0.195444	-0.223924	0.0386126	-3.13747	0.0187124	0.108438	-3.83279	ITGAX
4339	-0.246174	0.000604217	-0.17114	-0.136142	0.070967	-0.0700341	-0.0860983	-0.160024	-0.144019	-0.30756	0.0823718	-0.124962	2.94518	0.0241602	0.125055	-3.9547	RNPEP
4342	-0.431382	-0.455321	-0.538107	-0.483777	-0.525821	-0.538628	-0.32363	-0.452935	-0.509335	-0.50128	-0.0495347	-0.476022	-1.0769	0.320785	0.533876	-6.63049	MAPK3
4346	0.760103	1.12403	0.621897	1.27638	1.08688	1.45428	1.02095	1.16262	1.09033	0.748714	-0.0370253	1.03462	-0.279408	0.788825	0.892567	-7.19895	CHMP4B
4353	0.17921	-0.183643	-0.229871	-0.149134	-0.0010082	-0.0991076	-0.25931	-0.00753701	-0.180747	-0.218511	-0.0856988	-0.114966	-3.03606	0.0213983	0.116576	-3.9275	TYMP
4358	0.890132	0.268292	0.206526	0.300669	0.348299	0.232861	1.15298	0.303934	0.218472	0.241278	-0.267154	0.416345	-1.82379	0.115357	0.294301	-5.70243	CTSB
4370	-0.707468	-1.03822	-0.943697	-0.71555	-0.62951	-1.02888	-0.971583	-0.950702	-0.741025	-0.606582	0.116442	-0.833322	2.52573	0.0428703	0.173636	-4.64681	MYO6
4376	0.15427	0.0816517	-0.0595202	0.0943441	0.220163	-0.0194664	0.0890222	0.153585	0.141461	0.203305	-0.00495506	0.105882	-0.118184	0.909578	0.955719	-7.16533	EIF3G
4378	-0.262085	-0.27192	-0.136464	-0.583135	-0.374275	-0.341575	-0.00642303	-0.530589	-0.468878	-0.375337	-0.0595807	-0.335068	-0.660009	0.532481	0.714987	-6.98735	FH
4382	0.388268	-0.489895	-0.638686	-0.43941	-0.0188142	-0.500104	-0.776461	-0.334803	-0.324296	-0.638023	-0.0451796	-0.377223	-0.614454	0.560307	0.738137	-7.008	FHL2
4385	0.237659	-0.219549	-0.19715	-0.311386	-0.485112	0.552308	-0.133777	-0.00451076	0.187302	0.809131	-0.481482	0.0434915	-2.06271	0.0822255	0.244688	-5.37146	EVL
4388	-1.1046	-0.99621	-1.01075	-0.950683	-0.466873	-0.696938	-0.941283	-0.677075	-0.973276	-0.75869	-0.192675	-0.857638	-4.12485	0.00548978	0.0588955	-2.41853	FNBP1
4389	-0.480235	-0.155664	-0.166067	-0.102667	-0.0793118	-0.24116	-0.314013	-0.334803	-0.312793	-0.50128	0.196269	-0.268799	3.13074	0.0188788	0.108708	-3.84224	RECK
4394	0.0731212	0.077403	0.0240075	0.130023	0.224316	0.02185	0.190427	-0.114098	-0.0403803	0.553791	0.0129757	0.114046	0.410614	0.694874	0.836138	-6.92291	VAPB
4399	-0.798401	0.0356017	-0.117484	0.435032	0.224316	0.135632	-0.0699404	-0.189159	0.230298	0.254677	0.294802	0.0140572	1.34957	0.223349	0.425157	-6.32213	SFN
4407	-0.0929123	-0.152628	-0.375603	-0.123394	0.207544	-0.101397	-0.272529	-0.098301	0.0291696	0.0336586	0.0154777	-0.0946393	0.151365	0.88439	0.942815	-7.23047	PCBP2
4417	0.214908	0.0557356	0.186792	0.188269	-0.465675	0.00835912	0.212832	0.0871111	0.191448	0.102239	-0.0652751	0.0782019	-0.818738	0.442616	0.644177	-6.8723	SNX5
443	1.37142	1.4337	1.70346	1.53133	1.44045	1.5974	1.56227	1.31106	1.23894	1.49464	0.113249	1.46847	3.15698	0.0182387	0.107178	-3.4314	MAP4
4436	-0.622797	-0.297873	-0.202485	-0.63842	-0.603844	-0.467628	-0.446831	-0.421407	-0.195038	-0.568221	0.164251	-0.446454	2.67292	0.0349763	0.154294	-4.45264	GPC6
4437	0.348685	0.727365	0.513393	0.567162	0.734082	0.913996	0.673401	0.633196	0.740044	0.662941	-0.0057395	0.651426	-0.0761619	0.941637	0.97117	-7.23375	SBDS
4439	-1.14105	-1.0266	-1.19218	-0.993377	-0.817493	-0.951125	-1.55418	-0.209305	-0.801812	-1.27247	0.07967	-0.995959	0.714273	0.5005	0.687531	-6.88752	SMC1A
444	1.43027	1.63717	1.51204	1.35205	1.44679	1.44523	1.62373	1.50574	1.524	1.24459	0.016462	1.47216	0.327618	0.75375	0.872149	-7.16147	ITGAV
4443	-0.0745616	0.49703	0.860979	0.542401	0.797052	0.562598	0.696337	0.410689	0.457145	0.247402	0.261573	0.499707	1.80009	0.11929	0.298153	-5.73793	HADH
4445	-0.307968	-0.373993	-0.583885	-0.393995	-0.312808	-0.322162	-0.477909	-0.298835	-0.23211	-0.187377	-0.045607	-0.349104	-1.27784	0.246098	0.451215	-6.25579	GAK
4446	-0.421009	-0.83349	-1.09939	-0.901172	-0.954331	-0.925518	-0.788868	-0.58543	-0.959363	-0.63344	-0.330634	-0.810201	-5.55338	0.00119927	0.0267215	-0.796379	PPP1CA
4449	-1.10165	-1.26758	-1.40342	-1.01186	-1.12788	-1.17126	-1.34664	-1.1351	-1.09949	-1.18551	0.0468393	-1.18504	1.06636	0.325173	0.538182	-6.58546	ALOX5
4454	-0.0655775	-0.00662566	0.132971	0.266025	0.111598	0.07853	0.0741226	0.0519405	0.174712	-0.0409109	0.129912	0.0776785	2.86808	0.0268038	0.132876	-4.20261	APEH
4458	0.0101254	-0.336831	-0.331213	-0.199023	-0.155609	-0.0570297	-0.309261	0.0221316	0.0343742	0.131883	-0.172049	-0.119045	-2.36525	0.0536436	0.195169	-4.9085	ARHGEF1
4462	-0.658164	-0.719652	-0.395747	-0.738109	-0.566452	-0.877067	-0.225405	-0.914861	-0.79606	-0.721185	0.0783951	-0.66127	1.39594	0.20966	0.411862	-6.17973	ALDH7A1
4464	-0.485897	-0.565061	-1.09713	-0.70753	-0.593563	-0.570202	-0.787825	-0.574802	-0.624429	-0.568221	-0.0796769	-0.657466	-1.78451	0.121944	0.3019	-5.6635	MAN2A1
4468	-0.381098	-0.881517	-0.842863	-0.990345	-0.859983	-1.17924	-0.790961	-0.759635	-1.00894	-1.08841	-0.0706349	-0.8783	-0.539724	0.60781	0.778314	-7.07962	PABPC4
4472	-0.682347	-1.23987	-1.08371	-1.34875	-1.13455	-0.988876	-0.592515	-1.36313	-1.34252	-0.935641	-0.283802	-1.07119	-2.62496	0.0373649	0.160508	-4.56374	FCHO2
4478	-0.469056	-0.662421	-0.49719	-0.58813	-0.423957	-0.584204	-0.277001	-0.750453	-0.670652	-0.508815	-0.00947381	-0.543188	-0.229742	0.825526	0.912791	-7.178	POGLUT3
4479	1.16738	0.566192	0.296763	0.671201	0.60952	0.893545	0.228621	0.812506	0.654418	1.27921	-0.245423	0.717936	-2.88049	0.0263582	0.132233	-4.15528	CD74
4482	-0.626319	-0.588224	-0.770659	-0.579825	-0.57773	-0.264156	-0.816656	-0.554036	-0.483318	-0.551855	-0.0515306	-0.581278	-0.714566	0.500331	0.687531	-6.93862	DIAPH1
4491	-0.12145	-0.559396	-0.379865	-0.686916	-0.809319	-0.792773	-0.507376	-0.817515	-0.615543	-0.737001	0.0118199	-0.602715	0.0974075	0.92541	0.963163	-7.23818	DAB2
4498	-0.836326	-0.931355	-1.06627	-0.835494	-0.6083	-0.902369	-1.22793	-0.982096	-0.843469	-1.00526	0.118554	-0.923887	1.83503	0.113538	0.290795	-5.68996	UTRN
4524	0.0610022	0.136462	0.327203	0.389196	0.469631	0.437597	0.169313	0.301061	0.300842	0.055146	0.166675	0.264745	3.58099	0.0105919	0.0794203	-3.17538	ACADM
453	-0.321066	0.646838	0.445455	0.309617	0.42256	0.64346	0.620682	0.213001	0.362716	0.158875	0.204107	0.350214	3.75637	0.00852691	0.0702295	-2.93198	ATP1A2
4531	-1.20676	-1.39592	-1.26178	-1.03086	-1.19415	-1.49216	-1.08289	-1.58144	-1.32265	-1.42427	0.0954972	-1.29929	1.85732	0.110012	0.286004	-5.60631	ERAP1
4533	-0.290905	-0.332829	-0.593862	-0.387749	-0.243769	-0.414328	-0.44092	-0.0369841	-0.187856	-0.299207	-0.0368861	-0.322841	-0.608037	0.564296	0.741942	-6.92022	STAT3
4546	-1.25707	-0.941391	-1.09262	-1.01499	-0.0309619	-1.01349	-0.836668	-0.29418	-0.84963	-1.24907	0.308315	-0.858008	3.93715	0.0068524	0.0636421	-2.66861	SLC3A1
4547	0.830988	1.06081	1.41282	0.95891	1.05539	1.0823	0.453813	0.478929	1.21733	0.641009	0.556453	0.91923	10.0623	3.94152e-05	0.0069784	2.94007	CA1
4557	-0.175511	-0.382546	-0.395747	-0.363323	-0.231968	-0.303296	-0.401082	-0.29418	-0.23211	0.00447259	-0.0529137	-0.277529	-1.85705	0.110054	0.286004	-5.57251	RUFY1
4558	0.298097	-0.261105	-0.0767864	-0.0292218	-0.0786517	-0.218927	-0.144501	-0.100038	0.0463686	-0.039035	-0.0155085	-0.0603801	-0.312564	0.764639	0.877033	-7.1878	DNAJC3
456	0.675783	1.16167	1.05697	0.889867	1.09777	0.999002	1.22482	0.964892	1.16185	1.038	0.0944332	1.02706	2.55733	0.0410299	0.169182	-4.66126	CNTN1
4563	0.359582	0.333397	0.310997	0.431328	0.466787	0.453808	0.412108	0.423621	0.397351	0.244959	-0.000784945	0.383394	-0.0176554	0.986456	0.992625	-7.23611	ATP6V1B2
4569	-0.286709	-0.624583	-0.741927	-0.419573	-0.506421	-0.773728	-0.765306	-0.438421	-0.661157	-0.475557	-0.095138	-0.569338	-2.98588	0.0228786	0.120864	-3.74741	SRP72
4570	2.67778	2.34742	3.17567	1.16025	1.09017	1.96514	1.96806	1.35475	2.23097	1.85346	0.0920205	1.98237	0.194885	0.851579	0.925467	-7.22183	HBB
4571	1.95636	2.53333	2.53702	1.9027	2.14156	2.36446	2.40543	2.26463	1.84673	2.40008	-0.152826	2.23523	-1.746	0.128756	0.312268	-5.73595	LGALS1
4572	1.33817	1.05605	0.982794	1.33757	0.901383	1.12036	1.0262	1.08913	1.33792	0.859676	0.0392317	1.10493	0.353992	0.734822	0.861686	-7.17217	ARF1
4579	1.24276	1.02675	0.968301	0.619771	0.368504	0.494585	0.931407	1.15724	0.788278	1.08128	-0.247697	0.867887	-1.49795	0.182185	0.38222	-6.1181	RPLP0
4581	0.168935	0.428467	0.0774684	1.05641	1.10635	0.994552	0.471031	0.53073	1.19502	0.257085	0.263637	0.628604	1.0248	0.342958	0.555746	-6.68382	MUC13
4585	0.608946	0.412061	0.373427	0.435032	0.534403	0.527664	0.440228	0.700178	0.50258	0.605628	-0.131545	0.514015	-2.62593	0.0373152	0.160508	-4.56235	CAPZA1
4586	0.259639	0.582151	0.749976	0.305158	0.302239	0.367378	1.05676	0.221695	0.297303	0.420395	0.00377161	0.456269	0.0384919	0.970479	0.986266	-7.22449	PEBP1
4588	0.746648	0.269882	0.814768	0.311835	0.873025	-0.0214989	0.133923	0.0264714	-0.115547	0.595578	0.239805	0.363508	3.18787	0.017515	0.104829	-3.63559	COL3A1
4590	1.23079	1.35998	1.16675	0.910322	0.640792	0.768322	1.42761	0.993015	1.14465	1.32192	-0.169215	1.09642	-2.57644	0.0399576	0.166516	-4.58445	CYB5R3
4598	0.279153	0.344826	0.573094	0.577716	0.256615	0.580234	0.440228	0.135426	0.328523	0.508386	0.0943376	0.40242	2.54305	0.0418513	0.171336	-4.32032	RAD23B
4599	-0.230644	-0.27192	-0.252682	-0.561903	-0.612787	-0.315814	0.0270907	-0.320185	-0.252724	-0.187377	-0.165422	-0.297895	-2.51082	0.0437684	0.175074	-4.72837	PSMD5
46	1.57078	1.66975	1.63769	1.59426	1.69109	1.53664	1.40287	1.75921	1.75635	1.39776	0.135579	1.60164	3.96987	0.0065901	0.0627549	-2.56743	ACTN1
4602	0.263231	-0.00179688	0.0943134	0.14151	0.101676	0.220212	0.0588474	0.141533	0.144417	0.287616	-0.0902533	0.145156	-2.38027	0.0525251	0.193796	-4.91385	EIF2S2
4608	-0.118217	-0.297873	-0.294735	0.103441	0.0276255	0.0643559	-0.159101	-0.0761168	-0.0678718	-0.333268	0.00790656	-0.115176	0.0745737	0.942852	0.97117	-7.24044	ARF5
4611	0.0127664	-0.716776	-0.339173	-0.363323	-0.259263	-0.471602	-0.677534	-0.625896	-0.454733	-0.372243	0.0250773	-0.426778	0.685539	0.517274	0.70084	-6.91308	RTN1
4612	1.19349	1.62126	1.46257	1.5494	0.856024	0.981023	1.07147	0.705471	1.53401	1.39993	0.292038	1.23747	3.02703	0.0216567	0.117373	-3.94805	APCS
4613	1.39059	1.10215	1.05058	0.835855	0.949232	1.1016	1.10449	1.30023	1.04761	1.22799	-0.219321	1.11103	-3.4209	0.0129634	0.0903984	-3.42234	ACTR2
4614	1.25451	0.513652	0.206526	0.379243	-0.0559604	0.530348	0.33387	0.558825	0.61667	0.320099	-0.273157	0.465778	-1.61118	0.155613	0.345422	-5.99162	ARF4
4616	1.48963	1.50478	1.28986	1.30767	0.895515	1.51442	1.39724	1.24566	1.36124	1.54352	-0.232025	1.35495	-4.04424	0.00603422	0.0612828	-2.552	CD44
4619	-1.28377	-1.23669	-1.11084	-1.01499	-0.855607	-1.00992	-1.32855	-0.988554	-1.03432	-1.14202	0.103344	-1.10053	2.03687	0.0852932	0.250254	-5.33029	TAOK3
4634	1.02934	0.958365	0.99851	1.56701	1.13551	1.81412	0.91969	1.16529	1.31922	1.33875	-0.0516815	1.22458	-0.313556	0.763919	0.877033	-7.17341	ARHGDIB
4642	1.51089	0.912431	0.489219	0.971578	0.604927	1.41494	0.639759	1.15993	0.900918	1.36891	-0.463037	0.99735	-3.92814	0.00692664	0.0636421	-2.75585	HLA-DRA
4645	-0.64422	0.974792	0.259682	0.94426	0.885117	0.503009	0.954183	0.667518	0.701529	-0.225907	0.447108	0.501996	1.97611	0.0929665	0.257939	-5.49365	FABP1
4657	-0.734435	-0.0701996	-0.156042	-0.257994	-0.0623632	-0.136715	0.0840963	-0.207263	-0.400874	-0.0756118	0.0313278	-0.20174	0.396634	0.704645	0.838896	-7.1357	DDAH1
4663	1.5465	1.0841	1.24455	1.17899	0.749022	0.538337	1.21342	1.40892	0.844203	1.32435	-0.274136	1.11324	-2.2976	0.0589956	0.206386	-4.98086	RPL23A
467	0.685193	0.86941	0.948436	0.986474	0.942412	0.938711	1.09988	0.710723	1.00634	0.694855	0.13347	0.888244	3.00759	0.022225	0.118406	-3.94434	OGDH
4670	0.439368	0.0535288	0.274781	0.155601	-0.135859	-0.0463824	0.31895	-0.117659	-0.135133	0.548378	-0.142562	0.135557	-4.30251	0.00447242	0.0522698	-2.12439	STX7
4681	0.0180162	0.258669	0.200951	-0.0255682	0.576667	0.198583	0.33223	0.0764833	0.239358	0.400344	0.0636225	0.227573	0.899041	0.401484	0.608627	-6.79201	RRAS2
4695	0.922024	0.963887	0.958448	0.948602	1.15161	1.00781	1.19789	1.08011	0.97592	0.971456	-0.036996	1.01778	-0.809761	0.447397	0.648765	-6.88434	GRN
470	0.815128	0.7057	0.525136	0.626765	0.394503	0.780724	0.816774	0.661917	0.67461	0.809131	-0.187071	0.681039	-2.74917	0.0315052	0.146448	-4.38502	AP2B1
4701	0.108175	-0.206263	-0.515536	-0.755	-0.12514	-0.584204	-0.123239	-0.571296	-0.461769	-0.528035	-0.0790115	-0.376231	-0.962822	0.370908	0.580794	-6.73411	PTGIS
4704	1.4449	1.23828	1.00775	0.86487	0.76902	1.01651	1.18997	1.67193	1.05558	1.57256	-0.483308	1.18314	-6.3119	0.000594537	0.0200503	-0.00745451	RPS6
4705	0.130534	0.263498	0.104206	-0.0440362	0.13576	0.168614	0.234438	0.246083	0.0923723	0.180787	-0.0868073	0.151225	-2.9112	0.0252892	0.129352	-4.06905	MAPK1
4708	1.04561	1.86264	1.56414	1.44135	1.17311	1.37568	1.85957	1.53258	1.26577	1.61151	-0.0229202	1.4732	-0.480617	0.646925	0.802709	-6.99721	LGALS3
4710	-0.860194	-0.657161	-0.810682	-0.665974	-0.654629	-0.75521	-0.715189	-0.802573	-0.58531	-1.05321	0.130538	-0.756014	3.10577	0.0195106	0.110314	-3.81965	SULT1A1
472	0.672933	0.801178	0.802126	0.960613	0.749022	0.828156	0.835664	0.650575	0.752421	0.793189	0.0291683	0.784588	0.834976	0.434062	0.638129	-6.46008	DCTN1
4720	-0.158128	0.19776	0.157469	0.196196	0.443574	0.377551	0.0665331	0.303934	-0.0618882	0.172654	0.00195815	0.169566	0.0206733	0.984142	0.992376	-7.24339	GBP2
4721	0.882597	0.760453	0.836291	0.501806	0.752704	0.547973	0.844892	0.597035	0.662845	0.776856	-0.0102446	0.716345	-0.140118	0.892913	0.946389	-7.23235	CAPNS1
4724	-0.158128	-0.149606	-0.395747	-0.490979	-0.254057	-0.281937	0.234438	-0.287259	-0.356953	-0.201566	-0.183134	-0.234179	-3.29606	0.0152162	0.0965217	-3.61135	CLIC4
4734	0.901607	1.05126	1.42466	1.57392	1.03906	0.23564	0.0939084	1.11548	0.650166	-0.00614111	0.646781	0.807956	2.65434	0.035882	0.155417	-4.52142	ORM1
4749	0.742385	0.980177	1.21239	3.77112	2.62166	2.35281	-0.7115	2.69751	2.671	1.55905	0.818853	1.78966	1.51368	0.178256	0.376298	-6.11776	S100A8
4752	-0.705071	-0.559396	-0.873638	-0.676364	-0.631052	-0.920824	-0.560871	-0.00753701	-0.540316	-0.968034	0.0447712	-0.64431	0.370539	0.723047	0.854102	-7.11124	H2BC3
4756	-0.290905	0.0513146	-0.141301	-0.157936	-0.0753612	-0.122364	-0.109469	-0.289558	-0.324296	0.123128	0.0672739	-0.133675	2.30412	0.0584564	0.205186	-4.78771	NDUFS3
4757	0.150019	-0.665731	-0.485253	-0.525133	-0.58058	-0.780016	0.131641	-0.732456	-0.69004	-0.859654	-0.159382	-0.50372	-1.00049	0.353716	0.565352	-6.69545	VSIG4
476	1.34157	1.46255	1.16675	1.03541	1.12731	1.36549	1.50817	1.23372	1.06736	1.41067	-0.223894	1.2719	-3.76415	0.00844618	0.0698395	-2.96114	UBA1
4777	0.612091	0.204815	0.0240075	0.106447	0.126202	0.407174	0.220778	0.469273	0.153208	0.399374	-0.312037	0.272337	-6.16845	0.000675537	0.0203666	-0.209935	ARPC1B
4784	0.448853	0.0148286	0.641497	0.24923	0.305901	-0.417997	-0.882439	-0.167671	-0.107016	0.111272	0.409936	0.0196458	2.97423	0.0232378	0.121838	-4.05764	SAA2-SAA4
4786	0.181245	-0.436354	-0.112828	-0.595693	-0.670836	-0.6696	0.133923	-0.458829	-0.572747	-0.615415	-0.152625	-0.381713	-0.74315	0.484009	0.678197	-6.93871	GPX1
4787	0.203225	0.417153	0.554353	0.280096	0.248689	0.689363	0.247796	0.255392	0.478416	0.137657	0.151973	0.351214	3.12518	0.0190175	0.108929	-3.72025	ADD1
479	1.62341	1.23466	1.09929	1.16025	0.81731	1.16335	1.27187	1.31748	1.10892	1.63627	-0.383759	1.24328	-12.0829	1.29988e-05	0.00355126	4.04291	HYOU1
48	2.2941	2.1408	2.1204	2.25607	2.05848	2.27173	2.14484	2.17526	2.15503	2.24885	-0.0925592	2.18656	-3.1788	0.0177242	0.10504	-3.68028	HSPA8
4800	0.779776	0.365732	0.33402	0.331481	0.106656	0.129161	0.684518	0.366863	0.14736	0.844911	-0.347291	0.409048	-8.1002	0.000142783	0.00996024	1.56729	ERP29
4803	0.168935	0.192419	0.394287	0.876522	0.320343	0.710846	0.41641	0.43237	0.461825	0.507561	0.00780898	0.448152	0.0569311	0.956352	0.978387	-7.24177	SNAP23
4814	0.828746	0.918352	0.969115	0.696779	1.03073	1.01218	0.88707	0.9791	1.09033	0.91118	0.0288323	0.932359	0.512617	0.625586	0.792686	-7.04401	SEPTIN2
4824	0.598352	0.149953	-0.108207	0.0370365	-0.0812962	0.11437	0.124743	0.102745	0.11119	0.418511	-0.240474	0.14674	-2.03589	0.0854117	0.250254	-5.40942	SEC24C
4828	0.977897	0.505948	0.294359	0.221968	0.185951	0.154677	0.687266	0.310593	0.198303	0.61623	-0.338802	0.415319	-6.07855	0.000732667	0.0203666	-0.26095	ERP44
4829	-0.624204	-0.408897	-0.692865	-0.654817	-0.419483	-0.761326	-0.545997	-0.158126	-0.40412	-0.471962	-0.00860453	-0.51418	-0.106148	0.918744	0.959088	-7.14586	EIF4A3
4835	-0.151303	0.172453	0.120351	0.0303593	0.163616	0.227269	0.145206	0.180512	0.272009	0.0946179	0.0423733	0.125509	0.718841	0.497866	0.686759	-6.95758	NDUFA10
4837	0.908264	0.985518	0.843303	0.952056	0.851309	1.30371	0.862254	1.04278	1.21418	1.50025	-0.140623	1.04636	-1.17475	0.282321	0.490544	-6.51616	CLTB
4838	0.485463	0.468354	0.630373	0.470995	0.194674	0.729674	0.504065	0.621356	0.74626	0.549154	-0.0786269	0.540037	-1.72064	0.133442	0.319773	-5.75386	PSME2
4842	-0.677743	-0.565061	0.0277182	-0.17589	-0.349787	0.560894	-0.844633	-0.581868	-0.214563	-0.84069	0.434693	-0.366162	10.2565	3.51342e-05	0.0069784	3.04855	EPB42
4843	0.928475	0.146127	0.677636	0.771566	0.378376	0.872451	0.671528	0.65627	0.758527	-0.148739	-0.169416	0.571222	-3.80848	0.00800202	0.0691745	-2.80665	FTH1
4847	0.266803	0.368469	0.497961	0.333629	-0.307157	0.294027	0.942303	0.16425	0.0497578	0.313507	-0.176052	0.292355	-1.00004	0.353919	0.565352	-6.70899	RAP1B
4848	0.257835	0.85658	0.748818	0.324995	-0.485112	0.547973	1.47174	0.125538	0.137004	0.647731	-0.255865	0.46331	-0.952868	0.375559	0.58498	-6.75507	RAP1A
4867	-1.13174	-1.01518	-0.726798	-0.804897	-0.626437	-0.743143	-0.834412	-0.869855	-0.746336	-1.17514	0.226133	-0.867394	7.81601	0.000175841	0.0104672	1.39765	NIPSNAP3A
4869	-1.26082	-1.17461	-0.943697	-0.985822	-1.16894	-1.36128	-1.18026	-1.18443	-1.10305	-1.29549	0.194307	-1.16584	3.18549	0.0175697	0.104829	-3.76544	SEPTIN8
4874	-0.80488	-0.500119	-0.551114	-0.687884	-0.695931	-0.812375	-0.166535	-0.530589	-0.556341	-0.737001	-0.0716395	-0.604277	-2.06915	0.081479	0.244203	-5.24308	CBR1
4877	-0.796562	-1.16316	-0.902702	-0.943587	-1.05578	-0.972676	-0.880005	-1.1351	-1.09595	-1.25601	-0.0365588	-1.02015	-0.491081	0.639906	0.801127	-7.08793	CARS1
4878	-1.81833	-0.950556	-1.96919	-1.33604	-0.04962	-1.80036	-2.07605	-0.342233	-1.59515	-1.82104	0.352792	-1.37586	1.25713	0.253033	0.458352	-6.40177	ITLN2
4882	-0.650055	-1.03471	-1.00294	-0.746502	-0.89147	-0.890343	-1.31845	-0.768944	-0.874836	-1.05751	0.00345841	-0.923576	0.0872352	0.933175	0.967753	-7.21773	MYO1F
4885	-0.0450863	-0.103058	-0.0552775	-0.0630217	0.159055	0.00835912	0.108335	0.0307836	0.0395401	-0.0315837	-1.86232e-05	0.00480457	-0.000521232	0.9996	0.99994	-7.21825	ATP6V1E1
4886	0.648684	0.395234	0.303921	-0.185049	-0.273353	-0.0788461	0.429136	0.452609	0.239358	0.259483	-0.234086	0.219118	-1.17954	0.280545	0.488269	-6.51955	RPS16
489	1.503	0.735211	0.734744	0.77381	0.823924	0.654678	0.266383	0.830267	0.870559	0.599903	0.00822157	0.779248	0.0771148	0.940909	0.97117	-7.24022	MYH10
4897	-0.497372	-0.656506	-0.680025	-0.628591	-0.441015	-0.702542	-0.668046	-0.599865	-0.699941	-0.524147	-0.0128488	-0.609805	-0.338595	0.745848	0.868232	-7.16106	SH3BP1
4898	-0.485897	-0.229693	-0.445985	-0.300366	-0.283221	-0.444264	-0.299867	-0.161928	-0.185478	-0.454272	0.118481	-0.329097	2.74763	0.0315718	0.146448	-4.26893	CKMT1A
4902	-0.746223	-0.877836	-1.22185	-0.907836	-0.896096	-1.04935	-0.96596	-1.00166	-0.965919	-0.82834	-0.0183484	-0.946106	-0.537271	0.609406	0.778314	-6.96251	SEC23IP
4912	-0.0745616	-0.0313191	0.12984	-0.0905277	-0.374275	-0.0744256	0.0741226	-0.264687	-0.0902642	-0.101846	0.0157485	-0.0897943	0.161163	0.876979	0.939877	-7.22871	COPS4
4915	-0.587928	-0.431697	-0.744485	-0.546797	-0.48388	-0.227178	-0.498902	-0.58901	-0.434042	-0.38157	-0.0854355	-0.492549	-1.05454	0.330156	0.544277	-6.65375	RABGAP1
4922	0.499298	0.32323	0.126693	0.427605	0.256615	0.644214	0.138462	0.621356	0.159008	0.40421	-0.240026	0.360069	-6.17596	0.000670994	0.0203666	-0.195162	CPNE1
4932	0.147883	-0.0891661	-0.00650391	0.180248	0.154463	0.224455	-0.0209533	-0.0322483	0.0811545	0.0453147	0.0145768	0.0684646	0.266319	0.798444	0.899525	-7.16715	TWF2
4937	-0.726968	-0.588224	-0.853462	-0.528951	0.0865027	-0.318981	-0.798343	-0.29418	-0.40412	-0.535881	0.0368211	-0.496261	0.229844	0.82545	0.912791	-7.21334	GRIPAP1
4938	0.412901	0.0490929	-0.161034	0.0789053	-0.367037	-0.341575	0.147438	0.552241	-0.0698778	0.354196	-0.486233	0.065525	-8.93303	8.02363e-05	0.00831427	2.15154	RPL9
4942	-0.564397	-0.399995	-0.122175	-0.194333	-0.04962	-0.0991076	-0.343336	-0.50793	-0.227051	-0.159873	0.151328	-0.266782	1.35052	0.22306	0.424993	-6.31592	RAD23A
4943	0.173064	-0.0139363	-0.0767864	0.0168041	-0.0371219	0.186756	0.0766315	0.0857917	0.00254323	-0.0260494	-0.134636	0.0387696	-3.5064	0.0116318	0.085083	-3.30997	PSMC4
4945	0.605786	0.585101	0.669785	0.882273	0.536967	0.990073	0.818248	0.834635	0.681438	0.725312	-0.122821	0.732962	-4.28111	0.00458303	0.0526797	-2.123	RP2
4948	-0.0308364	0.220415	0.539916	0.0726299	0.240666	-0.0359017	0.260867	-0.0595349	0.0186415	-0.087592	0.155677	0.113927	4.22044	0.00491367	0.05497	-2.23867	SUCLG1
4977	-0.85214	-0.553779	-0.563441	-0.413087	-0.259263	-0.584204	-0.565188	-0.689458	-0.548282	-0.647285	0.197127	-0.567613	2.89067	0.0259985	0.132012	-4.18241	ATP9A
4981	1.14479	0.260283	0.422361	0.256479	0.29113	0.148389	-0.00355832	0.19302	0.268319	0.147643	-0.0162568	0.312886	-0.154789	0.881798	0.94168	-7.22987	AMBP
4985	-0.53307	-0.526399	-0.436543	-0.305854	-0.612787	-0.300203	-0.491823	-0.550636	-0.615543	-0.447325	0.000447516	-0.482018	0.0121321	0.990693	0.994496	-6.78026	TTC1
4991	-0.813306	-0.091921	-0.367165	-1.03247	-0.716728	-0.702542	-0.446831	-0.697841	-0.304288	-0.747757	0.169815	-0.592085	1.04026	0.336253	0.550423	-6.66842	HSPA12A
4997	-0.179044	-0.0139363	-0.117484	-0.0825543	-0.144563	-0.115302	0.136197	-0.117659	-0.075931	-0.0638431	-0.0130366	-0.0774119	-0.371138	0.722623	0.854083	-7.16516	NAPG
5	3.00638	3.30797	3.04337	2.5363	2.61647	3.10021	2.81458	3.13284	2.98461	2.28426	-0.0227225	2.8827	-0.110305	0.915577	0.957215	-7.23664	ANXA2
50	-1.07289	-1.31953	-1.15388	-1.1037	-0.756677	-1.04558	-0.780568	-1.27827	-0.874836	-0.899282	0.0077746	-1.02852	0.0793509	0.939199	0.97117	-7.24001	DPYSL2
5006	-1.91384	-1.47552	-1.43764	-1.74097	-1.59172	-1.70588	-1.30362	-1.76729	-1.76959	-1.78157	0.082054	-1.64876	2.32583	0.0566983	0.20124	-4.83943	RHOA
5010	0.132729	0.140345	0.169365	0.124205	0.194674	0.208763	0.19662	0.219532	0.243205	0.0286001	-0.00763824	0.165804	-0.235751	0.821058	0.910021	-7.15235	PSMA3
5020	0.089716	-0.0701996	0.172304	-0.419573	-0.224493	-0.0877756	0.184169	-0.344728	-0.139562	-0.339118	-0.0195491	-0.117926	-0.149309	0.885947	0.943379	-7.23024	ENAH
5021	-0.282539	-0.193242	-0.362296	-0.0630217	0.240666	0.0661441	-0.363703	0.121792	-0.00656448	0.382664	-0.0675016	-0.0460099	-0.384678	0.71305	0.845762	-7.15471	HNRNPL
5027	-1.21721	-1.1166	-1.253	-1.07225	-0.859983	-0.944631	-1.23661	-0.792792	-0.784698	-1.23994	0.0251114	-1.05177	0.226923	0.827625	0.914628	-7.19901	NUMA1
5052	0.755928	0.611065	0.511697	0.201429	0.334471	0.27338	0.564056	0.968473	0.44769	0.73124	-0.314139	0.539943	-7.94059	0.000160375	0.0101683	1.44302	RPL17-C18orf32
5055	-0.491609	-0.57654	-0.936674	-0.626819	-0.517992	-0.593703	-0.506064	-0.578326	-0.619972	-0.919314	-0.0590707	-0.636701	-0.942354	0.380519	0.590977	-6.72216	LARS1
5056	0.900268	1.74557	1.20687	1.22657	1.25008	0.919013	1.77318	1.38238	1.56697	2.09852	0.0211076	1.40694	0.262841	0.801008	0.900434	-7.09921	CRYAB
5060	-0.400746	-0.164858	-0.540871	-0.363323	-0.201774	-0.124734	-0.502798	-0.00149803	-0.10279	-0.24095	-0.083638	-0.264434	-1.06822	0.324395	0.53732	-6.61158	TRIM21
5062	0.567733	0.280905	0.383944	0.227007	-0.219557	0.402867	0.811585	0.0936695	0.0697521	0.682272	-0.322789	0.330018	-2.58798	0.0393245	0.165218	-4.61706	TPD52L2
5066	-0.385955	-0.404431	-0.442033	0.371175	-0.20337	0.0161014	-0.57465	-0.249323	0.129511	-0.293696	0.210068	-0.203667	1.4762	0.187752	0.387354	-6.14672	TSG101
5070	0.211037	-0.114388	-0.0990663	-0.203746	-0.521895	-0.148914	-0.159101	-0.0694351	-0.347893	0.0166454	-0.229845	-0.143676	-2.47662	0.0459039	0.179269	-4.77247	ICAM1
5073	0.407189	0.596768	0.552765	0.412501	0.316762	0.642706	0.618638	0.384906	0.541071	0.459662	-0.0196637	0.493297	-0.335199	0.74829	0.868232	-7.17792	ARHGDIA
5075	-0.491609	-0.436354	-0.62268	-0.00759005	0.106656	-0.186903	-0.779539	-0.410299	-0.144019	-0.651965	0.253007	-0.36243	1.56728	0.165453	0.36048	-6.04897	RAB25
5076	-0.405753	-0.494987	-0.413549	-0.199023	-0.283221	-0.325359	-0.429268	-0.540538	-0.333051	-0.30198	0.0673712	-0.372673	1.04605	0.333771	0.547647	-6.66249	TOLLIP
5077	-0.151303	-0.365551	-0.431101	-0.393995	-0.454991	-0.300203	-0.0480197	-0.201174	-0.356953	-0.363044	-0.194767	-0.306634	-3.59331	0.0104302	0.0784894	-3.19151	ATP6V1C1
5085	-0.740302	-0.754428	-0.748341	-0.692742	-0.490063	-0.385673	-0.834412	-0.792792	-0.704945	-0.269443	-0.0730438	-0.641314	-0.50602	0.629954	0.795331	-7.09776	CD163L1
5087	-0.988611	-0.417922	-0.424174	-0.123394	-0.150431	-0.129501	-0.25931	-0.438421	-0.207176	-0.471962	0.184176	-0.36109	1.23679	0.26001	0.464114	-6.45486	STX1A
5089	-0.21174	-0.317062	-0.357465	-0.185049	-0.255788	-0.192136	0.110706	-0.189159	-0.16214	-0.196803	-0.107688	-0.195663	-2.58175	0.039665	0.166118	-4.55759	CPVL
5104	-0.00595009	-0.559396	-0.598911	-0.43941	-0.48265	-0.368367	-0.871565	-0.391287	-0.36	0.0822393	-0.119784	-0.39953	-1.39726	0.209282	0.411862	-6.2385	FKBP15
5108	-0.969147	-1.10222	-1.14895	-1.27351	-1.48577	-1.64343	-1.05796	-1.63506	-1.52777	-1.63944	0.10067	-1.34833	0.515917	0.623406	0.790404	-7.09348	CRMP1
5109	-0.0364988	0.153757	0.198145	0.138656	0.323904	0.225863	0.0939084	0.0724543	0.138493	-0.000813145	0.131635	0.130787	3.13788	0.0187021	0.108438	-3.79151	CUL2
5112	-0.151303	1.00129	0.818926	0.725048	0.508195	0.0480429	0.930185	0.261527	0.382868	0.354196	0.465616	0.487897	5.51534	0.00124444	0.0271184	-0.831471	PRXL2A
5130	-0.31667	-0.612237	-0.872063	-0.611943	-0.510255	-0.508476	-0.632323	-0.66091	-0.619972	-0.464829	-0.111381	-0.580968	-2.98753	0.0228282	0.120864	-3.92675	VPS35L
5136	-0.943304	-0.962979	-0.879981	-0.945	-0.732775	-1.05504	-1.06451	-1.12708	-0.779086	-1.09113	0.195047	-0.958089	6.80433	0.000389796	0.0149347	0.475029	CACNA2D2
5137	0.145739	0.681603	0.473166	0.221968	0.497408	0.238407	0.289724	0.0656854	0.298484	0.285316	0.219948	0.31975	2.65433	0.0358827	0.155417	-4.52144	BSG
517	2.1639	2.56739	2.35821	2.58444	2.36791	2.69492	2.54384	2.51158	2.77453	2.22414	0.0722553	2.47909	0.823825	0.439923	0.642214	-6.85728	ANXA4
5177	0.418563	0.168756	0.518453	0.453252	0.43165	0.290204	0.145206	0.298175	0.317123	0.471092	0.0687048	0.351247	1.13215	0.298567	0.507807	-6.5716	SIRPA
5182	-0.400746	-0.0543691	-0.307926	-0.222974	0.316762	-0.192136	-0.162807	-0.156233	-0.0985896	-0.233386	0.136326	-0.15124	1.69278	0.13878	0.324752	-5.88331	ACSL5
5186	-0.254081	-0.417922	-0.586861	0.224493	0.0915999	-0.186903	-0.82436	-0.160024	-0.0579277	-0.127015	0.144573	-0.2299	0.801374	0.451896	0.652877	-6.89067	HNRNPUL2
5189	0.75927	0.454129	0.571554	0.420095	0.41024	0.558329	0.598874	0.731331	0.51132	0.572021	-0.167816	0.558716	-2.88245	0.0262884	0.1322	-4.19414	ARPC5
5191	0.479075	0.559086	0.585282	0.826592	0.542064	0.634348	0.712329	0.731331	0.380774	0.623206	-0.0704242	0.607409	-1.33863	0.226695	0.428407	-6.24793	UBE2L3
5192	0.0153966	-0.0188559	-0.17114	-0.180454	-0.00688951	0.125903	-0.272529	0.19527	0.0987019	0.151877	-0.132913	-0.00627214	-2.38355	0.0522844	0.193249	-4.85449	CAPRIN1
5195	-0.458067	0.0644888	-0.0552775	-0.0255682	0.724566	0.428302	-0.144501	0.187363	-0.130732	-0.0446786	0.0966396	0.0545896	0.71422	0.50053	0.687531	-6.94824	PFDN2
5199	-0.362028	-0.745372	-0.641937	-0.44819	-0.462094	-0.773728	-0.689827	-0.745909	-0.568609	-0.539839	0.0848893	-0.597753	2.48416	0.0454242	0.178288	-4.70687	CCDC22
5203	0.0461539	0.233976	0.560663	0.241903	0.0813653	0.0332012	0.312199	-0.247157	-0.0403803	-0.171195	0.244449	0.105073	2.11358	0.0765077	0.236158	-5.28042	AHNAK2
5205	-0.68776	-0.382546	-0.229871	-0.559495	-0.331034	-0.440448	-0.363703	-0.435556	-0.661157	-0.423566	0.0183374	-0.451514	0.311972	0.765069	0.877033	-7.10581	HIBCH
5207	-0.0141398	-0.36137	-0.324004	-0.547584	-0.213034	-0.331799	-0.390165	-0.327454	-0.548282	-0.105976	-0.163772	-0.316381	-1.94138	0.097659	0.265328	-5.54233	STAT5B
5212	0.150019	0.142278	-0.0385908	-0.185049	0.0276255	0.239787	0.35162	0.0177636	0.225067	0.097677	-0.141311	0.10282	-1.85145	0.11093	0.287565	-5.65836	ATP6V0D1
5222	-0.593947	-0.196473	-0.343191	-0.227867	-0.151906	-0.108313	-0.0449519	-0.236428	-0.169059	-0.144337	0.00345114	-0.221647	0.0478231	0.963328	0.981333	-7.24232	TBCB
5225	0.594065	0.63785	0.506581	1.47799	0.833722	0.981023	0.232505	0.746384	1.11621	0.380671	0.320169	0.750701	1.93694	0.0982759	0.266313	-5.53741	LGALS3BP
5226	-0.638438	-0.297873	-0.229871	-0.345565	-0.134419	-0.23834	-0.133777	-0.275878	-0.307112	-0.450789	0.0828159	-0.305206	1.19231	0.275848	0.482503	-6.49947	PPP1R7
523	1.02934	2.1552	1.46988	1.51276	1.93107	1.36034	1.50581	2.71384	2.37832	1.75303	0.25907	1.78096	1.1582	0.288544	0.496409	-6.49649	DES
5230	0.195319	0.619495	0.644247	0.42198	0.34487	0.505794	0.612466	0.372931	0.549342	0.455213	0.079186	0.472166	2.20761	0.0669791	0.220662	-5.13205	CYC1
5232	-0.574098	-0.759004	-0.710813	-0.546797	-0.197799	-0.491836	-1.11424	-0.607201	-0.494348	-0.342062	0.0889753	-0.58382	0.696922	0.510585	0.695516	-6.96556	DEF6
5233	-0.204331	-0.822436	-0.52717	-0.936563	-0.827858	-1.1024	-0.155418	-1.06255	-0.914451	-1.15387	-0.0283332	-0.770705	-0.142251	0.891296	0.945533	-7.23003	ENPP1
5235	1.2774	0.894338	0.841308	0.435032	0.634216	0.34773	0.988488	1.09507	0.6882	0.892909	-0.240624	0.809469	-1.38525	0.212749	0.413634	-6.26024	RPL15
5246	0.662375	0.490262	0.831234	0.46572	0.571835	0.446764	0.773177	0.481139	0.446737	0.577246	-0.0446381	0.574649	-0.989057	0.358867	0.570478	-6.64059	COX4I1
5249	-0.610965	0.388645	0.203745	-0.0591818	0.305901	0.195646	0.200713	0.0491577	0.0939602	0.0567706	0.18317	0.0824391	1.94816	0.0967254	0.263133	-5.53285	BCHE
5255	-0.182596	-0.23311	-0.235495	-0.294922	-0.0806341	-0.122364	-0.092684	-0.305877	-0.192636	-0.0716658	-0.000208167	-0.181198	-0.00740996	0.994315	0.997238	-7.12226	APPL1
5258	0.771651	0.320296	0.530102	0.263651	0.211777	0.234252	-0.641263	0.361618	-0.0102413	0.237577	0.0271404	0.227942	0.247413	0.812407	0.90669	-7.19629	GC
5261	-0.696357	-0.399995	-0.429555	-0.884146	-0.618819	-0.389189	-0.140905	-0.677075	-0.773519	-0.67102	-0.135477	-0.568058	-1.55458	0.168406	0.364329	-6.04118	ABCC1
527	1.52383	1.4574	1.82545	1.44552	1.20592	1.54651	1.59582	1.48778	1.37386	1.69163	-0.13496	1.51537	-2.72535	0.0325487	0.149636	-4.3479	HSPD1
5270	0.0920524	-0.348985	-0.393557	-0.4703	-0.421716	-0.436653	-0.263684	-0.404812	-0.516951	-0.19918	-0.214043	-0.336379	-4.60652	0.00318368	0.0426939	-1.8828	ERGIC1
5271	-0.357346	-0.386865	-0.229871	-0.426121	-0.450299	-0.368367	-0.20514	-0.641234	-0.564495	-0.479171	0.0129228	-0.410891	0.162306	0.876115	0.939432	-7.22752	CUL5
5277	0.84647	0.50373	0.745329	0.289317	0.130999	0.26148	0.44297	-0.0449517	0.515649	0.141955	0.13956	0.383295	0.706843	0.504802	0.690678	-6.9667	CA2
5281	-0.843198	-0.588224	-0.631165	-0.611078	-0.492553	-0.4756	-0.524013	-0.702072	-0.685142	-0.700664	0.0421235	-0.625371	0.700109	0.508723	0.695133	-6.96326	PPP5C
5282	1.27364	1.53762	1.65412	1.3755	1.07245	1.82841	1.37415	1.33637	1.524	1.55047	-0.0477596	1.45267	-1.23115	0.261973	0.466145	-5.9808	MARCKS
5283	-0.773114	0.0752683	-0.328582	-0.63932	-0.0967144	-0.455844	0.0536689	-0.0513943	-0.202296	-0.313188	0.101672	-0.273152	1.73367	0.131014	0.316301	-5.74897	LIMS2
5285	-0.705869	-0.965073	-1.06627	-1.46313	-1.69177	-1.13595	-0.963168	-0.848429	-1.23533	-1.169	-0.326659	-1.1244	-1.7835	0.122119	0.301977	-5.7606	DHX15
5288	0.0850178	-0.177321	-0.181414	-0.289522	-0.254922	-0.318981	-0.229541	-0.0513943	-0.237207	-0.168915	-0.091338	-0.18242	-1.25016	0.255407	0.460441	-6.43873	FARSA
5289	0.0360627	0.387319	0.301544	0.270748	0.361839	0.299091	0.420682	0.332935	0.347482	0.106771	0.0923304	0.286447	3.3724	0.0137923	0.094254	-3.36048	OLA1
5295	-0.60206	-0.880595	-0.721835	-0.628591	-0.896096	-0.880728	-0.848079	-0.909068	-0.746336	-0.666205	0.029857	-0.777959	0.696857	0.510623	0.695516	-6.97419	GYS1
5299	-0.520951	-0.305481	-0.325309	-0.345565	-0.454991	-0.291008	-0.299867	-0.476826	-0.309946	-0.350974	0.0325299	-0.368092	1.02686	0.342058	0.555147	-6.36388	SAMM50
5306	-0.168501	-0.526399	-0.191861	-0.524372	-0.684099	-0.917713	-0.144501	-0.260261	-0.60677	-0.375337	-0.146123	-0.439981	-1.20754	0.270334	0.474843	-6.45385	RPS19
5309	0.826496	0.798351	1.00622	0.852017	0.745319	1.00342	0.833514	0.726238	0.930003	0.793189	0.0668643	0.851477	1.3804	0.214163	0.413726	-6.2375	TFG
5318	0.436632	0.00775508	0.504867	0.293881	0.130999	0.183766	-0.706921	0.0560935	0.213151	-0.0223853	0.272579	0.109784	5.74832	0.000995027	0.0244894	-0.515186	SERPINC1
5319	-1.29754	-1.42703	-1.06842	-1.58974	-2.2548	-1.38424	-1.26574	-1.67873	-1.64012	-1.34672	-0.169647	-1.49531	-0.8597	0.421268	0.626808	-6.84111	CUL3
532	1.28854	1.75712	1.76292	1.67889	1.60801	1.76792	1.58553	1.53567	1.7832	1.81508	0.126557	1.65829	2.00063	0.0897899	0.255236	-5.45089	IMMT
5322	0.638725	0.73599	0.98676	0.759089	0.991259	1.1016	1.05177	0.678581	0.822371	0.798545	0.064387	0.856469	0.934655	0.384183	0.593536	-6.72133	HSPE1
5339	-0.626319	-0.268295	-0.521773	-0.273575	0.185951	-0.173999	-0.148118	-0.10178	-0.229576	-0.30756	0.0260816	-0.246504	0.212194	0.838614	0.919758	-7.2178	ABCB1
5342	-0.00866852	0.393921	-0.0427206	-0.0515667	0.0813653	-0.0591797	0.301929	0.236645	0.0480653	0.0420051	-0.0952249	0.0941795	-2.5218	0.0431054	0.17375	-4.64165	PTGES3
5344	-0.400746	-0.0188559	-0.151089	-0.123394	0.761819	0.358204	-0.358547	0.204193	0.235489	-0.572376	0.312995	-0.0065302	3.43435	0.0127434	0.0897614	-3.36493	AMY2A
5346	2.40707	1.71664	1.65412	2.6515	2.02046	1.47202	0.977267	2.08258	2.46126	1.75558	0.50777	1.91985	11.2355	2.02413e-05	0.00470498	3.43041	IGLL5
5347	-0.286709	-0.445769	-0.191861	-0.611943	-0.418369	-0.6696	-0.116315	-0.637367	-0.520791	-0.450789	0.0228536	-0.434951	0.261337	0.802116	0.900486	-7.19857	CYB5R1
5349	-0.0867375	-0.00662566	-0.2469	0.0303593	0.207544	0.202965	0.151877	-0.207263	0.235489	-0.116412	0.108634	0.0164295	1.39552	0.209781	0.411862	-6.19577	PAFAH1B1
5356	-0.701096	-0.588224	-0.747053	-0.451598	-0.435279	-0.448101	-0.938602	-0.197145	-0.42728	-0.695631	0.0274198	-0.563001	0.225935	0.82836	0.914916	-7.21436	RECQL
5370	0.660437	1.24547	1.04196	0.682831	0.910087	1.17368	1.12258	0.939285	0.915613	1.10528	-0.0582512	0.979723	-0.707266	0.504557	0.690678	-6.96638	SLC25A3
5374	-0.278396	-0.23311	0.0566325	-0.32826	0.0966573	-0.389189	-0.304546	0.0831453	0.0412536	-0.528035	0.214933	-0.178385	1.50238	0.18107	0.380702	-6.12229	ENPEP
5380	-0.0308364	0.333397	0.331756	-0.0630217	0.159055	0.360509	0.413545	0.2377	0.135512	0.202001	-0.0838885	0.207962	-2.62589	0.0373173	0.160508	-4.24597	AKR1A1
5384	1.07186	0.717825	0.751133	0.35682	0.348299	0.523166	0.867706	1.07097	0.708099	1.00751	-0.338818	0.742339	-2.66478	0.0353703	0.154477	-4.48986	RPS18
5388	-0.653728	-0.783167	-0.81354	-0.696654	-0.70279	-0.838747	-0.765306	-0.489096	-0.619972	-1.05065	0.02964	-0.741365	0.442731	0.672667	0.819581	-7.07341	SHMT2
5395	-0.928504	-0.455321	-0.620577	-0.357352	0.0813653	-0.246836	-0.777485	-0.189159	-0.293109	-0.547825	0.188876	-0.43348	1.42552	0.201329	0.404593	-6.21764	PANK4
5396	0.286106	0.58706	0.483914	0.58219	0.544598	0.481267	0.675268	0.3798	0.644456	0.694855	0.110943	0.535951	3.0837	0.0200881	0.111191	-3.85137	ERLIN2
5399	-0.882873	-0.494987	-0.33518	-0.62417	-0.353804	-0.491836	-0.246372	-0.581868	-0.536366	-0.584998	0.0934577	-0.513246	1.2219	0.265222	0.468802	-6.47186	GPD1L
5404	-0.770463	-0.0543691	-0.094546	-0.542878	-0.143833	-0.467628	-0.123239	-0.375408	-0.239769	-0.333268	0.188413	-0.31454	3.20325	0.0171664	0.1047	-3.71068	CHL1
5409	-0.713903	-0.745372	-0.745768	-0.574071	-1.00171	-0.888855	-0.759307	-0.764273	-0.741025	-0.929917	0.0552902	-0.78642	0.689125	0.515161	0.698455	-6.97993	ECPAS
5421	-0.0867375	-0.809083	-0.667446	-0.706534	-0.764212	-1.10445	-1.25889	-0.938542	-0.89436	-0.951641	0.0777054	-0.81819	1.08583	0.317104	0.529012	-6.59972	C6
5442	-0.649323	-0.814059	-0.729294	-0.950683	-0.799243	-1.11896	-0.527396	-0.975699	-1.09331	-0.685677	-0.0324527	-0.834364	-0.410983	0.694617	0.836138	-7.12061	MOGS
5443	0.17921	1.06553	0.914738	0.74404	0.791887	1.07045	0.971578	0.633196	1.03549	0.577989	0.274965	0.79841	6.85272	0.000374445	0.0149347	0.509012	NPTN
545	0.661407	0.749099	0.89489	0.628156	0.709046	0.64195	0.765194	0.746384	0.727442	0.725312	0.0034063	0.724888	0.0862969	0.933892	0.967753	-6.69171	ACADVL
5456	-1.75493	-1.93824	-1.57243	-1.36696	-1.58231	-1.90022	-1.70908	-1.85506	-1.65777	-1.97597	0.204145	-1.7313	3.19073	0.0174498	0.104829	-3.72077	FRK
546	1.67615	2.45376	2.18461	2.12619	2.3978	2.4037	2.45186	2.16321	2.18672	1.74404	0.147229	2.17881	3.11619	0.0192441	0.109417	-3.77819	ITGB1
5464	0.132729	0.906455	0.541537	0.611282	1.04728	0.81661	0.91154	0.673072	0.26088	0.187489	0.079922	0.608887	0.722725	0.495635	0.686213	-6.95232	CD151
5474	-0.12145	0.0401298	0.0808741	-0.0707673	0.0387349	0.0332012	0.0431771	0.0148358	-0.15302	-0.0775937	-0.012027	-0.0171879	-0.366596	0.725846	0.855345	-7.04516	GSS
5477	-0.208025	0.0900672	-0.19715	-0.144776	0.0865027	0.122628	-0.181683	0.302978	0.25713	-0.208776	-0.0298116	-0.00811036	-0.575851	0.584564	0.759099	-6.9523	PRMT1
5479	0.275648	0.0579349	0.100926	0.241903	0.294854	0.120984	0.0816182	0.0322149	0.24703	0.117226	0.0811551	0.157034	2.17574	0.0700656	0.224812	-5.18494	EEF1D
549	0.550715	0.64146	0.665822	0.719002	0.716852	0.703991	0.883114	0.751328	0.721054	0.531076	-0.00753714	0.688441	-0.169585	0.870619	0.937007	-7.20069	ACO2
55	2.83105	2.55301	2.57378	2.80413	3.23752	2.61648	2.40005	2.50061	2.50664	3.13913	0.113186	2.71624	1.13444	0.297673	0.507111	-6.54221	KRT10
5502	-0.186168	-0.382546	-0.481884	-0.598233	-0.439864	-0.429128	-0.506064	-0.393971	-0.369221	-0.360006	-0.0726891	-0.414709	-1.34315	0.225306	0.427468	-6.31313	CAMK2D
5519	-0.587928	-0.243468	-0.252682	-0.0668834	0.466787	-0.561028	-0.379441	0.398336	0.537735	-0.715995	0.532608	-0.140457	3.29202	0.0152958	0.0965217	-3.54023	GSTA1
552	1.14479	1.21995	1.17848	1.41141	1.91898	1.34199	1.47672	1.28476	1.30001	1.23357	0.127978	1.35107	1.82487	0.115181	0.29421	-5.66282	EEA1
5522	-1.30354	-1.04529	-0.844366	-0.507099	-0.238685	-0.894828	-1.22578	-0.741395	-0.680278	-1.09751	0.429564	-0.857876	3.65848	0.00961853	0.0750819	-3.09525	MGAM
5523	0.185298	-0.0891661	0.0943134	-0.305854	0.211777	-0.216199	-0.25931	-0.278139	-0.166745	0.164421	0.0759294	-0.0659604	0.974827	0.36536	0.575644	-6.70647	ESYT2
5526	-1.65441	-1.98139	-7.45058	-2.41671	-1.56714	-1.59479	-1.82432	-1.29237	-1.31899	-1.82376	-0.601879	-2.29245	-4.31163	0.00442613	0.0520195	-2.10671	HNRNPH2
5530	-0.290905	-0.479829	-0.362296	-0.656664	-0.697639	-0.731289	-0.0731377	-0.764273	-0.520791	-0.593548	-0.0154343	-0.517037	-0.149095	0.886109	0.943379	-7.23086	CAPZA2
5534	-0.581965	-0.553779	-0.446778	-0.880277	-0.632597	-0.713893	-0.368904	-0.719267	-0.955747	-0.853273	-0.0823583	-0.670648	-0.883277	0.409327	0.614337	-6.78903	PRKG1
5543	-0.12145	-0.209559	-0.26441	-0.242763	0.252664	-0.448101	0.460494	-0.141277	-0.229576	-0.584998	0.00781937	-0.152898	0.0715175	0.945189	0.972622	-7.2237	XPNPEP2
5545	-0.570848	-0.436354	-0.202485	-0.669734	-0.740036	-0.743143	-0.318802	-0.853722	-0.647155	-0.710845	0.125437	-0.589313	0.905842	0.398136	0.608078	-6.79935	ANTXR2
5550	-0.111797	-0.510505	-0.423409	-0.351433	-0.13012	-0.459749	-0.390165	-0.564339	-0.437448	-0.454272	0.0284321	-0.383324	0.901708	0.400169	0.608078	-6.76722	LRPAP1
5565	-1.76303	-1.01179	-1.38879	-0.954977	-0.65303	-1.4016	-0.95076	-0.689458	-0.287587	-1.73471	0.422717	-1.08357	2.02853	0.0863079	0.250789	-5.38156	CPS1
5568	-0.591265	-0.155664	0.0530909	-0.284164	-0.0727407	-0.0788461	-0.225405	-0.124839	-0.075931	0.00797327	0.0941259	-0.154779	0.748662	0.480904	0.674749	-6.93436	BAG2
5574	0.89285	-0.856175	-0.533527	-0.43941	-0.674127	-0.878529	-0.309261	-0.633521	-0.801812	-0.947971	-0.250056	-0.518148	-1.09774	0.31225	0.524681	-6.60578	PLTP
5575	-1.07996	-0.984224	-0.879981	-0.705539	-0.593563	-0.192136	-1.29875	-0.853722	-0.524652	0.169921	-0.0542813	-0.694261	-0.196858	0.850099	0.924808	-7.21299	MMP9
5576	-1.14891	-0.114388	-0.224296	-0.769041	-0.880049	-0.297124	-0.0121934	-0.864434	-0.615543	-0.50128	-0.028855	-0.542726	-0.321871	0.7579	0.874532	-7.11338	NDRG2
5588	-1.02676	-1.09069	-0.389201	-1.08605	-1.33732	-1.59053	-0.675798	-1.50334	-1.28918	-1.54346	0.284966	-1.15323	1.26529	0.25028	0.455291	-6.42195	ALDH1L1
5591	-1.45934	-1.38987	-1.364	-1.05873	-0.944256	-0.943823	-1.3599	-1.31094	-1.24402	-1.27725	0.0564226	-1.23521	0.473024	0.652044	0.806553	-7.11618	TNS2
5592	-1.56141	-1.03354	-1.17146	-1.36961	-1.10829	-1.29677	-1.11603	-1.4027	-1.42684	-1.43482	0.13712	-1.29215	4.14893	0.00533788	0.0585094	-2.34887	PPL
5593	-0.600701	-0.469915	-0.516423	-0.369348	-0.316603	-0.300203	-0.318802	-0.372797	-0.589549	-0.443879	-0.056527	-0.429822	-0.757073	0.476192	0.672269	-6.92767	PPP2CA
56	2.81725	2.226	2.30175	2.43804	2.05105	2.08303	2.46172	2.41835	2.19976	2.70194	-0.312596	2.36989	-6.75285	0.00040692	0.0149347	0.404824	HSP90B1
560	0.983818	0.689177	0.506581	0.790409	0.642969	0.81661	0.55843	0.644832	0.727442	0.701059	-0.0700332	0.706133	-1.15177	0.290991	0.498569	-6.53048	USO1
5603	0.0560905	0.194204	0.148395	0.0566824	0.163616	0.286359	0.257161	0.167768	0.198303	0.191478	-0.0283592	0.172006	-0.954363	0.374857	0.58498	-6.68727	OTUB1
5604	0.0707154	-0.0163915	-0.0427206	-0.0147242	0.198992	0.39417	-0.0121934	0.233469	0.0548107	0.143382	-0.151131	0.100951	-2.21474	0.0663085	0.219489	-5.15473	HNRNPDL
5606	0.0634442	-0.0543691	-0.141301	0.209205	-0.00688951	0.0406632	0.00213079	0.123043	-0.180747	0.0853555	-0.150136	0.0140535	-3.70381	0.00909503	0.0726214	-3.006	GRB2
5607	-0.0393487	-0.226294	-0.229871	-0.171357	-0.0010082	-0.297124	-0.0239017	-0.271379	0.0429628	-0.261551	0.0553069	-0.147887	1.67042	0.143211	0.328742	-5.78037	PSMD11
5609	0.953657	1.85845	0.583772	1.2974	1.37902	1.37315	1.04674	2.90663	2.29742	0.971456	0.0902877	1.46677	1.83549	0.113463	0.290795	-5.13086	H4-16
5631	-1.13793	0.274629	-0.379865	0.284722	-0.47048	-1.32896	-1.22149	-0.607201	-0.185478	-1.31806	0.919822	-0.609012	7.33276	0.000254332	0.0129771	0.886163	SAA1
5637	-0.621394	0.544637	0.306289	0.0501969	0.413342	0.518638	0.877799	0.107877	0.0939602	0.27135	0.0353603	0.256269	0.299333	0.774257	0.884141	-7.1924	CFL2
5640	1.63431	1.56011	1.67537	2.67494	2.06582	2.29774	1.50581	1.82854	2.49184	1.73885	0.290737	1.94733	1.16431	0.286231	0.494292	-6.53642	RPS27A
5652	1.14479	0.813055	0.829199	1.12114	0.776142	0.856182	0.960037	0.957675	0.67461	0.987722	-0.145106	0.912055	-2.67111	0.0350637	0.154294	-4.43291	RHOG
5655	1.02382	0.751386	0.640118	1.44135	0.924339	1.14933	0.156283	0.736386	1.87886	0.607051	0.402992	0.930892	5.18095	0.00173591	0.0321374	-1.05983	JCHAIN
5656	-1.15049	-0.970337	-1.11781	-0.918637	-0.641948	-0.805777	-1.15298	-1.0328	-1.01207	-0.914424	0.0592672	-0.971727	0.57334	0.586163	0.75976	-7.05908	GOLIM4
5658	2.13958	1.5167	1.34999	0.931953	0.995063	1.19388	1.46164	1.3785	1.23589	1.84684	-0.378014	1.405	-1.79725	0.119769	0.298638	-5.74098	TMED10
5659	0.438001	0.796934	0.738293	0.425735	0.697157	0.867071	0.753838	0.81699	0.63362	0.575757	-0.0737318	0.67434	-1.56172	0.166739	0.361096	-6.00107	RAN
5661	0.235793	-0.219549	-0.0990663	-0.247802	-0.410626	-0.0945518	0.0270907	-0.230071	-0.335994	-0.00436038	-0.230219	-0.137914	-2.40439	0.0507797	0.190038	-4.88194	CYRIB
5695	-0.415883	-0.637166	-0.541795	-0.625052	-0.514112	-0.410678	-0.460042	-0.719267	-0.468878	-0.726415	0.0092198	-0.551929	0.175073	0.866481	0.933888	-7.16122	DPP7
5697	0.0232238	0.383325	0.430155	-0.345565	-0.04962	-0.0400743	0.423513	-0.0811719	-0.144019	0.139093	-0.0544739	0.073886	-0.387265	0.711228	0.844911	-7.14037	MT-CO2
57	1.77898	2.09851	1.92565	1.89846	2.02307	2.05338	2.05336	2.07014	1.78181	1.88243	-0.0311525	1.95658	-0.864905	0.41861	0.62374	-6.80037	HSP90AA1
5713	0.735506	1.66412	1.55786	0.933725	0.618609	0.923992	1.53807	0.710723	1.18194	1.38015	0.165095	1.12447	0.878778	0.411585	0.616788	-6.82405	PRDX3
5716	0.569968	1.24189	1.60931	1.2032	1.15755	1.19388	1.0262	0.756236	0.934734	1.00751	0.378385	1.07005	5.52236	0.00123596	0.0271184	-0.735398	FABP5
5720	1.44779	1.16572	1.07094	1.01217	0.653747	0.729674	1.09524	1.65407	1.10892	1.39776	-0.390066	1.1336	-4.03622	0.00609157	0.0612828	-2.56179	RPL13
5722	0.0560905	-0.0596035	0.251992	0.280096	0.0761869	0.00640947	0.268211	-0.0354018	0.157563	-0.0352989	0.0892814	0.0966245	1.99268	0.0908077	0.255525	-5.43572	PSMA5
5724	1.39685	1.23101	1.40075	1.6042	1.55146	1.64469	1.97026	1.6844	1.26284	1.31948	-0.193434	1.5066	-1.60072	0.157907	0.349198	-6.0036	SOD2
5729	0.717093	1.18561	1.16081	1.34726	1.19113	1.28081	1.27534	1.04915	1.15502	1.18158	0.105988	1.15438	1.14879	0.292128	0.500108	-6.55347	RALA
5732	-0.664125	-0.167952	-0.176256	-0.203746	0.121371	-0.112964	-0.500847	-0.0828654	0.230298	-0.41693	0.282453	-0.197402	2.24887	0.0631899	0.212872	-5.0983	SYNM
5735	0.460847	0.276203	0.104206	-0.189675	0.0276255	-0.101397	0.41641	0.140316	0.124976	0.169921	-0.146242	0.142943	-1.57364	0.163991	0.358485	-6.03279	SNX3
5736	0.214908	0.347652	0.289522	-0.0515667	0.154463	0.224455	0.407775	-0.0562669	0.219796	0.172654	0.00839477	0.192339	0.0815209	0.937541	0.970478	-7.23981	PDHB
5740	0.959803	2.11859	1.55786	1.38919	1.47155	1.73475	2.19162	1.43446	1.50563	1.43576	0.0343517	1.57992	0.451884	0.666402	0.814795	-7.12789	CD9
5741	1.18921	1.24904	1.01686	1.14097	1.24752	1.26609	1.04167	1.3405	1.17863	1.28951	-0.0641574	1.196	-1.57834	0.16292	0.357262	-6.00866	EIF5A
5755	0.132729	0.358837	0.420397	0.570194	0.616349	0.514993	0.396066	0.468524	0.485664	0.279533	0.160495	0.424329	3.18467	0.0175885	0.104829	-3.73713	PSMA4
5761	1.00126	0.817884	0.614745	0.551793	0.597976	0.46473	0.804096	0.989563	0.596228	0.869341	-0.291523	0.730762	-5.80748	0.000941066	0.0237194	-0.512602	RPL18A
5762	0.0486524	0.23899	0.284647	0.24923	0.0813653	0.354731	0.224712	0.183946	0.355141	0.311295	0.0285601	0.233271	0.685005	0.51759	0.70084	-6.96093	TSN
5768	-0.775777	-0.309319	-0.384156	-0.227867	-0.323297	-0.151381	-0.116315	-0.435556	-0.391225	-0.512615	0.0668326	-0.362751	1.17701	0.281481	0.489491	-6.44816	ACOT7
5770	-1.50152	-1.44863	-1.65541	-1.63128	-1.45215	-1.36581	-1.55049	-1.43461	-1.40306	-1.21983	-0.0987524	-1.46628	-2.21757	0.0660437	0.218959	-5.08861	CAMK2G
5772	0.677676	0.438362	0.308648	0.442379	0.371812	0.463744	0.61556	0.477453	-0.0327218	0.369598	-0.187708	0.413251	-2.50482	0.0441355	0.176091	-4.70246	EEF1B2
5776	-0.934156	-0.0440243	-0.117484	-0.63752	-0.516696	-0.197409	0.151877	-0.447092	-0.335994	-0.223433	-0.0398235	-0.330193	-0.841032	0.430902	0.635717	-6.806	NCALD
5799	-0.151303	-0.209559	0.220247	-0.257994	-0.151906	0.129161	0.0188844	-0.273625	-0.324296	-0.218511	-0.0751434	-0.12189	-1.16593	0.285624	0.493822	-6.43008	PAICS
5800	-0.102286	0.00299653	0.154459	0.942516	0.41024	0.476445	-0.237898	0.279604	0.47017	0.184816	0.263628	0.258106	1.18462	0.278668	0.48581	-6.51388	STX3
5803	-0.597315	-0.794379	-0.728044	-0.578176	-0.771835	-0.653717	-0.867984	-0.70633	-0.757082	-0.597864	-0.035923	-0.705273	-1.01338	0.347978	0.559017	-6.68662	MAP2K2
5807	0.673885	0.381988	0.17814	0.32282	0.483668	0.639679	0.381105	0.478192	0.481143	0.760114	-0.211146	0.478073	-2.78705	0.029919	0.142575	-4.32168	M6PR
581	0.865139	0.912431	0.642874	0.912151	0.857588	0.943547	0.919067	0.868597	0.900918	0.73124	-0.0145585	0.855355	-0.298448	0.774903	0.884395	-7.15708	KTN1
5819	-0.539216	-0.0622365	-0.161034	-0.247802	-0.114596	-0.258333	-0.0358407	-0.137589	-0.183109	-0.296446	0.109149	-0.20362	2.9333	0.0245486	0.126397	-4.07718	CDH19
582	1.58958	1.1934	1.37589	0.808742	1.36415	0.976451	1.10906	1.16262	0.948736	1.1725	-0.101597	1.17011	-1.30906	0.235958	0.438989	-6.32028	COL6A1
5820	-0.896657	-1.07935	-1.05772	-1.37492	-1.3947	-1.08824	-0.901006	-1.14403	-1.1482	-1.15387	-0.16525	-1.12387	-1.38068	0.214081	0.413726	-6.28438	PI4KA
5826	-0.0991464	-0.353087	-0.0680933	-0.0219342	-0.341825	-0.202724	-0.0993422	-0.312993	-0.284842	-0.129156	-0.0064965	-0.191314	-0.127395	0.902573	0.952232	-7.20916	IST1
5850	0.983818	0.303919	0.0909807	0.14151	0.130999	0.0517025	0.447059	0.36074	0.0971249	0.649735	-0.437275	0.325759	-8.0544	0.000147594	0.00996024	1.49531	LRRC59
5855	-0.436632	-0.239997	-0.207867	-0.16238	0.181545	-0.0154199	-0.639628	-0.107031	0.0429628	-0.0775937	0.156568	-0.166204	0.952313	0.375819	0.58498	-6.75561	OLFML3
5857	-0.503187	-0.721818	-0.318814	-0.0786025	0.327446	-0.504277	-0.159101	-0.115876	0.455264	-0.781108	0.402202	-0.240007	2.66227	0.0354922	0.154687	-4.45608	LCT
5860	1.05095	0.586081	0.136087	-0.102667	-0.273353	0.07853	0.328937	0.565346	0.310192	0.97556	-0.455731	0.365566	-1.63346	0.150833	0.339198	-5.96225	DDOST
5862	-0.57671	-0.317062	-0.460421	-0.32826	-0.213846	-0.306404	-0.463696	-0.284967	-0.388039	-0.531946	0.0776625	-0.387135	1.71158	0.135156	0.320957	-5.843	SH3GL1
5866	-0.700303	-0.853517	-1.01668	-1.2269	-1.00445	-0.93421	-0.857364	-0.995074	-1.0311	-0.976384	-0.141442	-0.959599	-2.28485	0.0600641	0.207148	-5.05048	MAP1S
5868	-0.31667	-0.328851	-0.26441	-0.387749	-0.301554	-0.325359	-0.254966	-0.418613	-0.295887	-0.457773	0.031357	-0.335183	0.909411	0.396387	0.607058	-6.77407	RAB34
5881	1.32088	1.24547	1.01987	0.677687	0.676847	0.845112	1.08584	1.52636	1.07124	1.29206	-0.330739	1.07614	-2.46109	0.0469094	0.180394	-4.76872	RPL11
5890	1.85554	0.388645	0.65916	1.03236	0.583848	1.58826	1.22482	0.868597	0.915613	0.117226	-0.53824	0.923406	-3.706	0.00907049	0.0726214	-3.00149	FTL
5894	-0.645674	-0.739403	-0.718139	-0.8212	-0.825772	-1.04277	-0.685408	-0.956865	-0.929564	-1.21544	0.0911582	-0.858024	0.930462	0.38619	0.594489	-6.76516	ITGA3
5898	-0.0929123	-0.949531	-0.37702	-0.933774	-0.163079	-1.03625	-1.03557	-0.880828	-1.1734	-0.680756	0.00486879	-0.732313	0.0562503	0.956874	0.978387	-7.15424	COL5A2
5906	0.143589	0.614825	0.721558	0.435032	0.547122	0.54971	0.929572	0.318123	0.614428	0.49338	0.119861	0.536734	3.63349	0.00992124	0.0768048	-3.03357	UCHL1
5907	-0.57671	-0.734225	-1.03892	0.641903	-0.884594	-0.0922855	-0.870369	-0.383301	0.059827	-0.54382	0.253907	-0.442249	1.52293	0.175983	0.374524	-6.05449	GCA
5909	2.15331	1.14521	1.75148	1.72722	1.80596	1.36805	-0.290617	1.13807	1.44964	1.38015	0.419759	1.36285	2.83812	0.0279133	0.136118	-4.25303	AHSG
5915	1.12613	0.377962	0.279733	0.135791	0.126202	0.614958	0.500344	0.350112	0.333031	1.14134	-0.478341	0.49856	-3.7263	0.00884697	0.0714589	-3.01417	HM13
5918	0.10361	-0.74913	-0.597898	-0.510072	-0.618819	-0.819039	-1.17827	-0.664915	-0.801812	-0.721185	-0.0254144	-0.655753	-0.485039	0.643954	0.801901	-7.08612	C8A
5922	-0.54542	-0.683216	-0.7318	-0.618029	-0.809319	-0.648505	-0.703282	-0.755029	-0.790356	-0.695631	-0.056777	-0.698058	-0.972239	0.36655	0.576415	-6.73635	RAB32
5924	-0.385955	-0.427073	-0.0767864	-0.516056	-0.595022	-0.570202	-1.03872	-0.396665	-0.36306	-0.872604	0.240959	-0.524215	3.74546	0.00864153	0.0706175	-2.90001	LRG1
5927	1.31736	0.773821	0.6711	0.699285	0.658008	0.774551	0.790377	0.900931	0.822371	1.15398	-0.256211	0.856179	-3.08801	0.0199739	0.111191	-3.89693	TMED2
5928	-0.12145	-0.939371	-0.421882	-0.498259	-0.791293	-0.901611	-1.20053	-0.843177	-0.637975	-0.79843	0.141292	-0.715398	1.91049	0.102029	0.2726	-5.58543	SERPIND1
5930	-0.29938	-0.137655	0.0671377	0.0851231	-0.0371219	-0.112964	-0.0731377	-0.367606	-0.187856	-0.30756	0.198832	-0.137102	2.48438	0.0454102	0.178288	-4.76653	AK2
5933	0.692624	1.16572	1.1548	0.99218	0.915826	1.48287	1.236	0.939285	0.618904	1.00751	0.0608013	1.02057	1.68707	0.139899	0.326214	-5.64596	CD47
5941	-0.944456	-0.696991	0.0012655	-0.668792	-0.485112	-0.743143	-0.767319	-0.82257	-0.665888	-0.98872	0.243544	-0.678172	6.76363	0.000403266	0.0149347	0.449538	PC
5964	-1.37341	-1.58482	-1.75316	-1.36696	-1.17962	-1.35231	-1.68111	-1.43966	-1.477	-1.58973	-0.00565027	-1.47978	-0.0648423	0.950296	0.975476	-7.24122	MACF1
5973	-0.0479743	0.263498	0.284647	0.201429	0.0657048	0.142041	0.301929	0.002996	0.0412536	0.0743843	0.101663	0.132991	2.10369	0.0775871	0.237995	-5.27906	F11R
5975	0.199284	0.211794	0.145341	0.33577	0.337956	0.373049	0.1201	0.332935	0.196938	0.114256	-0.00242451	0.236742	-0.0461314	0.964625	0.981515	-7.24241	PSMB8
5976	-0.0393487	-0.286624	-0.186615	0.481422	0.334471	0.0607649	-0.379441	0.182804	0.58304	0.37566	0.159006	0.112613	0.67245	0.525035	0.706961	-6.99211	LYZ
5988	-0.242256	-0.395589	-0.669714	-0.413087	-0.303416	-0.396275	-0.694279	-0.296504	-0.197449	-0.403854	-0.0271244	-0.401242	-0.620297	0.556688	0.735222	-6.89416	GSDMD
5989	1.11178	0.305425	0.0774684	0.163917	0.0105971	0.487007	-0.102699	0.81699	0.382868	0.91118	-0.471752	0.416453	-2.5773	0.0399101	0.166516	-4.63246	SEC11C
599	0.425573	0.116693	0.12353	0.00297228	-0.0559604	-0.0317549	0.328937	-0.030677	-0.0120871	0.180787	-0.144339	0.104801	-2.42685	0.0492085	0.185867	-4.82709	AP2A2
5991	0.692624	0.114683	0.132971	-0.0591818	0.172642	-0.00144639	0.206803	0.0336431	0.194198	0.266629	-0.117344	0.175357	-1.58328	0.161801	0.355413	-6.01785	SEC22B
5992	0.128333	0.0101214	-0.207867	0.354744	-0.0688297	-0.131897	0.236364	-0.124839	-0.263266	-0.178082	-0.0836566	-0.0245217	-0.847591	0.427499	0.632478	-6.81119	HSD17B11
5994	0.0707154	-0.729819	-0.536271	-0.633041	-0.587761	-0.685868	-0.309261	-0.710615	-0.715064	-0.524147	-0.17466	-0.536113	-2.04148	0.0847378	0.249327	-5.40152	MTDH
5998	0.319794	0.130594	0.0277182	-0.278849	-0.303416	-0.0194664	0.310499	0.058848	-0.0176541	0.24862	-0.278485	0.0476687	-3.18064	0.0176816	0.10504	-3.75832	PSMD13
6012	-0.357346	-0.776845	-0.797983	-0.393995	-0.395411	-0.399847	-0.864423	-0.282684	-0.366133	-0.30756	-0.111916	-0.494223	-0.870229	0.415904	0.621479	-6.83173	DOCK8
6021	1.49501	1.84857	1.88226	1.95955	1.87479	2.26372	1.82003	1.79999	2.20052	1.93686	0.119204	1.90813	1.14341	0.294198	0.502829	-6.52923	CALM1
6022	-0.108611	0.114683	-0.126901	-0.0591818	-0.104906	0.0714804	0.0298016	-0.100038	0.0378224	-0.223433	0.024387	-0.0469284	0.356995	0.732679	0.860474	-7.17097	PDGFRB
6035	-0.357346	-0.183643	-0.252682	0.00297228	0.145178	0.220212	0.464467	0.170103	0.176123	-0.258941	-0.0688809	0.0126442	-0.507244	0.629142	0.794786	-7.09437	FKBP5
6038	-1.01123	-1.03238	-0.716912	-1.03086	-1.10508	-1.14134	-0.903526	-1.09366	-0.979219	-1.11046	0.0572988	-1.01247	1.29731	0.239728	0.444149	-6.32549	PCCA
604	0.517701	0.684137	0.565354	0.618364	0.802176	0.839508	0.549319	0.584537	0.827894	0.551477	0.0846489	0.654047	1.61683	0.154387	0.344326	-5.90846	ATP2B1
6045	-0.329948	0.818571	0.696841	-0.149134	0.00482037	-0.0810674	0.749731	0.218448	0.0115328	0.464961	0.0668334	0.240476	0.404687	0.699009	0.836632	-7.1428	NEGR1
6047	-0.744526	-0.344909	-0.402363	1.50137	0.163616	0.0443632	-0.782633	-0.375408	0.997786	-0.430268	0.967967	-0.0372975	3.33314	0.0145055	0.095426	-3.53043	CEACAM5
6051	0.282639	0.573222	0.753439	0.115384	0.130999	0.26148	0.827018	0.20751	0.254619	0.268993	0.0161943	0.36753	0.106525	0.918457	0.959088	-7.23711	PCMT1
6054	-0.282539	-0.0313191	-0.0183432	-0.0786025	0.00482037	-0.101397	-0.0449519	-0.110555	-0.260615	-0.0484677	0.0666082	-0.0971971	1.55002	0.169479	0.365138	-6.02636	CD46
6060	-0.376278	-0.57654	-0.49547	-0.612809	-0.319463	-0.680401	-0.401082	-0.750453	-0.461769	-0.461292	0.0655474	-0.513556	2.17859	0.0697834	0.224812	-5.20646	HACD3
6063	-0.772229	0.875731	0.533391	-0.136142	0.130999	0.441686	1.0617	0.447219	0.6882	0.91118	0.10279	0.418174	1.53648	0.172701	0.370934	-6.02255	SCGN
6072	-0.776667	-0.521058	-0.476865	-0.820022	-0.267151	-0.799243	-0.743595	-0.452935	-0.64255	-0.661425	0.134771	-0.616151	1.46886	0.189663	0.389755	-6.16388	COL4A1
6073	-0.0745616	-0.404431	-0.151089	-0.16238	-0.0940066	-0.270031	-0.225405	-0.322599	-0.44431	0.242507	0.00735374	-0.190631	0.191725	0.853952	0.926591	-7.13944	FAM120A
6082	0.780583	0.45293	0.172304	0.550237	0.480885	0.52856	0.409222	0.726238	0.615176	0.849869	-0.138064	0.5566	-2.28751	0.0598398	0.207148	-4.99018	DNAJB11
6087	-0.0685584	-0.465014	-0.433428	-0.43941	-0.54177	-0.249691	-0.25931	-0.199157	-0.661157	-0.426909	-0.275918	-0.37444	-4.09256	0.00570102	0.0599323	-2.54843	ARPC3
6088	0.065877	0.136462	0.852204	-0.115027	-0.04962	0.0889672	0.266383	-0.165751	-0.00656448	-0.0775937	0.0251143	0.0995337	0.243121	0.815588	0.908041	-7.15286	BLVRB
6089	0.065877	0.223832	0.317994	0.261269	0.604927	0.354731	0.0188844	0.325569	0.284169	0.211075	0.128682	0.266833	1.59715	0.158696	0.350573	-6.00623	CACYBP
6090	-0.526982	-0.885219	-0.678871	-0.825931	-0.496306	-0.908465	-0.783668	-0.848429	-0.928176	-0.82225	0.0425107	-0.77043	1.3433	0.225262	0.427468	-6.01349	ATP13A1
6096	0.547257	1.5754	1.61509	1.49753	1.4954	1.52259	1.48901	1.1706	1.5077	1.27661	0.359488	1.36972	4.825	0.00251428	0.0389621	-1.62292	SOD1
6097	-0.282539	0.165039	0.303921	0.282413	0.547122	0.648719	0.145206	0.255392	0.0361005	0.470219	-0.00272986	0.257159	-0.0138644	0.989364	0.993639	-7.24353	MARCKSL1
6098	-0.083672	1.04156	2.07541	1.34726	0.898456	0.644214	1.01566	0.650575	0.597763	0.40421	0.679218	0.859144	4.9172	0.00228047	0.0364741	-1.45022	FABP4
6099	-0.219236	-0.888009	-0.940176	-1.07055	-0.74738	-0.861903	-0.576854	-0.891983	-1.00429	-0.816215	-0.205161	-0.801659	-4.22861	0.00486763	0.0547478	-2.31342	TBXAS1
6103	0.0436458	0.201297	-0.0767864	0.103441	0.159055	0.379791	0.0298016	0.406596	0.33078	0.0791084	-0.119767	0.165673	-2.08809	0.0793216	0.240241	-5.2916	PSMD12
6108	0.769194	0.371196	0.303921	0.882273	0.590951	0.566839	0.502827	0.667518	0.701529	0.580213	0.0192896	0.593646	0.336348	0.747463	0.868232	-7.11234	PLEKHO2
611	0.789393	0.758198	0.504867	0.710446	0.810627	0.729674	0.741431	0.868597	0.770581	0.73124	-0.0180778	0.741505	-0.467547	0.655749	0.80761	-6.60149	IQGAP2
6114	0.716203	1.63717	1.2995	0.685388	0.777911	1.1016	0.584969	0.81699	1.07894	1.39776	0.147025	1.00964	0.710939	0.502427	0.689232	-6.96337	TPSB2
6118	-0.307968	-0.128833	-0.00260706	-0.558695	-0.502609	-0.410678	0.315584	-0.778382	-0.602424	-0.342062	-0.0194472	-0.331867	-0.10345	0.920801	0.960756	-7.23748	NDRG1
6127	-0.474621	-0.542689	-0.316879	-0.645659	-0.679094	-0.48774	-0.343336	-0.66091	-0.548282	-0.516437	-0.0346747	-0.521565	-0.464947	0.657511	0.809126	-7.11638	ME1
6129	-0.794728	-1.00954	-1.19482	-0.878992	-0.880049	-1.01888	-1.18627	-0.797665	-0.819359	-0.899963	0.000827972	-0.948027	0.0147295	0.988701	0.993449	-7.18068	VAV1
6131	0.30987	0.42722	0.12353	0.277771	0.272181	0.523166	0.381105	0.267606	0.203739	0.49338	-0.17779	0.327957	-5.69451	0.00104717	0.0246144	-0.456784	ADGRE5
6136	-0.0898175	0.237323	-0.0104253	0.777163	0.355104	0.248004	0.122426	0.3798	0.362716	0.0759627	0.160401	0.245826	1.40918	0.205895	0.409657	-6.20814	CHMP2A
6138	-0.179044	-0.190026	0.12353	-0.17589	-0.126559	-0.24116	0.063982	-0.163837	-0.36	-0.280113	0.00711998	-0.152912	0.134613	0.89709	0.948793	-7.11608	DECR1
6140	-0.600022	-0.548211	-0.409051	-0.629479	-0.327154	-0.389189	-0.585007	-0.50793	-0.372322	-0.564091	0.0669012	-0.493246	0.974699	0.365419	0.575644	-6.73395	TIMM44
6141	0.583223	0.527723	0.392232	0.147181	0.159055	0.286359	0.642717	0.0684011	0.641583	0.979639	-0.0925377	0.442811	-0.651526	0.537595	0.718167	-7.00703	RPL19
6147	-0.381098	-0.222913	-0.258518	-0.0440362	-0.0859501	-0.0810674	-0.133777	-0.0794827	-0.107016	-0.261551	0.034536	-0.165541	0.48275	0.645491	0.801901	-7.11183	DPP3
6149	0.0180162	0.362983	0.0387193	0.0789053	0.327446	-0.0855321	0.167161	1.05231	0.30903	0.043662	0.0705727	0.23127	1.64347	0.148733	0.336188	-5.39639	SRSF2
6157	0.187314	0.116693	-0.207867	-0.0219342	-0.04962	0.130785	0.0840963	0.2492	-0.130732	0.241278	-0.252654	0.0599214	-6.5242	0.000494108	0.0169455	0.194859	EIF3H
6169	-0.872466	-0.559396	-1.00488	-0.47241	-1.02393	-0.72544	-0.44092	-0.956865	-0.647155	-0.391029	-7.76587e-06	-0.709449	-7.77561e-05	0.99994	0.99994	-7.2082	GOLM1
6173	0.959803	0.42597	0.588292	0.693004	0.47809	0.742806	0.88707	0.584537	0.493728	0.682272	-0.21472	0.653557	-3.10177	0.0196139	0.110599	-3.88301	RAP2B
6174	-1.26459	-1.21636	-1.11548	-1.08605	-1.04111	-1.26866	-1.16842	-1.11056	-1.16069	-1.27725	0.0997691	-1.17092	1.96662	0.0942267	0.259701	-5.49447	GPC4
6175	-0.666375	-0.767476	-0.875218	-0.595693	-0.81544	-0.653717	-0.63313	-0.812497	-0.611143	-0.454272	-0.0306433	-0.688496	-1.06983	0.323723	0.536632	-6.4207	RCN2
6176	-1.07571	-1.32134	-1.22185	-1.23337	-1.21277	-1.24421	-1.31099	-1.27231	-1.29387	-1.00686	-0.0337907	-1.21933	-1.1867	0.2779	0.485281	-6.47421	HLA-E
6178	-1.41257	-1.33227	-1.27971	-1.44811	-1.03821	-1.23918	-1.39295	-1.46415	-1.24075	-1.51033	0.155904	-1.33582	3.08359	0.0200909	0.111191	-3.86673	PRPSAP2
6199	0.459525	-0.0389125	-0.276363	-0.452966	-0.398641	-0.181712	-0.0358407	-0.0777977	-0.155289	0.444413	-0.410989	-0.0713583	-3.78626	0.00822137	0.0692733	-2.92792	AP1M1
62	1.69216	1.90704	1.69844	1.67297	1.61292	1.88861	1.76087	1.8804	1.61982	1.71768	-0.109876	1.74509	-3.28109	0.0155137	0.0965915	-3.63213	HSP90AB1
6202	-1.64077	-0.286624	-0.894492	-0.895888	-0.469275	-0.294059	-0.170287	-1.08015	-0.556341	-0.248601	0.067925	-0.653648	0.440557	0.67416	0.820906	-7.12812	CHGB
6204	-0.003243	-0.0139363	0.338524	-0.140445	-0.222021	-0.368367	0.236364	-0.0628189	-0.378566	-0.103908	-0.00285122	-0.0718416	-0.0258861	0.980144	0.989605	-7.192	AK3
6211	-1.06312	-1.17173	-1.30761	-1.07568	-0.941761	-1.20257	-1.20466	-0.982096	-1.07851	-1.17617	0.00957763	-1.12039	0.165542	0.873671	0.937773	-7.21045	WASHC5
6212	0.371815	0.0218265	-0.0595202	-0.0515667	0.126202	-0.050621	0.179962	0.0148358	0.174712	0.307963	-0.101064	0.103561	-1.49625	0.182616	0.382415	-6.14028	ARL8B
6230	-0.463538	-0.701881	-0.604001	-0.45365	-0.416147	-0.275958	-0.611702	-0.365025	-0.548282	-0.490134	-0.0866568	-0.493032	-2.02457	0.0867933	0.250789	-5.39553	NAP1L1
6243	-0.900958	-1.16458	-1.18174	-1.15571	-1.06174	-1.18039	-1.04507	-1.20022	-1.10305	-1.09477	-0.0375064	-1.10882	-1.04719	0.333281	0.547647	-6.66131	WDR91
625	0.405753	0.806794	1.31834	0.978239	0.74346	0.706055	0.933237	0.639039	0.74626	0.529481	0.258717	0.780665	3.32554	0.0146482	0.0960629	-3.50147	FASN
6254	0.0873711	0.132556	0.526796	0.161156	0.121371	0.0553422	0.564056	-0.0433506	0.123458	0.226347	0.0633545	0.19551	1.27231	0.247934	0.453341	-6.31521	RAB5B
6260	-0.29938	0.242311	-0.063792	0.103441	0.070967	-0.181712	0.296728	0.0533277	-0.0698778	-0.00258441	-0.0135551	0.0149429	-0.430206	0.681287	0.827192	-6.92007	NIPSNAP2
6261	-0.683889	-1.10481	-0.899405	-1.05539	-0.78344	-1.18731	-1.21724	-1.05106	-0.950002	-0.88581	0.0892246	-0.981837	2.14679	0.0729947	0.229631	-5.20533	CAD
6272	-0.651522	-0.0363716	0.0012655	-0.115027	-0.17292	0.0275497	0.296728	-0.322599	-0.0658715	-0.261551	0.134265	-0.130032	2.02498	0.0867433	0.250789	-5.39279	INPP5A
6273	-0.325492	-0.465014	-0.511999	-0.351433	-0.236999	-0.297124	-0.423525	-0.327454	-0.440871	-0.350974	-0.0640463	-0.373088	-1.24974	0.255549	0.460441	-6.43996	CBFB
6276	-0.702683	-0.870536	-0.516423	-0.693718	-0.664305	-0.403438	-0.575384	-0.914861	-0.656458	-0.584998	0.0655557	-0.65828	1.80162	0.119031	0.298128	-5.63041	EIF4B
6277	-1.02284	-0.937358	-1.23019	-0.940769	-1.11801	-0.916937	-1.18829	-0.732456	-1.06572	-0.853273	-0.111968	-1.00058	-2.86243	0.0270093	0.133263	-4.13303	EXOC2
6290	-0.0537891	0.0401298	0.284647	0.280096	0.198992	0.191216	0.244009	-0.0433506	0.0891857	0.128978	0.100163	0.136011	1.48639	0.185124	0.384206	-6.15279	STMN1
631	2.36785	2.52831	2.3796	2.73335	2.24359	2.55857	2.24909	2.50428	2.46126	2.02215	0.038684	2.40481	0.853614	0.424391	0.629217	-6.78552	ANXA1
6311	-0.334434	-0.677786	-0.559622	-0.552323	-0.366009	-0.653717	-0.459435	-0.697841	-0.564495	-0.508815	-0.00544673	-0.537448	-0.211389	0.839216	0.919758	-7.12531	PLOD3
6312	0.398525	-0.152628	-0.428784	-0.268341	-0.229467	-0.297124	-0.217217	0.181659	-0.224536	0.274869	-0.379101	-0.0963044	-4.65021	0.00303524	0.0424515	-1.80555	SRPRA
6314	-0.896657	-0.0728757	-0.66069	-0.0786025	0.885117	-0.483669	-0.630711	1.20667	-0.113404	-0.742357	0.432522	-0.158718	1.80783	0.117991	0.296679	-5.66857	CPA1
6315	-1.14575	-1.42069	-1.3745	-1.32852	-1.32374	-1.16449	-1.18829	-1.29237	-1.37082	-1.23429	-0.143343	-1.28435	-5.06107	0.00196283	0.0336577	-1.29924	EXOC5
6319	-0.715522	-0.828365	-0.92973	-0.719596	-0.353804	-0.696938	-0.996081	-0.668944	-0.628915	-0.647285	0.0399989	-0.718518	0.331326	0.751077	0.869537	-7.18096	ABCF1
6322	-0.250115	-0.146597	0.0530909	0.112418	0.0387349	-0.0810674	-0.144501	-0.146847	-0.0820375	-0.235898	0.168112	-0.0882819	2.43102	0.0489219	0.185743	-4.84352	COPS3
6328	-1.27028	-1.24628	-0.878389	-1.00875	-0.78344	-1.09934	-1.11068	-1.00831	-1.14062	-1.23994	0.133795	-1.0786	1.16395	0.286368	0.494292	-6.53682	TKFC
6329	-0.0960218	0.0513146	0.151434	0.188269	0.0966573	0.201508	0.19867	-0.0744402	-0.0539897	-0.0223853	0.0501686	0.0641016	0.731999	0.490333	0.681703	-6.94071	COPS2
6334	-1.12867	-1.7261	-1.56759	-1.66318	-2.22007	-1.69341	-1.28438	-1.53613	-1.58078	-1.1086	-0.427814	-1.55089	-8.98269	7.7641e-05	0.00831427	2.16657	ERAP2
6339	-0.838282	-0.663082	-0.756127	-0.57489	-0.360896	-0.593703	-0.71242	-0.664915	-0.490652	-0.705735	0.124893	-0.63607	1.39051	0.211224	0.412202	-6.27235	ITPR1
634	1.88849	1.78121	1.70843	2.73954	2.1523	2.38156	1.46418	2.20448	2.54	2.13401	0.172897	2.09942	0.80147	0.451845	0.652877	-6.88192	EZR
6340	-0.12145	-0.152628	0.0566325	-0.203746	-0.144563	-0.218927	0.00495543	-0.342233	-0.347893	-0.24095	0.0390439	-0.17108	0.66499	0.529491	0.71143	-6.92687	SLC1A5
6341	-0.175511	-0.202983	-0.0552775	0.241903	0.140486	0.0294388	-0.106074	0.444896	-0.128542	-0.139964	-0.0214962	0.00483722	-0.181154	0.8619	0.931097	-7.21292	SLC9A3R1
6350	-0.234492	0.0446267	0.0808741	0.161156	0.283617	0.0199393	0.142966	0.139097	0.245757	-0.150951	0.20951	0.0732591	3.83408	0.00775731	0.0684738	-2.85223	PEPD
6355	-0.30366	0.446899	0.291945	1.18512	0.547122	0.550577	0.277268	0.276625	0.9441	0.233854	0.490208	0.444985	2.72036	0.0327716	0.149683	-4.41605	CHP1
636	2.52221	2.10045	2.16946	2.34437	1.82032	2.15148	2.34338	2.19874	2.24321	2.67047	-0.229039	2.25641	-4.43581	0.00384675	0.0469566	-2.07341	P4HB
6361	0.395611	-0.25754	-0.270357	-0.457775	-1.15152	-0.588937	0.0270907	-0.332345	-0.157565	-0.0133119	-0.368214	-0.280665	-2.51561	0.0434781	0.174897	-4.70062	CISD2
6365	-0.474621	-0.657161	-0.532615	-0.466797	-0.609793	-0.719642	-0.406616	-0.58901	-0.675448	-0.397411	-0.0395864	-0.552911	-0.986261	0.360135	0.571894	-6.63707	SH3GLB2
637	1.18921	0.744503	0.166412	0.431328	0.497408	0.548842	0.803342	1.00327	0.625565	0.954783	-0.444171	0.696466	-3.67088	0.00947216	0.0747765	-3.07878	SAMHD1
6372	-0.866301	-0.995111	-0.823647	-0.907836	-1.01273	-0.895578	-0.610144	-1.1473	-1.08457	-1.14792	-0.0218361	-0.949113	-0.218611	0.833822	0.917989	-7.21079	GBE1
6375	-0.270189	0.177959	0.0459466	-0.166854	0.0276255	-0.179131	0.160658	-0.0244284	-0.113404	-0.482806	0.109846	-0.0824623	1.49013	0.184169	0.383746	-6.12882	SGCD
6376	-0.637719	-0.17106	0.100926	-0.606769	-0.0433409	-0.348174	0.0690736	-0.332345	-0.451241	-0.246041	-0.0105392	-0.266669	-0.153424	0.882832	0.942288	-7.17332	SLC25A1
638	2.37616	2.12421	1.90252	1.88988	1.89092	2.24605	2.16987	2.18121	2.18904	2.56982	-0.301979	2.15397	-2.59595	0.0388929	0.164823	-4.60556	CANX
6382	-0.551684	-0.510505	-0.445985	0.803401	-0.281415	-0.0255825	-0.679275	-0.362455	0.103411	-0.520281	0.329142	-0.247037	2.20992	0.0667608	0.220638	-5.1042	NCSTN
6392	1.1166	0.746805	0.732368	0.0912844	0.272181	0.211644	0.862254	0.756236	0.441954	0.675891	-0.249825	0.590721	-1.03295	0.33941	0.553362	-6.67588	RPS4X
6413	-1.27219	-0.866916	-0.934931	-1.14044	-1.03246	-0.761326	-0.657022	-1.08164	-0.874836	-1.13326	0.0270591	-0.975503	0.649467	0.538842	0.719372	-6.91675	STX2
6414	-1.07571	-0.965073	-0.896125	0.458624	-0.347787	-0.382176	-1.35456	-0.424214	-0.276672	-0.63344	0.346621	-0.589713	1.26823	0.249296	0.454292	-6.41854	FGR
6421	-1.04267	-1.45747	-1.23865	-1.0913	-0.941761	-1.08724	-1.16065	-1.29543	-1.18535	-1.06271	-0.0354301	-1.15632	-0.46975	0.654258	0.807507	-7.11872	PTPN23
6425	-0.0929123	0.863026	0.898546	0.196196	0.452376	0.519546	0.751377	0.135426	0.265848	0.383659	0.0607426	0.437309	1.16269	0.286842	0.494295	-6.34983	CD34
6428	-1.20331	-1.3939	-1.17402	-1.16348	-1.07079	-0.97775	-1.49442	-0.982096	-1.19649	-1.09386	-0.0638399	-1.17501	-0.739013	0.486349	0.6792	-6.94196	DOCK10
6432	-1.27028	-1.10093	-1.15388	-1.25092	-0.990879	-1.1381	-1.01703	-1.35638	-1.18535	-1.22203	0.104299	-1.16858	2.20879	0.0668675	0.220641	-4.48446	CRYL1
6439	-0.21174	0.0752683	0.0976284	-0.0630217	-0.081959	0.0975422	0.0562637	-0.0710993	-0.109139	0.0217951	-0.00570939	-0.0188462	-0.154771	0.881812	0.94168	-7.0855	TOMM70
6442	0.382333	-0.588224	-0.436543	-0.454336	-0.574892	-0.264156	-0.155418	-0.365025	-0.807612	0.00971675	-0.465638	-0.325416	-7.2549	0.000270416	0.0134693	0.834419	HCLS1
6445	-0.0308364	-0.0440243	0.166412	-0.513057	-0.412829	-0.25544	0.260867	-0.365025	-0.36306	-0.19918	-0.0908027	-0.175617	-0.569115	0.588859	0.76231	-7.06172	AKR7A2
6446	-1.64077	-0.876003	-0.484409	-0.919999	-0.603844	-0.75521	-0.20514	-1.07056	-1.00661	-0.726415	0.126853	-0.828895	0.689192	0.515121	0.698455	-6.97988	MAPT
6460	-0.705869	-0.951582	-0.580923	-0.839115	-0.65303	-0.73719	-0.743595	-0.89763	-0.773519	-0.656678	0.00411736	-0.753913	0.0752594	0.942327	0.97117	-7.22745	TNKS1BP1
6467	-0.410798	-0.711062	-0.401625	-0.507841	-0.313754	-0.421687	-0.481043	-0.574802	-0.465314	-0.318864	-0.0186506	-0.460679	-0.268229	0.797038	0.89887	-7.20243	OCIAD1
6479	-0.615811	-0.531784	-0.561529	-0.610214	-0.393266	-0.500104	-0.53835	-0.564339	-0.699941	-0.619876	-0.00343556	-0.563521	-0.0746175	0.942818	0.97117	-7.24043	IPO7
6481	-0.385955	-0.250466	-0.26441	-0.534333	-0.64352	-0.463677	0.0865642	-0.540538	-0.413951	-0.31602	-0.0729045	-0.37263	-0.926026	0.388322	0.596343	-6.77994	GOT2
6483	-0.352699	-0.441045	-0.355405	-0.618029	-0.472896	-0.287971	-0.348364	-0.467767	-0.656458	-0.310368	-0.177043	-0.4311	-3.23177	0.0165396	0.101469	-3.67064	ADRM1
6494	0.511624	0.912431	1.1548	0.483144	0.720721	1.02935	0.936274	0.661917	0.989122	1.04172	0.056235	0.84411	0.510699	0.626854	0.793348	-7.07512	PRNP
65	2.42135	2.13623	1.90794	1.97305	1.7124	1.88743	2.1992	2.23795	1.99325	2.54306	-0.395784	2.10119	-8.65478	9.67562e-05	0.00831427	1.96761	PDIA3
6503	-0.254081	-0.353087	-0.42112	-0.592322	-0.381594	-0.512701	-0.281506	-0.458829	-0.47246	-0.31602	-0.071437	-0.404372	-1.31572	0.233843	0.436785	-6.36267	PSMC6
6504	-0.766944	-0.297873	-0.680025	-0.660373	-0.27782	-0.309526	-0.489907	-0.543887	-0.509335	-0.584998	0.022957	-0.512069	0.396183	0.704962	0.838896	-7.15224	SLC8A1
6508	-0.724498	-0.982069	-0.997136	-0.702564	-0.729175	-0.743143	-1.0863	-0.732456	-0.746336	-0.872604	-0.0036328	-0.831628	-0.0598293	0.954133	0.977496	-7.22928	PLCG2
6510	-0.080621	-0.134701	-0.241172	-0.0746736	-0.0892948	-0.213482	-0.343336	-0.030677	-0.324296	-0.0957001	-0.0329183	-0.162795	-0.755253	0.477208	0.672269	-6.88546	BTN3A3
6513	-0.134549	-0.00905349	-0.0856028	-0.0365885	0.126202	-0.0722263	-0.395599	0.394168	0.0343742	-0.0352989	0.0413754	-0.0214173	0.407701	0.696905	0.836138	-7.12923	SRP9
6516	-0.0422111	-0.0543691	0.0530909	-0.222974	0.0603996	-0.325359	0.115421	-0.479873	-0.025147	0.566755	0.127474	-0.0354266	2.33042	0.0563339	0.200767	-4.94225	TGFB1I1
6521	-0.158128	-0.395589	-0.516423	-0.426121	-0.345794	-0.463677	-0.545298	-0.310612	-0.304288	-0.225907	-0.0567089	-0.369184	-0.855079	0.423638	0.62874	-6.84519	SEC61A1
653	1.19775	1.24547	1.39668	1.32775	1.18643	1.23253	1.27879	1.23372	1.22046	1.05274	0.0474302	1.23723	1.63619	0.150257	0.338782	-5.7211	PECAM1
6536	-0.509055	-0.313179	-0.094546	-0.461924	-0.435279	-0.294059	-0.221297	-0.38066	-0.40412	-0.282808	-0.0484798	-0.339693	-1.30761	0.236418	0.439243	-6.30931	SLC25A11
6539	-1.15049	-1.0806	-0.719369	-1.2487	-1.37017	-1.08425	-0.724511	-1.36995	-1.29387	-1.075	-0.0634409	-1.11169	-0.58717	0.577388	0.752115	-7.02456	LILRB1
6543	0.0127664	-0.689379	-0.477699	-0.696654	-0.555366	-0.60821	-0.133777	-0.656929	-0.790356	-0.879174	-0.191894	-0.547478	-1.37743	0.215031	0.414455	-6.27724	NNMT
6549	-0.957272	-1.29304	-1.12723	-1.35132	-0.972348	-1.25568	-1.10537	-1.22005	-1.335	-1.04639	-0.0945561	-1.16637	-2.6148	0.037893	0.162372	-4.50746	RASAL3
6558	0.058551	0.00775508	0.0012655	-0.263148	-0.153385	-0.0678491	0.0840963	-0.211353	-0.0902642	-0.118519	-0.0409907	-0.075285	-0.477747	0.648858	0.803677	-7.1145	CD55
6562	-0.385955	-0.656506	-0.648491	-0.510817	-0.349787	-0.4756	-0.687172	-0.444189	-0.58531	-0.31602	-0.0761068	-0.505985	-1.31697	0.233448	0.436438	-6.34472	VPS33A
6563	0.548411	0.155651	0.200951	0.447837	0.111598	0.938711	0.22667	0.42522	0.43326	0.839915	-0.316539	0.432822	-2.77488	0.0304192	0.144302	-4.33888	ICAM3
6564	-0.458067	-0.324898	-0.166067	-0.278849	-0.254057	-0.264156	-0.304546	-0.514327	-0.212092	-0.397411	0.19233	-0.317447	6.68408	0.000431153	0.0152877	0.443283	GPS1
6592	-1.16007	-0.972454	-0.748341	-0.880277	-0.819553	-0.855508	-0.737806	-1.03906	-0.807612	-1.13617	0.165387	-0.915685	4.72437	0.00280069	0.041044	-1.66127	TCIRG1
6613	-0.733601	-0.222913	-0.592857	-0.600783	-0.0826225	-0.322162	-0.560871	-0.19314	-0.486975	-0.580764	0.0360187	-0.437669	0.579922	0.581977	0.756209	-7.04787	CSRP2
6615	-0.747925	-0.51576	-0.60196	-0.518314	-0.40843	-0.603339	-0.632323	-0.599865	-0.388039	-0.866098	0.171984	-0.588205	4.26858	0.00464921	0.0531484	-2.26267	KANK2
6635	-1.35359	-1.70302	-1.50792	-1.41335	-1.34191	-1.55948	-1.69961	-1.74703	-1.55463	-1.7867	0.136224	-1.56672	2.38977	0.0518304	0.192867	-4.89057	HOOK3
6636	-1.03732	-1.52789	-1.47801	-1.27581	-1.92252	-1.76096	-1.11424	-1.16561	-1.51634	-1.24678	-0.292613	-1.40455	-2.33971	0.0556025	0.198499	-4.94369	GIMAP1-GIMAP5
6640	-0.97759	-0.830923	-0.666315	-0.885441	-1.06174	-0.805777	-0.343336	-0.764273	-1.1378	-1.01248	-0.129012	-0.848568	-2.86262	0.0270025	0.133263	-4.11224	GMPR2
6643	0.658493	0.550868	0.473166	1.30255	0.709046	0.828156	0.502827	0.872724	1.02728	0.707205	0.167749	0.763232	1.74964	0.128098	0.311585	-5.76175	GUSB
6648	-1.27795	-0.427073	-0.510238	-0.471706	-0.477754	-0.358194	0.110706	-1.1359	-0.593815	-0.313188	0.109223	-0.545512	0.985393	0.36053	0.571894	-6.67807	CHGA
6651	-0.877649	-0.790353	-0.859601	-0.775621	-0.460905	-0.708194	-0.600882	-0.832795	-0.773519	-0.67102	0.00815789	-0.735054	0.114368	0.912483	0.956586	-7.23611	ATP8A1
6658	-1.17801	-1.17896	-1.04929	-1.23771	-0.972348	-0.942212	-1.02161	-1.30159	-1.25504	-1.19605	0.057088	-1.13328	1.73179	0.131362	0.316601	-5.58813	ANK2
6659	-1.21546	-1.47552	-1.54861	-1.69238	-1.62079	-1.43772	-1.29875	-1.52025	-1.52942	-1.34805	-0.20825	-1.46869	-3.82	0.00789088	0.0688223	-2.89215	GBF1
6668	1.4273	1.04156	0.852204	0.635064	0.294854	0.340656	1.14873	1.44687	0.539405	0.954783	-0.520809	0.868143	-3.09385	0.0198202	0.11088	-3.84624	RPL35A
6670	-0.655203	-0.455321	-0.6529	-0.673514	-0.443324	-0.743143	-0.564466	-0.458829	-0.680278	-0.690635	0.0322455	-0.601761	0.899311	0.401351	0.608627	-6.3655	FARSB
6679	-1.35576	-0.219549	-0.276363	-0.573253	-0.511538	-0.309526	0.0690736	-0.778382	0.0361005	0.175376	0.198549	-0.374382	1.69987	0.137402	0.32348	-5.85872	PCSK1N
6681	-0.0745616	-0.152628	-0.186615	-0.153521	0.0442191	-0.297124	-0.159101	-0.247157	-0.187856	-0.0697015	0.065924	-0.148405	2.16724	0.0709129	0.225799	-5.18726	CNPY2
6685	-0.246174	0.781859	0.473166	2.89323	1.37339	1.52865	-1.07113	1.51215	1.53202	0.615529	0.827065	0.939269	1.66659	0.143985	0.329198	-5.9183	RETN
6688	0.411478	-0.282917	-0.2469	0.0973901	-0.354813	-0.579504	-0.379441	-0.310612	-0.321403	0.105264	-0.0422132	-0.186146	-0.340874	0.744212	0.867833	-7.17393	MZB1
6689	0.421376	0.403054	0.220247	0.0337061	0.145178	0.552308	0.401949	0.19302	0.321706	0.419454	-0.17818	0.3112	-1.98726	0.0915089	0.256609	-5.47714	DYNC1I2
670	1.78415	1.7937	1.53537	2.37142	1.73708	1.97862	1.72239	1.76691	2.19212	1.75175	0.210221	1.86335	2.15179	0.0724797	0.229391	-5.19702	PDCD6IP
6704	0.173064	-0.859736	-0.477699	-0.816502	-0.998986	-0.812375	-0.417836	-1.03142	-0.855846	-0.512615	-0.231692	-0.660995	-1.61221	0.155389	0.345422	-5.98644	CAPG
671	1.12138	0.460094	0.287089	0.400949	0.309541	0.363952	0.357948	0.590815	0.569597	0.771322	-0.223555	0.523269	-1.66809	0.14368	0.329198	-5.91629	COPB1
6711	0.177168	0.124673	0.751133	0.118337	0.279827	0.145222	0.382618	0.0643235	0.199666	0.225088	0.0171872	0.246806	0.59082	0.575086	0.750986	-6.82542	HSD17B10
6713	0.674835	0.40564	0.437852	0.229513	0.130999	0.221629	0.427735	0.807992	0.362716	0.55916	-0.285505	0.425807	-4.02389	0.00618101	0.0612828	-2.57445	RPL30
6716	-1.28964	-0.683216	-0.697601	-0.981328	-1.08927	-1.22922	-0.429268	-1.01502	-1.18435	-0.962774	0.121188	-0.956168	1.39453	0.210065	0.411862	-6.23061	GOT1
6718	-0.509055	-0.643549	-0.549239	-0.633041	-0.689143	-0.543049	-0.686289	-0.723635	-0.615543	-0.764224	0.0191221	-0.635677	0.322567	0.757397	0.874532	-7.1842	CD209
6722	1.02934	1.34172	1.39668	1.45379	1.205	1.32585	1.38868	1.30241	1.23894	1.19053	0.0822631	1.28729	1.71286	0.134913	0.320957	-5.83675	CDC42
6732	-0.186168	-0.275565	-0.191861	-0.0746736	0.348299	-0.139137	-0.318802	-0.167671	-0.183109	-0.175778	0.0697831	-0.136447	1.24248	0.258041	0.461781	-6.37708	YBX1
6736	1.0667	0.806095	1.16675	1.49367	0.734082	0.976451	0.495347	0.928006	0.875712	0.892909	0.153408	0.943572	3.87754	0.00736059	0.0655249	-2.71925	APOD
674	0.823484	0.478823	0.611861	0.6751	0.469631	0.516818	0.603089	0.457956	0.624828	0.529481	0.00533804	0.579107	0.0900369	0.931035	0.966739	-7.23897	PYGL
6740	0.48419	1.09768	0.792473	0.844993	0.542064	0.967214	1.46671	0.807992	0.740044	1.038	-0.144863	0.878136	-2.34658	0.0550687	0.197309	-4.94733	GLIPR2
6767	1.75252	1.84142	1.92039	2.01739	1.91898	2.31038	1.84488	2.1571	2.15988	1.79623	0.0175142	1.97191	0.595739	0.57199	0.749282	-6.82634	RAC1
6769	0.279153	0.395234	0.269788	0.531278	0.623107	0.505794	0.423513	0.352785	0.475678	0.433435	0.0551092	0.428976	0.62555	0.553448	0.731405	-7.02497	TPT1
6776	1.04561	2.3461	2.31121	2.00839	1.93405	2.35866	2.25668	1.70868	2.38997	1.64831	0.474492	2.00077	6.64402	0.000446021	0.0155513	0.300587	CAV1
6777	-0.080621	-1.22723	-0.136464	-1.01342	-1.37017	-1.50884	-1.47791	-1.29237	-0.976984	-0.747757	0.142162	-0.983177	0.697452	0.510275	0.695516	-6.96779	PON1
6780	0.448853	0.120695	0.383944	0.198818	0.0657048	0.0625628	0.391617	0.00150131	0.240642	0.360399	-0.0163905	0.227474	-0.278797	0.789273	0.892567	-7.19218	GSTK1
6785	0.152148	0.671366	0.367031	0.256479	0.668542	0.603849	0.469724	0.266597	0.297303	0.6239	0.0506898	0.437694	0.824042	0.439808	0.642214	-6.82739	PHPT1
6788	-0.31667	-0.455321	-0.409051	-0.222974	-0.172158	-0.23834	-0.479787	-0.244997	-0.132929	-0.258941	0.0280847	-0.293117	0.367298	0.725347	0.855345	-7.16676	VTI1B
680	0.16269	0.768655	0.521804	0.913975	1.73303	0.346556	0.516305	1.53874	0.957916	0.237577	0.526466	0.769725	2.71563	0.0329846	0.149683	-4.38052	MME
6807	-0.376278	0.208314	0.287089	-0.0945499	-0.192275	-0.00342483	0.429136	-0.187177	0.0531305	0.0217951	0.0818928	0.0145761	1.26937	0.248912	0.453988	-6.3983	GLO1
6808	0.451537	0.195985	0.214795	0.0436486	-0.0980726	-0.110635	0.315584	0.00597548	-0.190242	0.286467	-0.134416	0.111504	-1.01103	0.34902	0.559502	-6.69802	TECR
6809	-0.27428	-0.805787	-1.03277	-0.937962	-0.801246	-0.73719	-0.943976	-0.70633	-0.907689	-0.490134	-0.268812	-0.763737	-4.94599	0.00221254	0.0361611	-1.47663	SEC24D
6814	-0.858171	-1.1547	-1.27971	-0.937962	-0.893779	-0.841512	-1.28202	-0.969363	-1.01285	-1.12557	-0.0390736	-1.03556	-0.711342	0.502194	0.689232	-6.92488	ARHGEF2
6815	-0.144549	-0.0338404	-0.252682	0.00297228	-0.148959	0.353569	-0.13733	-0.156233	-0.369221	0.386634	-0.237747	-0.0499639	-2.26246	0.0619896	0.211209	-5.0452	CD48
6828	0.137095	-0.25754	-0.2469	-0.0515667	-0.740036	-0.235532	0.00495543	-0.482933	-0.341918	-0.304764	-0.124279	-0.251914	-0.696579	0.510786	0.695516	-6.9744	LAMP2
6831	-1.16007	-1.49408	-1.52119	-1.33604	-1.92591	-1.64114	-1.08801	-1.61016	-1.43687	-1.69991	-0.0755281	-1.49134	-0.496091	0.636559	0.80029	-7.10308	DCTN4
6832	-0.786538	-0.559396	-0.411296	-0.242763	-0.396486	-0.184303	-0.358547	-0.527305	-0.327202	-0.505037	0.121362	-0.429887	1.4989	0.181945	0.382159	-6.10184	ALDH1A3
6833	-0.083672	-0.0238127	0.126693	0.152806	0.0657048	0.0941254	0.206803	0.0818181	0.138493	-0.101846	0.0436508	0.0657111	1.57601	0.16345	0.357675	-5.88094	PSMA2
6835	0.578835	0.136462	-0.181414	0.0168041	0.260541	0.512247	-0.343336	0.340221	-0.139562	0.510854	-0.283702	0.169165	-6.13983	0.000693156	0.0203666	-0.179875	HLA-DPB1
6842	-0.941005	-0.790353	-0.423409	-0.897205	-0.884594	-1.17126	-0.61955	-0.903325	-0.84963	-0.866098	0.0783539	-0.834643	1.36888	0.217556	0.416402	-6.20383	ACAA2
6844	-0.62915	-0.703285	-0.455572	-0.709526	-0.40843	-0.72544	-0.309261	-0.714927	-0.619972	-0.680756	0.0483981	-0.595632	0.938451	0.382373	0.591922	-6.75489	PPM1F
6848	0.953657	0.614825	0.589791	0.462181	0.240666	0.191216	0.705273	0.982606	0.219796	0.963171	-0.455402	0.592318	-6.08755	0.000726707	0.0203666	-0.216935	RPL34
6854	-0.400746	-0.679139	-0.694046	-0.547584	-0.635699	-0.561028	-0.732072	-0.495316	-0.602424	-0.430268	-0.0761425	-0.577832	-2.76691	0.0307516	0.144893	-4.28374	NECAP2
6855	0.15427	0.0535288	0.744162	0.106447	0.35848	-0.348174	0.27185	0.328341	-0.257975	-0.0936638	0.186859	0.131727	1.57661	0.163314	0.357675	-5.90701	ASPN
6857	-0.685434	-0.404431	-0.453161	0.592515	0.198992	0.375303	-0.49503	-0.154345	0.459957	-0.555909	0.354195	-0.112154	1.18874	0.277155	0.484384	-6.50928	SDCBP2
6859	-0.30366	0.1613	0.291945	-0.102667	0.0387349	0.0697064	0.506532	-0.179307	-0.148505	0.097677	0.0366856	0.0431758	0.956893	0.373673	0.584248	-6.33353	ENO2
6860	0.175119	0.484567	0.769348	0.515063	0.500122	0.598224	0.612466	0.264573	0.383913	0.431588	0.191746	0.473498	4.77929	0.00264008	0.0399111	-1.51614	TBCA
6863	0.252395	0.399156	0.445455	-0.0553636	-0.0433409	0.266795	0.538902	0.140316	0.166191	0.545266	-0.147219	0.265577	-1.38722	0.212177	0.413087	-6.27639	DDAH2
6867	1.09213	0.54776	0.547978	0.377235	-0.10148	0.454808	0.68268	0.512733	0.592375	0.869341	-0.361973	0.557556	-4.09474	0.00568646	0.0599323	-2.51888	PTBP1
6869	1.26223	0.974792	0.927046	0.893632	0.971897	1.17026	1.01032	1.28699	1.22667	1.21668	-0.237693	1.09405	-4.70031	0.00287447	0.0417597	-1.75758	ARPC4
6873	-0.27428	0.0101214	0.0566325	0.185606	0.181545	-0.0656712	0.0243676	0.171267	-0.16214	-0.230884	0.111852	-0.0103435	1.12824	0.300094	0.509162	-6.57583	DNPEP
6890	-1.56741	-0.588224	-0.916069	-1.26438	-0.454991	-1.07437	-0.922761	0.14638	-0.483318	-1.08391	0.300498	-0.820906	2.19065	0.0686038	0.223518	-5.11057	H3-3A
6899	-0.0991464	0.0601268	0.33402	-0.284164	-0.111813	-0.202724	0.468414	-0.152462	-0.197449	0.151877	-0.0813527	-0.00333206	-1.07844	0.320148	0.533239	-6.56576	ATP5PO
6903	0.485463	0.875731	0.81685	0.749868	0.892561	1.18721	0.805601	0.731331	0.733772	0.771322	0.0581725	0.804971	1.01581	0.346904	0.558678	-6.63165	SH3BGRL
6905	0.0101254	0.728154	0.489219	0.219435	0.500122	0.435542	0.328937	0.409872	0.443871	0.268993	0.18174	0.383427	5.14041	0.00180916	0.0331997	-1.22873	MPZ
691	1.21034	1.3036	1.0605	1.57047	1.79497	1.96409	1.1136	1.6782	1.77763	1.38681	-0.0129537	1.48602	-0.0567937	0.956457	0.978387	-7.24178	KIF5B
6912	-1.35576	-0.313179	-0.508483	-0.922732	-0.669197	-0.855508	-0.956244	-1.06038	-0.576909	-1.14006	0.493138	-0.835845	11.9966	1.35803e-05	0.00355126	3.99967	HMGCS2
6919	1.16293	1.09768	0.805311	0.579211	0.752704	0.908942	0.829191	1.52323	0.838809	1.16021	-0.371459	0.965821	-5.32231	0.00150543	0.029871	-1.0098	RPL12
6929	0.572196	0.0557356	0.0530909	0.0133725	0.0603996	0.0425157	0.260867	0.14638	-0.0658715	0.00622523	-0.17696	0.114491	-1.97055	0.0937027	0.259294	-5.50146	PICALM
6930	-0.21174	0.428467	-0.0344881	0.529674	0.334471	0.100942	0.365766	0.383208	0.323985	0.296736	0.147169	0.251702	1.48337	0.185899	0.384669	-6.12562	AGR2
6937	0.348685	0.204815	0.236322	0.309617	0.268325	0.43657	0.312199	0.275629	0.381822	0.238813	-0.0358046	0.30128	-0.973918	0.365778	0.575776	-6.64599	MAPRE1
6941	0.828746	0.588037	0.58074	0.324995	0.276016	0.211644	0.603089	0.85606	0.681438	0.824701	-0.209932	0.577547	-1.81745	0.116396	0.295631	-5.67719	RPS15A
6945	-1.16007	-0.649996	-0.735578	-0.79689	-0.378447	-0.743143	-0.501497	-0.914861	-0.84963	-0.786832	0.135063	-0.751694	1.55016	0.169447	0.365138	-6.07116	VAT1L
70	2.411	2.02676	2.22687	1.95172	1.68674	1.94923	1.0314	1.67444	1.7491	1.81508	0.134773	1.85224	0.909992	0.396103	0.607058	-6.79551	TF
7005	1.79605	0.529862	0.868676	0.383242	0.154463	0.443722	1.10449	0.621356	0.415538	0.707205	-0.41279	0.70246	-1.86326	0.109091	0.284773	-5.651	CD14
7009	-0.658906	-1.0266	-1.07275	-0.795753	-0.980226	-0.973519	-1.02008	-0.969363	-0.825309	-1.15787	0.0164412	-0.948037	0.208924	0.84106	0.919758	-7.21679	EXOC7
7011	0.447506	0.414612	0.100926	0.158384	0.111598	0.568528	0.453813	0.33385	0.544391	0.737115	-0.237748	0.387072	-2.09542	0.0785017	0.238876	-5.32505	MAP2K1
7019	-0.141199	0.149953	0.398376	0.680264	0.434651	0.908942	0.208819	0.390815	0.304363	0.599184	-0.00254703	0.393417	-0.0163422	0.987464	0.993042	-7.23548	SPN
7022	0.432507	0.414612	0.504867	0.550237	0.302239	0.291481	0.557299	0.276625	0.347482	0.522254	0.0464931	0.41996	0.959407	0.372499	0.582848	-6.71972	DCTN2
7024	-0.777558	-0.422482	-0.521773	-0.136142	-0.241222	-0.197409	-0.703282	-0.19314	-0.135133	-0.67587	0.1835	-0.400401	1.37756	0.214993	0.414455	-6.28818	BUB3
7027	0.0180162	-0.0363716	-0.151089	-0.171357	0.106656	0.0462056	-0.112882	-0.00149803	-0.130732	-0.0334388	-0.0753377	-0.0466491	-2.08697	0.0794475	0.240241	-5.33706	EIF3F
7061	0.0486524	0.140345	0.0165189	0.174848	0.403991	0.243908	0.0614202	0.190763	0.118883	0.126059	0.0192233	0.152539	0.319539	0.759587	0.874874	-7.1853	ELOB
7068	-0.0929123	-0.559396	-0.582896	-0.504878	-0.278717	-0.455844	-0.57465	-0.533889	-0.440871	-0.493829	-0.058703	-0.451788	-1.81245	0.117222	0.296528	-5.66437	SCFD1
7069	-1.00868	-0.663082	-0.894492	-0.981328	-0.969744	-1.12953	-0.599352	-0.932544	-0.971798	-0.834486	-0.0393044	-0.898503	-0.904243	0.398921	0.608078	-6.72546	CPT1A
7075	-0.147917	-0.510505	-0.347913	-0.79689	-0.709722	-0.849173	-0.277001	-0.38066	-0.5523	-0.559987	-0.118078	-0.513207	-0.710328	0.502781	0.689265	-6.96407	RPS14
7085	-0.839262	-1.14912	-1.15886	-1.78348	-1.59172	-1.22922	-0.867984	-1.36995	-1.52942	-1.13714	-0.33898	-1.26562	-2.00405	0.089356	0.255236	-5.45436	FAM98B
7089	-0.769581	-0.75291	-0.719369	-0.649307	-0.654629	-0.309526	-0.423525	-0.728031	-0.60677	-0.63344	-0.0343032	-0.624709	-0.767461	0.470415	0.666288	-6.84888	STX4
7091	-1.59514	-1.43558	-1.38879	-1.43925	-1.33276	-1.4	-1.18426	-1.61016	-1.53605	-1.17309	-0.00146135	-1.40951	-0.0238815	0.981681	0.990679	-7.22139	REPS1
7121	0.250571	-0.484843	0.181037	-0.591481	-0.270688	-0.551978	-0.662085	-0.625896	-0.60677	-0.661425	0.0340392	-0.402356	0.256137	0.805954	0.901635	-7.16566	EFEMP1
7125	-1.28964	-1.19515	-1.10853	-0.985822	-0.781491	-0.929455	-1.54319	-0.807517	-0.950717	-1.20892	0.140792	-1.08004	1.4323	0.199461	0.402385	-6.20696	MYO18A
7129	-0.812364	-1.14221	-1.05139	-0.925476	-0.532419	-0.792773	-1.13793	-0.652971	-0.819359	-0.333268	-0.115494	-0.820016	-0.846426	0.428102	0.632478	-6.83857	MATR3
713	0.399977	0.888195	0.745329	0.873627	0.813977	0.833856	0.827743	0.821445	0.875712	0.455213	0.143968	0.753507	3.19856	0.017272	0.104733	-3.70387	DYSF
7135	-1.02154	-0.951582	-0.931459	-0.827119	-0.576309	-0.674979	-0.887335	-0.802573	-0.862118	-0.88581	0.045063	-0.842082	0.855726	0.423305	0.62874	-6.81619	CUL4A
7137	0.152148	0.118697	-0.0263633	0.0501969	0.0332039	-0.153856	-0.0763519	-0.0105769	0.0531305	0.423211	0.0186851	0.0563439	0.53832	0.608724	0.778314	-6.93819	SEC62
7145	-0.881825	-0.226294	0.367031	-0.345565	-0.368066	-0.825093	0.0510629	-0.817515	-0.304288	-0.624366	0.421537	-0.397492	6.07043	0.000738093	0.0203666	-0.229814	CA4
7147	-0.436632	-0.193242	-0.521773	-0.387749	-0.166091	-0.229951	-0.600117	0.147586	-0.130732	-0.403854	-0.0221105	-0.292256	-0.25622	0.805893	0.901635	-7.15573	SRSF1
7153	-0.539216	-0.174183	-0.520878	-0.381559	0.159055	-0.261238	-0.509348	-0.39937	-0.397643	-0.443879	0.132906	-0.346826	1.7506	0.127923	0.311585	-5.80535	EIF4H
7161	0.0283899	-0.309319	-0.321404	-0.591481	-0.49882	-0.812375	-0.0328338	-0.339747	-0.665888	-0.508815	-0.126064	-0.405229	-0.798098	0.453663	0.653057	-6.89414	RPL13A
7162	-0.0168929	0.266698	0.418427	0.377235	0.016323	0.682284	0.350027	0.14879	0.286575	0.688594	-0.0564544	0.321806	-0.740654	0.48542	0.678622	-6.84624	RANBP1
7165	0.863722	0.75895	1.02954	1.09654	1.21859	0.928934	0.898784	0.741404	0.776531	0.737115	0.147657	0.905011	1.60306	0.157391	0.348426	-6.00228	DCD
7166	-0.376278	-0.51576	-0.397945	-0.208502	-0.361915	-0.551978	-0.112882	-0.567808	-0.327202	-0.41036	0.0177935	-0.383063	0.561665	0.59363	0.767063	-6.98637	H6PD
7171	-0.0336614	0.1669	0.0314069	0.161156	0.29113	0.0313227	0.224712	0.204193	0.0343742	-0.0446786	0.0482587	0.106686	0.756149	0.476707	0.672269	-6.92841	SLC44A1
7177	-0.147917	-0.340857	0.398376	1.34726	0.549636	0.689363	-0.985873	0.256418	1.0314	1.45397	0.379199	0.425177	0.890221	0.405858	0.612282	-6.81368	CAMP
7182	0.489265	-0.0701996	0.154459	-0.0668834	-0.197799	0.262812	0.266383	-0.0369841	0.304363	0.0114557	-0.148581	0.111687	-1.10566	0.309056	0.520987	-6.60008	HEBP1
7186	-0.080621	-1.66527	-1.52119	-1.32603	-1.27207	-1.54745	-2.18076	-1.72929	-1.50034	-1.83197	0.0190586	-1.4655	0.139994	0.893007	0.946389	-7.23237	COMP
7187	-0.856155	-0.679139	-0.558671	0.00297228	0.0496575	-0.294059	-0.960389	-0.359893	-0.257975	-0.666205	0.321508	-0.457986	1.80158	0.119039	0.298128	-5.73209	PDHX
7193	0.185298	0.572222	0.630373	0.152806	0.0496575	0.279901	0.843482	0.0379099	0.123458	0.394503	-0.0187077	0.326961	-0.126814	0.903015	0.952232	-7.23439	GSTP1
7194	0.658493	-0.618381	-0.176256	-0.345565	0.172642	0.090691	-0.537659	-0.492199	-0.615543	-0.32172	-0.193081	-0.21855	-4.23959	0.00480653	0.0543528	-1.98009	COL11A1
7195	0.0386003	0.0356017	-0.186615	-0.532791	-0.119495	-0.0635004	0.0105655	0.327418	-0.420584	0.332017	-0.395537	-0.0578783	-3.1881	0.0175099	0.104829	-3.76179	RPS20
7197	-0.824714	-0.460149	-0.366468	-0.564319	-0.572066	-0.516953	-0.558009	-0.681177	-0.536366	-0.628888	0.135262	-0.570911	4.59109	0.00323801	0.0428729	-1.79	PTPA
7200	0.15427	0.282465	1.21239	-0.119198	0.0966573	1.12036	0.0536689	-0.187177	0.205092	-0.185041	0.134563	0.263349	0.827282	0.4381	0.641361	-6.75641	SLC2A1
7204	-0.480235	-0.353087	-0.151089	-0.166854	-0.0010082	-0.25256	-0.44092	-0.310612	-0.23211	-0.146535	0.147964	-0.253501	1.80784	0.117989	0.296679	-5.7273	DSC1
7205	-0.182596	0.356059	0.294359	0.55644	0.549636	0.822408	0.390126	0.463261	0.368076	0.386634	0.0501067	0.40044	0.470403	0.653816	0.807507	-7.09881	HNRNPAB
7206	-1.56741	-1.10481	-0.745768	-1.25314	-1.23194	-1.40964	-1.07782	-1.40993	-1.20781	-1.33484	0.19435	-1.23431	6.15481	0.000683867	0.0203666	-0.109388	ETFDH
7209	0.257835	-0.0543691	-0.0344881	-0.294922	-0.157096	-0.491836	0.0865642	0.106598	-0.41726	-0.0716658	-0.225615	-0.107064	-2.2305	0.0648492	0.216026	-5.08746	RPL26
7221	-0.441925	-0.137655	-0.0510636	-0.0630217	0.224316	0.295297	-0.225405	0.002996	0.0239255	-0.272094	0.207051	-0.064463	4.18824	0.00509986	0.0567495	-2.35925	APEX1
7239	-0.395778	-0.548211	-0.587856	0.144352	0.510864	-0.371793	-0.189401	-0.607201	0.281754	-0.977914	0.479583	-0.274118	1.75761	0.126666	0.310286	-5.79584	SLC26A3
7249	-0.334434	-0.00662566	-0.0223403	-0.0825543	-0.183687	0.127534	0.0963368	-0.143128	0.0043505	-0.256341	0.0560153	-0.080089	1.99121	0.0909971	0.255525	-5.27639	SDHB
7261	-0.0141398	-0.0363716	-0.0223403	-0.218116	-0.0128245	0.177746	0.162833	0.102745	0.0531305	-0.0736359	-0.125506	0.0119028	-1.97744	0.0927922	0.257797	-5.4918	PSMD14
7263	-0.794728	-0.703285	-0.446778	-0.91592	-0.597949	-0.713893	-0.487996	-0.637367	-0.709986	-0.67102	-0.0463234	-0.667892	-1.23983	0.258958	0.46263	-6.31914	PCDH7
7286	-1.03732	-1.22723	-1.4575	-0.991859	-1.08305	-0.992337	-1.33624	-1.21549	-1.135	-1.15288	0.0562773	-1.16289	1.48764	0.184804	0.383922	-6.01543	STK10
7287	-0.615116	-0.103058	-0.311747	1.72995	0.260541	0.681572	-2.30232	1.09507	1.15158	0.39548	0.589857	0.198196	0.99981	0.354021	0.565352	-6.70922	ELANE
729	-0.329948	0.534117	0.518453	0.598345	-0.343806	0.366238	0.525923	0.950379	0.434231	0.577246	-0.059474	0.383118	-1.33114	0.229009	0.430814	-6.11399	TPM2
7290	-1.71966	-1.57943	-1.77229	-1.84467	-1.34191	-1.42933	-2.14446	-1.46942	-1.63242	-1.66683	0.00475861	-1.66004	0.0375935	0.971168	0.986266	-7.24282	TPR
7296	-0.840244	-0.891748	-0.928006	-1.10908	-1.43597	-1.47948	-0.529435	-1.22464	-1.22037	-0.834486	-0.104562	-1.04935	-0.718611	0.497999	0.686759	-6.95076	ALDH3A2
7297	-1.15367	-0.886147	-0.978185	-1.00875	-0.563663	-0.867639	-1.01097	-0.40755	-0.741025	-0.955331	0.0477938	-0.857292	0.407524	0.697028	0.836138	-7.11907	SRSF7
73	2.83105	2.32515	2.34145	2.44187	2.13283	2.32889	2.46172	2.54347	2.45603	2.85259	-0.27497	2.4715	-5.11612	0.00185471	0.0334487	-1.26907	HSPA5
731	2.90208	1.08865	1.60347	1.33757	1.09126	1.32857	1.24335	1.23612	1.42451	1.27921	-0.202756	1.45348	-1.24782	0.256208	0.46047	-6.42138	APOE
7317	-0.747925	-0.637166	-0.53444	-0.83309	-0.706246	-0.603339	-0.579067	-0.668944	-0.79606	-0.705735	-0.107066	-0.681201	-3.99815	0.00637229	0.0625081	-2.55902	ADSS2
7320	0.0101254	-0.82328	-0.565359	-0.504139	-0.596484	-0.463677	-0.7816	-0.458829	-0.576909	-0.0835747	-0.198112	-0.484373	-4.61533	0.00315309	0.0426939	-1.87267	LSP1
7327	-2.3873	-2.08888	-1.87392	-1.57524	-1.64752	-1.80619	-1.91704	-2.02165	-2.04711	-1.77143	0.139547	-1.91363	0.79455	0.455581	0.653057	-6.8971	APOBR
7332	-0.97759	-1.46643	-1.40713	-1.38028	-1.20153	-1.43267	-1.241	-1.21822	-1.31534	-1.23994	-0.153984	-1.28801	-4.88409	0.00236148	0.0373144	-1.39428	ARHGAP25
7333	-1.17967	-1.01292	-1.11548	-0.750738	-0.53641	-0.731289	-1.10361	-0.853722	-0.887791	-1.22647	0.126156	-0.939809	0.953924	0.375063	0.58498	-6.75406	SHTN1
7340	-0.98369	-0.796807	-0.872063	-0.733951	-0.704516	-1.11063	-0.565188	-0.938542	-1.03271	-1.13714	0.116314	-0.887524	1.25298	0.254442	0.459725	-6.42886	AKR1C1
7342	-1.97306	-2.55295	-2.43978	-2.46827	-2.68294	-3.12607	-2.27866	-2.58942	-2.80569	-2.51263	-0.0625048	-2.54295	-0.365385	0.726706	0.855526	-7.16111	DOCK1
7346	-0.503187	-0.0701996	-0.441246	-0.115027	-0.278717	0.481267	-0.229541	0.0307836	-0.434042	0.196761	-0.309444	-0.136315	-2.25834	0.062351	0.211407	-5.09218	CD40
7348	-0.105441	0.0816517	0.157469	-0.208502	-0.155609	-0.0810674	0.0865642	0.0407394	-0.0102413	0.179438	-0.0375415	-0.00149988	-0.521848	0.619501	0.787839	-7.08287	PURA
7349	-0.729447	-0.672401	-1.02871	-0.84764	-0.709722	-0.749149	-0.493745	-0.652971	-0.767996	-0.846952	-0.122754	-0.749873	-1.87108	0.107889	0.283193	-5.64018	TWF1
735	3.49982	2.41901	2.46731	2.22652	2.13283	1.99285	1.08584	2.64898	2.2841	1.76315	0.0618624	2.25204	0.256275	0.805853	0.901635	-7.20601	FGG
7351	-1.22428	-1.10481	-1.12486	-0.952112	-0.722033	-1.14897	-1.30852	-0.778382	-1.00661	-1.18135	0.175472	-1.05519	2.54557	0.0417053	0.171074	-4.62681	CLIC5
736	1.25062	1.7937	1.03541	1.90058	1.61292	1.60641	1.34709	1.39578	1.88726	0.669447	0.364016	1.44992	2.55474	0.0411777	0.169241	-4.62189	KRT8
7364	-1.07149	-1.1166	-0.810682	-0.716559	-0.795256	-0.923167	-1.18627	-0.89763	-0.996594	-1.10211	0.161767	-0.961636	2.5379	0.0421517	0.171893	-4.67317	MAN2B1
739	0.54378	0.619495	0.364884	0.690475	0.466787	0.613382	0.72534	0.731331	0.609169	0.798545	-0.099346	0.616319	-3.09375	0.0198227	0.11088	-3.68927	EHD1
74	1.70197	1.90574	1.80671	1.86122	1.7411	1.69516	1.62954	1.85879	1.86913	1.60518	0.126733	1.76745	3.40231	0.0132745	0.0919546	-3.45208	ACTN4
7409	-0.692435	-0.313179	-0.0680933	-0.351433	-0.222021	-0.134302	-0.52604	-0.50793	-0.388039	-0.628888	0.233746	-0.383236	3.49587	0.0117875	0.0856227	-3.25271	SLC9A3R2
7416	-0.694786	-0.582356	-0.469411	-0.432733	-0.342815	-0.521232	-0.8378	-0.533889	-0.465314	-0.475557	0.147666	-0.535589	2.07857	0.0803982	0.241822	-5.34897	TACC1
7429	-1.28767	-0.944431	-1.1392	-1.20164	-0.695931	-1.06851	-0.778511	-0.944595	-1.26398	-1.14496	-0.023992	-1.04694	-0.291391	0.780052	0.887341	-7.19506	JPH2
7430	-0.595292	-0.294102	-0.10362	-0.237761	-0.183687	-0.287971	-0.254966	-0.315382	-0.318521	-0.403854	0.142826	-0.299516	2.06304	0.0821875	0.244688	-5.371	HSDL2
7447	2.5949	2.17016	3.13212	1.76975	1.25264	2.1718	1.77165	1.31106	2.20657	1.88766	0.212299	2.02683	0.525028	0.617412	0.786617	-7.08824	HBA2
7454	-0.270189	-0.243468	-0.213295	-0.484494	-0.399722	0.130785	-0.170287	-0.30824	-0.715064	-0.360006	-0.245753	-0.303398	-3.87986	0.00734001	0.0655249	-2.64787	FUS
7465	0.123907	-0.103058	-0.2469	-0.369348	-0.327154	-0.189514	-0.000707087	-0.273625	-0.344899	-0.266802	-0.152513	-0.19981	-1.95583	0.0956792	0.261891	-5.51802	EIF3D
7471	0.476502	0.463646	0.499694	1.14097	0.486439	0.596609	0.433319	0.391654	0.776531	1.038	0.184568	0.630337	2.10109	0.0778741	0.238176	-5.25871	SCP2
7475	-0.886028	-1.55573	-1.00683	-1.48162	-1.47437	-1.23418	-1.04347	-1.50474	-1.38273	-1.21326	-0.166842	-1.2783	-1.53352	0.173413	0.371508	-6.08681	SCAMP1
7476	-2.95969	-2.82595	-2.55818	-2.70651	-7.55093	-3.25786	-2.43369	-3.23067	-2.2713	-3.01579	0.162165	-3.28106	0.731045	0.490877	0.681758	-6.85199	PDXK
7478	-0.771345	-0.881517	-0.529886	-0.679226	-0.450299	-0.171448	-0.718901	-0.596227	-0.589549	-0.524147	-0.00510403	-0.591255	-0.0591431	0.954659	0.977555	-7.18892	CD3D
7495	-0.740302	-0.643549	-0.86736	-0.815332	-0.694227	-0.574837	-0.582772	-0.607201	-1.12941	-0.685677	-0.1624	-0.734067	-5.79312	0.00095385	0.0237554	-0.462647	RAB13
7504	-1.09434	-1.31236	-0.999063	-1.31863	-1.11476	-1.16337	-1.01399	-1.18878	-1.29504	-1.30418	-0.12259	-1.18045	-3.92988	0.00691229	0.0636421	-2.67621	PRPS1
7505	-0.591265	-0.912702	-1.39242	-2.08258	-1.51518	-1.59053	-0.7816	-1.25284	-1.50192	-1.35341	-0.366013	-1.29744	-1.53549	0.172939	0.371064	-6.09007	MARS1
7506	-1.42214	-1.65918	-1.39606	-1.40214	-1.36538	-1.70841	-1.53958	-1.56905	-1.75116	-1.48039	0.0946108	-1.52935	2.05965	0.0825834	0.244938	-5.32369	EXOC1
751	1.11178	1.63323	0.86001	1.09584	1.36343	1.83226	1.90532	1.56136	1.3936	1.74404	-0.358407	1.45009	-4.35707	0.00420352	0.0499646	-2.18722	NIBAN1
7519	-1.02154	-1.51805	-1.19218	-1.3113	-1.02961	-1.58421	-1.01248	-1.52742	-1.44999	-1.51033	0.0616739	-1.31571	1.21969	0.266002	0.468809	-6.41594	TLR2
752	1.18057	2.94828	2.98268	2.60127	2.61018	2.69492	2.97438	2.26463	2.83483	2.16908	0.593258	2.52608	8.08155	0.000144721	0.00996024	1.51385	AOC3
7536	-0.469056	-0.382546	-0.367165	-0.630367	-0.358862	-0.491836	-0.358547	-0.320185	-0.327202	-0.30198	-0.0186093	-0.400775	-0.270465	0.795393	0.89887	-7.19668	ILVBL
7542	-0.972752	-0.813227	-0.629033	-0.136142	-0.399722	-0.0338251	-1.49108	-0.317779	-0.224536	-0.039035	0.10128	-0.505713	0.352433	0.735935	0.862366	-7.17279	FCN1
7544	-0.866301	-0.732019	-0.563441	-0.351433	-0.384757	-0.504277	-0.768328	-0.745909	-0.656458	-0.721185	0.179061	-0.629411	1.53132	0.173945	0.371698	-6.09544	UBR4
7557	-1.54373	-1.32861	-1.00294	-1.41618	-1.0183	-1.17695	-1.07447	-1.37683	-1.21406	-1.41094	0.118033	-1.2563	1.39247	0.210658	0.412202	-6.25771	ATP11C
7575	-0.12145	-0.465014	-0.630098	-0.672567	-0.405151	-0.653717	-0.565911	-0.385953	-0.598106	-0.243491	-0.183302	-0.474146	-3.96611	0.00661963	0.0627549	-2.62575	SRPRB
7585	-0.376278	-0.649996	-0.570181	-0.613676	-0.589207	-0.161339	-0.32363	-0.592609	-0.581097	0.043662	-0.211523	-0.441435	-5.71106	0.00103081	0.0245051	-0.351346	HVCN1
7607	0.277403	0.46718	0.579218	0.573213	0.491947	0.928934	0.663978	0.775519	0.752421	0.636262	-0.0531257	0.614608	-1.02016	0.34499	0.557929	-6.62738	CD82
761	1.58259	1.16975	1.2947	1.14097	0.984869	1.30652	1.40846	1.08313	1.23589	1.28695	-0.145546	1.24938	-1.8855	0.105708	0.27957	-5.62018	MRC1
7610	-1.30756	-1.29304	-1.27367	-1.11999	-1.17248	-1.3304	-1.31347	-0.975699	-1.21093	-1.29796	0.0590315	-1.22952	1.01507	0.347234	0.55878	-6.64508	EFTUD2
7620	-1.49072	-1.38587	-1.41086	-1.07739	-1.22806	-1.1338	-1.62048	-1.27628	-1.37609	-1.03712	0.0170381	-1.30367	0.164693	0.874312	0.93798	-7.21876	WASHC4
7621	0.699057	0.38599	0.0876301	0.449647	0.13576	0.346556	0.22667	0.449534	0.393244	0.539783	-0.151468	0.371387	-1.75104	0.127845	0.311585	-5.78972	TMED7-TICAM2
7622	-1.28572	-1.26095	-1.2858	-1.28743	-1.12458	-1.31618	-0.993147	-1.07719	-1.41136	-1.30169	-0.0833078	-1.2344	-1.20207	0.272303	0.4775	-6.49431	SMAP2
7628	-1.16654	-1.14084	-1.07931	-0.627704	-0.641948	-1.19314	-1.16065	-1.1247	-1.01442	-0.872604	0.215297	-1.00218	1.52109	0.176433	0.374718	-6.10856	DSG1
7632	-0.334434	-0.618381	-0.431876	-0.351433	-0.351792	-0.603339	-0.549506	-0.656929	-0.260615	-0.512615	0.143499	-0.467092	4.4575	0.00375451	0.0467526	-2.01642	SNX18
7635	-0.458067	-0.808257	-0.931459	-0.691768	-0.912549	-0.658969	-0.527396	-0.82257	-0.862118	-0.535881	-0.225773	-0.720903	-3.12359	0.0190574	0.108929	-3.8523	SELENOF
7636	-0.204331	-0.152628	0.0350739	0.00297228	-0.0128245	-0.0945518	-0.0480197	-0.0417534	-0.239769	-0.324588	0.0632792	-0.108042	0.753214	0.478349	0.672598	-6.93075	BLVRA
7641	-0.784732	-0.816561	-0.839868	-0.672567	-0.436422	-0.623038	-0.968765	-0.537206	-0.615543	-0.737001	0.0342031	-0.70317	0.363907	0.727757	0.856281	-7.16815	CSDE1
7643	-0.270189	-0.336831	-0.447572	-0.268341	-0.206576	-0.278941	-0.277001	-0.455875	-0.242341	-0.333268	0.0839177	-0.311693	2.67852	0.034708	0.154021	-4.2674	MAN1A1
7647	0.0779061	-0.174183	-0.0385908	0.216892	-0.142376	-0.148914	0.0243676	-0.0913971	-0.0365405	-0.0638431	-0.00486444	-0.0376679	-0.114096	0.912689	0.956586	-7.19111	ACP2
7651	-0.720402	-0.494987	-0.467767	-0.610214	-0.454991	-0.318981	-0.491823	-0.511121	-0.751688	-0.547825	-0.05607	-0.53698	-0.787823	0.459234	0.655332	-6.90267	SFXN1
7655	-0.783831	-0.739403	-0.993299	-0.840326	-0.743698	-1.02341	-1.17827	-0.759635	-0.825309	-1.10488	0.0628872	-0.899206	1.79902	0.119469	0.298244	-5.62918	EIF2AK2
7660	-0.839262	-0.689379	-0.31946	-0.818847	-0.680758	-0.451961	-0.368904	-0.66091	-0.611143	-0.661425	-0.0538443	-0.610205	-1.13531	0.297336	0.506949	-6.46165	GNPDA1
7665	-0.73946	-0.967174	-1.14163	-0.830696	-0.873291	-0.328571	-1.01703	-0.837966	-0.670652	-1.03545	-0.108466	-0.844191	-0.990677	0.358133	0.569745	-6.67116	ABR
7667	-0.832432	-0.79196	-0.7096	-0.744394	-0.836271	-0.731289	-0.5895	-0.773646	-0.560406	-0.615415	-0.0223219	-0.718491	-0.818401	0.442795	0.644177	-6.81976	PSMD9
7670	-0.491609	-0.455321	-0.456377	-0.767951	-0.381594	-0.643333	-0.406616	-0.39937	-0.516951	-0.559987	0.0177304	-0.507911	0.482726	0.645508	0.801901	-6.84244	SNX12
7678	1.21859	1.02675	0.922678	0.89081	0.407123	0.479342	0.971578	1.54637	0.708099	1.05274	-0.419458	0.922408	-3.82452	0.0078477	0.0688223	-2.83658	RPS8
7681	-0.900958	-1.08311	-1.00683	-1.07396	-0.85126	-1.12106	-0.852704	-1.13349	-1.03675	-0.764224	0.0101446	-0.982435	0.400303	0.702075	0.837366	-7.06134	TMX3
7684	-0.80488	-1.06944	-1.05139	-0.802599	-0.637256	-0.855508	-1.21936	-0.543887	-0.709986	-0.923535	-0.00395629	-0.861784	-0.0300909	0.97692	0.988541	-7.24312	IFI16
7692	-0.080621	-0.243468	-0.40607	-0.432733	-0.454991	-0.25544	-0.092684	-0.269141	-0.214563	-0.0957001	-0.181539	-0.254541	-2.84498	0.0276549	0.135808	-4.24769	TMX1
7695	-0.791986	-1.09964	-1.06627	-1.0422	-0.609793	-0.994945	-1.05309	-0.909068	-0.978473	-0.753201	-0.0436731	-0.929866	-0.652807	0.536821	0.71805	-6.99365	VPS18
7697	-1.79222	-1.66527	-2.02494	-2.275	-2.03941	-1.85469	-1.49108	-2.10791	-2.34754	-2.22118	-0.194701	-1.98192	-1.17147	0.283544	0.491445	-6.5285	PDXDC1
7711	-0.21174	-1.08815	-1.01075	-1.05042	-0.926991	-1.29268	-1.0728	-1.01502	-0.935842	-1.13037	-0.0379334	-0.973476	-0.336211	0.747561	0.868232	-7.17911	SERPINF1
7717	0.110446	0.124673	-0.305392	-0.203746	0.0442191	-0.166375	-0.063596	0.415567	-0.115547	0.144805	-0.278066	-0.00149446	-3.79973	0.00808763	0.0692733	-2.8766	HNRNPF
772	1.13085	0.980177	0.809532	0.897377	0.934133	1.11292	1.01566	0.912668	0.953342	1.07426	-0.163017	0.982092	-4.63547	0.00308443	0.0424515	-1.78778	GLG1
7725	-0.843198	-0.469915	-0.480207	-0.357352	-0.204971	-0.43288	-0.277001	-0.511121	-0.440871	-0.531946	0.142802	-0.454946	2.88392	0.0262366	0.1322	-4.14031	ASL
7732	-0.410798	-0.537214	-0.504986	-0.841539	-0.593563	-0.556488	-0.348364	-0.697841	-0.843469	-0.642638	-0.138139	-0.59769	-1.63607	0.150282	0.338782	-5.9489	XPNPEP1
7734	-0.54542	-0.677786	-0.617435	-0.750738	-0.555366	-0.978599	-1.14541	-0.614617	-0.560406	-0.872604	0.20616	-0.731838	5.55676	0.00119535	0.0267215	-0.509006	CFHR1
7737	-0.0336614	-0.353087	-0.47437	-0.467496	-0.493801	-0.389189	-0.368904	-0.447092	-0.494348	-0.000813145	-0.229535	-0.352276	-8.27256	0.000126218	0.00943032	1.716	ITSN2
7745	0.257835	-0.100256	0.126693	-0.222974	-0.481423	-0.534237	-1.03715	-0.230071	-0.536366	-0.454272	0.138427	-0.321222	0.790973	0.457521	0.653779	-6.90007	C4BPB
7753	-0.204331	-0.582356	-0.52267	-0.473115	-0.0010082	-0.115302	-0.530798	-0.357342	-0.341918	-0.31602	-0.0898395	-0.344486	-0.916457	0.392952	0.60268	-6.7895	AMPD3
7772	-0.666375	-0.669725	-0.743205	-0.489533	-0.295078	-0.749149	-0.647021	-0.697841	-0.548282	-0.661425	0.142795	-0.616763	2.18855	0.0688076	0.223518	-5.18496	LSS
778	-0.083672	0.410782	0.0943134	0.721427	0.737849	0.494585	-0.00642303	0.609305	0.74626	0.174016	0.263946	0.389844	1.48006	0.186751	0.386051	-6.1608	MYH14
7781	-0.436632	-0.297873	-0.557721	-0.43941	-0.370129	-0.205397	-0.429268	0.109154	-0.141787	-0.23842	-0.170131	-0.300748	-2.24944	0.0631383	0.212872	-5.05557	RUVBL1
7785	-0.497372	-0.766701	-0.749632	-0.363323	-0.485112	-0.479623	-0.458829	-0.741395	-0.624429	-0.387861	-0.0905037	-0.555428	-1.2335	0.261154	0.465361	-6.43257	VAMP7
7792	-0.805811	-1.01744	-1.16136	-1.38028	-1.06174	-1.23668	-1.03244	-0.914861	-0.945723	-1.17206	-0.0845589	-1.07284	-0.825337	0.439125	0.642214	-6.87108	UPF1
78	1.74162	2.54814	2.25525	2.33771	2.90152	2.13866	2.61615	2.76558	2.61488	2.96512	0.0848157	2.48846	0.367155	0.725449	0.855345	-7.16682	MYH11
7804	-1.80514	-1.26095	-1.11781	-1.24649	-0.996272	-1.37496	-1.5806	-1.43713	-1.35268	-1.5727	0.341592	-1.37447	3.47991	0.0120277	0.0860425	-3.35835	NAALAD2
7819	0.193327	0.329059	0.214795	-0.0786025	0.0603996	0.297829	0.317269	0.0656854	-0.0985896	0.163038	-0.134873	0.146421	-1.65405	0.14654	0.332858	-5.93219	RTN3
7833	-1.08139	-1.07067	-1.08593	-1.14423	-0.592108	-1.13702	-1.13238	-1.03211	-1.07422	-1.28814	0.17911	-1.06382	5.86525	0.000891546	0.0227453	-0.447562	SNTB2
7834	-0.80117	-0.422482	-0.410546	-0.466797	-0.116691	-0.448101	-0.423525	-0.329895	-0.312793	-0.482806	0.167033	-0.421481	2.74391	0.0317327	0.146869	-4.37039	NID1
7835	-0.376278	0.698316	0.530102	0.704268	1.60801	0.985563	0.188348	0.843287	0.890946	0.544485	0.423841	0.661705	1.9148	0.101409	0.272189	-5.56874	HMGB2
7847	-1.39385	-1.29651	-1.07058	-0.932384	-1.00719	-1.19197	-1.06781	-1.3398	-1.13968	-1.27606	0.180412	-1.17158	2.11487	0.0763688	0.236158	-5.29738	NAE1
7852	-0.999821	-1.3701	-1.29195	-1.28276	-1.56519	-1.25826	-1.46184	-1.34528	-1.3682	-1.40221	-0.0812493	-1.33456	-1.19886	0.273465	0.479136	-6.49793	SEC24A
7865	-1.36453	-1.33781	-1.44948	-0.942176	-0.463285	-1.01528	-1.73341	-1.18097	-0.976984	-1.17104	0.230571	-1.1635	1.12494	0.30139	0.51012	-6.57939	TRIP6
7867	-0.671656	-0.0809702	0.0202745	-0.263148	0.76543	0.526767	-0.379441	-0.301174	0.215817	-0.810234	0.637775	-0.0978335	7.00894	0.000329388	0.0146613	0.634399	NUCKS1
7871	-1.12257	-0.983146	-0.978185	-0.949258	-1.06174	-0.951125	-0.870369	-0.975699	-1.11203	-1.02633	-0.0195465	-1.00305	-0.607528	0.564614	0.741942	-6.95347	U2AF2
7873	-1.33647	-1.30703	-1.21362	-1.32603	-1.50325	-1.33762	-0.954868	-1.61179	-1.477	-1.39216	-0.015722	-1.34598	-0.155674	0.881129	0.94168	-7.22971	ASMTL
7874	-1.34927	-1.02544	-1.24149	-0.881564	-0.388997	-1.0783	-1.22578	-0.768944	-0.952151	-1.25601	0.200924	-1.01679	1.45126	0.194323	0.394683	-6.19679	USH1C
7881	-0.821843	-1.01292	-0.647394	-0.45365	-0.701068	-0.551978	-0.674067	-1.02797	-0.942178	-0.387861	-0.0282097	-0.722092	-0.185751	0.858442	0.93098	-7.22382	PAG1
789	0.506722	0.460094	1.2995	0.516702	0.486439	1.71373	0.382618	0.299138	0.67461	0.123128	0.197479	0.646268	3.12976	0.0189032	0.108708	-3.67297	ANK1
7890	-0.385955	-0.624583	-0.523567	-0.456397	-0.605326	-0.516953	-0.677534	-0.543887	-0.568609	-0.602209	-0.0110445	-0.550502	-0.360436	0.730227	0.858221	-7.16545	SDF4
7898	-0.230644	-0.559396	-0.761372	-0.533561	-0.417257	-0.547499	-0.489269	-0.599865	-0.576909	-0.430268	-0.0822123	-0.514604	-1.86579	0.108701	0.284608	-5.60661	WDFY1
7902	-0.1247	-0.404431	-0.828029	-0.713536	-0.734583	-0.713893	-0.759307	-0.244997	-0.381709	-0.430268	-0.172515	-0.533545	-1.25053	0.25528	0.460441	-6.43905	TRIM25
7903	-1.51808	-1.30527	-1.35367	-1.21838	-0.0806341	-1.35083	-1.21936	-0.310612	-0.985213	-1.54346	0.400812	-1.08855	3.11401	0.0192997	0.109417	-3.79056	FABP6
7911	-0.907463	-1.09196	-1.00879	-1.14613	-1.14809	-1.3064	-0.917572	-1.07203	-1.25171	-1.08212	-0.0581202	-1.09323	-0.767476	0.470407	0.666288	-6.91845	DYNC1LI1
7912	-0.431382	-0.704692	-0.412046	-0.4003	-0.286846	-0.361568	-0.484194	-0.495316	-0.730523	-0.731687	-0.0116263	-0.503855	-0.100265	0.92323	0.961692	-7.23785	NACA
7913	-1.00613	-0.787949	-0.457184	-0.546797	-0.0433409	-0.385673	-0.513313	-0.807517	-0.384866	-0.834486	0.444487	-0.576726	14.2665	4.68637e-06	0.00196078	5.04232	TCEAL3
7917	0.314851	0.0535288	-0.0344881	-0.0985961	-0.297846	-0.328571	0.282637	-0.124839	-0.0923362	-0.246041	-0.0531319	-0.05717	-0.319243	0.7598	0.874874	-7.18541	CORO1B
7919	-0.986145	-1.27595	-1.01668	-0.110882	-0.914934	-0.978599	-1.33367	-0.988554	-0.99278	-1.22981	0.146793	-0.9828	1.4636	0.191046	0.391065	-6.13431	SERPINB8
7935	-0.551684	-0.802507	-0.432651	-0.426121	-0.491307	-0.598504	-0.639628	-0.783151	-0.656458	-0.606582	0.0948549	-0.598859	1.51933	0.176866	0.374877	-6.11083	UBQLN2
7937	-0.755638	-0.460149	-0.2469	-0.123394	-0.0309619	-0.495958	-0.628302	-0.557453	-0.516951	-0.524147	0.313006	-0.433985	2.84797	0.0275433	0.135578	-4.24342	HEBP2
7945	-1.52369	-1.26591	-0.968922	-0.947836	-0.751083	-1.21698	-1.23661	-1.13671	-1.15393	-1.45643	0.314	-1.16581	3.11462	0.0192841	0.109417	-3.85146	DBT
7948	-0.0422111	-0.134701	-0.126901	-0.222974	-0.126559	-0.120001	-0.268091	-0.0291094	-0.0539897	-0.116412	-0.0109301	-0.124095	-0.337544	0.746604	0.868232	-7.0778	CASP1
796	3.30555	2.08873	2.94321	2.82073	1.84128	2.25698	0.810841	2.16926	2.15097	2.53126	0.166261	2.29188	0.777046	0.465128	0.661577	-6.91153	APOA1
7966	-1.75897	-1.81203	-1.26473	-1.7738	-1.36538	-1.65734	-1.45868	-1.84806	-1.92892	-1.63327	0.0368089	-1.65012	0.366176	0.726144	0.855345	-7.1127	WDR44
7972	-1.54083	-1.50118	-1.27668	-1.69666	-1.24769	-1.8836	-1.88114	-1.76319	-1.79091	-1.87171	0.205185	-1.64536	5.10041	0.00188488	0.0334643	-1.2113	ALDH18A1
7989	-0.0655775	1.05605	0.107468	0.946	0.953289	0.893545	0.954183	0.499271	0.915613	0.924563	0.212616	0.718441	1.38883	0.211711	0.412767	-6.23689	LGALS4
799	2.45268	2.45938	2.77673	2.2252	1.61292	1.87075	3.11418	2.25408	2.38997	2.799	-0.138901	2.39549	-0.827443	0.438015	0.641361	-6.86374	ACTA2
7991	-2.77842	-2.43388	-2.71976	-2.89134	-7.55093	-2.6833	-2.86948	-2.92147	-2.63501	-2.50427	-0.525124	-3.19879	-2.00728	0.0889472	0.254901	-5.31877	DIP2B
7997	-0.1247	-0.158714	-0.341849	-0.140445	-0.621855	-0.653717	-0.174062	-0.264687	-0.536366	0.232609	-0.189723	-0.278379	-1.95044	0.0964134	0.262801	-5.45689	TPD52
8002	-1.17636	-1.85963	-1.33021	-1.00256	-1.27207	-1.15227	-1.20883	-1.45502	-1.31655	-1.24563	-0.0691911	-1.30191	-0.69701	0.510534	0.695516	-6.95909	SH3KBP1
8004	-0.158128	-0.332829	-0.146176	-0.963648	-0.527136	-1.0225	-1.27732	-0.574802	-0.730523	-0.505037	0.174055	-0.62381	0.865505	0.418304	0.623729	-6.82845	PROS1
8011	-0.902037	-0.943416	-0.947239	-0.755	-0.743698	-0.761326	-0.967361	-0.864434	-0.900993	-0.974097	0.0247434	-0.87596	0.428383	0.682545	0.82824	-7.13945	TRPV2
8025	-0.366743	-0.697687	-0.662934	-0.84764	-0.809319	-0.658969	-0.446831	-0.982096	-0.900993	-0.48646	-0.180573	-0.685967	-1.8364	0.113318	0.290795	-5.67686	TM9SF3
8028	-0.576056	-0.13176	-0.326616	-0.32826	-0.220377	-0.168906	-0.109469	-0.187177	-0.227051	-0.34799	0.0147955	-0.262366	0.362201	0.72897	0.857226	-7.16746	NDUFV1
8030	-1.84092	-1.73284	-1.95555	-1.65911	-1.77147	-1.61646	-1.49442	-1.56447	-2.00325	-1.48857	-0.256387	-1.71271	-3.81052	0.00798219	0.0691745	-2.88917	PITRM1
8031	-0.799323	-0.222913	-0.695228	-0.732916	0.815645	-0.491836	-0.4122	-0.189159	-0.315651	-0.963523	0.367899	-0.40071	3.36937	0.0138459	0.094254	-3.46586	DPEP1
8040	-1.17636	-1.30703	-1.02468	-1.02766	-1.08615	-1.20139	-1.06451	-1.1247	-1.02629	-1.22314	0.0957605	-1.12619	3.09436	0.0198069	0.11088	-3.79459	NAAA
8041	0.518909	0.279341	0.432088	0.377235	0.320343	0.0313227	-0.00930135	0.426815	0.334153	-0.0465704	0.164532	0.266434	2.32014	0.0571537	0.201969	-4.97767	SERPING1
8051	0.0943804	-0.624583	-0.823647	-0.679226	-0.441015	-0.534237	-0.576854	-0.554036	-0.801812	-0.290957	-0.319134	-0.523199	-7.92682	0.000162006	0.0101683	1.3885	ERGIC3
8053	-0.0113984	-0.219549	-0.429555	-0.634829	-0.270688	-0.534237	-0.0860983	-0.303521	-0.440871	-0.178082	-0.219158	-0.310883	-3.99525	0.00639423	0.0625081	-2.62293	SACM1L
8055	-0.286709	0.00775508	0.0943134	-0.16238	-0.26539	-0.197409	0.127051	0.0133671	-0.107016	0.137657	-0.0319615	-0.063876	-0.443624	0.672055	0.819581	-7.13202	COX5B
8057	-1.0743	-0.858843	-0.723072	-0.732916	-0.485112	-0.653717	-1.0403	-0.385953	-0.881283	-0.890494	0.0905012	-0.772599	1.15187	0.290952	0.498569	-6.50971	SNRNP70
8059	-0.491609	-0.386865	-0.598911	-0.582306	-0.384757	-0.618059	-0.277001	-0.723635	-0.619972	-0.403854	-0.0018239	-0.508697	-0.0334189	0.974368	0.988017	-7.243	CPE
8066	-1.61755	-1.29304	-1.74542	-1.64705	-1.36538	-1.27393	-1.37896	-1.60367	-1.46336	-1.60132	-0.0284953	-1.49897	-0.724717	0.494493	0.685086	-6.50364	ABCC4
807	0.901607	1.89787	1.62366	1.50898	2.02307	1.88271	1.90164	1.64233	2.01838	2.11428	0.127546	1.75145	0.815513	0.444329	0.64596	-6.87574	SLMAP
8070	0.418563	-0.630844	-0.519985	-0.743342	-0.754807	-0.410678	-0.17786	-0.517548	-0.324296	-0.638023	-0.306061	-0.429882	-1.87997	0.106539	0.281059	-5.62577	MSR1
8072	-1.08999	-1.27595	-1.36054	-0.994898	-1.07996	-1.1381	-0.985873	-1.22648	-1.15393	-1.13133	-0.0630663	-1.14371	-1.6431	0.14881	0.336188	-5.80741	SEC24B
8075	-0.362028	0.0218265	0.00893899	0.138656	0.0105971	0.0607649	-0.00930135	-0.0417534	0.194198	-0.0352989	0.151152	-0.00133993	2.05832	0.0827386	0.244938	-5.37768	STOML2
8078	-0.634135	-0.243468	-0.213295	-0.289522	-0.0720872	-0.224417	-0.469218	0.058848	-0.483318	-0.32172	0.0217886	-0.289233	0.180007	0.862763	0.931097	-7.22502	HSPH1
8080	-0.509055	-0.441045	-0.339841	-0.449551	0.0813653	-0.24116	-0.629104	-0.504755	-0.397643	-0.661425	0.231086	-0.409221	3.78845	0.00819947	0.0692733	-2.89492	LZIC
8107	-0.648591	-0.565061	-0.685829	-0.722647	-0.570658	-0.593703	-0.423525	-0.649036	-0.520791	-0.690635	-0.0397857	-0.607048	-1.37601	0.215449	0.414455	-6.21985	ECE1
811	2.15719	1.91351	2.366	2.34657	1.72486	1.87436	1.01032	1.73671	2.00944	1.44997	0.414815	1.85889	4.29044	0.00453445	0.0526797	-2.29855	SERPINA1
8121	-1.04942	-1.75002	-1.3172	-1.49105	-1.46874	-1.29813	-1.39295	-1.58771	-1.66175	-1.58781	-0.138092	-1.46048	-1.48562	0.185323	0.384237	-6.15377	PLXDC2
8126	0.983818	0.284021	0.487455	0.0662959	-0.0812962	0.165542	0.478816	0.382358	0.235489	0.824701	-0.328578	0.38272	-2.04633	0.0841573	0.247968	-5.39466	RPLP2
8128	0.877756	1.40352	1.04916	1.26563	1.4776	1.52865	1.44092	1.23612	1.0751	1.20228	-0.0340517	1.25567	-0.3432	0.742544	0.866854	-7.17642	PFN1
8131	-0.66788	-0.484843	-0.224296	-0.791228	-0.969744	-0.508476	-0.0667599	-0.89763	-0.624429	-0.413637	-0.0693496	-0.564892	-0.496118	0.636541	0.80029	-7.10457	ISOC1
8132	-0.290905	0.724993	0.936549	-0.498991	-0.121606	0.090691	0.240199	0.0307836	0.280543	0.50508	0.222474	0.189734	1.41186	0.205139	0.409495	-6.17279	CMA1
8133	-0.431382	-0.236544	-0.176256	2.18453	0.419502	0.359357	-1.29875	0.274631	0.740044	-0.391029	0.834092	0.14441	2.37512	0.052906	0.193834	-4.90815	CEACAM6
8139	0.108175	0.269882	0.172304	0.0694703	0.323904	0.254776	0.236364	0.112971	0.27933	0.0269053	0.0641501	0.185408	1.89495	0.104302	0.276904	-5.51395	PEA15
8147	-0.21174	0.428467	-0.213295	0.40675	0.640792	-1.08028	-0.174062	1.83053	0.401434	-0.0795814	0.521804	0.194902	4.26036	0.00469322	0.0533599	-2.06242	REG1A
8154	-0.70907	-0.935351	-0.730546	-0.809515	-1.12129	-0.812375	-0.683649	-1.20022	-0.730523	-0.896566	0.0285109	-0.862911	0.261027	0.802345	0.900486	-7.20461	DCPS
8157	-0.564397	-0.386865	-0.49547	-0.357352	-0.444481	-0.633109	-0.435066	-0.633521	-0.524652	-0.816215	0.147357	-0.529113	2.75533	0.0312412	0.145885	-4.34614	GPC1
8161	-0.00866852	-0.219549	0.480352	-0.252879	0.0219988	0.182266	0.690002	-0.337271	0.126491	0.608472	-0.121306	0.129121	-1.03538	0.338358	0.552572	-6.67266	MXRA7
8162	-0.514976	-0.193242	-0.0468781	-0.153521	-0.197007	-0.318981	-0.170287	-0.592609	0.0681078	-0.0855803	0.259438	-0.220497	4.87978	0.00237228	0.0373144	-1.57173	APOOL
8171	-0.621394	-0.0440243	-0.0510636	-0.33398	-0.649845	0.0180231	0.20275	-0.234302	-0.483318	-0.142147	-0.147502	-0.23393	-2.29777	0.058981	0.206386	-4.96682	CYCS
8185	-0.942153	-0.186827	-0.432651	-0.618029	-0.460905	-0.495958	-0.148118	-0.567808	-0.628915	-0.375337	0.0914641	-0.48567	3.02143	0.021819	0.11752	-3.91786	CADM3
8190	0.0283899	-0.0363716	-0.0468781	-0.357352	-0.333959	-0.287971	-0.221297	-0.232183	-0.219531	-0.171195	-0.0188531	-0.187835	-0.183157	0.860393	0.931097	-7.22437	NTM
8199	0.751726	0.312903	1.48069	0.856989	0.224316	0.513164	0.942303	0.114238	0.352961	0.602772	0.127289	0.615207	0.834339	0.434395	0.63817	-6.8042	ADIRF
82	2.15137	2.15964	2.16591	2.33994	2.02566	2.18173	2.09593	2.06171	2.12183	2.1426	0.00480632	2.14463	0.143761	0.890151	0.944797	-7.14488	VCP
8212	0.509178	-1.08311	-0.785538	-0.546012	-0.626437	-0.914616	-1.23009	-0.859057	-0.837363	-1.11327	-0.0577902	-0.748631	-0.592466	0.574049	0.750892	-7.03487	SERPINE2
8221	0.389743	0.128626	0.203745	0.518337	0.348299	0.444737	0.0939084	0.262544	0.304363	0.429735	-0.0216351	0.312404	-0.263502	0.80052	0.900369	-7.20387	GMFG
8227	-0.965562	-0.612237	-0.554881	-0.496067	-0.727382	-0.708194	-0.484826	-0.792792	-0.680278	-0.576557	0.115726	-0.659878	3.17497	0.0178133	0.10527	-3.69091	CADM1
8228	1.84781	1.74889	1.62649	1.5565	1.15951	1.65808	1.47672	1.65665	1.25694	1.24185	-0.134195	1.52295	-0.887463	0.407233	0.613342	-6.81618	S100A11
8229	0.838406	0.843493	0.520131	0.163917	0.41024	0.200047	1.2506	0.490628	0.402451	0.525476	-0.183383	0.564539	-1.3733	0.216249	0.415039	-6.28767	METTL7A
8231	-0.385955	-0.505291	-0.373483	-0.17589	-0.236158	0.487959	-0.295224	-0.0449517	-0.366133	0.130432	-0.30527	-0.176469	-2.2031	0.0674073	0.221375	-5.1531	CD247
8237	-0.676216	-0.715343	-0.788282	-0.576531	-0.409527	-0.579504	-0.908596	-0.807517	-0.520791	-0.731687	0.130783	-0.671399	1.80555	0.118371	0.297278	-5.73044	DHRS1
8244	0.0232238	0.188834	0.126693	0.33577	0.232542	0.266795	0.00213079	0.332018	0.41454	0.109775	0.0945087	0.203232	1.32845	0.229845	0.430814	-6.34158	SSBP1
8262	-0.491609	1.66034	1.03541	1.68476	1.28823	1.34199	1.55576	1.10097	1.17863	1.22236	0.387643	1.15768	1.67154	0.142987	0.328713	-5.91171	EPCAM
8267	-1.21196	-1.13673	-1.20013	-1.00564	-0.907805	-0.939801	-1.34664	-1.2164	-0.936543	-1.03129	0.104203	-1.0933	1.03208	0.33979	0.553362	-6.67677	IDE
8276	-0.0567161	-0.445769	-0.258518	-0.194333	-0.669197	-0.341575	-0.233705	-0.275878	-0.150759	0.178087	-0.15922	-0.244836	-2.977	0.0231519	0.121693	-4.03189	BRK1
8277	0.0536206	-0.0288074	0.342996	-0.237761	-1.00171	-0.0255825	0.551609	-0.728031	-0.615543	-0.0465704	-0.215225	-0.173578	-0.6454	0.541308	0.721069	-7.01132	PRDX5
8281	-0.30366	-0.36137	-0.92973	-0.525895	-0.549894	-0.708194	-1.10713	-0.359893	-0.454733	-0.680756	0.00924622	-0.598126	0.123622	0.905441	0.952867	-7.13685	OAS2
8285	0.892172	0.822678	0.780467	0.567162	0.55712	0.379791	0.759543	1.02987	0.506964	1.12519	-0.257165	0.742095	-2.35803	0.0541901	0.196135	-4.90282	RPS21
8286	-1.17967	-0.908842	-0.684664	-0.843973	-0.684099	-0.863333	-0.692494	-0.903325	-0.611143	-1.18866	0.226371	-0.85602	4.43541	0.00384848	0.0469566	-2.06419	PTGR1
8290	-0.0168929	-0.193242	-0.325309	-0.305854	-0.286846	-0.166375	-0.318802	0.0293493	-0.079996	0.0900028	-0.165824	-0.157396	-1.76766	0.124882	0.307356	-5.78218	SEC11A
8291	0.575524	-0.0755628	-0.186615	-0.232796	-0.221199	-0.516953	-0.363703	0.205301	-0.207176	-0.391029	-0.0984855	-0.141421	-0.553108	0.599138	0.772271	-7.07157	C1QB
8295	0.386789	-0.161779	-0.156042	-0.189675	0.154463	-0.0421704	-0.18553	0.101456	-0.124183	-0.054192	-0.135053	-0.0270863	-3.29746	0.0151887	0.0965217	-3.09331	SUB1
8306	0.207143	0.232296	0.327203	0.548677	0.185951	0.338281	0.379589	0.155969	0.363791	0.414728	-7.67228e-05	0.315363	-0.00229345	0.998241	0.999674	-7.13012	RALB
8317	0.887402	0.827436	0.919161	0.198818	0.783187	0.57357	0.703496	1.17324	0.275679	1.06716	-0.297827	0.740915	-1.36241	0.219482	0.419321	-6.30661	RPL31
8323	-1.13483	-0.848233	-0.69879	-1.03086	-0.768012	-0.95031	-0.664633	-0.903325	-1.21197	-1.00606	0.0197664	-0.921703	0.373656	0.720838	0.853151	-7.04157	BPNT1
8330	0.0206252	0.151858	0.142271	-0.0707673	0.302239	-0.194767	0.404869	-0.150585	-0.0779605	-0.129156	0.124504	0.0398627	2.18861	0.0688023	0.223518	-5.17254	PGRMC1
8338	-0.0252229	-0.091921	0.0387193	0.89831	0.0550507	0.398533	0.0536689	-0.115876	0.250835	0.285316	0.0922603	0.174741	0.925585	0.388535	0.596343	-6.69074	SLC2A3
8346	0.480357	-0.143603	-0.550176	-0.0865293	-0.694227	0.822408	-0.353434	-0.689458	-0.146258	0.274869	-0.861736	-0.108605	-22.7484	2.56184e-07	0.000535936	7.2907	HLA-DQA1
8347	0.327949	-0.123017	0.00511409	-0.110882	-0.0688297	0.0443632	-0.13733	-0.0965684	-0.44431	0.00622523	-0.145336	-0.0597285	-2.53007	0.0426124	0.173097	-4.64753	CRIP1
8352	-0.1247	-0.344909	-0.306658	0.393136	0.294854	0.210205	-0.309261	-0.0197795	0.15029	0.103753	0.0623054	0.00469318	0.303164	0.771468	0.882401	-7.19108	RAB27A
8363	-0.00866852	-0.399995	-0.466127	-0.459846	-0.695931	-0.767498	-0.290617	-0.130274	-0.581097	-0.299207	-0.31642	-0.409926	-4.56669	0.00332608	0.0434378	-1.89948	RPL32
8370	1.24276	0.85658	0.813724	0.536067	0.494683	0.80486	0.929572	0.603198	0.740044	1.17857	-0.237171	0.820005	-1.6615	0.145017	0.331197	-5.92508	REEP5
8372	-0.503187	-0.57654	-0.771997	-0.626819	-0.462094	-0.603339	-0.481043	-0.486008	-0.540316	-0.781108	-0.0446559	-0.583245	-0.846947	0.427832	0.632478	-6.84026	CORO7
8399	-0.98369	-0.796807	-0.781445	-0.687884	-0.593563	-0.812375	-0.721699	-0.869855	-0.767996	-0.94214	0.139415	-0.795745	2.36297	0.0538156	0.195455	-4.94165	NAPRT
8402	0.313195	-0.143603	0.120351	0.254071	-0.261882	0.0122415	0.115421	-0.310612	-0.130732	0.0822393	-0.0395836	0.00506888	-0.367253	0.725379	0.855345	-7.166	YKT6
8403	-0.749631	-0.57654	-0.409798	-0.278849	-1.02961	-0.708194	-0.106074	-0.689458	-0.837363	-0.353971	-0.00947026	-0.573948	-0.111904	0.914359	0.957163	-7.18396	KRAS
8410	-0.141199	-0.275565	-0.191861	-0.471003	-0.370129	-0.328571	-0.37415	-0.215468	-0.23211	0.0302905	-0.0188749	-0.256976	-0.656054	0.534861	0.715886	-6.78938	CDH11
8415	-1.00995	-1.56093	-0.543648	-0.91592	-1.6054	-1.00371	-1.17038	-1.57059	-1.03513	-0.959787	0.012126	-1.13754	0.200978	0.84701	0.923655	-6.99163	DDI2
8422	-1.48273	-1.65016	-1.38161	-1.59341	-1.10508	-1.44963	-1.4431	-1.48009	-1.21721	-1.63123	0.116191	-1.44343	1.1567	0.289112	0.496652	-6.54481	GNL1
8428	0.314851	0.0241426	0.0943134	0.182932	0.378376	0.34538	0.127051	0.255392	0.305533	0.345834	-0.0784861	0.23738	-0.934675	0.384174	0.593536	-6.7724	DDX19A
8434	-0.000547172	-0.920491	-0.703571	-0.882854	-0.807291	-1.10548	-0.7613	-1.04117	-1.0449	-1.12653	-0.0399877	-0.839413	-0.259488	0.803481	0.900964	-7.20506	LMCD1
8439	0.780583	1.68818	0.0423435	0.882273	1.33782	1.31487	0.882452	2.70026	2.4347	0.809131	-0.0349951	1.28726	-0.581618	0.580901	0.75528	-6.73907	H3-2
8442	0.854434	0.368469	0.315671	0.0133725	0.0442191	0.130785	0.547019	0.279604	0.398374	0.621817	-0.235642	0.357376	-1.79601	0.119979	0.298805	-5.73848	SAR1A
8444	-0.806743	-0.714628	-0.358152	-0.534333	-0.376358	-0.529874	-0.638812	-0.764273	-0.528535	-0.690635	0.20671	-0.594234	2.76237	0.0309424	0.145097	-4.34816	LETM1
8447	-0.165025	-0.606151	-0.66069	-0.305854	-0.631052	-0.491836	0.210829	-0.359893	-0.581097	-0.304764	-0.327693	-0.389553	-3.23796	0.016407	0.101076	-3.67285	NPC2
8454	-0.0336614	-0.229693	-0.439675	-0.218116	-0.0559604	-0.117647	-0.338349	0.0133671	0.0564869	-0.0297339	-0.112392	-0.139298	-1.71297	0.134891	0.320957	-5.78657	TARDBP
8467	0.849377	0.211794	0.264756	-0.322589	-0.565056	-0.471602	0.591427	0.356332	-0.397643	-0.137788	-0.378082	0.0379007	-1.107	0.308516	0.520497	-6.59865	RPL27A
8468	-0.91074	-0.894566	-0.904358	-0.90383	-0.645095	-0.879261	-0.858535	-0.859057	-0.941471	-0.846952	0.00878059	-0.864386	0.204885	0.844082	0.92139	-7.21954	PPP1R21
8469	1.82567	2.25031	2.13677	1.68767	0.756366	2.02715	2.21849	1.88867	1.78872	2.10155	-0.281396	1.86814	-1.52152	0.176327	0.374718	-6.10692	S100A6
8477	-1.83179	-1.69658	-1.68963	-1.87189	-1.52733	-1.79459	-1.4524	-1.70074	-1.77427	-1.76144	0.00902508	-1.71006	0.250908	0.80982	0.904992	-7.14414	KLC4
8484	-0.171996	-0.282917	-0.45076	-0.63932	-0.426206	-0.648505	-0.254966	0.0293493	-0.44431	-0.41036	-0.231503	-0.369999	-3.0627	0.0206546	0.113709	-3.85008	RPS24
8489	1.19349	1.42561	0.865801	1.44967	1.79497	1.5639	1.18194	2.43073	1.82879	1.41703	-0.148237	1.51519	-0.605082	0.566139	0.74348	-7.03703	H2AC12
85	2.70321	3.62517	3.2229	3.27391	3.27266	3.43418	3.28052	3.48761	3.56519	3.03394	0.143416	3.28993	4.66129	0.00299883	0.0423888	-1.70642	FLNA
8500	0.199284	-0.229693	0.336276	-0.157936	-0.511538	-0.613116	0.173595	-0.329895	-0.407382	-0.131303	0.00372067	-0.167171	0.0184842	0.985821	0.992462	-7.24344	OGN
8504	-0.204331	-0.460149	-0.747053	-0.765775	-0.722033	-0.780016	-0.605496	-0.455875	-0.513132	-0.426909	-0.145262	-0.568077	-1.20858	0.269961	0.474587	-6.48697	AP3M1
8511	0.799654	0.118697	-0.108207	0.0133725	-0.382647	0.164	0.19867	0.358098	0.207788	0.500925	-0.421521	0.187035	-2.71324	0.0330932	0.149851	-4.43666	TMED9
8512	-0.278396	-0.152628	-0.094546	0.112418	0.327446	-0.0678491	0.0431771	-0.0845631	-0.214563	-0.269443	0.119364	-0.0678947	1.12833	0.30006	0.509162	-6.57573	LRRC57
8515	-0.193372	-0.413394	-0.608104	-0.513057	-0.369096	-0.101397	-0.477284	-0.282684	-0.263266	-0.345019	-0.208958	-0.356667	-5.08074	0.0019234	0.0335312	-1.28025	CRELD2
8517	0.0560905	-0.23311	-0.330554	-0.157936	-0.222844	-0.101397	-0.082832	-0.169596	-0.195038	0.0486079	-0.154034	-0.138861	-5.27071	0.0015853	0.0304261	-0.998644	VSIR
8518	-0.266124	0.0513146	-0.0552775	-0.0985961	-0.00688951	0.0553422	0.171458	-0.0794827	-0.420584	0.0616206	-0.0393604	-0.0587218	-0.835103	0.433995	0.638129	-6.80518	TMEM30A
852	0.96589	1.02173	1.13144	0.828661	1.03193	1.07045	1.02095	0.904866	0.920443	0.95899	-0.0395221	0.985535	-1.1444	0.293815	0.502584	-6.19335	CAND1
8525	1.12613	1.14936	0.941671	0.637808	0.720721	0.729674	0.809348	1.45387	0.865367	1.50766	-0.296193	0.994161	-1.69796	0.137773	0.32348	-5.86211	RPL24
8535	-1.19988	-1.20265	-0.901052	-0.842755	-0.934334	-0.831203	-0.710582	-1.18703	-0.751688	-0.924948	0.106928	-0.948612	1.4145	0.204395	0.4084	-6.20779	CPPED1
8537	-0.673932	-0.391212	-0.433428	-0.00405095	-0.501344	-0.459749	-0.353434	-0.668944	-0.44431	-0.124881	0.108885	-0.405528	1.05794	0.328715	0.542328	-6.63689	RAB23
8542	-0.452641	-0.00662566	-0.0223403	-0.218116	0.168145	-0.598504	-0.0573173	0.104032	-0.670652	-0.437039	0.374451	-0.219106	7.89982	0.000165259	0.0101683	1.4441	UQCRB
8543	-0.246174	-0.691446	-0.715687	-0.909177	-0.449131	-0.971835	-0.749439	-0.880828	-0.928176	-0.700664	-0.0194671	-0.724256	-0.237262	0.819936	0.910021	-7.21136	RCN3
8544	-1.35359	-1.13947	-1.58221	-1.31373	-1.209	-1.00548	-1.13054	-1.09064	-1.12941	-1.10581	-0.130918	-1.20599	-2.45691	0.0471841	0.180455	-4.73038	PLAA
8549	-0.539216	-0.588224	-0.630098	-0.785613	-0.584879	-0.623038	-0.547398	-0.66091	-0.619972	-0.747757	-0.0208352	-0.63271	-0.409115	0.695919	0.836138	-7.14849	SPTLC1
8553	0.655566	0.755179	0.761444	0.833808	0.953289	1.07837	0.705273	0.761109	0.980348	1.06359	0.00217314	0.854798	0.0187814	0.985593	0.992462	-7.24344	TMEM119
8561	-1.90872	-2.06593	-1.6838	-1.83408	-1.59784	-1.74743	-2.01065	-1.49504	-1.69656	-1.87464	0.0543182	-1.79147	0.582653	0.580245	0.755153	-7.02954	SEPTIN1
8564	0.130534	-0.222913	-0.166067	0.234496	0.0550507	0.245276	-0.112882	-0.00300272	0.0955444	0.32337	-0.10798	0.0579408	-0.999145	0.354319	0.565397	-6.70988	VAMP8
8567	0.436632	0.603479	0.791391	0.528066	0.016323	0.635113	0.701714	0.324643	0.210475	0.760114	-0.0937625	0.500795	-0.905352	0.398376	0.608078	-6.76991	GYG1
8574	0.514062	-0.111537	-0.218771	-0.300366	-0.57773	-0.448101	0.34683	0.232407	-0.260615	-0.42024	-0.328055	-0.124406	-1.3869	0.21227	0.413087	-6.27678	RPL18
8587	-0.953752	-0.675761	-0.7318	-0.731882	-0.565056	-0.708194	-0.851544	-0.812497	-0.680278	-0.651965	0.119365	-0.736273	1.96157	0.0949031	0.26089	-5.50567	NDUFB10
8588	0.576629	0.297861	0.289522	-0.294922	0.434651	-0.192136	0.422099	0.229211	-0.0213904	0.254677	-0.158371	0.19962	-1.63451	0.150611	0.339159	-5.91061	RPS5
8590	-1.34927	-1.16886	-1.50355	-1.4785	-1.38972	-1.27129	-0.98155	-1.46415	-1.43687	-1.60917	-0.0815626	-1.36529	-0.984227	0.36106	0.572226	-6.71547	DOP1B
8594	-0.730276	-0.980993	-1.27068	-1.01814	-0.871054	-0.73719	-0.901006	-0.736911	-0.980713	-0.79843	-0.225879	-0.902539	-6.13226	0.000697903	0.0203666	-0.193709	FLII
8599	-1.27989	-1.47323	-1.39973	-1.58245	-1.74438	-1.4394	-1.56914	-1.4978	-1.962	-1.17206	-0.199632	-1.51201	-2.1473	0.0729419	0.229631	-5.21923	CD4
86	0.065877	1.40071	1.30899	1.00185	2.25642	1.21348	1.40846	1.39578	1.63886	0.95899	0.568367	1.26494	3.95781	0.00668543	0.0629997	-2.69779	CALD1
860	0.922024	2.39478	1.78739	1.43293	1.89092	1.63274	2.2393	1.73442	1.34317	1.52043	0.133669	1.68981	3.51153	0.0115568	0.0848805	-3.08968	FHL1
8601	0.0707154	-0.455321	-0.224296	-0.419573	-0.54177	-0.773728	0.367317	-0.732456	-0.725332	-0.447325	-0.110196	-0.388177	-0.48924	0.641138	0.801231	-7.10833	TPP1
8604	-1.41257	-1.27764	-1.14163	-1.26893	-1.31043	-1.28324	-1.28438	-1.45373	-1.27761	-1.38507	0.119036	-1.30952	3.29833	0.0151715	0.0965217	-3.54465	PCNA
8606	-0.000547172	-0.183643	-0.063792	0.0501969	0.190327	0.592552	-0.174062	0.214094	0.0361005	0.240047	-0.173393	0.0901273	-1.4834	0.185892	0.384669	-6.14017	CD2
8609	-0.571497	-0.594145	-0.673132	-0.90383	-1.03533	-0.743143	-0.379441	-0.807517	-0.725332	-0.535881	-0.192004	-0.696925	-3.14781	0.0184598	0.107871	-3.79405	LIN7C
8613	-1.55251	-1.58482	-1.29505	-1.31863	-1.90038	-1.28592	-1.21724	-1.52454	-1.52942	-1.55975	-0.0894959	-1.47683	-0.952851	0.375567	0.58498	-6.74814	HPRT1
8616	-2.4989	-2.36624	-1.25011	-1.95449	-1.60333	-2.0985	-2.05374	-2.2819	-1.94077	-2.20171	0.442861	-2.02497	2.17591	0.0700485	0.224812	-5.2103	KRT38
862	1.21034	1.45481	1.13456	1.10346	1.19393	1.28372	1.53807	1.40144	1.2916	1.64232	-0.163964	1.32543	-3.37726	0.0137067	0.0940144	-3.44961	CNP
8622	-1.12867	0.114683	-1.51231	0.735797	1.12628	-0.72544	-0.0180193	1.7979	0.997786	-0.619876	0.323195	0.0768136	0.479664	0.647567	0.802888	-7.11348	SLC5A1
8623	-0.0898175	0.102491	0.225652	0.106447	-0.0926569	0.00249306	0.350027	0.0336431	0.0097442	-0.162122	0.0278473	0.0485901	0.645098	0.541491	0.721069	-6.94865	UBE2V1
8627	-0.747925	-0.961935	-0.721835	-0.863762	-1.10829	-0.964305	-0.772381	-0.988554	-0.998893	-0.82225	-0.0481988	-0.895013	-0.733387	0.489543	0.681703	-6.94636	SIRT2
8643	-0.230644	0.0378697	-0.0263633	0.14151	0.207544	0.119337	-0.0604485	0.00597548	0.0955444	0.157481	0.0863774	0.0447805	1.03652	0.337865	0.552198	-6.67224	ERLIN1
865	2.05386	2.29638	1.38844	1.74616	2.33659	1.33666	0.629793	2.48191	1.95969	1.31212	0.19977	1.75416	1.32846	0.229842	0.430814	-6.26649	HP
8655	-1.40549	-1.45747	-1.07711	-1.21206	-0.873291	-1.13059	-1.21936	-1.3497	-1.42258	-1.16392	0.0535015	-1.23116	0.371955	0.722043	0.853881	-7.16482	BLMH
8659	-0.625613	-0.282917	-0.202485	0.109439	-0.04962	-0.0877756	-0.429268	-0.30824	-0.148505	-0.114312	0.19433	-0.21393	1.37688	0.215192	0.414455	-6.28901	ANP32A
8668	-0.9229	-0.630844	-0.576995	-1.08605	-1.14809	-0.914616	-0.38478	-0.832795	-0.957191	-0.84069	-0.0883615	-0.829495	-0.714406	0.500423	0.687531	-6.96097	NDUFA9
8674	-0.290905	-0.378256	-0.803595	-0.568365	-0.47532	-0.335042	-0.4122	-0.418613	-0.388039	-0.19918	-0.177887	-0.426951	-2.254	0.0627336	0.21236	-5.07432	SEC13
868	0.556437	0.745271	0.872489	0.842973	0.90575	0.994552	0.901999	0.731331	0.833373	0.73124	0.108625	0.811541	2.5127	0.0436545	0.174953	-4.66059	HSPA4
8690	0.041128	0.29328	0.287089	0.0789053	-0.426206	-0.0338251	0.356372	0.071106	-0.00840047	-0.120633	-0.0113413	0.0538815	-0.0783542	0.939961	0.97117	-7.2401	CSTB
8697	0.0560905	-0.886147	-1.06627	-0.708527	-0.954331	-0.894078	-0.417836	-0.455875	-0.89436	-1.17514	-0.342932	-0.739647	-1.74886	0.128239	0.311585	-5.80084	FCGR1A
870	0.989686	1.11536	1.23401	0.967382	1.03906	1.17368	1.26837	1.16529	1.09783	1.12519	-0.0814512	1.11759	-2.58105	0.0397032	0.166118	-4.5635	CCT8
8701	-1.01251	-1.28615	-1.34016	-0.913215	-0.985531	-0.931828	-1.4131	-0.950702	-0.974757	-0.962026	-0.0573145	-1.077	-0.489755	0.640793	0.801231	-7.10805	AKAP13
8703	-0.400746	0.213527	0.246813	0.375221	0.394503	0.382023	0.108335	0.136652	0.29017	0.0319767	0.290181	0.177847	4.61202	0.00316453	0.0426939	-1.86663	UQCRH
8704	-0.57671	0.146127	0.251992	-0.0945499	0.172642	0.191216	0.122426	-0.199157	0.141461	0.043662	0.209557	0.019911	2.02995	0.0861343	0.250789	-5.41401	JAM3
873	1.82244	1.43638	1.55786	1.08884	1.08578	0.908942	0.477525	1.31534	1.04761	1.09167	0.100456	1.18324	0.544695	0.604581	0.776894	-7.07665	C4BPA
8735	-2.04451	-2.24666	-2.0527	-1.50384	-1.60058	-1.73944	-2.26657	-2.02767	-1.90016	-2.31093	0.202773	-1.96931	1.31982	0.232547	0.435141	-6.35778	APPL2
8750	-0.474621	-1.46643	-1.57243	-1.09836	-1.08927	-1.42106	-0.849232	-0.792792	-1.18938	-1.62514	-0.259588	-1.15787	-1.31358	0.23452	0.437658	-6.36014	SLC2A5
8761	-1.34284	-1.19814	-0.938423	-1.29926	-1.43067	-1.23418	-1.00199	-1.41236	-1.23857	-1.22981	0.0294609	-1.23262	0.413787	0.692665	0.835672	-7.12469	DBH
8763	-0.588594	-0.408897	-0.309834	-0.406663	-0.268034	-0.158836	-0.309261	-0.375408	-0.219531	-0.353971	0.0500934	-0.339903	0.796531	0.454509	0.653057	-6.86851	FDPS
8786	-1.07009	-1.11528	-1.29195	-0.987326	-1.5397	-1.3719	-1.22793	-1.0575	-1.25504	-1.30418	-0.0352271	-1.22209	-0.311353	0.765517	0.877033	-7.18823	EIF6
880	0.771651	1.16975	1.17848	0.780499	0.885117	1.12036	1.29576	0.864444	1.00208	1.10528	-0.0594364	1.01734	-1.22034	0.265774	0.468802	-6.4029	NPEPPS
8806	-1.41734	-1.41025	-1.47385	-1.26212	-1.12458	-1.4394	-1.241	-1.18183	-1.19242	-1.39358	0.0477057	-1.31364	0.618597	0.55774	0.735907	-7.02105	ALPL
8810	-1.62082	-1.68703	-1.61254	-1.40772	-1.2242	-1.52594	-2.02897	-1.50474	-1.644	-1.70445	0.0919351	-1.59604	1.96572	0.0943463	0.259701	-5.40018	ITGB7
882	0.364197	0.912431	0.871538	0.896443	1.06113	0.729674	0.785734	0.943003	0.905851	0.902107	0.175284	0.837211	1.80967	0.117685	0.296679	-5.7248	LAMC1
8828	-0.956097	-0.949531	-0.96161	-1.05207	-0.929429	-1.28727	-1.25212	-1.10978	-1.04819	-1.06011	0.131423	-1.06062	2.95252	0.0239235	0.124419	-4.06038	CCDC6
883	0.773285	0.381988	0.373427	0.399004	0.163616	0.34538	0.576251	0.309646	0.31251	0.688594	-0.23273	0.43237	-5.00059	0.00208987	0.034976	-1.41975	UGGT1
8856	-1.34498	-1.02775	-0.879981	-1.1037	-1.41501	-1.66677	-0.54112	-1.32149	-1.50034	-1.08391	0.0994629	-1.1885	0.776179	0.465605	0.661715	-6.87382	NAXD
8857	-0.325492	-0.253993	-0.0811789	-0.0746736	-0.204971	-0.25544	-0.201167	-0.213407	-0.268597	-0.288229	0.0869662	-0.216715	1.69856	0.137655	0.32348	-5.8693	VAMP5
8858	-0.821843	-1.06454	-1.1392	-0.88934	-0.78344	-1.06851	-1.18627	-0.886382	-1.02072	-0.965023	-0.001665	-0.982527	-0.0267552	0.979477	0.989508	-7.24323	VPS53
886	0.556437	0.203058	0.322616	0.763653	0.403991	0.368516	0.19662	0.315309	0.548519	0.599184	0.103341	0.42779	1.81425	0.116924	0.296133	-5.67331	ITGAM
8861	-0.497372	-0.450527	-0.674276	-0.203746	-0.139471	-0.414328	-0.684528	-0.19314	-0.437448	-0.333268	0.019059	-0.40281	0.150985	0.884678	0.942815	-7.23053	TAP1
8862	-0.436632	-0.526399	-0.300982	-0.345565	-0.224493	-0.375236	-0.237898	-0.533889	-0.263266	-0.482806	0.133368	-0.372717	4.64523	0.00305175	0.0424515	-1.74619	ADSL
8866	-1.55546	-2.08307	-2.0032	-1.82365	-1.72001	-1.8706	-1.72847	-1.92149	-1.85914	-1.64358	-0.104699	-1.82087	-2.90836	0.025386	0.12953	-4.11001	CCAR2
8868	-0.588594	-0.994015	-1.10166	-1.01186	-1.07079	-1.02705	-1.10011	-0.837966	-1.03351	-0.615415	-0.207314	-0.938098	-4.54823	0.00339452	0.0438354	-1.90686	DNAJC7
8870	-0.645674	-0.348985	-0.181414	-0.242763	-0.187577	0.346556	-0.213165	-0.197145	-0.0559559	0.479752	-0.152221	-0.124637	-0.717091	0.498874	0.687061	-6.95892	MS4A1
8873	-0.994815	-1.01972	-0.847383	-0.91052	-0.528452	-1.12422	-0.956244	-1.05248	-1.19242	-0.974097	0.158476	-0.960036	2.3104	0.0579423	0.203723	-4.98338	FLG
8876	-0.0113984	-0.305481	-0.252682	-0.842755	-0.426206	-0.504277	-0.082832	-0.329895	-0.720179	-0.457773	-0.230051	-0.393348	-1.57162	0.164455	0.358997	-6.04333	RPL23
8880	0.128333	-0.332829	-0.448368	-0.446154	-0.328122	-0.354837	-0.162807	-0.317779	-0.375437	-0.0957001	-0.237127	-0.27337	-5.06431	0.00195628	0.0336577	-1.35511	COLGALT1
8888	-1.23684	-0.286624	-0.379865	0.31625	-0.549894	0.185263	-1.34142	-0.0385701	1.64902	0.251049	0.417773	-0.143162	1.22859	0.262871	0.46683	-6.43055	CLC
8889	-0.856155	-0.729819	-0.911023	-0.973905	-0.998986	-1.22675	-1.02315	-0.817515	-0.887791	-0.872604	0.00193596	-0.92977	0.0297248	0.9772	0.988541	-7.18903	RUVBL2
889	1.19775	0.159422	0.183922	0.526454	0.425604	0.164	-0.166535	0.464769	0.33078	0.264255	-0.0612618	0.355042	-0.671693	0.525486	0.706961	-6.99265	COL12A1
8901	-1.65441	-1.64126	-1.48641	-1.33352	-1.3017	-1.18731	-1.46822	-1.4039	-1.42826	-1.31424	-0.0188008	-1.42192	-0.236504	0.820499	0.910021	-7.19905	CD6
8911	-0.127967	-0.624583	-0.740652	-0.516056	-0.694227	-0.414328	-0.676665	-0.344728	-0.413951	-0.288229	-0.232178	-0.484139	-4.39343	0.0040344	0.0483559	-2.10749	TMED5
8913	0.446157	0.7627	0.830217	0.196196	0.524046	0.663519	0.622719	0.427611	0.365937	0.374654	-0.0562701	0.521376	-0.717729	0.498507	0.687007	-6.90857	BST2
8923	-0.250115	-0.542689	-0.422645	-0.498259	-0.840518	-1.04746	-0.229541	-0.249323	-0.661157	-0.44045	-0.209382	-0.518216	-1.74566	0.128818	0.312268	-5.76325	MANF
8924	-1.25894	-0.949531	-0.838375	-0.711528	-0.465675	-0.767498	-0.737806	-0.988554	-0.720179	-0.910952	0.223276	-0.834904	2.47307	0.0461317	0.179382	-4.76846	PACSIN3
8929	-1.47746	-2.32726	-2.12629	-1.92382	-2.2915	-1.56762	-1.72356	-1.58144	-1.83053	-1.09843	-0.531043	-1.79479	-13.8029	5.74522e-06	0.00200317	4.83915	LCK
8934	-0.618596	-0.866916	-0.766662	-0.962195	-0.846942	-0.878529	-0.446831	-1.10206	-1.23749	-0.430268	-0.163279	-0.815648	-3.78053	0.00827901	0.0692733	-2.80831	TXNDC12
8939	-1.04401	-0.937358	-1.01272	-0.80031	-0.799243	-0.942212	-0.902265	-0.728031	-0.999661	-1.25138	0.0337732	-0.941719	0.439745	0.674717	0.820906	-7.12608	GNG2
8953	-0.981243	-1.24147	-0.934931	-1.01499	-0.877789	-0.874879	-1.09836	-1.03767	-1.00972	-1.01815	0.0261525	-1.00892	0.561044	0.594029	0.767104	-7.01643	WNK1
8954	-1.03599	-1.37991	-1.23019	-1.03894	-1.07996	-1.1096	-1.52181	-1.31304	-1.29387	-1.24107	0.0428905	-1.22444	0.742317	0.48448	0.678401	-6.92661	BIN2
8961	-1.24229	-0.881517	-0.836887	-0.843973	-0.560885	-0.836681	-0.502798	-1.00166	-0.959363	-1.14006	0.127427	-0.880612	1.22684	0.263483	0.467521	-6.46623	CRABP1
8968	-0.920672	-0.696295	-0.859601	0.291603	0.121371	-0.512701	-0.658705	-0.432702	0.0531305	-0.786832	0.442686	-0.44014	1.71154	0.135164	0.320957	-5.85567	MUC1
8991	-0.991085	-1.1166	-1.11781	-1.16544	-1.33732	-1.4227	-1.11245	-0.773646	-0.959363	-1.09022	-0.118128	-1.10866	-1.67698	0.141898	0.327183	-5.7984	PRPF19
8996	-1.0958	-1.45525	-0.96343	-1.12735	-1.55232	-1.20376	-1.20259	-1.60045	-1.46037	-1.55975	0.0457091	-1.32211	0.28219	0.786785	0.892116	-7.19806	MPP1
9003	-1.77955	-1.39592	-1.56279	-1.36696	-1.36062	-1.59692	-1.55418	-1.53321	-1.53107	-1.50863	0.141799	-1.51899	2.02541	0.0866898	0.250789	-5.42422	OLFML1
9006	-0.371493	-0.0946876	-0.0990663	0.0337061	0.0387349	-0.0359017	-0.0328338	-0.112324	-0.130732	-0.0896098	0.0737798	-0.0894208	1.09181	0.314657	0.52619	-6.61479	PFDN6
9010	0.0360627	-0.712486	-0.691687	-0.997951	-0.857791	-0.965971	-0.902265	-0.944595	-0.900993	-0.296446	-0.258823	-0.723412	-2.86969	0.0267457	0.132876	-4.17628	SPART
9027	-0.781135	-0.588224	-0.510238	-0.381559	-0.20337	-0.508476	-0.894754	-0.656929	-0.572747	-0.593548	0.221994	-0.569098	2.35305	0.0545702	0.196762	-4.95594	KPRP
9032	-0.713095	-0.740147	-0.480207	-0.527421	-0.825772	-0.525539	-0.650337	-0.732456	-0.720179	-0.651965	0.0331999	-0.656712	0.72702	0.493174	0.683712	-6.88981	RRAGC
9034	-1.22606	-0.995111	-0.972611	-0.848866	-0.586318	-0.928666	-0.963168	-1.01705	-0.665888	-0.927783	0.20295	-0.913152	1.83486	0.113566	0.290795	-5.69019	ST6GALNAC1
9055	-0.362028	-0.450527	-0.252682	0.348478	0.016323	0.0872389	-0.237898	-0.115876	0.129511	-0.0957001	0.111691	-0.093316	0.574647	0.58533	0.759622	-7.05826	ERO1A
9068	-0.788349	-0.391212	-0.449961	-0.43941	-0.361915	-0.243992	-0.38478	-0.498448	-0.237207	-0.721185	0.163442	-0.451646	4.62197	0.00313028	0.0426939	-1.74526	CAPS
9072	0.110446	-0.691446	-0.691687	-0.589804	-1.07079	-0.508476	-0.634748	-0.511121	-0.960088	-0.293696	-0.477593	-0.584141	-6.73113	0.000414401	0.014947	0.347664	HLA-DMB
9073	-1.96745	-1.8763	-1.64989	-2.49839	-3.07381	-2.36103	-2.41048	-2.48045	-2.24301	-2.48934	0.0833919	-2.30501	0.29268	0.779111	0.886779	-7.19463	HSPA12B
9077	-0.238362	-0.378256	-0.146176	-0.32826	-0.200181	-0.153856	-0.0993422	-0.344728	-0.356953	-0.330362	-0.0421489	-0.257648	-0.820448	0.44171	0.643632	-6.83239	FKBP3
9088	-1.84092	-2.17026	-2.41293	-2.31867	-1.84712	-2.05049	-2.1818	-2.11476	-1.98073	-2.3053	-0.134481	-2.1223	-3.95394	0.00671642	0.0630079	-2.66555	G3BP1
9094	-0.924017	-1.14912	-1.12486	-0.475942	-0.855607	-0.885149	-1.25437	-0.891983	-0.956469	-0.911645	0.0341973	-0.942916	0.356593	0.732966	0.860474	-7.14987	ARHGAP45
9102	0.663342	-0.212872	0.751133	-0.208502	-0.149694	-0.249691	-0.25931	-0.305877	-0.197449	0.410922	-0.04721	0.0242002	-0.268787	0.796628	0.89887	-7.17621	APOC3
9109	-1.80081	-1.08689	-1.78995	-1.33856	-0.900754	-1.00195	-1.14919	-1.27827	-1.58256	-1.47715	-0.0557193	-1.34061	-0.384528	0.713157	0.845762	-7.15946	FAS
9118	-2.42354	-2.79946	-2.8269	-2.38995	-2.20598	-2.7087	-2.54983	-2.41829	-2.50352	-2.46897	-0.0226754	-2.52951	-0.18112	0.861926	0.931097	-7.22479	SEL1L
915	1.48693	1.65844	1.65412	1.47799	1.48359	1.66304	1.59786	1.51374	1.48249	1.64232	-0.0330447	1.56605	-0.647724	0.539898	0.719864	-7.00969	YWHAE
9151	-0.829527	-1.0781	-1.03686	-1.28276	-1.34654	-1.30226	-1.27499	-1.08015	-1.01914	-0.810234	-0.0731673	-1.10606	-0.869218	0.416416	0.621549	-6.80397	FXR1
9155	-2.00188	-2.20073	-2.63374	-2.13537	-7.55093	-2.37661	-1.6676	-1.57522	-1.82798	-2.29419	-1.22071	-2.62642	-1.95605	0.0956487	0.261891	-5.52179	GIMAP8
916	1.61456	1.58398	1.52548	0.905727	1.32043	1.61883	1.85026	1.53721	1.48675	1.42957	-0.244249	1.48728	-1.94997	0.0964775	0.262801	-5.52722	GAPDH
9163	-1.45679	-1.97155	-1.87234	-1.95449	-1.79975	-1.64803	-1.67657	-2.05547	-1.81292	-1.40948	-0.243568	-1.76574	-3.97574	0.00654421	0.0627549	-2.63658	STK11IP
9177	-0.431382	-0.290352	-0.406813	-0.252879	-0.427333	-0.364959	-0.0731377	-0.592609	-0.53244	-0.228391	-0.0619217	-0.36003	-1.3844	0.212994	0.413726	-6.12721	SORT1
9178	-1.8139	-1.81587	-1.67802	-1.5506	-1.39972	-1.60988	-1.72356	-1.89861	-1.60612	-1.6887	0.158087	-1.6785	2.11332	0.0765368	0.236158	-5.28292	HTT
9215	-0.491609	-0.0188559	-0.176256	-0.0403021	-0.186018	-0.0678491	0.131641	-0.0913971	-0.185478	-0.378446	-0.00835397	-0.150457	-0.192925	0.853051	0.926093	-7.15776	SLC44A2
9227	-1.03732	-0.999517	-0.743205	-0.825931	-0.729175	-0.856924	-0.513976	-1.00831	-1.03756	-0.918613	0.021404	-0.867053	0.238554	0.818976	0.910021	-7.20732	LILRB5
923	1.56118	1.70788	1.60639	1.38919	1.35476	1.58457	1.81721	1.32172	1.29442	1.56076	-0.0936687	1.51981	-0.79644	0.454558	0.653057	-6.89552	PGK1
924	1.22675	0.985518	0.926175	1.05419	0.840172	0.742806	1.64667	1.04278	0.782429	0.829811	-0.156192	1.00773	-1.01747	0.346172	0.557929	-6.69154	NAMPT
9248	-1.74692	-1.56354	-1.56279	-0.490256	-0.834157	-0.963474	-1.42492	-1.61179	-0.825309	-1.7565	0.439551	-1.27797	1.98634	0.0916286	0.256609	-5.4782	SLC9A3
925	2.71963	2.69998	2.19827	2.59749	2.51993	2.68783	2.32038	3.01297	2.83787	2.46889	-0.158397	2.60632	-3.55915	0.0108855	0.0810405	-2.93828	EEF1A1
9251	-0.911836	-0.758239	-0.797983	-0.914566	-1.08927	-1.18039	-0.611702	-1.09366	-0.825309	-0.810234	0.0326265	-0.899319	0.740435	0.485544	0.678622	-6.90057	SLC25A12
9254	-1.62082	-1.86376	-2.8269	-1.58245	-2.25668	-1.93475	-1.96823	-1.53321	-2.04017	-1.88949	-0.247655	-1.95165	-2.52505	0.0429109	0.173636	-4.60657	CDC42BPB
9255	-0.590596	-0.097466	-0.276363	0.843984	0.228442	0.0332012	0.0510629	-0.0433506	-0.0102413	-0.48646	0.206442	-0.0347787	1.309	0.235975	0.438989	-6.32847	ZG16
9258	-1.70832	-1.92902	-1.77296	-2.11043	-1.47437	-1.75823	-1.56536	-1.82526	-1.74663	-1.76392	-0.0708829	-1.76545	-1.13798	0.296298	0.505592	-6.56527	PALM2AKAP2
926	1.61678	1.66788	1.40882	1.41141	1.43405	1.86225	2.05814	1.58897	1.68027	1.69163	-0.24067	1.64202	-3.05255	0.0209346	0.114647	-3.95246	WDR1
9260	-1.34498	-0.857953	-0.919456	-0.894573	-0.699351	-0.819039	-0.614829	-0.982096	-0.762518	-1.05924	0.143028	-0.895403	1.91556	0.101299	0.272189	-5.57114	STX1B
9261	-0.0898175	0.42597	0.367031	0.246797	0.590951	0.329902	0.537734	0.181659	0.0361005	-0.0297339	0.128256	0.259659	1.25289	0.254475	0.459725	-6.43633	CD81
9267	-0.806743	-0.404431	-0.181414	-0.496797	-0.42508	-0.213482	-0.617185	-0.652971	-0.536366	-0.647285	0.18704	-0.498176	3.70413	0.00909147	0.0726214	-2.94136	CYGB
9268	-0.509055	-0.301666	-0.391375	-0.311386	-0.118793	-0.351497	-0.295224	-0.458829	-0.195038	-0.253751	0.114996	-0.318661	1.99811	0.0901118	0.255236	-5.46273	PBXIP1
9273	-0.570848	-0.413394	-0.515536	1.31275	0.943782	0.494585	-1.29875	0.0364906	1.07894	-0.50128	0.797368	0.0566737	1.5622	0.166628	0.361096	-6.05557	GPRC5A
9274	-1.55546	-1.23352	-1.23582	-0.913215	-0.618819	-1.20974	-1.69029	-1.14239	-0.887791	-1.40365	0.397199	-1.18907	2.78124	0.0301567	0.143381	-4.339	TAOK1
9285	-1.47223	-1.55833	-1.39973	-1.60455	-1.41501	-1.60337	-1.49778	-1.44219	-1.60797	-1.54168	-0.00516891	-1.51428	-0.157287	0.879909	0.941252	-6.91362	WDFY4
93	3.04184	2.66417	2.4753	2.75778	2.75919	2.45605	2.36669	3.33915	2.96725	2.91123	-0.172778	2.77386	-1.5515	0.169131	0.365138	-5.96814	MYH9
9308	0.0206252	-0.0440243	-0.2469	-0.284164	-0.302484	-0.173999	-0.0731377	0.0393261	-0.109139	-0.164379	-0.136003	-0.133828	-1.6934	0.138659	0.324752	-5.88248	NAGK
9311	-0.114999	0.112667	0.244207	0.0820213	0.0550507	0.202965	0.186262	0.0264714	0.0746618	-0.0795814	0.0561285	0.0789726	1.29003	0.242093	0.446342	-6.30958	CD58
9314	-0.900958	-0.985305	-0.91776	-1.22263	-1.06776	-0.933415	-0.7115	-1.09291	-1.12021	-0.891839	-0.143807	-0.984428	-2.19625	0.0680636	0.222483	-5.18121	NRBP1
9321	-1.13328	-0.788749	-0.7318	-0.831892	-1.37017	-0.603339	-0.237898	-1.19228	-1.25726	-0.88581	-0.168529	-0.903248	-1.01785	0.346006	0.557929	-6.69116	GRHPR
9330	-0.474621	-0.290352	-0.638686	-0.222974	-0.317555	-0.0134057	-0.338349	-0.253677	-0.295887	-0.505037	-0.0681471	-0.335054	-0.682012	0.519358	0.702779	-6.98515	CHMP4A
9331	-0.60547	-0.548211	-0.552995	-0.840326	-0.551257	-0.534237	-0.237898	-0.58901	-0.647155	-0.615415	-0.143805	-0.572197	-4.63849	0.00307428	0.0424515	-1.80929	TXNRD1
9336	-0.186168	-0.373993	-0.112828	-0.0985961	-0.175978	-0.161339	-0.17786	-0.388615	-0.204732	-0.223433	0.0782791	-0.210354	1.90292	0.10313	0.274811	-5.54755	VAMP3
9343	-1.50152	-1.32496	-1.4455	-1.65104	-1.55872	-1.6644	-1.36799	-1.56143	-1.44559	-1.7867	0.0818983	-1.53079	1.09199	0.314588	0.52619	-6.6075	DDX23
9346	-1.22606	-1.29131	-1.08815	-1.02926	-1.19048	-1.17809	-1.20259	-1.4296	-1.15875	-1.48039	0.154917	-1.22747	2.73135	0.0322826	0.148756	-4.3651	PNP
9347	-0.581965	-0.855288	-0.839868	-0.697636	-0.926991	-0.838747	-0.893511	-0.792792	-0.843469	-0.872604	-0.0349645	-0.814287	-0.656356	0.534679	0.715886	-7.00362	EIF5B
9349	-0.458067	-0.612237	-0.677719	-0.43941	-0.367037	-0.579504	-0.5481	-0.58543	-0.53244	-0.589259	0.0302304	-0.53892	0.901308	0.400366	0.608078	-6.68664	RELA
9350	-1.40314	-1.5404	-1.30445	-1.22476	-1.35589	-1.45307	-1.44618	-1.47741	-1.4072	-1.40511	0.0850204	-1.40176	1.99505	0.0905031	0.255525	-5.46703	DNAJA1
9354	-1.02545	-1.02086	-0.587856	-0.963648	-1.27622	-1.43772	-0.647849	-1.24047	-0.855846	-1.40221	0.228201	-1.04581	1.73514	0.130743	0.316201	-5.81267	DCXR
9379	-0.741144	-0.521058	-0.57212	-0.43941	-0.166091	-0.232736	-0.478534	-0.429861	-0.615543	-0.41036	-0.0246381	-0.460686	-0.245338	0.813944	0.907316	-7.20914	CNBP
9391	-2.0078	-1.7969	-2.10534	-1.75019	-1.79233	-1.78037	-2.06565	-1.66092	-2.00652	-1.92023	-0.0392325	-1.88863	-0.591187	0.574854	0.750986	-7.04772	SNRPD3
9396	-1.78797	-1.91097	-1.75511	-1.54715	-1.57369	-2.17006	-2.02978	-2.1951	-2.18541	-2.18747	0.310548	-1.93427	9.90359	4.33648e-05	0.0069784	2.83757	COASY
94	1.12613	1.49995	1.64046	1.34726	1.30414	1.36805	1.57928	1.23372	1.38133	1.5095	0.0760643	1.39898	1.71071	0.135323	0.320969	-5.79636	HSPA1B
9401	-1.01636	-1.23352	-1.14163	-1.12366	-1.01551	-1.28458	-1.30118	-1.31937	-1.07337	-0.998124	0.111521	-1.15073	3.41324	0.0130906	0.0909818	-3.41853	SPON1
9403	-0.772229	-1.31236	-1.00683	-1.48162	-1.31927	-1.40641	-1.26804	-1.50893	-1.51311	-1.17617	-0.0742497	-1.2765	-0.549573	0.601421	0.773784	-7.07372	ATXN2L
9438	-0.575403	-0.542689	-0.258518	-0.596539	-0.661063	-0.574837	-0.464918	-0.641234	-0.680278	-0.753201	0.00922678	-0.574868	0.147011	0.887688	0.943745	-7.17929	SLC39A14
9465	0.15427	-0.114388	-0.241172	-0.166854	0.323904	0.192696	-0.106074	0.160713	-0.0195198	0.167176	-0.175079	0.0350752	-1.71813	0.133915	0.320268	-5.84924	AIP
947	0.407189	1.54896	1.21239	0.984014	1.18925	1.06243	1.54698	1.34255	1.49099	1.27138	0.161769	1.20561	1.97911	0.0925729	0.257797	-5.47429	L1CAM
9478	-0.971548	-1.69658	-1.36054	-1.45408	-1.77685	-1.31618	-1.64144	-1.64186	-1.5115	-1.14104	-0.237249	-1.45116	-3.61245	0.0101843	0.0774749	-3.12988	VCAM1
9498	-1.74296	-1.68387	-1.16639	-1.82885	-1.17962	-1.53173	-1.42195	-1.78819	-1.94677	-1.98979	0.0487306	-1.62801	0.407947	0.696733	0.836138	-7.10545	ECHDC1
[truncated: 85 more rows]
