# Supplementary material for: Epigenetic inactivation of the autophagy–lysosomal system in appendix in Parkinson’s disease
Source: Nat Commun. 2021 Aug 26;12:5134. doi: 10.1038/s41467-021-25474-x (PMC8390554; doi:10.1038/s41467-021-25474-x)
Supplement: Supplementary file 14 — Supplementary Data 11 [file 41467_2021_25474_MOESM14_ESM.xlsx]

## Sheet: Supplementary_Data_11
Chr	Gene	ID	SNP	Str	Type	Seq	C.DiagnosisControl.Age	P.DiagnosisControl.Age	B.DiagnosisControl.Age	C.DiagnosisPD.LBD.Age	P.DiagnosisPD.LBD.Age	B.DiagnosisPD.LBD.Age	C.DiagnosisControl.Age - DiagnosisPD.LBD.Age	P.DiagnosisControl.Age - DiagnosisPD.LBD.Age	B.DiagnosisControl.Age - DiagnosisPD.LBD.Age	P.Value	adj.P.Val
chr1	TP73	chr1_3269315	3269315	+	CG	CGA	-0.0075687	0.437615	-0.00126337	-0.056055	0.109044	-0.00656802	0.0484863	0.181819	0.00530465	0.20286	0.673511
chr1	TP73	chr1_3269323	3269323	+	CG	CGC	-0.00442952	0.627145	-0.000759189	-0.039362	0.229765	-0.00478749	0.0349324	0.305126	0.0040283	0.428373	0.828296
chr1	TP73	chr1_3269354	3269354	+	CG	CGC	-0.00584357	0.54162	-0.000955962	-0.0396223	0.249064	-0.00434982	0.0337788	0.344347	0.00339386	0.423501	0.825836
chr1	TP73	chr1_3269389	3269389	+	CG	CGC	-0.00472826	0.655358	-0.000808608	-0.0612541	0.109217	-0.00807272	0.0565258	0.154743	0.00726411	0.247908	0.714899
chr1	TP73	chr1_3269408	3269408	+	CG	CGG	-0.00445886	0.690592	-0.000733406	-0.0539711	0.175356	-0.00535633	0.0495123	0.232028	0.00462292	0.365783	0.79612
chr1	TP73	chr1_3269434	3269434	+	CG	CGG	-0.0101411	0.200168	-0.00170455	-0.0157313	0.576805	-0.00154528	0.00559015	0.848741	-0.000159266	0.373008	0.799872
chr1	TP73	chr1_3269449	3269449	+	CG	CGC	-0.0104694	0.109143	-0.0017837	-0.0275923	0.238648	-0.00417957	0.0171228	0.480693	0.00239587	0.137559	0.60157
chr1	TP73	chr1_3269657	3269657	+	CG	CGC	-0.00820926	0.473971	-0.00131602	-0.0797308	0.0594195	-0.0077188	0.0715216	0.102609	0.00640278	0.128637	0.590189
chr1	TP73	chr1_3269665	3269665	+	CG	CGA	-0.0205733	0.129037	-0.00213994	-0.0833165	0.0902019	-0.00558802	0.0627432	0.217537	0.00344809	0.0754497	0.497292
chr1	TP73	chr1_3269674	3269674	+	CG	CGA	-0.0163317	0.137878	-0.0020391	-0.104249	0.0130701	-0.00718695	0.0879173	0.0420188	0.00514785	0.0154406	0.289716
chr1	TP73	chr1_3269703	3269703	+	CG	CGC	-0.0200923	0.227145	-0.00161925	-0.137502	0.0330589	-0.00423176	0.11741	0.0773439	0.00261251	0.0487179	0.431048
chr1	TP73	chr1_3269704	3269704	-	CG	CGT	-0.0113086	0.206624	-0.00115625	-0.0817232	0.0145207	-0.00464205	0.0704147	0.0412626	0.0034858	0.0227742	0.33108
chr1	TP73	chr1_3269711	3269711	+	CG	CGT	-0.0209772	0.102072	-0.0016182	-0.0615971	0.175933	-0.00246734	0.0406199	0.389472	0.000849143	0.105248	0.553211
chr1	TP73	chr1_3269712	3269712	-	CG	CGT	-0.0181908	0.0773604	-0.00175335	-0.0763566	0.0425223	-0.00373525	0.0581658	0.134447	0.0019819	0.0276043	0.35453
chr1	TP73	chr1_3269774	3269774	+	CG	CGG	0.0012693	0.931928	0.000100005	-0.0188742	0.723232	-0.000967031	0.0201435	0.716468	0.00106704	0.935609	0.987902
chr1	TP73	chr1_3269775	3269775	-	CG	CGG	0.0062716	0.48508	0.000452162	-0.0182566	0.572807	-0.000838921	0.0245282	0.466741	0.00129108	0.669827	0.921956
chr1	TP73	chr1_3269804	3269804	-	CG	CGC	-0.00823044	0.183064	-0.00137605	-0.000128562	0.995351	-6.16799e-05	-0.00810188	0.724302	-0.00131437	0.40946	0.819076
chr1	TP73	chr1_3269817	3269817	-	CG	CGT	-0.0069576	0.202132	-0.00109945	-0.00697067	0.724789	-0.00118465	1.30744e-05	0.999493	8.51981e-05	0.412902	0.820876
chr1	TP73	chr1_3270093	3270093	-	CG	CGA	-0.0141313	0.296092	-0.00104994	0.0611508	0.202936	0.00599448	-0.0752821	0.133246	-0.00704442	0.261	0.726057
chr1	TP73	chr1_3270103	3270103	-	CG	CGG	-0.0241788	0.484527	-0.000653247	0.196321	0.113225	0.00413309	-0.2205	0.0880273	-0.00478634	0.225075	0.695373
chr1	TP73	chr1_3270133	3270133	-	CG	CGT	-0.00104245	0.914271	-0.000112366	0.00154855	0.965639	4.0345e-05	-0.002591	0.944644	-0.000152711	0.99332	0.998752
chr1	TP73	chr1_3270172	3270172	-	CG	CGG	0.0238663	0.421282	0.00033848	-0.0258103	0.806649	0.000114744	0.0496766	0.651127	0.000223736	0.701745	0.930597
chr1	TP73	chr1_3270183	3270183	-	CG	CGG	-0.0254523	0.548745	-0.000142572	0.175439	0.251647	0.00130915	-0.200891	0.207555	-0.00145173	0.434619	0.831057
chr1	TP73	chr1_3272663	3272663	-	CG	CGT	-0.00752478	0.285876	-0.00129697	0.00868327	0.725716	0.00141471	-0.016208	0.530121	-0.00271168	0.531187	0.872749
chr1	TP73	chr1_3272693	3272693	-	CG	CGT	-0.0143034	0.0352078	-0.00184866	0.00255662	0.915749	0.000330467	-0.01686	0.503016	-0.00217913	0.106877	0.555964
chr1	TP73	chr1_3272699	3272699	-	CG	CGC	-0.014141	0.0628252	-0.00167008	-0.0164164	0.538171	-0.00198722	0.00227536	0.934617	0.000317141	0.144466	0.61067
chr1	TP73	chr1_3272733	3272733	-	CG	CGT	-0.0132288	0.0675562	-0.00158628	-0.00671753	0.788644	-0.000817719	-0.00651125	0.803155	-0.000768557	0.178498	0.64961
chr1	TP73	chr1_3272741	3272741	-	CG	CGA	-0.0158587	0.0236566	-0.000934347	-0.027898	0.247218	-0.00196357	0.0120393	0.63066	0.00102922	0.0398421	0.402019
chr1	TP73	chr1_3272753	3272753	-	CG	CGT	-0.0127656	0.0490857	-0.00129587	-0.0559041	0.0166749	-0.00575027	0.0431385	0.0732453	0.0044544	0.00891131	0.237148
chr1	TP73	chr1_3272772	3272772	-	CG	CGT	-0.0133632	0.0717039	-0.00156035	-0.0300474	0.251571	-0.0034742	0.0166842	0.539538	0.00191385	0.102069	0.548141
chr1	TP73	chr1_3272792	3272792	-	CG	CGG	-0.0190523	0.000345025	-0.00261523	-0.00880198	0.654584	-0.00127356	-0.0102503	0.614786	-0.00134167	0.00145594	0.116066
chr1	TP73	chr1_3272795	3272795	-	CG	CGT	-0.00815575	0.173671	-0.0013692	-0.0157565	0.469884	-0.00255066	0.00760075	0.7369	0.00118146	0.301681	0.75605
chr1	TP73	chr1_3273442	3273442	-	CG	CGG	-0.0505117	0.224693	-0.000369205	-0.198933	0.183669	-0.00275988	0.148422	0.338899	0.00239068	0.196207	0.666733
chr1	TP73	chr1_3273455	3273455	-	CG	CGG	-0.00264099	0.928978	-9.32555e-05	-0.159192	0.13517	-0.00861147	0.156551	0.157796	0.00851821	0.323452	0.77056
chr1	TP73	chr1_3273462	3273462	-	CG	CGG	0.0132265	0.672855	0.000394443	-0.0726078	0.514696	-0.00732543	0.0858343	0.459707	0.00771987	0.740265	0.941754
chr1	TP73	chr1_3273477	3273477	-	CG	CGG	-0.0144269	0.250018	-0.00214232	0.0286986	0.519193	0.00376921	-0.0431255	0.352991	-0.00591153	0.420665	0.824559
chr1	TP73	chr1_3273493	3273493	-	CG	CGG	0.00296459	0.811432	0.00038161	-0.0769147	0.0883208	-0.0108041	0.0798793	0.0888982	0.0111857	0.226078	0.69638
chr1	TP73	chr1_3274029	3274029	+	CG	CGG	-0.0082205	0.623392	-0.00140983	-0.0976157	0.133317	-0.0156659	0.0893952	0.183452	0.014256	0.280974	0.741681
chr1	TP73	chr1_3274088	3274088	+	CG	CGC	-0.028175	0.0491473	-0.00314888	0.0145665	0.77431	0.00102954	-0.0427415	0.419693	-0.00417841	0.137533	0.601562
chr1	TP73	chr1_3274116	3274116	+	CG	CGC	-0.00886466	0.771712	-0.000695525	-0.162497	0.115677	-0.0125212	0.153632	0.154424	0.0118257	0.277333	0.738999
chr1	TP73	chr1_3274119	3274119	+	CG	CGT	-0.00588096	0.758587	-0.00101244	0.233524	0.0018486	0.0180225	-0.239405	0.00206372	-0.019035	0.0072451	0.219806
chr1	TP73	chr1_3274130	3274130	+	CG	CGG	0.0092225	0.665504	0.0012273	-0.0363751	0.628934	-0.00456682	0.0455976	0.561146	0.00579412	0.810617	0.960282
chr1	TP73	chr1_3274165	3274165	+	CG	CGG	0.016521	0.289471	0.00262242	0.0517722	0.362273	0.00824517	-0.0352513	0.549879	-0.00562275	0.372787	0.79973
chr1	TP73	chr1_3274631	3274631	+	CG	CGG	0.00381625	0.602478	0.000302175	0.0189654	0.487606	0.00113104	-0.0151492	0.592894	-0.000828862	0.681536	0.925076
chr1	TP73	chr1_3274634	3274634	+	CG	CGG	0.0139448	0.177687	0.000859686	0.0296832	0.427153	0.00126281	-0.0157384	0.685013	-0.000403121	0.290855	0.748779
chr1	TP73	chr1_3274657	3274657	+	CG	CGC	-0.0113102	0.318204	-0.000333509	0.0220552	0.606874	0.000565995	-0.0333654	0.453163	-0.000899504	0.535614	0.874504
chr1	TP73	chr1_3274659	3274659	+	CG	CGT	-0.00420412	0.592828	-0.000135315	-0.0330324	0.21847	-0.00100437	0.0288283	0.303264	0.00086905	0.40528	0.816862
chr1	TP73	chr1_3274672	3274672	+	CG	CGG	0.0110385	0.178956	0.000386513	-0.0335649	0.232454	-0.0014705	0.0446034	0.129872	0.00185701	0.201185	0.671829
chr1	TP73	chr1_3274718	3274718	+	CG	CGT	0.00442088	0.516665	0.000677014	0.00691223	0.790503	0.000786724	-0.00249135	0.926346	-0.00010971	0.779393	0.951857
chr1	TP73	chr1_3274735	3274735	+	CG	CGG	-6.42867e-05	0.991244	-1.3612e-05	-0.000239323	0.991015	-6.47377e-05	0.000175036	0.99368	5.11257e-05	0.999874	0.999973
chr1	TP73	chr1_3274856	3274856	+	CG	CGT	-0.000243878	0.973178	-5.88589e-06	-0.0333503	0.219908	-0.00153424	0.0331064	0.240381	0.00152835	0.467218	0.846848
chr1	TP73	chr1_3274864	3274864	+	CG	CGC	-0.00496925	0.535087	-0.000166329	-0.0657379	0.0310746	-0.00159902	0.0607686	0.0538656	0.00143269	0.0784063	0.503819
chr1	TP73	chr1_3274895	3274895	+	CG	CGA	-0.00414223	0.563379	-0.000383694	0.0675778	0.0158839	0.00400013	-0.07172	0.0135764	-0.00438382	0.0462636	0.423432
chr1	TP73	chr1_3274976	3274976	+	CG	CGG	0.00861471	0.202568	0.000404452	-0.0180696	0.470016	-0.00104026	0.0266844	0.304977	0.00144471	0.345827	0.78429
chr1	TP73	chr1_3274979	3274979	+	CG	CGG	0.0127628	0.115113	0.000517397	-0.0236351	0.40323	-0.00102302	0.0363979	0.21819	0.00154042	0.205491	0.676392
chr1	TP73	chr1_3275181	3275181	-	CG	CGG	-0.00586724	0.49127	-0.000211109	-0.0228865	0.449135	-0.000756659	0.0170192	0.588542	0.00054555	0.589099	0.896455
chr1	TP73	chr1_3275202	3275202	-	CG	CGG	-0.0097054	0.150714	-0.000293182	-0.0420353	0.0795837	-0.00130435	0.0323299	0.193276	0.00101117	0.0772733	0.501056
chr1	TP73	chr1_3275213	3275213	-	CG	CGT	-0.00889867	0.182369	-0.000525226	-0.0150374	0.526943	-0.000665264	0.00613874	0.803771	0.000140039	0.332998	0.776635
chr1	TP73	chr1_3275245	3275245	-	CG	CGG	-0.0019468	0.731725	-0.000129048	-0.0110614	0.565031	-0.000776564	0.00911464	0.650019	0.000647516	0.797967	0.956933
chr1	TP73	chr1_3275258	3275258	-	CG	CGG	0.00245807	0.605406	0.000229471	-0.00272397	0.870895	-0.000262057	0.00518203	0.766727	0.000491528	0.863087	0.972559
chr1	TP73	chr1_3275271	3275271	-	CG	CGA	-0.0122133	0.216936	-0.000282471	-0.003853	0.90852	-0.000136647	-0.00836029	0.811411	-0.000145823	0.459556	0.843063
chr1	TP73	chr1_3275276	3275276	-	CG	CGT	-0.00710099	0.0949639	-0.000669507	-0.00494542	0.738264	-0.000558865	-0.00215558	0.888822	-0.000110643	0.231323	0.701013
chr1	TP73	chr1_3275282	3275282	-	CG	CGC	-0.00386145	0.673549	-9.38431e-05	-0.014727	0.651319	-0.000443231	0.0108655	0.748724	0.000349388	0.824041	0.963787
chr1	TP73	chr1_3275284	3275284	-	CG	CGC	0.00457564	0.60523	0.000136157	-0.0193994	0.519172	-0.000576059	0.023975	0.44613	0.000712215	0.710546	0.933321
chr1	TP73	chr1_3276567	3276567	+	CG	CGT	-0.00510114	0.485689	-0.000741288	-0.0304452	0.24909	-0.00397801	0.0253441	0.35557	0.00323673	0.399808	0.814342
chr1	TP73	chr1_3276583	3276583	+	CG	CGT	-0.0123199	0.09302	-0.00117705	-0.015636	0.553687	-0.00148126	0.00331607	0.903722	0.000304205	0.201925	0.672678
chr1	TP73	chr1_3276589	3276589	+	CG	CGT	-0.00791907	0.234876	-0.00095459	-0.0286	0.244474	-0.00345742	0.0206809	0.416541	0.00250283	0.2477	0.714766
chr1	TP73	chr1_3276595	3276595	+	CG	CGG	-0.00828104	0.252957	-0.000660158	-0.0286695	0.283208	-0.00189327	0.0203885	0.461407	0.00123311	0.288812	0.747391
chr1	TP73	chr1_3276600	3276600	+	CG	CGC	-0.0081912	0.366451	-0.000700209	-0.0646845	0.0528473	-0.00417914	0.0564933	0.102393	0.00347893	0.100597	0.545549
chr1	TP73	chr1_3276652	3276652	+	CG	CGA	-0.0112971	0.118473	-0.00123132	-0.0270472	0.300157	-0.00236524	0.01575	0.560693	0.00113393	0.171144	0.641058
chr1	TP73	chr1_3276673	3276673	+	CG	CGT	-0.00983861	0.226144	-0.00102001	-0.0432934	0.14155	-0.00428333	0.0334548	0.273039	0.00326332	0.161901	0.630903
chr1	TP73	chr1_3276687	3276687	+	CG	CGC	-0.00680338	0.508432	-0.000514297	-0.0457771	0.219596	-0.00254193	0.0389737	0.314095	0.00202763	0.374358	0.800454
chr1	TP73	chr1_3279725	3279725	-	CG	CGG	0.0291103	0.28067	0.00361598	-0.206702	0.0466867	-0.0145022	0.235812	0.0290205	0.0181182	0.080516	0.508975
chr1	TP73	chr1_3279732	3279732	-	CG	CGA	-0.00315376	0.896047	-0.00016779	-0.00298865	0.971944	-0.000309925	-0.000165115	0.998512	0.000142135	0.990776	0.998363
chr1	TP73	chr1_3279754	3279754	-	CG	CGG	0.0220043	0.620641	0.000411739	-0.0577286	0.728007	-0.000723121	0.0797329	0.643531	0.00113486	0.83389	0.966124
chr1	TP73	chr1_3279771	3279771	-	CG	CGA	0.0412206	0.323269	0.00102265	-0.258142	0.102325	-0.00483668	0.299363	0.0684154	0.00585932	0.165766	0.635174
chr1	TP73	chr1_3279778	3279778	-	CG	CGG	0.0348707	0.451166	0.00071313	-0.00257186	0.988108	-0.000251418	0.0374426	0.834376	0.000964549	0.751803	0.944981
chr1	TP73	chr1_3279802	3279802	-	CG	CGG	0.000664746	0.989958	-7.33231e-07	-0.234621	0.240971	-0.00196168	0.235285	0.256652	0.00196095	0.499226	0.859893
chr1	TP73	chr1_3279948	3279948	-	CG	CGG	0.00294654	0.803244	0.000251642	-0.0430492	0.333327	-0.0035505	0.0459958	0.319125	0.00380214	0.606434	0.902149
chr1	TP73	chr1_3280003	3280003	-	CG	CGA	0.00815719	0.190427	0.000923806	-0.0011682	0.959413	-0.000136258	0.00932538	0.695722	0.00106006	0.422219	0.825338
chr1	TP73	chr1_3280009	3280009	-	CG	CGG	0.0122586	0.127544	0.00120889	-0.0499659	0.0857394	-0.00335743	0.0622246	0.040583	0.00456632	0.0754713	0.497292
chr1	TP73	chr1_3280019	3280019	-	CG	CGG	0.00901982	0.276381	0.000817501	-0.0108466	0.716845	-0.000916825	0.0198664	0.523363	0.00173433	0.518083	0.867783
chr1	TP73	chr1_3280028	3280028	-	CG	CGT	-0.00731439	0.353732	-0.000952258	-0.0164863	0.570577	-0.00215658	0.00917194	0.761029	0.00120432	0.549272	0.879436
chr1	TP73	chr1_3282265	3282265	+	CG	CGC	0.0255103	0.078342	0.00414609	0.354592	6.35646e-08	0.0332892	-0.329082	7.14586e-07	-0.0291431	1.14706e-07	0.000525666
chr1	TP73	chr1_3282280	3282280	+	CG	CGT	0.0250182	0.190204	0.00419101	-0.0088692	0.897417	-0.00138134	0.0338874	0.635951	0.00557235	0.41874	0.823729
chr1	TP73	chr1_3282288	3282288	+	CG	CGC	0.00657759	0.650534	0.00111352	-0.0615996	0.273473	-0.0104622	0.0681772	0.242036	0.0115758	0.496742	0.858849
chr1	TP73	chr1_3282291	3282291	+	CG	CGC	-0.00510665	0.776071	-0.0007254	-0.0277381	0.67514	-0.00392313	0.0226315	0.741909	0.00319773	0.877506	0.97597
chr1	TP73	chr1_3282293	3282293	+	CG	CGG	0.0106542	0.679394	0.00142549	0.051409	0.565646	0.00496935	-0.0407547	0.662287	-0.00354385	0.776498	0.951098
chr1	TP73	chr1_3282299	3282299	+	CG	CGT	-0.020339	0.591439	-0.00129661	0.149925	0.272635	0.00789054	-0.170264	0.231559	-0.00918716	0.475486	0.850612
chr1	TP73	chr1_3282707	3282707	+	CG	CGC	-0.0160306	0.218108	-0.00269512	-0.100691	0.0410648	-0.0144158	0.0846605	0.0960271	0.0117206	0.0573889	0.455558
chr1	TP73	chr1_3282712	3282712	+	CG	CGA	-0.00351903	0.833066	-0.000369501	-0.189695	0.00267956	-0.0164039	0.186176	0.00443391	0.0160344	0.0103449	0.250259
chr1	TP73	chr1_3282720	3282720	+	CG	CGA	-0.00882193	0.479516	-0.00141098	-0.0831811	0.0610591	-0.0112009	0.0743592	0.106923	0.00978997	0.133565	0.596059
chr1	TP73	chr1_3282727	3282727	+	CG	CGG	-0.0132117	0.139492	-0.00222015	-0.065332	0.0299749	-0.0105574	0.0521203	0.0956664	0.00833728	0.0335105	0.378596
chr1	TP73	chr1_3282743	3282743	+	CG	CGC	-0.00478235	0.69275	-0.000782912	-0.039917	0.334159	-0.00665068	0.0351346	0.41542	0.00586777	0.578622	0.892347
chr1	TP73	chr1_3282757	3282757	+	CG	CGG	-0.0140675	0.273121	-0.00238938	-0.0496708	0.283789	-0.00760827	0.0356033	0.459125	0.00521888	0.305779	0.75884
chr1	TP73	chr1_3282790	3282790	+	CG	CGA	-0.00838585	0.50352	-0.00136628	-0.0618892	0.179291	-0.00604063	0.0535034	0.262919	0.00467435	0.320244	0.768718
chr1	TP73	chr1_3282806	3282806	+	CG	CGC	-0.0125268	0.205979	-0.00200243	-0.0326578	0.317023	-0.0055269	0.020131	0.555044	0.00352447	0.272675	0.735017
chr1	TP73	chr1_3282813	3282813	+	CG	CGG	-0.00167655	0.885394	-0.000277717	-0.0736469	0.0693727	-0.0122454	0.0719703	0.0886465	0.0119676	0.188742	0.658852
chr1	TP73	chr1_3282817	3282817	+	CG	CGC	-0.0115685	0.257927	-0.00191482	-0.0513996	0.141807	-0.00870709	0.0398311	0.274132	0.00679227	0.179855	0.650984
chr1	TP73	chr1_3282821	3282821	+	CG	CGC	-0.013706	0.220782	-0.00228722	-0.00975083	0.801162	-0.00164583	-0.00395512	0.92197	-0.000641388	0.453993	0.84048
chr1	TP73	chr1_3283222	3283222	-	CG	CGG	-0.00865073	0.21448	-0.00145555	-0.0302147	0.215655	-0.00501462	0.021564	0.395238	0.00355906	0.214212	0.685338
chr1	TP73	chr1_3283225	3283225	-	CG	CGA	-0.0129957	0.0843589	-0.00215181	-0.0364486	0.158218	-0.00617375	0.023453	0.382274	0.00402194	0.0843575	0.515639
chr1	TP73	chr1_3283271	3283271	-	CG	CGA	-0.0142861	0.1172	-0.0024254	-0.0329041	0.310328	-0.00463405	0.018618	0.58028	0.00220865	0.173755	0.643829
chr1	TP73	chr1_3283293	3283293	-	CG	CGC	-0.0178835	0.0410081	-0.00304527	-0.0155947	0.608995	-0.00264543	-0.00228877	0.942499	-0.000399843	0.106814	0.555849
chr1	TP73	chr1_3283298	3283298	-	CG	CGA	-0.0162494	0.104358	-0.00275857	0.00841885	0.815919	0.00126262	-0.0246683	0.512199	-0.0040212	0.259369	0.724431
chr1	TP73	chr1_3283940	3283940	+	CG	CGG	-0.00984831	0.841646	-6.36802e-05	0.0402426	0.82026	0.000260347	-0.0500909	0.785786	-0.000324027	0.955357	0.99161
chr1	TP73	chr1_3283956	3283956	+	CG	CGT	0.000431088	0.974902	5.88738e-05	0.108426	0.0240755	0.0141497	-0.107995	0.0310881	-0.0140908	0.0775705	0.501646
chr1	TP73	chr1_3284071	3284071	+	CG	CGC	-0.0237379	0.589473	-0.00103621	0.113401	0.472466	0.00146174	-0.137139	0.404074	-0.00249795	0.668943	0.921725
chr1	TP73	chr1_3284704	3284704	+	CG	CGA	0.0358536	0.402672	0.000266629	-0.0711694	0.643243	-0.00038165	0.107023	0.503605	0.000648279	0.633734	0.91092
chr1	TP73	chr1_3284717	3284717	+	CG	CGC	0.0322146	0.430237	0.000166978	-0.215964	0.143311	-0.00203299	0.248179	0.106595	0.00219997	0.253547	0.719838
chr1	TP73	chr1_3284754	3284754	+	CG	CGT	0.017691	0.104999	0.00175179	-0.344143	2.88478e-11	-0.0152304	0.361834	1.5675e-11	0.0169822	1.08299e-10	9.80757e-06
chr1	TP73	chr1_3284763	3284763	+	CG	CGC	0.0315471	0.454207	0.000381172	-0.120089	0.427927	-0.000619907	0.151636	0.336552	0.00100108	0.553975	0.881963
chr1	TP73	chr1_3284797	3284797	-	CG	CGG	-0.00178623	0.821445	-0.000110176	0.0162442	0.572491	0.00086287	-0.0180304	0.546867	-0.000973046	0.831318	0.965532
chr1	TP73	chr1_3284812	3284812	-	CG	CGA	0.000392437	0.943759	3.41287e-05	-0.0139003	0.485213	-0.000999303	0.0142928	0.490523	0.00103343	0.780879	0.952249
chr1	TP73	chr1_3284817	3284817	-	CG	CGC	-0.0037132	0.564426	-0.000244279	-0.00836899	0.726905	-0.000405482	0.00465579	0.851456	0.000161203	0.793874	0.955708
chr1	TP73	chr1_3284838	3284838	-	CG	CGG	-0.00881179	0.0913215	-0.000476406	0.0196956	0.260178	0.00120356	-0.0285074	0.120666	-0.00167996	0.129019	0.590814
chr1	TP73	chr1_3284845	3284845	-	CG	CGT	0.00414405	0.445311	0.000459725	0.0298753	0.127425	0.00329454	-0.0257313	0.20587	-0.00283481	0.231264	0.70095
chr1	TP73	chr1_3284857	3284857	-	CG	CGG	0.00782071	0.0764701	0.000445228	-0.0483339	0.00614225	-0.00233093	0.0561546	0.0022333	0.00277615	0.00591555	0.204349
chr1	TP73	chr1_3284884	3284884	-	CG	CGC	-0.00467768	0.369059	-0.00031091	-0.000805494	0.966237	-0.00010519	-0.00387219	0.844754	-0.00020572	0.665502	0.920568
chr1	TP73	chr1_3285754	3285754	+	CG	CGC	0.00238921	0.961666	1.44293e-05	0.0637344	0.724149	0.000397852	-0.0613452	0.74386	-0.000383423	0.937886	0.988225
chr1	TP73	chr1_3285756	3285756	+	CG	CGC	-0.0188887	0.660122	-7.26073e-05	-0.044077	0.777402	-0.000605321	0.0251883	0.876489	0.000532713	0.870382	0.97431
chr1	TP73	chr1_3285838	3285838	+	CG	CGA	0.0177241	0.237937	0.00282772	-0.0748726	0.178946	-0.0109985	0.0925967	0.110369	0.0138262	0.207172	0.678207
chr1	TP73	chr1_3285851	3285851	+	CG	CGT	-0.00623567	0.792131	-0.000846123	-0.0364552	0.674762	-0.0035143	0.0302196	0.737696	0.00266818	0.882528	0.976967
chr1	TP73	chr1_3285859	3285859	+	CG	CGG	-0.038804	0.305516	-0.0017062	-0.0412375	0.764418	-0.00243819	0.00243354	0.98642	0.000731992	0.561957	0.885449
chr1	TP73	chr1_3285957	3285957	+	CG	CGA	-0.00250799	0.771699	-0.000414323	0.0220897	0.473745	0.00373861	-0.0245977	0.443684	-0.00415293	0.741751	0.942004
chr1	TP73	chr1_3286040	3286040	+	CG	CGG	0.00811474	0.557705	0.000929565	0.039593	0.420533	0.00511728	-0.0314783	0.538221	-0.00418771	0.605416	0.901914
chr1	TP73	chr1_3286064	3286064	+	CG	CGT	-0.0239352	0.200572	-0.00212644	0.0893679	0.21232	0.0106532	-0.113303	0.127932	-0.0127796	0.209081	0.68004
chr1	TP73	chr1_3286078	3286078	+	CG	CGC	-0.0243978	0.399934	-0.000774528	0.0862879	0.403785	0.00806931	-0.110686	0.304262	-0.00884384	0.497346	0.858941
chr1	TP73	chr1_3289037	3289037	+	CG	CGT	0.0180586	0.148301	0.00267864	0.0652577	0.1326	0.010561	-0.0471992	0.294998	-0.00788231	0.114334	0.567109
chr1	TP73	chr1_3289058	3289058	+	CG	CGC	0.0129708	0.396289	0.00216122	0.0645986	0.277323	0.00761403	-0.0516278	0.400692	-0.00545281	0.379895	0.803753
chr1	TP73	chr1_3289071	3289071	+	CG	CGA	0.0147029	0.19963	0.00233892	0.0634202	0.157244	0.00973572	-0.0487173	0.292013	-0.00739681	0.157952	0.626277
chr1	TP73	chr1_3289084	3289084	+	CG	CGC	0.00847182	0.443636	0.00133016	0.0476533	0.23927	0.00727903	-0.0391815	0.350914	-0.00594886	0.368809	0.79779
chr1	TP73	chr1_3289094	3289094	+	CG	CGG	0.00600748	0.652639	0.000861713	0.0491409	0.304773	0.00741841	-0.0431334	0.386262	-0.0065567	0.529994	0.872395
chr1	TP73	chr1_3289730	3289730	-	CG	CGT	0.0577829	0.30818	0.00378783	0.187194	0.355276	0.00964214	-0.129412	0.538541	-0.00585431	0.384776	0.806394
chr1	TP73	chr1_3289768	3289768	-	CG	CGT	-0.00573359	0.87583	-0.000337086	0.141259	0.283709	0.00289116	-0.146993	0.283828	-0.00322824	0.554706	0.882467
chr1	TP73	chr1_3289799	3289799	-	CG	CGG	-0.0225635	0.608067	-0.000168092	0.0106423	0.946216	0.000404607	-0.0332058	0.839721	-0.0005727	0.8742	0.97535
chr1	TP73	chr1_3289809	3289809	-	CG	CGT	0.00529442	0.847479	0.000226142	-0.0258875	0.798097	-0.000833259	0.0311819	0.766769	0.0010594	0.950261	0.990676
chr1	TP73	chr1_3289994	3289994	+	CG	CGG	0.0603068	0.281564	0.00540494	0.0598281	0.760611	0.00212805	0.000478652	0.998133	0.00327689	0.530872	0.872651
chr1	TP73	chr1_3290012	3290012	+	CG	CGT	-0.0247353	0.686521	-0.00356225	-0.181993	0.395897	-0.00744583	0.157257	0.481369	0.00388358	0.640279	0.912798
chr1	TP73	chr1_3290015	3290015	+	CG	CGT	-0.0508417	0.198059	-0.00820542	-0.251802	0.072622	-0.0158446	0.20096	0.166907	0.00763917	0.0877383	0.522319
chr1	TP73	chr1_3290024	3290024	+	CG	CGT	0.0361578	0.128541	0.00594716	0.0486604	0.555306	0.00704236	-0.0125026	0.884293	-0.00109521	0.261756	0.726487
chr1	TP73	chr1_3290212	3290212	+	CG	CGG	-0.0309905	0.539048	-0.000248662	-0.500867	0.00731146	-0.0234266	0.469877	0.0150643	0.0231779	0.0221326	0.327791
chr1	TP73	chr1_3290284	3290284	+	CG	CGT	-0.00929084	0.710611	-0.00121298	-0.249248	0.00628406	-0.0361001	0.239957	0.0112253	0.0348871	0.021773	0.325378
chr1	TP73	chr1_3290315	3290315	+	CG	CGT	0.0115679	0.689091	0.00135341	-0.218989	0.0329111	-0.0279235	0.230557	0.0313042	0.0292769	0.0945974	0.535692
chr1	TP73	chr1_3290650	3290650	-	CG	CGA	0.00777573	0.784423	0.000263415	0.106789	0.283525	0.00386032	-0.0990136	0.339896	-0.0035969	0.53955	0.87614
chr1	TP73	chr1_3290659	3290659	-	CG	CGT	-0.0108516	0.339818	-0.00127427	0.0308131	0.429471	0.00332199	-0.0416646	0.306957	-0.00459626	0.464682	0.845615
chr1	TP73	chr1_3290695	3290695	-	CG	CGG	0.0425891	0.207043	0.00102221	-0.211487	0.0819687	-0.00322906	0.254076	0.0454259	0.00425127	0.103075	0.549744
chr1	TP73	chr1_3291154	3291154	-	CG	CGC	-0.0173425	0.174909	-0.00118745	0.0404555	0.393325	0.0020316	-0.057798	0.241091	-0.00321906	0.281338	0.741875
chr1	TP73	chr1_3291179	3291179	-	CG	CGG	-0.0150655	0.376287	-0.000761978	-0.00882659	0.903244	-0.000144986	-0.0062389	0.933455	-0.000616991	0.669832	0.921956
chr1	TP73	chr1_3291202	3291202	-	CG	CGG	-0.00767856	0.571493	-0.000403768	-0.0716668	0.148173	-0.00425894	0.0639882	0.213416	0.00385517	0.295672	0.751818
chr1	TP73	chr1_3291229	3291229	-	CG	CGC	-0.0184959	0.0825229	-0.00128515	0.00104505	0.97696	8.87845e-05	-0.019541	0.605365	-0.00137393	0.218064	0.68843
chr1	TP73	chr1_3291258	3291258	-	CG	CGC	-0.00412754	0.759794	-0.000284976	0.083533	0.0825535	0.0038619	-0.0876605	0.0804286	-0.00414687	0.21066	0.681711
chr1	TP73	chr1_3292320	3292320	+	CG	CGG	0.0742483	0.153531	0.00179298	-0.0951967	0.612706	-0.00119188	0.169445	0.386935	0.00298486	0.31886	0.767751
chr1	TP73	chr1_3292384	3292384	+	CG	CGC	0.111294	0.000370468	0.0136422	0.0564575	0.585971	0.00747893	0.054837	0.611987	0.00616323	0.00145878	0.11619
chr1	TP73	chr1_3292398	3292398	+	CG	CGC	0.124802	0.0303701	0.0113282	0.0235265	0.908535	0.00107757	0.101275	0.634678	0.0102506	0.0935511	0.533476
chr1	TP73	chr1_3292552	3292552	-	CG	CGG	0.0132824	0.291557	0.0019625	0.0489574	0.277963	0.00657008	-0.0356751	0.446474	-0.00460758	0.315469	0.765537
chr1	TP73	chr1_3292563	3292563	-	CG	CGC	-4.33891e-05	0.997984	0.000166047	0.00142304	0.983187	0.000170175	-0.00146643	0.983246	-4.12736e-06	0.999773	0.999973
chr1	TP73	chr1_3292581	3292581	-	CG	CGT	0.00469216	0.763147	0.000654321	0.0291486	0.626386	0.0030739	-0.0244564	0.693196	-0.00241957	0.845595	0.968613
chr1	TP73	chr1_3292633	3292633	-	CG	CGC	-0.00759832	0.790108	-0.000368433	0.156047	0.132388	0.00179812	-0.163645	0.129332	-0.00216656	0.309915	0.761837
chr1	TP73	chr1_3292646	3292646	-	CG	CGG	-0.0228272	0.373814	-0.00161492	0.0883264	0.352672	0.00362908	-0.111154	0.26065	-0.005244	0.441139	0.834201
chr1	TP73	chr1_3292871	3292871	+	CG	CGT	-0.0120226	0.762044	-0.000146939	0.0975849	0.497306	0.000470105	-0.109608	0.463661	-0.000617044	0.758854	0.946672
chr1	TP73	chr1_3292924	3292924	+	CG	CGT	-0.0112967	0.47102	-0.00172906	0.147984	0.0211878	0.0116306	-0.159281	0.0164734	-0.0133597	0.055011	0.449487
chr1	TP73	chr1_3292935	3292935	+	CG	CGT	0.0139117	0.249261	0.00225486	0.0936879	0.0484245	0.014174	-0.0797761	0.102775	-0.0119192	0.0714346	0.488736
chr1	TP73	chr1_3292942	3292942	+	CG	CGG	0.00134711	0.934301	0.000183393	-0.000321639	0.995957	-1.80942e-05	0.00166875	0.979732	0.000201488	0.996594	0.999359
chr1	TP73	chr1_3293067	3293067	+	CG	CGC	9.80809e-05	0.988912	5.38358e-06	-0.00523664	0.836032	-0.000267878	0.00533472	0.83944	0.000273262	0.978588	0.995962
chr1	TP73	chr1_3293109	3293109	+	CG	CGG	0.00431448	0.432523	0.000517263	-0.0168879	0.392705	-0.00167371	0.0212024	0.302975	0.00219097	0.512318	0.865061
chr1	TP73	chr1_3293192	3293192	+	CG	CGA	-0.00136506	0.760461	-0.000235336	0.0139021	0.399563	0.00239157	-0.0152672	0.373281	-0.00262691	0.669493	0.921865
chr1	TP73	chr1_3294129	3294129	+	CG	CGC	-0.0368308	0.575464	-0.000592072	0.129478	0.58658	0.00284148	-0.166309	0.502043	-0.00343355	0.738408	0.941247
chr1	TP73	chr1_3294132	3294132	+	CG	CGG	-0.0532047	0.0954372	-0.00574107	-0.281001	0.00902865	-0.00968052	0.227796	0.0410827	0.00393946	0.00921017	0.23985
chr1	TP73	chr1_3294221	3294221	+	CG	CGT	-0.00564621	0.882174	-0.000371533	-0.0751708	0.571683	-0.00234755	0.0695246	0.615875	0.00197601	0.84166	0.967841
chr1	TP73	chr1_3294574	3294574	+	CG	CGG	-0.0119029	0.037337	-0.00100831	-0.0231984	0.260168	-0.0016028	0.0112955	0.596536	0.000594496	0.0604603	0.463148
chr1	TP73	chr1_3294585	3294585	+	CG	CGT	-0.00853184	0.0601104	-0.00133524	0.00819597	0.607042	0.00121816	-0.0167278	0.314775	-0.0025534	0.149528	0.616438
chr1	TP73	chr1_3294602	3294602	+	CG	CGC	-0.00476994	0.601449	-0.000230568	0.0206487	0.547952	0.000793546	-0.0254187	0.47598	-0.00102411	0.730366	0.939072
chr1	TP73	chr1_3294628	3294628	+	CG	CGC	-0.00241762	0.747713	-9.35653e-05	-0.0223583	0.438895	-0.000847165	0.0199407	0.504832	0.0007536	0.698672	0.929655
chr1	TP73	chr1_3294630	3294630	+	CG	CGC	0.0194596	0.0431959	0.000538042	0.0938624	0.0173307	0.00175093	-0.0744028	0.0651044	-0.00121289	0.00786141	0.226857
chr1	TP73	chr1_3294644	3294644	+	CG	CGG	0.0144001	0.091644	0.000448949	0.0392414	0.214913	0.00119456	-0.0248414	0.447766	-0.000745616	0.110631	0.56124
chr1	TP73	chr1_3294653	3294653	+	CG	CGC	0.00471018	0.562501	0.000130331	0.0341609	0.236292	0.00104297	-0.0294507	0.326289	-0.000912635	0.4163	0.822247
chr1	TP73	chr1_3294675	3294675	+	CG	CGC	-0.00472177	0.487644	-0.000169164	-0.00480196	0.849918	-0.000109018	8.01891e-05	0.99757	-6.01465e-05	0.769681	0.949508
chr1	TP73	chr1_3299413	3299413	+	CG	CGT	0.000797524	0.921505	0.000137337	0.0570875	0.059765	0.00927705	-0.05629	0.0734607	-0.00913971	0.166093	0.635512
chr1	TP73	chr1_3299414	3299414	-	CG	CGT	-0.0053033	0.802105	-0.000805281	-0.0686135	0.457395	-0.0109408	0.0633102	0.504612	0.0101355	0.727665	0.938403
chr1	TP73	chr1_3299456	3299456	+	CG	CGG	0.000717117	0.935888	0.000106791	0.0396189	0.246238	0.0052803	-0.0389018	0.271605	-0.00517351	0.504364	0.86202
chr1	TP73	chr1_3299510	3299510	+	CG	CGT	0.0137528	0.0608135	0.00175623	0.0294488	0.291186	0.00301298	-0.0156961	0.585883	-0.00125676	0.0972976	0.540224
chr1	TP73	chr1_3299533	3299533	+	CG	CGC	0.0092103	0.444941	0.000446288	0.0794995	0.080771	0.00308121	-0.0702892	0.135528	-0.00263492	0.15915	0.627759
chr1	TP73	chr1_3299536	3299536	+	CG	CGC	0.00763753	0.394323	0.000589328	-0.0149634	0.665089	-0.00119381	0.0226009	0.527987	0.00178314	0.636723	0.911763
chr1	TP73	chr1_3299551	3299551	+	CG	CGG	0.00696216	0.447567	0.000695013	-0.0166416	0.594731	-0.00170876	0.0236037	0.470457	0.00240377	0.649936	0.915573
chr1	TP73	chr1_3299625	3299625	+	CG	CGA	-0.00782729	0.129591	-0.000893466	0.00404114	0.83167	0.000477449	-0.0118684	0.548048	-0.00137091	0.309488	0.76166
chr1	TP73	chr1_3299642	3299642	+	CG	CGG	0.000318047	0.976312	2.31931e-05	-0.000778488	0.984953	-6.43067e-05	0.00109654	0.979532	8.74998e-05	0.999388	0.999929
chr1	TP73	chr1_3299721	3299721	+	CG	CGA	-0.0024147	0.669694	-0.000271164	0.00767147	0.710605	0.000894375	-0.0100862	0.638873	-0.00116554	0.852966	0.970614
chr1	TP73	chr1_3299742	3299742	+	CG	CGC	-0.0111262	0.14072	-0.000648945	0.0156096	0.558581	0.00117326	-0.0267358	0.336987	-0.00182221	0.285449	0.744975
chr1	TP73	chr1_3299748	3299748	+	CG	CGT	-0.0129666	0.0511705	-0.00107434	0.0366357	0.121326	0.00419656	-0.0496023	0.0451548	-0.0052709	0.0480696	0.42869
chr1	TP73	chr1_3301310	3301310	+	CG	CGC	0.00175799	0.850342	0.000216508	-0.0391713	0.244714	-0.00495274	0.0409292	0.242713	0.00516925	0.49798	0.859242
chr1	TP73	chr1_3301311	3301311	-	CG	CGT	0.0198673	0.240439	0.00325879	0.0667786	0.252625	0.0112509	-0.0469113	0.440085	-0.0079921	0.260195	0.725186
chr1	TP73	chr1_3301323	3301323	+	CG	CGC	-0.00333561	0.773495	-0.000403239	0.00611734	0.883731	0.000743317	-0.00945296	0.828019	-0.00114656	0.949274	0.990482
chr1	TP73	chr1_3301324	3301324	-	CG	CGC	0.02929	0.200457	0.00442322	0.0355203	0.641358	0.00576641	-0.00623035	0.937704	-0.00134319	0.391997	0.810101
chr1	TP73	chr1_3301328	3301328	+	CG	CGT	0.000523496	0.948842	7.99816e-05	-0.0349272	0.243842	-0.00571583	0.0354507	0.254892	0.00579581	0.503526	0.861818
chr1	TP73	chr1_3301329	3301329	-	CG	CGC	-0.00161955	0.931365	-0.00018927	0.0816296	0.210462	0.0118192	-0.0832491	0.221012	-0.0120084	0.453417	0.840158
chr1	TP73	chr1_3301389	3301389	-	CG	CGT	-0.0051956	0.901135	-7.68299e-05	-0.154332	0.310033	-0.00117199	0.149136	0.34525	0.00109516	0.589558	0.896661
chr1	TP73	chr1_3301407	3301407	-	CG	CGC	0.026361	0.316753	0.00444811	-0.115925	0.194816	-0.0051806	0.142286	0.128833	0.0096287	0.263362	0.727795
chr1	TP73	chr1_3301931	3301931	-	CG	CGG	-0.0208558	0.0983008	-0.00321496	-0.0361634	0.451921	-0.0055083	0.0153076	0.758087	0.00229334	0.189014	0.659172
chr1	TP73	chr1_3302024	3302024	-	CG	CGG	-0.00338166	0.373557	-0.000524253	-0.00914252	0.499355	-0.0015831	0.00576086	0.68233	0.00105885	0.531993	0.872998
chr1	TP73	chr1_3302042	3302042	-	CG	CGG	-0.00496487	0.26939	-0.000720369	-0.0157962	0.330342	-0.00242077	0.0108314	0.520207	0.0017004	0.334969	0.778008
chr1	TP73	chr1_3302103	3302103	+	CG	CGA	-0.0011144	0.918518	-0.000149279	-0.201091	1.1257e-05	-0.0154357	0.199976	2.21053e-05	0.0152864	5.72366e-05	0.0229353
chr1	TP73	chr1_3302104	3302104	-	CG	CGG	-0.00364668	0.484623	-0.00039879	0.00843567	0.670885	0.000814786	-0.0120824	0.55721	-0.00121358	0.718085	0.935666
chr1	TP73	chr1_3302148	3302148	+	CG	CGC	0.053297	0.076063	0.000852714	-0.12954	0.221847	-0.000700158	0.182837	0.0993003	0.00155287	0.101542	0.5473
chr1	TP73	chr1_3302149	3302149	-	CG	CGG	0.00918625	0.153089	0.000456641	-0.0352635	0.119118	-0.0017106	0.0444498	0.0604816	0.00216724	0.110682	0.56127
chr1	TP73	chr1_3302150	3302150	+	CG	CGG	0.0295022	0.364726	0.000604508	-0.102586	0.381567	-0.00113784	0.132088	0.279509	0.00174235	0.455044	0.841008
chr1	TP73	chr1_3302151	3302151	-	CG	CGC	0.00105189	0.872463	5.01767e-05	-0.0529876	0.0254528	-0.00225086	0.0540395	0.0285295	0.00230104	0.0802811	0.50836
chr1	TP73	chr1_3302182	3302182	+	CG	CGC	-0.0428162	0.110952	-0.00118665	0.0886008	0.36839	0.00185328	-0.131417	0.20026	-0.00303993	0.191281	0.66186
chr1	TP73	chr1_3302199	3302199	+	CG	CGG	0.00516726	0.435198	0.00066527	-0.0122235	0.612798	-0.00165772	0.0173908	0.488774	0.00232299	0.650485	0.915734
chr1	TP73	chr1_3302391	3302391	+	CG	CGA	0.00750155	0.409484	0.000922288	0.0554935	0.0982002	0.00478678	-0.0479919	0.167413	-0.00386449	0.178545	0.64961
chr1	TP73	chr1_3302419	3302419	+	CG	CGT	-0.00295432	0.735613	-0.000237895	-0.00190766	0.951313	-0.000175037	-0.00104666	0.974326	-6.28577e-05	0.94223	0.988987
chr1	TP73	chr1_3302433	3302433	+	CG	CGG	0.00653231	0.252424	0.000995582	0.0590292	0.0083675	0.00718385	-0.0524969	0.0226574	-0.00618827	0.0156751	0.290622
chr1	TP73	chr1_3302477	3302477	+	CG	CGG	-0.00054819	0.94832	-2.19063e-05	0.0027318	0.928456	0.000167138	-0.00327999	0.917472	-0.000189044	0.993897	0.998856
chr1	TP73	chr1_3303040	3303040	+	CG	CGA	0.00389027	0.564269	0.000454995	0.0039886	0.875117	0.000481757	-9.83348e-05	0.997019	-2.67618e-05	0.834731	0.966353
chr1	TP73	chr1_3303053	3303053	+	CG	CGC	0.00600495	0.545173	0.000402134	-0.0319729	0.397462	-0.00140098	0.0379778	0.332533	0.00180311	0.585122	0.895131
chr1	TP73	chr1_3303066	3303066	+	CG	CGT	0.00452561	0.604505	0.000574906	-0.048065	0.141833	-0.00574654	0.0525906	0.121807	0.00632144	0.298108	0.753816
chr1	TP73	chr1_3303091	3303091	+	CG	CGC	0.0055734	0.615972	0.000349001	-0.0411849	0.338718	-0.00169932	0.0467583	0.294421	0.00204833	0.560196	0.884674
chr1	TP73	chr1_3303109	3303109	+	CG	CGT	0.000762219	0.929941	7.19776e-05	0.012577	0.706838	0.000983862	-0.0118147	0.732909	-0.000911885	0.926815	0.985791
chr1	TP73	chr1_3303281	3303281	-	CG	CGC	0.00608679	0.769511	9.48696e-05	-0.0114695	0.877915	-0.000134259	0.0175563	0.821224	0.000229129	0.946776	0.990035
chr1	TP73	chr1_3303293	3303293	-	CG	CGT	0.0161549	0.198823	0.000821582	-0.0884766	0.0462938	-0.00453109	0.104632	0.0243691	0.00535268	0.0628231	0.469492
chr1	TP73	chr1_3303302	3303302	-	CG	CGG	0.0249054	0.0342837	0.00119327	0.0405495	0.293285	0.00266921	-0.0156441	0.697572	-0.00147594	0.0615935	0.466421
chr1	TP73	chr1_3303344	3303344	-	CG	CGA	-0.00460007	0.505067	-0.000465504	-0.0421027	0.100816	-0.00425494	0.0375026	0.158238	0.00378943	0.204712	0.675503
chr1	TP73	chr1_3303348	3303348	-	CG	CGG	0.00528286	0.586129	0.000366034	-0.0908958	0.0142882	-0.00572131	0.0961787	0.0125383	0.00608735	0.0428471	0.413009
chr1	TP73	chr1_3303362	3303362	-	CG	CGT	0.0279149	0.0664028	0.00131939	-0.0600205	0.277029	-0.0028124	0.0879354	0.126956	0.00413179	0.106337	0.554973
chr1	TP73	chr1_3303375	3303375	-	CG	CGG	0.00603567	0.788175	0.00016895	-0.078926	0.319098	-0.00208756	0.0849616	0.303571	0.00225651	0.586669	0.895531
chr1	TP73	chr1_3303377	3303377	-	CG	CGC	0.0324136	0.00366339	0.0015342	0.0104123	0.782738	0.000573309	0.0220012	0.576645	0.000960888	0.0135905	0.277361
chr1	TP73	chr1_3303752	3303752	-	CG	CGG	0.000305343	0.967757	1.64596e-05	0.0694136	0.011281	0.00585138	-0.0691082	0.0152356	-0.00583492	0.0394702	0.400664
chr1	TP73	chr1_3303768	3303768	-	CG	CGG	0.00332165	0.698731	0.000289756	-0.0284484	0.362565	-0.00252871	0.03177	0.328301	0.00281846	0.613434	0.904634
chr1	TP73	chr1_3303786	3303786	-	CG	CGG	0.00292878	0.651881	0.000343899	-0.0228422	0.334599	-0.00262894	0.025771	0.295309	0.00297284	0.567909	0.887928
chr1	TP73	chr1_3303812	3303812	-	CG	CGC	-0.00175769	0.904768	-8.54282e-05	0.0537953	0.339663	0.00214482	-0.055553	0.341205	-0.00223025	0.627307	0.908789
chr1	TP73	chr1_3303901	3303901	+	CG	CGT	0.03533	0.458256	0.000913262	0.163639	0.356475	0.00655432	-0.128309	0.485432	-0.00564106	0.491022	0.856542
chr1	TP73	chr1_3303958	3303958	+	CG	CGA	0.0283258	0.154191	0.00360218	0.00769104	0.916226	0.000204579	0.0206348	0.785793	0.0033976	0.357662	0.791832
chr1	TP73	chr1_3304508	3304508	+	CG	CGC	0.0435605	0.100878	0.000756292	-0.0176259	0.853595	-0.000147612	0.0611864	0.538304	0.000903905	0.254567	0.720778
chr1	TP73	chr1_3304510	3304510	+	CG	CGC	0.0203204	0.487634	0.000293783	0.1876	0.0824195	0.000896052	-0.16728	0.135021	-0.00060227	0.171011	0.64089
chr1	TP73	chr1_3304512	3304512	+	CG	CGC	-0.0228367	0.440285	-0.000236306	-0.0116598	0.912299	-0.000105589	-0.011177	0.91919	-0.000130716	0.735771	0.940391
chr1	TP73	chr1_3304520	3304520	+	CG	CGG	0.0123959	0.477819	0.00068319	-0.0285233	0.696725	-0.00157514	0.0409192	0.587491	0.00225833	0.725347	0.937748
chr1	TP73	chr1_3304529	3304529	+	CG	CGG	0.000296793	0.981249	2.57837e-05	0.139656	0.00709467	0.0108423	-0.13936	0.00918173	-0.0108166	0.0253353	0.343642
chr1	TP73	chr1_3304533	3304533	+	CG	CGC	0.0603349	0.0179155	0.00148029	0.156256	0.0858973	0.00143621	-0.0959207	0.307416	4.4085e-05	0.0145636	0.283875
chr1	TP73	chr1_3304537	3304537	+	CG	CGG	0.0396118	0.115192	0.00129475	0.217396	0.0202303	0.0107835	-0.177784	0.0654875	-0.00948878	0.0199387	0.314958
chr1	TP73	chr1_3304543	3304543	+	CG	CGG	0.015992	0.171928	0.0012347	0.0255936	0.549947	0.00191092	-0.0096016	0.82886	-0.000676218	0.32515	0.771668
chr1	TP73	chr1_3304578	3304578	+	CG	CGG	-0.0157806	0.552027	-0.000703493	0.231331	0.0153752	0.00758214	-0.247112	0.0130727	-0.00828563	0.044678	0.418925
chr1	TP73	chr1_3304584	3304584	+	CG	CGT	0.00353226	0.738859	0.00033106	0.0337849	0.39403	0.00292379	-0.0302527	0.46172	-0.00259273	0.653192	0.91663
chr1	TP73	chr1_3304959	3304959	+	CG	CGA	0.00693226	0.755341	0.000137433	0.160698	0.0520029	0.00665016	-0.153765	0.0729248	-0.00651272	0.141252	0.606451
chr1	TP73	chr1_3304966	3304966	+	CG	CGT	0.0320896	0.339228	0.000574547	-0.133888	0.265608	-0.00107504	0.165977	0.185693	0.00164959	0.344118	0.783398
chr1	TP73	chr1_3304976	3304976	+	CG	CGT	-0.00782681	0.401047	-0.000369497	-0.00501378	0.876963	-0.000257611	-0.00281303	0.93362	-0.000111886	0.691706	0.927693
chr1	TP73	chr1_3304979	3304979	+	CG	CGA	-0.0116279	0.19198	-0.00069451	-0.00500023	0.866696	-0.000436652	-0.00662766	0.831552	-0.000257858	0.416703	0.822442
chr1	TP73	chr1_3304999	3304999	+	CG	CGG	0.00871909	0.335667	0.000445682	-0.00877046	0.775002	-0.000507664	0.0174895	0.585736	0.000953346	0.601582	0.900526
chr1	TP73	chr1_3305456	3305456	-	CG	CGT	-0.00279726	0.947816	-4.77542e-05	-0.0291657	0.849863	-7.47174e-05	0.0263685	0.869319	2.69632e-05	0.979877	0.996194
chr1	TP73	chr1_3305519	3305519	-	CG	CGC	0.0258985	0.550158	0.000937938	0.0323528	0.834979	0.000566476	-0.00645427	0.968138	0.000371462	0.816497	0.961701
chr1	TP73	chr1_3305564	3305564	+	CG	CGG	0.00263764	0.718229	0.000414295	0.0202083	0.438867	0.00324798	-0.0175706	0.517677	-0.00283368	0.691385	0.927654
chr1	TP73	chr1_3305565	3305565	-	CG	CGG	0.00639065	0.49464	0.00103506	-0.118456	0.000697669	-0.0184671	0.124847	0.000603142	0.0195021	0.00255711	0.145689
chr1	TP73	chr1_3305629	3305629	+	CG	CGT	-0.011133	0.179925	-0.00191263	-0.0163935	0.582293	-0.0027929	0.0052605	0.865119	0.000880274	0.346088	0.784509
chr1	TP73	chr1_3305657	3305657	+	CG	CGC	0.0115452	0.215266	0.00161547	-0.0256497	0.452167	-0.00260704	0.037195	0.294892	0.0042225	0.353297	0.789098
chr1	TP73	chr1_3305691	3305691	+	CG	CGG	0.0213632	0.105366	0.00228696	-0.0515487	0.285018	-0.00341822	0.0729119	0.146898	0.00570519	0.156547	0.624791
chr1	TP73	chr1_3305989	3305989	+	CG	CGT	0.00967203	0.872773	8.31493e-05	-0.214712	0.329	-0.00456883	0.224384	0.326553	0.00465198	0.611657	0.903983
chr1	TP73	chr1_3306027	3306027	+	CG	CGT	0.00915831	0.665454	0.00154466	-0.0778638	0.290596	-0.00984104	0.0870221	0.25792	0.0113857	0.521097	0.868977
chr1	TP73	chr1_3306087	3306087	+	CG	CGG	0.0645172	0.2357	0.00252601	-0.0395591	0.840474	-0.000583812	0.104076	0.610806	0.00310982	0.484025	0.853926
chr1	TP73	chr1_3306126	3306126	+	CG	CGA	-0.046046	0.14915	-0.005719	0.0996996	0.369892	0.0114107	-0.145746	0.210003	-0.0171297	0.23838	0.707113
chr1	TP73	chr1_3306677	3306677	+	CG	CGT	0.0526177	0.104073	0.00817239	-0.383696	0.00321724	-0.0227487	0.436314	0.00129478	0.0309211	0.00420033	0.179134
chr1	TP73	chr1_3306754	3306754	+	CG	CGG	-0.000301623	0.995538	-6.12663e-05	-0.163996	0.446945	-0.00699622	0.163694	0.462437	0.00693495	0.745626	0.942958
chr1	TP73	chr1_3307211	3307211	-	CG	CGA	0.0105921	0.458446	0.00078107	0.0817602	0.145464	0.00375513	-0.0711681	0.219578	-0.00297406	0.256833	0.722343
chr1	TP73	chr1_3307216	3307216	-	CG	CGA	-0.0111892	0.265037	-0.000848528	0.0164464	0.663535	0.00118916	-0.0276356	0.481246	-0.00203769	0.491358	0.856732
chr1	TP73	chr1_3307219	3307219	-	CG	CGC	0.00682166	0.869653	4.95529e-05	-0.0804061	0.590697	-0.000355926	0.0872278	0.575003	0.000405478	0.853522	0.970789
chr1	TP73	chr1_3307262	3307262	-	CG	CGG	-0.0155099	0.153577	-0.00110735	0.0120245	0.758186	0.000752113	-0.0275344	0.498411	-0.00185947	0.343961	0.783275
chr1	TP73	chr1_3307269	3307269	-	CG	CGG	0.00930118	0.600593	0.000419879	0.0305569	0.650392	0.00128404	-0.0212557	0.760903	-0.000864158	0.782998	0.952676
chr1	TP73	chr1_3307271	3307271	-	CG	CGC	-0.00750416	0.714413	-0.000296562	0.0328629	0.645938	0.00105061	-0.0403671	0.58853	-0.00134718	0.841594	0.967838
chr1	TP73	chr1_3307285	3307285	-	CG	CGC	-0.00977427	0.384621	-0.000770623	0.000612634	0.987944	-0.000143152	-0.0103869	0.805455	-0.000627471	0.683479	0.925679
chr1	TP73	chr1_3307305	3307305	-	CG	CGC	0.0298153	0.45396	0.000415223	0.0616217	0.666215	0.000879091	-0.0318064	0.830478	-0.000463868	0.684967	0.926132
chr1	TP73	chr1_3308257	3308257	-	CG	CGC	-0.0498004	0.386274	-0.00500266	0.0067834	0.972003	-0.000502077	-0.0565838	0.779563	-0.00450058	0.683461	0.925679
chr1	TP73	chr1_3308264	3308264	-	CG	CGG	0.00801986	0.698746	0.00138819	0.0899542	0.28358	0.0150949	-0.0819344	0.343667	-0.0137067	0.513617	0.865784
chr1	TP73	chr1_3308275	3308275	-	CG	CGC	-0.0845862	0.0511641	-0.0106906	0.240301	0.106408	0.031167	-0.324887	0.0378526	-0.0418576	0.0432786	0.414621
chr1	TP73	chr1_3308287	3308287	-	CG	CGA	-0.0377348	0.5012	-0.0018088	-0.007429	0.973974	-0.00284084	-0.0303058	0.897394	0.00103204	0.796567	0.956439
chr1	TP73	chr1_3308347	3308347	-	CG	CGG	0.0178772	0.52438	0.00302573	0.266405	0.00825715	0.0394581	-0.248527	0.0174831	-0.0364324	0.0246545	0.340202
chr1	TP73	chr1_3308356	3308356	-	CG	CGT	-0.068878	0.141131	-0.00990718	0.221933	0.150384	0.0206024	-0.290811	0.0733827	-0.0305096	0.122554	0.580831
chr1	TP73	chr1_3308366	3308366	-	CG	CGG	-0.0205495	0.463963	-0.00338633	0.109265	0.291139	0.0176983	-0.129815	0.227908	-0.0210846	0.44102	0.834169
chr1	TP73	chr1_3308450	3308450	+	CG	CGC	-0.00445011	0.356111	-0.000743037	-0.0303912	0.0945885	-0.0052334	0.0259411	0.167619	0.00449037	0.158433	0.626914
chr1	TP73	chr1_3308460	3308460	+	CG	CGG	-0.00348874	0.410086	-0.000592649	-0.00882236	0.57464	-0.00152342	0.00533362	0.743566	0.000930775	0.603832	0.901428
chr1	TP73	chr1_3308480	3308480	+	CG	CGC	-0.00555824	0.180034	-0.000863887	-0.0210067	0.159605	-0.00333768	0.0154485	0.318388	0.0024738	0.15057	0.61803
chr1	TP73	chr1_3308500	3308500	+	CG	CGA	-0.000754128	0.850352	-0.000127934	0.00497619	0.751074	0.000853348	-0.00573031	0.723962	-0.000981282	0.934584	0.987671
chr1	TP73	chr1_3308521	3308521	+	CG	CGG	-0.00681261	0.125309	-0.000841137	-0.0112971	0.490689	-0.00157532	0.00448448	0.791812	0.000734183	0.240258	0.708788
chr1	TP73	chr1_3308527	3308527	+	CG	CGG	-0.006825	0.2074	-0.00090999	-0.0281619	0.146446	-0.00438917	0.0213369	0.288739	0.00347918	0.1566	0.624791
chr1	TP73	chr1_3308534	3308534	+	CG	CGG	-6.88173e-05	0.984521	-9.88575e-06	-0.0379392	0.00549137	-0.0049128	0.0378704	0.0074276	0.00490292	0.0203625	0.317664
chr1	TP73	chr1_3308549	3308549	+	CG	CGC	-0.00208288	0.725776	-0.00020698	0.00190132	0.928674	0.000208955	-0.0039842	0.856992	-0.000415936	0.936381	0.988002
chr1	TP73	chr1_3308568	3308568	+	CG	CGT	-0.000939996	0.837603	-0.000118354	-0.00937247	0.576384	-0.00135033	0.00843248	0.628515	0.00123197	0.835514	0.966558
chr1	TP73	chr1_3308773	3308773	+	CG	CGT	-0.0569237	0.131402	-0.00468001	-0.179708	0.216748	-0.0231228	0.122784	0.413394	0.0184428	0.146798	0.613521
chr1	TP73	chr1_3309047	3309047	+	CG	CGG	-0.0582173	0.258822	-0.000853819	-0.0398813	0.831533	-0.000734906	-0.018336	0.925007	-0.000118912	0.513418	0.865715
chr1	TP73	chr1_3309085	3309085	+	CG	CGT	-0.0351546	0.42395	-0.00244233	-0.0266697	0.868186	-0.000473217	-0.00848492	0.959467	-0.00196911	0.713949	0.934345
chr1	TP73	chr1_3309118	3309118	+	CG	CGG	0.0125426	0.796149	6.83255e-05	-0.085332	0.628644	-0.000773922	0.0978745	0.593718	0.000842247	0.860636	0.971951
chr1	TP73	chr1_3309131	3309131	+	CG	CGT	-0.0720375	0.0417082	-0.00227222	-0.0528053	0.677937	-0.00130517	-0.0192322	0.884231	-0.000967048	0.113307	0.56549
chr1	TP73	chr1_3309161	3309161	+	CG	CGT	-0.0975491	0.0107469	-0.000759341	-0.196426	0.15435	-0.00283687	0.0988767	0.48762	0.00207753	0.0143777	0.282334
chr1	TP73	chr1_3309333	3309333	+	CG	CGT	5.54233e-05	0.992294	7.06322e-06	0.00528296	0.801726	0.000826104	-0.00522754	0.810981	-0.000819041	0.968623	0.994253
chr1	TP73	chr1_3309362	3309362	+	CG	CGG	-0.00828645	0.192578	-0.000972113	0.0208123	0.379237	0.00209772	-0.0290988	0.237163	-0.00306983	0.295557	0.751746
chr1	TP73	chr1_3309391	3309391	+	CG	CGT	-0.00468672	0.378343	-0.000727386	0.00474596	0.805708	0.00068359	-0.00943268	0.638373	-0.00141098	0.65805	0.917967
chr1	TP73	chr1_3309436	3309436	+	CG	CGC	-0.0055479	0.267497	-0.000846486	0.0171876	0.356025	0.00204656	-0.0227355	0.240322	-0.00289305	0.358066	0.792073
chr1	TP73	chr1_3309437	3309437	-	CG	CGG	0.0135066	0.060804	0.00205858	0.000111741	0.996528	-2.88879e-05	0.0133949	0.616326	0.00208746	0.17031	0.640173
chr1	TP73	chr1_3309509	3309509	-	CG	CGA	0.0058096	0.368994	0.000962194	-0.00577697	0.802012	-0.00098138	0.0115866	0.629219	0.00194357	0.646618	0.914584
chr1	TP73	chr1_3309525	3309525	-	CG	CGA	-0.00150498	0.79432	-0.00025228	0.0133717	0.528391	0.00212909	-0.0148767	0.499665	-0.00238137	0.792487	0.955181
chr1	TP73	chr1_3309540	3309540	-	CG	CGT	0.000119503	0.983552	1.87206e-05	0.017004	0.44364	0.00285225	-0.0168845	0.46273	-0.00283353	0.742873	0.942114
chr1	TP73	chr1_3309662	3309662	+	CG	CGC	-0.013321	0.431837	-0.0022539	-0.00662968	0.923634	-0.00091509	-0.00669128	0.925284	-0.00133881	0.729599	0.938921
chr1	TP73	chr1_3309742	3309742	+	CG	CGT	0.0511088	0.372682	0.000655733	-0.096975	0.650727	-0.00180141	0.148084	0.505526	0.00245714	0.608873	0.902938
chr1	TP73	chr1_3309756	3309756	+	CG	CGG	0.054726	0.274093	0.00124835	-0.15482	0.406918	-0.00272848	0.209546	0.280189	0.00397683	0.394457	0.811688
chr1	TP73	chr1_3309770	3309770	+	CG	CGA	-0.00754976	0.884957	-0.000240342	0.022143	0.909604	-0.000669207	-0.0296928	0.883342	0.000428865	0.983334	0.996877
chr1	TP73	chr1_3309787	3309787	+	CG	CGG	6.18514e-06	0.999716	-3.07279e-05	-0.0567682	0.399434	-0.00880745	0.0567744	0.415549	0.00877672	0.698114	0.929509
chr1	TP73	chr1_3309793	3309793	+	CG	CGA	-0.0107883	0.505176	-0.0018707	-0.115936	0.054404	-0.0186502	0.105148	0.0919809	0.0167795	0.123349	0.582523
chr1	TP73	chr1_3309970	3309970	+	CG	CGC	0.0164006	0.024106	0.00176849	-0.0303371	0.227377	-0.00380785	0.0467377	0.0762476	0.00557635	0.0395489	0.401163
chr1	TP73	chr1_3309972	3309972	+	CG	CGG	0.010576	0.335816	0.000839203	-0.0401122	0.30156	-0.00360513	0.0506882	0.211018	0.00444433	0.371711	0.799178
chr1	TP73	chr1_3309991	3309991	+	CG	CGC	0.0458519	0.00661691	0.00201071	0.0212772	0.717155	0.00112558	0.0245747	0.687747	0.000885139	0.022765	0.33108
chr1	TP73	chr1_3309993	3309993	+	CG	CGG	0.0155082	0.529683	0.000303495	-0.00982115	0.91161	6.27164e-05	0.0253293	0.783256	0.000240778	0.815057	0.961437
chr1	TP73	chr1_3310002	3310002	+	CG	CGA	0.0428978	0.0852839	0.00112602	-0.0358204	0.685664	-0.000866255	0.0787182	0.393672	0.00199228	0.209188	0.680222
chr1	TP73	chr1_3310027	3310027	+	CG	CGG	0.0120543	0.349991	0.000654058	-0.0991034	0.0401851	-0.00288237	0.111158	0.0270403	0.00353643	0.080884	0.509416
chr1	TP73	chr1_3310103	3310103	+	CG	CGC	0.0202253	0.000817043	0.000807945	2.54576e-05	0.999011	1.46144e-05	0.0201998	0.346788	0.00079333	0.00352997	0.167714
chr1	TP73	chr1_3310115	3310115	+	CG	CGC	0.00736999	0.307091	0.00023145	0.00212419	0.934134	6.59256e-05	0.0052458	0.844563	0.000165525	0.588776	0.896352
chr1	TP73	chr1_3310121	3310121	+	CG	CGA	0.016897	0.134001	0.000280666	-0.0458905	0.264432	-0.000867918	0.0627875	0.143032	0.00114858	0.179186	0.650146
chr1	TP73	chr1_3310133	3310133	+	CG	CGG	0.0205983	0.00862837	0.000518731	-0.00207201	0.939968	-5.39977e-05	0.0226703	0.429399	0.000572729	0.0309658	0.368426
chr1	TP73	chr1_3310136	3310136	+	CG	CGC	0.0196111	0.000365294	0.000972516	-0.0102705	0.593444	-0.000611064	0.0298816	0.137719	0.00158358	0.00151761	0.117761
chr1	TP73	chr1_3310149	3310149	+	CG	CGC	0.0139961	0.0344161	0.000596201	-0.00528485	0.822245	-0.000231583	0.019281	0.431617	0.000827784	0.103114	0.549765
chr1	TP73	chr1_3310155	3310155	+	CG	CGC	0.0236866	0.000901657	0.000746829	-0.00359226	0.879661	-9.97537e-05	0.0272788	0.272597	0.000846583	0.00381191	0.172984
chr1	TP73	chr1_3310159	3310159	+	CG	CGG	0.00567603	0.629662	0.000119474	-0.0435122	0.296741	-0.000806087	0.0491882	0.257887	0.000925561	0.517118	0.867253
chr1	TP73	chr1_3310169	3310169	+	CG	CGC	0.0154896	0.219302	0.000250136	-0.0465304	0.313555	-0.000829162	0.06202	0.197096	0.0010793	0.287589	0.746612
chr1	TP73	chr1_3310171	3310171	+	CG	CGG	0.021921	0.0905758	0.000396331	-0.0634208	0.213278	-0.000873746	0.0853418	0.106758	0.00127008	0.116953	0.571209
chr1	TP73	chr1_3310175	3310175	+	CG	CGG	0.0157127	0.160483	0.000283833	-0.0411532	0.303025	-0.00077427	0.0568658	0.17273	0.0010581	0.223379	0.693397
chr1	TP73	chr1_3310180	3310180	+	CG	CGG	0.0109996	0.306453	0.000224127	-0.00326882	0.935938	-4.227e-05	0.0142684	0.735089	0.000266397	0.59037	0.8969
chr1	TP73	chr1_3310192	3310192	+	CG	CGG	0.0123806	0.391993	0.000211656	-0.0371563	0.486109	-0.000507962	0.049537	0.371762	0.000719618	0.546946	0.878734
chr1	TP73	chr1_3310200	3310200	+	CG	CGC	0.0118843	0.129631	0.000401869	-0.0328515	0.232535	-0.00115975	0.0447358	0.120089	0.00156162	0.158895	0.627437
chr1	TP73	chr1_3310210	3310210	+	CG	CGC	0.0099852	0.213905	0.000274151	-0.0132307	0.641238	-0.000424515	0.0232159	0.433044	0.000698666	0.414394	0.821436
chr1	TP73	chr1_3310213	3310213	+	CG	CGG	0.0167187	0.00208205	0.000634227	-0.0590617	0.00220499	-0.00197961	0.0757804	0.000207384	0.00261383	0.000143187	0.0381384
chr1	TP73	chr1_3310229	3310229	+	CG	CGT	0.0170895	0.140633	0.00031081	-0.0550993	0.184176	-0.000916986	0.0721888	0.095789	0.0012278	0.144073	0.61009
chr1	TP73	chr1_3310235	3310235	+	CG	CGG	0.00526858	0.593095	9.0897e-05	-0.0628224	0.0736044	-0.0014531	0.068091	0.0630056	0.001544	0.175369	0.645813
chr1	TP73	chr1_3310238	3310238	+	CG	CGC	0.0226331	0.0360633	0.000415611	-0.097245	0.0117397	-0.00207028	0.119878	0.00311437	0.00248589	0.00561813	0.200782
chr1	TP73	chr1_3310240	3310240	+	CG	CGT	0.013138	0.260119	0.000164605	-0.0673606	0.103025	-0.00115735	0.0804986	0.0623012	0.00132196	0.143732	0.609614
chr1	TP73	chr1_3313108	3313108	+	CG	CGT	-0.00238536	0.670757	-0.000247702	-0.0150775	0.462511	-0.00133763	0.0126921	0.55149	0.00108993	0.693596	0.928153
chr1	TP73	chr1_3313120	3313120	+	CG	CGT	-0.00224178	0.634114	-0.000139586	0.0020445	0.90668	0.0001173	-0.00428628	0.812898	-0.000256886	0.886847	0.977844
chr1	TP73	chr1_3313143	3313143	+	CG	CGC	-0.00558141	0.347113	-0.00041505	-0.0207816	0.324397	-0.00122023	0.0152002	0.488067	0.000805181	0.392433	0.810251
chr1	TP73	chr1_3313147	3313147	+	CG	CGG	-0.00679743	0.151756	-0.000720246	-0.0295307	0.0896833	-0.00283682	0.0227332	0.206516	0.00211657	0.0845946	0.516165
chr1	TP73	chr1_3313156	3313156	+	CG	CGG	-0.00251635	0.58444	-0.000331988	-0.00564827	0.73086	-0.000651606	0.00313192	0.854573	0.000319618	0.809244	0.959951
chr1	TP73	chr1_3313178	3313178	+	CG	CGG	-0.00361644	0.46297	-0.00059645	-0.000712116	0.967592	-0.000121229	-0.00290433	0.873555	-0.000475221	0.76143	0.947515
chr1	TP73	chr1_3313185	3313185	+	CG	CGG	-0.00140271	0.792513	-0.000210527	0.0162965	0.40084	0.00182913	-0.0176992	0.380287	-0.00203966	0.678456	0.924326
chr1	TP73	chr1_3313211	3313211	+	CG	CGG	-0.00139366	0.686869	-0.000205122	-0.0247343	0.0433085	-0.00320361	0.0233407	0.0667293	0.00299849	0.118294	0.573652
chr1	TP73	chr1_3314099	3314099	+	CG	CGT	0.00076515	0.879433	0.000103742	-0.0171219	0.337689	-0.00251395	0.0178871	0.336406	0.00261769	0.62325	0.907445
chr1	TP73	chr1_3314102	3314102	+	CG	CGG	0.00456507	0.438479	0.000714302	-0.0262759	0.205891	-0.00447272	0.030841	0.154944	0.00518702	0.334879	0.777979
chr1	TP73	chr1_3314110	3314110	+	CG	CGC	0.000259903	0.964546	3.65809e-05	0.0068957	0.743481	0.00103376	-0.0066358	0.762093	-0.000997175	0.946406	0.989899
chr1	TP73	chr1_3314113	3314113	+	CG	CGG	0.000365132	0.950651	5.06448e-05	-0.00554222	0.798632	-0.00090288	0.00590735	0.793475	0.000953524	0.966019	0.993766
chr1	TP73	chr1_3314130	3314130	+	CG	CGG	0.00163264	0.763269	0.000224984	-0.0203038	0.299597	-0.00317164	0.0219364	0.281535	0.00339662	0.557626	0.883559
chr1	TP73	chr1_3314143	3314143	+	CG	CGA	-0.00076465	0.870246	-0.00012017	-0.00992878	0.562524	-0.0016126	0.00916413	0.606897	0.00149243	0.832314	0.965765
chr1	TP73	chr1_3314173	3314173	+	CG	CGC	-0.00106872	0.860849	-9.63576e-05	-0.011099	0.611335	-0.00125011	0.0100303	0.658963	0.00115375	0.863939	0.972682
chr1	TP73	chr1_3314189	3314189	+	CG	CGC	-0.00971632	0.143703	-0.000908534	0.0123568	0.596963	0.00135675	-0.0220731	0.36546	-0.00226529	0.298685	0.754096
chr1	TP73	chr1_3314207	3314207	+	CG	CGT	-0.00712076	0.196671	-0.000995813	-0.0133741	0.5015	-0.00205064	0.00625335	0.762172	0.00105483	0.342984	0.782728
chr1	TP73	chr1_3314213	3314213	+	CG	CGG	-0.00350695	0.547058	-0.000364974	-0.0142371	0.500876	-0.00170092	0.0107301	0.625321	0.00133595	0.661064	0.918962
chr1	TP73	chr1_3314216	3314216	+	CG	CGC	-0.00736932	0.270408	-0.00085249	0.00583306	0.815959	0.000799795	-0.0132024	0.611744	-0.00165228	0.530834	0.872651
chr1	TP73	chr1_3314396	3314396	+	CG	CGA	0.00150863	0.647471	0.000190352	-0.00366354	0.761227	-0.000422924	0.00517217	0.679818	0.000613276	0.860645	0.971951
chr1	TP73	chr1_3314418	3314418	+	CG	CGC	-0.00448386	0.392138	-0.000238317	0.0293989	0.125437	0.00119982	-0.0338827	0.0899537	-0.00143813	0.217361	0.687844
chr1	TP73	chr1_3314443	3314443	+	CG	CGA	0.000422088	0.900662	4.95938e-05	-0.00276947	0.823462	-0.00031303	0.00319155	0.804548	0.000362624	0.967914	0.994172
chr1	TP73	chr1_3314447	3314447	+	CG	CGT	0.00309594	0.538392	0.000345263	-0.00308895	0.866903	-0.000300695	0.00618489	0.746773	0.000645958	0.816022	0.961614
chr1	TP73	chr1_3314506	3314506	+	CG	CGA	0.001092	0.784045	0.000113951	0.0200318	0.179597	0.00164987	-0.0189398	0.220982	-0.00153592	0.386457	0.807354
chr1	TP73	chr1_3315937	3315937	-	CG	CGG	0.00796368	0.47672	0.00070013	-0.123131	0.011642	-0.010957	0.131095	0.0091697	0.0116571	0.0326772	0.375845
chr1	TP73	chr1_3315969	3315969	-	CG	CGG	0.0129642	0.132554	0.00186339	0.0010409	0.973735	-0.000101017	0.0119233	0.716565	0.00196441	0.320269	0.768718
chr1	TP73	chr1_3316035	3316035	+	CG	CGG	-0.00421274	0.542308	-0.000264604	-0.0127876	0.639999	-0.000845611	0.00857482	0.761482	0.000581007	0.739526	0.941544
chr1	TP73	chr1_3316036	3316036	-	CG	CGG	0.013024	0.401151	0.000816606	-0.0539848	0.388291	-0.00243806	0.0670089	0.300253	0.00325467	0.491209	0.856663
chr1	TP73	chr1_3316094	3316094	+	CG	CGG	0.00588254	0.476685	0.000817079	0.00742763	0.802037	0.000733693	-0.0015451	0.960017	8.33857e-05	0.749637	0.944405
chr1	TP73	chr1_3316095	3316095	-	CG	CGG	0.000850198	0.935366	0.000125945	-0.00376342	0.922875	-0.000663596	0.00461362	0.908982	0.000789541	0.992095	0.998523
chr1	TP73	chr1_3316128	3316128	+	CG	CGT	-0.00030645	0.958319	-5.38818e-05	0.0127492	0.558506	0.00157648	-0.0130556	0.56382	-0.00163036	0.840499	0.967595
chr1	TP73	chr1_3316129	3316129	-	CG	CGG	-0.00902483	0.289967	-0.00132697	-0.0203006	0.500388	-0.00253504	0.0112758	0.71902	0.00120807	0.451697	0.839514
chr1	TP73	chr1_3316179	3316179	-	CG	CGA	-0.00937435	0.250725	-0.00113313	0.0135559	0.652328	0.00133149	-0.0229303	0.463494	-0.00246462	0.468915	0.847735
chr1	TP73	chr1_3316190	3316190	-	CG	CGT	-0.00190611	0.825606	-0.000272855	0.0527422	0.0868234	0.00593451	-0.0546484	0.0885838	-0.00620737	0.224063	0.694015
chr1	TP73	chr1_3316429	3316429	+	CG	CGA	-0.00508918	0.731927	-0.00085548	-0.0310579	0.61666	-0.00519621	0.0259687	0.684507	0.00434073	0.82694	0.964425
chr1	TP73	chr1_3316469	3316469	+	CG	CGG	-0.0026413	0.850391	-0.00044816	-0.0643521	0.229848	-0.00988887	0.0617108	0.266135	0.00944071	0.472417	0.849359
chr1	TP73	chr1_3316470	3316470	-	CG	CGG	0.00295224	0.791843	0.000499809	-0.0707146	0.0909062	-0.0118422	0.0736668	0.0898518	0.0123421	0.229792	0.699707
chr1	TP73	chr1_3316474	3316474	+	CG	CGT	-0.0131819	0.301474	-0.00222686	-0.0670232	0.157855	-0.00897684	0.0538412	0.273057	0.00674998	0.213082	0.684268
chr1	TP73	chr1_3316475	3316475	-	CG	CGT	0.00387946	0.742051	0.00067871	-0.073905	0.0926854	-0.0105114	0.0777845	0.088444	0.0111901	0.22943	0.699318
chr1	TP73	chr1_3316510	3316510	+	CG	CGG	-0.00904226	0.441749	-0.00133317	0.0689109	0.112018	0.01132	-0.0779532	0.0841217	-0.0126531	0.212876	0.684081
chr1	TP73	chr1_3316511	3316511	-	CG	CGC	0.0148814	0.277565	0.00145424	-0.0181634	0.69908	-0.00280039	0.0330448	0.500997	0.00425464	0.51304	0.865464
chr1	TP73	chr1_3316765	3316765	-	CG	CGA	-0.034496	0.413947	-0.00041898	0.0814331	0.591087	0.00140412	-0.115929	0.462682	-0.0018231	0.621213	0.906913
chr1	TP73	chr1_3316843	3316843	-	CG	CGA	-0.0314815	0.529035	-0.000289497	-0.113372	0.528086	-0.000880919	0.0818901	0.661149	0.000591422	0.668573	0.92165
chr1	TP73	chr1_3317125	3317125	-	CG	CGA	-0.00660552	0.711211	-0.000872662	0.0290948	0.64767	0.00308926	-0.0357003	0.59024	-0.00396192	0.8415	0.967799
chr1	TP73	chr1_3317167	3317167	-	CG	CGT	-0.0140674	0.782821	-0.000118292	0.11082	0.546019	0.00105844	-0.124888	0.513275	-0.00117673	0.802424	0.958208
chr1	TP73	chr1_3317209	3317209	-	CG	CGG	-0.00157664	0.972557	-2.39646e-05	-0.257974	0.122203	-0.00226493	0.256398	0.139408	0.00224097	0.29978	0.754845
chr1	TP73	chr1_3321018	3321018	+	CG	CGG	0.0183877	0.558728	0.00109163	-0.0625377	0.575332	-0.000947553	0.0809255	0.486637	0.00203919	0.721148	0.936508
chr1	TP73	chr1_3321025	3321025	+	CG	CGG	0.0124716	0.696682	0.000363928	0.0614714	0.58835	0.00233959	-0.0489998	0.678561	-0.00197566	0.798233	0.956965
chr1	TP73	chr1_3321041	3321041	+	CG	CGC	0.0224027	0.0350827	0.00283212	-0.124991	0.00760982	-0.00989587	0.147394	0.00238516	0.012728	0.00418493	0.178987
chr1	TP73	chr1_3321086	3321086	+	CG	CGG	0.0323087	0.286811	0.00135751	-0.154629	0.150583	-0.0015927	0.186937	0.096147	0.00295021	0.205222	0.676131
chr1	TP73	chr1_3321113	3321113	+	CG	CGC	-0.00379487	0.758226	-0.000528673	0.0406923	0.338358	0.00379748	-0.0444872	0.316239	-0.00432615	0.602769	0.900888
chr1	TP73	chr1_3321133	3321133	+	CG	CGG	-0.0235263	0.16011	-0.00394622	0.0124481	0.834769	0.00137503	-0.0359744	0.562801	-0.00532125	0.363273	0.794746
chr1	TP73	chr1_3321139	3321139	+	CG	CGG	-0.000430765	0.968815	-6.42588e-05	0.0316981	0.433155	0.00423637	-0.0321289	0.444461	-0.00430063	0.733262	0.939879
chr1	TP73	chr1_3323972	3323972	-	CG	CGG	0.0112354	0.73902	0.000392497	0.100631	0.413251	0.00127961	-0.0893952	0.484133	-0.000887113	0.673211	0.922961
chr1	TP73	chr1_3324006	3324006	-	CG	CGG	-0.0202197	0.554006	-0.000389063	0.0154364	0.899375	0.000122384	-0.0356561	0.779047	-0.000511447	0.83211	0.965745
chr1	TP73	chr1_3324058	3324058	-	CG	CGT	-0.0174521	0.29856	-0.00105207	-0.0669135	0.23189	-0.00379596	0.0494614	0.397322	0.00274389	0.285742	0.745106
chr1	TP73	chr1_3324063	3324063	-	CG	CGC	-0.00411256	0.894817	-9.99928e-05	0.193688	0.0920261	0.00344703	-0.197801	0.0976501	-0.00354702	0.237539	0.706256
chr1	TP73	chr1_3324091	3324091	-	CG	CGC	0.0350493	0.315652	0.000981394	0.00237703	0.985289	-0.000499151	0.0326723	0.807181	0.00148055	0.602547	0.900824
chr1	TP73	chr1_3324137	3324137	+	CG	CGG	0.0490025	0.223076	0.000559687	-0.0358642	0.803704	-0.000255729	0.0848667	0.57214	0.000815416	0.460661	0.843659
chr1	TP73	chr1_3324165	3324165	+	CG	CGT	-0.0155254	0.092453	-0.00249305	0.0491208	0.135918	0.00802442	-0.0646461	0.0605844	-0.0105175	0.0837359	0.514811
chr1	TP73	chr1_3324243	3324243	+	CG	CGA	0.00386087	0.822781	0.000283313	0.0712228	0.279105	0.00644785	-0.0673619	0.322936	-0.00616454	0.537598	0.875301
chr1	TP73	chr1_3324247	3324247	+	CG	CGT	0.00465642	0.876613	0.000170271	0.0778218	0.468988	0.00259796	-0.0731654	0.512906	-0.00242769	0.757996	0.946516
chr1	TP73	chr1_3324260	3324260	+	CG	CGT	0.000788085	0.966406	0.00019511	0.00356901	0.957942	0.00111623	-0.00278093	0.968482	-0.000921119	0.997686	0.999568
chr1	TP73	chr1_3324268	3324268	+	CG	CGC	-0.0403088	0.361638	-0.000531893	-0.186996	0.239794	-0.00134557	0.146687	0.374455	0.000813677	0.327399	0.77315
chr1	TP73	chr1_3324358	3324358	+	CG	CGT	-0.00741148	0.210155	-0.00126257	0.0141147	0.509435	0.00238111	-0.0215262	0.334051	-0.00364368	0.369241	0.797886
chr1	TP73	chr1_3324400	3324400	+	CG	CGC	0.0283606	0.0169157	0.000796338	-0.0755877	0.0697435	-0.00152121	0.103948	0.0176112	0.00231755	0.0126451	0.269076
chr1	TP73	chr1_3324405	3324405	+	CG	CGG	-0.00828746	0.0989971	-0.00071516	-0.0121285	0.494082	-0.00106688	0.00384104	0.83498	0.000351716	0.20051	0.671091
chr1	TP73	chr1_3324408	3324408	+	CG	CGA	0.00875533	0.330187	0.000393484	-0.066874	0.0480994	-0.00337366	0.0756293	0.0317073	0.00376715	0.0908903	0.528921
chr1	TP73	chr1_3324417	3324417	+	CG	CGC	0.0131016	0.439583	0.000345777	0.0434672	0.528848	0.00114088	-0.0303656	0.669605	-0.000795101	0.601007	0.900311
chr1	TP73	chr1_3324436	3324436	+	CG	CGG	-0.00379191	0.460959	-0.0004511	-0.000700689	0.969186	-8.77159e-05	-0.00309122	0.870071	-0.000363384	0.75954	0.947015
chr1	TP73	chr1_3327108	3327108	+	CG	CGG	0.00621586	0.63908	0.000919448	0.180432	0.00092936	0.0173226	-0.174216	0.00188569	-0.0164031	0.00343894	0.165631
chr1	TP73	chr1_3327117	3327117	+	CG	CGA	0.00105011	0.913709	0.000157751	0.0658835	0.0742811	0.00935753	-0.0648334	0.0899578	-0.00919978	0.198344	0.668558
chr1	TP73	chr1_3327178	3327178	+	CG	CGG	-0.00184808	0.818871	-0.000279102	-0.00412198	0.885081	-0.000789535	0.00227391	0.938991	0.000510434	0.963491	0.993293
chr1	TP73	chr1_3327204	3327204	+	CG	CGG	0.00268036	0.819728	0.000211238	-0.0226501	0.60262	-0.0025256	0.0253304	0.575041	0.00273683	0.851011	0.970123
chr1	TP73	chr1_3327322	3327322	+	CG	CGA	-0.010525	0.209697	-0.00109486	-0.0300564	0.30508	-0.00403822	0.0195314	0.521682	0.00294337	0.26747	0.731028
chr1	TP73	chr1_3327333	3327333	+	CG	CGG	-0.0053397	0.640406	-0.000267702	0.0311877	0.460884	0.00237043	-0.0365274	0.40582	-0.00263813	0.684547	0.926046
chr1	TP73	chr1_3327395	3327395	+	CG	CGC	-0.00716644	0.381915	-0.000666674	-0.0454429	0.136219	-0.00444392	0.0382765	0.225464	0.00377725	0.221264	0.691721
chr1	TP73	chr1_3327404	3327404	+	CG	CGT	-0.00912268	0.163241	-0.00120259	0.0277148	0.225593	0.00392772	-0.0368375	0.123597	-0.0051303	0.184891	0.655578
chr1	TP73	chr1_3327411	3327411	+	CG	CGC	-0.00859723	0.237809	-0.000904517	-0.0155538	0.540866	-0.0016235	0.00695659	0.792811	0.000718984	0.40987	0.819203
chr1	TP73	chr1_3331312	3331312	+	CG	CGT	0.00634262	0.291271	0.000481004	-0.021397	0.321613	-0.0014818	0.0277396	0.21775	0.00196281	0.354068	0.789448
chr1	TP73	chr1_3331328	3331328	+	CG	CGC	-0.00851992	0.241481	-0.000435741	-0.0417509	0.108319	-0.00151713	0.033231	0.21784	0.00108139	0.138223	0.602342
chr1	TP73	chr1_3331336	3331336	+	CG	CGC	0.00467679	0.356257	0.000363103	0.0170067	0.353255	0.00116344	-0.0123299	0.516889	-0.000800337	0.420737	0.824559
chr1	TP73	chr1_3331837	3331837	+	CG	CGA	0.00639538	0.491424	0.000853164	0.0202302	0.540388	0.00272459	-0.0138348	0.687392	-0.00187143	0.650907	0.915847
chr1	TP73	chr1_3331890	3331890	+	CG	CGC	0.0172677	0.0803435	0.00127647	-0.0195367	0.580023	-0.00199224	0.0368044	0.317451	0.00326871	0.186744	0.657052
chr1	TP73	chr1_3331895	3331895	+	CG	CGC	0.00279709	0.738086	0.000373067	-0.0222066	0.469723	-0.00288551	0.0250037	0.433505	0.00325858	0.728589	0.938673
chr1	TP73	chr1_3332427	3332427	+	CG	CGC	0.0032353	0.59467	0.000386811	-0.00490467	0.830003	-0.000583121	0.00813996	0.731244	0.000969932	0.848945	0.969537
chr1	TP73	chr1_3332446	3332446	+	CG	CGA	0.00180023	0.670201	0.000304713	0.00443519	0.776851	0.000770551	-0.00263496	0.871136	-0.000465838	0.875344	0.975522
chr1	TP73	chr1_3332497	3332497	+	CG	CGG	-0.000238253	0.962829	-2.16686e-05	-0.021835	0.264245	-0.00332708	0.0215968	0.286408	0.00330541	0.531518	0.872833
chr1	TP73	chr1_3332504	3332504	+	CG	CGG	0.00831494	0.197755	0.000698263	-0.0232473	0.321091	-0.00242588	0.0315622	0.196147	0.00312415	0.270886	0.733754
chr1	TP73	chr1_3332687	3332687	+	CG	CGG	0.00634047	0.579637	0.000492395	-0.0455623	0.247814	-0.00341375	0.0519027	0.207806	0.00390615	0.440454	0.833852
chr1	TP73	chr1_3332693	3332693	+	CG	CGA	-0.00163304	0.867801	-0.000196536	-0.06231	0.080036	-0.00864721	0.060677	0.100931	0.00845067	0.210314	0.681514
chr1	TP73	chr1_3332705	3332705	+	CG	CGT	-0.00371794	0.778847	-0.000362497	-0.0351543	0.460424	-0.00414696	0.0314363	0.525623	0.00378446	0.729241	0.938803
chr1	TP73	chr1_3332709	3332709	+	CG	CGT	0.00823809	0.520299	0.00079506	-0.054176	0.245052	-0.00609505	0.0624141	0.198273	0.00689011	0.415832	0.822055
chr1	TP73	chr1_3332732	3332732	+	CG	CGT	-0.0372573	0.32822	-0.00100549	-0.0186882	0.890681	-0.000284165	-0.0185691	0.895602	-0.000721329	0.611305	0.903861
chr1	TP73	chr1_3332758	3332758	+	CG	CGT	1.26526e-05	0.998913	-2.45876e-06	0.0459167	0.189252	0.00721347	-0.045904	0.205651	-0.00721593	0.418777	0.823739
chr1	TP73	chr1_3334453	3334453	+	CG	CGG	-0.0435073	0.099935	-0.00440422	-0.102457	0.234595	-0.012799	0.0589497	0.512582	0.00839479	0.128932	0.590778
chr1	TP73	chr1_3334497	3334497	+	CG	CGG	-0.0225466	0.193367	-0.0036195	0.0887202	0.11872	0.0102277	-0.111267	0.0630106	-0.0138472	0.129014	0.590814
chr1	TP73	chr1_3334513	3334513	+	CG	CGC	-0.0426691	0.465721	-0.000792606	0.212431	0.309808	0.00689854	-0.2551	0.241967	-0.00769115	0.459672	0.843063
chr1	TP73	chr1_3334555	3334555	+	CG	CGT	0.0361839	0.197345	0.0045592	0.0350363	0.716987	0.00386389	0.0011476	0.990916	0.000695306	0.404119	0.816446
chr1	TP73	chr1_3336610	3336610	+	CG	CGA	-0.00977728	0.422806	-0.00166524	0.125866	0.0111273	0.0199788	-0.135643	0.0082447	-0.021644	0.0295911	0.363188
chr1	TP73	chr1_3336624	3336624	+	CG	CGT	-0.0163154	0.379618	-0.00275722	0.332342	2.12371e-05	0.040221	-0.348657	1.66839e-05	-0.0429782	8.38299e-05	0.0278083
chr1	TP73	chr1_3336652	3336652	+	CG	CGG	-0.0022982	0.83855	-0.000356886	0.0811501	0.0828985	0.0131594	-0.0834483	0.0838241	-0.0135163	0.214606	0.685859
chr1	TP73	chr1_3336719	3336719	+	CG	CGA	-0.00455466	0.698162	-0.000771094	0.149931	0.00180682	0.0240192	-0.154486	0.00186927	-0.0247903	0.00690264	0.215835
chr1	TP73	chr1_3337606	3337606	-	CG	CGC	-0.00267655	0.733147	-0.00038732	0.0187258	0.514962	0.00242094	-0.0214023	0.474017	-0.00280826	0.763813	0.948126
chr1	TP73	chr1_3337647	3337647	-	CG	CGT	-0.0200141	0.00279458	-0.00268781	-0.0075519	0.748113	-0.00123675	-0.0124622	0.610477	-0.00145106	0.0105345	0.251791
chr1	TP73	chr1_3337649	3337649	-	CG	CGC	-0.0113147	0.127647	-0.00120113	0.024365	0.358236	0.00317526	-0.0356797	0.197374	-0.00437639	0.20856	0.679427
chr1	TP73	chr1_3337654	3337654	-	CG	CGG	-0.0117353	0.0397115	-0.00177983	-0.0138487	0.4808	-0.0022699	0.00211341	0.917677	0.000490071	0.0927553	0.532096
chr1	TP73	chr1_3337688	3337688	-	CG	CGT	-0.00205522	0.697692	-0.000325804	-0.00506938	0.796158	-0.000818825	0.00301416	0.882357	0.000493021	0.89517	0.979555
chr1	TP73	chr1_3337964	3337964	-	CG	CGT	-0.00196418	0.668433	-0.000339744	0.0103292	0.54207	0.00178053	-0.0122934	0.484894	-0.00212027	0.758726	0.94662
chr1	TP73	chr1_3337988	3337988	-	CG	CGT	-0.00202813	0.72547	-0.000334827	-0.00603817	0.769916	-0.00105006	0.00401004	0.851935	0.000715236	0.899399	0.980568
chr1	TP73	chr1_3337992	3337992	-	CG	CGC	0.00438583	0.412335	0.000708481	-0.0150623	0.433548	-0.00250884	0.0194482	0.331696	0.00321732	0.528113	0.871569
chr1	TP73	chr1_3338004	3338004	-	CG	CGT	0.00788965	0.115572	0.00115398	-0.00496309	0.78531	-0.00081509	0.0128527	0.497757	0.00196907	0.278871	0.74012
chr1	TP73	chr1_3338031	3338031	-	CG	CGG	-0.00216045	0.711987	-0.000345241	0.020582	0.375125	0.00337844	-0.0227425	0.343304	-0.00372368	0.631475	0.910167
chr1	TP73	chr1_3338052	3338052	-	CG	CGT	-0.00304678	0.669909	-0.000515663	-0.0189597	0.464126	-0.00319919	0.0159129	0.554364	0.00268352	0.694908	0.928541
chr1	TP73	chr1_3338069	3338069	-	CG	CGA	-0.00296809	0.633329	-0.000505173	0.000670036	0.975877	0.000121525	-0.00363813	0.874703	-0.000626698	0.891345	0.978532
chr1	TP73	chr1_3338087	3338087	-	CG	CGA	-0.000708426	0.886055	-0.00012056	0.00256889	0.887055	0.000450226	-0.00327732	0.861574	-0.000570786	0.979933	0.996194
chr1	TP73	chr1_3338173	3338173	+	CG	CGT	-0.00684624	0.0149354	-0.00115959	0.000397998	0.969187	6.86353e-05	-0.00724424	0.498665	-0.00122822	0.0510023	0.438716
chr1	TP73	chr1_3338202	3338202	+	CG	CGC	-0.00535642	0.237967	-0.000845535	-0.00136466	0.934497	-0.000278349	-0.00399176	0.817003	-0.000567186	0.49416	0.85787
chr1	TP73	chr1_3338216	3338216	+	CG	CGT	-0.00732674	0.0607119	-0.00125544	0.00248671	0.857546	0.000430754	-0.00981345	0.496684	-0.00168619	0.167917	0.63737
chr1	TP73	chr1_3338228	3338228	+	CG	CGG	-0.00570012	0.0660825	-0.000978022	-0.00148316	0.895933	-0.000257232	-0.00421696	0.720309	-0.000720791	0.180988	0.651895
chr1	TP73	chr1_3338305	3338305	+	CG	CGG	-0.00681782	0.045253	-0.00113393	0.000784698	0.948487	0.000149031	-0.00760252	0.547758	-0.00128296	0.132772	0.595389
chr1	TP73	chr1_3339134	3339134	-	CG	CGC	-0.00749527	0.360725	-0.000324143	0.00677992	0.829307	0.000152783	-0.0142752	0.661315	-0.000476926	0.644689	0.91388
chr1	TP73	chr1_3339248	3339248	-	CG	CGT	-0.0093424	0.0236427	-0.00104139	-0.0306371	0.0415963	-0.0026986	0.0212947	0.169368	0.00165721	0.0103628	0.250355
chr1	TP73	chr1_3339251	3339251	-	CG	CGA	-0.014527	0.00552562	-0.00101159	-0.0144083	0.439515	-0.000834207	-0.000118669	0.995101	-0.000177384	0.0155315	0.290127
chr1	TP73	chr1_3339398	3339398	+	CG	CGC	-0.0451722	0.0747117	-0.00194435	0.155298	0.0802404	0.00509761	-0.20047	0.0312763	-0.00704196	0.0472032	0.425871
chr1	TP73	chr1_3339428	3339428	+	CG	CGC	-0.0290717	0.0141807	-0.00206667	0.137188	0.000614426	0.0129625	-0.16626	9.22142e-05	-0.0150291	0.000211679	0.0467413
chr1	TP73	chr1_3339438	3339438	+	CG	CGG	-0.0121429	0.084015	-0.00162386	0.0125366	0.609041	0.00185595	-0.0246795	0.335119	-0.00347981	0.196822	0.667121
chr1	TP73	chr1_3339446	3339446	+	CG	CGG	-0.0117257	0.345503	-0.000734148	0.0241435	0.596457	0.00166049	-0.0358693	0.449349	-0.00239463	0.55914	0.884248
chr1	TP73	chr1_3339466	3339466	+	CG	CGG	-0.0111028	0.151735	-0.00134726	0.0261149	0.363	0.00286229	-0.0372177	0.212831	-0.00420955	0.241373	0.709822
chr1	TP73	chr1_3339764	3339764	+	CG	CGT	-0.0301532	0.223786	-0.00497168	0.0311035	0.701498	0.00489358	-0.0612567	0.471911	-0.00986526	0.439384	0.833254
chr1	TP73	chr1_3339833	3339833	+	CG	CGC	-0.0869769	0.120979	-0.012424	0.20934	0.268461	0.0128588	-0.296317	0.135539	-0.0252828	0.164679	0.633837
chr1	TP73	chr1_3340959	3340959	+	CG	CGC	-0.0200251	0.340992	-0.00290422	0.00943721	0.896904	0.00147739	-0.0294623	0.698315	-0.00438161	0.627895	0.908843
chr1	TP73	chr1_3340971	3340971	+	CG	CGA	0.00843597	0.641354	0.00142979	-0.0974667	0.172619	-0.0164304	0.105903	0.152215	0.0178602	0.354795	0.789884
chr1	TP73	chr1_3340975	3340975	+	CG	CGC	0.013039	0.420911	0.00221378	0.06019	0.286438	0.00982409	-0.047151	0.42252	-0.00761031	0.407592	0.818094
chr1	TP73	chr1_3340987	3340987	+	CG	CGA	0.0250071	0.231139	0.00405737	0.0412384	0.545755	0.00704494	-0.0162313	0.820316	-0.00298758	0.404639	0.816706
chr1	TP73	chr1_3340999	3340999	+	CG	CGC	0.120365	0.0069392	0.00207049	-0.256772	0.104902	-0.00812713	0.377137	0.0233014	0.0101976	0.00805149	0.229039
chr1	TP73	chr1_3341056	3341056	+	CG	CGT	-0.00794534	0.890875	-9.58655e-05	0.192039	0.351775	0.00332732	-0.199984	0.3518	-0.00342319	0.640942	0.913066
chr1	TP73	chr1_3345034	3345034	-	CG	CGT	-0.0158925	0.0178504	-0.00150417	0.0395808	0.0934322	0.00390111	-0.0554733	0.0251255	-0.00540529	0.0164898	0.295896
chr1	TP73	chr1_3345044	3345044	-	CG	CGG	0.00648936	0.574866	0.000334483	-0.0355221	0.39237	-0.00183218	0.0420115	0.331406	0.00216666	0.593962	0.89803
chr1	TP73	chr1_3345054	3345054	-	CG	CGT	0.00270355	0.870822	0.000103729	-0.0865196	0.162031	-0.00278981	0.0892231	0.164893	0.00289354	0.369068	0.797852
chr1	TP73	chr1_3345074	3345074	-	CG	CGA	-0.00264381	0.756401	-0.000120906	-0.0188207	0.532852	-0.000596468	0.0161769	0.606679	0.000475563	0.782387	0.952532
chr1	TP73	chr1_3345083	3345083	-	CG	CGG	-0.0119705	0.199443	-0.00100676	-0.025673	0.489459	-0.00190469	0.0137024	0.720675	0.00089793	0.340097	0.781411
chr1	TP73	chr1_3345105	3345105	-	CG	CGG	-0.00424411	0.682315	-0.000296747	0.00210574	0.953915	0.000160955	-0.00634985	0.867212	-0.000457702	0.91758	0.983879
chr1	TP73	chr1_3345138	3345138	-	CG	CGC	0.0123684	0.344097	0.000405783	-0.0786716	0.102134	-0.00315591	0.0910399	0.0693508	0.0035617	0.171408	0.641394
chr1	TP73	chr1_3345147	3345147	-	CG	CGT	0.00740164	0.411498	0.000551948	-0.0573819	0.0740526	-0.004557	0.0647835	0.0533787	0.00510895	0.14668	0.613305
chr1	TP73	chr1_3346195	3346195	+	CG	CGG	0.00132518	0.826869	0.000111529	0.0322144	0.146423	0.00209963	-0.0308892	0.179926	-0.00198811	0.336298	0.779223
chr1	TP73	chr1_3346211	3346211	+	CG	CGT	-7.55375e-05	0.989214	-9.91011e-06	-0.00907382	0.658043	-0.00100367	0.00899828	0.672661	0.000993762	0.905767	0.981548
chr1	TP73	chr1_3346242	3346242	+	CG	CGC	0.00581222	0.280799	0.00036257	0.0546394	0.00538919	0.00235985	-0.0488272	0.0161449	-0.00199728	0.011751	0.261341
chr1	TP73	chr1_3346264	3346264	+	CG	CGA	-0.00364813	0.507847	-0.000340927	0.0129273	0.517052	0.000831046	-0.0165754	0.42473	-0.00117197	0.652716	0.916478
chr1	TP73	chr1_3346274	3346274	+	CG	CGA	-0.00303616	0.504805	-0.00033369	-0.00401916	0.814221	-0.000381526	0.000983	0.955798	4.78365e-05	0.776184	0.951056
chr1	TP73	chr1_3346317	3346317	+	CG	CGT	0.00621908	0.368341	0.000989146	0.0012916	0.957956	-1.58732e-05	0.00492747	0.846867	0.00100502	0.663874	0.919939
chr1	TP73	chr1_3346656	3346656	+	CG	CGG	-0.0708125	0.131804	-0.00287504	-0.0774741	0.654905	-0.0011773	0.00666151	0.970442	-0.00169774	0.287131	0.746333
chr1	TP73	chr1_3346709	3346709	+	CG	CGT	0.0064654	0.767391	0.00109475	-0.0800467	0.340795	-0.00992607	0.0865121	0.320399	0.0110208	0.607855	0.902617
chr1	TP73	chr1_3347992	3347992	+	CG	CGC	-0.00677849	0.482529	-0.000773681	0.00424508	0.902968	0.000609164	-0.0110236	0.760897	-0.00138284	0.775003	0.950779
chr1	TP73	chr1_3347994	3347994	+	CG	CGT	-0.00294708	0.758359	-0.000412419	-0.0226141	0.506539	-0.00326144	0.019667	0.578924	0.00284902	0.762563	0.947852
chr1	TP73	chr1_3348013	3348013	+	CG	CGT	-0.00176914	0.7879	-0.000296857	-0.0365707	0.117916	-0.00621717	0.0348015	0.152683	0.00592032	0.281393	0.741893
chr1	TP73	chr1_3348023	3348023	+	CG	CGG	-0.0129743	0.164215	-0.00160293	-0.00571853	0.87179	-0.000617114	-0.00725582	0.843313	-0.000985821	0.3726	0.799617
chr1	TP73	chr1_3348051	3348051	+	CG	CGG	-0.0115598	0.149638	-0.00177385	0.0595016	0.0412664	0.00838903	-0.0710614	0.0196966	-0.0101629	0.047083	0.425699
chr1	TP73	chr1_3348084	3348084	+	CG	CGC	-0.00428427	0.585264	-0.000701275	-0.0113759	0.69641	-0.00195059	0.00709168	0.814665	0.00124932	0.795362	0.956134
chr1	TP73	chr1_3348096	3348096	+	CG	CGG	-0.0162857	0.0274138	-0.00274478	-0.0364441	0.188789	-0.00625673	0.0201584	0.48109	0.00351194	0.0369824	0.391348
chr1	TP73	chr1_3348106	3348106	+	CG	CGA	-0.0110356	0.216407	-0.00173982	0.0677873	0.0384007	0.0111015	-0.078823	0.0210646	-0.0128413	0.0573619	0.455558
chr1	TP73	chr1_3348516	3348516	-	CG	CGG	-0.00172632	0.871752	-0.000161197	0.0479737	0.204918	0.0052546	-0.0497001	0.207572	-0.0054158	0.440572	0.833911
chr1	TP73	chr1_3348546	3348546	-	CG	CGT	-0.00584308	0.700233	-0.000340358	-0.039163	0.488819	-0.00220863	0.0333199	0.57019	0.00186827	0.726602	0.938084
chr1	TP73	chr1_3348552	3348552	-	CG	CGC	0.0180264	0.674575	7.84962e-05	-0.0930629	0.546574	-0.000338431	0.111089	0.489322	0.000416928	0.76409	0.948126
chr1	TP73	chr1_3348572	3348572	-	CG	CGG	-0.00605142	0.693448	-0.000355384	0.0382491	0.503548	0.002814	-0.0443005	0.455568	-0.00316938	0.740793	0.941836
chr1	TP73	chr1_3348578	3348578	-	CG	CGG	-0.00797968	0.487804	-0.000743911	-0.0164166	0.664286	-0.00218512	0.0084369	0.831341	0.00144121	0.713683	0.934301
chr1	TP73	chr1_3348604	3348604	-	CG	CGG	-0.00266999	0.802143	-0.000172848	-0.00265538	0.939872	-0.000197023	-1.46151e-05	0.999684	2.41747e-05	0.965946	0.993766
chr1	TP73	chr1_3349525	3349525	-	CG	CGT	-0.00149802	0.968513	-4.65325e-05	0.158453	0.248025	0.0151541	-0.159951	0.26224	-0.0152006	0.51035	0.864278
chr1	TP73	chr1_3349568	3349568	-	CG	CGT	-0.0305867	0.162871	-0.00292496	0.0923316	0.189207	0.0111036	-0.122918	0.0973205	-0.0140286	0.160238	0.62901
chr1	TP73	chr1_3349630	3349630	-	CG	CGG	-0.0211964	0.298539	-0.00200468	-0.0112707	0.871569	-0.00128073	-0.00992563	0.89154	-0.000723945	0.57138	0.889447
chr1	TP73	chr1_3349646	3349646	-	CG	CGT	-0.0277533	0.13402	-0.00354458	-0.0701159	0.291495	-0.00718047	0.0423626	0.538974	0.00363589	0.18492	0.65563
chr1	TP73	chr1_3349798	3349798	+	CG	CGG	-0.054505	0.0345892	-0.0039299	-0.183041	0.0342937	-0.00575495	0.128535	0.151716	0.00182505	0.0126246	0.268878
chr1	TP73	chr1_3349817	3349817	+	CG	CGT	-0.0674397	0.142033	-0.000586789	0.0872513	0.594437	0.00130592	-0.154691	0.365244	-0.00189271	0.296085	0.752072
chr1	TP73	chr1_3349826	3349826	+	CG	CGC	0.00317498	0.85718	0.000203837	0.246719	0.000321291	0.00575242	-0.243544	0.000591875	-0.00554858	0.00142902	0.114829
chr1	TP73	chr1_3349829	3349829	+	CG	CGT	-0.00400041	0.861833	-0.000276964	-0.0507233	0.534096	-0.000870523	0.0467229	0.582283	0.00059356	0.810122	0.960205
chr1	TP73	chr1_3349834	3349834	+	CG	CGC	-0.012012	0.626492	-0.0006654	-0.214159	0.0164657	-0.00440505	0.202147	0.0291368	0.00373965	0.0491404	0.432301
chr1	TP73	chr1_3349864	3349864	+	CG	CGG	0.0246719	0.298566	0.00146776	-0.102416	0.212036	-0.00247595	0.127088	0.138785	0.00394371	0.269902	0.732903
chr1	TP73	chr1_3349875	3349875	+	CG	CGG	-0.0408311	0.106686	-0.00205639	-0.287952	0.00201156	-0.00177946	0.247121	0.0100213	-0.000276922	0.00251093	0.144506
chr1	TP73	chr1_3350609	3350609	+	CG	CGG	-0.00403891	0.259598	-0.000329883	-0.0170735	0.188582	-0.00123252	0.0130346	0.333037	0.000902641	0.221	0.691361
chr1	TP73	chr1_3350625	3350625	+	CG	CGT	-0.00124852	0.787393	-8.16285e-05	-0.00723698	0.65784	-0.000425545	0.00598846	0.724959	0.000343916	0.872734	0.974985
chr1	TP73	chr1_3350642	3350642	+	CG	CGG	-0.000694275	0.853679	-4.62212e-05	-0.0047301	0.720613	-0.000328322	0.00403583	0.769665	0.000282101	0.921367	0.984746
chr1	TP73	chr1_3350653	3350653	+	CG	CGC	0.00623256	0.17714	0.000259901	0.0287317	0.0952621	0.00119987	-0.0224991	0.206196	-0.000939973	0.0990572	0.542636
chr1	TP73	chr1_3350680	3350680	+	CG	CGC	0.00483787	0.250896	0.000239188	0.0115573	0.457299	0.00051329	-0.00671941	0.676824	-0.000274103	0.38797	0.808206
chr1	TP73	chr1_3350713	3350713	+	CG	CGG	-0.00533164	0.208406	-0.00034583	0.0262874	0.0859726	0.00170097	-0.031619	0.0479389	-0.0020468	0.107592	0.55671
chr1	TP73	chr1_3350721	3350721	+	CG	CGC	0.00936886	0.15708	0.00020618	-0.0491211	0.039795	-0.000870516	0.05849	0.0192251	0.0010767	0.0472195	0.425939
chr1	TP73	chr1_3350723	3350723	+	CG	CGT	0.0117345	0.0133933	0.000326266	-0.00377164	0.823726	-0.000123083	0.0155062	0.379493	0.00044935	0.0452792	0.420738
chr1	TP73	chr1_3350731	3350731	+	CG	CGC	0.00381316	0.592121	0.000116677	-0.00512127	0.837901	-0.000152669	0.00893443	0.732055	0.000269347	0.847923	0.969266
chr1	TP73	chr1_3350733	3350733	+	CG	CGG	-0.0160997	0.0107603	-0.000438217	-0.00716335	0.739982	-0.000224839	-0.00893639	0.691323	-0.000213379	0.0355514	0.386514
chr1	TP73	chr1_3351075	3351075	+	CG	CGA	-0.0155991	0.134574	-0.00235366	-0.0374899	0.330523	-0.00486117	0.0218909	0.583236	0.00250752	0.200637	0.671198
chr1	TP73	chr1_3351092	3351092	+	CG	CGC	-0.0263692	0.446191	-0.000715577	-0.0572174	0.644211	-0.00146411	0.0308482	0.810804	0.000748532	0.668979	0.921725
chr1	TP73	chr1_3351094	3351094	+	CG	CGG	-0.000623295	0.987312	-8.17128e-06	-0.0986813	0.484781	-0.000224477	0.098058	0.504535	0.000216305	0.781844	0.952436
chr1	TP73	chr1_3351106	3351106	+	CG	CGT	0.00563364	0.786573	0.000274467	0.0364002	0.595298	0.00170906	-0.0307665	0.668197	-0.00143459	0.836856	0.966891
chr1	TP73	chr1_3351121	3351121	+	CG	CGG	0.00423439	0.644934	0.000561531	-0.0771458	0.0399623	-0.00677633	0.0813802	0.035985	0.00733786	0.10858	0.55821
chr1	TP73	chr1_3351125	3351125	+	CG	CGA	-0.00386499	0.842077	-0.000252517	-0.363561	2.48956e-06	-0.00891882	0.359696	6.33609e-06	0.00866631	1.36482e-05	0.0101782
chr1	TP73	chr1_3351145	3351145	+	CG	CGC	-0.0270694	0.392272	-0.000620537	-0.0675124	0.553141	-0.000444113	0.040443	0.732496	-0.000176424	0.57769	0.891889
chr1	TP73	chr1_3351167	3351167	+	CG	CGA	-0.0292542	0.0148182	-0.00331182	-0.102656	0.0148191	-0.013447	0.0734017	0.0908865	0.0101352	0.00309946	0.159437
chr1	TP73	chr1_3353261	3353261	+	CG	CGG	-0.00771241	0.0213523	-0.000843875	0.000510082	0.965555	7.52466e-05	-0.0082225	0.504158	-0.000919122	0.0693724	0.483861
chr1	TP73	chr1_3353306	3353306	+	CG	CGT	0.00369273	0.402314	0.000222836	0.0223675	0.158266	0.00111894	-0.0186747	0.256484	-0.000896103	0.257721	0.723039
chr1	TP73	chr1_3353307	3353307	-	CG	CGG	-0.0147397	0.143422	-0.000731447	0.00547113	0.876285	0.000223264	-0.0202108	0.581462	-0.000954711	0.336185	0.779166
chr1	TP73	chr1_3353311	3353311	+	CG	CGG	-0.00591306	0.108153	-0.000365784	-0.0118969	0.357339	-0.000662644	0.00598383	0.655992	0.00029686	0.17861	0.649757
chr1	TP73	chr1_3353312	3353312	-	CG	CGT	-0.00821165	0.46434	-0.000490789	-0.058762	0.136111	-0.00326532	0.0505504	0.217665	0.00277453	0.25039	0.717231
chr1	TP73	chr1_3353346	3353346	+	CG	CGA	-0.0025876	0.623554	-0.000118974	-0.0204186	0.288517	-0.000903997	0.0178311	0.372026	0.000785023	0.500257	0.860344
chr1	TP73	chr1_3353347	3353347	-	CG	CGC	-0.00271326	0.751897	-0.000172698	0.0357062	0.249375	0.00210895	-0.0384195	0.233719	-0.00228165	0.489522	0.85596
chr1	TP73	chr1_3353349	3353349	+	CG	CGG	0.00458849	0.196347	0.000240373	-0.0210774	0.100062	-0.00104698	0.0256659	0.0551336	0.00128735	0.116285	0.570185
chr1	TP73	chr1_3353350	3353350	-	CG	CGT	-0.010835	0.190488	-0.000676946	0.0960951	0.00102701	0.00600621	-0.10693	0.000501235	-0.00668316	0.00216008	0.134862
chr1	TP73	chr1_3353421	3353421	-	CG	CGG	-0.00953945	0.219087	-0.000978992	-0.01469	0.611824	-0.00140982	0.00515052	0.863708	0.000430829	0.408808	0.818557
chr1	TP73	chr1_3354704	3354704	+	CG	CGC	-0.0489957	0.174745	-0.000456375	0.139198	0.281165	0.00350739	-0.188194	0.162682	-0.00396376	0.226657	0.696926
chr1	TP73	chr1_3354708	3354708	+	CG	CGC	-0.0554141	0.165498	-0.001084	-0.0386006	0.786795	-0.000952197	-0.0168136	0.909824	-0.000131798	0.364965	0.795581
chr1	TP73	chr1_3354781	3354781	+	CG	CGG	-0.0348721	0.0121525	-0.00207515	-0.0478657	0.300217	-0.00348842	0.0129936	0.787138	0.00141327	0.0253071	0.343628
chr1	TP73	chr1_3354791	3354791	+	CG	CGT	-0.0192318	0.033309	-0.00235744	0.0324166	0.319244	0.00466766	-0.0516483	0.128634	-0.0070251	0.0655055	0.475563
chr1	TP73	chr1_3354958	3354958	-	CG	CGT	-0.0060331	0.90485	-0.000123981	-0.112674	0.534916	-0.00269019	0.106641	0.572362	0.0025662	0.817266	0.961846
chr1	TP73	chr1_3355261	3355261	+	CG	CGG	-0.0118118	0.00871327	-0.00159789	-0.0152899	0.291171	-0.00219664	0.00347813	0.818076	0.000598755	0.0185446	0.307195
chr1	TP73	chr1_3355265	3355265	+	CG	CGA	-0.00867555	0.000492495	-0.00140457	-0.00366611	0.667704	-0.000622793	-0.00500945	0.573145	-0.000781776	0.00201645	0.131455
chr1	TP73	chr1_3355301	3355301	+	CG	CGG	-0.00899885	0.00728321	-0.00134861	-0.00384963	0.741553	-0.000629517	-0.00514922	0.671796	-0.000719097	0.0251005	0.342612
chr1	TP73	chr1_3355347	3355347	+	CG	CGG	-0.00499642	0.208585	-0.000856155	0.0127281	0.374914	0.00210354	-0.0177245	0.235815	-0.00295969	0.309526	0.761677
chr1	TP73	chr1_3356760	3356760	+	CG	CGC	-0.00639259	0.463584	-0.00107841	0.0186085	0.554187	0.00313483	-0.0250011	0.445238	-0.00421324	0.643267	0.913569
chr1	TP73	chr1_3356762	3356762	+	CG	CGG	0.00303846	0.701537	0.000379208	0.0318362	0.247791	0.00503598	-0.0287978	0.315836	-0.00465677	0.47428	0.850067
chr1	TP73	chr1_3356766	3356766	+	CG	CGA	-0.00683132	0.419827	-0.00115502	0.0145905	0.628125	0.00249047	-0.0214219	0.494944	-0.00364549	0.642931	0.913509
chr1	TP73	chr1_3356775	3356775	+	CG	CGC	-0.00752099	0.428939	-0.00100458	0.0150998	0.660461	0.00235019	-0.0226208	0.52716	-0.00335476	0.665076	0.920384
chr1	TP73	chr1_3356802	3356802	+	CG	CGA	-0.0019045	0.822636	-0.000309585	-0.0296621	0.316756	-0.0049342	0.0277576	0.368779	0.00462462	0.588658	0.896352
chr1	TP73	chr1_3356806	3356806	+	CG	CGT	-0.00639644	0.454643	-0.00109286	0.00595318	0.84709	0.00100522	-0.0123496	0.700623	-0.00209807	0.741836	0.942036
chr1	TP73	chr1_3356829	3356829	+	CG	CGA	-0.010004	0.129572	-0.00172226	-0.0395709	0.107775	-0.0066822	0.0295669	0.244765	0.00495994	0.0863981	0.51955
chr1	TP73	chr1_3357148	3357148	-	CG	CGC	-0.00150534	0.940034	-0.000435435	0.206668	0.00571492	0.0198716	-0.208174	0.00731577	-0.020307	0.0212743	0.322752
chr1	TP73	chr1_3357161	3357161	-	CG	CGT	-0.0154203	0.37057	-0.00230268	-0.0463827	0.463985	-0.00680444	0.0309623	0.637507	0.00450176	0.507439	0.863369
chr1	TP73	chr1_3357195	3357195	-	CG	CGG	0.00702247	0.589746	0.00118048	-0.0362338	0.461935	-0.00583742	0.0432563	0.397285	0.0070179	0.661889	0.919276
chr1	TP73	chr1_3357626	3357626	-	CG	CGG	-0.00647788	0.541398	-0.00108541	-0.0407155	0.257864	-0.00680416	0.0342376	0.361987	0.00571875	0.436553	0.832051
chr1	TP73	chr1_3357646	3357646	-	CG	CGT	-0.0148028	0.224166	-0.00247067	-0.00221889	0.95543	-0.000409108	-0.0125839	0.76243	-0.00206157	0.472246	0.849312
chr1	TP73	chr1_3357677	3357677	-	CG	CGT	-0.0114869	0.411014	-0.0014081	-0.051461	0.307494	-0.00695033	0.0399742	0.445274	0.00554223	0.419852	0.824164
chr1	TP73	chr1_3357692	3357692	-	CG	CGA	-0.00404488	0.743344	-0.000477724	-0.032779	0.459605	-0.00505966	0.0287341	0.533124	0.00458193	0.718106	0.935666
chr1	TP73	chr1_3357711	3357711	-	CG	CGG	-0.0010718	0.950696	-0.000152786	0.00142404	0.980582	0.000460746	-0.00249584	0.967456	-0.000613532	0.997775	0.999568
chr1	TP73	chr1_3357825	3357825	-	CG	CGG	-0.00947246	0.346228	-0.00161559	-0.0125811	0.725745	-0.00177738	0.00310859	0.933606	0.000161782	0.599854	0.900125
chr1	TP73	chr1_3357837	3357837	-	CG	CGT	-0.0162323	0.0346288	-0.00250154	-0.0406543	0.125661	-0.00681256	0.024422	0.375004	0.00431102	0.0342118	0.380985
chr1	TP73	chr1_3357842	3357842	-	CG	CGC	-0.0157432	0.0596889	-0.00258593	-0.0732618	0.0123724	-0.0123672	0.0575186	0.0573197	0.00978132	0.00819873	0.229819
chr1	TP73	chr1_3357845	3357845	-	CG	CGA	-0.00241224	0.816793	-0.000410942	-0.00256838	0.944615	-9.70548e-05	0.000156137	0.996764	-0.000313887	0.970823	0.994606
chr1	TP73	chr1_3357874	3357874	-	CG	CGT	-0.0152074	0.0881167	-0.00234658	-0.0269754	0.408424	-0.00388254	0.011768	0.727853	0.00153596	0.163714	0.63288
chr1	TP73	chr1_3357888	3357888	-	CG	CGG	-0.00389489	0.757789	-0.000644245	-0.0174815	0.70524	-0.00233501	0.0135866	0.777193	0.00169076	0.885839	0.977637
chr1	TP73	chr1_3357944	3357944	-	CG	CGG	-0.00713023	0.482516	-0.00113627	-0.0157997	0.664563	-0.00264014	0.00866945	0.819035	0.00150387	0.70804	0.932489
chr1	TP73	chr1_3358018	3358018	-	CG	CGA	-0.00125286	0.89464	-0.000208237	0.0260336	0.512898	0.00441502	-0.0272864	0.505577	-0.00462325	0.799181	0.957316
chr1	TP73	chr1_3358068	3358068	+	CG	CGC	-0.00816541	0.0646341	-0.00139462	-0.0241432	0.13435	-0.00415205	0.0159778	0.337921	0.00275743	0.0593831	0.460518
chr1	TP73	chr1_3358069	3358069	-	CG	CGT	-0.0153542	0.155163	-0.00256035	0.0180209	0.682697	0.0030862	-0.0333751	0.463531	-0.00564656	0.339942	0.781356
chr1	TP73	chr1_3358083	3358083	+	CG	CGA	-0.00348261	0.374215	-0.000568898	-0.0114337	0.411718	-0.00192966	0.00795107	0.583041	0.00136077	0.47753	0.851513
chr1	TP73	chr1_3358084	3358084	-	CG	CGC	0.000431978	0.975692	6.15689e-05	0.0815317	0.157967	0.0132103	-0.0810997	0.173464	-0.0131487	0.363188	0.794733
chr1	TP73	chr1_3358203	3358203	+	CG	CGA	-0.00395884	0.418059	-0.00068552	-0.0187756	0.295809	-0.00321461	0.0148168	0.426351	0.00252909	0.412483	0.820699
chr1	TP73	chr1_3368618	3368618	+	CG	CGG	-0.00112097	0.884344	-0.000171372	0.02465	0.370375	0.00327705	-0.025771	0.36842	-0.00344842	0.66141	0.919137
chr1	TP73	chr1_3368658	3368658	+	CG	CGT	-0.00801141	0.154549	-0.00138372	0.0163049	0.412242	0.00281494	-0.0243163	0.241512	-0.00419866	0.261581	0.726387
chr1	TP73	chr1_3368686	3368686	+	CG	CGC	0.00306009	0.5854	0.00035166	0.0165595	0.40386	0.00192142	-0.0134994	0.513237	-0.00156975	0.605058	0.901831
chr1	TP73	chr1_3368688	3368688	+	CG	CGC	-0.00112565	0.88108	-0.000108857	0.00554849	0.837823	0.000410331	-0.00667414	0.812924	-0.000519189	0.968434	0.994221
chr1	TP73	chr1_3368717	3368717	+	CG	CGG	-0.000118205	0.983256	-2.03745e-05	-0.0201827	0.317241	-0.00347373	0.0200645	0.339355	0.00345336	0.604102	0.901445
chr1	TP73	chr1_3368863	3368863	+	CG	CGC	-0.00500372	0.782101	-0.000790125	-0.0188234	0.781919	-0.00237537	0.0138197	0.844626	0.00158524	0.924775	0.985446
chr1	TP73	chr1_3368871	3368871	+	CG	CGG	0.000861833	0.950527	0.000132954	0.029539	0.580945	0.00438225	-0.0286772	0.604752	-0.00424929	0.854958	0.970937
chr1	TP73	chr1_3368945	3368945	+	CG	CGA	0.00906235	0.527533	0.00126806	0.0448469	0.454957	0.00443154	-0.0357845	0.562503	-0.00316348	0.610613	0.903634
chr1	TP73	chr1_3368962	3368962	+	CG	CGA	0.0134256	0.72263	0.000757622	-0.11656	0.414756	-0.00338452	0.129986	0.380626	0.00414214	0.673919	0.923083
chr1	TP73	chr1_3368998	3368998	+	CG	CGG	-0.0478648	0.123083	-0.00397873	-0.322003	0.0114401	-0.00956414	0.274138	0.0355959	0.00558541	0.012264	0.265625
chr1	TP73	chr1_3369061	3369061	-	CG	CGG	-0.00580864	0.166674	-0.000702138	-0.00251286	0.868209	-0.000278395	-0.00329578	0.834205	-0.000423744	0.375846	0.801305
chr1	TP73	chr1_3369086	3369086	-	CG	CGG	0.00560789	0.354243	0.000361304	0.000275714	0.989996	3.85302e-05	0.00533218	0.815568	0.000322774	0.649152	0.915402
chr1	TP73	chr1_3369108	3369108	-	CG	CGG	-0.00135882	0.744064	-6.66558e-05	-0.0053184	0.723395	-0.000268929	0.00395958	0.799966	0.000202273	0.888853	0.978156
chr1	TP73	chr1_3369148	3369148	-	CG	CGA	-0.0054799	0.234453	-0.000371288	-0.00661377	0.687151	-0.000400913	0.00113388	0.947078	2.96251e-05	0.450949	0.839217
chr1	TP73	chr1_3369157	3369157	-	CG	CGC	0.00424187	0.513215	0.000138318	-0.0197481	0.393041	-0.000522141	0.02399	0.319464	0.000660459	0.562247	0.885557
chr1	TP73	chr1_3372898	3372898	-	CG	CGT	-0.00222795	0.775397	-0.000383978	-0.0180744	0.531967	-0.00309555	0.0158464	0.597524	0.00271157	0.786581	0.953571
chr1	TP73	chr1_3372912	3372912	-	CG	CGC	-0.00694636	0.597243	-0.000385	0.0195937	0.672017	0.00103166	-0.0265401	0.582264	-0.00141666	0.795314	0.956118
chr1	TP73	chr1_3372918	3372918	-	CG	CGC	-0.00611231	0.828324	-7.1756e-05	0.0820089	0.420775	0.000529142	-0.0881212	0.405686	-0.000600898	0.705872	0.931693
chr1	TP73	chr1_3372925	3372925	-	CG	CGG	0.0066491	0.662569	0.000492064	-0.0538878	0.324677	-0.00231948	0.0605369	0.288023	0.00281154	0.560314	0.884704
chr1	TP73	chr1_3372927	3372927	-	CG	CGC	-0.00104183	0.875634	-0.000130697	-0.0545918	0.0307341	-0.00514331	0.05355	0.0407605	0.00501261	0.0932443	0.532962
chr1	TP73	chr1_3373002	3373002	+	CG	CGT	-0.00756788	0.0511941	-0.00110922	-0.0129819	0.338008	-0.00203996	0.00541404	0.700544	0.000930745	0.0937629	0.533904
chr1	TP73	chr1_3373003	3373003	-	CG	CGG	-0.0205917	0.0266388	-0.00313408	-0.0889258	0.0120332	-0.0143886	0.0683341	0.0599894	0.0112546	0.00401624	0.176841
chr1	TP73	chr1_3373014	3373014	+	CG	CGT	-0.00504381	0.260127	-0.00052484	-0.00507833	0.756351	-0.0005689	3.45197e-05	0.99838	4.40599e-05	0.501801	0.860982
chr1	TP73	chr1_3373015	3373015	-	CG	CGC	-0.0111572	0.182209	-0.00123309	-0.00166172	0.957259	-8.69744e-05	-0.00949545	0.767967	-0.00114611	0.407961	0.818287
chr1	TP73	chr1_3373065	3373065	+	CG	CGG	-0.00461419	0.21735	-0.000491129	0.0218452	0.107676	0.00235234	-0.0264594	0.0618486	-0.00284347	0.132263	0.594962
chr1	TP73	chr1_3373978	3373978	-	CG	CGG	-0.0178224	0.0396961	-0.00189554	-0.0344942	0.265491	-0.0034826	0.0166718	0.60354	0.00158705	0.0646179	0.473486
chr1	TP73	chr1_3374048	3374048	-	CG	CGC	-0.00427571	0.584846	-0.000261877	0.00483525	0.875165	4.47346e-05	-0.00911096	0.774711	-0.000306611	0.851874	0.970305
chr1	TP73	chr1_3374090	3374090	-	CG	CGT	-0.0109873	0.15112	-0.00127866	0.0206636	0.447987	0.00228685	-0.0316509	0.265309	-0.00356551	0.269748	0.732771
chr1	TP73	chr1_3374295	3374295	+	CG	CGG	-0.0055376	0.477884	-0.000614407	-0.0185388	0.520501	-0.00200212	0.0130012	0.664025	0.00138771	0.627669	0.908821
chr1	TP73	chr1_3374303	3374303	+	CG	CGG	-0.0211525	0.0630629	-0.00109645	0.0229396	0.561985	0.00156081	-0.0440921	0.286261	-0.00265726	0.15014	0.617327
chr1	TP73	chr1_3374339	3374339	+	CG	CGC	-0.0209739	0.250222	-0.000875285	0.0400345	0.535765	0.000774466	-0.0610084	0.365579	-0.00164975	0.427449	0.827854
chr1	TP73	chr1_3374347	3374347	+	CG	CGC	-0.00365106	0.788264	-0.000194743	0.0184267	0.706399	0.00101163	-0.0220777	0.66448	-0.00120637	0.898726	0.980455
chr1	TP73	chr1_3376518	3376518	+	CG	CGG	-0.0155171	0.0606878	-0.0021339	0.027857	0.360187	0.00346521	-0.0433741	0.171505	-0.00559911	0.116634	0.570873
chr1	TP73	chr1_3376547	3376547	+	CG	CGC	-0.019337	0.0517593	-0.00226932	0.00689417	0.834579	0.000875703	-0.0262312	0.448277	-0.00314502	0.14462	0.610887
chr1	TP73	chr1_3376578	3376578	+	CG	CGT	-0.0258331	0.00643615	-0.00362848	0.00249835	0.940542	0.000405356	-0.0283314	0.417017	-0.00403383	0.0238177	0.335764
chr1	TP73	chr1_3376593	3376593	+	CG	CGG	-0.0229869	0.00617914	-0.00330764	0.00496212	0.872392	0.00106443	-0.0279491	0.384128	-0.00437207	0.0230457	0.332721
chr1	TP73	chr1_3376644	3376644	+	CG	CGG	-0.0105322	0.112481	-0.00179916	-0.000190969	0.993481	-4.05457e-05	-0.0103413	0.671125	-0.00175862	0.280893	0.741655
chr1	TP73	chr1_3376645	3376645	-	CG	CGT	-0.00523864	0.258218	-0.000892089	0.00627185	0.704447	0.00100073	-0.0115105	0.504009	-0.00189282	0.491018	0.856542
chr1	TP73	chr1_3376671	3376671	-	CG	CGG	-0.00835034	0.103384	-0.00130083	-0.0134709	0.467188	-0.00174451	0.00512056	0.789988	0.000443685	0.201157	0.671805
chr1	TP73	chr1_3376678	3376678	-	CG	CGG	-0.00857955	0.0546355	-0.00138783	-0.0222673	0.162382	-0.00305804	0.0136878	0.406974	0.0016702	0.0598603	0.46171
chr1	TP73	chr1_3376739	3376739	-	CG	CGC	-0.0110045	0.179519	-0.00135196	-0.0512024	0.0951171	-0.00550517	0.0401979	0.204751	0.00415321	0.0998189	0.543951
chr1	TP73	chr1_3376748	3376748	-	CG	CGA	-0.00873739	0.0460353	-0.00136164	-0.0131508	0.405337	-0.00195717	0.00441343	0.787676	0.00059553	0.0953883	0.537211
chr1	TP73	chr1_3376757	3376757	-	CG	CGC	-0.00875289	0.126863	-0.000874668	-0.046684	0.0270994	-0.003535	0.0379311	0.0819098	0.00266034	0.0275997	0.35453
chr1	TP73	chr1_3377124	3377124	-	CG	CGG	-0.00876657	0.0368159	-0.0011332	-0.00202308	0.894599	-0.000248781	-0.00674349	0.670809	-0.000884423	0.110439	0.561103
chr1	TP73	chr1_3377132	3377132	-	CG	CGG	-0.00355087	0.454205	-0.000472344	-0.0101273	0.560777	-0.00143277	0.00657638	0.715944	0.000960428	0.633753	0.91092
chr1	TP73	chr1_3377139	3377139	-	CG	CGG	-0.00226208	0.771367	-0.000219554	0.0286835	0.298449	0.00246446	-0.0309456	0.281751	-0.00268401	0.557885	0.88361
chr1	TP73	chr1_3377145	3377145	-	CG	CGT	-0.00670657	0.324612	-0.000531827	-0.00552444	0.824849	-0.00044748	-0.00118212	0.96363	-8.43465e-05	0.597545	0.899337
chr1	TP73	chr1_3377178	3377178	-	CG	CGC	-0.00400546	0.414673	-0.000512542	-0.0198803	0.26647	-0.00232516	0.0158748	0.392481	0.00181262	0.382585	0.805034
chr1	TP73	chr1_3377212	3377212	-	CG	CGA	-0.000892122	0.84882	-0.000143468	-0.0162608	0.331533	-0.00278158	0.0153687	0.377729	0.00263811	0.609992	0.903351
chr1	TP73	chr1_3377216	3377216	-	CG	CGG	-0.00889668	0.139932	-0.00141123	-0.0211991	0.328544	-0.00365805	0.0123025	0.584711	0.00224681	0.206604	0.677536
chr1	TP73	chr1_3377231	3377231	-	CG	CGT	-0.00846303	0.189012	-0.00100334	0.0127915	0.56963	0.00185779	-0.0212545	0.365588	-0.00286113	0.359176	0.792626
chr1	TP73	chr1_3377251	3377251	-	CG	CGC	-0.00428966	0.468623	-0.000225392	0.0207333	0.313287	0.00166733	-0.0250229	0.244024	-0.00189272	0.463809	0.845267
chr1	TP73	chr1_3377334	3377334	+	CG	CGC	-0.0630207	0.369415	-0.00317928	0.0982079	0.691657	0.0130276	-0.161229	0.532354	-0.0162069	0.617456	0.905627
chr1	TP73	chr1_3378297	3378297	-	CG	CGG	0.0251874	0.456917	0.000529534	-0.0888358	0.462109	-0.00138225	0.114023	0.365067	0.00191178	0.580234	0.892858
chr1	TP73	chr1_3378311	3378311	-	CG	CGG	0.0161861	0.681304	0.000341043	0.217443	0.127643	0.00146047	-0.201257	0.174599	-0.00111943	0.284557	0.744336
chr1	TP73	chr1_3378316	3378316	-	CG	CGA	-0.0204749	0.639336	-0.000155566	0.0342652	0.827105	0.000261216	-0.0547401	0.73742	-0.000416781	0.874924	0.975442
chr1	TP73	chr1_3378338	3378338	-	CG	CGA	0.0117229	0.736413	0.000275363	0.0674813	0.589304	7.98485e-06	-0.0557584	0.668054	0.000267378	0.814432	0.96124
chr1	TP73	chr1_3378346	3378346	-	CG	CGT	-0.00519578	0.696404	-0.000380458	-0.0599996	0.231281	-0.00175638	0.0548039	0.291323	0.00137592	0.447086	0.837332
chr1	TP73	chr1_3378379	3378379	-	CG	CGT	-0.00813727	0.794883	-0.000203597	0.0513126	0.642946	0.000772598	-0.0594499	0.606227	-0.000976195	0.868318	0.973873
chr1	TP73	chr1_3378381	3378381	-	CG	CGC	0.0393461	0.17965	0.00123579	0.0988861	0.337095	0.00144528	-0.0595399	0.57826	-0.000209486	0.254488	0.720654
chr1	TP73	chr1_3378411	3378411	-	CG	CGT	-0.0115475	0.636181	-0.000793249	0.0611583	0.489136	0.000901626	-0.0727058	0.429366	-0.00169488	0.704909	0.931487
chr1	TP73	chr1_3378816	3378816	+	CG	CGG	0.00698183	0.624045	0.000931958	0.0240756	0.614941	0.00247626	-0.0170938	0.732636	-0.0015443	0.780076	0.952004
chr1	TP73	chr1_3378878	3378878	+	CG	CGT	0.0123377	0.119423	0.00207897	0.0293947	0.28326	0.00505197	-0.017057	0.549426	-0.00297301	0.16672	0.636133
chr1	TP73	chr1_3378894	3378894	+	CG	CGT	0.0601895	0.155864	0.000988048	0.0990699	0.513962	0.00231336	-0.0388804	0.805261	-0.00132531	0.291933	0.749621
chr1	TP73	chr1_3378932	3378932	+	CG	CGC	0.0358629	0.467201	0.000279822	-0.202517	0.25451	-0.00172157	0.23838	0.197972	0.00200139	0.403473	0.816052
chr1	TP73	chr1_3378934	3378934	+	CG	CGA	0.105261	0.00320802	0.000831337	-0.0594962	0.628355	-0.000440254	0.164757	0.200373	0.00127159	0.0114365	0.25886
chr1	TP73	chr1_3379380	3379380	-	CG	CGA	-0.013205	0.00751902	-0.00122674	-0.00840687	0.636713	-0.000656824	-0.00479809	0.795059	-0.000569916	0.0245205	0.339462
chr1	TP73	chr1_3379391	3379391	-	CG	CGC	0.00725348	0.300869	0.000567394	0.00592897	0.813706	0.000518124	0.00132451	0.959634	4.92703e-05	0.566155	0.887277
chr1	TP73	chr1_3379423	3379423	-	CG	CGG	0.000779425	0.935028	3.60255e-05	-0.013689	0.70964	-0.00065325	0.0144684	0.703949	0.000689275	0.929641	0.986416
chr1	TP73	chr1_3379493	3379493	-	CG	CGC	0.00640212	0.221145	0.000490463	-0.0193201	0.313165	-0.00141346	0.0257223	0.197251	0.00190392	0.28905	0.747516
chr1	TP73	chr1_3379496	3379496	-	CG	CGA	-0.000751667	0.906469	-5.45734e-05	-0.0954766	7.5489e-05	-0.00400879	0.0947249	0.000150573	0.00395421	0.000372772	0.0627534
chr1	TP73	chr1_3379539	3379539	-	CG	CGG	-0.0289083	0.476077	-0.00138786	-0.280464	0.0513681	-0.0105784	0.251555	0.0923886	0.00919053	0.115341	0.568609
chr1	TP73	chr1_3379577	3379577	-	CG	CGG	-0.0455188	0.403645	-0.000859198	-0.0754139	0.691976	-0.00671165	0.0298951	0.880195	0.00585245	0.64897	0.91535
chr1	TP73	chr1_3379579	3379579	-	CG	CGC	-0.105404	0.0420548	-0.00177655	-0.122926	0.489321	-0.00440611	0.017522	0.924577	0.00262956	0.0982697	0.541508
chr1	TP73	chr1_3380072	3380072	-	CG	CGG	0.00318423	0.881928	0.000278646	0.289698	0.000418999	0.022944	-0.286514	0.000748136	-0.0226653	0.0018561	0.127051
chr1	TP73	chr1_3380112	3380112	-	CG	CGG	-0.0241638	0.602468	-0.000209259	-0.124867	0.454261	-0.000583783	0.100703	0.561574	0.000374524	0.656257	0.917363
chr1	TP73	chr1_3380116	3380116	-	CG	CGC	-0.0105769	0.816147	-0.000125285	0.155101	0.344138	0.00118572	-0.165678	0.33153	-0.00131101	0.621496	0.906913
chr1	TP73	chr1_3380624	3380624	+	CG	CGG	0.0422194	0.401644	0.000969501	-0.0369921	0.840466	-0.00293028	0.0792116	0.678423	0.00389978	0.689182	0.927037
chr1	TP73	chr1_3380649	3380649	+	CG	CGG	-0.00757242	0.666719	-0.00085279	-0.0430229	0.451576	-0.00429812	0.0354505	0.55403	0.00344533	0.686682	0.926558
chr1	TP73	chr1_3380677	3380677	+	CG	CGG	-0.0599182	0.03668	-0.00142626	-0.0266293	0.808296	-0.000666313	-0.0332889	0.769473	-0.000759949	0.108052	0.557218
chr1	TP73	chr1_3381069	3381069	-	CG	CGC	-0.00622597	0.478164	-0.000924912	0.031715	0.34665	0.0036267	-0.037941	0.277577	-0.00455162	0.503422	0.861782
chr1	TP73	chr1_3381085	3381085	-	CG	CGG	-0.00910856	0.416727	-0.00128728	-0.0334262	0.472415	-0.0031901	0.0243176	0.611722	0.00190282	0.546965	0.878734
chr1	TP73	chr1_3381110	3381110	-	CG	CGG	-0.00428396	0.573039	-0.000728087	0.0169094	0.527933	0.00263542	-0.0211933	0.448047	-0.00336351	0.69969	0.929953
chr1	TP73	chr1_3381157	3381157	-	CG	CGC	0.012405	0.254366	0.00132787	-0.0235894	0.554253	-0.00222908	0.0359944	0.385686	0.00355695	0.441017	0.834169
chr1	TP73	chr1_3381173	3381173	-	CG	CGC	0.0360487	0.404497	0.000397603	-0.202984	0.193033	-0.00197603	0.239033	0.141389	0.00237364	0.30574	0.758824
chr1	TP73	chr1_3381186	3381186	-	CG	CGT	0.00905039	0.259761	0.00137731	0.0311961	0.279442	0.00502428	-0.0221457	0.459539	-0.00364698	0.292525	0.750008
chr1	TP73	chr1_3381458	3381458	-	CG	CGT	0.000340201	0.961429	6.72214e-05	0.0485985	0.0645504	0.00575739	-0.0482583	0.0768453	-0.00569016	0.177998	0.648911
chr1	TP73	chr1_3381504	3381504	-	CG	CGG	0.00918464	0.37922	0.000675991	-0.0273166	0.486116	-0.00163891	0.0365012	0.370098	0.00231491	0.53682	0.875019
chr1	TP73	chr1_3382435	3382435	-	CG	CGT	-0.00172677	0.827337	-0.000268902	0.02359	0.413308	0.00358579	-0.0253168	0.398461	-0.0038547	0.698233	0.929528
chr1	TP73	chr1_3382445	3382445	-	CG	CGA	0.00319579	0.755583	0.0004354	0.0477741	0.204262	0.00493123	-0.0445783	0.253877	-0.00449583	0.421302	0.824955
chr1	TP73	chr1_3382460	3382460	-	CG	CGC	0.0030503	0.7581	0.000409817	0.0959683	0.012564	0.0115854	-0.092918	0.0193815	-0.0111756	0.0406524	0.40482
chr1	TP73	chr1_3382470	3382470	-	CG	CGT	-0.0012052	0.892148	-0.000185938	0.10133	0.00188952	0.0166726	-0.102535	0.00249381	-0.0168585	0.00772967	0.225275
chr1	TP73	chr1_3382514	3382514	-	CG	CGT	-0.00436007	0.639588	-0.000750177	0.0468556	0.172659	0.00754893	-0.0512156	0.151652	-0.00829911	0.35413	0.789461
chr1	TP73	chr1_3382566	3382566	-	CG	CGC	0.00282343	0.722659	0.000488766	0.049308	0.0799247	0.00798614	-0.0464845	0.112575	-0.00749738	0.200603	0.671131
chr1	TP73	chr1_3382570	3382570	-	CG	CGG	0.00742057	0.34562	0.00127779	0.000293097	0.99186	2.35252e-05	0.00712748	0.811326	0.00125426	0.639138	0.912462
chr1	TP73	chr1_3382610	3382610	-	CG	CGA	0.0159267	0.189489	0.0025536	0.0651965	0.145192	0.00817018	-0.0492698	0.287436	-0.00561658	0.144838	0.611168
chr1	TP73	chr1_3382622	3382622	-	CG	CGG	0.0122257	0.396233	0.00200553	0.163591	0.00425056	0.0188893	-0.151365	0.0101668	-0.0168838	0.0111916	0.257386
chr1	TP73	chr1_3382652	3382652	-	CG	CGA	0.0200773	0.0383212	0.00329251	0.105432	0.00306685	0.0153366	-0.085355	0.0196229	-0.0120441	0.0017001	0.12263
chr1	TP73	chr1_3382655	3382655	-	CG	CGG	0.00219592	0.891732	0.000333856	0.18167	0.00368878	0.0203081	-0.179474	0.00554722	-0.0199742	0.0139599	0.280346
chr1	TP73	chr1_3382673	3382673	-	CG	CGG	0.0108085	0.509594	0.00181497	0.152279	0.0154141	0.0139319	-0.14147	0.0293336	-0.012117	0.0413415	0.407128
chr1	TP73	chr1_3382686	3382686	-	CG	CGC	0.00217284	0.905571	0.000217462	0.371954	1.12949e-06	0.0135797	-0.369781	2.60646e-06	-0.0133622	6.24863e-06	0.00632267
chr1	TP73	chr1_3383060	3383060	+	CG	CGT	-0.0202505	0.666979	-0.000306736	0.0595179	0.724271	0.000328524	-0.0797684	0.649701	-0.00063526	0.856921	0.971098
chr1	TP73	chr1_3384930	3384930	-	CG	CGT	0.00565838	0.515338	0.00082307	-0.0209578	0.501284	-0.00262505	0.0266161	0.412238	0.00344812	0.646855	0.91464
chr1	TP73	chr1_3384944	3384944	-	CG	CGA	-0.011666	0.240994	-0.00187117	0.0038898	0.913912	0.000633864	-0.0155558	0.677697	-0.00250503	0.498372	0.859455
chr1	TP73	chr1_3384957	3384957	-	CG	CGG	0.00745037	0.497426	0.000840656	-0.0425966	0.283964	-0.00344113	0.0500469	0.226685	0.00428179	0.44962	0.838556
chr1	TP73	chr1_3384965	3384965	-	CG	CGC	-0.00314865	0.671293	-0.000355948	-0.0156642	0.562995	-0.00136947	0.0125156	0.656415	0.00101352	0.769858	0.949536
chr1	TP73	chr1_3384970	3384970	-	CG	CGG	0.0105654	0.262055	0.00121641	0.0289421	0.383115	0.00342258	-0.0183767	0.594417	-0.00220617	0.361666	0.794109
chr1	TP73	chr1_3384986	3384986	-	CG	CGG	-0.00880208	0.138533	-0.00145149	0.0131435	0.519154	0.00203512	-0.0219456	0.303519	-0.00348661	0.271013	0.733835
chr1	TP73	chr1_3385002	3385002	-	CG	CGG	-0.0221753	0.017043	-0.00323231	-0.0113299	0.733656	-0.00159034	-0.0108454	0.753929	-0.00164196	0.0536064	0.446392
chr1	TP73	chr1_3385006	3385006	-	CG	CGC	0.0158699	0.163673	0.00181557	-0.0220459	0.578947	-0.00250739	0.0379158	0.360811	0.00432295	0.324934	0.771579
chr1	TP73	chr1_3385048	3385048	-	CG	CGA	0.00480852	0.64552	0.00067398	0.03553	0.335617	0.00433315	-0.0307215	0.423842	-0.00365917	0.562875	0.885863
chr1	TP73	chr1_3385053	3385053	-	CG	CGA	0.0054725	0.637737	0.000775236	0.0016053	0.968948	0.000197749	0.00386719	0.928251	0.000577487	0.893447	0.979009
chr1	TP73	chr1_3386167	3386167	+	CG	CGC	-0.0122828	0.528648	-0.00103324	0.153099	0.0296934	0.00919221	-0.165382	0.0242904	-0.0102254	0.0776657	0.501855
chr1	TP73	chr1_3386215	3386215	+	CG	CGT	-0.0033571	0.841032	-0.000250579	0.0444286	0.474942	0.00217908	-0.0477857	0.459221	-0.00242966	0.758887	0.946687
chr1	TP73	chr1_3386224	3386224	+	CG	CGC	-0.0237194	0.532987	-0.000356102	0.107314	0.436719	0.000539557	-0.131033	0.361503	-0.000895659	0.610256	0.903431
chr1	TP73	chr1_3388346	3388346	-	CG	CGA	-0.0238538	0.178195	-0.00402399	0.0433983	0.483283	0.00601739	-0.0672522	0.29835	-0.0100414	0.317013	0.766485
chr1	TP73	chr1_3388362	3388362	-	CG	CGC	-0.0152441	0.293796	-0.00252851	-0.0137856	0.790351	-0.00199498	-0.00145849	0.978432	-0.000533523	0.552776	0.881221
chr1	TP73	chr1_3388373	3388373	-	CG	CGC	-0.0330628	0.0216048	-0.00511308	0.00528052	0.914708	-7.16915e-07	-0.0383433	0.456667	-0.00511236	0.0694679	0.484076
chr1	TP73	chr1_3388426	3388426	-	CG	CGG	-0.0221122	0.0923724	-0.00375298	0.0235587	0.60357	0.00366411	-0.0456709	0.335588	-0.0074171	0.21129	0.682402
chr1	TP73	chr1_3388435	3388435	-	CG	CGG	-0.00921937	0.388404	-0.00157827	0.0283691	0.430331	0.00400389	-0.0375884	0.318398	-0.00558216	0.504881	0.862175
chr1	TP73	chr1_3388446	3388446	-	CG	CGT	0.00243434	0.855284	0.000371111	-0.0143223	0.759428	-0.00184033	0.0167566	0.73111	0.00221145	0.938423	0.988432
chr1	TP73	chr1_3388450	3388450	-	CG	CGT	-0.0216352	0.0448681	-0.00367585	-0.0110957	0.75724	-0.0018103	-0.0105395	0.778833	-0.00186555	0.124749	0.584907
chr1	TP73	chr1_3388457	3388457	-	CG	CGA	-0.015028	0.302898	-0.00248046	-0.0285358	0.575488	-0.00362117	0.0135078	0.799101	0.00114072	0.499341	0.859934
chr1	TP73	chr1_3388585	3388585	+	CG	CGT	-0.035628	0.382426	-0.00255196	-0.00247662	0.986059	-0.000320748	-0.0331513	0.822579	-0.00223121	0.680182	0.924644
chr1	TP73	chr1_3388596	3388596	+	CG	CGT	-0.00277882	0.959617	-4.30687e-05	-0.123463	0.528067	-0.00187198	0.120684	0.553543	0.00182891	0.817082	0.961816
chr1	TP73	chr1_3388622	3388622	+	CG	CGT	-0.00586103	0.908769	-4.72215e-05	0.012006	0.948814	6.8195e-05	-0.0178671	0.926751	-0.000115417	0.991432	0.998428
chr1	TP73	chr1_3388646	3388646	+	CG	CGC	-0.00227438	0.919204	-0.000429528	0.039747	0.639782	0.00551039	-0.0420214	0.633176	-0.00593992	0.89121	0.978482
chr1	TP73	chr1_3388658	3388658	+	CG	CGC	0.0723126	0.11458	0.00416881	-0.034515	0.836079	-0.00166679	0.106828	0.538094	0.0058356	0.280877	0.741655
chr1	TP73	chr1_3388678	3388678	+	CG	CGA	0.0957805	0.00564715	0.0127749	0.184925	0.12895	0.0255247	-0.0891442	0.478755	-0.0127498	0.00723492	0.219717
chr1	TP73	chr1_3388779	3388779	-	CG	CGT	-0.00229964	0.575757	-0.000309614	-0.0161309	0.273426	-0.00194037	0.0138313	0.366305	0.00163075	0.465699	0.846152
chr1	TP73	chr1_3388794	3388794	-	CG	CGG	-0.00790552	0.102236	-0.000478958	-0.0171565	0.308319	-0.00091647	0.009251	0.597225	0.000437512	0.155759	0.623947
chr1	TP73	chr1_3388817	3388817	-	CG	CGA	-0.00187334	0.535836	-0.000308776	-0.02751	0.0151601	-0.00449714	0.0256367	0.0287144	0.00418836	0.0421027	0.409927
chr1	TP73	chr1_3388848	3388848	-	CG	CGG	-0.00140407	0.699867	-0.000187402	-0.0107297	0.411586	-0.0015037	0.00932562	0.492571	0.0013163	0.659374	0.918419
chr1	TP73	chr1_3388854	3388854	-	CG	CGG	-0.0023821	0.561493	-0.000260916	-0.0109845	0.471955	-0.00122772	0.00860243	0.587004	0.0009668	0.647397	0.914729
chr1	TP73	chr1_3389255	3389255	-	CG	CGA	0.00440461	0.938306	-9.54389e-05	-0.589284	0.00507027	-0.053625	0.593689	0.0065677	0.0535296	0.0190851	0.310324
chr1	TP73	chr1_3389967	3389967	-	CG	CGT	0.0158998	0.0784171	0.00144895	-0.0199353	0.533052	-0.0017549	0.0358351	0.283042	0.00320386	0.17582	0.646307
chr1	TP73	chr1_3389970	3389970	-	CG	CGG	0.00481104	0.702309	0.000263755	0.00498902	0.91303	0.00028359	-0.000177978	0.99701	-1.98354e-05	0.923146	0.985025
chr1	TP73	chr1_3389977	3389977	-	CG	CGG	0.0115702	0.208211	0.00109023	-0.0611444	0.0640705	-0.00499798	0.0727147	0.0350865	0.00608822	0.0848625	0.516571
chr1	TP73	chr1_3390004	3390004	-	CG	CGC	0.0112708	0.163604	0.000796071	0.0229241	0.422451	0.00154138	-0.0116533	0.694869	-0.000745307	0.272079	0.734652
chr1	TP73	chr1_3390008	3390008	-	CG	CGG	0.0124644	0.173182	0.00106804	-0.0513494	0.113463	-0.00534335	0.0638138	0.0599645	0.00641139	0.116829	0.57108
chr1	TP73	chr1_3390011	3390011	-	CG	CGC	0.0028661	0.716279	0.000270119	-0.0199921	0.471977	-0.00173311	0.0228582	0.430201	0.00200323	0.722886	0.936956
chr1	TP73	chr1_3390015	3390015	-	CG	CGC	-0.00365962	0.747428	-0.000237969	0.0335399	0.41152	0.00191985	-0.0371995	0.381589	-0.00215782	0.677743	0.924132
chr1	TP73	chr1_3390058	3390058	-	CG	CGC	0.023467	0.10038	0.00183079	0.0888134	0.0863907	0.00505325	-0.0653464	0.222533	-0.00322246	0.0601054	0.462285
chr1	TP73	chr1_3390067	3390067	-	CG	CGG	-0.000540413	0.967029	-4.86671e-05	-0.0605227	0.202429	-0.00666419	0.0599823	0.224286	0.00661552	0.440435	0.833846
chr1	TP73	chr1_3390097	3390097	-	CG	CGT	-0.0101194	0.148785	-0.00159683	-0.00149648	0.95522	-0.00019717	-0.0086229	0.754841	-0.00139966	0.350374	0.787385
chr1	TP73	chr1_3390114	3390114	-	CG	CGG	0.0143643	0.284419	0.00191764	0.0177749	0.720264	0.00197315	-0.0034106	0.947199	-5.55058e-05	0.524915	0.870378
chr1	TP73	chr1_3390138	3390138	-	CG	CGT	0.00493303	0.725108	0.000594998	-0.00133509	0.978556	-0.000219279	0.00626812	0.903572	0.000814276	0.939291	0.988641
chr1	TP73	chr1_3390155	3390155	-	CG	CGG	-0.0128801	0.266078	-0.00136722	0.0034627	0.932418	-2.63904e-05	-0.0163428	0.700939	-0.00134083	0.534511	0.874204
chr1	TP73	chr1_3390169	3390169	-	CG	CGT	-0.00323675	0.747671	-0.000492333	0.04258	0.257554	0.0066847	-0.0458167	0.240636	-0.00717703	0.499839	0.86016
chr1	TP73	chr1_3394802	3394802	-	CG	CGG	-0.00925253	0.25937	-0.00134196	0.0206931	0.463977	0.00342282	-0.0299456	0.310793	-0.00476478	0.405406	0.816959
chr1	TP73	chr1_3394814	3394814	-	CG	CGT	0.00756642	0.443612	0.00129169	0.0152847	0.67442	0.00264404	-0.00771827	0.838063	-0.00135236	0.678826	0.924433
chr1	TP73	chr1_3394825	3394825	-	CG	CGA	-0.0137938	0.429831	-0.00108032	-0.0017729	0.977107	-0.000266802	-0.0120209	0.851832	-0.000813514	0.729882	0.938966
chr1	TP73	chr1_3394853	3394853	-	CG	CGT	-0.00692713	0.874331	-0.000121285	0.0404598	0.809663	0.00107831	-0.0473869	0.785362	-0.0011996	0.959572	0.99254
chr1	TP73	chr1_3394855	3394855	-	CG	CGC	-0.00920668	0.839621	-0.000137322	-0.181408	0.301094	-0.00270844	0.172202	0.342917	0.00257112	0.56854	0.88816
chr1	TP73	chr1_3394872	3394872	-	CG	CGG	-0.00432819	0.70705	-0.000735027	0.0450194	0.317711	0.00765335	-0.0493476	0.290025	-0.00838838	0.566329	0.887387
chr1	TP73	chr1_3394876	3394876	-	CG	CGG	-0.00404384	0.733931	-0.000686886	0.0355605	0.441807	0.00611197	-0.0396043	0.408039	-0.00679886	0.703036	0.930959
chr1	TP73	chr1_3394907	3394907	-	CG	CGG	0.0108373	0.356565	0.00184296	-0.0107711	0.816108	-0.00182475	0.0216084	0.651964	0.00366771	0.638476	0.912222
chr1	TP73	chr1_3394922	3394922	-	CG	CGT	2.55439e-05	0.998173	5.06654e-06	0.0599259	0.147901	0.0101847	-0.0599003	0.163502	-0.0101796	0.347634	0.785421
chr1	TP73	chr1_3396514	3396514	+	CG	CGG	-0.00504603	0.662797	-0.000378541	-0.00942757	0.809471	-0.00104505	0.00438154	0.914628	0.000666505	0.882061	0.976847
chr1	TP73	chr1_3396522	3396522	+	CG	CGG	0.0155249	0.342242	0.000715168	0.0269886	0.634275	0.00134148	-0.0114637	0.846283	-0.000626309	0.565476	0.886919
chr1	TP73	chr1_3396526	3396526	+	CG	CGT	0.00894973	0.331852	0.000833776	-0.030367	0.381767	-0.00245048	0.0393167	0.275579	0.00328426	0.430802	0.829539
chr1	TP73	chr1_3396536	3396536	+	CG	CGT	-0.00761932	0.332026	-0.000700766	-0.0434742	0.130742	-0.00433055	0.0358549	0.229063	0.00362978	0.196953	0.667284
chr1	TP73	chr1_3396565	3396565	+	CG	CGG	-0.00128785	0.882928	-0.000140348	-0.0775628	0.022419	-0.00919282	0.0762749	0.0299421	0.00905248	0.0706258	0.486455
chr1	TP73	chr1_3396599	3396599	+	CG	CGA	-0.00671458	0.207012	-0.00113778	0.0379068	0.0562985	0.00650863	-0.0446213	0.0310774	-0.00764641	0.0766158	0.499762
chr1	TP73	chr1_3396678	3396678	-	CG	CGT	0.00409618	0.926929	0.000144694	-0.21968	0.177945	-0.011324	0.223776	0.186806	0.0114687	0.399484	0.814165
chr1	TP73	chr1_3396719	3396719	-	CG	CGG	0.010699	0.358094	0.0017247	-0.0541123	0.183111	-0.00827613	0.0648113	0.127136	0.0100008	0.272739	0.735107
chr1	TP73	chr1_3396738	3396738	-	CG	CGT	-0.0416785	0.0110791	-0.00429518	-0.00869751	0.876293	-0.000836284	-0.032981	0.571777	-0.0034589	0.0380226	0.39497
chr1	TP73	chr1_3396775	3396775	-	CG	CGG	0.00940795	0.372146	0.00161223	-0.0112135	0.776755	-0.0019141	0.0206215	0.615341	0.00352632	0.646203	0.914443
chr1	TP73	chr1_3396782	3396782	-	CG	CGC	-0.00363294	0.85371	-0.000266558	-0.0545969	0.444982	-0.00507281	0.0509639	0.492769	0.00480625	0.731664	0.939426
chr1	TP73	chr1_3397965	3397965	+	CG	CGG	-0.000510856	0.905379	-7.12305e-05	0.00466568	0.751829	0.000623029	-0.00517654	0.736875	-0.000694259	0.944427	0.989441
chr1	TP73	chr1_3398059	3398059	+	CG	CGT	0.00354413	0.48714	0.000359464	0.035948	0.0630931	0.00375825	-0.0324039	0.105233	-0.00339879	0.136352	0.599759
chr1	TP73	chr1_3398102	3398102	+	CG	CGG	-0.00144672	0.629496	-0.000247305	0.0128279	0.221173	0.00219814	-0.0142746	0.192143	-0.00244544	0.421549	0.825016
chr1	TP73	chr1_3398180	3398180	+	CG	CGA	-0.005061	0.354412	-0.000837646	0.0246458	0.19568	0.00412836	-0.0297068	0.135666	-0.00496601	0.284406	0.744208
chr1	TP73	chr1_3398183	3398183	+	CG	CGC	-0.0115575	0.12682	-0.00197901	0.00415763	0.880049	0.000715154	-0.0157151	0.583351	-0.00269416	0.306967	0.75947
chr1	TP73	chr1_3398193	3398193	+	CG	CGT	0.00324591	0.588829	0.000540084	0.00363681	0.872822	0.000641965	-0.000390903	0.986756	-0.000101881	0.851393	0.970203
chr1	TP73	chr1_3398610	3398610	-	CG	CGC	-0.00326891	0.793541	-0.000564209	-0.139764	0.00485451	-0.0222472	0.136495	0.00769917	0.021683	0.0173383	0.30008
chr1	TP73	chr1_3398614	3398614	-	CG	CGG	-0.0219198	0.0277168	-0.0033456	-0.0289166	0.448322	-0.00410792	0.00699675	0.859003	0.000762317	0.0653133	0.475199
chr1	TP73	chr1_3398619	3398619	-	CG	CGA	-0.00961018	0.382438	-0.0014516	-0.0940494	0.0406775	-0.0141801	0.0844393	0.0736708	0.0127285	0.0799738	0.507554
chr1	TP73	chr1_3398626	3398626	-	CG	CGC	-0.00418252	0.695293	-0.000537609	-0.0917794	0.027721	-0.0107379	0.0875968	0.0419749	0.0102003	0.0792148	0.505709
chr1	TP73	chr1_3398701	3398701	-	CG	CGT	-0.0106936	0.263082	-0.00174732	-0.0120337	0.766768	-0.00197664	0.0013402	0.974389	0.000229314	0.507863	0.863552
chr1	TP73	chr1_3398708	3398708	-	CG	CGC	-0.0313925	0.0277817	-0.00385329	-0.110813	0.0696435	-0.0131576	0.0794205	0.203443	0.00930429	0.0168894	0.298209
chr1	TP73	chr1_3398726	3398726	-	CG	CGG	-0.097756	0.00115611	-0.00464495	-0.275124	0.0115305	-0.00953186	0.177368	0.111749	0.00488691	0.000283443	0.0539259
chr1	TP73	chr1_3399147	3399147	-	CG	CGG	0.0148745	0.120806	0.00254775	0.0572638	0.0904123	0.0097795	-0.0423893	0.226645	-0.00723174	0.0724801	0.491461
chr1	TP73	chr1_3399248	3399248	-	CG	CGT	0.0427432	0.121331	0.0014163	-0.0013894	0.988551	-0.000319601	0.0441326	0.661921	0.0017359	0.298215	0.753856
chr1	TP73	chr1_3399261	3399261	-	CG	CGG	0.0182992	0.16747	0.00205541	-0.0334287	0.467549	-0.00478194	0.0517279	0.282148	0.00683735	0.297109	0.753031
chr1	TP73	chr1_3399277	3399277	-	CG	CGC	0.00640345	0.489329	0.00104303	-0.0223606	0.506253	-0.00381801	0.0287641	0.411239	0.00486104	0.633211	0.910788
chr1	TP73	chr1_3405644	3405644	-	CG	CGC	-0.0157117	0.726284	-0.000112337	-0.00363987	0.981983	-2.9541e-05	-0.0120718	0.942618	-8.27963e-05	0.939828	0.988742
chr1	TP73	chr1_3405658	3405658	-	CG	CGG	-0.0105508	0.756715	-5.58913e-05	0.173865	0.159656	0.00063705	-0.184416	0.151722	-0.000692942	0.353781	0.789325
chr1	TP73	chr1_3405674	3405674	-	CG	CGG	-0.0204472	0.50669	-0.000584556	-0.0381099	0.726885	-0.000314141	0.0176627	0.876439	-0.000270414	0.751953	0.945019
chr1	TP73	chr1_3405755	3405755	-	CG	CGC	-0.0135029	0.73678	-0.000112664	-0.219491	0.131401	-0.0019521	0.205988	0.172946	0.00183944	0.2994	0.754681
chr1	TP73	chr1_3406411	3406411	+	CG	CGT	-0.00632237	0.276928	-0.000392402	-0.014439	0.515108	-0.000696206	0.00811661	0.723649	0.000303804	0.442659	0.8351
chr1	TP73	chr1_3406423	3406423	+	CG	CGG	-0.0134964	0.00592223	-0.000700488	-0.0405908	0.0248722	-0.00199317	0.0270944	0.14471	0.00129269	0.0021103	0.13355
chr1	TP73	chr1_3406455	3406455	+	CG	CGT	-0.00512338	0.334138	-0.000325341	-0.0093316	0.627139	-0.000498904	0.00420822	0.833009	0.000173563	0.553381	0.881654
chr1	TP73	chr1_3406480	3406480	+	CG	CGA	-0.00655084	0.142585	-0.000986533	0.0164512	0.305902	0.00225996	-0.023002	0.17002	-0.00324649	0.205957	0.676869
chr1	TP73	chr1_3406525	3406525	+	CG	CGG	-0.00635493	0.232751	-0.00038268	-0.0279438	0.158855	-0.00146367	0.0215889	0.292759	0.00108099	0.179329	0.650294
chr1	TP73	chr1_3406548	3406548	+	CG	CGC	-0.00618247	0.193053	-0.000428816	-0.00259359	0.876996	-0.000181882	-0.00358889	0.837072	-0.000246934	0.42007	0.824293
chr1	TP73	chr1_3406875	3406875	-	CG	CGC	-0.0197777	0.640255	-0.000236466	-0.0485304	0.749593	-0.000263998	0.0287528	0.855744	2.75322e-05	0.849971	0.969921
chr1	TP73	chr1_3406889	3406889	-	CG	CGC	-0.0288403	0.319119	-0.000898582	-0.208801	0.0429131	-0.00532428	0.17996	0.0924973	0.0044257	0.078324	0.50357
chr1	TP73	chr1_3406897	3406897	-	CG	CGC	-0.0367207	0.376728	-0.000520427	-0.0851719	0.567598	-0.000462556	0.0484512	0.754458	-5.78707e-05	0.570687	0.889059
chr1	TP73	chr1_3406936	3406936	-	CG	CGC	0.00525652	0.848404	0.000183584	-0.120795	0.231705	-0.00122303	0.126052	0.229797	0.00140661	0.478663	0.851877
chr1	TP73	chr1_3406968	3406968	-	CG	CGT	-0.0108849	0.168336	-0.00123233	0.0174065	0.554534	0.00199978	-0.0282914	0.355361	-0.00323211	0.328296	0.773631
chr1	TP73	chr1_3410098	3410098	+	CG	CGT	0.0193392	0.450856	0.00310558	0.0811738	0.345556	0.0135831	-0.0618345	0.491477	-0.0104775	0.481379	0.85291
chr1	TP73	chr1_3410114	3410114	+	CG	CGG	-0.0259742	0.619102	-0.00135343	-0.201264	0.313833	-0.0150619	0.17529	0.396638	0.0137085	0.525574	0.870658
chr1	TP73	chr1_3411735	3411735	+	CG	CGG	0.0215158	0.643382	0.000232728	-0.0829453	0.635607	-0.00113238	0.104461	0.565133	0.0013651	0.804448	0.958684
chr1	TP73	chr1_3411750	3411750	+	CG	CGG	-0.0492911	0.317357	-0.000569244	-0.0254752	0.889829	-0.00132569	-0.0238159	0.90066	0.00075645	0.598216	0.899614
chr1	TP73	chr1_3412881	3412881	+	CG	CGT	0.0122957	0.112518	0.001883	0.0244168	0.370746	0.00390172	-0.0121211	0.668964	-0.00201872	0.188452	0.658631
chr1	TP73	chr1_3412896	3412896	+	CG	CGC	0.00485739	0.522411	0.000827651	-0.00843292	0.755838	-0.00137238	0.0132903	0.637925	0.00220004	0.776623	0.951163
chr1	TP73	chr1_3412966	3412966	+	CG	CGC	0.0176006	0.440357	0.000434256	0.0494857	0.547708	0.000801891	-0.0318851	0.709341	-0.000367634	0.615783	0.905145
chr1	TP73	chr1_3412973	3412973	+	CG	CGC	-0.00365964	0.694648	-0.000299233	0.00394911	0.909572	0.000346138	-0.00760875	0.832995	-0.000645372	0.920042	0.984465
chr1	TP73	chr1_3412976	3412976	+	CG	CGG	-0.0221772	0.202556	-0.000752172	-0.0151082	0.809019	-0.000819743	-0.00706898	0.913403	6.75705e-05	0.42768	0.828009
chr1	TP73	chr1_3415917	3415917	+	CG	CGG	0.0172095	0.284865	0.00200065	-0.148389	0.0251677	-0.0154675	0.165598	0.0158064	0.0174682	0.0486042	0.430602
chr1	TP73	chr1_3415928	3415928	+	CG	CGG	0.00672075	0.64089	0.000688561	-0.115678	0.0744573	-0.00869288	0.122398	0.066272	0.00938144	0.18268	0.653251
chr1	TP73	chr1_3416014	3416014	+	CG	CGA	-0.0214612	0.334593	-0.00190828	0.0581255	0.429526	0.00635908	-0.0795868	0.302456	-0.00826736	0.458533	0.84257
chr1	TP73	chr1_3416341	3416341	+	CG	CGC	-0.0442041	0.316544	-0.000375558	-0.150407	0.342681	-0.00080921	0.106203	0.518874	0.000433652	0.382547	0.805034
chr1	TP73	chr1_3416350	3416350	+	CG	CGT	-0.01607	0.680826	-0.000194585	-0.0132525	0.925026	-6.39853e-05	-0.00281748	0.984654	-0.000130599	0.913903	0.982992
chr1	TP73	chr1_3416366	3416366	+	CG	CGC	0.0334014	0.374905	0.000414831	-0.0182196	0.89328	-3.36431e-05	0.0516209	0.71486	0.000448474	0.667525	0.921417
chr1	TP73	chr1_3416387	3416387	+	CG	CGG	-0.0831596	0.0345874	-0.000475472	0.0808674	0.564106	0.00398889	-0.164027	0.262251	-0.00446437	0.0913056	0.529734
chr1	TP73	chr1_3416391	3416391	+	CG	CGG	0.00957524	0.795956	8.96136e-05	0.249752	0.0643093	0.0012889	-0.240177	0.08667	-0.00119929	0.171942	0.641864
chr1	TP73	chr1_3416414	3416414	+	CG	CGT	0.00422357	0.745322	0.000581489	0.0321833	0.507855	0.00392166	-0.0279598	0.579118	-0.00334017	0.758067	0.946522
chr1	TP73	chr1_3416462	3416462	+	CG	CGG	-0.0138941	0.208264	-0.00199897	-0.000823344	0.98388	6.16404e-05	-0.0130708	0.757409	-0.00206061	0.450917	0.839217
chr1	TP73	chr1_3419360	3419360	-	CG	CGT	-0.0166135	0.400684	-0.00136842	0.0419623	0.549527	0.00329644	-0.0585758	0.422917	-0.00466486	0.588356	0.896189
chr1	TP73	chr1_3419383	3419383	-	CG	CGG	0.028127	0.593004	0.000282038	-0.202176	0.28644	-0.00242788	0.230303	0.243594	0.00270992	0.492322	0.857098
chr1	TP73	chr1_3419427	3419427	-	CG	CGG	0.021296	0.676151	0.000402325	-0.0664352	0.716792	-0.000811969	0.0877312	0.645334	0.00121429	0.85848	0.971641
chr1	TP73	chr1_3419435	3419435	-	CG	CGA	-0.0210009	0.625239	-0.00046371	0.0289943	0.850859	0.000902919	-0.0499952	0.755421	-0.00136663	0.871904	0.974714
chr1	TP73	chr1_3419468	3419468	-	CG	CGC	0.0312812	0.427209	0.000621632	0.179858	0.210321	0.00597679	-0.148577	0.318555	-0.00535515	0.329134	0.774336
chr1	TP73	chr1_3419473	3419473	-	CG	CGC	-0.0434258	0.306715	-0.000478044	0.0287509	0.850103	0.00017933	-0.0721766	0.648608	-0.000657375	0.581491	0.893323
chr1	TP73	chr1_3419759	3419759	+	CG	CGC	0.00976628	0.478893	0.000850154	0.0589061	0.243378	0.00459851	-0.0491399	0.348233	-0.00374835	0.389669	0.809055
chr1	TP73	chr1_3419779	3419779	+	CG	CGT	0.0119425	0.294692	0.00172783	0.0231033	0.584338	0.00324619	-0.0111608	0.798857	-0.00151836	0.492653	0.857237
chr1	TP73	chr1_3419809	3419809	+	CG	CGT	0.00264304	0.792482	0.000401157	-0.00808917	0.829349	-0.00140113	0.0107322	0.782878	0.00180229	0.944174	0.989426
chr1	TP73	chr1_3419850	3419850	+	CG	CGT	0.0032562	0.701595	0.000521824	0.0291089	0.385998	0.00461097	-0.0258527	0.456159	-0.00408914	0.631403	0.910114
chr1	TP73	chr1_3420385	3420385	+	CG	CGC	-0.00257422	0.574213	-0.000159359	0.0198696	0.227755	0.0011581	-0.0224439	0.190926	-0.00131746	0.413806	0.821287
chr1	TP73	chr1_3420429	3420429	+	CG	CGC	-4.39837e-06	0.999446	3.0427e-06	0.011045	0.627124	0.00062482	-0.0110494	0.640495	-0.000621778	0.88795	0.97803
chr1	TP73	chr1_3420449	3420449	+	CG	CGG	0.00109634	0.82025	0.000128106	0.00715541	0.675837	0.000720518	-0.00605907	0.73383	-0.000592412	0.891638	0.978575
chr1	TP73	chr1_3420508	3420508	+	CG	CGG	0.000117077	0.983386	6.04454e-06	0.0276893	0.185407	0.00144077	-0.0275722	0.203876	-0.00143472	0.4125	0.820699
chr1	TP73	chr1_3421309	3421309	-	CG	CGT	-0.00637444	0.492054	-0.00109461	-0.0243402	0.458989	-0.00418931	0.0179657	0.599396	0.0030947	0.59696	0.899087
chr1	TP73	chr1_3421329	3421329	-	CG	CGT	0.00062733	0.956648	0.000105282	-0.0258595	0.517202	-0.00425883	0.0264868	0.524984	0.00436411	0.808955	0.959871
chr1	TP73	chr1_3421340	3421340	-	CG	CGG	-0.0122951	0.276571	-0.00119558	-0.0553068	0.149027	-0.0056672	0.0430117	0.281458	0.00447162	0.196145	0.666665
chr1	TP73	chr1_3421369	3421369	-	CG	CGG	-0.00889644	0.561661	-0.001009	0.0359188	0.505897	0.00281922	-0.0448153	0.426069	-0.00382823	0.677954	0.924219
chr1	TP73	chr1_3422371	3422371	+	CG	CGG	0.00472539	0.538554	0.000565444	-0.0140891	0.628209	-0.00177482	0.0188145	0.532977	0.00234027	0.738369	0.941247
chr1	TP73	chr1_3422466	3422466	+	CG	CGC	-0.00204276	0.813905	-0.000193158	-0.0312242	0.347682	-0.00195808	0.0291814	0.39664	0.00176493	0.620679	0.906688
chr1	TP73	chr1_3422493	3422493	+	CG	CGA	-0.00488815	0.565422	-0.00050423	0.0458214	0.172933	0.00392359	-0.0507096	0.145115	-0.00442782	0.337112	0.779567
chr1	TP73	chr1_3422630	3422630	-	CG	CGG	0.0104765	0.54943	0.000347349	0.0221757	0.724855	0.000525923	-0.0116991	0.858281	-0.000178574	0.783042	0.952677
chr1	TP73	chr1_3422687	3422687	-	CG	CGC	0.00390693	0.756284	0.00024756	-0.0197081	0.669363	-0.000685154	0.023615	0.62246	0.000932715	0.870422	0.97431
chr1	TP73	chr1_3422691	3422691	-	CG	CGG	-0.026375	0.280111	-0.000612149	0.00670377	0.938522	7.1992e-05	-0.0330788	0.71477	-0.000684141	0.554328	0.882269
chr1	TP73	chr1_3422706	3422706	-	CG	CGA	-0.00475383	0.585351	-0.000281467	-0.0179611	0.548096	-0.000677729	0.0132073	0.67212	0.000396263	0.717442	0.93538
chr1	TP73	chr1_3422721	3422721	-	CG	CGG	-0.0216736	0.206447	-0.000656715	0.00984996	0.873517	0.000184701	-0.0315236	0.62441	-0.000841415	0.443122	0.835325
chr1	TP73	chr1_3422729	3422729	-	CG	CGC	-0.0148229	0.558743	-0.000183818	-0.0775968	0.392905	-0.000825407	0.0627738	0.506209	0.000641589	0.581379	0.893265
chr1	TP73	chr1_3422738	3422738	-	CG	CGG	0.00901039	0.369689	0.000305531	-0.0178018	0.603488	-0.000558191	0.0268122	0.454363	0.000863722	0.583488	0.894305
chr1	TP73	chr1_3422744	3422744	-	CG	CGG	-0.00458131	0.654779	-0.000229534	-0.0504482	0.153216	-0.00223038	0.0458669	0.212899	0.00200084	0.324804	0.771506
chr1	TP73	chr1_3422768	3422768	-	CG	CGC	-0.025936	0.183553	-0.000537723	0.0432175	0.521644	0.000891712	-0.0691535	0.326593	-0.00142943	0.336501	0.779224
chr1	TP73	chr1_3426156	3426156	+	CG	CGT	0.002824	0.579342	0.000454815	-0.0291453	0.12974	-0.00398782	0.0319693	0.109484	0.00444264	0.273266	0.735514
chr1	TP73	chr1_3426181	3426181	+	CG	CGG	0.00301852	0.732181	0.000289193	-0.0402101	0.239661	-0.0024203	0.0432286	0.222289	0.00270949	0.472197	0.849312
chr1	TP73	chr1_3426236	3426236	+	CG	CGG	-0.00734281	0.292178	-0.000745842	0.00462017	0.857114	0.000429537	-0.011963	0.653654	-0.00117538	0.564588	0.886631
chr1	TP73	chr1_3428770	3428770	+	CG	CGG	0.00413898	0.525737	0.000304043	0.0405589	0.0933291	0.00197596	-0.0364199	0.145873	-0.00167191	0.196555	0.666907
chr1	TP73	chr1_3428798	3428798	+	CG	CGC	0.00469221	0.265859	0.000230014	-0.00879172	0.558242	-0.000288872	0.0134839	0.389046	0.000518886	0.454891	0.840891
chr1	TP73	chr1_3428839	3428839	+	CG	CGG	-0.00396288	0.36896	-0.000303951	0.0158889	0.325012	0.00100214	-0.0198518	0.237398	-0.0013061	0.415158	0.821832
chr1	TP73	chr1_3429422	3429422	+	CG	CGC	-0.0327294	0.0511388	-0.000522773	0.0251494	0.671842	0.000503699	-0.0578788	0.35007	-0.00102647	0.136095	0.599441
chr1	TP73	chr1_3429469	3429469	+	CG	CGA	-0.00532307	0.539902	-0.000556725	0.0492994	0.124895	0.00398445	-0.0546225	0.102099	-0.00454118	0.256745	0.722343
chr1	TP73	chr1_3429520	3429520	+	CG	CGT	0.00309853	0.626056	0.000397472	-0.018298	0.458458	-0.00232651	0.0213965	0.402526	0.00272398	0.677054	0.923994
chr1	TP73	chr1_3429547	3429547	+	CG	CGT	-0.0082114	0.168318	-0.00119933	0.00496149	0.817142	0.00076173	-0.0131729	0.555356	-0.00196106	0.375911	0.801371
chr1	TP73	chr1_3429550	3429550	+	CG	CGC	-0.00323643	0.696773	-0.000173057	-0.0134698	0.67541	-0.000604984	0.0102334	0.758521	0.000431927	0.845764	0.968645
chr1	TP73	chr1_3431671	3431671	+	CG	CGT	-0.0251598	0.456279	-0.000739726	0.0846366	0.493457	0.000595574	-0.109796	0.393026	-0.0013353	0.601611	0.900539
chr1	TP73	chr1_3431701	3431701	+	CG	CGC	-0.00918084	0.645442	-0.000507507	0.095815	0.195899	0.00188228	-0.104996	0.172626	-0.00238979	0.390297	0.809291
chr1	TP73	chr1_3431739	3431739	+	CG	CGG	-0.00737181	0.50732	-0.00080699	0.085794	0.0390968	0.00850219	-0.0931658	0.0312328	-0.00930918	0.0963669	0.538656
chr1	TP73	chr1_3432219	3432219	+	CG	CGA	0.0364505	0.0587875	0.00240599	-0.326343	5.87736e-05	-0.00996187	0.362793	1.80373e-05	0.0123679	7.76097e-05	0.0266731
chr1	TP73	chr1_3432229	3432229	+	CG	CGC	0.0343037	0.377063	0.000143576	-0.222457	0.115038	-0.00215249	0.256761	0.0809426	0.00229607	0.1985	0.668569
chr1	TP73	chr1_3432246	3432246	+	CG	CGT	-0.00314111	0.857909	-0.000269688	0.0643072	0.307359	0.00317811	-0.0674483	0.303673	-0.0034478	0.583333	0.894233
chr1	TP73	chr1_3432253	3432253	+	CG	CGC	0.00989869	0.459793	0.00090153	-0.00909365	0.842116	-0.000663944	0.0189923	0.69057	0.00156547	0.744265	0.94248
chr1	TP73	chr1_3432267	3432267	+	CG	CGG	0.0357216	0.288555	0.00124152	0.0311739	0.792275	0.000531722	0.00454772	0.970577	0.0007098	0.54644	0.878515
chr1	TP73	chr1_3433613	3433613	+	CG	CGT	0.00127108	0.843596	0.000219798	-0.0277871	0.238043	-0.00352733	0.0290582	0.235289	0.00374713	0.487466	0.855062
chr1	TP73	chr1_3433644	3433644	+	CG	CGC	-0.000107282	0.984578	-1.92278e-05	-0.0402608	0.0472783	-0.00487911	0.0401536	0.0568931	0.00485988	0.137636	0.60162
chr1	TP73	chr1_3433647	3433647	+	CG	CGG	0.000733024	0.901505	0.0001142	-0.00248472	0.907314	-0.000400739	0.00321775	0.884763	0.000514939	0.985701	0.997338
chr1	TP73	chr1_3433653	3433653	+	CG	CGC	-0.00550072	0.398045	-0.000754288	-0.0366397	0.127316	-0.00388042	0.031139	0.210991	0.00312613	0.215569	0.686751
chr1	TP73	chr1_3433686	3433686	+	CG	CGC	0.00640962	0.199622	0.00109375	-0.0113354	0.531698	-0.00184416	0.017745	0.347104	0.00293791	0.363529	0.794817
chr1	TP73	chr1_3433714	3433714	+	CG	CGT	0.000485262	0.92989	7.54746e-05	-0.0192723	0.34042	-0.00271113	0.0197576	0.346945	0.00278661	0.630521	0.90992
chr1	TP73	chr1_3434527	3434527	-	CG	CGA	0.00214954	0.85587	4.94163e-05	0.0103294	0.811917	0.000226777	-0.00817985	0.856062	-0.00017736	0.955384	0.991628
chr1	TP73	chr1_3434532	3434532	-	CG	CGG	0.032369	0.0608577	0.000403608	-0.0517266	0.412132	-0.000544516	0.0840956	0.200745	0.000948124	0.126016	0.58661
chr1	TP73	chr1_3434534	3434534	-	CG	CGC	-0.00953079	0.342017	-0.000198642	0.000580083	0.985702	3.99168e-05	-0.0101109	0.76603	-0.000238559	0.63243	0.910595
chr1	TP73	chr1_3434542	3434542	-	CG	CGG	-0.0130321	0.510368	-9.52831e-05	0.0259354	0.714785	0.000235556	-0.0389675	0.597935	-0.000330839	0.753589	0.945482
chr1	TP73	chr1_3434549	3434549	-	CG	CGG	0.00272983	0.70446	7.95552e-05	-0.0167668	0.511704	-0.000877531	0.0194966	0.463964	0.000957087	0.750654	0.94463
chr1	TP73	chr1_3434554	3434554	-	CG	CGG	-0.000511556	0.959873	-2.13144e-05	-0.0365862	0.321651	-0.000936126	0.0360746	0.347216	0.000914811	0.608522	0.902789
chr1	TP73	chr1_3437876	3437876	+	CG	CGA	-3.38301e-05	0.996342	-2.62808e-05	-0.0260134	0.341481	-0.00130665	0.0259795	0.360149	0.00128037	0.633389	0.910802
chr1	TP73	chr1_3437956	3437956	+	CG	CGG	-0.00191626	0.811642	-0.000135924	-0.0233003	0.418958	-0.00118141	0.021384	0.47582	0.00104548	0.698399	0.929576
chr1	TP73	chr1_3437993	3437993	+	CG	CGA	0.00191569	0.771176	0.00018106	-0.051801	0.0343819	-0.00350218	0.0537167	0.0347453	0.00368324	0.101254	0.546773
chr1	TP73	chr1_3438001	3438001	+	CG	CGC	-0.0138056	0.0422327	-0.000850737	-0.0438689	0.0558811	-0.00267779	0.0300633	0.206629	0.00182705	0.0218577	0.32595
chr1	TP73	chr1_3441755	3441755	+	CG	CGG	0.00823861	0.863848	4.66137e-05	-0.0905908	0.600053	-0.000594451	0.0988294	0.58253	0.000641064	0.858654	0.971652
chr1	TP73	chr1_3441782	3441782	+	CG	CGC	-0.0426148	0.189618	-0.00140257	0.229023	0.052691	0.0078599	-0.271638	0.0277733	-0.00926246	0.0680136	0.480556
chr1	TP73	chr1_3441807	3441807	+	CG	CGT	-0.00420734	0.825744	-0.000342394	-0.0899914	0.189316	-0.00483757	0.085784	0.228945	0.00449518	0.409182	0.818817
chr1	TP73	chr1_3441850	3441850	+	CG	CGT	0.00781253	0.52105	0.00078342	0.0306121	0.511528	0.00222941	-0.0227995	0.63667	-0.00144599	0.650474	0.915731
chr1	TP73	chr1_3442183	3442183	+	CG	CGT	0.000967957	0.950862	0.000160684	0.00377876	0.942589	0.000650142	-0.0028108	0.959175	-0.000489458	0.995485	0.999153
chr1	TP73	chr1_3442241	3442241	+	CG	CGG	0.0187173	0.164856	0.00284191	-0.0292053	0.510331	-0.00431314	0.0479227	0.303447	0.00715506	0.30487	0.758426
chr1	TP73	chr1_3442265	3442265	+	CG	CGG	0.0438496	0.0969138	0.00477276	0.127584	0.13892	0.012453	-0.0837344	0.351904	-0.00768022	0.0866445	0.519851
chr1	TP73	chr1_3442390	3442390	+	CG	CGG	0.0114682	0.189377	0.00178759	-0.0225845	0.480681	-0.00265548	0.0340527	0.306934	0.00444307	0.332841	0.776611
chr1	TP73	chr1_3442430	3442430	+	CG	CGC	0.013719	0.178781	0.00158703	0.0393816	0.282938	0.00346217	-0.0256626	0.5001	-0.00187514	0.225463	0.695685
chr1	TP73	chr1_3442445	3442445	+	CG	CGG	0.022994	0.00281363	0.00331366	0.0783483	0.00329819	0.00930114	-0.0553543	0.0429916	-0.00598748	0.000229897	0.0491027
chr1	TP73	chr1_3442462	3442462	+	CG	CGA	0.012654	0.190036	0.00146202	-0.0343589	0.341838	-0.0026201	0.047013	0.21098	0.00408212	0.275078	0.736823
chr1	TP73	chr1_3442466	3442466	+	CG	CGA	0.0142102	0.0838427	0.00230986	0.00779358	0.798607	0.00104372	0.00641659	0.839486	0.00126614	0.214629	0.685908
chr1	TP73	chr1_3442783	3442783	+	CG	CGG	-0.0166257	0.787928	-0.000257774	0.0834731	0.712356	0.000997345	-0.100099	0.670515	-0.00125512	0.901424	0.980916
chr1	TP73	chr1_3445721	3445721	-	CG	CGG	-0.00788966	0.871538	-8.09545e-05	0.149204	0.39503	0.00228688	-0.157094	0.389523	-0.00236783	0.686495	0.926532
chr1	TP73	chr1_3446011	3446011	+	CG	CGA	0.00161308	0.916632	0.00024383	0.100654	0.0825055	0.0162668	-0.099041	0.0993642	-0.0160229	0.216635	0.687537
chr1	TP73	chr1_3446046	3446046	+	CG	CGA	-0.0563797	0.0051245	-0.00909989	0.0159091	0.802964	0.00190162	-0.0722888	0.281616	-0.0110015	0.0183162	0.306122
chr1	TP73	chr1_3446063	3446063	+	CG	CGG	-0.0339731	0.149252	-0.0027321	0.0475692	0.535958	0.00664741	-0.0815423	0.312516	-0.00937951	0.289201	0.74758
chr1	TP73	chr1_3446108	3446108	+	CG	CGG	-0.0325991	0.0239289	-0.00529623	0.0605853	0.199117	0.00999293	-0.0931843	0.0610811	-0.0152892	0.0351329	0.384708
chr1	TP73	chr1_3446118	3446118	+	CG	CGA	-0.0308259	0.0619215	-0.00486912	-0.0348693	0.519775	-0.00590481	0.0040434	0.943086	0.00103569	0.140565	0.605797
chr1	TP73	chr1_3446175	3446175	-	CG	CGC	-0.0254324	0.0284673	-0.00422773	-0.0856864	0.0455685	-0.0141736	0.0602541	0.172295	0.00994589	0.0129396	0.271781
chr1	TP73	chr1_3446180	3446180	-	CG	CGT	-0.0288321	0.013128	-0.00485454	-0.117067	0.00607312	-0.01913	0.0882346	0.043832	0.0142754	0.00129991	0.109315
chr1	TP73	chr1_3446194	3446194	-	CG	CGT	-0.0128574	0.20377	-0.002165	-0.0795484	0.038902	-0.012615	0.066691	0.0932147	0.01045	0.0521811	0.442405
chr1	TP73	chr1_3446218	3446218	-	CG	CGC	-0.0217736	0.0528052	-0.00358157	-0.100562	0.0164392	-0.015949	0.0787879	0.0677643	0.0123675	0.0091569	0.239496
chr1	TP73	chr1_3446282	3446282	+	CG	CGA	-0.0122279	0.14389	-0.0016723	-0.0182573	0.545233	-0.00249718	0.00602943	0.847446	0.000824889	0.282836	0.742731
chr1	TP73	chr1_3446283	3446283	-	CG	CGC	-0.0233867	0.0432285	-0.00368422	-0.0822209	0.118053	-0.0105599	0.0588342	0.27329	0.00687565	0.0365901	0.390159
chr1	TP73	chr1_3446295	3446295	+	CG	CGT	-0.00169405	0.882831	-0.000293864	-0.0717129	0.0858556	-0.0122472	0.0700188	0.106548	0.0119534	0.223386	0.693397
chr1	TP73	chr1_3446356	3446356	+	CG	CGA	-0.00598467	0.517664	-0.000957724	0.00573364	0.860043	0.000809252	-0.0117183	0.729575	-0.00176698	0.797847	0.95691
chr1	TP73	chr1_3446389	3446389	+	CG	CGC	-0.0473535	0.16334	-0.000766806	-0.306937	0.0132524	-0.00579998	0.259583	0.0425238	0.00503318	0.0180442	0.304737
chr1	TP73	chr1_3446391	3446391	+	CG	CGC	-0.0652876	0.0865253	-0.000731481	0.0215097	0.8732	0.000486834	-0.0867973	0.536622	-0.00121831	0.225343	0.695582
chr1	TP73	chr1_3446400	3446400	+	CG	CGA	-0.0789154	0.0482071	-0.000895354	0.0185835	0.895618	0.000457621	-0.0974988	0.508875	-0.00135298	0.139256	0.603907
chr1	TP73	chr1_3446618	3446618	-	CG	CGG	-0.0228318	0.121636	-0.00280783	-0.0880681	0.0992047	-0.0116804	0.0652363	0.237965	0.00887261	0.0777641	0.502147
chr1	TP73	chr1_3446622	3446622	-	CG	CGC	-0.0685951	0.00230047	-0.00381048	-0.366005	1.35214e-05	-0.0166744	0.29741	0.000487097	0.0128639	1.78463e-06	0.00286048
chr1	TP73	chr1_3446629	3446629	-	CG	CGC	-0.0467021	0.0010952	-0.00412531	-0.0287446	0.557835	-0.00297824	-0.0179575	0.724882	-0.00114707	0.00395264	0.17551
chr1	TP73	chr1_3446658	3446658	-	CG	CGA	-0.0143403	0.120144	-0.00149428	-0.0919733	0.00740448	-0.0100943	0.077633	0.0282005	0.00860004	0.00861336	0.234339
chr1	TP73	chr1_3446664	3446664	-	CG	CGA	-0.0295389	0.0695346	-0.00272625	-0.314884	1.6027e-06	-0.0371448	0.285345	1.96425e-05	0.0344185	2.50218e-06	0.00348037
chr1	TP73	chr1_3446711	3446711	-	CG	CGG	-0.0096198	0.457817	-0.00108116	-0.273917	3.7137e-06	-0.0369382	0.264297	1.22313e-05	0.0358571	1.45004e-05	0.0104219
chr1	TP73	chr1_3446719	3446719	-	CG	CGG	-0.0158315	0.128344	-0.00218895	-0.110197	0.00378599	-0.0167845	0.0943659	0.0161612	0.0145955	0.00505297	0.193229
chr1	TP73	chr1_3446738	3446738	-	CG	CGC	-0.0141814	0.353331	-0.00154201	-0.0784246	0.139678	-0.0111939	0.0642432	0.244841	0.00965186	0.21784	0.688191
chr1	TP73	chr1_3446915	3446915	+	CG	CGC	0.000331354	0.968918	2.98224e-05	-0.0659092	0.0321298	-0.00719727	0.0662406	0.0384043	0.00722709	0.0991476	0.542874
chr1	TP73	chr1_3446935	3446935	+	CG	CGG	-0.00593499	0.342369	-0.000985394	-0.0198974	0.376359	-0.00329229	0.0139624	0.550093	0.00230689	0.426993	0.827547
chr1	TP73	chr1_3446944	3446944	+	CG	CGG	-0.0138416	0.0293749	-0.00204362	-0.0185678	0.405286	-0.00269314	0.00472616	0.838392	0.000649514	0.0651465	0.474747
chr1	TP73	chr1_3446951	3446951	+	CG	CGA	-0.00521932	0.505275	-0.00089446	-0.00834109	0.76731	-0.00143058	0.00312177	0.915198	0.000536123	0.763966	0.948126
chr1	TP73	chr1_3446966	3446966	+	CG	CGC	-0.00942729	0.121372	-0.00160966	0.000954701	0.964592	0.000171746	-0.010382	0.643126	-0.0017814	0.298318	0.753856
chr1	TP73	chr1_3447014	3447014	+	CG	CGA	-0.0091834	0.166285	-0.00114038	-0.0341009	0.161855	-0.0042059	0.0249175	0.32339	0.00306552	0.142877	0.608592
chr1	TP73	chr1_3447130	3447130	-	CG	CGT	0.0427446	0.0536354	0.000111364	0.0655728	0.406003	0.000296066	-0.0228282	0.78047	-0.000184702	0.108658	0.558359
chr1	TP73	chr1_3447206	3447206	-	CG	CGT	-0.00506318	0.570047	-0.000547612	-0.0151249	0.639168	-0.00188531	0.0100617	0.764118	0.0013377	0.759292	0.946924
chr1	TP73	chr1_3447261	3447261	-	CG	CGG	-0.0202566	0.396138	-0.000548366	0.0661243	0.446697	0.00190618	-0.086381	0.339509	-0.00245455	0.525015	0.87043
chr1	TP73	chr1_3447275	3447275	-	CG	CGG	-0.0186078	0.567591	-0.000138583	0.0860982	0.462011	0.000739888	-0.104706	0.390299	-0.000878471	0.649276	0.915403
chr1	TP73	chr1_3448697	3448697	+	CG	CGG	0.0082899	0.15018	0.000629574	-0.0235064	0.251518	-0.00191475	0.0317963	0.137528	0.00254432	0.187867	0.658123
chr1	TP73	chr1_3448733	3448733	+	CG	CGC	0.00819277	0.365584	0.000553564	-0.0233504	0.474671	-0.00107706	0.0315432	0.353767	0.00163063	0.51667	0.866988
chr1	TP73	chr1_3448740	3448740	+	CG	CGA	-0.00875834	0.0872054	-0.00144839	0.0131608	0.479913	0.00197956	-0.0219191	0.258764	-0.00342795	0.182859	0.653517
chr1	TP73	chr1_3448753	3448753	+	CG	CGG	-0.0100552	0.140805	-0.00121271	0.00771381	0.750048	0.000917535	-0.017769	0.481439	-0.00213024	0.320317	0.76874
chr1	TP73	chr1_3448777	3448777	+	CG	CGG	-0.00870639	0.0742808	-0.00149432	-0.0150599	0.393309	-0.0025738	0.00635355	0.728374	0.00107948	0.139464	0.604275
chr1	TP73	chr1_3448808	3448808	+	CG	CGT	0.000182843	0.968335	3.14636e-05	-0.0777308	1.18643e-05	-0.013135	0.0779137	2.24897e-05	0.0131665	6.37965e-05	0.0241229
chr1	TP73	chr1_3448851	3448851	+	CG	CGG	0.00614781	0.9055	4.36908e-05	-0.00398128	0.982928	-7.95624e-05	0.0101291	0.958271	0.000123253	0.992721	0.998615
chr1	TP73	chr1_3448901	3448901	+	CG	CGC	-0.0233585	0.566818	-0.000222169	0.0642982	0.660481	0.000523672	-0.0876567	0.565153	-0.000745842	0.771336	0.949907
chr1	TP73	chr1_3448917	3448917	+	CG	CGG	0.00702757	0.815227	0.000210874	0.00514067	0.961755	0.000609379	0.00188691	0.986511	-0.000398506	0.971638	0.994698
chr1	TP73	chr1_3452624	3452624	+	CG	CGT	-0.0267936	0.597012	-0.000231269	-0.30968	0.0965589	-0.0131118	0.282886	0.143251	0.0128805	0.215112	0.686356
chr1	TP73	chr1_3452640	3452640	+	CG	CGG	0.0431015	0.383357	0.000547917	0.097393	0.575157	0.0019159	-0.0542915	0.764128	-0.00136798	0.581027	0.89318
chr1	TP73	chr1_3452653	3452653	+	CG	CGA	-0.0231427	0.61738	-0.000813302	-0.0166909	0.919701	0.000321551	-0.00645174	0.970134	-0.00113485	0.876957	0.97594
chr1	TP73	chr1_3453494	3453494	+	CG	CGA	-0.0121196	0.1493	-0.00157247	0.0125169	0.689678	0.00194008	-0.0246365	0.449308	-0.00351255	0.328025	0.773426
chr1	TP73	chr1_3453501	3453501	+	CG	CGC	0.00831865	0.200705	0.00122851	-0.0442115	0.112125	-0.00682937	0.0525302	0.0674708	0.00805788	0.132947	0.595538
chr1	TP73	chr1_3453529	3453529	+	CG	CGG	0.00445545	0.603018	0.000594323	-0.00988201	0.757667	-0.00183907	0.0143375	0.666225	0.0024334	0.833947	0.966124
chr1	TP73	chr1_3453538	3453538	+	CG	CGC	-0.0149914	0.0842992	-0.00197205	-0.0127374	0.682227	-0.00203409	-0.00225398	0.944424	6.20442e-05	0.204318	0.675166
chr1	TP73	chr1_3453548	3453548	+	CG	CGT	-0.0125007	0.080687	-0.00215493	0.0500429	0.0516011	0.0085933	-0.0625436	0.0201469	-0.0107482	0.0356124	0.386724
chr1	TP73	chr1_3453581	3453581	+	CG	CGG	-0.00585214	0.511245	-0.000794039	0.0597927	0.0671566	0.0100304	-0.0656448	0.0535754	-0.0108245	0.152005	0.619286
chr1	TP73	chr1_3454105	3454105	+	CG	CGA	-0.0125738	0.671426	-0.0011479	-0.00592354	0.960416	-9.32039e-05	-0.00665023	0.956965	-0.00105469	0.912358	0.982741
chr1	TP73	chr1_3454113	3454113	+	CG	CGG	0.0301999	0.54455	0.000283744	0.149447	0.425588	0.0011604	-0.119247	0.539496	-0.000876655	0.600336	0.900179
chr1	TP73	chr1_3454123	3454123	+	CG	CGG	-0.00777697	0.887553	-0.000155153	0.124016	0.548689	0.00106492	-0.131793	0.538941	-0.00122007	0.826542	0.964358
chr1	TP73	chr1_3454145	3454145	+	CG	CGG	0.0680866	0.158755	0.00139925	0.208189	0.249616	0.00299129	-0.140102	0.453831	-0.00159204	0.188233	0.65838
chr1	TP73	chr1_3454637	3454637	-	CG	CGA	0.00504152	0.746308	0.000737844	0.245775	0.000116386	0.0239556	-0.240733	0.000246264	-0.0232177	0.000514657	0.0716539
chr1	TP73	chr1_3454682	3454682	-	CG	CGG	0.000690281	0.975653	1.11746e-05	0.216962	0.00685547	0.0139753	-0.216271	0.00964448	-0.0139641	0.0253998	0.344038
chr1	TP73	chr1_3454699	3454699	-	CG	CGT
chr1	TP73	chr1_3454714	3454714	-	CG	CGC	0.0212714	0.338767	0.00266567	0.336147	4.99915e-05	0.012866	-0.314875	0.000228506	-0.0102004	0.000173662	0.0421283
chr1	TP73	chr1_3454725	3454725	-	CG	CGG	0.00849167	0.536076	0.00144452	0.245055	2.12824e-05	0.0310619	-0.236563	6.34042e-05	-0.0296174	8.8363e-05	0.0285283
chr1	TP73	chr1_3456391	3456391	-	CG	CGG	-0.0129824	0.0811421	-0.00110706	-0.02777	0.294443	-0.00256644	0.0147876	0.590536	0.00145937	0.125207	0.585442
chr1	TP73	chr1_3456416	3456416	-	CG	CGC	-0.00865004	0.432532	-0.000357438	-0.0292612	0.461866	-0.00138676	0.0206111	0.617916	0.00102932	0.556478	0.88306
chr1	TP73	chr1_3456485	3456485	-	CG	CGC	0.00479271	0.490489	0.000551863	-0.00397332	0.870628	-0.000483758	0.00876603	0.730362	0.00103562	0.777015	0.951284
chr1	TP73	chr1_3456494	3456494	-	CG	CGT	0.00989242	0.535112	0.000482907	0.00913068	0.86581	0.000570476	0.000761737	0.989237	-8.75697e-05	0.811363	0.960452
chr1	TP73	chr1_3456504	3456504	-	CG	CGG	-0.0022663	0.744083	-0.000250263	0.0112452	0.634405	0.0015177	-0.0135115	0.584582	-0.00176796	0.846495	0.968859
chr1	TP73	chr1_3456510	3456510	-	CG	CGA	-0.0130992	0.103609	-0.00148731	-0.0374598	0.183788	-0.00468642	0.0243606	0.40506	0.00319911	0.110217	0.560607
chr1	TP73	chr1_3456526	3456526	-	CG	CGA	0.00172166	0.788521	0.000290497	-0.0164256	0.49082	-0.00283132	0.0181473	0.463497	0.00312182	0.760952	0.947424
chr1	TP73	chr1_3456804	3456804	+	CG	CGG	0.00530326	0.528537	0.000787231	-0.00256918	0.933383	-0.000339854	0.00787244	0.805343	0.00112709	0.816479	0.961701
chr1	TP73	chr1_3456825	3456825	+	CG	CGC	-0.000208917	0.974225	-3.72867e-05	-0.00059185	0.979657	-3.83843e-05	0.000382933	0.98735	1.09758e-06	0.999139	0.999855
chr1	TP73	chr1_3456830	3456830	+	CG	CGC	0.00418968	0.537982	0.000700753	0.0157843	0.529459	0.00251078	-0.0115946	0.656235	-0.00181003	0.674452	0.923218
chr1	TP73	chr1_3456835	3456835	+	CG	CGG	0.00415518	0.57674	0.000645564	0.0235869	0.38661	0.00343395	-0.0194317	0.492056	-0.00278838	0.583706	0.894422
chr1	TP73	chr1_3456839	3456839	+	CG	CGG	-0.00246439	0.674345	-0.000415675	-0.00685602	0.757734	-0.0011021	0.00439163	0.848797	0.000686428	0.870606	0.974365
chr1	TP73	chr1_3456862	3456862	+	CG	CGC	0.00436979	0.528513	0.000740101	0.0153645	0.5449	0.00258311	-0.0109947	0.676505	-0.00184301	0.678447	0.924324
chr1	TP73	chr1_3456870	3456870	+	CG	CGG	0.0145428	0.180212	0.00243509	-0.0782029	0.04608	-0.012517	0.0927457	0.0236055	0.014952	0.0587222	0.45931
chr1	TP73	chr1_3456913	3456913	+	CG	CGG	0.00140478	0.81346	0.000225471	0.0193343	0.356619	0.00302577	-0.0179295	0.411807	-0.0028003	0.633458	0.910821
chr1	TP73	chr1_3456922	3456922	+	CG	CGC	-0.00443386	0.487921	-0.000752285	0.0114019	0.620577	0.0018557	-0.0158357	0.508933	-0.00260798	0.696592	0.92909
chr1	TP73	chr1_3457767	3457767	-	CG	CGG	0.00535836	0.860822	0.000240995	0.0234039	0.828717	0.000320465	-0.0180455	0.872759	-7.94706e-05	0.961433	0.993102
chr1	TP73	chr1_3457789	3457789	-	CG	CGC	-0.0543523	0.200919	-0.000429347	0.0428478	0.777539	0.000385549	-0.0972001	0.53839	-0.000814896	0.423198	0.82573
chr1	TP73	chr1_3457799	3457799	-	CG	CGC	0.0278385	0.528815	0.00016882	0.0870313	0.583545	0.000801127	-0.0591928	0.719914	-0.000632307	0.702226	0.930714
chr1	TP73	chr1_3457808	3457808	-	CG	CGG	-0.0112719	0.756468	-7.1956e-05	0.164542	0.210142	0.000483745	-0.175813	0.198263	-0.000555701	0.433961	0.830819
chr1	TP73	chr1_3457858	3457858	-	CG	CGA	0.006901	0.870534	4.5192e-05	0.120397	0.429726	0.00115195	-0.113496	0.474163	-0.00110675	0.719977	0.936125
chr1	TP73	chr1_3457879	3457879	-	CG	CGG	0.0382492	0.29322	0.000222717	0.0886719	0.495925	0.000375857	-0.0504227	0.709499	-0.00015314	0.452609	0.839834
chr1	TP73	chr1_3457898	3457898	-	CG	CGA	-0.0072823	0.720284	-0.000639907	0.0125057	0.861292	0.00117065	-0.019788	0.790799	-0.00181056	0.923526	0.985129
chr1	TP73	chr1_3458129	3458129	-	CG	CGA	-0.0571959	0.246592	-0.00083561	-0.124699	0.485319	-0.00799964	0.0675035	0.716013	0.00716403	0.396625	0.812811
chr1	TP73	chr1_3458173	3458173	-	CG	CGG	-0.0163217	0.661826	-0.000825631	-0.16771	0.219294	-0.0136171	0.151389	0.285429	0.0127915	0.422884	0.825675
chr1	TP73	chr1_3458211	3458211	-	CG	CGG	-0.0663294	0.204392	-0.00121564	-0.151682	0.415243	-0.00497455	0.0853525	0.659065	0.0037589	0.317637	0.767073
chr1	TP73	chr1_3458220	3458220	-	CG	CGA	-0.0150721	0.676968	-0.00106108	-0.0977059	0.455123	-0.011006	0.0826338	0.543354	0.00994489	0.690152	0.927282
chr1	TP73	chr1_3458770	3458770	+	CG	CGG	-0.0114537	0.160662	-0.00194211	-0.0406539	0.163513	-0.0069247	0.0292002	0.334521	0.00498259	0.141135	0.606283
chr1	TP73	chr1_3458795	3458795	+	CG	CGG	-0.0083322	0.301136	-0.00140798	-0.0420658	0.148506	-0.00687826	0.0337336	0.263929	0.00547028	0.204396	0.675325
chr1	TP73	chr1_3458903	3458903	+	CG	CGA	-0.00720396	0.583155	-0.000691214	0.0242488	0.608615	0.00134513	-0.0314528	0.523353	-0.00203634	0.755449	0.94592
chr1	TP73	chr1_3459133	3459133	-	CG	CGG	-0.000350015	0.988932	-9.64135e-06	-0.0290325	0.748745	-0.004719	0.0286824	0.761037	0.00470936	0.949493	0.990504
chr1	TP73	chr1_3459153	3459153	-	CG	CGT	-0.0304398	0.42469	-0.00344579	0.170922	0.215679	0.0116241	-0.201362	0.161523	-0.0150699	0.34071	0.781682
chr1	TP73	chr1_3459202	3459202	-	CG	CGG	-0.0613793	0.201008	-0.00281374	0.174851	0.313914	0.0186815	-0.23623	0.191886	-0.0214953	0.270046	0.73303
chr1	TP73	chr1_3460578	3460578	+	CG	CGG	0.0301351	0.494906	0.00031056	0.0676052	0.669663	0.000844883	-0.03747	0.820147	-0.000534323	0.720084	0.936162
chr1	TP73	chr1_3460594	3460594	+	CG	CGG	-0.0304335	0.424331	-0.000335161	-0.213559	0.121075	-0.00155943	0.183126	0.20012	0.00122426	0.216076	0.687134
chr1	TP73	chr1_3460622	3460622	+	CG	CGC	0.018629	0.686461	0.000138916	0.0202705	0.902649	8.65184e-05	-0.00164159	0.992404	5.23978e-05	0.913884	0.982992
chr1	TP73	chr1_3460637	3460637	+	CG	CGG	0.0138616	0.724616	0.000212498	-0.00906299	0.94888	-6.8089e-05	0.0229246	0.876147	0.000280587	0.937659	0.988177
chr1	TP73	chr1_3460661	3460661	+	CG	CGG	-0.0373362	0.381847	-0.00086565	-0.0793677	0.604206	-0.000979589	0.0420315	0.791762	0.000113939	0.592613	0.897647
chr1	TP73	chr1_3461141	3461141	-	CG	CGT	-0.00969292	0.823677	-0.000192555	0.0218274	0.888286	0.00120255	-0.0315203	0.8455	-0.00139511	0.965914	0.993766
chr1	TP73	chr1_3461188	3461188	-	CG	CGA	0.0285166	0.597265	0.000300151	0.0251661	0.895493	0.000429217	0.00335047	0.9866	-0.000129066	0.860757	0.97199
chr1	TP73	chr1_3463991	3463991	+	CG	CGT	-0.00577358	0.199353	-0.000993315	-0.0280709	0.0819764	-0.00479835	0.0222973	0.182437	0.00380503	0.0967405	0.539329
chr1	TP73	chr1_3464030	3464030	+	CG	CGG	-0.00271062	0.574109	-0.000468286	-0.00635884	0.713395	-0.00106097	0.00364822	0.839452	0.000592685	0.79561	0.956215
chr1	TP73	chr1_3464037	3464037	+	CG	CGT	-0.00315721	0.479252	-0.000544412	-0.0226711	0.162947	-0.0038865	0.0195139	0.247086	0.00334209	0.290606	0.748638
chr1	TP73	chr1_3464048	3464048	+	CG	CGG	-0.00198855	0.647346	-0.000337041	-0.0162534	0.301232	-0.0026709	0.0142648	0.382549	0.00233386	0.523765	0.869994
chr1	TP73	chr1_3464056	3464056	+	CG	CGG	-0.00491486	0.231477	-0.000830538	-0.0151874	0.30473	-0.00241766	0.0102725	0.503575	0.00158712	0.285805	0.745106
chr1	TP73	chr1_3464091	3464091	+	CG	CGG	-0.00502705	0.267376	-0.000851722	-0.00981058	0.550203	-0.0016887	0.00478353	0.779095	0.000836977	0.448073	0.837941
chr1	TP73	chr1_3464312	3464312	+	CG	CGC	-0.00978191	0.133904	-0.000829671	-0.00511938	0.827857	-0.000393522	-0.00466253	0.848905	-0.000436149	0.314365	0.764926
chr1	TP73	chr1_3464319	3464319	+	CG	CGT	0.00213984	0.722329	0.000189705	-0.0206692	0.337285	-0.00158654	0.022809	0.309296	0.00177624	0.59248	0.897598
chr1	TP73	chr1_3464327	3464327	+	CG	CGG	0.00128972	0.849094	0.000105909	-0.0510302	0.0482683	-0.0037706	0.05232	0.0508244	0.00387651	0.137745	0.601707
chr1	TP73	chr1_3464333	3464333	+	CG	CGG	-0.00913038	0.23367	-0.000987886	0.029799	0.290898	0.00354745	-0.0389294	0.185056	-0.00453533	0.286559	0.745817
chr1	TP73	chr1_3464353	3464353	+	CG	CGG	-0.00990613	0.0755717	-0.00161257	-0.0159144	0.430379	-0.00266012	0.00600832	0.774081	0.00104755	0.149081	0.616056
chr1	TP73	chr1_3464360	3464360	+	CG	CGC	-0.0105039	0.0579688	-0.00117932	-0.0328819	0.103992	-0.00355291	0.022378	0.284269	0.00237359	0.0447222	0.418976
chr1	TP73	chr1_3464394	3464394	+	CG	CGG	-0.00339414	0.608144	-0.000402706	0.0262374	0.287935	0.00312473	-0.0296315	0.247933	-0.00352743	0.500065	0.860205
chr1	TP73	chr1_3464720	3464720	-	CG	CGT	-0.15041	0.00348148	-0.0178513	0.0407857	0.81601	0.00101152	-0.191196	0.297168	-0.0188629	0.0132233	0.274343
chr1	TP73	chr1_3464801	3464801	-	CG	CGC	-0.0663811	0.12314	-0.00464115	-0.304872	0.0426346	-0.0419118	0.238491	0.125892	0.0372707	0.0403612	0.40375
chr1	TP73	chr1_3464803	3464803	-	CG	CGC	-0.0529775	0.454425	-0.00737944	-0.27299	0.274792	-0.0297999	0.220012	0.397458	0.0224204	0.413538	0.821187
chr1	TP73	chr1_3465123	3465123	-	CG	CGG	-0.0259242	0.0784656	-0.00437074	0.0168683	0.780703	0.00270437	-0.0427925	0.493803	-0.00707511	0.207532	0.678639
chr1	TP73	chr1_3465235	3465235	-	CG	CGC	-0.0412422	0.254686	-0.00239061	0.0536029	0.677476	0.00205424	-0.0948451	0.480091	-0.00444485	0.479461	0.852195
chr1	TP73	chr1_3465260	3465260	-	CG	CGT	-0.0103445	0.35203	-0.00176392	0.0289508	0.470985	0.00492532	-0.0392952	0.347422	-0.00668924	0.502587	0.861398
chr1	TP73	chr1_3466392	3466392	+	CG	CGT	0.00276719	0.963698	3.84802e-05	-0.154545	0.498543	-0.00232409	0.157312	0.506596	0.00236257	0.792937	0.95529
chr1	TP73	chr1_3466452	3466452	+	CG	CGG	-0.0923411	0.0175752	-0.00378548	-0.00433603	0.975662	-0.00128227	-0.0880051	0.551215	-0.00250321	0.0587128	0.45931
chr1	TP73	chr1_3467431	3467431	+	CG	CGT	-0.0227979	0.0416342	-0.00369895	0.00615001	0.886114	0.000981578	-0.0289479	0.515325	-0.00468052	0.124308	0.584214
chr1	TP73	chr1_3467462	3467462	+	CG	CGG	-0.114361	0.00393093	-0.00383895	0.193295	0.169666	0.00204867	-0.307656	0.0372041	-0.00588762	0.00680313	0.214751
chr1	TP73	chr1_3467492	3467492	+	CG	CGC	-0.0472869	0.204582	-0.00106477	0.16891	0.205368	0.000775906	-0.216196	0.120478	-0.00184068	0.204743	0.675527
chr1	TP73	chr1_3467518	3467518	+	CG	CGA	-0.0227998	0.296198	-0.00222456	-0.111911	0.168068	-0.00518847	0.0891108	0.288999	0.00296391	0.220812	0.691109
chr1	TP73	chr1_3467530	3467530	+	CG	CGG	-0.00834974	0.774365	-0.000448244	0.168283	0.122038	0.00801438	-0.176633	0.118056	-0.00846262	0.289059	0.747516
chr1	TP73	chr1_3467569	3467569	+	CG	CGG	0.00354651	0.903868	0.000115199	0.20412	0.0631102	0.00390027	-0.200573	0.0782635	-0.00378507	0.17337	0.643239
chr1	TP73	chr1_3467843	3467843	-	CG	CGC	-0.0108935	0.00411267	-0.00142222	-0.0132999	0.305831	-0.00175647	0.00240641	0.858383	0.000334242	0.0096737	0.243236
chr1	TP73	chr1_3467901	3467901	-	CG	CGT	-0.00451094	0.220643	-0.000708173	0.00695072	0.612779	0.00102381	-0.0114617	0.421782	-0.00173198	0.418196	0.823351
chr1	TP73	chr1_3467961	3467961	-	CG	CGA	-0.00795502	0.0211983	-0.000990076	0.00552351	0.656423	0.000633024	-0.0134785	0.297681	-0.0016231	0.0637565	0.471578
chr1	TP73	chr1_3467979	3467979	-	CG	CGT	-0.00679435	0.0499153	-0.00116717	-0.00936869	0.404655	-0.00162043	0.00257434	0.826651	0.00045326	0.10282	0.549427
chr1	TP73	chr1_3469724	3469724	+	CG	CGC	-0.0101879	0.267929	-0.00170196	-0.0078687	0.816527	-0.00132002	-0.0023192	0.947475	-0.000381945	0.523628	0.86992
chr1	TP73	chr1_3469791	3469791	+	CG	CGG	-0.00963782	0.713856	-0.00105303	0.0718864	0.465072	0.00425504	-0.0815242	0.424771	-0.00530807	0.716822	0.935096
chr1	TP73	chr1_3469795	3469795	+	CG	CGA	-0.0164603	0.365485	-0.00205652	0.0700619	0.301258	0.00938815	-0.0865222	0.219435	-0.0114447	0.393521	0.811093
chr1	TP73	chr1_3469799	3469799	+	CG	CGG	0.000432884	0.991681	-3.37998e-05	0.0976771	0.51904	0.00391281	-0.0972442	0.536782	-0.00394661	0.810762	0.960335
chr1	TP73	chr1_3470264	3470264	-	CG	CGT	-0.0301247	0.346413	-0.00503506	-0.119595	0.367835	-0.00748859	0.08947	0.512654	0.00245353	0.418873	0.823787
chr1	TP73	chr1_3470321	3470321	-	CG	CGC	-0.0414175	0.0808432	-0.00649187	0.0458525	0.636867	0.00602069	-0.0872701	0.384544	-0.0125126	0.199279	0.669648
chr1	TP73	chr1_3471536	3471536	-	CG	CGC	0.00106247	0.937096	0.000163143	0.0310351	0.540678	0.00210036	-0.0299726	0.5688	-0.00193722	0.824566	0.963787
chr1	TP73	chr1_3471580	3471580	-	CG	CGG	0.00813244	0.420917	0.00100964	0.04833	0.181053	0.00629067	-0.0401975	0.284177	-0.00528104	0.293076	0.750358
chr1	TP73	chr1_3471591	3471591	-	CG	CGG	0.0015815	0.889436	0.000174936	0.0331752	0.425038	0.00310088	-0.0315937	0.46466	-0.00292595	0.717709	0.935536
chr1	TP73	chr1_3472026	3472026	+	CG	CGG	-0.00730585	0.312126	-0.00102066	0.00408495	0.876768	0.000227119	-0.0113908	0.67749	-0.00124778	0.59202	0.897434
chr1	TP73	chr1_3472036	3472036	+	CG	CGA	-0.00964253	0.238163	-0.00127471	-0.00805367	0.784481	-0.000994421	-0.00158886	0.958611	-0.000280284	0.476791	0.851254
chr1	TP73	chr1_3472058	3472058	+	CG	CGC	-0.0100051	0.228055	-0.00108962	-0.0178129	0.554936	-0.00166312	0.00780776	0.803166	0.000573498	0.402169	0.815443
chr1	TP73	chr1_3472061	3472061	+	CG	CGT	-0.00555715	0.424051	-0.000851673	-0.00480892	0.849843	-0.000762947	-0.000748231	0.97738	-8.87261e-05	0.710967	0.93338
chr1	TP73	chr1_3472076	3472076	+	CG	CGG	-0.0154874	0.0825628	-0.00105697	-0.0459062	0.151987	-0.00260799	0.0304188	0.35935	0.00155102	0.0796365	0.50689
chr1	TP73	chr1_3472100	3472100	+	CG	CGG	-0.00393866	0.566461	-0.000531443	0.0151086	0.53465	0.00150592	-0.0190473	0.452643	-0.00203736	0.700445	0.930227
chr1	TP73	chr1_3472126	3472126	+	CG	CGG	-0.00629906	0.449865	-0.000906503	-0.00623287	0.835615	-0.000851452	-6.61808e-05	0.99831	-5.5051e-05	0.733031	0.939876
chr1	TP73	chr1_3472142	3472142	+	CG	CGA	-0.00639179	0.202326	-0.00110556	-0.00296431	0.868759	-0.00052271	-0.00342748	0.854298	-0.000582847	0.434283	0.830933
chr1	TP73	chr1_3473115	3473115	-	CG	CGC	-0.00468405	0.383887	-0.000351465	-0.00697762	0.723299	-0.000414492	0.00229357	0.910765	6.30263e-05	0.639225	0.912484
chr1	TP73	chr1_3473137	3473137	-	CG	CGC	-0.000399577	0.92792	-2.64793e-05	0.0206989	0.216789	0.000854186	-0.0210985	0.224602	-0.000880665	0.461524	0.844087
chr1	TP73	chr1_3473170	3473170	-	CG	CGG	-0.00279762	0.465122	-0.000235814	0.0104417	0.458626	0.000744782	-0.0132393	0.366123	-0.000980596	0.584553	0.894901
chr1	TP73	chr1_3473187	3473187	-	CG	CGG	-0.00553903	0.22684	-0.00045564	0.0207745	0.225499	0.00132442	-0.0263136	0.139993	-0.00178006	0.236751	0.705552
chr1	TP73	chr1_3473203	3473203	-	CG	CGT	-0.00209608	0.67639	-0.000258275	0.0172254	0.343014	0.00179071	-0.0193215	0.306787	-0.00204898	0.58522	0.89515
chr1	TP73	chr1_3478193	3478193	+	CG	CGG	0.0203643	0.247572	0.00250989	-0.0942771	0.119477	-0.012372	0.114641	0.0707531	0.0148819	0.155348	0.623576
chr1	TP73	chr1_3478210	3478210	+	CG	CGT	-0.00879557	0.508617	-0.00110237	-0.0195279	0.641257	-0.00330039	0.0107323	0.807552	0.00219802	0.720407	0.93624
chr1	TP73	chr1_3478216	3478216	+	CG	CGC	-0.0420226	0.330014	-0.0011841	-0.184745	0.207189	-0.012342	0.142722	0.349925	0.0111579	0.280836	0.741655
chr1	TP73	chr1_3478220	3478220	+	CG	CGC	-0.107768	0.0032416	-0.00490217	-0.112571	0.353493	-0.0068932	0.00480297	0.969672	0.00199103	0.00850041	0.233096
chr1	TP73	chr1_3478262	3478262	+	CG	CGC	-0.0253303	0.165004	-0.00421801	-0.147423	0.024743	-0.0235203	0.122093	0.0721425	0.0193023	0.0313226	0.369656
chr1	TP73	chr1_3478285	3478285	+	CG	CGG	-0.019917	0.219999	-0.0033563	-0.0549289	0.315301	-0.00803098	0.0350119	0.539475	0.00467468	0.284177	0.74392
chr1	TP73	chr1_3478298	3478298	+	CG	CGG	0.0132898	0.782791	8.6095e-05	0.0628316	0.701664	0.000867743	-0.0495418	0.772481	-0.000781648	0.893757	0.979141
chr1	TP73	chr1_3478307	3478307	+	CG	CGG	-0.012498	0.365838	-0.00184063	-0.0743343	0.120191	-0.0122657	0.0618363	0.214107	0.010425	0.198407	0.66856
chr1	TP73	chr1_3479360	3479360	+	CG	CGA	-0.00463809	0.419679	-0.000528223	-0.0264538	0.213084	-0.0026856	0.0218157	0.321818	0.00215737	0.328178	0.773555
chr1	TP73	chr1_3479369	3479369	+	CG	CGC	0.000435762	0.948988	1.85894e-05	0.0040697	0.86789	0.000115827	-0.00363394	0.886488	-9.72375e-05	0.984033	0.99699
chr1	TP73	chr1_3479374	3479374	+	CG	CGT	-0.00449203	0.473607	-0.000311843	0.0200245	0.375203	0.00128329	-0.0245166	0.297215	-0.00159513	0.524213	0.870066
chr1	TP73	chr1_3479421	3479421	+	CG	CGG	-0.00837849	0.105852	-0.000875606	-0.0123651	0.51134	-0.00136443	0.00398662	0.83829	0.000488821	0.21508	0.686351
chr1	TP73	chr1_3484413	3484413	-	CG	CGA	-0.030039	0.464529	-0.00179657	-0.0771427	0.615298	-0.00459099	0.0471037	0.767269	0.00279442	0.670016	0.921987
chr1	TP73	chr1_3490799	3490799	+	CG	CGC	-0.0402595	0.204395	-0.00242042	0.0307438	0.787965	0.00189558	-0.0710033	0.550692	-0.00431599	0.43035	0.829312
chr1	TP73	chr1_3490817	3490817	+	CG	CGA	0.00974177	0.54322	0.00116084	-0.218317	0.00262662	-0.0220339	0.228059	0.00225529	0.0231947	0.00892243	0.237339
chr1	TP73	chr1_3490827	3490827	+	CG	CGA	-0.0166621	0.548768	-0.00117086	0.155437	0.127262	0.0149075	-0.172099	0.104711	-0.0160783	0.262418	0.727042
chr1	TP73	chr1_3490868	3490868	+	CG	CGA	0.005433	0.812031	0.000413478	-0.00144911	0.986209	7.81814e-05	0.00688211	0.937019	0.000335296	0.971848	0.994728
chr1	TP73	chr1_3490874	3490874	+	CG	CGT	-0.0161734	0.585847	-0.000940825	-0.044443	0.689216	-0.00310707	0.0282696	0.806222	0.00216625	0.79245	0.955175
chr1	TP73	chr1_3494166	3494166	+	CG	CGG	-0.00687198	0.526926	-0.000995219	-0.079616	0.0598301	-0.0128027	0.072744	0.0958423	0.0118075	0.135121	0.598104
chr1	TP73	chr1_3494171	3494171	+	CG	CGT	-0.00970693	0.450443	-0.00147679	0.0564717	0.245229	0.00914615	-0.0661787	0.189728	-0.0106229	0.386668	0.807398
chr1	TP73	chr1_3494179	3494179	+	CG	CGG	-0.00274978	0.773525	-0.000443685	-0.0217481	0.516542	-0.00369822	0.0189984	0.586554	0.00325454	0.775443	0.950823
chr1	TP73	chr1_3494221	3494221	+	CG	CGG	0.00330439	0.785059	0.000549506	0.0153756	0.717728	0.00259796	-0.0120712	0.785362	-0.00204845	0.901379	0.980916
chr1	TP73	chr1_3494234	3494234	+	CG	CGT	-0.0145452	0.119341	-0.00232775	0.0381796	0.275898	0.0064874	-0.0527248	0.148115	-0.00881515	0.16971	0.639406
chr1	TP73	chr1_3494280	3494280	+	CG	CGC	0.0210124	0.527771	0.000673864	0.0455462	0.702352	0.000245382	-0.0245339	0.843138	0.000428482	0.758708	0.94662
chr1	TP73	chr1_3494762	3494762	+	CG	CGA	0.00188013	0.910592	0.000318372	-0.0141724	0.820546	-0.00216575	0.0160526	0.804448	0.00248412	0.968529	0.994241
chr1	TP73	chr1_3494782	3494782	+	CG	CGT	-0.0180119	0.270263	-0.00309316	0.105118	0.0987939	0.0161054	-0.12313	0.0624799	-0.0191985	0.144578	0.610837
chr1	TP73	chr1_3494787	3494787	+	CG	CGG	-0.0216539	0.264585	-0.00366611	0.050872	0.483672	0.00474947	-0.0725259	0.336501	-0.00841558	0.424096	0.826246
chr1	TP73	chr1_3494827	3494827	+	CG	CGC	-0.00588931	0.812064	-0.000948543	0.167721	0.0659384	0.00746741	-0.173611	0.0670763	-0.00841595	0.177775	0.648687
chr1	TP73	chr1_3494828	3494828	-	CG	CGG	0.00673478	0.368197	0.000971279	0.0341985	0.210986	0.00327673	-0.0274637	0.332728	-0.00230545	0.301489	0.755985
chr1	TP73	chr1_3494829	3494829	+	CG	CGT	0.00915222	0.654273	0.00132779	0.121008	0.136724	0.00868576	-0.111856	0.182565	-0.00735797	0.291601	0.749289
chr1	TP73	chr1_3494830	3494830	-	CG	CGC	0.00623942	0.316382	0.000940342	0.0221398	0.337905	0.00245969	-0.0159004	0.506588	-0.00151935	0.37774	0.80212
chr1	TP73	chr1_3494847	3494847	+	CG	CGG	-0.00520316	0.836805	-0.00098613	0.186701	0.0490211	0.00892566	-0.191904	0.0512656	-0.00991179	0.139347	0.604072
chr1	TP73	chr1_3494848	3494848	-	CG	CGC	0.00565887	0.321137	0.000825088	0.0419159	0.0385963	0.00469965	-0.036257	0.0845563	-0.00387456	0.071991	0.49036
chr1	TP73	chr1_3494850	3494850	+	CG	CGC	0.0113378	0.813725	0.000789494	0.00620246	0.971762	1.67791e-05	0.00513537	0.977506	0.000772714	0.971742	0.994698
chr1	TP73	chr1_3494851	3494851	-	CG	CGC	0.00335418	0.717974	0.000470826	0.0302032	0.382352	0.00245706	-0.0268491	0.454053	-0.00198624	0.635013	0.911307
chr1	TP73	chr1_3494881	3494881	+	CG	CGG	-0.0129324	0.585353	-0.0020871	0.055433	0.519925	0.00588994	-0.0683654	0.445561	-0.00797704	0.701891	0.930614
chr1	TP73	chr1_3494882	3494882	-	CG	CGT	0.00517368	0.397107	0.00083251	0.0348978	0.127504	0.00375907	-0.0297241	0.209745	-0.00292656	0.214903	0.686154
chr1	TP73	chr1_3494893	3494893	+	CG	CGG	-0.0120681	0.513221	-0.00207428	0.0535877	0.428791	0.00603976	-0.0656558	0.351203	-0.00811404	0.592744	0.897647
chr1	TP73	chr1_3494894	3494894	-	CG	CGA	0.0029144	0.557793	0.000489625	0.0238803	0.196823	0.00352928	-0.0209659	0.274261	-0.00303965	0.3611	0.793885
chr1	TP73	chr1_3494949	3494949	-	CG	CGT	-0.000609912	0.905391	-0.000102544	0.00495231	0.785541	0.000857209	-0.00556222	0.7692	-0.000959753	0.956839	0.991938
chr1	TP73	chr1_3497974	3497974	-	CG	CGG	0.00809806	0.112403	0.001336	0.00892086	0.622587	0.00134323	-0.000822799	0.965176	-7.23404e-06	0.248086	0.715093
chr1	TP73	chr1_3497978	3497978	-	CG	CGT	0.00381384	0.400626	0.000614977	0.0149532	0.355208	0.00257078	-0.0111393	0.507639	-0.00195581	0.454613	0.840714
chr1	TP73	chr1_3497980	3497980	-	CG	CGC	0.00600282	0.171791	0.00101802	0.0227633	0.154054	0.00357975	-0.0167605	0.310963	-0.00256174	0.14137	0.606527
chr1	TP73	chr1_3498014	3498014	-	CG	CGG	0.00413129	0.409995	0.00063726	-0.00290431	0.871779	-0.000398891	0.0070356	0.70718	0.00103615	0.702132	0.930662
chr1	TP73	chr1_3498066	3498066	-	CG	CGG	0.00245426	0.638683	0.000404804	0.0162634	0.388847	0.00276712	-0.0138091	0.481436	-0.00236232	0.613983	0.904667
chr1	TP73	chr1_3498078	3498078	-	CG	CGG	-0.00070536	0.869667	-0.000104567	-0.00987954	0.526567	-0.0016077	0.00917418	0.571606	0.00150313	0.805216	0.958874
chr1	TP73	chr1_3498102	3498102	-	CG	CGG	-0.00210207	0.638921	-0.000338133	0.0169982	0.289715	0.00283734	-0.0191003	0.253408	-0.00317547	0.512084	0.864991
chr1	TP73	chr1_3508546	3508546	+	CG	CGG	-0.00218539	0.590251	-0.000248072	-0.0313474	0.0360339	-0.00342135	0.029162	0.0598648	0.00317328	0.0941013	0.534487
chr1	TP73	chr1_3508553	3508553	+	CG	CGG	0.00255258	0.429208	0.000184085	0.00169797	0.883185	1.1589e-05	0.00085461	0.943341	0.000172496	0.721333	0.936567
chr1	TP73	chr1_3508560	3508560	+	CG	CGG	-0.00652826	0.251156	-0.000446338	-0.00952941	0.634195	-0.000704934	0.00300115	0.885535	0.000258596	0.458517	0.84257
chr1	TP73	chr1_3508571	3508571	+	CG	CGA	-0.00167727	0.700971	-9.87559e-05	0.00199221	0.902135	5.70709e-05	-0.00366948	0.827307	-0.000155827	0.922069	0.98492
chr1	TP73	chr1_3508724	3508724	+	CG	CGG	-0.00103891	0.909351	-0.000119896	-0.0321877	0.403174	-0.00301889	0.0311488	0.432057	0.00289899	0.694775	0.928533
chr1	TP73	chr1_3508745	3508745	+	CG	CGG	0.0129555	0.276995	0.00103883	0.0549099	0.214602	0.00387366	-0.0419544	0.35981	-0.00283483	0.252849	0.719239
chr1	TP73	chr1_3508769	3508769	+	CG	CGG	0.0246055	0.212686	0.00113327	0.0996592	0.171622	0.00174475	-0.0750536	0.319971	-0.000611481	0.17854	0.64961
chr1	TP73	chr1_3508772	3508772	+	CG	CGT	0.000290432	0.972218	1.71517e-05	0.00366439	0.904279	0.000177744	-0.00337395	0.915147	-0.000160592	0.992082	0.998523
chr1	TP73	chr1_3508884	3508884	+	CG	CGC	0.000475211	0.946799	4.62019e-05	-0.004814	0.849721	-0.000622888	0.00528921	0.841506	0.00066909	0.979994	0.996194
chr1	TP73	chr1_3508915	3508915	+	CG	CGT	-0.0131433	0.000262225	-0.00193071	-0.0240633	0.0650035	-0.00292721	0.01092	0.414758	0.0009965	0.000276162	0.0532558
chr1	TP73	chr1_3508920	3508920	+	CG	CGG	0.00150902	0.836446	0.000115976	-0.00328871	0.901149	-0.000100533	0.00479773	0.861671	0.000216509	0.971452	0.99464
chr1	TP73	chr1_3508950	3508950	+	CG	CGC	-0.0157835	0.0130451	-0.000732905	0.0176637	0.448423	0.000637354	-0.0334471	0.168563	-0.00137026	0.035516	0.386352
chr1	TP73	chr1_3509019	3509019	+	CG	CGT	0.00354529	0.53762	0.000405707	-0.0167657	0.429523	-0.00152007	0.020311	0.357168	0.00192577	0.607511	0.902529
chr1	TP73	chr1_3509095	3509095	+	CG	CGC	0.0353711	0.232611	0.00198075	0.0997874	0.349654	0.00375601	-0.0644162	0.560844	-0.00177526	0.313556	0.764311
chr1	TP73	chr1_3509110	3509110	+	CG	CGA	0.0315559	0.405604	0.000830439	0.0299185	0.827404	0.000237792	0.00163738	0.990842	0.000592647	0.688121	0.926813
chr1	TP73	chr1_3509125	3509125	+	CG	CGG	-0.0079462	0.737461	-0.000408958	0.133655	0.105997	0.00605135	-0.141601	0.100896	-0.00646031	0.255468	0.721524
chr1	TP73	chr1_3509200	3509200	+	CG	CGC	0.0137108	0.224992	0.00184096	0.0121214	0.801316	0.00163634	0.00158939	0.974413	0.000204619	0.461136	0.843924
chr1	TP73	chr1_3509202	3509202	+	CG	CGC	0.0348101	0.227445	0.00185631	0.0795069	0.436427	0.00227244	-0.0446969	0.673896	-0.000416123	0.353402	0.789098
chr1	TP73	chr1_3509274	3509274	+	CG	CGC	-3.13229e-05	0.999555	-4.0618e-05	-0.111885	0.579438	-0.00220072	0.111854	0.594375	0.0021601	0.85667	0.971088
chr1	TP73	chr1_3509408	3509408	+	CG	CGA	-0.0110522	0.463325	-0.0018355	-0.191141	0.00245281	-0.0278704	0.180089	0.00543585	0.0260349	0.00720628	0.219252
chr1	TP73	chr1_3511364	3511364	+	CG	CGG	0.0374132	0.301617	0.00172154	-0.287633	0.0311877	-0.0208884	0.325046	0.0195443	0.0226099	0.0596383	0.460969
chr1	TP73	chr1_3511374	3511374	+	CG	CGT	-0.0154576	0.617221	-0.00103897	-0.0752798	0.488293	-0.00259762	0.0598221	0.596979	0.00155865	0.69142	0.927654
chr1	TP73	chr1_3511385	3511385	+	CG	CGG	0.0216827	0.531533	0.00142547	-0.0134913	0.911783	-0.00155286	0.035174	0.7817	0.00297832	0.816163	0.961648
chr1	TP73	chr1_3511469	3511469	+	CG	CGG	0.00353592	0.939446	6.60587e-05	0.237824	0.170083	0.0139605	-0.234288	0.192726	-0.0138944	0.385143	0.806644
chr1	TP73	chr1_3511474	3511474	+	CG	CGG	0.0284396	0.520195	0.000518706	0.0563078	0.729134	0.000861341	-0.0278682	0.868898	-0.000342636	0.762773	0.947855
chr1	TP73	chr1_3511495	3511495	+	CG	CGG	-0.0020482	0.939373	-0.000169032	0.069899	0.469894	0.00536706	-0.0719472	0.474737	-0.0055361	0.766856	0.948715
chr1	TP73	chr1_3512697	3512697	+	CG	CGG	0.00474859	0.541893	0.000431973	0.0305995	0.29683	0.00141875	-0.0258509	0.394826	-0.000986779	0.475862	0.8508
chr1	TP73	chr1_3512719	3512719	+	CG	CGG	0.00216386	0.676239	0.000200773	0.0125877	0.492548	0.00111162	-0.0104238	0.585155	-0.000910852	0.721492	0.936613
chr1	TP73	chr1_3512777	3512777	+	CG	CGG	0.00262988	0.715596	9.80373e-05	0.0223176	0.382265	0.000861532	-0.0196877	0.459065	-0.000763494	0.635983	0.911597
chr1	TP73	chr1_3512784	3512784	+	CG	CGG	-1.50276e-05	0.998762	-5.66319e-07	-0.0148629	0.667851	-0.000398862	0.0148479	0.680452	0.000398295	0.911451	0.98244
chr1	TP73	chr1_3512831	3512831	+	CG	CGG	0.00050018	0.938252	1.88278e-05	-0.0390757	0.156643	-0.00132128	0.0395759	0.163394	0.00134011	0.360446	0.793431
chr1	TP73	chr1_3513754	3513754	-	CG	CGT	-0.013856	0.629624	-0.00190048	0.257727	0.0193871	0.0358365	-0.271583	0.0176115	-0.0377369	0.0575612	0.455741
chr1	TP73	chr1_3513786	3513786	-	CG	CGA	0.0157804	0.743807	0.000869429	0.102644	0.58084	0.00606138	-0.0868638	0.651696	-0.00519195	0.810017	0.960188
chr1	TP73	chr1_3513796	3513796	-	CG	CGA	-0.00839185	0.862746	-0.000994073	-0.0708547	0.693375	-0.00581544	0.0624628	0.737759	0.00482137	0.909951	0.982308
chr1	TP73	chr1_3515345	3515345	+	CG	CGG	0.00217933	0.952418	9.6404e-05	-4.3858e-05	0.999731	-9.50133e-06	0.00222319	0.986903	0.000105905	0.998207	0.999642
chr1	TP73	chr1_3515383	3515383	+	CG	CGG	-0.0366732	0.143748	-0.00257408	0.0442128	0.625955	0.00229734	-0.080886	0.391825	-0.00487142	0.305974	0.759031
chr1	TP73	chr1_3515447	3515447	+	CG	CGC	-0.00877346	0.553684	-0.00134057	-0.0703334	0.190509	-0.0112582	0.06156	0.269785	0.00991763	0.352359	0.788609
chr1	TP73	chr1_3515449	3515449	+	CG	CGG	0.0106472	0.234884	0.0018298	-0.0569493	0.0868309	-0.00965806	0.0675966	0.0510748	0.0114879	0.118176	0.573561
chr1	TP73	chr1_3515476	3515476	+	CG	CGG	-0.0133535	0.321324	-0.00183691	0.0155266	0.761611	0.00221796	-0.0288801	0.58632	-0.00405487	0.585806	0.895337
chr1	TP73	chr1_3515480	3515480	+	CG	CGG	-0.0348468	0.110653	-0.00346214	-0.0354011	0.651006	-0.00316079	0.000554317	0.994562	-0.000301351	0.249656	0.716449
chr1	TP73	chr1_3515920	3515920	+	CG	CGG	-0.00597944	0.0896619	-0.000681712	0.00880494	0.48795	0.000892049	-0.0147844	0.263964	-0.00157376	0.188208	0.65838
chr1	TP73	chr1_3515950	3515950	+	CG	CGC	-0.00566931	0.0636549	-0.000599483	0.002209	0.842466	0.000199308	-0.00787831	0.495644	-0.000798791	0.174734	0.64488
chr1	TP73	chr1_3515951	3515951	-	CG	CGA	-0.0101163	0.0936974	-0.00104004	-0.00684934	0.748055	-0.000580042	-0.00326694	0.882964	-0.000460001	0.229899	0.699822
chr1	TP73	chr1_3515956	3515956	+	CG	CGG	-0.00333296	0.314773	-0.000462593	-0.00669144	0.57601	-0.000806709	0.00335848	0.787059	0.000344116	0.511884	0.864872
chr1	TP73	chr1_3515957	3515957	-	CG	CGA	0.00607409	0.293585	0.000828405	0.0214711	0.304048	0.00232732	-0.015397	0.477656	-0.00149891	0.336314	0.779223
chr1	TP73	chr1_3516052	3516052	-	CG	CGA	-0.00456963	0.475349	-0.000693525	-0.0132717	0.560242	-0.0017633	0.00870208	0.713547	0.00106978	0.650672	0.915776
chr1	TP73	chr1_3516471	3516471	+	CG	CGA	0.0107337	0.469848	0.00179059	0.0204005	0.731435	0.00288409	-0.00966681	0.874844	-0.00109351	0.721922	0.936698
chr1	TP73	chr1_3516508	3516508	+	CG	CGG	0.0151074	0.148199	0.00248809	0.00679808	0.857785	0.00095257	0.00830931	0.833064	0.00153552	0.342859	0.782728
chr1	TP73	chr1_3516530	3516530	+	CG	CGT	0.0490219	2.65145e-06	0.00793948	0.0525456	0.124967	0.00775604	-0.00352369	0.92065	0.000183433	6.03071e-06	0.00617112
chr1	TP73	chr1_3516533	3516533	+	CG	CGC	0.0286076	0.0184223	0.00446941	-0.0226969	0.648276	-0.00268838	0.0513045	0.318354	0.00715779	0.0580558	0.457418
chr1	TP73	chr1_3516559	3516559	+	CG	CGA	0.0159285	0.268364	0.0023081	-0.0819949	0.165597	-0.00707759	0.0979233	0.10928	0.00938569	0.215097	0.686351
chr1	TP73	chr1_3516570	3516570	+	CG	CGA	0.0198556	0.0527303	0.00325185	0.0348282	0.354034	0.0052888	-0.0149726	0.700404	-0.00203695	0.0984074	0.541716
chr1	TP73	chr1_3517834	3517834	+	CG	CGA	-0.00472749	0.294472	-0.000750458	0.0199409	0.226059	0.00280543	-0.0246684	0.150518	-0.00355589	0.281762	0.742059
chr1	TP73	chr1_3517845	3517845	+	CG	CGG	-0.00921218	0.167288	-0.000955781	-0.00178896	0.939474	-0.000172562	-0.00742321	0.762282	-0.00078322	0.381036	0.804149
chr1	TP73	chr1_3517875	3517875	+	CG	CGC	-0.00498532	0.258633	-0.000475148	-0.00151108	0.924788	-0.000140585	-0.00347424	0.834609	-0.000334563	0.523235	0.869813
chr1	TP73	chr1_3517903	3517903	+	CG	CGC	-0.00242994	0.6522	-0.000133896	-0.0218464	0.261768	-0.000901384	0.0194165	0.337129	0.000767488	0.477337	0.851495
chr1	TP73	chr1_3517927	3517927	+	CG	CGC	-0.00210846	0.718022	-0.000167106	0.0188399	0.377566	0.000982092	-0.0209484	0.345364	-0.0011492	0.635094	0.911355
chr1	TP73	chr1_3517935	3517935	+	CG	CGC	-0.0024466	0.686164	-0.000208638	0.00212895	0.921092	9.52993e-05	-0.00457555	0.838033	-0.000303937	0.916764	0.983668
chr1	TP73	chr1_3518469	3518469	+	CG	CGT	0.0394891	0.305941	0.000574555	-0.132236	0.34273	-0.00297824	0.171725	0.23699	0.0035528	0.381009	0.804149
chr1	TP73	chr1_3518497	3518497	+	CG	CGG	-0.00384312	0.734155	-0.000305046	-0.0359078	0.465083	-0.0021991	0.0320647	0.52565	0.00189405	0.714723	0.934458
chr1	TP73	chr1_3518517	3518517	+	CG	CGG	-0.00152065	0.91985	-0.00024267	-0.268296	1.51448e-05	-0.0124493	0.266776	2.99939e-05	0.0122066	7.7117e-05	0.0266048
chr1	TP73	chr1_3518534	3518534	+	CG	CGG	0.0589118	0.0191337	0.00272982	-0.137121	0.11871	-0.00150652	0.196032	0.0336097	0.00423634	0.0207808	0.320186
chr1	TP73	chr1_3518544	3518544	+	CG	CGC	-0.00858498	0.79397	-0.000251774	-0.161663	0.170069	-0.00211996	0.153078	0.211589	0.00186819	0.373854	0.800333
chr1	TP73	chr1_3518551	3518551	+	CG	CGG	-0.0159743	0.730319	-0.000220332	-0.0837286	0.615236	-0.000460483	0.0677542	0.69577	0.000240151	0.828216	0.96477
chr1	TP73	chr1_3519277	3519277	-	CG	CGG	-0.0380658	0.416875	-0.00287632	-0.0214586	0.898482	-0.000162172	-0.0166071	0.924393	-0.00271414	0.711016	0.93338
chr1	TP73	chr1_3519293	3519293	-	CG	CGT	-0.046775	0.242415	-0.0035109	0.152439	0.295625	0.00206553	-0.199214	0.189529	-0.00557643	0.296634	0.752621
chr1	TP73	chr1_3519327	3519327	-	CG	CGG	-0.0254557	0.126571	-0.00386648	-0.138651	0.0316361	-0.0150436	0.113196	0.0882436	0.0111771	0.0307735	0.367405
chr1	TP73	chr1_3519379	3519379	-	CG	CGG	-0.0647591	0.157516	-0.00129468	-0.287607	0.0812848	-0.0027077	0.222848	0.192081	0.00141303	0.0808593	0.509416
chr1	TP73	chr1_3519393	3519393	-	CG	CGT	0.0186306	0.672809	0.00080615	-0.28552	0.074244	-0.00463625	0.304151	0.0678041	0.0054424	0.18564	0.656297
chr1	TP73	chr1_3525088	3525088	-	CG	CGG	-0.00148689	0.782436	-0.000128606	-0.028466	0.197574	-0.00237395	0.0269791	0.236153	0.00224534	0.411552	0.82009
chr1	TP73	chr1_3525093	3525093	-	CG	CGG	0.00450965	0.644321	0.000196969	-0.0701273	0.0526224	-0.00309185	0.074637	0.0473023	0.00328882	0.137275	0.601155
chr1	TP73	chr1_3525196	3525196	-	CG	CGG	-0.0157161	0.0154975	-0.00090704	-0.0574166	0.022071	-0.00376732	0.0417005	0.104863	0.00286028	0.00423064	0.179682
chr1	TP73	chr1_3525198	3525198	-	CG	CGC	-0.00349823	0.775807	-0.000115324	-0.150769	0.00306046	-0.00181408	0.147271	0.00495206	0.00169875	0.0111323	0.256821
chr1	TP73	chr1_3525882	3525882	-	CG	CGC	0.0112073	0.363164	0.00189548	-0.00903672	0.847187	-0.00145644	0.020244	0.677084	0.00335192	0.649923	0.915573
chr1	TP73	chr1_3525893	3525893	-	CG	CGG	-0.00507384	0.516298	-0.000847044	0.00857971	0.784643	0.00136366	-0.0136535	0.67379	-0.00221071	0.782923	0.952665
chr1	TP73	chr1_3525917	3525917	-	CG	CGG	0.00536112	0.679624	0.00087424	0.0362759	0.490339	0.00580297	-0.0309148	0.568836	-0.00492873	0.717199	0.935302
chr1	TP73	chr1_3525927	3525927	-	CG	CGC	-0.00210581	0.85205	-0.000386151	-0.00538838	0.899014	-0.000659694	0.00328257	0.940576	0.000273542	0.974384	0.995312
chr1	TP73	chr1_3525940	3525940	-	CG	CGT	0.00451687	0.751658	0.00072721	0.0760905	0.17875	0.0125468	-0.0715736	0.220705	-0.0118196	0.377958	0.802331
chr1	TP73	chr1_3526553	3526553	+	CG	CGA	0.00526542	0.428916	0.00046426	-0.00139735	0.955877	-0.000116869	0.00666277	0.799108	0.000581129	0.729828	0.938952
chr1	TP73	chr1_3526595	3526595	+	CG	CGG	-0.00913839	0.114704	-0.00147088	0.0240394	0.246047	0.00393234	-0.0331777	0.125283	-0.00540322	0.150977	0.61835
chr1	TP73	chr1_3526634	3526634	+	CG	CGC	-0.00250477	0.793489	-0.000165228	-0.0449837	0.197102	-0.00252633	0.0424789	0.240953	0.0023611	0.416634	0.822403
chr1	TP73	chr1_3526637	3526637	+	CG	CGT	-0.000351386	0.948588	-4.63022e-05	0.0244489	0.202484	0.00302858	-0.0248003	0.21482	-0.00307488	0.441217	0.834264
chr1	TP73	chr1_3526662	3526662	+	CG	CGT	0.00480577	0.359958	0.000603202	-0.0240214	0.211956	-0.00276896	0.0288272	0.150221	0.00337216	0.305652	0.758769
chr1	TP73	chr1_3526673	3526673	+	CG	CGG	-0.0017574	0.793579	-0.000161357	-0.00407927	0.861629	-0.000344008	0.00232187	0.924207	0.000182651	0.951152	0.990791
chr1	TP73	chr1_3527127	3527127	-	CG	CGG	0.0436662	0.0265364	0.0026318	-0.191187	0.00750005	-0.00903733	0.234854	0.00176943	0.0116691	0.00305773	0.158642
chr1	TP73	chr1_3527134	3527134	-	CG	CGT	0.0338648	0.230407	0.0003964	-0.16817	0.0994072	-0.00134908	0.202034	0.0578932	0.00174548	0.129231	0.591013
chr1	TP73	chr1_3527139	3527139	-	CG	CGG	-0.0128114	0.655685	-0.000183311	-0.234086	0.0263048	-0.00427029	0.221274	0.0428613	0.00408698	0.0751157	0.496816
chr1	TP73	chr1_3527174	3527174	-	CG	CGA	0.012425	0.707076	0.000216666	-0.0570206	0.661351	-0.00109749	0.0694456	0.606005	0.00131415	0.848159	0.969293
chr1	TP73	chr1_3530910	3530910	-	CG	CGG	0.00719821	0.346156	0.00121638	0.0259482	0.357733	0.00407252	-0.01875	0.521527	-0.00285615	0.415575	0.822012
chr1	TP73	chr1_3530914	3530914	-	CG	CGC	-0.00232229	0.81145	-0.000374722	0.0249514	0.485844	0.00288954	-0.0272737	0.463454	-0.00326427	0.76224	0.947748
chr1	TP73	chr1_3530964	3530964	-	CG	CGC	0.00965326	0.150212	0.00118481	0.0261	0.287206	0.00231594	-0.0164468	0.517499	-0.00113113	0.199318	0.669724
chr1	TP73	chr1_3531042	3531042	-	CG	CGT	-0.00875559	0.320418	-0.000936728	-0.0274308	0.385441	-0.00258821	0.0186752	0.569525	0.00165148	0.415167	0.821832
chr1	TP73	chr1_3532714	3532714	-	CG	CGG	-0.00112129	0.854331	-4.85568e-05	-0.0213198	0.330139	-0.00115866	0.0201985	0.37515	0.00111011	0.609093	0.903045
chr1	TP73	chr1_3532716	3532716	-	CG	CGC	0.00222583	0.681703	0.000137721	0.0235157	0.233524	0.00150718	-0.0212899	0.299048	-0.00136946	0.447953	0.83791
chr1	TP73	chr1_3532724	3532724	-	CG	CGC	0.00986373	0.219521	0.000454009	0.0186142	0.52885	0.000753314	-0.0087505	0.775315	-0.000299305	0.38169	0.804478
chr1	TP73	chr1_3532732	3532732	-	CG	CGT	0.00150629	0.621822	0.000249938	0.000906983	0.935613	0.000149696	0.000599309	0.959013	0.000100243	0.881502	0.976701
chr1	TP73	chr1_3532814	3532814	-	CG	CGG	-0.003776	0.624408	-0.000255058	-0.0804718	0.0065682	-0.00454473	0.0766958	0.0121765	0.00428967	0.0211773	0.322486
chr1	TP73	chr1_3532818	3532818	-	CG	CGT	-0.00317049	0.574083	-0.000403526	-0.0191464	0.350824	-0.00239903	0.0159759	0.453483	0.00199551	0.548165	0.879135
chr1	TP73	chr1_3533354	3533354	-	CG	CGC	0.00228803	0.684884	0.000212841	0.00698395	0.751863	0.000512148	-0.00469591	0.837116	-0.000299307	0.873358	0.975164
chr1	TP73	chr1_3533359	3533359	-	CG	CGC	0.00245791	0.569321	0.000198426	-0.00905094	0.565753	-0.000642312	0.0115088	0.482537	0.000840739	0.722602	0.936952
chr1	TP73	chr1_3533369	3533369	-	CG	CGT	-0.000671966	0.848288	-6.73785e-05	-0.000910297	0.94436	-8.12479e-05	0.000238332	0.985955	1.38694e-05	0.979194	0.996111
chr1	TP73	chr1_3533378	3533378	-	CG	CGG	0.00109521	0.767608	8.02053e-05	0.00269883	0.840262	0.000219976	-0.00160362	0.908316	-0.00013977	0.937062	0.988097
chr1	TP73	chr1_3533392	3533392	-	CG	CGG	0.00058014	0.887684	4.73345e-05	-0.0151114	0.324569	-0.00129063	0.0156916	0.32433	0.00133797	0.60774	0.902561
chr1	TP73	chr1_3534546	3534546	+	CG	CGG	-0.000608699	0.967365	-0.000105334	-0.0275655	0.678859	-0.00290727	0.0269568	0.693309	0.00280194	0.915045	0.983198
chr1	TP73	chr1_3534561	3534561	+	CG	CGG	0.040941	0.392244	0.000514859	0.0796346	0.642611	0.000310398	-0.0386937	0.828335	0.000204461	0.618989	0.906167
chr1	TP73	chr1_3534605	3534605	+	CG	CGA	0.0362807	0.426181	0.000307501	0.0220078	0.892889	7.56476e-05	0.0142728	0.933112	0.000231853	0.719654	0.936106
chr1	TP73	chr1_3535267	3535267	+	CG	CGC	0.00119401	0.837888	0.000199148	0.00849489	0.690567	0.00136447	-0.00730088	0.741937	-0.00116533	0.903176	0.981201
chr1	TP73	chr1_3535273	3535273	+	CG	CGA	0.000647245	0.904732	9.90828e-05	-0.00344016	0.855905	-0.000538735	0.00408741	0.836046	0.000637818	0.976615	0.995685
chr1	TP73	chr1_3535299	3535299	+	CG	CGT	-0.00307374	0.594073	-0.000523256	-0.042054	0.052994	-0.00724933	0.0389803	0.0831305	0.00672607	0.130267	0.592313
chr1	TP73	chr1_3535318	3535318	+	CG	CGC	-0.0138875	0.104445	-0.00135603	0.0209242	0.513473	0.00176709	-0.0348117	0.29569	-0.00312311	0.219452	0.689674
chr1	TP73	chr1_3535902	3535902	+	CG	CGG	-0.0435488	0.103344	-0.000145474	-0.0777834	0.414556	-0.00015684	0.0342346	0.729484	1.13653e-05	0.188085	0.658346
chr1	TP73	chr1_3540404	3540404	-	CG	CGG	0.0620129	0.166956	0.00808849	0.366777	0.0122443	0.0235501	-0.304764	0.0455446	-0.0154616	0.0181859	0.305639
chr1	TP73	chr1_3540769	3540769	-	CG	CGC	-0.0230009	0.638264	-0.000163184	-0.201631	0.256771	-0.00072901	0.17863	0.333353	0.000565826	0.466414	0.846433
chr1	TP73	chr1_3545046	3545046	+	CG	CGA	0.0219656	0.454773	0.000544838	0.0742823	0.452364	0.00391309	-0.0523168	0.61242	-0.00336826	0.568629	0.888195
chr1	TP73	chr1_3545053	3545053	+	CG	CGT	-0.0410697	0.267112	-0.000668066	-0.113268	0.373977	-0.00261735	0.0721984	0.586495	0.00194929	0.361889	0.794247
chr1	TP73	chr1_3545083	3545083	+	CG	CGA	-0.0205654	0.125238	-0.00193633	-0.0187182	0.655407	-0.00122948	-0.00184715	0.966582	-0.000706849	0.276162	0.73797
chr1	TP73	chr1_3545092	3545092	+	CG	CGT	0.0201365	0.195178	0.0027497	-0.0909479	0.173762	-0.0128599	0.111084	0.107313	0.0156096	0.181201	0.65194
chr1	TP73	chr1_3545119	3545119	+	CG	CGA	0.00406391	0.756487	0.000678654	-0.0500469	0.292672	-0.00857633	0.0541108	0.274134	0.00925498	0.547479	0.87891
chr1	TP73	chr1_3545124	3545124	+	CG	CGA	0.00424186	0.93147	9.86192e-05	0.126009	0.457886	0.0038204	-0.121767	0.491934	-0.00372179	0.755266	0.945856
chr1	TP73	chr1_3546384	3546384	-	CG	CGG	-0.0184605	0.258953	-0.000940478	-0.144115	0.0315451	-0.0063481	0.125655	0.0680311	0.00540762	0.0502445	0.435887
chr1	TP73	chr1_3546391	3546391	-	CG	CGA	0.0306696	0.303887	0.000619631	-0.185613	0.0940844	-0.00293888	0.216283	0.0609632	0.00355851	0.148935	0.616012
chr1	TP73	chr1_3546425	3546425	-	CG	CGT	0.0102431	0.515918	0.00036671	-0.140827	0.0167018	-0.00497209	0.15107	0.0136108	0.0053388	0.0465651	0.424434
chr1	TP73	chr1_3546443	3546443	-	CG	CGC	0.0204054	0.484893	0.000171486	-0.0253077	0.808172	-0.000448851	0.045713	0.673665	0.000620337	0.760482	0.94726
chr1	TP73	chr1_3546454	3546454	-	CG	CGA	0.00985888	0.331473	0.00098377	0.0369456	0.316945	0.00438408	-0.0270867	0.479525	-0.00340031	0.374266	0.800413
chr1	TP73	chr1_3546468	3546468	-	CG	CGC	0.0440924	0.177666	0.000409729	-0.0191477	0.870405	-0.000361688	0.0632401	0.604739	0.000771417	0.396197	0.812594
chr1	TP73	chr1_3546474	3546474	-	CG	CGA	0.064296	0.0106768	0.00178263	-0.0163908	0.858049	-0.000743941	0.0806867	0.397385	0.00252658	0.0374455	0.392768
chr1	TP73	chr1_3546486	3546486	-	CG	CGT	0.0278235	0.143087	0.000983572	0.082291	0.221583	0.00737079	-0.0544675	0.435727	-0.00638721	0.161431	0.630318
chr1	TP73	chr1_3546735	3546735	-	CG	CGG	-0.00192855	0.649324	-0.000302421	0.0129556	0.441018	0.00204208	-0.0148841	0.392056	-0.0023445	0.672602	0.922774
chr1	TP73	chr1_3546773	3546773	-	CG	CGC	0.00539808	0.247137	0.000324629	0.0159886	0.322421	0.00098818	-0.0105905	0.528975	-0.000663551	0.312032	0.763094
chr1	TP73	chr1_3546796	3546796	-	CG	CGG	-0.000947018	0.807652	-0.000100448	0.0109359	0.448491	0.00110181	-0.0118829	0.427737	-0.00120226	0.72821	0.938526
chr1	TP73	chr1_3546825	3546825	-	CG	CGT	-0.00167475	0.652503	-0.000244376	-0.00613422	0.645969	-0.000890744	0.00445947	0.748159	0.000646368	0.810578	0.960277
chr1	TP73	chr1_3548894	3548894	+	CG	CGA	-0.0063589	0.417316	-0.000331991	3.99869e-05	0.998826	4.41478e-06	-0.00639889	0.821467	-0.000336406	0.717432	0.93538
chr1	TP73	chr1_3548926	3548926	+	CG	CGC	0.00858788	0.318435	0.000351326	0.0332836	0.322954	0.000971479	-0.0246958	0.477587	-0.000620152	0.366315	0.796357
chr1	TP73	chr1_3548943	3548943	+	CG	CGG	0.00160552	0.850804	6.94102e-05	0.0436659	0.210402	0.00186886	-0.0420604	0.242091	-0.00179945	0.441105	0.834201
chr1	TP73	chr1_3548952	3548952	+	CG	CGC	-0.000694052	0.951435	-1.96457e-05	0.0226013	0.580462	0.000285754	-0.0232953	0.584084	-0.000305399	0.856069	0.971014
chr1	TP73	chr1_3548956	3548956	+	CG	CGC	0.0022442	0.748407	0.000148103	-0.00864014	0.737513	-0.000679514	0.0108843	0.684427	0.000827617	0.898502	0.980381
chr1	TP73	chr1_3548958	3548958	+	CG	CGG	0.0215246	0.143154	0.000319339	0.121269	0.0332553	0.00115553	-0.099744	0.0889058	-0.000836188	0.0352018	0.385058
chr1	TP73	chr1_3548984	3548984	+	CG	CGG	-0.00201747	0.785473	-9.01709e-05	-0.0114153	0.667098	-0.000481258	0.00939787	0.733612	0.000391087	0.876838	0.975898
chr1	TP73	chr1_3548991	3548991	+	CG	CGC	-0.0106198	0.425701	-0.000223977	-0.0750416	0.119616	-0.00141732	0.0644218	0.197833	0.00119334	0.214429	0.685611
chr1	TP73	chr1_3548993	3548993	+	CG	CGA	-0.00633219	0.604743	-0.000144933	-0.0199766	0.701158	-0.000330187	0.0136444	0.798939	0.000185255	0.807665	0.959529
chr1	TP73	chr1_3549029	3549029	+	CG	CGG	0.0249448	0.00947581	0.000877448	-0.0432765	0.201279	-0.0014088	0.0682213	0.0546898	0.00228625	0.0164347	0.295626
chr1	TP73	chr1_3549236	3549236	-	CG	CGA	0.00475797	0.0714596	0.00030625	-0.0161215	0.0867065	-0.00102096	0.0208795	0.0340898	0.00132721	0.048688	0.430891
chr1	TP73	chr1_3549276	3549276	-	CG	CGC	-0.00303838	0.446427	-0.000110954	0.0207533	0.150245	0.000765294	-0.0237917	0.113503	-0.000876248	0.268249	0.731622
chr1	TP73	chr1_3549297	3549297	-	CG	CGG	-0.000927882	0.844006	-2.87445e-05	0.0141875	0.403932	0.000480986	-0.0151154	0.392798	-0.000509731	0.691662	0.927691
chr1	TP73	chr1_3549349	3549349	-	CG	CGT	-0.00585593	0.162255	-0.00030102	0.0096807	0.514726	0.000538795	-0.0155366	0.316243	-0.000839816	0.30595	0.759021
chr1	TP73	chr1_3549370	3549370	-	CG	CGC	0.001508	0.762014	4.63957e-05	0.0235755	0.188397	0.000638486	-0.0220675	0.236277	-0.00059209	0.398639	0.813717
chr1	TP73	chr1_3550198	3550198	-	CG	CGG	-0.00170403	0.747307	-9.15221e-05	-0.0130398	0.473473	-0.000767714	0.0113358	0.550389	0.000676192	0.732691	0.939658
chr1	TP73	chr1_3550207	3550207	-	CG	CGT	0.0117146	0.156464	0.000324875	-0.0328829	0.272708	-0.000778138	0.0445975	0.15369	0.00110301	0.205223	0.676131
chr1	TP73	chr1_3550215	3550215	-	CG	CGT	0.000125636	0.981383	4.46041e-06	-0.010377	0.624518	-0.000465268	0.0105027	0.631884	0.000469728	0.885666	0.977578
chr1	TP73	chr1_3550222	3550222	-	CG	CGG	-0.00167828	0.872325	-2.96701e-05	-0.0114254	0.757664	-0.000208347	0.00974707	0.800455	0.000178677	0.940542	0.988742
chr1	TP73	chr1_3550230	3550230	-	CG	CGG	-0.00173096	0.833316	-5.29754e-05	-0.114587	0.000371559	-0.00254453	0.112856	0.000690416	0.00249155	0.00162337	0.120523
chr1	TP73	chr1_3550261	3550261	-	CG	CGA	-0.0025034	0.641121	-0.000178628	0.0100617	0.594682	0.000912664	-0.0125651	0.523918	-0.00109129	0.778968	0.951687
chr1	TP73	chr1_3550326	3550326	-	CG	CGT	0.000591278	0.909321	5.57587e-05	-0.00563219	0.75672	-0.000585917	0.00622347	0.74266	0.000641676	0.9469	0.990056
chr1	TP73	chr1_3551601	3551601	-	CG	CGG	-0.00647297	0.354418	-0.000236844	0.00504708	0.843483	0.000220446	-0.0115201	0.664624	-0.00045729	0.638453	0.912221
chr1	TP73	chr1_3551621	3551621	-	CG	CGT	0.00445454	0.421186	0.00020698	0.0124995	0.535617	0.000541007	-0.00804499	0.701029	-0.000334027	0.59295	0.897664
chr1	TP73	chr1_3551635	3551635	-	CG	CGC	0.00323393	0.494856	0.000105787	0.0250158	0.155987	0.000922363	-0.0217819	0.233126	-0.000816576	0.285064	0.744625
chr1	TP73	chr1_3551676	3551676	-	CG	CGG	0.00558351	0.227042	0.000301557	0.0453918	0.00976212	0.00232771	-0.0398083	0.02789	-0.00202615	0.0169961	0.298815
chr1	TP73	chr1_3551681	3551681	-	CG	CGG	-0.0166525	0.00146576	-0.000544685	-0.0141508	0.413609	-0.000434142	-0.00250169	0.889666	-0.000110543	0.00446733	0.18406
chr1	TP73	chr1_3551688	3551688	-	CG	CGC	0.0097138	0.148208	0.000256825	0.0025238	0.91082	7.62234e-05	0.00719001	0.760278	0.000180601	0.345167	0.784002
chr1	TP73	chr1_3551692	3551692	-	CG	CGA	0.00848493	0.0914964	0.000364773	-0.0166535	0.355311	-0.000632556	0.0251384	0.181269	0.000997329	0.160057	0.62888
chr1	TP73	chr1_3551921	3551921	+	CG	CGC	0.0119723	0.224184	0.000559403	-0.0311455	0.379358	-0.0020037	0.0431178	0.243039	0.0025631	0.327963	0.77337
chr1	TP73	chr1_3551923	3551923	+	CG	CGG	-0.00667719	0.556907	-0.000237597	0.100638	0.0221367	0.00264012	-0.107316	0.0186941	-0.00287772	0.0616127	0.466457
chr1	TP73	chr1_3551976	3551976	+	CG	CGC	-0.0109637	0.669045	-8.95056e-05	-0.175006	0.0644625	-0.00175089	0.164042	0.0946533	0.00166138	0.162125	0.631056
chr1	TP73	chr1_3551978	3551978	+	CG	CGT	0.0399325	0.109049	0.000508478	-0.0434086	0.625035	-0.000732312	0.0833411	0.368145	0.00124079	0.246072	0.713923
chr1	TP73	chr1_3551984	3551984	+	CG	CGT	-0.029226	0.00349279	-0.00104951	0.0319712	0.384317	0.00168465	-0.0611972	0.110569	-0.00273416	0.0101805	0.248388
chr1	TP73	chr1_3552025	3552025	+	CG	CGG	0.001769	0.849897	8.58791e-05	0.0253586	0.454676	0.00142761	-0.0235896	0.503441	-0.00134173	0.740063	0.941659
chr1	TP73	chr1_3553361	3553361	-	CG	CGT	0.000831346	0.785949	3.17354e-05	-0.0241629	0.0332724	-0.000852987	0.0249943	0.0340915	0.000884722	0.0989201	0.542448
chr1	TP73	chr1_3553363	3553363	-	CG	CGC	-0.00136548	0.67398	-5.72517e-05	-0.00424535	0.718226	-0.000116754	0.00287988	0.813846	5.95019e-05	0.855468	0.970942
chr1	TP73	chr1_3553396	3553396	-	CG	CGG	-0.00072017	0.855623	-3.13814e-05	0.00247213	0.861374	0.000115972	-0.00319229	0.828492	-0.000147353	0.968751	0.994253
chr1	TP73	chr1_3553417	3553417	-	CG	CGA	0.0104674	0.0176726	0.000306492	0.00883245	0.585155	0.000288451	0.00163494	0.922335	1.80408e-05	0.0506288	0.437277
chr1	TP73	chr1_3553422	3553422	-	CG	CGC	-0.00209717	0.604887	-4.92719e-05	-0.0154596	0.301565	-0.000381367	0.0133624	0.389388	0.000332095	0.507994	0.863573
chr1	TP73	chr1_3553792	3553792	+	CG	CGA	-0.00270928	0.672561	-0.000121378	-0.00815003	0.726198	-0.000424576	0.00544075	0.822047	0.000303198	0.858035	0.971466
chr1	TP73	chr1_3553850	3553850	+	CG	CGG	-0.000419903	0.938951	-1.70593e-05	-0.0192892	0.329986	-0.000534065	0.0188693	0.359489	0.000517006	0.617761	0.905691
chr1	TP73	chr1_3553870	3553870	+	CG	CGC	0.0143261	0.0985812	0.00034744	-0.0493725	0.115158	-0.00104013	0.0636986	0.05177	0.00138757	0.0779742	0.502786
chr1	TP73	chr1_3553909	3553909	+	CG	CGG	-0.0026829	0.671626	-0.000165577	0.0373745	0.106298	0.00243231	-0.0400574	0.0961711	-0.00259789	0.247878	0.714899
chr1	TP73	chr1_3554729	3554729	+	CG	CGT	-0.0547609	0.195925	-0.000483162	-0.113919	0.455395	-0.00300129	0.0591582	0.708913	0.00251813	0.324463	0.771226
chr1	TP73	chr1_3554767	3554767	+	CG	CGC	0.00725198	0.794639	0.000127171	0.0691076	0.492409	0.000232077	-0.0618556	0.554535	-0.000104906	0.761049	0.947424
chr1	TP73	chr1_3554769	3554769	+	CG	CGG	-0.0398562	0.205193	-0.000605284	-0.0441671	0.689778	-0.000605072	0.00431091	0.97015	-2.12247e-07	0.41012	0.819251
chr1	TP73	chr1_3554782	3554782	+	CG	CGC	0.0257256	0.455535	0.000164908	0.0709791	0.566583	0.000392146	-0.0452535	0.725254	-0.000227238	0.638555	0.912291
chr1	TP73	chr1_3554784	3554784	+	CG	CGC	0.0530106	0.102833	0.00068739	0.260558	0.0260316	0.00399414	-0.207548	0.0861824	-0.00330675	0.0230107	0.33254
chr1	TP73	chr1_3554805	3554805	+	CG	CGC	0.0277808	0.0344817	0.00191775	0.0561295	0.232774	0.00364225	-0.0283487	0.560671	-0.0017245	0.052485	0.443498
chr1	TP73	chr1_3554808	3554808	+	CG	CGG	0.00888782	0.640554	0.000613665	-0.00708014	0.916156	-0.000338156	0.015968	0.819736	0.000951821	0.891262	0.978489
chr1	TP73	chr1_3555551	3555551	-	CG	CGC	0.0236803	0.571092	0.000114135	0.214519	0.155848	0.00231564	-0.190839	0.224064	-0.00220151	0.307677	0.760211
chr1	TP73	chr1_3555795	3555795	-	CG	CGG	0.00145027	0.849417	7.93431e-05	-0.00421074	0.880329	-0.000230769	0.00566101	0.84556	0.000310112	0.971189	0.994619
chr1	TP73	chr1_3555872	3555872	+	CG	CGT	0.00410975	0.710121	0.000298869	-0.00717941	0.86003	-0.000775357	0.0112892	0.789524	0.00107423	0.919113	0.984224
chr1	TP73	chr1_3555873	3555873	-	CG	CGG	0.0114029	0.0956613	0.000799433	0.0402746	0.0987118	0.00320993	-0.0288716	0.253087	-0.0024105	0.0645869	0.473446
chr1	TP73	chr1_3555885	3555885	+	CG	CGT	-0.016032	0.314365	-0.00063792	-0.0155739	0.789584	-0.00058396	-0.000458105	0.993969	-5.39599e-05	0.578299	0.892219
chr1	TP73	chr1_3555886	3555886	-	CG	CGC	-0.00465875	0.624394	-0.000170087	0.0302861	0.383821	0.00120238	-0.0349449	0.33395	-0.00137247	0.608311	0.902743
chr1	TP73	chr1_3555893	3555893	+	CG	CGC	-0.0456011	0.000408712	-0.00124956	0.027752	0.524318	0.00120715	-0.0733531	0.109021	-0.00245671	0.00157605	0.119258
chr1	TP73	chr1_3555894	3555894	-	CG	CGA	-0.00303042	0.631294	-0.000122405	-0.0243565	0.294677	-0.000992107	0.021326	0.376589	0.000869701	0.50984	0.864172
chr1	TP73	chr1_3555932	3555932	+	CG	CGC	0.0077235	0.62142	0.000173244	0.13644	0.0188708	0.0024077	-0.128716	0.0324695	-0.00223446	0.0547739	0.44911
chr1	TP73	chr1_3555933	3555933	-	CG	CGC	-0.00502641	0.668886	-9.40022e-05	0.0846967	0.0402767	0.00167441	-0.0897231	0.0374166	-0.00176841	0.11128	0.562096
chr1	TP73	chr1_3556523	3556523	+	CG	CGC	-0.0504036	0.278528	-0.000984524	-0.0476088	0.777162	-0.000442528	-0.00279485	0.987246	-0.000541996	0.530473	0.872497
chr1	TP73	chr1_3556649	3556649	-	CG	CGC	-0.00166861	0.909196	-6.1502e-05	0.107108	0.0560839	0.00216938	-0.108777	0.0611542	-0.00223088	0.157668	0.625871
chr1	TP73	chr1_3556690	3556690	-	CG	CGT	-0.00205605	0.7863	-0.000131807	-0.0505676	0.0686924	-0.00377216	0.0485116	0.0924978	0.00364035	0.180851	0.651876
chr1	TP73	chr1_3556706	3556706	-	CG	CGT	-0.0212724	0.00991639	-0.000879132	0.0204856	0.474084	0.000798553	-0.041758	0.163388	-0.00167769	0.0280922	0.356846
chr1	TP73	chr1_3556716	3556716	-	CG	CGT	-0.00932879	0.421404	-0.000396786	-0.0654309	0.157376	-0.00198157	0.0561021	0.239714	0.00158478	0.259364	0.724427
chr1	TP73	chr1_3556745	3556745	-	CG	CGG	0.0356131	0.0838128	0.00059466	-0.00107726	0.988037	-6.25996e-05	0.0366903	0.624353	0.00065726	0.221484	0.691816
chr1	TP73	chr1_3556759	3556759	-	CG	CGG	0.00482956	0.56085	0.000208587	0.0602884	0.0484747	0.00457627	-0.0554588	0.0799138	-0.00436768	0.118274	0.573652
chr1	TP73	chr1_3556778	3556778	-	CG	CGA	0.0136171	0.16397	0.000650684	0.0038148	0.913164	0.00025611	0.00980234	0.787708	0.000394573	0.374238	0.800385
chr1	TP73	chr1_3559373	3559373	+	CG	CGT	-0.0292267	0.355559	-0.00106316	0.0635628	0.577672	0.00182649	-0.0927895	0.43499	-0.00288965	0.560501	0.884749
chr1	TP73	chr1_3559409	3559409	+	CG	CGT	-0.000696151	0.986039	-4.48455e-06	0.0122131	0.932134	-1.91683e-05	-0.0129092	0.931043	1.46838e-05	0.996214	0.999265
chr1	TP73	chr1_3559453	3559453	+	CG	CGA	0.00717615	0.38176	0.000634043	-0.0429802	0.14716	-0.00386256	0.0501563	0.10464	0.00449661	0.241561	0.709822
chr1	TP73	chr1_3559468	3559468	+	CG	CGC	-0.0143718	0.332191	-0.000776031	-0.0904511	0.12651	-0.00457969	0.0760793	0.21232	0.00380366	0.188812	0.658919
chr1	TP73	chr1_3559502	3559502	+	CG	CGC	-0.00264185	0.871206	-0.000240555	-0.112492	0.0842676	-0.0110944	0.10985	0.102515	0.0108538	0.216951	0.687592
chr1	TP73	chr1_3562348	3562348	+	CG	CGG	-0.0156503	0.207568	-0.000833852	-0.00897961	0.831817	-0.000628034	-0.0066707	0.879916	-0.000205818	0.437936	0.832594
chr1	TP73	chr1_3562368	3562368	+	CG	CGC	0.00727072	0.693395	0.000237013	0.00787818	0.906506	0.000354181	-0.000607467	0.993049	-0.000117168	0.917904	0.983986
chr1	TP73	chr1_3562370	3562370	+	CG	CGC	-0.0228183	0.103748	-0.00117214	0.0332744	0.468816	0.00247859	-0.0560926	0.245156	-0.00365073	0.203163	0.673908
chr1	TP73	chr1_3562384	3562384	+	CG	CGG	0.00478406	0.650647	0.00023792	-0.0201046	0.598294	-0.00161609	0.0248887	0.530782	0.00185401	0.786343	0.953486
chr1	TP73	chr1_3562398	3562398	+	CG	CGG	0.013079	0.563158	0.000335565	0.0643954	0.417661	0.00110852	-0.0513164	0.535102	-0.000772957	0.60627	0.902116
chr1	TP73	chr1_3562422	3562422	+	CG	CGG	0.0383193	0.239744	0.000396111	-0.246528	0.0534626	-0.00133962	0.284847	0.03164	0.00173573	0.0816266	0.511026
chr1	TP73	chr1_3562429	3562429	+	CG	CGA	-0.00668995	0.554633	-0.000618588	-0.0321712	0.43233	-0.00319911	0.0254812	0.549466	0.00258052	0.612958	0.904496
chr1	TP73	chr1_3562433	3562433	+	CG	CGC	-0.0173287	0.642435	-0.000149362	0.00373566	0.97776	-7.23889e-06	-0.0210643	0.879925	-0.000142123	0.896864	0.979928
chr1	TP73	chr1_3562438	3562438	+	CG	CGA	-0.0143954	0.321116	-0.000748449	-0.0258914	0.602965	-0.00171152	0.0114959	0.824784	0.000963073	0.530776	0.872619
chr1	TP73	chr1_3562445	3562445	+	CG	CGC	0.0339805	0.394083	0.000438642	0.0190202	0.894106	0.000146874	0.0149603	0.919846	0.000291767	0.686797	0.926571
chr1	TP73	chr1_3563759	3563759	-	CG	CGG	-0.00980205	0.28087	-0.000566491	0.0114668	0.723115	0.000440922	-0.0212688	0.528229	-0.00100741	0.524785	0.870314
chr1	TP73	chr1_3563794	3563794	-	CG	CGT	-0.00365917	0.711269	-0.000252375	-0.0116501	0.738767	-0.000873141	0.00799095	0.826167	0.000620766	0.881746	0.976792
chr1	TP73	chr1_3563837	3563837	-	CG	CGT	0.000700884	0.928324	6.42424e-05	0.0672858	0.0204341	0.00524269	-0.0665849	0.0270049	-0.00517844	0.0661548	0.476783
chr1	TP73	chr1_3563874	3563874	-	CG	CGT	-0.00367415	0.504873	-0.000443579	-0.00370185	0.847578	-0.000555466	2.76967e-05	0.998899	0.000111887	0.783773	0.952815
chr1	TP73	chr1_3564905	3564905	-	CG	CGA	0.010141	0.547931	0.000836328	0.043888	0.523692	0.00131035	-0.033747	0.634426	-0.000474025	0.674047	0.923083
chr1	TP73	chr1_3564951	3564951	-	CG	CGG	-0.00291516	0.92996	-4.30258e-05	-0.00898349	0.939769	-0.000266702	0.00606833	0.960882	0.000223676	0.993196	0.998733
chr1	TP73	chr1_3564972	3564972	-	CG	CGT	0.00941812	0.384777	0.000951236	0.0757134	0.0560273	0.00510859	-0.0662953	0.106301	-0.00415735	0.108997	0.558793
chr1	TP73	chr1_3564983	3564983	-	CG	CGG	-0.00740044	0.487024	-0.00065632	0.0644437	0.0957296	0.00501551	-0.0718441	0.0746419	-0.00567183	0.197706	0.667778
chr1	TP73	chr1_3565005	3565005	-	CG	CGC	-0.0135596	0.712655	-0.000192288	-0.0919708	0.486842	-0.0012839	0.0784112	0.568659	0.00109162	0.730745	0.939177
chr1	TP73	chr1_3565012	3565012	-	CG	CGT	0.00409039	0.800929	0.000404507	0.0400376	0.539772	0.000722327	-0.0359472	0.593851	-0.00031782	0.798035	0.956933
chr1	TP73	chr1_3565619	3565619	+	CG	CGA	-0.0261903	0.000409688	-0.00383318	-0.0126527	0.61551	-0.00200613	-0.0135376	0.605835	-0.00182704	0.00164293	0.121517
chr1	TP73	chr1_3565635	3565635	+	CG	CGA	-0.00640153	0.51743	-0.000752821	0.0201835	0.570573	0.00185875	-0.026585	0.472991	-0.00261157	0.691674	0.927693
chr1	TP73	chr1_3565709	3565709	+	CG	CGG	-0.00523578	0.356816	-0.000772077	0.0312538	0.124973	0.00447346	-0.0364896	0.0860163	-0.00524554	0.204565	0.67547
chr1	TP73	chr1_3567622	3567622	+	CG	CGG	0.0253452	0.472083	0.000104543	0.154253	0.229197	0.000355801	-0.128908	0.332926	-0.000251258	0.370701	0.79866
chr1	TP73	chr1_3567638	3567638	+	CG	CGT	-0.00969798	0.728159	-0.000128759	0.0224204	0.8257	0.000230279	-0.0321183	0.76151	-0.000359037	0.919104	0.984224
chr1	TP73	chr1_3567646	3567646	+	CG	CGG	-0.00124632	0.976306	-1.01288e-06	0.197605	0.192744	0.00106534	-0.198851	0.207592	-0.00106635	0.425454	0.826899
chr1	TP73	chr1_3567650	3567650	+	CG	CGC	0.0430749	0.202879	0.000433381	0.0379853	0.75386	0.000380224	0.0050896	0.967775	5.31573e-05	0.419477	0.823954
chr1	TP73	chr1_3567660	3567660	+	CG	CGG	0.016344	0.553286	9.40463e-05	0.0514212	0.608816	8.16771e-05	-0.0350772	0.736826	1.23692e-05	0.732322	0.939645
chr1	TP73	chr1_3567673	3567673	+	CG	CGC	0.0351102	0.298174	0.000431719	0.197177	0.107168	0.0013902	-0.162067	0.201416	-0.000958484	0.157529	0.625806
chr1	TP73	chr1_3567675	3567675	+	CG	CGG	0.0243509	0.269038	0.000997977	0.0540308	0.496436	0.00139046	-0.02968	0.719098	-0.000392481	0.426796	0.827488
chr1	TP73	chr1_3567679	3567679	+	CG	CGC	-0.00697976	0.688183	-0.000282275	0.0516403	0.409396	0.000884471	-0.05862	0.368343	-0.00116675	0.657012	0.917603
chr1	TP73	chr1_3567693	3567693	+	CG	CGG	0.0147706	0.126943	0.0013662	-0.0218576	0.534474	-0.0016985	0.0366282	0.317508	0.0030647	0.259362	0.724427
chr1	TP73	chr1_3567697	3567697	+	CG	CGA	0.0147604	0.161519	0.00198196	-0.00837201	0.83444	-0.00103805	0.0231324	0.577573	0.00302	0.367778	0.797204
chr1	TP73	chr1_3567713	3567713	+	CG	CGC	0.0254776	0.030553	0.00237687	0.114947	0.0249968	0.00557246	-0.0894695	0.087256	-0.00319559	0.00779634	0.225999
chr1	TP73	chr1_3567715	3567715	+	CG	CGC	0.0116495	0.328187	0.000993762	-0.0206446	0.638423	-0.00102905	0.0322941	0.479444	0.00202282	0.557153	0.883369
chr1	TP73	chr1_3567717	3567717	+	CG	CGC	0.0303068	0.00883586	0.00277337	-0.0405058	0.311607	-0.00430473	0.0708126	0.0916721	0.0070781	0.0201531	0.316113
chr1	TP73	chr1_3567719	3567719	+	CG	CGT	0.0260657	0.177117	0.00127499	0.0594569	0.389117	0.00235334	-0.0333912	0.64143	-0.00107835	0.274783	0.7366
chr1	TP73	chr1_3567729	3567729	+	CG	CGG	0.0321813	0.107057	0.00181424	0.171182	0.0213755	0.00610906	-0.139001	0.0698678	-0.00429482	0.0197744	0.313856
chr1	TP73	chr1_3567732	3567732	+	CG	CGG	0.0249158	0.106734	0.00162279	0.0464325	0.407385	0.00268043	-0.0215166	0.711246	-0.00105764	0.190741	0.661263
chr1	TP73	chr1_3567738	3567738	+	CG	CGG	-0.0143234	0.596638	-0.000368339	0.245309	0.014307	0.00286973	-0.259632	0.0127306	-0.00323807	0.0432691	0.414621
chr1	TP73	chr1_3570290	3570290	+	CG	CGC	-0.00631943	0.173419	-0.00103492	-0.00780214	0.634985	-0.00134856	0.00148271	0.930896	0.00031363	0.350074	0.78713
chr1	TP73	chr1_3570292	3570292	+	CG	CGT	0.00212883	0.669325	0.000365126	-0.00762829	0.673373	-0.00127175	0.00975712	0.60418	0.00163688	0.835895	0.966679
chr1	TP73	chr1_3570315	3570315	+	CG	CGC	-0.00164061	0.793072	-0.00025799	-0.00308316	0.893098	-0.000476973	0.00144255	0.951738	0.000218983	0.956834	0.991938
chr1	TP73	chr1_3570343	3570343	+	CG	CGG	-0.000861795	0.852834	-0.000141591	-0.0199757	0.238454	-0.00333059	0.0191139	0.27759	0.003189	0.486908	0.854796
chr1	TP73	chr1_3570382	3570382	+	CG	CGG	-0.00398179	0.407528	-0.000525222	-0.0354069	0.0485253	-0.00463248	0.0314251	0.0905714	0.00410726	0.0994166	0.543311
chr1	TP73	chr1_3570421	3570421	+	CG	CGT	-0.00559526	0.26196	-0.000681471	-0.0143988	0.413643	-0.00201222	0.00880353	0.630801	0.00133075	0.378533	0.802719
chr1	TP73	chr1_3571507	3571507	+	CG	CGA	-0.0041499	0.359288	-0.000541436	-0.0133802	0.410178	-0.00190883	0.00923033	0.584533	0.0013674	0.464097	0.845455
chr1	TP73	chr1_3571519	3571519	+	CG	CGC	-0.00464941	0.244546	-0.000415318	-9.17855e-06	0.999487	-3.73004e-05	-0.00464023	0.754906	-0.000378018	0.505548	0.86253
chr1	TP73	chr1_3571539	3571539	+	CG	CGG	-0.00504543	0.193368	-0.000558652	-0.0116635	0.398579	-0.00151606	0.00661804	0.644783	0.000957411	0.297651	0.753472
chr1	TP73	chr1_3571543	3571543	+	CG	CGA	-0.00209112	0.608647	-0.000240442	-0.00313156	0.829061	-0.000433225	0.00104044	0.945072	0.000192784	0.855214	0.970942
chr1	TP73	chr1_3571564	3571564	+	CG	CGG	-0.00284899	0.480173	-0.000286949	-0.00741222	0.606902	-0.000837618	0.00456323	0.760757	0.000550668	0.679349	0.924433
chr1	TP73	chr1_3571567	3571567	+	CG	CGG	-0.00234081	0.517961	-0.000245235	-0.0105134	0.428306	-0.0011871	0.0081726	0.553045	0.000941869	0.58827	0.896142
chr1	TP73	chr1_3571587	3571587	+	CG	CGA	-0.00279664	0.464136	-0.000218574	0.00280074	0.840367	0.000224469	-0.00559737	0.698646	-0.000443043	0.749484	0.944349
chr1	TP73	chr1_3571607	3571607	+	CG	CGC	-0.00235491	0.409734	-0.000114792	-0.016638	0.102612	-0.00083063	0.0142831	0.177174	0.000715839	0.186306	0.65697
chr1	TP73	chr1_3571609	3571609	+	CG	CGT	0.00258874	0.240908	0.000109181	0.00354328	0.659945	0.000141975	-0.000954541	0.909114	-3.27942e-05	0.452314	0.839709
chr1	TP73	chr1_3571615	3571615	+	CG	CGG	-0.00473517	0.161553	-0.000420773	-0.00624259	0.590474	-0.000681987	0.00150742	0.900817	0.000261213	0.321586	0.769612
chr1	TP73	chr1_3581380	3581380	+	CG	CGG	-0.00705429	0.735306	-0.000699215	0.0419294	0.641156	0.00157388	-0.0489837	0.596665	-0.00227309	0.849626	0.969789
chr1	TP73	chr1_3581440	3581440	+	CG	CGA	-0.0380467	0.091781	-0.00206407	-0.215598	0.0115963	-0.00314275	0.177551	0.0432826	0.00107869	0.0103618	0.250355
chr1	TP73	chr1_3581447	3581447	+	CG	CGA	0.00325808	0.869568	0.000240276	-0.0909529	0.276305	-0.00350425	0.094211	0.273719	0.00374452	0.542622	0.877139
chr1	TP73	chr1_3581461	3581461	+	CG	CGA	-0.00698854	0.493611	-0.000924974	-0.0793877	0.0666606	-0.00807463	0.0723991	0.103541	0.00714966	0.140458	0.60564
chr1	TP73	chr1_3581506	3581506	+	CG	CGC	0.00303454	0.941825	4.88771e-05	0.110981	0.485171	0.00116423	-0.107946	0.512203	-0.00111535	0.778895	0.951687
chr1	TP73	chr1_3582079	3582079	+	CG	CGA	0.00966734	0.337307	0.00143845	0.0379503	0.290114	0.00409992	-0.0282829	0.448048	-0.00266148	0.357724	0.791847
chr1	TP73	chr1_3582091	3582091	+	CG	CGG	0.00194456	0.794554	0.000279449	0.0282483	0.322177	0.00263159	-0.0263038	0.373353	-0.00235214	0.586812	0.895574
chr1	TP73	chr1_3582126	3582126	+	CG	CGG	0.0126431	0.148006	0.00212559	0.0199222	0.522495	0.00296374	-0.0072791	0.82211	-0.000838158	0.283043	0.742856
chr1	TP73	chr1_3582165	3582165	+	CG	CGT	0.0106953	0.237623	0.00178681	0.0142471	0.658899	0.00222715	-0.00355175	0.915735	-0.00044034	0.447829	0.837836
chr1	TP73	chr1_3583267	3583267	+	CG	CGT	-0.00416479	0.626128	-0.000706082	0.0247196	0.426433	0.00421273	-0.0288844	0.371706	-0.00491881	0.648451	0.915097
chr1	TP73	chr1_3583288	3583288	+	CG	CGG	-0.00976152	0.238738	-0.0016874	-0.0229991	0.457351	-0.00383125	0.0132375	0.679659	0.00214385	0.374321	0.800451
chr1	TP73	chr1_3583308	3583308	+	CG	CGG	-0.00507023	0.479425	-0.000869797	0.0427688	0.106694	0.00714956	-0.0478391	0.0828612	-0.00801936	0.213949	0.685041
chr1	TP73	chr1_3583333	3583333	+	CG	CGC	-0.00826909	0.266884	-0.00139225	0.0157629	0.542514	0.00244424	-0.024032	0.374026	-0.00383649	0.448773	0.838223
chr1	TP73	chr1_3583335	3583335	+	CG	CGA	0.00376929	0.707802	0.000562236	-0.00934671	0.804611	-0.00113409	0.013116	0.737894	0.00169633	0.904748	0.981442
chr1	TP73	chr1_3583350	3583350	+	CG	CGG	-0.00384849	0.635819	-0.000583361	0.00652719	0.824061	0.000842881	-0.0103757	0.734062	-0.00142624	0.872243	0.974805
chr1	TP73	chr1_3583354	3583354	+	CG	CGT	-0.0012991	0.862693	-0.000207925	0.000280784	0.991799	-0.000240001	-0.00157988	0.955635	3.20759e-05	0.985025	0.997164
chr1	TP73	chr1_3583368	3583368	+	CG	CGG	-0.00938069	0.353255	-0.00146501	0.0115969	0.759366	0.00110409	-0.0209776	0.593448	-0.0025691	0.621478	0.906913
chr1	TP73	chr1_3585603	3585603	+	CG	CGC	-0.00858352	0.863537	-0.000410351	-0.345389	0.0532091	-0.0102255	0.336806	0.0699109	0.00981513	0.149956	0.61708
chr1	TP73	chr1_3585649	3585649	+	CG	CGC	0.0289927	0.587962	0.000401579	-0.0520462	0.788372	-0.00047485	0.0810389	0.687815	0.000876429	0.833169	0.965918
chr1	TP73	chr1_3585653	3585653	+	CG	CGC	-0.0502712	0.352982	-0.00101318	-0.128553	0.513756	-0.00408649	0.0782823	0.701732	0.00307331	0.52043	0.868809
chr1	TP73	chr1_3585677	3585677	+	CG	CGA	-0.00198243	0.971523	-1.27632e-05	-0.0478776	0.812125	-0.000651312	0.0458952	0.826546	0.000638549	0.971203	0.994619
chr1	TP73	chr1_3585703	3585703	+	CG	CGA	-0.00617765	0.90285	-9.91544e-05	0.0969174	0.599484	0.000453393	-0.103095	0.590998	-0.000552547	0.864251	0.972748
chr1	TP73	chr1_3585711	3585711	+	CG	CGG	0.0110947	0.755377	0.000487501	0.0235446	0.852519	0.00122559	-0.0124499	0.924778	-0.00073809	0.935375	0.987827
chr1	TP73	chr1_3588492	3588492	+	CG	CGG	-0.000703419	0.961372	-0.000116562	0.0653126	0.188123	0.0100635	-0.066016	0.202859	-0.0101801	0.418954	0.823795
chr1	TP73	chr1_3588520	3588520	+	CG	CGC	-0.011766	0.383466	-0.00195681	0.0469753	0.311311	0.00714606	-0.0587414	0.226053	-0.00910288	0.411037	0.819716
chr1	TP73	chr1_3588553	3588553	+	CG	CGG	-0.00521119	0.718415	-0.000776469	0.0493544	0.331094	0.00826537	-0.0545656	0.302868	-0.00904184	0.584263	0.894782
chr1	TP73	chr1_3588568	3588568	+	CG	CGC	-0.016911	0.250892	-0.00231974	0.0585145	0.235247	0.00878392	-0.0754255	0.144744	-0.0111037	0.257169	0.72258
chr1	TP73	chr1_3588610	3588610	+	CG	CGT	-0.0211471	0.118726	-0.00328264	0.0866366	0.0728995	0.0108045	-0.107784	0.0329964	-0.0140872	0.062736	0.469343
chr1	TP73	chr1_3588623	3588623	+	CG	CGC	-0.0199154	0.323069	-0.00302532	0.0331024	0.640139	0.00534603	-0.0530178	0.472888	-0.00837135	0.550137	0.879945
chr1	TP73	chr1_3589784	3589784	+	CG	CGC	0.00349572	0.735004	0.000325247	-0.0128842	0.744343	-0.000811841	0.0163799	0.689064	0.00113709	0.896371	0.979876
chr1	TP73	chr1_3589786	3589786	+	CG	CGT	-0.0035767	0.534709	-0.000391361	-0.0230739	0.325877	-0.00213819	0.0194972	0.420605	0.00174683	0.499883	0.86016
chr1	TP73	chr1_3589814	3589814	+	CG	CGA	0.00245434	0.81097	0.000306351	0.0375591	0.34374	0.00333485	-0.0351048	0.392461	-0.0030285	0.615294	0.905017
chr1	TP73	chr1_3589831	3589831	+	CG	CGG	-0.0027936	0.67455	-0.000445432	-0.000735589	0.97638	-0.000105251	-0.00205801	0.936369	-0.000340181	0.914656	0.983059
chr1	TP73	chr1_3589856	3589856	+	CG	CGC	-0.00170541	0.832875	-0.000182131	0.0156241	0.599058	0.00113379	-0.0173295	0.574614	-0.00131592	0.85171	0.970283
chr1	TP73	chr1_3589862	3589862	+	CG	CGT	-0.00273837	0.60327	-0.000459172	-0.0153597	0.453936	-0.00255097	0.0126213	0.551783	0.00209179	0.653733	0.916822
chr1	TP73	chr1_3589879	3589879	+	CG	CGC	0.00264346	0.861123	0.000443735	0.0749403	0.23563	0.0108725	-0.0722969	0.266638	-0.0104288	0.479647	0.85225
chr1	TP73	chr1_3589904	3589904	+	CG	CGG	0.000610737	0.941452	0.000102454	0.0313008	0.31834	0.00508638	-0.0306901	0.34532	-0.00498393	0.602462	0.900795
chr1	TP73	chr1_3590367	3590367	-	CG	CGG	0.00227948	0.823306	0.000381637	0.0532265	0.15739	0.00701344	-0.050947	0.192266	-0.00663181	0.354845	0.789884
chr1	TP73	chr1_3590440	3590440	-	CG	CGC	-0.00122595	0.875931	-0.00021618	0.0415933	0.154487	0.00668567	-0.0428193	0.158022	-0.00690185	0.356214	0.79074
chr1	TP73	chr1_3590451	3590451	-	CG	CGT	0.000443839	0.95614	7.4071e-05	0.00796364	0.786257	0.00133485	-0.0075198	0.805424	-0.00126078	0.96199	0.993112
chr1	TP73	chr1_3590474	3590474	-	CG	CGG	-0.00295628	0.697508	-0.000501935	0.0183667	0.511749	0.00314517	-0.021323	0.463547	-0.0036471	0.74851	0.943937
chr1	TP73	chr1_3592184	3592184	-	CG	CGC	-0.041819	0.172784	-0.000586597	-0.117101	0.284956	-0.00108984	0.0752818	0.507855	0.000503238	0.221058	0.691396
chr1	TP73	chr1_3592188	3592188	-	CG	CGT	-0.0324046	0.332189	-0.00508882	-0.146415	0.219111	-0.0233055	0.114011	0.356923	0.0182167	0.291313	0.74909
chr1	TP73	chr1_3592193	3592193	-	CG	CGA	-0.0158729	0.456196	-0.000524565	0.0971044	0.20743	0.0031579	-0.112977	0.159165	-0.00368247	0.344726	0.783751
chr1	TP73	chr1_3592210	3592210	-	CG	CGG	0.0115076	0.447856	0.000807565	-0.0844755	0.132192	-0.00494977	0.0959831	0.100142	0.00575733	0.244021	0.711946
chr1	TP73	chr1_3592239	3592239	-	CG	CGC	-0.0164747	0.260926	-0.00116216	-0.14557	0.00666203	-0.00787565	0.129096	0.0198767	0.00671349	0.0135163	0.276838
chr1	TP73	chr1_3592307	3592307	-	CG	CGA	-0.00517142	0.439233	-0.000689627	-0.0120842	0.623694	-0.00118788	0.00691277	0.786839	0.00049825	0.653216	0.91663
chr1	TP73	chr1_3593859	3593859	-	CG	CGG	0.0216083	0.0278408	0.00363355	0.0203613	0.595609	0.00306177	0.00124708	0.974883	0.000571775	0.0759476	0.49807
chr1	TP73	chr1_3593870	3593870	-	CG	CGA	0.0211407	0.0265883	0.00349958	0.0605325	0.0867892	0.010089	-0.0393918	0.279668	-0.00658941	0.0202733	0.316954
chr1	TP73	chr1_3593924	3593924	-	CG	CGT	0.0212827	0.02406	0.0035225	0.0245642	0.470093	0.00411073	-0.00328154	0.925862	-0.000588222	0.0594452	0.460571
chr1	TP73	chr1_3593994	3593994	-	CG	CGA	0.0152983	0.155618	0.00225326	0.0322552	0.422296	0.00543064	-0.0169569	0.683725	-0.00317738	0.26074	0.725753
chr1	TP73	chr1_3595669	3595669	+	CG	CGG	0.000555977	0.917959	8.99885e-05	-0.0247652	0.203005	-0.00315715	0.0253212	0.210948	0.00324713	0.440345	0.83381
chr1	TP73	chr1_3595697	3595697	+	CG	CGG	0.00152828	0.823194	0.00025282	-0.0130326	0.587143	-0.00182161	0.0145609	0.560651	0.00207443	0.841531	0.967803
chr1	TP73	chr1_3595710	3595710	+	CG	CGC	-0.000696886	0.944723	-0.000110739	-0.0198928	0.585411	-0.00303282	0.0191959	0.612644	0.00292208	0.858328	0.971607
chr1	TP73	chr1_3595712	3595712	+	CG	CGC	-0.00587415	0.526563	-0.000953887	-0.0272633	0.415895	-0.0036742	0.0213891	0.53903	0.00272031	0.583633	0.894408
chr1	TP73	chr1_3595728	3595728	+	CG	CGC	0.00256972	0.742232	0.000432246	0.0155669	0.57978	0.00233892	-0.0129972	0.65667	-0.00190667	0.810273	0.960255
chr1	TP73	chr1_3598056	3598056	+	CG	CGG	0.00149283	0.885575	3.29371e-05	-0.0723008	0.0592455	-0.00153285	0.0737936	0.0638456	0.00156579	0.165122	0.634416
chr1	TP73	chr1_3598057	3598057	-	CG	CGC	-0.0362187	0.0684885	-0.000595522	0.0281537	0.685234	0.000838843	-0.0643723	0.374766	-0.00143436	0.174333	0.644447
chr1	TP73	chr1_3598060	3598060	+	CG	CGG	0.00860903	0.245026	0.000265463	0.0235616	0.373446	0.000882281	-0.0149525	0.586635	-0.000616817	0.339233	0.780962
chr1	TP73	chr1_3598061	3598061	-	CG	CGT	0.0097841	0.416085	0.000383647	0.0693111	0.143099	0.00277677	-0.059527	0.222948	-0.00239313	0.239712	0.708247
chr1	TP73	chr1_3598064	3598064	+	CG	CGC	0.00727557	0.351128	0.000220065	-0.0144393	0.596039	-0.000483365	0.0217149	0.444991	0.000703429	0.562679	0.885742
chr1	TP73	chr1_3598065	3598065	-	CG	CGC	-0.0117963	0.142695	-0.000419544	-0.0312189	0.266379	-0.00130385	0.0194226	0.505915	0.000884303	0.183385	0.653902
chr1	TP73	chr1_3598110	3598110	+	CG	CGT	0.00290881	0.614018	0.000134864	-0.0284154	0.181144	-0.00115512	0.0313243	0.156302	0.00128998	0.360972	0.793847
chr1	TP73	chr1_3598111	3598111	-	CG	CGC	0.0145233	0.339692	0.000496834	0.176334	0.00255057	0.00532105	-0.161811	0.00721271	-0.00482422	0.00653128	0.211342
chr1	TP73	chr1_3598131	3598131	+	CG	CGG	-0.00179354	0.735102	-0.00013596	0.00759228	0.691715	0.000608235	-0.00938582	0.637504	-0.000744195	0.873355	0.975164
chr1	TP73	chr1_3598911	3598911	-	CG	CGA	-0.018122	0.736854	-0.00123601	0.0509894	0.789837	0.0011909	-0.0691114	0.728742	-0.00242691	0.912196	0.982676
chr1	TP73	chr1_3598971	3598971	-	CG	CGT	-0.0139795	0.310208	-0.00212233	0.0141966	0.792887	0.00168139	-0.0281761	0.614518	-0.00380372	0.579738	0.892706
chr1	TP73	chr1_3602519	3602519	+	CG	CGG	-0.0320075	0.287333	-0.00107106	-0.208111	0.0590851	-0.00241805	0.176103	0.12278	0.001347	0.0947501	0.53597
chr1	TP73	chr1_3602544	3602544	+	CG	CGG	-0.0154267	0.731742	-0.000176351	-0.0577157	0.726293	-0.000530317	0.0422891	0.80497	0.000353966	0.884957	0.977498
chr1	TP73	chr1_3602578	3602578	+	CG	CGT	-0.0384574	0.357443	-0.000816853	0.0770759	0.620481	0.00167736	-0.115533	0.474864	-0.00249421	0.581689	0.893438
chr1	TP73	chr1_3602620	3602620	+	CG	CGC	-0.00950498	0.689735	-0.00124887	-0.183357	0.0385839	-0.00594835	0.173852	0.0583871	0.00469948	0.106166	0.554697
chr1	TP73	chr1_3602645	3602645	+	CG	CGG	0.0196921	0.37671	0.00282926	0.0615946	0.490572	0.00188997	-0.0419025	0.649418	0.000939295	0.526188	0.870922
chr1	TP73	chr1_3602794	3602794	-	CG	CGC	-0.00557326	0.379753	-0.000278438	-0.0458851	0.0762041	-0.00168584	0.0403118	0.1301	0.0014074	0.135878	0.599058
chr1	TP73	chr1_3602803	3602803	-	CG	CGG	-0.00975141	0.032643	-0.000436826	-0.00780465	0.642888	-0.000273534	-0.00194676	0.911164	-0.000163292	0.0900135	0.527272
chr1	TP73	chr1_3602816	3602816	-	CG	CGT	0.00157531	0.768931	0.000221215	0.0157823	0.430144	0.00174763	-0.0142069	0.493541	-0.00152641	0.697485	0.929311
chr1	TP73	chr1_3602828	3602828	-	CG	CGG	0.00428907	0.545836	0.000472109	-0.0186042	0.464945	-0.00175868	0.0228933	0.387941	0.00223079	0.639336	0.9125
chr1	TP73	chr1_3602835	3602835	-	CG	CGT	0.00130994	0.803817	0.000187464	0.00167335	0.931359	0.000197706	-0.000363402	0.98563	-1.02422e-05	0.965575	0.993686
chr1	TP73	chr1_3602855	3602855	-	CG	CGG	-0.000523996	0.915612	-8.36519e-05	0.0063811	0.724457	0.000862285	-0.00690509	0.713557	-0.000945937	0.93437	0.987613
chr1	TP73	chr1_3602904	3602904	-	CG	CGG	-0.00139408	0.750963	-0.000210153	-0.0021473	0.891804	-0.000302871	0.000753226	0.963421	9.27183e-05	0.941347	0.988769
chr1	TP73	chr1_3602917	3602917	-	CG	CGC	-0.00105538	0.862099	-6.60982e-05	-0.0424385	0.0805286	-0.00224372	0.0413831	0.0988419	0.00217762	0.208551	0.679422
chr1	TP73	chr1_3604437	3604437	+	CG	CGG	0.0134776	0.341822	0.00219223	0.0418755	0.429551	0.00605524	-0.0283979	0.605112	-0.00386301	0.460592	0.8436
chr1	TP73	chr1_3604464	3604464	+	CG	CGG	0.0216516	0.671888	0.000370666	-0.0480574	0.795584	-0.000677435	0.069709	0.717838	0.0010481	0.884332	0.977428
chr1	TP73	chr1_3604479	3604479	+	CG	CGG	-0.0638368	0.181943	-0.00095516	0.0956652	0.581121	0.00080375	-0.159502	0.376977	-0.00175891	0.35403	0.789402
chr1	TP73	chr1_3604793	3604793	+	CG	CGT	0.00335	0.736504	0.000535848	0.019095	0.597213	0.00256623	-0.015745	0.675066	-0.00203038	0.819276	0.962497
chr1	TP73	chr1_3604868	3604868	+	CG	CGG	-0.00877825	0.213861	-0.00114276	-0.0199678	0.424155	-0.00273048	0.0111896	0.666635	0.00158771	0.332573	0.776415
chr1	TP73	chr1_3604882	3604882	+	CG	CGG	-0.00276747	0.772305	-0.000412971	-0.00851816	0.804946	-0.00140127	0.00575069	0.872647	0.000988303	0.929091	0.986342
chr1	TP73	chr1_3605234	3605234	+	CG	CGT	-0.0139775	0.328432	-0.00159337	-0.0143844	0.811294	-0.00152109	0.000406892	0.994766	-7.2278e-05	0.599754	0.900098
chr1	TP73	chr1_3605255	3605255	+	CG	CGC	-0.0051635	0.778569	-0.000460238	-0.2202	0.00131746	-0.0139956	0.215036	0.00246298	0.0135354	0.0053084	0.19694
chr1	TP73	chr1_3605302	3605302	+	CG	CGT	-0.0135003	0.21902	-0.00230708	-0.0295799	0.445336	-0.00502715	0.0160796	0.689953	0.00272007	0.348039	0.785882
chr1	TP73	chr1_3605315	3605315	+	CG	CGC	-0.00457962	0.854138	-0.000258024	-0.140092	0.110665	-0.00872856	0.135512	0.138407	0.00847053	0.27323	0.735511
chr1	TP73	chr1_3605329	3605329	+	CG	CGC	-0.01853	0.318571	-0.00179876	-0.1328	0.0428594	-0.0113175	0.11427	0.0931654	0.00951872	0.0783922	0.503796
chr1	TP73	chr1_3605748	3605748	-	CG	CGA	-0.0307711	0.296894	-0.00236701	0.246291	0.0210244	0.013464	-0.277062	0.0129541	-0.015831	0.0420593	0.409769
chr1	TP73	chr1_3605811	3605811	-	CG	CGG	0.00981707	0.439774	0.00142049	-0.00045753	0.991933	0.00019493	0.0102746	0.827368	0.00122556	0.740212	0.941725
chr1	TP73	chr1_3605839	3605839	-	CG	CGT	-8.94516e-05	0.9937	-1.5334e-05	0.0174214	0.667702	0.00291757	-0.0175109	0.678419	-0.0029329	0.911348	0.982408
chr1	TP73	chr1_3606384	3606384	+	CG	CGC	-0.00235931	0.719925	-0.000152074	-0.0183544	0.438563	-0.00121443	0.0159951	0.516189	0.00106236	0.69141	0.927654
chr1	TP73	chr1_3606445	3606445	+	CG	CGG	-0.000265243	0.966831	-4.54652e-05	0.014999	0.510549	0.00191952	-0.0152642	0.520047	-0.00196498	0.803643	0.958515
chr1	TP73	chr1_3606481	3606481	+	CG	CGG	0.000537142	0.925206	7.32499e-05	0.00402803	0.846145	0.00059039	-0.00349089	0.87151	-0.00051714	0.976676	0.995685
chr1	TP73	chr1_3606507	3606507	+	CG	CGG	0.00105224	0.833354	0.00017695	0.0138481	0.458302	0.0023287	-0.0127959	0.508854	-0.00215175	0.739447	0.941544
chr1	TP73	chr1_3607953	3607953	+	CG	CGC	-0.0359477	0.467792	-0.000820879	0.072416	0.686815	0.00178128	-0.108364	0.561957	-0.00260216	0.709192	0.932985
chr1	TP73	chr1_3607995	3607995	+	CG	CGG	-0.0161614	0.246561	-0.00249054	0.0357844	0.516786	0.00423287	-0.0519458	0.363222	-0.00672341	0.420453	0.824522
chr1	TP73	chr1_3608016	3608016	+	CG	CGG	-0.0310193	0.212125	-0.00341968	0.0162738	0.843211	0.00228896	-0.0472932	0.583316	-0.00570864	0.446089	0.836733
chr1	TP73	chr1_3608027	3608027	+	CG	CGG	-0.00804986	0.79028	-0.000638482	0.0644582	0.547674	0.00283563	-0.072508	0.51626	-0.00347411	0.805595	0.959007
chr1	TP73	chr1_3608257	3608257	+	CG	CGG	-0.0163598	0.778097	-0.000422159	0.132002	0.635109	0.00375228	-0.148362	0.602338	-0.00417443	0.861229	0.972115
chr1	TP73	chr1_3608273	3608273	+	CG	CGT	-0.029729	0.311502	-0.00404419	-0.263034	0.0531819	-0.0366558	0.233305	0.0932843	0.0326116	0.0861224	0.519008
chr1	TP73	chr1_3608921	3608921	-	CG	CGA	0.0124641	0.435346	0.00211257	0.0215456	0.718966	0.00365814	-0.00908154	0.883694	-0.00154556	0.687613	0.926628
chr1	TP73	chr1_3608930	3608930	-	CG	CGC	-0.0250576	0.614124	-0.000326931	0.0376458	0.840587	0.000307244	-0.0627034	0.746693	-0.000634175	0.863633	0.972604
chr1	TP73	chr1_3608951	3608951	-	CG	CGT	0.0154692	0.733854	0.000691562	-0.0913587	0.588196	-0.000764995	0.106828	0.542081	0.00145656	0.815819	0.961578
chr1	TP73	chr1_3608957	3608957	-	CG	CGC	-0.0366696	0.48916	-0.000296362	-0.173165	0.3895	-0.00131179	0.136495	0.512363	0.00101543	0.537489	0.875226
chr1	TP73	chr1_3613222	3613222	+	CG	CGG	0.00371097	0.65437	0.000552642	0.0571698	0.0552929	0.00638955	-0.0534589	0.0844532	-0.0058369	0.142112	0.607379
chr1	TP73	chr1_3613327	3613327	+	CG	CGA	0.0132144	0.13909	0.00181823	0.0105483	0.740671	0.00154095	0.00266612	0.935895	0.000277276	0.313504	0.764311
chr1	TP73	chr1_3613334	3613334	+	CG	CGG	-0.000544039	0.953058	-6.10572e-05	0.0218698	0.480424	0.00263033	-0.0224139	0.48943	-0.00269139	0.777872	0.951553
chr1	TP73	chr1_3616102	3616102	+	CG	CGA	-0.00343369	0.378336	-0.000553442	-0.00368845	0.792223	-0.000625823	0.000254756	0.986043	7.23813e-05	0.652055	0.916217
chr1	TP73	chr1_3616144	3616144	+	CG	CGT	-0.0124956	0.00432402	-0.00201731	-0.0327238	0.0383399	-0.00476424	0.0202282	0.213254	0.00274693	0.00228339	0.138421
chr1	TP73	chr1_3616153	3616153	+	CG	CGG	-0.0087473	0.0243657	-0.00147862	0.0146271	0.299447	0.00252936	-0.0233744	0.112293	-0.00400799	0.0484449	0.429994
chr1	TP73	chr1_3616216	3616216	+	CG	CGT	-0.00936836	0.0405149	-0.00159665	-0.0068669	0.672881	-0.00106405	-0.00250146	0.882384	-0.000532607	0.110196	0.560606
chr1	TP73	chr1_3616229	3616229	+	CG	CGG	-0.0107523	0.00577141	-0.0018468	-0.0257851	0.0658283	-0.00439058	0.0150328	0.297951	0.00254378	0.00444976	0.183731
chr1	TP73	chr1_3616759	3616759	+	CG	CGC	-0.0552271	0.0498842	-0.00554404	-0.0891341	0.337098	-0.0124859	0.0339069	0.726394	0.00694184	0.0921866	0.530938
chr1	TP73	chr1_3616775	3616775	+	CG	CGC	-0.0192086	0.377641	-0.00283314	-0.162535	0.0322642	-0.0253857	0.143327	0.0691773	0.0225526	0.0687409	0.48245
chr1	TP73	chr1_3616876	3616876	+	CG	CGT	-0.0520612	0.0468438	-0.00603475	-0.0962655	0.279873	-0.0145662	0.0442042	0.633387	0.00853148	0.0774892	0.501337
chr1	TP73	chr1_3616881	3616881	+	CG	CGT	-0.048217	0.274771	-0.00119893	0.0350479	0.838357	0.0015843	-0.0832649	0.639667	-0.00278323	0.540897	0.876591
chr1	TP73	chr1_3622085	3622085	+	CG	CGA	-0.0904203	0.0673299	-0.00756299	-0.101596	0.59645	-0.0136711	0.0111755	0.955032	0.00610808	0.16032	0.629104
chr1	TP73	chr1_3622125	3622125	+	CG	CGG	-0.153158	0.002129	-0.0144139	-0.0737778	0.69209	-0.00797533	-0.07938	0.68056	-0.00643857	0.00804666	0.229039
chr1	TP73	chr1_3623242	3623242	-	CG	CGA	0.00179924	0.870435	0.000307006	0.0404857	0.333532	0.00657942	-0.0386864	0.372506	-0.00627241	0.613703	0.904667
chr1	TP73	chr1_3623320	3623320	-	CG	CGG	-0.00442703	0.773503	-0.000635744	-0.0162473	0.770887	-0.00285164	0.0118203	0.838513	0.0022159	0.918255	0.984076
chr1	TP73	chr1_3623334	3623334	-	CG	CGT	-0.00753718	0.624728	-0.00130091	0.046249	0.404503	0.00772471	-0.0537862	0.351778	-0.00902561	0.627731	0.908821
chr1	TP73	chr1_3623340	3623340	-	CG	CGC	-0.0122192	0.816756	-0.000396861	0.070521	0.702316	0.00386187	-0.0827402	0.667173	-0.00425873	0.904887	0.981473
chr1	TP73	chr1_3624702	3624702	-	CG	CGT	-0.00287169	0.787597	-0.000457492	-0.0266916	0.48405	-0.00431547	0.0238199	0.548341	0.00385798	0.752369	0.945059
chr1	TP73	chr1_3624730	3624730	-	CG	CGG	-0.00563137	0.670919	-0.000596965	-0.043616	0.310541	-0.00519389	0.0379847	0.399479	0.00459693	0.547138	0.878814
chr1	TP73	chr1_3624781	3624781	-	CG	CGC	-0.00907093	0.637837	-0.000705687	-0.0189283	0.783064	-0.00089009	0.00985741	0.890425	0.000184404	0.86001	0.971931
chr1	TP73	chr1_3624786	3624786	-	CG	CGT	0.0287909	0.0543631	0.00162955	0.0513227	0.296916	0.00371688	-0.0225318	0.660812	-0.00208733	0.0915464	0.530066
chr1	TP73	chr1_3624794	3624794	-	CG	CGC	-0.0140699	0.601958	-0.000378525	0.0355608	0.713301	0.000705241	-0.0496306	0.622282	-0.00108377	0.816275	0.961663
chr1	TP73	chr1_3626783	3626783	-	CG	CGC	0.00314825	0.767666	0.00046868	0.0269889	0.459458	0.00408094	-0.0238407	0.531342	-0.00361226	0.726698	0.938118
chr1	TP73	chr1_3626785	3626785	-	CG	CGC	-0.00213637	0.882664	-0.000328041	0.0182899	0.702362	0.00285993	-0.0204263	0.683709	-0.00318797	0.919311	0.984305
chr1	TP73	chr1_3626808	3626808	-	CG	CGA	0.0077267	0.659978	0.0010412	-0.0112681	0.845112	-0.00209714	0.0189948	0.753388	0.00313835	0.889402	0.978224
chr1	TP73	chr1_3626832	3626832	-	CG	CGG	-0.00665358	0.640901	-0.00106535	0.0244518	0.606191	0.00370963	-0.0311054	0.531244	-0.00477498	0.784483	0.952982
chr1	TP73	chr1_3627058	3627058	-	CG	CGC	-0.00928017	0.752278	-0.000273151	0.146776	0.161848	0.00326247	-0.156056	0.153415	-0.00353562	0.356945	0.791323
chr1	TP73	chr1_3627062	3627062	-	CG	CGG	0.0228107	0.427261	0.00044209	-0.0211193	0.83692	-0.000659856	0.04393	0.680941	0.00110195	0.713741	0.934321
chr1	TP73	chr1_3627074	3627074	-	CG	CGG	-0.00882202	0.494631	-0.000714638	0.0280443	0.544033	0.0029007	-0.0368663	0.44384	-0.00361534	0.660045	0.918632
chr1	TP73	chr1_3627092	3627092	-	CG	CGG	-0.00896585	0.620187	-0.000351877	0.0294966	0.620531	0.00252048	-0.0384624	0.537995	-0.00287236	0.781288	0.952316
chr1	TP73	chr1_3627097	3627097	-	CG	CGT	0.00370117	0.764045	0.000262656	0.0308262	0.470479	0.00154821	-0.027125	0.542595	-0.00128555	0.734995	0.940227
chr1	TP73	chr1_3627104	3627104	-	CG	CGG	-0.0107001	0.557679	-0.000808115	0.0469059	0.473204	0.00310255	-0.057606	0.397672	-0.00391066	0.652314	0.916348
chr1	TP73	chr1_3627162	3627162	-	CG	CGG	-0.0110949	0.346029	-0.000982384	0.0322249	0.469927	0.0026422	-0.0433198	0.349309	-0.00362459	0.498525	0.859573
chr1	TP73	chr1_3627178	3627178	-	CG	CGG	0.00712304	0.514281	0.000871138	-0.0458695	0.23696	-0.00536984	0.0529926	0.190172	0.00624098	0.403304	0.815959
chr1	TP73	chr1_3627994	3627994	+	CG	CGG	0.00168403	0.783896	0.000270238	0.0486754	0.0302913	0.00751304	-0.0469914	0.0439217	-0.0072428	0.0903119	0.527706
chr1	TP73	chr1_3628039	3628039	+	CG	CGA	-0.0106987	0.16875	-0.00116512	-0.0391799	0.16528	-0.00423282	0.0284812	0.330231	0.0030677	0.147074	0.613921
chr1	TP73	chr1_3628040	3628040	-	CG	CGG	0.0747497	0.159517	0.00211653	-0.294974	0.151576	-0.00440147	0.369724	0.0836541	0.006518	0.139587	0.604474
chr1	TP73	chr1_3628042	3628042	+	CG	CGC	0.00630888	0.484883	0.000596693	0.000163403	0.995927	8.38985e-05	0.00614548	0.853742	0.000512795	0.781949	0.95244
chr1	TP73	chr1_3628043	3628043	-	CG	CGT	0.0653947	0.0973249	0.00389319	-0.18126	0.229594	-0.00639319	0.246654	0.1159	0.0102864	0.129001	0.590814
chr1	TP73	chr1_3628044	3628044	+	CG	CGA	0.0148134	0.155026	0.000602933	0.0782483	0.0567477	0.00285114	-0.0634349	0.133379	-0.00224821	0.0580266	0.457365
chr1	TP73	chr1_3628054	3628054	+	CG	CGG	-0.0155398	0.219073	-0.000978955	0.0666658	0.151237	0.00476285	-0.0822056	0.0894736	-0.0057418	0.17262	0.642418
chr1	TP73	chr1_3628072	3628072	-	CG	CGG	-0.0159597	0.701515	-0.00253832	-0.0319212	0.83021	-0.00609099	0.0159615	0.91794	0.00355267	0.906745	0.981629
chr1	TP73	chr1_3628080	3628080	+	CG	CGT	-0.00866287	0.278926	-0.00106339	-0.00812331	0.779666	-0.000973202	-0.000539568	0.985733	-9.01874e-05	0.531529	0.872834
chr1	TP73	chr1_3628081	3628081	-	CG	CGG	-0.0404155	0.379249	-0.0010828	0.00375695	0.983183	-0.0015497	-0.0441725	0.810765	0.000466903	0.678641	0.924417
chr1	TP73	chr1_3628147	3628147	-	CG	CGT	-0.0492027	0.116781	-0.00454051	0.147878	0.215316	0.0120592	-0.197081	0.112369	-0.0165997	0.141826	0.606959
chr1	TP73	chr1_3628864	3628864	-	CG	CGC	0.00624148	0.389935	0.000579971	-0.0348341	0.189834	-0.00284894	0.0410755	0.137603	0.00342891	0.296014	0.752017
chr1	TP73	chr1_3628885	3628885	-	CG	CGT	-0.00794433	0.29204	-0.00120171	-0.0360117	0.201979	-0.00496357	0.0280674	0.336595	0.00376186	0.250427	0.717237
chr1	TP73	chr1_3628921	3628921	-	CG	CGC	-0.0208304	0.200639	-0.00344004	0.0380774	0.514077	0.00619607	-0.0589079	0.332787	-0.00963611	0.358306	0.792316
chr1	TP73	chr1_3628926	3628926	-	CG	CGA	-0.0106045	0.0345189	-0.00182556	-0.00729961	0.68059	-0.0012502	-0.0033049	0.857773	-0.000575361	0.0964705	0.538937
chr1	TP73	chr1_3628933	3628933	-	CG	CGA	-0.00312337	0.559194	-0.000539128	0.0218912	0.237928	0.00377537	-0.0250146	0.196735	-0.0043145	0.42102	0.82475
chr1	TP73	chr1_3628940	3628940	-	CG	CGG	-0.0100897	0.0217671	-0.00167212	-0.00363971	0.81498	-0.000626128	-0.00645003	0.690259	-0.00104599	0.0684692	0.481899
chr1	TP73	chr1_3628945	3628945	-	CG	CGG	-0.0108713	0.00521058	-0.00185168	0.0200134	0.136623	0.00344174	-0.0308847	0.0289697	-0.00529342	0.00741875	0.221749
chr1	TP73	chr1_3629791	3629791	-	CG	CGT	-0.0252896	0.156444	-0.00427037	-0.092936	0.180031	-0.0152688	0.0676464	0.344048	0.0109985	0.146211	0.61268
chr1	TP73	chr1_3629812	3629812	-	CG	CGG	-0.0253804	0.432487	-0.00325327	-0.0461164	0.701853	-0.000222672	0.020736	0.868189	-0.00303059	0.679071	0.924433
chr1	TP73	chr1_3629821	3629821	-	CG	CGC	-0.0257501	0.11073	-0.00435657	-0.0377443	0.499378	-0.00605229	0.0119942	0.83667	0.00169572	0.220688	0.69104
chr1	TP73	chr1_3629834	3629834	-	CG	CGC	-0.00256057	0.867538	-0.00041494	0.0450009	0.395228	0.00766925	-0.0475614	0.38945	-0.00808419	0.686393	0.926532
chr1	TP73	chr1_3629863	3629863	-	CG	CGG	-0.0711489	0.0352251	-0.00623957	-0.0274819	0.816574	-0.00208778	-0.043667	0.7234	-0.00415178	0.103909	0.55079
chr1	TP73	chr1_3630308	3630308	+	CG	CGG	-0.00987221	0.509045	-0.0013308	-0.0341341	0.502397	-0.00578071	0.0242618	0.647909	0.00444991	0.640105	0.912741
chr1	TP73	chr1_3630351	3630351	+	CG	CGT	-0.0156107	0.690886	-5.99741e-05	0.0778904	0.580929	0.000554495	-0.0935011	0.524363	-0.000614469	0.793935	0.955725
chr1	TP73	chr1_3630369	3630369	+	CG	CGT	-0.0290347	0.510655	-0.000302379	0.00535138	0.973038	-2.13348e-05	-0.0343861	0.834689	-0.000281044	0.803862	0.958546
chr1	TP73	chr1_3630374	3630374	+	CG	CGG	-0.00385008	0.930631	-5.07501e-05	0.0096071	0.951776	8.32275e-05	-0.0134572	0.935113	-0.000133978	0.994406	0.998998
chr1	TP73	chr1_3630378	3630378	+	CG	CGA	-0.0263619	0.132803	-0.00246873	0.0178965	0.765645	0.00166962	-0.0442584	0.480676	-0.00413835	0.306639	0.759209
chr1	TP73	chr1_3630406	3630406	+	CG	CGA	-0.0455269	0.250526	-0.000189201	-0.0641161	0.649894	-0.000314836	0.0185892	0.899309	0.000125634	0.462293	0.84446
chr1	TP73	chr1_3630424	3630424	+	CG	CGT	-0.0513189	0.0832228	-0.00149508	-0.0154634	0.880166	-0.000838434	-0.0358555	0.737479	-0.000656646	0.217288	0.687844
chr1	TP73	chr1_3630430	3630430	+	CG	CGG	-0.0395589	0.319565	-0.00023691	-0.105347	0.459931	-0.000818966	0.0657885	0.656982	0.000582055	0.459846	0.843152
chr1	TP73	chr1_3631151	3631151	+	CG	CGC	-0.064866	0.268343	-0.00296919	0.215946	0.293591	0.0242496	-0.280812	0.191192	-0.0272188	0.315	0.765303
chr1	TP73	chr1_3631202	3631202	+	CG	CGG	-0.211219	0.0020551	-0.0203301	0.13677	0.556472	0.0175923	-0.347989	0.153838	-0.0379225	0.00721617	0.219443
chr1	TP73	chr1_3631218	3631218	+	CG	CGC	-0.142054	0.00422271	-0.00780335	0.144796	0.395244	0.0140594	-0.286849	0.108594	-0.0218627	0.0118929	0.262318
chr1	TP73	chr1_3631238	3631238	+	CG	CGG	-0.0986185	0.0517166	-0.00672021	0.43802	0.0141695	0.0397202	-0.536638	0.00428543	-0.0464404	0.00874948	0.235402
chr1	TP73	chr1_3631264	3631264	+	CG	CGG	-0.0746762	0.231777	-0.00872398	0.303825	0.155062	0.0368308	-0.378501	0.0910521	-0.0455548	0.180911	0.651895
chr1	TP73	chr1_3631497	3631497	-	CG	CGG	-0.00775914	0.0111852	-0.0013085	-0.0196599	0.0765029	-0.00335187	0.0119008	0.298327	0.00204336	0.00884381	0.236344
chr1	TP73	chr1_3631542	3631542	-	CG	CGG	-0.011563	0.00889478	-0.0007962	-0.00978943	0.51519	-0.000804349	-0.00177356	0.909855	8.14909e-06	0.025851	0.346159
chr1	TP73	chr1_3631546	3631546	-	CG	CGT	-0.00666626	0.102801	-0.00075862	-0.022686	0.118056	-0.00310915	0.0160197	0.286862	0.00235054	0.0785189	0.503913
chr1	TP73	chr1_3631548	3631548	-	CG	CGC	-0.0109363	0.0145455	-0.00071744	-0.0354447	0.0259415	-0.00266495	0.0245083	0.135108	0.00194751	0.00477389	0.189192
chr1	TP73	chr1_3631570	3631570	-	CG	CGC	-0.00600465	0.0494923	-0.000415516	0.00567315	0.599164	0.000391645	-0.0116778	0.299991	-0.00080716	0.126601	0.587333
chr1	TP73	chr1_3631573	3631573	-	CG	CGC	-0.00510612	0.133566	-0.000738556	-0.00461543	0.699867	-0.000729074	-0.000490687	0.968595	-9.4825e-06	0.297804	0.753515
chr1	TP73	chr1_3631577	3631577	-	CG	CGG	-0.00551521	0.140647	-0.000792403	-0.0109141	0.41923	-0.00176339	0.00539889	0.70022	0.000970983	0.240889	0.709443
chr1	TP73	chr1_3631616	3631616	-	CG	CGA	-0.00956208	0.00998633	-0.00153131	0.00418118	0.758743	0.000646008	-0.0137433	0.331893	-0.00217732	0.0344973	0.382375
chr1	TP73	chr1_3635531	3635531	-	CG	CGT	-0.0415456	0.384592	-0.00154832	0.0527787	0.767553	0.00269141	-0.0943244	0.610846	-0.00423974	0.657015	0.917603
chr1	TP73	chr1_3635625	3635625	-	CG	CGG	-0.0401435	0.179733	-0.00468955	-0.0349224	0.758261	-0.00351703	-0.00522114	0.964564	-0.00117252	0.384183	0.806
chr1	TP73	chr1_3635907	3635907	+	CG	CGC	0.0124422	0.165903	0.00205722	-0.00970965	0.748524	-0.00165331	0.0221519	0.484644	0.00371053	0.360849	0.793741
chr1	TP73	chr1_3635930	3635930	+	CG	CGG	0.0156768	0.0171846	0.00268788	-0.0335643	0.161445	-0.00570933	0.0492411	0.0494806	0.00839721	0.0240372	0.337156
chr1	TP73	chr1_3635943	3635943	+	CG	CGA	0.0143939	0.0705634	0.00247832	-0.0141319	0.617791	-0.00239145	0.0285258	0.334196	0.00486976	0.172361	0.642179
chr1	TP73	chr1_3635948	3635948	+	CG	CGG	0.00286288	0.692909	0.000447734	-0.00326653	0.900503	-0.000511788	0.0061294	0.821587	0.000959521	0.917673	0.983929
chr1	TP73	chr1_3635955	3635955	+	CG	CGG	0.016306	0.0322003	0.00245452	-0.0250114	0.352681	-0.00406826	0.0413174	0.142022	0.00652278	0.0671389	0.478752
chr1	TP73	chr1_3635980	3635980	+	CG	CGG	0.00565145	0.550166	0.000945549	-0.0401131	0.233002	-0.00672391	0.0457646	0.191893	0.00766946	0.412034	0.820371
chr1	TP73	chr1_3636872	3636872	-	CG	CGC	0.000555632	0.907647	8.36602e-05	0.00466122	0.791686	0.000756768	-0.00410559	0.822753	-0.000673108	0.958556	0.99235
chr1	TP73	chr1_3636910	3636910	-	CG	CGA	0.00572005	0.277963	0.000732579	0.023054	0.219509	0.00365415	-0.017334	0.374036	-0.00292157	0.259283	0.724418
chr1	TP73	chr1_3636959	3636959	-	CG	CGT	-0.000764045	0.811041	-0.000130929	0.00449143	0.703487	0.000752921	-0.00525548	0.668063	-0.00088385	0.904234	0.981398
chr1	TP73	chr1_3637659	3637659	+	CG	CGC	-0.0101617	0.383435	-0.00126851	0.0199058	0.614308	0.00304551	-0.0300675	0.46686	-0.00431402	0.601228	0.900359
chr1	TP73	chr1_3637694	3637694	+	CG	CGC	-0.0256009	0.0287333	-0.00272482	-0.00656854	0.867064	-0.000812938	-0.0190324	0.642684	-0.00191188	0.0878917	0.522547
chr1	TP73	chr1_3637705	3637705	+	CG	CGG	-0.020429	0.624116	-0.000142703	-0.0144106	0.923269	-0.000303061	-0.00601846	0.969161	0.000160359	0.881574	0.976709
chr1	TP73	chr1_3637714	3637714	+	CG	CGG	0.00239255	0.95125	3.86954e-05	-0.0396975	0.7778	-0.000460488	0.04209	0.773689	0.000499183	0.959034	0.992481
chr1	TP73	chr1_3637742	3637742	+	CG	CGG	-0.0276024	0.103152	-0.00282162	0.0710981	0.252481	0.00943275	-0.0987005	0.127523	-0.0122544	0.142314	0.60771
chr1	TP73	chr1_3637767	3637767	+	CG	CGG	-0.00199688	0.85075	-0.000114637	0.0405049	0.284825	0.00418677	-0.0425017	0.281188	-0.00430141	0.55339	0.881654
chr1	TP73	chr1_3640153	3640153	-	CG	CGA	0.00187852	0.848589	0.00032341	0.054666	0.129233	0.00911281	-0.0527875	0.158328	-0.0087894	0.307012	0.759519
chr1	TP73	chr1_3640195	3640195	-	CG	CGA	-0.00752017	0.441904	-0.00129017	0.0248653	0.485454	0.00376092	-0.0323854	0.382539	-0.00505109	0.585677	0.89531
chr1	TP73	chr1_3640198	3640198	-	CG	CGC	0.00206981	0.797737	0.000354712	0.0522558	0.0774029	0.00890984	-0.050186	0.102319	-0.00855512	0.200345	0.670779
chr1	TP73	chr1_3640220	3640220	-	CG	CGG	-0.013011	0.664237	-0.000662593	-0.0511162	0.630561	-0.0019673	0.0381052	0.73057	0.00130471	0.808403	0.95974
chr1	TP73	chr1_3640257	3640257	-	CG	CGG	-0.0369493	0.379033	-0.000368142	0.0710375	0.637434	0.00033283	-0.107987	0.491483	-0.000700972	0.608647	0.902863
chr1	TP73	chr1_3640262	3640262	-	CG	CGA	-0.00553952	0.657666	-0.000591886	0.0552482	0.212703	0.005976	-0.0607877	0.188467	-0.00656789	0.417253	0.822762
chr1	TP73	chr1_3640272	3640272	-	CG	CGA	-0.0117688	0.417949	-0.00133585	0.00484792	0.926794	0.000253649	-0.0166167	0.76199	-0.0015895	0.716334	0.934951
chr1	TP73	chr1_3645961	3645961	+	CG	CGC	0.00115349	0.780785	7.96205e-05	-0.00476806	0.73969	-0.000414371	0.00592155	0.692552	0.000493992	0.910257	0.982324
chr1	TP73	chr1_3645984	3645984	+	CG	CGG	-0.00190217	0.721872	-0.000170731	-0.00193214	0.920525	-0.000224484	2.99707e-05	0.998812	5.37526e-05	0.933179	0.987369
chr1	TP73	chr1_3646012	3646012	+	CG	CGT	-0.00552928	0.224644	-0.000601502	-0.0106292	0.491605	-0.00133822	0.00509987	0.751799	0.000736719	0.375211	0.800879
chr1	TP73	chr1_3646319	3646319	+	CG	CGA	0.00620306	0.44627	0.00090403	0.0345443	0.233181	0.00482505	-0.0283412	0.346704	-0.00392102	0.364679	0.795413
chr1	TP73	chr1_3646353	3646353	+	CG	CGG	-0.0130607	0.121741	-0.000882667	-0.00518529	0.854023	-0.000394597	-0.00787539	0.789336	-0.00048807	0.292795	0.750129
chr1	TP73	chr1_3646359	3646359	+	CG	CGC	0.0126209	0.601222	0.000235563	0.0882973	0.302037	0.00123934	-0.0756764	0.395259	-0.00100377	0.50892	0.863921
chr1	TP73	chr1_3646384	3646384	+	CG	CGC	-0.0192647	0.206778	-0.000476379	-0.0168558	0.75306	-0.000390067	-0.00240894	0.965565	-8.63123e-05	0.425187	0.826821
chr1	TP73	chr1_3646399	3646399	+	CG	CGT	-0.00399957	0.633976	-0.000402873	-0.0336419	0.316094	-0.00366983	0.0296423	0.392143	0.00326696	0.532122	0.873045
chr1	TP73	chr1_3648239	3648239	+	CG	CGG	0.0131406	0.251771	0.00224992	-0.0103728	0.795261	-0.00169599	0.0235134	0.572951	0.0039459	0.499587	0.859997
chr1	TP73	chr1_3648253	3648253	+	CG	CGA	0.00841959	0.575589	0.00132412	-0.125796	0.0134993	-0.0204595	0.134216	0.0119101	0.0217836	0.040711	0.405061
chr1	TP73	chr1_3648296	3648296	+	CG	CGT	0.00193623	0.844031	0.000334001	-0.0363435	0.294348	-0.0051981	0.0382797	0.289368	0.0055321	0.565064	0.886775
chr1	TP73	chr1_3648308	3648308	+	CG	CGC	-0.00344148	0.745945	-0.000434732	-0.0108243	0.779003	-0.00206084	0.00738284	0.853915	0.00162611	0.910808	0.982362
chr1	TP73	chr1_3648310	3648310	+	CG	CGG	0.0155131	0.0860072	0.00228588	-0.0357712	0.335597	-0.00595809	0.0512843	0.181907	0.00824397	0.151796	0.619042
chr1	TP73	chr1_3648331	3648331	+	CG	CGG	0.0137152	0.218669	0.00228009	0.0347208	0.385586	0.00567506	-0.0210056	0.613226	-0.00339497	0.318891	0.767751
chr1	TP73	chr1_3648800	3648800	+	CG	CGA	0.0032169	0.417931	0.000222552	-0.0262671	0.0698531	-0.00167156	0.029484	0.0508548	0.00189411	0.141305	0.606527
chr1	TP73	chr1_3648835	3648835	+	CG	CGT	-0.000302479	0.960164	-4.76791e-05	-0.00359037	0.866388	-0.000609051	0.0032879	0.88245	0.000561372	0.984563	0.997072
chr1	TP73	chr1_3648850	3648850	+	CG	CGC	-0.00271427	0.59606	-0.000323103	-0.00408784	0.823016	-0.000540371	0.00137358	0.942433	0.000217268	0.845614	0.968613
chr1	TP73	chr1_3648852	3648852	+	CG	CGT	-0.00341741	0.512966	-0.00046581	0.000284756	0.987426	1.90469e-06	-0.00370216	0.844332	-0.000467715	0.805596	0.959007
chr1	TP73	chr1_3648869	3648869	+	CG	CGC	-0.0028015	0.56073	-0.000399399	0.00692653	0.683924	0.00106664	-0.00972803	0.583288	-0.00146604	0.777358	0.951356
chr1	TP73	chr1_3648878	3648878	+	CG	CGC	0.0179893	0.664977	0.000720625	0.0939876	0.532721	0.00352021	-0.0759983	0.627392	-0.00279958	0.746184	0.943182
chr1	TP73	chr1_3648901	3648901	+	CG	CGC	-0.00130804	0.76314	-0.000199431	-0.0184993	0.224354	-0.00228048	0.0171912	0.27837	0.00208105	0.454233	0.840563
chr1	TP73	chr1_3648922	3648922	+	CG	CGT	-0.00132889	0.632683	-0.000219494	-0.00612781	0.533271	-0.00104559	0.00479892	0.639322	0.000826093	0.731941	0.939549
chr1	TP73	chr1_3649744	3649744	-	CG	CGA	0.00928622	0.117724	0.00151406	-0.0201297	0.324366	-0.00319714	0.029416	0.168988	0.0047112	0.182882	0.653521
chr1	TP73	chr1_3649755	3649755	-	CG	CGG	-0.000470474	0.932425	-6.67034e-05	-0.0190036	0.328108	-0.00246467	0.0185331	0.360196	0.00239796	0.615812	0.905145
chr1	TP73	chr1_3649772	3649772	-	CG	CGG	-0.00357759	0.417402	-0.00061124	-0.017163	0.278631	-0.0029495	0.0135854	0.409067	0.00233825	0.396701	0.812851
chr1	TP73	chr1_3649819	3649819	-	CG	CGG	0.00476196	0.530782	0.00068041	-0.0561924	0.0418593	-0.0092485	0.0609543	0.0341416	0.00992891	0.104285	0.551338
chr1	TP73	chr1_3649825	3649825	-	CG	CGG	0.0129197	0.11338	0.0011379	-0.0245444	0.388025	-0.0023344	0.0374641	0.20764	0.0034723	0.198516	0.668571
chr1	TP73	chr1_3650074	3650074	-	CG	CGC	-0.0217634	0.231555	-0.0011825	-0.00343369	0.952685	-0.000380387	-0.0183297	0.763098	-0.000802109	0.482822	0.853546
chr1	TP73	chr1_3650159	3650159	+	CG	CGT	0.0234582	0.220582	0.00227683	0.0114065	0.865196	-1.98153e-06	0.0120518	0.863319	0.00227882	0.461872	0.844319
chr1	TP73	chr1_3650160	3650160	-	CG	CGC	-0.00176368	0.918422	-0.000162185	-0.0206792	0.725402	-0.00260733	0.0189155	0.758366	0.00244515	0.93487	0.987693
chr1	TP73	chr1_3650168	3650168	+	CG	CGC	0.0059733	0.900621	4.02139e-05	0.0703817	0.694869	0.000362697	-0.0644084	0.729278	-0.000322483	0.917386	0.983831
chr1	TP73	chr1_3650169	3650169	-	CG	CGG	0.0436567	0.350082	0.00077565	-0.104941	0.524534	-0.00395766	0.148598	0.387632	0.00473331	0.528875	0.871912
chr1	TP73	chr1_3650170	3650170	+	CG	CGC	0.0171153	0.705418	0.000183791	0.000114991	0.99946	0.000135098	0.0170003	0.923108	4.86929e-05	0.930723	0.986728
chr1	TP73	chr1_3650171	3650171	-	CG	CGC	0.0288529	0.497649	0.000486787	-0.0732847	0.631803	-0.002577	0.102138	0.521198	0.00306378	0.70929	0.933035
chr1	TP73	chr1_3650173	3650173	+	CG	CGG	-0.0261111	0.651077	-0.000405211	-0.00703029	0.974072	-0.000126449	-0.0190808	0.932233	-0.000278762	0.901674	0.980989
chr1	TP73	chr1_3650174	3650174	-	CG	CGG	0.0302575	0.497229	0.000574533	-0.0301423	0.846418	-0.000448362	0.0603998	0.709808	0.00102289	0.778455	0.951657
chr1	TP73	chr1_3650226	3650226	+	CG	CGC	0.0193038	0.178528	0.00316142	-0.00349388	0.948826	-0.000517215	0.0227977	0.686232	0.00367864	0.402938	0.815805
chr1	TP73	chr1_3650244	3650244	+	CG	CGC	-0.0337619	0.493016	-0.000353626	0.000126954	0.99945	-1.89878e-05	-0.0338889	0.859269	-0.000334639	0.789698	0.954383
chr1	TP73	chr1_3650542	3650542	-	CG	CGC	0.00179101	0.662575	0.000291563	-0.0276897	0.071489	-0.00455065	0.0294807	0.0647336	0.00484221	0.178868	0.649971
chr1	TP73	chr1_3650587	3650587	-	CG	CGC	-0.0016825	0.732807	-0.000160863	-0.0242127	0.199478	-0.00209673	0.0225302	0.248728	0.00193586	0.40817	0.818287
chr1	TP73	chr1_3650609	3650609	-	CG	CGG	-0.00769487	0.0679916	-0.0012778	-0.0351022	0.0213685	-0.00532375	0.0274074	0.0816035	0.00404594	0.0141468	0.281552
chr1	TP73	chr1_3650886	3650886	+	CG	CGA	-0.0959354	0.073204	-0.00321726	-0.0250258	0.887562	-0.00180975	-0.0709096	0.701946	-0.00140752	0.195002	0.665438
chr1	TP73	chr1_3652026	3652026	-	CG	CGG	-0.0201442	0.000137532	-0.00343334	-0.015274	0.418456	-0.00256435	-0.00487021	0.803126	-0.000868989	0.000497077	0.0708907
chr1	TP73	chr1_3652037	3652037	-	CG	CGT	-0.0157614	0.00388518	-0.00270657	-0.0104557	0.595417	-0.00162208	-0.00530568	0.795019	-0.0010845	0.0131065	0.273121
chr1	TP73	chr1_3652134	3652134	+	CG	CGC	-0.030856	0.510898	-0.000397231	0.242734	0.154759	0.00409793	-0.27359	0.123544	-0.00449516	0.294517	0.751075
chr1	TP73	chr1_3652135	3652135	-	CG	CGA	-0.0099354	0.0523161	-0.00073102	0.0212273	0.239571	0.00142089	-0.0311627	0.0989621	-0.00215191	0.0789234	0.504808
chr1	TP73	chr1_3652137	3652137	+	CG	CGT	-0.00850955	0.604141	-0.00119694	6.00452e-05	0.999222	5.89261e-05	-0.00856959	0.893264	-0.00125587	0.873705	0.975261
chr1	TP73	chr1_3652138	3652138	-	CG	CGG	-0.00939392	0.0620599	-0.00146545	0.000621273	0.972013	4.699e-06	-0.0100152	0.587388	-0.00147015	0.172987	0.642747
chr1	TP73	chr1_3652232	3652232	+	CG	CGG	-0.0235686	0.341824	-0.00201037	-0.0140394	0.876597	-0.000670605	-0.00952919	0.919205	-0.00133976	0.62609	0.90828
chr1	TP73	chr1_3652345	3652345	+	CG	CGC	-0.00772578	0.438708	-0.000618533	-0.0419286	0.232221	-0.00193238	0.0342028	0.348868	0.00131384	0.360607	0.793575
chr1	TP73	chr1_3652377	3652377	+	CG	CGC	0.000154595	0.989038	1.92416e-05	-0.0118693	0.762778	-0.00118274	0.0120239	0.769332	0.00120198	0.955168	0.991572
chr1	TP73	chr1_3652395	3652395	+	CG	CGA	-0.0155847	0.0251289	-0.0014587	0.00262144	0.912717	0.000320468	-0.0182061	0.466116	-0.00177917	0.0793269	0.50605
chr1	TP73	chr1_3652417	3652417	+	CG	CGT	-0.010523	0.105628	-0.00124841	0.0210211	0.385747	0.00249403	-0.0315441	0.210924	-0.00374244	0.189737	0.659947
chr1	TP73	chr1_3653078	3653078	-	CG	CGC	-0.00910019	0.233426	-0.000454005	0.00518618	0.840821	0.000274754	-0.0142864	0.596826	-0.000728759	0.4786	0.851877
chr1	TP73	chr1_3653090	3653090	-	CG	CGG	-0.0015128	0.811064	-7.47649e-05	-0.0312793	0.181678	-0.00217323	0.0297665	0.220619	0.00209846	0.393923	0.811358
chr1	TP73	chr1_3653100	3653100	-	CG	CGT	0.00299836	0.733919	7.51347e-05	-0.00213339	0.942895	2.15415e-05	0.00513174	0.86911	5.35932e-05	0.940871	0.988742
chr1	TP73	chr1_3653108	3653108	-	CG	CGG	0.00378778	0.437325	0.000295937	-0.0441607	0.0232787	-0.00405438	0.0479485	0.0174332	0.00435032	0.0575137	0.455621
chr1	TP73	chr1_3653182	3653182	-	CG	CGT	-0.00646068	0.160222	-0.000803648	-0.0342115	0.0498577	-0.00423404	0.0277508	0.12299	0.00343039	0.0540886	0.447164
chr1	TP73	chr1_3654920	3654920	+	CG	CGA	-0.00264156	0.671885	-0.000353676	0.0235911	0.295388	0.0027809	-0.0262327	0.263628	-0.00313458	0.529249	0.872073
chr1	TP73	chr1_3654932	3654932	+	CG	CGG	-0.00824682	0.502139	-0.000351714	0.0026173	0.95276	7.77763e-05	-0.0108641	0.813175	-0.00042949	0.795954	0.956229
chr1	TP73	chr1_3654952	3654952	+	CG	CGG	-0.0218116	0.0765446	-0.00121425	-0.0664597	0.198069	-0.00329919	0.0446481	0.399508	0.00208494	0.0882803	0.523505
chr1	TP73	chr1_3654965	3654965	+	CG	CGA	0.000185209	0.982473	1.53748e-05	-0.0038892	0.900098	-0.00021413	0.00407441	0.899254	0.000229505	0.991873	0.998482
chr1	TP73	chr1_3654970	3654970	+	CG	CGC	0.0161559	0.595811	0.000253036	0.0996615	0.366997	0.00105752	-0.0835056	0.466846	-0.000804484	0.574132	0.890619
chr1	TP73	chr1_3654993	3654993	+	CG	CGG	-0.00840657	0.610973	-0.000163905	0.140619	0.018792	0.00365226	-0.149025	0.0168731	-0.00381616	0.0555871	0.451095
chr1	TP73	chr1_3655004	3655004	+	CG	CGA	-0.0141115	0.0742777	-0.000864331	0.0104145	0.712629	0.000743877	-0.024526	0.405209	-0.00160821	0.189594	0.659884
chr1	TP73	chr1_3655015	3655015	+	CG	CGG	-0.000556358	0.951966	-2.57273e-05	0.00785541	0.824438	0.000319386	-0.00841177	0.818605	-0.000345113	0.973855	0.995249
chr1	TP73	chr1_3655021	3655021	+	CG	CGG	-0.0169213	0.0664804	-0.0008683	0.00237241	0.945451	0.000153509	-0.0192937	0.591681	-0.00102181	0.184382	0.655081
chr1	TP73	chr1_3655029	3655029	+	CG	CGG	-0.0379179	0.0753441	-0.000888975	-0.0703988	0.336398	-0.00145488	0.0324809	0.669938	0.000565902	0.128925	0.590778
chr1	TP73	chr1_3659405	3659405	+	CG	CGG	-0.00419455	0.412674	-0.000219662	0.00363512	0.841967	0.000217401	-0.00782967	0.6801	-0.000437063	0.700058	0.930142
chr1	TP73	chr1_3659434	3659434	+	CG	CGG	0.0107398	0.0593897	0.000325384	-0.0057203	0.771402	-0.000174096	0.0164601	0.423549	0.00049948	0.160394	0.629104
chr1	TP73	chr1_3659443	3659443	+	CG	CGT	-0.00085663	0.857869	-4.68278e-05	0.0360029	0.044483	0.00265856	-0.0368595	0.0474895	-0.00270539	0.128937	0.590778
chr1	TP73	chr1_3659446	3659446	+	CG	CGT	-0.00570014	0.10383	-0.000433462	-0.0151963	0.222395	-0.00134004	0.00949616	0.462332	0.000906583	0.126087	0.586616
chr1	TP73	chr1_3659458	3659458	+	CG	CGT	-0.00191328	0.612456	-0.000113772	-0.0345981	0.0129145	-0.0021503	0.0326849	0.0234171	0.00203653	0.0390404	0.399304
chr1	TP73	chr1_3659513	3659513	+	CG	CGA	-0.00663403	0.0958111	-0.000447824	-0.0295798	0.0435012	-0.00212674	0.0229458	0.129243	0.00167891	0.033142	0.377604
chr1	TP73	chr1_3659529	3659529	+	CG	CGA	-0.0067047	0.100634	-0.000360028	9.72174e-05	0.994807	3.61872e-06	-0.00680191	0.66123	-0.000363647	0.25789	0.723148
chr1	TP73	chr1_3659797	3659797	+	CG	CGA	-0.00892011	0.028226	-0.000741814	-0.000558139	0.969318	-4.42283e-05	-0.00836197	0.579811	-0.000697585	0.0885072	0.523924
chr1	TP73	chr1_3659870	3659870	+	CG	CGG	-0.0116909	0.00901195	-0.00140289	-0.0066773	0.673027	-0.000914744	-0.00501361	0.760517	-0.000488145	0.0294466	0.36258
chr1	TP73	chr1_3659886	3659886	+	CG	CGA	-0.00689926	0.0720454	-0.000870816	-0.0234331	0.0939486	-0.00350854	0.0165338	0.252842	0.00263772	0.0492925	0.432905
chr1	TP73	chr1_3659905	3659905	+	CG	CGG	-0.00725774	0.0784548	-0.000845008	-0.0163836	0.269877	-0.00248109	0.00912586	0.553227	0.00163608	0.114807	0.567798
chr1	TP73	chr1_3659908	3659908	+	CG	CGG	-0.00519992	0.277411	-0.000530694	-0.0260218	0.131668	-0.00312892	0.0208219	0.24473	0.00259822	0.176535	0.647379
chr1	TP73	chr1_3659934	3659934	+	CG	CGC	-0.0117941	0.0361629	-0.00164265	-0.0168125	0.397379	-0.00278554	0.00501842	0.807778	0.00114289	0.0769546	0.500542
chr1	TP73	chr1_3661316	3661316	-	CG	CGG	-0.00257523	0.748718	-0.000100918	-0.0208822	0.465946	-0.000745728	0.018307	0.539088	0.00064481	0.725576	0.937819
chr1	TP73	chr1_3661328	3661328	-	CG	CGC	0.00258632	0.757408	5.49287e-05	0.0130852	0.647776	0.000317739	-0.0104989	0.725548	-0.00026281	0.857823	0.971395
chr1	TP73	chr1_3661373	3661373	-	CG	CGC	0.00877579	0.437614	0.000167686	0.0615492	0.123653	0.00128837	-0.0527735	0.204044	-0.00112068	0.224558	0.694634
chr1	TP73	chr1_3661401	3661401	-	CG	CGG	0.00998455	0.278978	0.000234417	0.0177218	0.598805	0.000367463	-0.00773723	0.824888	-0.000133047	0.480318	0.852577
chr1	TP73	chr1_3661403	3661403	-	CG	CGC	0.0173656	0.00264743	0.000536692	0.0404556	0.0394153	0.00141618	-0.02309	0.254717	-0.000879486	0.00156082	0.11878
chr1	TP73	chr1_3665873	3665873	-	CG	CGA	-0.000398617	0.969976	-2.66397e-05	-0.0148261	0.684794	-0.000878913	0.0144274	0.705086	0.000852274	0.919854	0.984411
chr1	TP73	chr1_3665938	3665938	-	CG	CGT	-0.00883106	0.0920061	-0.000878175	-0.0251906	0.183575	-0.00272726	0.0163596	0.404336	0.00184908	0.0995923	0.543665
chr1	TP73	chr1_3665957	3665957	-	CG	CGC	-0.00625226	0.334285	-0.000685915	-0.00183176	0.934717	-0.000200399	-0.0044205	0.849752	-0.000485516	0.622256	0.907154
chr1	TP73	chr1_3673662	3673662	+	CG	CGC	-0.0360015	0.472122	-0.000346401	0.0610405	0.729211	0.000541102	-0.097042	0.597582	-0.000887503	0.727031	0.938156
chr1	TP73	chr1_3673665	3673665	+	CG	CGG	-0.00762764	0.892375	-0.000109886	0.0477006	0.810431	0.000450348	-0.0553282	0.789459	-0.000560235	0.962774	0.993165
chr1	TP73	chr1_3673706	3673706	+	CG	CGT	0.0131112	0.792071	0.000239908	-0.106436	0.532574	-0.000990844	0.119548	0.502192	0.00123075	0.79469	0.955947
chr1	TP73	chr1_3678797	3678797	-	CG	CGC	0.000832488	0.981495	9.06241e-05	0.0915404	0.489386	0.00843864	-0.0907079	0.509494	-0.00834801	0.785317	0.953136
chr1	TP73	chr1_3678821	3678821	-	CG	CGG	-0.012045	0.727981	-0.000875909	0.441012	0.00081661	0.0383927	-0.453057	0.000929151	-0.0392686	0.00338072	0.164558
chr1	TP73	chr1_3684188	3684188	+	CG	CGG	0.000730333	0.937228	7.53092e-05	0.046623	0.165532	0.00495839	-0.0458927	0.189177	-0.00488308	0.378041	0.802406
chr1	TP73	chr1_3684214	3684214	+	CG	CGG	-0.0110033	0.5302	-0.000585834	-0.0165775	0.786239	-0.0011013	0.00557413	0.930297	0.000515463	0.789286	0.954346
chr1	TP73	chr1_3684224	3684224	+	CG	CGT	-0.000777643	0.928652	-9.2284e-05	0.016313	0.618565	0.00246086	-0.0170906	0.614954	-0.00255314	0.87931	0.976294
chr1	TP73	chr1_3684243	3684243	+	CG	CGG	0.056596	0.170328	0.000350583	-0.0808973	0.583069	-0.000383146	0.137493	0.370815	0.000733729	0.336954	0.779494
chr1	TP73	chr1_3684265	3684265	+	CG	CGG	0.00626656	0.480794	0.000728751	-0.0248929	0.512821	-0.00304947	0.0311595	0.426326	0.00377822	0.636594	0.911733
chr1	TP73	chr1_3685277	3685277	-	CG	CGG	-0.00516259	0.75006	-0.000762265	0.0525016	0.369586	0.00807679	-0.0576642	0.343652	-0.00883905	0.635488	0.911554
chr1	TP73	chr1_3685295	3685295	-	CG	CGC	-0.0611259	0.100085	-0.000972911	0.0981326	0.463688	0.000336152	-0.159258	0.254017	-0.00130906	0.200066	0.670543
chr1	TP73	chr1_3685320	3685320	-	CG	CGT	-0.0199442	0.205982	-0.00289162	-0.00819221	0.886178	-0.00145881	-0.011752	0.843385	-0.00143281	0.441807	0.834509
chr1	TP73	chr1_3685349	3685349	-	CG	CGG	0.00411189	0.792736	0.000640082	0.045489	0.43689	0.006862	-0.0413771	0.495334	-0.00622192	0.710115	0.933237
chr1	TP73	chr1_3685546	3685546	-	CG	CGG	0.00160062	0.816929	0.000102689	-0.00943491	0.701221	-0.000705964	0.0110355	0.666541	0.000808653	0.904545	0.981423
chr1	TP73	chr1_3685550	3685550	-	CG	CGC	0.00477348	0.532226	0.000231206	0.0292667	0.301356	0.00104005	-0.0244932	0.404204	-0.000808843	0.477087	0.851427
chr1	TP73	chr1_3685574	3685574	-	CG	CGA	-0.00238882	0.666118	-0.000269676	0.059265	0.00572174	0.00578099	-0.0616538	0.00557636	-0.00605066	0.0197428	0.313658
chr1	TP73	chr1_3685595	3685595	-	CG	CGA	0.0120543	0.00382322	0.00161655	0.0377899	0.0150595	0.00387475	-0.0257357	0.106101	-0.00225821	0.000964844	0.0944103
chr1	TP73	chr1_3685623	3685623	-	CG	CGC	0.0120834	0.0745585	0.00133538	0.0762676	0.00229017	0.00586863	-0.0641843	0.0125642	-0.00453325	0.00216949	0.135196
chr1	TP73	chr1_3685626	3685626	-	CG	CGA	0.0111324	0.0475831	0.00172396	0.0382591	0.061026	0.00521692	-0.0271267	0.198264	-0.00349297	0.0251075	0.342612
chr1	TP73	chr1_3685642	3685642	-	CG	CGT	0.0087253	0.0555541	0.00111171	0.0296627	0.0746758	0.00293503	-0.0209374	0.223095	-0.00182332	0.0333678	0.378313
chr1	TP73	chr1_3685651	3685651	-	CG	CGA	0.014949	0.011404	0.0022966	0.0395838	0.0631026	0.00526535	-0.0246349	0.261949	-0.00296875	0.00777891	0.225898
chr1	TP73	chr1_3685660	3685660	-	CG	CGC	0.00731943	0.354799	0.000562654	0.031308	0.257666	0.00173215	-0.0239885	0.40455	-0.0011695	0.341492	0.78212
chr1	TP73	chr1_3685665	3685665	-	CG	CGG	0.00987453	0.194864	0.000890525	0.0189239	0.499592	0.000953908	-0.0090494	0.755551	-6.33836e-05	0.339592	0.781123
chr1	TP73	chr1_3687942	3687942	+	CG	CGA	0.00757416	0.556084	0.00129099	-0.0614305	0.189738	-0.00979304	0.0690047	0.15704	0.011084	0.35735	0.791657
chr1	TP73	chr1_3687945	3687945	+	CG	CGG	-0.0153405	0.178009	-0.00258973	-0.0230338	0.568642	-0.00374024	0.00769326	0.854731	0.00115052	0.339628	0.781153
chr1	TP73	chr1_3687985	3687985	+	CG	CGA	-0.0104824	0.408024	-0.00125422	-0.0800178	0.105955	-0.00933935	0.0695354	0.173463	0.00808512	0.187173	0.657441
chr1	TP73	chr1_3688015	3688015	+	CG	CGT	-0.00701284	0.502206	-0.000825162	-0.00417174	0.926701	-0.000446959	-0.0028411	0.951411	-0.000378203	0.794203	0.955786
chr1	TP73	chr1_3688353	3688353	-	CG	CGC	-0.101003	0.0447662	-0.0126837	0.400836	0.0445307	0.0478417	-0.501839	0.015689	-0.0605254	0.0208765	0.320923
chr1	TP73	chr1_3688380	3688380	-	CG	CGG	-0.00523787	0.93585	-0.000241087	-0.0507692	0.845893	-0.00295309	0.0455314	0.865971	0.00271201	0.977515	0.995685
chr1	TP73	chr1_3688389	3688389	-	CG	CGG	-0.117425	0.0473027	-0.0123782	-0.283017	0.23657	-0.0249892	0.165592	0.500501	0.012611	0.0680149	0.480556
chr1	TP73	chr1_3688414	3688414	-	CG	CGT	-0.0760781	0.204447	-0.00267784	0.0773796	0.744891	0.00216897	-0.153458	0.532709	-0.0048468	0.42718	0.827607
chr1	TP73	chr1_3689898	3689898	+	CG	CGC	-0.000115328	0.987697	-2.663e-05	0.028148	0.29002	0.00414222	-0.0282633	0.307593	-0.00416885	0.569301	0.88861
chr1	TP73	chr1_3689934	3689934	+	CG	CGT	-0.0147683	0.0808984	-0.000903809	0.026297	0.376892	0.00173792	-0.0410653	0.186758	-0.00264173	0.149566	0.616482
chr1	TP73	chr1_3689972	3689972	+	CG	CGG	0.000448493	0.942767	6.92894e-05	0.00189953	0.931731	0.000314002	-0.00145103	0.949896	-0.000244712	0.99368	0.998798
chr1	TP73	chr1_3689992	3689992	+	CG	CGG	0.0020739	0.7283	0.000352159	-0.0141896	0.518486	-0.00239022	0.0162635	0.476335	0.00274238	0.764911	0.948359
chr1	TP73	chr1_3690011	3690011	+	CG	CGT	0.0132948	0.0510456	0.00209012	-0.00902735	0.70858	-0.00135269	0.0223221	0.37554	0.0034428	0.138424	0.602606
chr1	TP73	chr1_3690020	3690020	+	CG	CGT	0.00650529	0.462098	0.00112036	-0.0268924	0.405613	-0.00449995	0.0333977	0.320828	0.00562031	0.542596	0.877139
chr1	TP73	chr1_3690132	3690132	-	CG	CGG	-0.00539654	0.465531	-0.000930824	0.0224232	0.448913	0.00327239	-0.0278197	0.363535	-0.00420322	0.580644	0.892992
chr1	TP73	chr1_3690146	3690146	-	CG	CGC	-0.0109332	0.133936	-0.00165479	-0.015382	0.53618	-0.00254968	0.00444883	0.863778	0.000894892	0.265947	0.730016
chr1	TP73	chr1_3690155	3690155	-	CG	CGA	-0.000557071	0.941121	-9.50015e-05	0.0263703	0.358876	0.00405294	-0.0269274	0.365967	-0.00414794	0.652318	0.916348
chr1	TP73	chr1_3690167	3690167	-	CG	CGC	0.023588	0.0317027	0.00235251	0.0899125	0.0358084	0.00974157	-0.0663245	0.131432	-0.00738905	0.0113639	0.258386
chr1	TP73	chr1_3690200	3690200	-	CG	CGT	0.000144058	0.98704	2.23056e-05	0.000414901	0.989446	8.86426e-05	-0.000270843	0.993386	-6.63369e-05	0.999777	0.999973
chr1	TP73	chr1_3690203	3690203	-	CG	CGA	-0.0116365	0.234895	-0.00194884	0.0516938	0.149246	0.00738287	-0.0633303	0.0900616	-0.00933171	0.179188	0.650146
chr1	TP73	chr1_3690414	3690414	-	CG	CGC	0.0131925	0.695201	7.48809e-05	0.165341	0.176048	0.00254094	-0.152148	0.230646	-0.00246606	0.366905	0.796678
chr1	TP73	chr1_3690423	3690423	-	CG	CGA	-0.0285507	0.00126221	-0.00325624	-0.00970846	0.743897	-0.00133592	-0.0188422	0.543579	-0.00192032	0.00500352	0.192531
chr1	TP73	chr1_3690439	3690439	-	CG	CGG	0.00471042	0.90756	2.12476e-05	-0.0668146	0.64689	-0.000377198	0.071525	0.637442	0.000398446	0.894068	0.979236
chr1	TP73	chr1_3690453	3690453	-	CG	CGG	-0.0173026	0.234175	-0.00111644	-0.064692	0.24533	-0.00554857	0.0473894	0.410166	0.00443213	0.246434	0.714139
chr1	TP73	chr1_3690495	3690495	-	CG	CGG	-0.00596939	0.570184	-0.000714083	-0.100586	0.0178123	-0.0128293	0.0946165	0.0304826	0.0121152	0.0489014	0.431564
chr1	TP73	chr1_3691365	3691365	+	CG	CGC	-0.0750153	0.0200948	-0.00413788	-0.069661	0.534959	-0.00320354	-0.00535431	0.963429	-0.00093434	0.0542837	0.447757
chr1	TP73	chr1_3691387	3691387	+	CG	CGG	-0.0511111	0.182296	-0.00209637	0.186499	0.194092	0.00851434	-0.23761	0.111847	-0.0106107	0.182612	0.653134
chr1	TP73	chr1_3691405	3691405	+	CG	CGC	-0.0223702	0.252499	-0.00234507	-0.0335565	0.60057	-0.00187134	0.0111863	0.867589	-0.000473732	0.450396	0.838913
chr1	TP73	chr1_3691413	3691413	+	CG	CGG	-0.0139377	0.171212	-0.00225574	0.00674633	0.85354	0.00101585	-0.020684	0.586678	-0.00327159	0.384046	0.805857
chr1	TP73	chr1_3691474	3691474	+	CG	CGC	-0.0571325	0.226381	-0.000327543	-0.0801501	0.634912	-0.000667251	0.0230176	0.895658	0.000339708	0.42591	0.827012
chr1	TP73	chr1_3691482	3691482	+	CG	CGG	-0.00694472	0.769629	-0.000533338	-0.0012196	0.988287	-0.00029994	-0.00572512	0.947292	-0.000233398	0.957521	0.992065
chr1	TP73	chr1_3692224	3692224	-	CG	CGC	-0.0107138	0.551841	-0.0004093	-0.0192218	0.757268	-0.00129828	0.00850796	0.895674	0.000888984	0.79658	0.956441
chr1	TP73	chr1_3692255	3692255	-	CG	CGC	0.0191373	0.401347	0.00059774	-0.0366951	0.660587	-0.00102968	0.0558324	0.520487	0.00162742	0.640023	0.91274
chr1	TP73	chr1_3692286	3692286	-	CG	CGT	0.00442104	0.884088	1.67921e-05	-0.0491419	0.652564	-0.000537545	0.0535629	0.6372	0.000554337	0.893908	0.979173
chr1	TP73	chr1_3692317	3692317	-	CG	CGC	0.00291388	0.881317	0.000118199	-0.0596251	0.381348	-0.00178003	0.062539	0.378696	0.00189823	0.673325	0.922979
chr1	TP73	chr1_3695626	3695626	+	CG	CGG	-0.00295081	0.492222	-0.000444302	-0.0119684	0.443756	-0.00196497	0.00901755	0.578463	0.00152067	0.584749	0.894969
chr1	TP73	chr1_3695659	3695659	+	CG	CGT	-0.00372083	0.439227	-0.000599305	-0.00567688	0.741247	-0.000863586	0.00195605	0.912918	0.000264281	0.698988	0.929764
chr1	TP73	chr1_3695694	3695694	+	CG	CGA	-0.00191556	0.691987	-0.0001536	0.0149616	0.404442	0.00135049	-0.0168772	0.36524	-0.00150409	0.653922	0.916866
chr1	TP73	chr1_3695699	3695699	+	CG	CGG	-0.00216078	0.590999	-0.000272579	-0.00134374	0.92586	-0.000189597	-0.000817031	0.956631	-8.29826e-05	0.860478	0.971951
chr1	TP73	chr1_3695712	3695712	+	CG	CGG	0.00365091	0.518257	0.000153233	-0.00756092	0.702632	-0.000258555	0.0112118	0.587264	0.000411788	0.754456	0.945692
chr1	TP73	chr1_3696055	3696055	+	CG	CGG	0.0067376	0.508929	0.000482324	0.00433538	0.906802	0.000217481	0.00240222	0.950243	0.000264843	0.79671	0.956497
chr1	TP73	chr1_3696070	3696070	+	CG	CGC	-0.0222701	0.146938	-0.000497841	-0.0513807	0.323949	-0.00160677	0.0291106	0.591797	0.00110893	0.214087	0.685246
chr1	TP73	chr1_3696095	3696095	+	CG	CGA	0.0130161	0.138585	0.000803368	0.0140657	0.665667	0.000968115	-0.00104961	0.975194	-0.000164747	0.300589	0.755389
chr1	TP73	chr1_3696109	3696109	+	CG	CGT	-0.00409678	0.624609	-0.000247474	0.0150501	0.616156	0.000967586	-0.0191469	0.540155	-0.00121506	0.783079	0.952677
chr1	TP73	chr1_3696137	3696137	+	CG	CGG	-0.00494978	0.599743	-0.000240409	-0.0883253	0.0128824	-0.00598434	0.0833755	0.0232637	0.00574393	0.0383339	0.396203
chr1	TP73	chr1_3696143	3696143	+	CG	CGT	0.00259964	0.65284	0.000280865	-0.0345456	0.103484	-0.00475588	0.0371452	0.0923732	0.00503674	0.240091	0.708639
chr1	TP73	chr1_3696159	3696159	+	CG	CGC	0.00019144	0.987385	-1.92933e-05	0.0119798	0.770737	0.000317825	-0.0117884	0.783787	-0.000337119	0.958161	0.992244
chr1	TP73	chr1_3696181	3696181	+	CG	CGC	-0.00623672	0.547419	-0.000273113	0.0395879	0.258849	0.00195383	-0.0458246	0.211823	-0.00222694	0.44152	0.834463
chr1	TP73	chr1_3700777	3700777	-	CG	CGG	-0.0280446	0.553519	-0.000132766	-0.0771567	0.649876	-0.000300115	0.0491121	0.781145	0.000167349	0.753841	0.94559
chr1	TP73	chr1_3700816	3700816	-	CG	CGT	0.023049	0.616362	0.000222627	0.0626398	0.704602	0.000794763	-0.0395908	0.817806	-0.000572136	0.818462	0.962261
chr1	TP73	chr1_3700824	3700824	-	CG	CGT	0.000586739	0.987129	-4.79017e-06	-0.229599	0.0822492	-0.000966334	0.230186	0.0937926	0.000961544	0.218509	0.688886
chr1	TP73	chr1_3700864	3700864	-	CG	CGG	-0.00623387	0.885057	-3.36403e-05	-0.109189	0.481738	-0.000896468	0.102955	0.523645	0.000862827	0.770524	0.949736
chr1	TP73	chr1_3700877	3700877	-	CG	CGT	0.0133829	0.760737	5.63761e-05	0.0586459	0.710358	0.000679699	-0.045263	0.782906	-0.000623323	0.889467	0.978224
chr1	TP73	chr1_3700890	3700890	-	CG	CGG	0.0384847	0.375292	0.000259834	0.24221	0.122599	0.00161228	-0.203725	0.210622	-0.00135244	0.202823	0.673511
chr1	TP73	chr1_3700995	3700995	+	CG	CGG	-0.00357516	0.649186	-0.000113235	0.00187872	0.946717	3.64212e-05	-0.00545388	0.852143	-0.000149656	0.899222	0.980568
chr1	TP73	chr1_3701003	3701003	+	CG	CGT	0.00562428	0.480257	0.00023082	-0.0452062	0.117531	-0.00147775	0.0508305	0.0911876	0.00170857	0.23083	0.700599
chr1	TP73	chr1_3701038	3701038	+	CG	CGA	0.00792578	0.4397	0.000198558	-0.0352851	0.337824	-0.000816146	0.0432108	0.259974	0.0010147	0.471038	0.848779
chr1	TP73	chr1_3701070	3701070	+	CG	CGC	0.00505099	0.568217	0.000135063	0.039476	0.194074	0.000872782	-0.034425	0.277389	-0.000737719	0.364325	0.795152
chr1	TP73	chr1_3701076	3701076	+	CG	CGG	-0.00257507	0.558977	-0.000218445	-0.030603	0.0565698	-0.00302709	0.028028	0.0922968	0.00280864	0.134744	0.597494
chr1	TP73	chr1_3701088	3701088	+	CG	CGG	0.0196469	0.11877	0.00111566	0.00769372	0.863302	0.000220007	0.0119532	0.797196	0.000895653	0.288597	0.747294
chr1	TP73	chr1_3702157	3702157	+	CG	CGA	-0.00690759	0.138905	-0.00119006	-0.00425137	0.799358	-0.000735427	-0.00265622	0.878627	-0.000454632	0.320491	0.768818
chr1	TP73	chr1_3702158	3702158	-	CG	CGT	-0.00317252	0.338976	-0.000547179	-0.00328258	0.785108	-0.000569225	0.000110065	0.992981	2.2046e-05	0.606587	0.902149
chr1	TP73	chr1_3702170	3702170	+	CG	CGG	-0.00384904	0.273217	-0.000492309	-0.0109666	0.389027	-0.00140741	0.00711757	0.590163	0.000915103	0.374759	0.800727
chr1	TP73	chr1_3702171	3702171	-	CG	CGA	-0.00517851	0.21576	-0.000638609	-0.00190159	0.898143	-0.000235484	-0.00327693	0.832196	-0.000403124	0.457697	0.842145
chr1	TP73	chr1_3702175	3702175	+	CG	CGC	-0.00192162	0.695668	-0.000152163	-0.0182198	0.300502	-0.00126694	0.0162982	0.373138	0.00111477	0.538451	0.87569
chr1	TP73	chr1_3702176	3702176	-	CG	CGG	0.000440735	0.925907	2.78611e-05	-0.0288332	0.090197	-0.00182111	0.029274	0.0983743	0.00184898	0.235073	0.704156
chr1	TP73	chr1_3702188	3702188	+	CG	CGC	-0.00426766	0.370974	-0.000671592	0.00123754	0.941799	0.000144036	-0.0055052	0.755155	-0.000815628	0.666661	0.921149
chr1	TP73	chr1_3702189	3702189	-	CG	CGA	-0.00774511	0.0562898	-0.00116385	-0.00405671	0.77332	-0.000648368	-0.00368841	0.801577	-0.00051548	0.152461	0.619898
chr1	TP73	chr1_3702199	3702199	+	CG	CGG	-0.0044908	0.401454	-0.000721634	-0.0092369	0.641333	-0.00158487	0.0047461	0.817536	0.00086324	0.626714	0.908486
chr1	TP73	chr1_3702200	3702200	-	CG	CGC	-0.00367962	0.281156	-0.000591097	-0.0194937	0.107949	-0.00320721	0.0158141	0.20898	0.00261611	0.153119	0.620602
chr1	TP73	chr1_3702204	3702204	+	CG	CGC	-0.00462197	0.236295	-0.000592108	-0.00148983	0.914508	-0.000214425	-0.00313213	0.828364	-0.000377683	0.489939	0.856062
chr1	TP73	chr1_3702205	3702205	-	CG	CGC	-0.0062878	0.144568	-0.000782053	-0.01665	0.301014	-0.00196756	0.0103622	0.533825	0.00118551	0.199225	0.669583
chr1	TP73	chr1_3702208	3702208	+	CG	CGA	-0.00410457	0.282244	-0.000699034	-0.00286657	0.835122	-0.000506417	-0.00123799	0.931105	-0.000192617	0.545627	0.878237
chr1	TP73	chr1_3702209	3702209	-	CG	CGT	-0.00517613	0.0464796	-0.000887794	-0.00843988	0.359172	-0.00145361	0.00326375	0.732641	0.000565821	0.0896169	0.52644
chr1	TP73	chr1_3704691	3704691	+	CG	CGT	0.00125971	0.958753	0.000172641	-0.109647	0.234297	-0.000785646	0.110907	0.245906	0.000958287	0.489132	0.855891
chr1	TP73	chr1_3704695	3704695	+	CG	CGT	-0.0557208	0.159962	-0.000629309	0.100009	0.482106	0.00117457	-0.15573	0.29375	-0.00180388	0.293237	0.750403
chr1	TP73	chr1_3704720	3704720	+	CG	CGT	-0.041877	0.110619	-0.00218979	-0.0411351	0.663081	-0.000973439	-0.000741898	0.993966	-0.00121635	0.251463	0.718154
chr1	TP73	chr1_3704727	3704727	+	CG	CGG	-0.0279492	0.413744	-0.000251115	0.0381548	0.754983	0.000419938	-0.066104	0.60362	-0.000671053	0.681933	0.925202
chr1	TP73	chr1_3704731	3704731	+	CG	CGC	0.0450579	0.162509	0.000686365	0.0683028	0.558778	0.000462833	-0.023245	0.848028	0.000223531	0.314167	0.76462
chr1	TP73	chr1_3704761	3704761	+	CG	CGC	-0.0347216	0.128917	-0.00131698	-0.0235041	0.762895	-0.000618356	-0.0112174	0.890293	-0.000698628	0.297981	0.753685
chr1	TP73	chr1_3705449	3705449	+	CG	CGC	-0.0919494	0.045224	-0.00238065	0.121481	0.457406	0.00308544	-0.213431	0.211128	-0.00546609	0.103515	0.550187
chr1	TP73	chr1_3705518	3705518	-	CG	CGT	-0.0274643	0.578448	-0.000213285	0.0312659	0.860106	0.000269222	-0.0587302	0.750421	-0.000482506	0.843512	0.968304
chr1	TP73	chr1_3705520	3705520	-	CG	CGC	-0.0398727	0.262901	-0.000515739	0.0772487	0.549104	0.00198316	-0.117121	0.382991	-0.0024989	0.448614	0.838173
chr1	TP73	chr1_3705527	3705527	-	CG	CGA	0.0242724	0.627731	0.000219435	0.166228	0.35641	0.0016217	-0.141956	0.448639	-0.00140227	0.577242	0.891705
chr1	TP73	chr1_3705628	3705628	-	CG	CGG	-0.00163758	0.730199	-0.00016417	-0.015611	0.370016	-0.00204181	0.0139734	0.439654	0.00187764	0.626344	0.908301
chr1	TP73	chr1_3705643	3705643	-	CG	CGT	-0.00410681	0.40445	-0.000356713	-0.0234256	0.171511	-0.0025885	0.0193188	0.278594	0.00223179	0.276206	0.737985
chr1	TP73	chr1_3705694	3705694	+	CG	CGT	-0.00593324	0.156104	-0.000618795	-0.00772289	0.601899	-0.00104088	0.00178965	0.907479	0.000422083	0.315748	0.765669
chr1	TP73	chr1_3705695	3705695	-	CG	CGG	-0.0024917	0.582734	-0.000252984	-0.0233944	0.15538	-0.0027607	0.0209027	0.221413	0.00250772	0.309732	0.761783
chr1	TP73	chr1_3705711	3705711	+	CG	CGC	-0.00158674	0.728285	-6.22772e-05	0.0204589	0.218312	0.00089467	-0.0220457	0.202283	-0.000956948	0.440936	0.834169
chr1	TP73	chr1_3705712	3705712	-	CG	CGA	-0.0031848	0.556543	-0.000128115	0.000457019	0.981548	-5.31008e-06	-0.00364181	0.859252	-0.000122805	0.840233	0.967538
chr1	TP73	chr1_3705738	3705738	+	CG	CGG	-0.000846983	0.844804	-4.49651e-05	0.00823369	0.59416	0.000474171	-0.00908067	0.572483	-0.000519136	0.851064	0.970123
chr1	TP73	chr1_3705739	3705739	-	CG	CGC	-0.00707152	0.078927	-0.000328529	-0.0128397	0.340384	-0.000719805	0.00576816	0.681273	0.000391276	0.135282	0.598254
chr1	TP73	chr1_3705742	3705742	+	CG	CGT	-0.00783626	0.104913	-0.000716799	0.00260897	0.878578	0.000282521	-0.0104452	0.557315	-0.00099932	0.263385	0.727805
chr1	TP73	chr1_3705743	3705743	-	CG	CGG	-0.00223907	0.60961	-0.000199233	-0.0196129	0.213265	-0.00207178	0.0173738	0.288719	0.00187255	0.40093	0.814942
chr1	TP73	chr1_3705796	3705796	+	CG	CGT	-0.0038424	0.297527	-0.000410461	0.00517117	0.688372	0.000640952	-0.00901357	0.502894	-0.00105141	0.535611	0.874504
chr1	TP73	chr1_3705991	3705991	-	CG	CGT	-0.00186973	0.82197	-0.000194049	-0.00369158	0.90095	-0.000405689	0.00182185	0.952946	0.00021164	0.967009	0.993963
chr1	TP73	chr1_3705998	3705998	-	CG	CGC	-0.0230566	0.368876	-0.000297486	-0.125071	0.165097	-0.00110391	0.102015	0.276194	0.00080642	0.253461	0.719753
chr1	TP73	chr1_3706001	3706001	-	CG	CGC	0.00745405	0.499759	0.000516243	0.0187938	0.63481	0.00123119	-0.0113397	0.782901	-0.000714948	0.708084	0.932489
chr1	TP73	chr1_3706011	3706011	-	CG	CGG	0.00252523	0.800992	0.000104415	0.0324563	0.354906	0.00150755	-0.0299311	0.412945	-0.00140313	0.629199	0.909429
chr1	TP73	chr1_3706058	3706058	-	CG	CGC	-0.0177024	0.0370503	-0.000949713	-0.00138955	0.961278	-0.000194149	-0.0163129	0.585632	-0.000755564	0.111001	0.561754
chr1	TP73	chr1_3706067	3706067	-	CG	CGC	0.00941602	0.393633	0.000421738	0.00750515	0.840493	0.000195502	0.00191088	0.960896	0.000226235	0.678057	0.924219
chr1	TP73	chr1_3706071	3706071	-	CG	CGC	0.0109968	0.513421	0.000237038	0.0436983	0.456455	0.00199196	-0.0327015	0.59272	-0.00175492	0.609317	0.903168
chr1	TP73	chr1_3706081	3706081	+	CG	CGG	0.035085	0.432074	0.000842491	-0.486553	0.00359116	-0.0187004	0.521638	0.00272654	0.0195429	0.0108186	0.253874
chr1	TP73	chr1_3706082	3706082	-	CG	CGG	0.000199786	0.983791	1.74916e-05	-0.0524624	0.173193	-0.00480788	0.0526622	0.186256	0.00482538	0.391105	0.809818
chr1	TP73	chr1_3706087	3706087	-	CG	CGC	0.00710342	0.414873	0.000606683	-0.010256	0.75038	-0.000663732	0.0173595	0.604191	0.00127042	0.682839	0.925514
chr1	TP73	chr1_3706135	3706135	+	CG	CGA	0.0159572	0.727986	0.000244328	0.0352355	0.832375	0.000436349	-0.0192783	0.911304	-0.000192021	0.919231	0.984281
chr1	TP73	chr1_3706264	3706264	-	CG	CGC	0.0047069	0.03356	0.000632995	0.015486	0.0560069	0.00191299	-0.0107791	0.197121	-0.00128	0.0175536	0.301486
chr1	TP73	chr1_3706315	3706315	-	CG	CGC	-0.00099829	0.811414	-5.04779e-05	0.0124412	0.405389	0.000735077	-0.0134395	0.388047	-0.000785555	0.687119	0.926571
chr1	TP73	chr1_3706323	3706323	-	CG	CGG	-0.00225529	0.447263	-0.000183011	-0.00892309	0.391372	-0.000820852	0.0066678	0.5384	0.000637841	0.515848	0.86662
chr1	TP73	chr1_3706368	3706368	-	CG	CGT	-0.00518032	0.180468	-0.000644465	-0.0155488	0.259993	-0.00208366	0.0103685	0.4693	0.0014392	0.214589	0.685859
chr1	TP73	chr1_3706374	3706374	-	CG	CGA	0.00175704	0.671902	7.52486e-05	-0.0054024	0.721278	-0.000268582	0.00715944	0.649268	0.000343831	0.858473	0.971641
chr1	TP73	chr1_3706378	3706378	-	CG	CGT	-0.00269897	0.500123	-0.000154147	-0.0163156	0.250184	-0.00112307	0.0136166	0.356123	0.000968928	0.408272	0.818287
chr1	TP73	chr1_3707476	3707476	+	CG	CGG	-0.0395174	0.0646767	-0.00372214	-0.0958617	0.220323	-0.0120453	0.0563443	0.486303	0.00832319	0.0851189	0.516874
chr1	TP73	chr1_3707508	3707508	+	CG	CGG	-0.0107577	0.384682	-0.00176451	-0.0419236	0.336017	-0.00699462	0.0311659	0.49181	0.0052301	0.428554	0.828324
chr1	TP73	chr1_3707520	3707520	+	CG	CGC	-0.0126812	0.400432	-0.000964824	-0.100937	0.0590746	-0.0106271	0.0882558	0.111952	0.00966227	0.11759	0.572273
chr1	TP73	chr1_3707537	3707537	+	CG	CGG	-0.0276816	0.439689	-0.000529249	-0.485303	0.000303199	-0.0195691	0.457622	0.000967397	0.0190398	0.00106868	0.0988032
chr1	TP73	chr1_3707542	3707542	+	CG	CGC	-0.00324452	0.943824	-5.20244e-05	-0.0968328	0.56118	-0.0027428	0.0935883	0.589132	0.00269078	0.841099	0.967731
chr1	TP73	chr1_3731168	3731168	-	CG	CGA	-0.0150854	0.751036	-0.000183664	-0.0576826	0.738511	-0.000690066	0.0425972	0.812521	0.000506402	0.897728	0.98015
chr1	TP73	chr1_3731208	3731208	-	CG	CGT	0.0169732	0.345861	0.00119651	-0.0958121	0.175026	-0.00361112	0.112785	0.123513	0.00480762	0.261344	0.726279
chr1	TP73	chr1_3731616	3731616	+	CG	CGT	-0.00593401	0.900986	-3.86962e-05	0.230988	0.185204	0.0010095	-0.236922	0.191108	-0.0010482	0.410336	0.819412
chr1	TP73	chr1_3731631	3731631	+	CG	CGT	0.0016997	0.940645	5.05099e-05	0.0451102	0.600469	0.000976285	-0.0434105	0.626899	-0.000925775	0.867668	0.973648
chr1	TP73	chr1_3731641	3731641	+	CG	CGC	-0.0051427	0.802101	-4.03677e-05	0.0904458	0.224037	0.000202594	-0.0955885	0.216789	-0.000242961	0.461666	0.844193
chr1	TP73	chr1_3731643	3731643	+	CG	CGA	0.0495925	0.219981	0.000428132	0.0925849	0.526655	0.000455133	-0.0429924	0.77709	-2.70013e-05	0.381757	0.804526
chr1	TP73	chr1_3731647	3731647	+	CG	CGC	0.0358923	0.14491	0.000397362	0.196565	0.0338777	0.00126183	-0.160673	0.0926399	-0.000864463	0.0364856	0.389742
chr1	TP73	chr1_3731686	3731686	+	CG	CGC	0.016764	0.680129	0.000117797	0.0286271	0.847005	0.000817826	-0.0118631	0.93867	-0.000700029	0.900192	0.98062
chr1	TP73	chr1_3731746	3731746	+	CG	CGG	-0.0232832	0.0202674	-0.000864648	0.000459928	0.988343	5.6954e-06	-0.0237431	0.473549	-0.000870344	0.0648844	0.474106
chr1	TP73	chr1_3731767	3731767	+	CG	CGC	0.01139	0.275756	0.000337162	-0.0026352	0.945994	-7.41651e-05	0.0140252	0.728346	0.000411327	0.549838	0.879691
chr1	TP73	chr1_3731797	3731797	+	CG	CGT	0.0047391	0.632415	0.000161586	-0.0169169	0.621737	-0.000561956	0.021656	0.545168	0.000723542	0.789616	0.954383
chr1	TP73	chr1_3731805	3731805	+	CG	CGA	0.0608883	0.000365179	0.00115437	0.0374124	0.517274	0.000918289	0.0234759	0.696189	0.000236084	0.00136914	0.112407
chr1	TP73	chr1_3731815	3731815	+	CG	CGG	-0.00240089	0.885021	-4.22357e-05	-0.1345	0.0269066	-0.00182592	0.132099	0.0363571	0.00178369	0.083813	0.514899
chr1	TP73	chr1_3731824	3731824	+	CG	CGC	-0.00311712	0.837254	-4.62911e-05	0.0170326	0.741095	0.000509991	-0.0201497	0.708423	-0.000556282	0.926946	0.985814
chr1	TP73	chr1_3731826	3731826	+	CG	CGT	-0.0119581	0.596297	-0.000128721	0.0311332	0.691455	0.000345482	-0.0430913	0.598616	-0.000474203	0.803082	0.95837
chr1	TP73	chr1_3731835	3731835	+	CG	CGT	-0.0225467	0.382501	-0.000117942	0.0777224	0.400981	0.000392301	-0.100269	0.298459	-0.000510243	0.482418	0.853342
chr1	TP73	chr1_3731841	3731841	+	CG	CGG	0.00497464	0.665315	0.000135009	0.031472	0.434706	0.00139854	-0.0264974	0.527841	-0.00126353	0.668647	0.921655
chr1	TP73	chr1_3731844	3731844	+	CG	CGG	-0.0023438	0.909563	-2.44006e-05	-0.0326778	0.653418	-0.000365549	0.030334	0.689101	0.000341148	0.897383	0.980048
chr1	TP73	chr1_3733233	3733233	-	CG	CGC	0.00409022	0.654855	0.000121117	0.0381688	0.239594	0.000808974	-0.0340786	0.312892	-0.000687857	0.450067	0.8387
chr1	TP73	chr1_3733239	3733239	-	CG	CGT	0.0107514	0.2178	0.0005135	0.00937904	0.769204	0.000500905	0.00137233	0.967018	1.25951e-05	0.444597	0.835937
chr1	TP73	chr1_3733265	3733265	-	CG	CGC	-0.0110405	0.566159	-0.000133177	0.0898102	0.200543	0.000880173	-0.100851	0.167261	-0.00101335	0.375285	0.800924
chr1	TP73	chr1_3733269	3733269	-	CG	CGG	0.0105346	0.537216	0.000211891	-0.0568593	0.423656	-0.00127922	0.0673938	0.357876	0.00149111	0.605605	0.901914
chr1	TP73	chr1_3733271	3733271	-	CG	CGC	-0.00785415	0.528194	-0.000167791	0.0589922	0.174506	0.0026236	-0.0668464	0.140724	-0.00279139	0.327118	0.772963
chr1	TP73	chr1_3733279	3733279	-	CG	CGT	0.0108376	0.223434	0.000766524	-0.00148295	0.965714	-0.000117897	0.0123205	0.730099	0.000884421	0.475739	0.850757
chr1	TP73	chr1_3733301	3733301	-	CG	CGT	0.00215803	0.820027	6.72795e-05	0.0268992	0.456002	0.000691842	-0.0247412	0.508091	-0.000624562	0.733992	0.939946
chr1	TP73	chr1_3733303	3733303	-	CG	CGC	0.0184673	0.310175	0.000163441	0.0849309	0.200039	0.00114173	-0.0664636	0.333498	-0.000978288	0.259958	0.724958
chr1	TP73	chr1_3733313	3733313	-	CG	CGG	0.026627	0.259342	0.000135358	-0.177209	0.0394887	-0.00134501	0.203836	0.0232544	0.00148037	0.0660709	0.476671
chr1	TP73	chr1_3733315	3733315	-	CG	CGC	0.00182066	0.933399	1.02498e-05	0.000333352	0.996593	9.81015e-05	0.00148731	0.985395	-8.78517e-05	0.996475	0.999339
chr1	TP73	chr1_3733324	3733324	-	CG	CGG	0.00694519	0.642042	0.000178194	0.0128734	0.824688	0.000276766	-0.00592823	0.92146	-9.85723e-05	0.873789	0.975275
chr1	TP73	chr1_3733341	3733341	-	CG	CGT	0.0036813	0.576512	0.00042841	0.00376067	0.876615	0.000425844	-7.93662e-05	0.997483	2.56557e-06	0.843658	0.968308
chr1	TP73	chr1_3733467	3733467	-	CG	CGT	0.0108006	0.784549	0.000751582	0.111712	0.432739	0.00900862	-0.100911	0.495539	-0.00825704	0.705145	0.931575
chr1	TP73	chr1_3733483	3733483	-	CG	CGG	-0.006583	0.0595064	-0.00063518	-0.00665531	0.596072	-0.000650865	7.23096e-05	0.995575	1.56857e-05	0.144866	0.611201
chr1	TP73	chr1_3733511	3733511	-	CG	CGA	-0.00278205	0.361967	-0.000246097	-0.0266479	0.0189641	-0.00201095	0.0238658	0.0421049	0.00176485	0.0414101	0.407391
chr1	TP73	chr1_3733532	3733532	-	CG	CGT	-9.88801e-05	0.983524	-5.90174e-06	-0.015831	0.369624	-0.00109121	0.0157322	0.390624	0.00108531	0.665996	0.920808
chr1	TP73	chr1_3733534	3733534	-	CG	CGC	-0.00220389	0.567178	-0.00011705	-0.0212514	0.14563	-0.00124942	0.0190475	0.207618	0.00113237	0.289115	0.747516
chr1	TP73	chr1_3733540	3733540	-	CG	CGA	-0.00465677	0.409758	-0.000238415	-0.0190517	0.340114	-0.000939103	0.0143949	0.488354	0.000700687	0.448569	0.838173
chr1	TP73	chr1_3733568	3733568	-	CG	CGA	-0.00761369	0.110615	-0.000864712	-0.0151582	0.384486	-0.00175668	0.00754448	0.676251	0.000891971	0.189426	0.659697
chr1	TP73	chr1_3734049	3734049	-	CG	CGC	-0.0113459	0.693706	-0.000143808	0.203761	0.0509318	0.00124498	-0.215106	0.0478118	-0.00138878	0.137232	0.601155
chr1	TP73	chr1_3734072	3734072	-	CG	CGC	0.00763739	0.859103	3.0567e-05	0.0644679	0.6768	0.000426285	-0.0568305	0.723926	-0.000395718	0.901191	0.980913
chr1	TP73	chr1_3734104	3734104	+	CG	CGC	-0.0288969	0.437117	-0.000124887	0.195693	0.148764	0.00069298	-0.22459	0.111598	-0.000817868	0.263323	0.727765
chr1	TP73	chr1_3734105	3734105	-	CG	CGG	-0.013352	0.773406	-0.000103424	-0.0638452	0.701648	-0.000247693	0.0504932	0.770856	0.00014427	0.889926	0.978247
chr1	TP73	chr1_3734119	3734119	+	CG	CGG	0.00215865	0.823515	0.000130918	0.000388281	0.990598	0.000238826	0.00177037	0.958987	-0.000107908	0.975093	0.995483
chr1	TP73	chr1_3734120	3734120	-	CG	CGG	0.0583358	0.0557739	0.00128087	-0.0704241	0.530515	-0.00291111	0.12876	0.270591	0.00419197	0.13375	0.596275
chr1	TP73	chr1_3734162	3734162	+	CG	CGT	0.00406777	0.576399	0.000359644	-0.00148597	0.957114	-5.65104e-05	0.00555374	0.846255	0.000416154	0.854148	0.970845
chr1	TP73	chr1_3734181	3734181	+	CG	CGC	0.00561408	0.361184	0.000427902	0.0181056	0.39294	0.00140549	-0.0124915	0.571711	-0.000977585	0.455289	0.841061
chr1	TP73	chr1_3734207	3734207	+	CG	CGG	0.0225001	0.0792909	0.000796173	0.0348006	0.441909	0.00128738	-0.0123005	0.793665	-0.000491207	0.157663	0.625871
chr1	TP73	chr1_3734240	3734240	+	CG	CGT	-0.0185636	0.31399	-0.000651712	0.0200704	0.768199	0.000541694	-0.038634	0.585031	-0.00119341	0.577453	0.891835
chr1	TP73	chr1_3739779	3739779	-	CG	CGG	-0.000265471	0.96608	-1.15139e-05	-0.0136726	0.546835	-0.000643335	0.0134072	0.569809	0.000631821	0.831811	0.965674
chr1	TP73	chr1_3739796	3739796	-	CG	CGG	0.000916096	0.885671	3.21008e-05	-0.0167672	0.451027	-0.000647965	0.0176833	0.445976	0.000680066	0.744357	0.94248
chr1	TP73	chr1_3739833	3739833	-	CG	CGA	0.00405541	0.511793	0.00013886	-0.00241102	0.91211	-0.000159878	0.00646642	0.776317	0.000298738	0.800482	0.957594
chr1	TP73	chr1_3739851	3739851	-	CG	CGC	0.00377729	0.576363	0.000130894	-0.0833492	0.00123608	-0.00209235	0.0871265	0.001157	0.00222325	0.00461224	0.186592
chr1	TP73	chr1_3739876	3739876	-	CG	CGG	-0.00161803	0.77425	-6.22385e-05	0.00364641	0.855802	0.000143579	-0.00526444	0.801093	-0.000205818	0.943993	0.989368
chr1	TP73	chr1_3742589	3742589	-	CG	CGG	-0.0120752	0.757688	9.97e-06	-0.0758813	0.592572	-0.00191531	0.0638061	0.665125	0.00192528	0.823907	0.963787
chr1	TP73	chr1_3742646	3742646	+	CG	CGA	0.00628745	0.513009	0.000468273	-0.0756867	0.0310009	-0.00578483	0.0819742	0.0249433	0.0062531	0.0794634	0.506475
chr1	TP73	chr1_3742647	3742647	-	CG	CGT	-0.07131	0.015812	-0.00136993	-0.143475	0.161325	-0.00366906	0.0721651	0.496687	0.00229913	0.0209525	0.321496
chr1	TP73	chr1_3742685	3742685	+	CG	CGG	0.00131282	0.945582	1.6846e-05	-0.00413174	0.950592	-0.000283395	0.00544456	0.937621	0.000300241	0.995751	0.999187
chr1	TP73	chr1_3742686	3742686	-	CG	CGT	0.0327409	0.336233	0.000618655	-0.0791545	0.524228	-0.00249174	0.111895	0.386895	0.00311039	0.516733	0.867019
chr1	TP73	chr1_3742689	3742689	+	CG	CGA	-0.0215795	0.262864	-0.000646179	0.108312	0.130047	0.000384222	-0.129891	0.0812121	-0.0010304	0.174501	0.644602
chr1	TP73	chr1_3742693	3742693	+	CG	CGA	-0.000263248	0.984379	-3.03234e-06	0.00504074	0.913973	0.000187424	-0.00530399	0.913236	-0.000190456	0.993972	0.998879
chr1	TP73	chr1_3742720	3742720	+	CG	CGT	0.00756097	0.392585	0.000615924	0.016621	0.578116	0.00110091	-0.00905998	0.771637	-0.000484981	0.591967	0.89743
chr1	TP73	chr1_3742781	3742781	+	CG	CGG	0.00916511	0.400182	0.000602153	0.112305	0.0133956	0.0044277	-0.10314	0.0270028	-0.00382555	0.0310741	0.368923
chr1	TP73	chr1_3744728	3744728	-	CG	CGC	0.0316469	0.421433	0.000204715	0.0146255	0.917678	5.62539e-05	0.0170215	0.907943	0.000148461	0.717764	0.935566
chr1	TP73	chr1_3744795	3744795	-	CG	CGG	0.0170469	0.645075	7.27417e-05	-0.0155569	0.906796	-2.08396e-05	0.0326038	0.813596	9.35813e-05	0.892928	0.978889
chr1	TP73	chr1_3744803	3744803	-	CG	CGA	0.0122354	0.333949	0.00128627	-0.0144625	0.776105	-0.00106059	0.0266979	0.611379	0.00234686	0.605537	0.901914
chr1	TP73	chr1_3746193	3746193	+	CG	CGG	-0.0476164	0.145362	-0.000313194	0.0471433	0.686267	0.000735779	-0.0947597	0.435937	-0.00104897	0.319117	0.767876
chr1	TP73	chr1_3746206	3746206	+	CG	CGG	-0.0774639	0.0201405	-0.000772772	0.122406	0.292381	0.00191299	-0.19987	0.100794	-0.00268576	0.0399569	0.402348
chr1	TP73	chr1_3746235	3746235	+	CG	CGC	0.0309325	0.00160572	0.00201541	0.0595129	0.0725425	0.00409618	-0.0285804	0.404135	-0.00208077	0.00157409	0.119258
chr1	TP73	chr1_3746238	3746238	+	CG	CGG	0.0404182	0.260116	0.000445395	-0.00753801	0.953235	-0.000386746	0.0479562	0.720009	0.000832141	0.52741	0.87123
chr1	TP73	chr1_3746288	3746288	+	CG	CGT	-0.0022353	0.945606	-2.47961e-05	0.158782	0.179842	0.00169565	-0.161017	0.191031	-0.00172045	0.403532	0.816053
chr1	TP73	chr1_3746293	3746293	+	CG	CGA	0.00203028	0.927559	6.22954e-05	0.117795	0.142731	0.00451391	-0.115765	0.166078	-0.00445162	0.337307	0.779792
chr1	TP73	chr1_3757653	3757653	+	CG	CGA	-0.0189289	0.107966	-0.00209042	-0.0413257	0.31047	-0.00659093	0.0223969	0.597186	0.00450052	0.163499	0.632617
chr1	TP73	chr1_3757718	3757718	+	CG	CGG	-0.0241639	0.538388	-0.000231308	0.0872043	0.537357	0.000674496	-0.111368	0.44926	-0.000905803	0.685466	0.926237
chr1	TP73	chr1_3757721	3757721	+	CG	CGA	-0.0656326	0.0608117	-0.00108699	0.181262	0.152016	0.00483954	-0.246895	0.0619205	-0.00592653	0.0655129	0.475563
chr1	TP73	chr1_3757737	3757737	+	CG	CGA	0.0224038	0.616983	0.000171271	-0.0954612	0.560846	-0.00149372	0.117865	0.489722	0.00166499	0.7464	0.943228
chr1	TP73	chr1_3757748	3757748	+	CG	CGT	0.0306609	0.265137	0.00478021	0.0478251	0.660896	0.00692924	-0.0171643	0.878833	-0.00214902	0.48327	0.853726
chr1	TP73	chr1_3757882	3757882	+	CG	CGG	-0.0160573	0.00536264	-0.000470545	-0.016902	0.372403	-0.000534579	0.000844724	0.965896	6.40335e-05	0.0138221	0.278916
chr1	TP73	chr1_3757890	3757890	+	CG	CGC	0.00697441	0.177783	0.000267289	0.0236514	0.20725	0.000915256	-0.016677	0.390927	-0.000647967	0.180511	0.651527
chr1	TP73	chr1_3757915	3757915	+	CG	CGG	0.0101336	0.0771392	0.000636269	0.0260581	0.215926	0.00148465	-0.0159245	0.464827	-0.000848383	0.0967965	0.539492
chr1	TP73	chr1_3757924	3757924	+	CG	CGG	0.00591255	0.204173	0.000471084	0.0197225	0.243169	0.00126807	-0.01381	0.430586	-0.000796987	0.223723	0.693661
chr1	TP73	chr1_3757973	3757973	+	CG	CGA	0.00870011	0.20111	0.000442394	0.0166027	0.480405	0.000604896	-0.0079026	0.747128	-0.000162502	0.341593	0.782131
chr1	TP73	chr1_3759052	3759052	+	CG	CGG	0.0112426	0.516365	0.000251548	0.118053	0.0593814	0.000739037	-0.106811	0.100194	-0.000487489	0.135151	0.598104
chr1	TP73	chr1_3759080	3759080	+	CG	CGC	-0.0106756	0.488199	-0.000229305	0.0552401	0.331215	0.00156132	-0.0659157	0.264787	-0.00179062	0.493297	0.857529
chr1	TP73	chr1_3759111	3759111	+	CG	CGC	0.00055027	0.961424	1.92499e-05	-0.0285897	0.489919	-0.000940126	0.0291399	0.498444	0.000959376	0.785753	0.953269
chr1	TP73	chr1_3767068	3767068	-	CG	CGT	-0.000543178	0.906593	-3.30351e-05	-0.0176748	0.290588	-0.00125516	0.0171316	0.324561	0.00122212	0.565179	0.886786
chr1	TP73	chr1_3767100	3767100	-	CG	CGG	0.0172005	0.0132722	0.000530527	0.0420068	0.0846604	0.0013893	-0.0248063	0.324656	-0.000858772	0.0111998	0.257386
chr1	TP73	chr1_3767105	3767105	-	CG	CGG	-0.0228642	0.048508	-0.000507103	-0.0840677	0.0543163	-0.0017919	0.0612035	0.173722	0.00128479	0.0229171	0.332041
chr1	TP73	chr1_3767150	3767150	-	CG	CGG	-0.00139942	0.846368	-6.31235e-05	0.0479889	0.0566595	0.00208671	-0.0493883	0.0601649	-0.00214983	0.158727	0.62729
chr1	TP73	chr1_3767152	3767152	+	CG	CGT	-0.0225351	0.625173	-8.34839e-05	0.129235	0.437605	0.00176209	-0.15177	0.381137	-0.00184557	0.657662	0.917828
chr1	TP73	chr1_3767153	3767153	-	CG	CGT	0.00229831	0.722077	0.000130798	0.0112148	0.639484	0.000616796	-0.00891644	0.719719	-0.000485998	0.838415	0.967208
chr1	TP73	chr1_3767218	3767218	+	CG	CGG	-0.000313368	0.993643	-5.22534e-05	0.188738	0.187848	0.00135652	-0.189052	0.204399	-0.00140877	0.417286	0.822762
chr1	TP73	chr1_3767249	3767249	+	CG	CGA	-0.05915	0.138735	-0.000721314	-0.0943229	0.507924	-0.000626428	0.0351729	0.812197	-9.48855e-05	0.265351	0.729475
chr1	TP73	chr1_3767283	3767283	+	CG	CGA	-0.00272596	0.95066	-4.52435e-05	0.123592	0.435349	0.00177969	-0.126318	0.443533	-0.00182493	0.734953	0.940207
chr1	TP73	chr1_3772478	3772478	+	CG	CGA	-0.00427862	0.575264	-0.000276154	-0.0282102	0.323979	-0.00191477	0.0239316	0.419458	0.00163862	0.519863	0.868563
chr1	TP73	chr1_3772486	3772486	+	CG	CGA	0.00684373	0.255033	0.000343739	0.0393387	0.0601179	0.00208812	-0.032495	0.134911	-0.00174438	0.0901256	0.52746
chr1	TP73	chr1_3772520	3772520	+	CG	CGA	-0.001568	0.851087	-5.99585e-05	-0.00762695	0.801466	-0.000394505	0.00605894	0.847625	0.000334546	0.951145	0.990791
chr1	TP73	chr1_3772534	3772534	+	CG	CGG	-0.00919122	0.159766	-0.000474178	0.0328205	0.163466	0.00186694	-0.0420117	0.0875384	-0.00234112	0.145448	0.611877
chr1	TP73	chr1_3773798	3773798	-	CG	CGC	-0.0134812	0.525829	-1.73798e-05	0.058453	0.447173	0.000239995	-0.0719341	0.368804	-0.000257375	0.614286	0.904752
chr1	TP73	chr1_3773887	3773887	-	CG	CGT	0.022656	0.303581	3.10584e-05	0.0488727	0.53537	0.000112789	-0.0262167	0.749074	-8.17303e-05	0.482172	0.853305
chr1	TP73	chr1_3774031	3774031	-	CG	CGG	-0.00393305	0.561164	-7.65406e-06	0.0197079	0.403091	3.66467e-05	-0.023641	0.336668	-4.43008e-05	0.59612	0.898817
chr1	TP73	chr1_3774037	3774037	-	CG	CGA	-0.00348919	0.529217	-1.5086e-05	-0.00434287	0.823631	-1.61126e-05	0.000853687	0.966461	1.02659e-06	0.798119	0.956942
chr1	TP73	chr1_3774044	3774044	-	CG	CGG	-0.0156672	0.00188929	-4.21093e-05	-0.00479626	0.787873	-1.76796e-05	-0.010871	0.557623	-2.44297e-05	0.0074685	0.222175
chr1	TP73	chr1_3774087	3774087	-	CG	CGC	-0.0114772	0.0436858	-3.35982e-05	0.0151803	0.439991	4.81508e-05	-0.0266575	0.195143	-8.17491e-05	0.0977111	0.540872
chr1	TP73	chr1_3774096	3774096	-	CG	CGC	-0.00448871	0.364129	-1.46283e-05	0.0224777	0.210173	7.03398e-05	-0.0269664	0.149074	-8.4968e-05	0.305626	0.758769
chr1	TP73	chr1_3774102	3774102	-	CG	CGT	-0.00831339	0.12864	-2.97516e-05	0.0189617	0.336908	6.57309e-05	-0.0272751	0.185358	-9.54824e-05	0.2025	0.673332
chr1	TP73	chr1_3774133	3774133	-	CG	CGG	-0.00567159	0.138486	-2.06497e-05	0.00517775	0.70009	1.79369e-05	-0.0108493	0.439198	-3.85866e-05	0.308943	0.761226
chr1	TP73	chr1_3774756	3774756	-	CG	CGG	-0.00242301	0.7257	-0.00035639	-0.0123211	0.643419	-0.00170559	0.00989804	0.719398	0.0013492	0.84139	0.967799
chr1	TP73	chr1_3774762	3774762	-	CG	CGA	-0.00255104	0.725874	-0.000439942	-0.028695	0.285218	-0.00489802	0.026144	0.348122	0.00445808	0.526602	0.871133
chr1	TP73	chr1_3774767	3774767	-	CG	CGC	-0.00184758	0.782043	-0.000304825	-0.0333759	0.175623	-0.00542691	0.0315283	0.217639	0.00512208	0.380274	0.803821
chr1	TP73	chr1_3774828	3774828	-	CG	CGG	-0.0030043	0.725431	-0.000432812	-0.0588152	0.0661525	-0.00778742	0.0558109	0.092465	0.0073546	0.170271	0.640132
chr1	TP73	chr1_3774854	3774854	-	CG	CGT	-0.0162497	0.204914	-0.000745755	-0.0796835	0.104648	-0.00200707	0.0634339	0.210679	0.00126131	0.117807	0.572782
chr1	TP73	chr1_3785381	3785381	-	CG	CGA	0.0162314	0.45752	0.000305871	-0.00482914	0.951662	-0.000132667	0.0210605	0.799235	0.000438538	0.756494	0.946126
chr1	TP73	chr1_3785390	3785390	-	CG	CGT	0.00948174	0.73841	4.34223e-05	0.0624604	0.54068	0.000262065	-0.0529786	0.617818	-0.000218643	0.781699	0.952391
chr1	TP73	chr1_3785396	3785396	-	CG	CGA	0.0582404	0.000325005	0.0011634	-0.134026	0.0189508	-0.00229261	0.192266	0.00146311	0.00345601	0.000159491	0.0404582
chr1	TP73	chr1_3785443	3785443	-	CG	CGG	-0.0101229	0.279703	-0.000720184	0.0103901	0.744561	0.000891063	-0.020513	0.538396	-0.00161125	0.526461	0.871013
chr1	TP73	chr1_3785461	3785461	-	CG	CGA	-0.0107025	0.276341	-0.000543699	0.028892	0.387287	0.00283461	-0.0395945	0.257751	-0.00337831	0.381151	0.804157
chr1	TP73	chr1_3785472	3785472	-	CG	CGC	-0.00360723	0.693898	-0.000222745	-0.0350913	0.267336	-0.0037037	0.0314841	0.339907	0.00348095	0.498302	0.859405
chr1	TP73	chr1_3804964	3804964	+	CG	CGG	0.00777828	0.36986	0.000278326	-0.0197676	0.521355	-0.000837481	0.0275459	0.391343	0.00111581	0.54599	0.878405
chr1	TP73	chr1_3805021	3805021	+	CG	CGA	0.00812672	0.338579	0.000344547	-0.0140803	0.641302	-0.000698821	0.022207	0.480754	0.00104337	0.568056	0.887979
chr1	TP73	chr1_3805031	3805031	+	CG	CGG	-0.00098807	0.914934	-5.14835e-05	0.0277484	0.402014	0.00168696	-0.0287365	0.404432	-0.00173844	0.698714	0.929655
chr1	TP73	chr1_3805049	3805049	+	CG	CGC	-0.00827614	0.262487	-0.000502648	-0.0222208	0.398805	-0.00178084	0.0139447	0.610383	0.00127819	0.370591	0.79866
chr1	TP73	chr1_3805052	3805052	+	CG	CGC	-0.0104098	0.32552	-0.000314532	-0.00303104	0.932648	-0.000293244	-0.00737877	0.843936	-2.12881e-05	0.611123	0.903759
chr1	TP73	chr1_3805077	3805077	+	CG	CGT	0.00874918	0.231596	0.000502912	0.00833844	0.749766	0.000617771	0.00041074	0.987949	-0.000114859	0.460947	0.843833
chr1	TP73	chr1_3805094	3805094	+	CG	CGG	-0.00296351	0.637717	-0.000250585	0.00409833	0.855364	0.000186085	-0.00706184	0.76289	-0.00043667	0.880162	0.976383
chr1	TP73	chr1_3806871	3806871	+	CG	CGC	0.00389132	0.470972	0.000361152	0.0566351	0.00617084	0.00306539	-0.0527438	0.0134853	-0.00270424	0.0175129	0.30143
chr1	TP73	chr1_3806873	3806873	+	CG	CGG	0.000114642	0.977796	1.20697e-05	0.0528006	0.00180718	0.00369025	-0.052686	0.00253441	-0.00367818	0.00720186	0.219228
chr1	TP73	chr1_3806928	3806928	+	CG	CGA	0.00259749	0.580641	0.000282608	0.032828	0.0577417	0.00243436	-0.0302305	0.0918629	-0.00215176	0.139239	0.603905
chr1	TP73	chr1_3806949	3806949	+	CG	CGG	0.00161927	0.737724	0.000228658	0.0428509	0.0323058	0.00454025	-0.0412316	0.0454672	-0.00431159	0.0913651	0.529836
chr1	TP73	chr1_3806982	3806982	+	CG	CGG	-0.000141205	0.968281	-2.14581e-05	0.0291431	0.0232806	0.0033817	-0.0292843	0.0283894	-0.00340316	0.0749761	0.496535
chr1	TP73	chr1_3806999	3806999	+	CG	CGT	0.000753026	0.889761	0.00011537	0.0314039	0.114454	0.00402661	-0.0306509	0.13798	-0.00391124	0.281572	0.741945
chr1	TP73	chr1_3811331	3811331	+	CG	CGG	-0.00949887	0.472716	-0.000220075	-0.125044	0.0152719	-0.00215046	0.115545	0.0297823	0.00193038	0.0392202	0.399865
chr1	TP73	chr1_3811343	3811343	+	CG	CGC	-0.00908161	0.211792	-0.000250602	-0.00213637	0.93616	-9.83603e-05	-0.00694524	0.802061	-0.000152242	0.454571	0.840699
chr1	TP73	chr1_3811347	3811347	+	CG	CGC	-0.00504166	0.653176	-0.00014626	0.0364258	0.391639	0.000957267	-0.0414675	0.347138	-0.00110353	0.627835	0.908821
chr1	TP73	chr1_3811367	3811367	+	CG	CGC	0.02661	0.384358	0.000735697	0.214137	0.0571458	0.00966906	-0.187527	0.107689	-0.00893336	0.110541	0.561159
chr1	TP73	chr1_3811684	3811684	-	CG	CGG	-0.0226643	0.541269	-0.000264439	0.0968502	0.46777	0.000663181	-0.119515	0.389517	-0.000927619	0.638906	0.912355
chr1	TP73	chr1_3811688	3811688	-	CG	CGC	0.0172374	0.681794	0.000121665	0.133287	0.378615	0.00144086	-0.11605	0.46089	-0.0013192	0.620322	0.906575
chr1	TP73	chr1_3811734	3811734	-	CG	CGA	0.0245555	0.091526	0.0017767	-0.0240825	0.634218	-0.00193739	0.048638	0.357644	0.00371409	0.214346	0.685567
chr1	TP73	chr1_3818955	3818955	+	CG	CGG	0.00611863	0.429392	0.000886461	0.0130916	0.639373	0.00105494	-0.006973	0.810245	-0.000168481	0.651999	0.916196
chr1	TP73	chr1_3818959	3818959	+	CG	CGC	0.0017758	0.839417	0.000243776	0.0269015	0.388049	0.00245912	-0.0251257	0.438646	-0.00221534	0.672473	0.922739
chr1	TP73	chr1_3818980	3818980	+	CG	CGT	0.00114944	0.822366	0.000190629	0.0124892	0.504493	0.00190088	-0.0113397	0.559681	-0.00171025	0.777664	0.951518
chr1	TP73	chr1_3819355	3819355	-	CG	CGT	0.00162406	0.730045	0.000277221	0.0179481	0.298388	0.002874	-0.016324	0.362318	-0.00259678	0.544312	0.877798
chr1	TP73	chr1_3819393	3819393	-	CG	CGT	-0.00074336	0.876216	-0.00012916	0.0102495	0.564468	0.00167258	-0.0109929	0.551559	-0.00180174	0.836451	0.966842
chr1	TP73	chr1_3819409	3819409	-	CG	CGA	0.00387428	0.462211	0.000592504	0.0102936	0.596518	0.00123568	-0.00641935	0.750373	-0.000643177	0.659101	0.918382
chr1	TP73	chr1_3819567	3819567	+	CG	CGT	-0.00574061	0.63056	-0.000906545	0.0247498	0.567796	0.00420565	-0.0304904	0.498672	-0.0051122	0.757643	0.946466
chr1	TP73	chr1_3819593	3819593	+	CG	CGC	0.00573426	0.584087	0.000988598	-0.00580225	0.877327	-0.000926887	0.0115365	0.768077	0.00191548	0.850346	0.969945
chr1	TP73	chr1_3819623	3819623	+	CG	CGA	-0.00326935	0.862075	-0.000335422	0.0907975	0.202862	0.00463629	-0.0940669	0.203295	-0.00497171	0.435628	0.831567
chr1	TP73	chr1_3819627	3819627	+	CG	CGA	0.00214446	0.908747	0.00021372	0.0579629	0.393869	0.00150674	-0.0558184	0.429572	-0.00129302	0.688031	0.926775
chr1	TP73	chr1_3819662	3819662	+	CG	CGC	0.00392922	0.763128	0.00056192	0.0436774	0.372593	0.00270342	-0.0397482	0.433799	-0.0021415	0.637407	0.912044
chr1	TP73	chr1_3821816	3821816	-	CG	CGA	0.00461668	0.567043	0.000294767	-0.0236141	0.420308	-0.00150263	0.0282308	0.354489	0.0017974	0.615106	0.905002
chr1	TP73	chr1_3821825	3821825	-	CG	CGG	-0.0062076	0.334239	-0.000501636	-0.038152	0.107535	-0.00349041	0.0319444	0.193176	0.00298877	0.169454	0.639065
chr1	TP73	chr1_3821864	3821864	-	CG	CGG	0.0174769	0.0270067	0.00086059	0.018391	0.485232	0.000767432	-0.000914121	0.973477	9.31577e-05	0.0669504	0.478399
chr1	TP73	chr1_3821884	3821884	-	CG	CGA	-0.00771597	0.430743	-0.000148314	0.0595643	0.0896838	0.00124064	-0.0672803	0.0662411	-0.00138895	0.175647	0.646029
chr1	TP73	chr1_3821896	3821896	-	CG	CGG	0.000343861	0.968479	1.4659e-05	0.0374844	0.208131	0.00148108	-0.0371405	0.232372	-0.00146642	0.45118	0.839335
chr1	TP73	chr1_3821907	3821907	-	CG	CGG	0.000589863	0.913791	4.74977e-05	-0.0571082	0.00381848	-0.004796	0.057698	0.00496722	0.0048435	0.0148203	0.285322
chr1	TP73	chr1_3821949	3821949	-	CG	CGC	0.0090276	0.221127	0.000376087	-0.0116877	0.657162	-0.00040318	0.0207153	0.450308	0.000779267	0.428985	0.828523
chr1	TP73	chr1_3822680	3822680	+	CG	CGC	0.0250478	0.281142	0.000909384	0.0816233	0.333796	0.00151577	-0.0565755	0.518516	-0.000606385	0.346985	0.784999
chr1	TP73	chr1_3822681	3822681	-	CG	CGA	0.017408	0.030022	0.000837908	-0.0585482	0.043547	-0.00227557	0.0759562	0.0124864	0.00311348	0.0142794	0.282318
chr1	TP73	chr1_3822700	3822700	+	CG	CGA	0.00776348	0.865501	6.72424e-05	0.00757904	0.96329	9.98039e-06	0.000184441	0.999141	5.7262e-05	0.984532	0.997068
chr1	TP73	chr1_3822701	3822701	-	CG	CGG	-0.000960161	0.926632	-2.83707e-05	-0.026964	0.441861	-0.00082969	0.0260038	0.478195	0.000801319	0.740223	0.941727
chr1	TP73	chr1_3822704	3822704	-	CG	CGT	0.0448636	0.0854322	0.00623196	0.094149	0.293312	0.0144114	-0.0492854	0.596967	-0.00817948	0.130833	0.593221
chr1	TP73	chr1_3822711	3822711	+	CG	CGG	0.0609354	0.098266	0.00125374	-0.0131932	0.919842	-1.76767e-05	0.0741286	0.587231	0.00127142	0.251529	0.718186
chr1	TP73	chr1_3822712	3822712	-	CG	CGG	-0.0119837	0.286783	-0.000454004	-0.126865	0.00180444	-0.00335645	0.114882	0.00626448	0.00290245	0.00446117	0.183891
chr1	TP73	chr1_3822728	3822728	+	CG	CGG	-0.0346161	0.36349	-0.00013894	0.0632985	0.642748	0.000326676	-0.0979146	0.490876	-0.000465616	0.595007	0.89841
chr1	TP73	chr1_3822729	3822729	-	CG	CGC	0.00103604	0.93011	2.48652e-05	0.0100912	0.82517	0.000257724	-0.00905521	0.848145	-0.000232859	0.97153	0.994659
chr1	TP73	chr1_3822762	3822762	+	CG	CGG	-0.00131172	0.897949	-0.000132819	0.0394201	0.270725	0.00392726	-0.0407318	0.275144	-0.00406008	0.539537	0.876134
chr1	TP73	chr1_3822763	3822763	-	CG	CGG	-0.000612635	0.924079	-6.94565e-05	0.000535459	0.981299	6.35319e-05	-0.00114809	0.961506	-0.000132988	0.995176	0.999082
chr1	TP73	chr1_3822803	3822803	+	CG	CGT	-0.000484955	0.953378	-4.57792e-05	-0.0547408	0.0716712	-0.0068838	0.0542558	0.0856908	0.00683802	0.194444	0.664688
chr1	TP73	chr1_3823077	3823077	-	CG	CGG	0.00380846	0.553269	0.000232084	-0.0614593	0.0239715	-0.00417708	0.0652677	0.0201409	0.00440916	0.065844	0.47602
chr1	TP73	chr1_3823081	3823081	-	CG	CGC	-0.00187754	0.810382	-5.56347e-05	0.00220709	0.94503	3.38532e-05	-0.00408463	0.901565	-8.94878e-05	0.969666	0.994425
chr1	TP73	chr1_3823115	3823115	-	CG	CGG	-0.00263911	0.882763	-3.27433e-05	-0.0980235	0.138598	-0.00047742	0.0953844	0.164974	0.000444677	0.326471	0.77265
chr1	TP73	chr1_3823126	3823126	-	CG	CGT	0.00121402	0.905632	2.88816e-05	0.0270394	0.454295	0.000880655	-0.0258254	0.492679	-0.000851773	0.748795	0.944039
chr1	TP73	chr1_3823545	3823545	-	CG	CGG	0.00399936	0.881672	0.000378948	0.151686	0.122715	0.00542268	-0.147687	0.147941	-0.00504373	0.296977	0.752897
chr1	TP73	chr1_3823770	3823770	+	CG	CGG	-0.00488464	0.261305	-0.000581692	0.00256602	0.866446	0.000317353	-0.00745066	0.639567	-0.000899045	0.522578	0.869518
chr1	TP73	chr1_3823777	3823777	+	CG	CGC	0.0192722	0.000905932	0.000979791	-0.0191892	0.352315	-0.000806028	0.0384615	0.0750856	0.00178582	0.00280722	0.152184
chr1	TP73	chr1_3823792	3823792	+	CG	CGT	-0.00603993	0.339154	-0.000634527	0.0279238	0.221867	0.00260113	-0.0339637	0.153971	-0.00323565	0.303973	0.757703
chr1	TP73	chr1_3823816	3823816	+	CG	CGA	-0.000332601	0.952061	-2.69933e-05	0.0184987	0.367631	0.00146127	-0.0188313	0.377018	-0.00148826	0.663155	0.919725
chr1	TP73	chr1_3823837	3823837	+	CG	CGG	-0.0062754	0.144558	-0.00108105	0.035163	0.0260865	0.00604165	-0.0414384	0.0120873	-0.00712271	0.0314115	0.370034
chr1	TP73	chr1_3824574	3824574	+	CG	CGT	0.000612201	0.898203	9.94058e-05	0.0219528	0.218997	0.00356795	-0.0213406	0.249369	-0.00346855	0.461762	0.844217
chr1	TP73	chr1_3824595	3824595	+	CG	CGC	-0.00656458	0.315788	-0.000744269	0.0126601	0.585832	0.00134255	-0.0192247	0.427368	-0.00208682	0.522064	0.86939
chr1	TP73	chr1_3824656	3824656	+	CG	CGT	-0.00827832	0.184861	-0.000866204	-0.0253725	0.262286	-0.00252295	0.0170942	0.466384	0.00165675	0.219257	0.68955
chr1	TP73	chr1_3824657	3824657	-	CG	CGT	-0.0187134	0.689203	-0.000398083	-0.140467	0.404276	-0.00371374	0.121753	0.486866	0.00331566	0.648445	0.915097
chr1	TP73	chr1_3824677	3824677	+	CG	CGT	-0.00248862	0.69794	-0.000307919	-0.0223115	0.340893	-0.00286553	0.0198229	0.415188	0.00255761	0.585037	0.89512
chr1	TP73	chr1_3824678	3824678	-	CG	CGT	0.0129485	0.604209	0.000629404	-0.0221075	0.801913	-0.00275821	0.035056	0.702678	0.00338762	0.846982	0.969011
chr1	TP73	chr1_3824747	3824747	-	CG	CGA	0.010549	0.640419	0.000735415	-0.100467	0.217792	-0.0123092	0.111015	0.190908	0.0130446	0.420103	0.824322
chr1	TP73	chr1_3826338	3826338	+	CG	CGG	0.00874944	0.584508	0.00130606	0.0487124	0.385022	0.00683977	-0.039963	0.49381	-0.00553371	0.587669	0.895852
chr1	TP73	chr1_3826352	3826352	+	CG	CGT	0.0243509	0.153724	0.00401849	-0.0245459	0.674838	-0.00402912	0.0488968	0.424091	0.00804762	0.329357	0.774405
chr1	TP73	chr1_3826425	3826425	+	CG	CGT	0.0304456	0.418692	0.00165317	0.236259	0.0814135	0.0167199	-0.205814	0.143455	-0.0150667	0.156348	0.624678
chr1	TP73	chr1_3826437	3826437	+	CG	CGG	0.0211906	0.318047	0.0020465	-0.0102413	0.883125	-0.000971151	0.0314319	0.666925	0.00301766	0.597005	0.899087
chr1	TP73	chr1_3826450	3826450	+	CG	CGG	0.026563	0.479905	0.000912825	0.0892699	0.502417	0.00243084	-0.0627069	0.650767	-0.00151801	0.618826	0.906126
chr1	TP73	chr1_3826804	3826804	-	CG	CGT	0.0158094	0.80156	0.00107635	0.138051	0.528011	0.00538034	-0.122241	0.592037	-0.00430398	0.792293	0.955125
chr1	TP73	chr1_3826837	3826837	-	CG	CGT	-0.112789	0.0763058	-0.0135758	0.0977249	0.661382	0.0121578	-0.210514	0.366158	-0.0257336	0.188099	0.658363
chr1	TP73	chr1_3826947	3826947	+	CG	CGC	0.00254453	0.892651	0.00024604	-0.00797997	0.908854	-0.000648703	0.0105245	0.884389	0.000894744	0.984542	0.997068
chr1	TP73	chr1_3826949	3826949	+	CG	CGG	-0.0118093	0.389987	-0.00126894	-0.128877	0.0257979	-0.00774641	0.117068	0.0485795	0.00647748	0.054443	0.447973
chr1	TP73	chr1_3826966	3826966	+	CG	CGG	0.00554517	0.681222	0.000576117	-0.064365	0.219784	-0.00368896	0.0699102	0.19818	0.00426508	0.433327	0.83052
chr1	TP73	chr1_3827028	3827028	+	CG	CGC	-0.00621954	0.272103	-0.000903375	-0.0126707	0.567026	-0.00165701	0.00645114	0.777907	0.000753631	0.458862	0.842772
chr1	TP73	chr1_3827055	3827055	+	CG	CGG	-0.00884118	0.38597	-0.00141868	-0.104362	0.0102959	-0.0150808	0.0955206	0.022511	0.0136621	0.0244411	0.338928
chr1	TP73	chr1_3827058	3827058	+	CG	CGG	-0.00419136	0.621158	-0.000621322	-0.034909	0.279661	-0.00504093	0.0307177	0.358154	0.00441961	0.487069	0.854876
chr1	TP73	chr1_3827065	3827065	+	CG	CGC	-0.00648653	0.371501	-0.00103458	-0.03586	0.190417	-0.00527703	0.0293735	0.299932	0.00424244	0.279844	0.741115
chr1	TP73	chr1_3827068	3827068	+	CG	CGG	0.00418789	0.691749	0.000549013	0.0307366	0.4381	0.00338676	-0.0265487	0.518242	-0.00283775	0.679615	0.924433
chr1	TP73	chr1_3827081	3827081	+	CG	CGT	0.000809318	0.91349	0.000133821	-0.0264895	0.344336	-0.00452352	0.0272989	0.347494	0.00465734	0.633725	0.91092
chr1	TP73	chr1_3828590	3828590	-	CG	CGA	-0.00873928	0.141615	-0.000583835	0.00642777	0.760677	0.000417573	-0.015167	0.490481	-0.00100141	0.323078	0.770276
chr1	TP73	chr1_3828630	3828630	-	CG	CGG	-0.0047951	0.642527	-0.00014809	-0.0182966	0.64295	-0.000382699	0.0135015	0.741161	0.000234609	0.802621	0.958224
chr1	TP73	chr1_3828645	3828645	-	CG	CGC	0.0111201	0.247198	0.000444514	0.0188063	0.61502	0.000586303	-0.00768615	0.842389	-0.000141789	0.44612	0.836736
chr1	TP73	chr1_3828656	3828656	-	CG	CGC	-0.00175932	0.927769	-4.39761e-05	0.0671088	0.328556	0.00123684	-0.0688681	0.335858	-0.00128082	0.616528	0.905319
chr1	TP73	chr1_3828666	3828666	-	CG	CGG	-0.0101644	0.220645	-0.000488625	-0.00653229	0.834052	-0.000259884	-0.00363212	0.910532	-0.00022874	0.458992	0.84281
chr1	TP73	chr1_3828688	3828688	-	CG	CGC	0.00320208	0.59946	0.00027843	-0.00983703	0.661858	-0.000728696	0.0130391	0.576856	0.00100713	0.792933	0.95529
chr1	TP73	chr1_3828931	3828931	+	CG	CGG	0.0377802	0.0992456	0.0020464	-0.186952	0.0263197	-0.00502982	0.224732	0.0106592	0.00707622	0.0241335	0.337353
chr1	TP73	chr1_3828960	3828960	+	CG	CGC	0.0379439	0.295864	0.000173795	0.0686877	0.601999	0.000328234	-0.0307439	0.822179	-0.000154439	0.501216	0.860612
chr1	TP73	chr1_3828996	3828996	+	CG	CGT	0.0220259	0.0953979	0.00362454	-0.0383071	0.424967	-0.00580621	0.060333	0.227924	0.00943075	0.184059	0.654696
chr1	TP73	chr1_3829033	3829033	+	CG	CGG	0.0747368	0.0631728	0.00122509	-0.0213952	0.884746	-3.45516e-05	0.096132	0.530909	0.00125964	0.175166	0.645463
chr1	TP73	chr1_3829041	3829041	+	CG	CGG	0.0236592	0.570862	0.000479838	-0.0802215	0.597554	-0.000555895	0.103881	0.511004	0.00103573	0.742054	0.942114
chr1	TP73	chr1_3829057	3829057	+	CG	CGA	0.0368959	0.302664	0.000407652	0.0194275	0.882913	0.000212781	0.0174684	0.89851	0.00019487	0.578759	0.892391
chr1	TP73	chr1_3829060	3829060	+	CG	CGC	-0.0105816	0.791446	-0.000342751	-0.0407664	0.77977	-7.39984e-05	0.0301848	0.842096	-0.000268753	0.927393	0.985955
chr1	TP73	chr1_3829319	3829319	+	CG	CGG	-0.0392874	0.399052	-0.000348392	-0.0309787	0.85436	-0.000223116	-0.00830874	0.962227	-0.000125277	0.686305	0.926532
chr1	TP73	chr1_3829325	3829325	+	CG	CGT	-0.0332884	0.494567	-0.00041377	-0.166317	0.348582	-0.00120574	0.133028	0.470211	0.000791971	0.505876	0.862694
chr1	TP73	chr1_3829340	3829340	+	CG	CGT	-0.0133783	0.386435	-0.00146485	0.0552574	0.30875	0.00461029	-0.0686357	0.225889	-0.00607514	0.411516	0.820058
chr1	TP73	chr1_3829768	3829768	-	CG	CGC	0.000152143	0.975726	1.29602e-05	-0.00926466	0.602258	-0.000806197	0.0094168	0.610971	0.000819158	0.87194	0.974725
chr1	TP73	chr1_3829808	3829808	-	CG	CGA	-0.000608053	0.901269	-2.57699e-05	-0.0112915	0.517361	-0.000676786	0.0106834	0.556274	0.000651016	0.803065	0.958366
chr1	TP73	chr1_3829813	3829813	-	CG	CGG	0.0107027	0.109741	0.000298491	0.0209375	0.361879	0.000524291	-0.0102347	0.668594	-0.0002258	0.182532	0.653085
chr1	TP73	chr1_3829826	3829826	-	CG	CGA	0.00601484	0.385704	0.000167668	-0.0191509	0.442528	-0.000453849	0.0251658	0.332683	0.000621517	0.51348	0.865747
chr1	TP73	chr1_3829833	3829833	-	CG	CGG	0.00367954	0.512179	8.79444e-05	-0.0043211	0.827716	-0.000102962	0.00800064	0.69897	0.000190906	0.787273	0.953842
chr1	TP73	chr1_3829874	3829874	-	CG	CGT	0.00886071	0.110681	0.000516267	0.0288602	0.144	0.00114858	-0.0199995	0.328732	-0.000632313	0.0966568	0.539278
chr1	TP73	chr1_3830954	3830954	-	CG	CGG	0.0113273	0.799395	9.19012e-05	-0.0936232	0.559526	-0.000501862	0.104951	0.529609	0.000593763	0.816681	0.96174
chr1	TP73	chr1_3830996	3830996	-	CG	CGT	-5.2701e-06	0.999783	6.88284e-06	0.105359	0.125602	0.00501165	-0.105364	0.141358	-0.00500477	0.307301	0.759836
chr1	TP73	chr1_3831031	3831031	+	CG	CGA	0.0335792	0.458108	0.00030703	-0.113676	0.500953	-0.00120567	0.147255	0.401263	0.0015127	0.608426	0.902758
[truncated: 179,152 more rows]
