# Supplementary material for: Epigenetic inactivation of the autophagy–lysosomal system in appendix in Parkinson’s disease
Source: Nat Commun. 2021 Aug 26;12:5134. doi: 10.1038/s41467-021-25474-x (PMC8390554; doi:10.1038/s41467-021-25474-x)
Supplement: Supplementary file 16 — Supplementary Data 13 [file 41467_2021_25474_MOESM16_ESM.xlsx]

## Sheet: Supplementary_Data_13
Chr	Gene	ID	SNP	Type	Seq	Str	C.GroupCTRL.Age	P.GroupCTRL.Age	B.GroupCTRL.Age	C.GroupPD.Age	P.GroupPD.Age	B.GroupPD.Age	C.GroupCTRL.Age - GroupPD.Age	P.GroupCTRL.Age - GroupPD.Age	B.GroupCTRL.Age - GroupPD.Age	P.Value	adj.P.Val
chr1	TP73	chr1_3269315	3269315	CG	CGA	+	-0.0260066	0.472919	-0.00311243	0.0163113	0.83532	0.00127571	-0.0423178	0.625653	-0.00438814	0.75182	0.912916
chr1	TP73	chr1_3269323	3269323	CG	CGC	+	0.00272242	0.936349	0.000764397	0.061364	0.401682	0.00780211	-0.0586416	0.468192	-0.00703772	0.695253	0.888362
chr1	TP73	chr1_3269354	3269354	CG	CGC	+	0.0128573	0.495603	0.0015697	0.0248523	0.536566	0.00320218	-0.011995	0.786638	-0.00163248	0.649685	0.867609
chr1	TP73	chr1_3269389	3269389	CG	CGC	+	0.0044636	0.861204	0.00045119	0.0827012	0.124248	0.0115665	-0.0782376	0.188642	-0.0111153	0.296408	0.643832
chr1	TP73	chr1_3269408	3269408	CG	CGG	+	0.00912223	0.771782	0.000536124	0.0282131	0.656475	0.00309202	-0.0190909	0.787595	-0.0025559	0.866588	0.955676
chr1	TP73	chr1_3269434	3269434	CG	CGG	+	-0.0195302	0.440011	-0.00246556	0.0456493	0.405137	0.00699602	-0.0651794	0.284605	-0.00946159	0.523243	0.803213
chr1	TP73	chr1_3269449	3269449	CG	CGC	+	0.00118297	0.932927	0.000175135	0.041842	0.181803	0.00619835	-0.040659	0.236918	-0.00602322	0.398639	0.724787
chr1	TP73	chr1_3269657	3269657	CG	CGC	+	-0.0107448	0.594406	-0.00169994	-0.0115309	0.790982	-0.00189137	0.00078608	0.986931	0.000191429	0.83363	0.944209
chr1	TP73	chr1_3269665	3269665	CG	CGA	+	0.0701012	0.176537	0.00432225	0.0604951	0.602377	0.00192995	0.00960603	0.939475	0.0023923	0.344127	0.683382
chr1	TP73	chr1_3269674	3269674	CG	CGA	+	0.0383898	0.370926	0.00419128	-0.165662	0.0937202	-0.0171439	0.204052	0.0624015	0.0213352	0.167423	0.50732
chr1	TP73	chr1_3269703	3269703	CG	CGC	+	0.0201703	0.454306	0.00198017	-0.156259	0.0262892	-0.0142402	0.176429	0.0211316	0.0162204	0.063458	0.329298
chr1	TP73	chr1_3269704	3269704	CG	CGT	-	-0.0018427	0.904944	-0.000231606	0.041826	0.224424	0.00515346	-0.0436687	0.248762	-0.00538507	0.465537	0.768921
chr1	TP73	chr1_3269711	3269711	CG	CGT	+	-0.00687766	0.745361	-0.000357107	0.000405748	0.993581	-0.000493179	-0.00728341	0.894289	0.000136071	0.947911	0.983125
chr1	TP73	chr1_3269712	3269712	CG	CGT	-	-0.021182	0.362178	-0.00287425	-0.0295961	0.560439	-0.0039252	0.00841412	0.879935	0.00105095	0.550933	0.818575
chr1	TP73	chr1_3269774	3269774	CG	CGG	+	-0.00108762	0.955839	-0.000166642	-0.0114132	0.798733	-0.00188425	0.0103256	0.833008	0.0017176	0.965274	0.988395
chr1	TP73	chr1_3269775	3269775	CG	CGG	-	0.00817043	0.553318	0.00124462	-0.0316507	0.290644	-0.00471963	0.0398211	0.231084	0.00596426	0.477024	0.775544
chr1	TP73	chr1_3269804	3269804	CG	CGC	-	0.0162861	0.263601	0.00208499	-0.0554061	0.0984554	-0.00611583	0.0716922	0.0544155	0.00820082	0.143196	0.475233
chr1	TP73	chr1_3269817	3269817	CG	CGT	-	-0.00574308	0.797866	-0.00061289	-0.0415654	0.423062	-0.00414411	0.0358223	0.526211	0.00353122	0.692863	0.887251
chr1	TP73	chr1_3270093	3270093	CG	CGA	-	-0.136913	0.212387	-0.00138272	-0.141081	0.547816	-0.000249299	0.00416786	0.987092	-0.00113342	0.377923	0.709678
chr1	TP73	chr1_3270103	3270103	CG	CGG	-	-0.125465	0.0823951	-0.00291273	0.0416615	0.782149	0.00127338	-0.167127	0.320728	-0.00418611	0.205921	0.554015
chr1	TP73	chr1_3270133	3270133	CG	CGT	-	-0.0274424	0.528132	-0.00323508	-0.0439379	0.642935	-0.00426923	0.0164955	0.874191	0.00103415	0.730365	0.90402
chr1	TP73	chr1_3270172	3270172	CG	CGG	-	-0.111797	0.0596589	-0.0059492	0.0293373	0.788356	0.00299553	-0.141134	0.260356	-0.00894472	0.15199	0.486464
chr1	TP73	chr1_3270183	3270183	CG	CGG	-	-0.0903183	0.312257	-0.00465619	0.202743	0.293909	0.0109537	-0.293061	0.174032	-0.0156099	0.348102	0.686256
chr1	TP73	chr1_3272663	3272663	CG	CGT	-	0.0145493	0.567758	0.00228103	0.0408	0.46135	0.00663745	-0.0262507	0.666018	-0.00435642	0.641678	0.864005
chr1	TP73	chr1_3272693	3272693	CG	CGT	-	0.00917882	0.663737	0.0011534	0.095044	0.046039	0.0141889	-0.0858652	0.0972811	-0.0130355	0.120009	0.439245
chr1	TP73	chr1_3272699	3272699	CG	CGC	-	-0.00952252	0.658407	-0.000845114	0.026477	0.588049	0.00298308	-0.0359995	0.50225	-0.0038282	0.780936	0.92442
chr1	TP73	chr1_3272733	3272733	CG	CGT	-	0.0108721	0.599582	0.00156408	0.145235	0.0047848	0.0188811	-0.134363	0.0144418	-0.017317	0.0150595	0.16048
chr1	TP73	chr1_3272741	3272741	CG	CGA	-	0.00421784	0.852405	0.00033331	0.281408	1.47818e-05	0.0219823	-0.277191	5.67006e-05	-0.021649	6.63183e-05	0.00691874
chr1	TP73	chr1_3272753	3272753	CG	CGT	-	0.0262919	0.102946	0.00333981	0.0769443	0.0423928	0.0116184	-0.0506524	0.204922	-0.00827854	0.0385775	0.258735
chr1	TP73	chr1_3272772	3272772	CG	CGT	-	0.0126116	0.584266	0.00104044	0.0780763	0.145888	0.00653996	-0.0654647	0.259758	-0.00549952	0.290422	0.638593
chr1	TP73	chr1_3272792	3272792	CG	CGG	-	0.00298703	0.770984	0.000478504	0.0408579	0.0814719	0.00722765	-0.0378708	0.137905	-0.00674915	0.201835	0.549051
chr1	TP73	chr1_3272795	3272795	CG	CGT	-	0.0129918	0.658581	0.00213098	0.0859516	0.179647	0.0142585	-0.0729598	0.298645	-0.0121276	0.362401	0.697839
chr1	TP73	chr1_3273442	3273442	CG	CGG	-	0.0546747	0.576244	0.00131367	-0.229152	0.275228	0.00418248	0.283827	0.224425	-0.00286882	0.468264	0.770428
chr1	TP73	chr1_3273455	3273455	CG	CGG	-	-0.119538	0.437981	-0.00576016	0.347381	0.30296	0.0159042	-0.466919	0.212553	-0.0216644	0.435008	0.749255
chr1	TP73	chr1_3273462	3273462	CG	CGG	-	-0.12714	0.153943	-0.0110972	0.113515	0.571914	0.00911362	-0.240655	0.278285	-0.0202108	0.30902	0.654561
chr1	TP73	chr1_3273477	3273477	CG	CGG	-	-0.0316162	0.609893	-0.00415593	-0.417107	0.00766866	-0.0190524	0.385491	0.0207538	0.0148965	0.0230004	0.199648
chr1	TP73	chr1_3273493	3273493	CG	CGG	-	-0.0142821	0.691146	-0.00234798	-0.0518114	0.507337	-0.00781984	0.0375293	0.662416	0.00547186	0.736227	0.906419
chr1	TP73	chr1_3274631	3274631	CG	CGG	+	0.0710734	0.170094	0.00111374	-0.315662	0.0107485	-0.00602827	0.386735	0.00522707	0.007142	0.0181814	0.177141
chr1	TP73	chr1_3274634	3274634	CG	CGG	+	-0.014834	0.635579	-0.000515851	-0.0611118	0.370014	-0.00298606	0.0462778	0.536329	0.00247021	0.591606	0.83948
chr1	TP73	chr1_3274657	3274657	CG	CGC	+	-0.0383252	0.629317	-0.000175572	-0.0369252	0.830176	-0.000203337	-0.00139996	0.994114	2.77648e-05	0.866222	0.955537
chr1	TP73	chr1_3274659	3274659	CG	CGT	+	0.0343664	0.721287	0.000364491	0.110965	0.597176	0.0016344	-0.0765988	0.740245	-0.00126991	0.811451	0.936413
chr1	TP73	chr1_3274672	3274672	CG	CGG	+	0.106612	0.0838159	0.00137452	-0.193619	0.156647	-0.00424222	0.300231	0.0509614	0.00561674	0.0913922	0.388048
chr1	TP73	chr1_3274718	3274718	CG	CGT	+	0.0497096	0.0604838	0.00211372	-0.0402464	0.448139	-0.00127585	0.089956	0.135971	0.00338956	0.127427	0.451346
chr1	TP73	chr1_3274735	3274735	CG	CGG	+	0.0418769	0.0490259	0.00350408	0.0302172	0.493669	0.00227691	0.0116596	0.809643	0.00122717	0.11188	0.425393
chr1	TP73	chr1_3274856	3274856	CG	CGT	+	-0.10852	0.195765	-0.00120015	0.339818	0.066885	0.00363324	-0.448338	0.0315884	-0.00483339	0.0878056	0.380981
chr1	TP73	chr1_3274864	3274864	CG	CGC	+	-0.0952615	0.0361725	-0.00119249	-0.0130884	0.898558	-0.000583064	-0.0821731	0.464085	-0.00060943	0.106747	0.41633
chr1	TP73	chr1_3274895	3274895	CG	CGA	+	-0.0173554	0.802052	-0.000286261	0.160492	0.29177	0.00278608	-0.177848	0.289879	-0.00307234	0.548966	0.817381
chr1	TP73	chr1_3274976	3274976	CG	CGG	+	-0.0812282	0.345197	-0.00120563	0.0589892	0.740778	0.000799175	-0.140217	0.481231	-0.0020048	0.598685	0.842802
chr1	TP73	chr1_3274979	3274979	CG	CGG	+	-0.0864921	0.253826	-0.00285694	-0.108456	0.499872	-0.00156571	0.0219641	0.901041	-0.00129123	0.410562	0.732824
chr1	TP73	chr1_3275181	3275181	CG	CGG	-	0.0353704	0.269283	0.000766001	0.0866012	0.188593	0.00238819	-0.0512308	0.478254	-0.00162218	0.233706	0.583714
chr1	TP73	chr1_3275202	3275202	CG	CGG	-	-0.000812405	0.968897	-1.99366e-05	-0.094547	0.0372099	-0.00181747	0.0937346	0.0608927	0.00179753	0.10952	0.421534
chr1	TP73	chr1_3275213	3275213	CG	CGT	-	-0.00579527	0.761446	-0.000236433	0.0590368	0.169802	0.0024892	-0.064832	0.170861	-0.00272563	0.364468	0.699471
chr1	TP73	chr1_3275245	3275245	CG	CGG	-	-0.00243651	0.904702	-0.000123403	0.065511	0.134768	0.00545178	-0.0679475	0.161157	-0.00557518	0.317057	0.661115
chr1	TP73	chr1_3275258	3275258	CG	CGG	-	0.060718	0.000364682	0.00365045	0.0412386	0.188703	0.00262472	0.0194794	0.566182	0.00102573	0.000929456	0.0349741
chr1	TP73	chr1_3275271	3275271	CG	CGA	-	-0.0170458	0.375592	-0.000612412	0.060426	0.146529	0.00160499	-0.0774718	0.095968	-0.0022174	0.237683	0.587934
chr1	TP73	chr1_3275276	3275276	CG	CGT	-	0.0140905	0.580367	0.000794627	0.0609867	0.275097	0.00425528	-0.0468962	0.443221	-0.00346065	0.466917	0.769698
chr1	TP73	chr1_3275282	3275282	CG	CGC	-	0.00484868	0.889706	7.86209e-05	0.317059	0.000231424	0.00381954	-0.312211	0.000786205	-0.00374092	0.00100676	0.0366674
chr1	TP73	chr1_3275284	3275284	CG	CGC	-	-0.0101806	0.734568	-0.000236249	0.192522	0.00763702	0.00382516	-0.202703	0.0102773	-0.00406141	0.0249998	0.207601
chr1	TP73	chr1_3276567	3276567	CG	CGT	+	0.00635255	0.535729	0.00091948	0.000205679	0.99252	-1.28485e-05	0.00614687	0.800039	0.000932328	0.820856	0.939703
chr1	TP73	chr1_3276583	3276583	CG	CGT	+	-0.00656384	0.552163	-0.000937395	-0.0472378	0.0599232	-0.00662805	0.0406739	0.134624	0.00569065	0.139117	0.469424
chr1	TP73	chr1_3276589	3276589	CG	CGT	+	-0.0113013	0.188264	-0.00171202	-0.0134213	0.484478	-0.00191487	0.00212005	0.919105	0.000202846	0.325204	0.66803
chr1	TP73	chr1_3276595	3276595	CG	CGG	+	-0.017405	0.228953	-0.00183888	-0.0256583	0.413815	-0.00296662	0.0082532	0.809768	0.00112774	0.34435	0.683509
chr1	TP73	chr1_3276600	3276600	CG	CGC	+	-0.0245564	0.112899	-0.00197395	-0.0052766	0.868031	-0.000321494	-0.0192798	0.585062	-0.00165245	0.27041	0.620845
chr1	TP73	chr1_3276652	3276652	CG	CGA	+	-0.00773003	0.540591	-0.00114584	-0.030578	0.275278	-0.003668	0.022848	0.455196	0.00252216	0.450968	0.759841
chr1	TP73	chr1_3276673	3276673	CG	CGT	+	-0.00568728	0.575554	-0.000863141	-0.0199306	0.39828	-0.00284717	0.0142433	0.578221	0.00198403	0.589132	0.838231
chr1	TP73	chr1_3276687	3276687	CG	CGC	+	-0.0191758	0.237492	-0.000798338	-0.038678	0.227821	-0.00218109	0.0195022	0.582289	0.00138275	0.246351	0.5972
chr1	TP73	chr1_3279948	3279948	CG	CGG	-	0.0103473	0.862783	0.000810884	-0.082481	0.554028	-0.00501738	0.0928283	0.541817	0.00582826	0.822837	0.940373
chr1	TP73	chr1_3280003	3280003	CG	CGA	-	0.027179	0.384536	0.00296661	-0.178904	0.0202097	-0.0185489	0.206082	0.0150513	0.0215155	0.0471611	0.285623
chr1	TP73	chr1_3280009	3280009	CG	CGG	-	0.0120566	0.627734	0.00131533	-0.0168786	0.748941	-0.00142721	0.0289352	0.621031	0.00274254	0.841534	0.94709
chr1	TP73	chr1_3280019	3280019	CG	CGG	-	-0.000568782	0.985466	-9.02715e-05	-0.0686645	0.306597	-0.00960266	0.0680957	0.3588	0.00951239	0.585531	0.836432
chr1	TP73	chr1_3280028	3280028	CG	CGT	-	0.0125111	0.700837	0.00141033	0.0416844	0.529468	0.00530363	-0.0291733	0.692711	-0.0038933	0.759363	0.915891
chr1	TP73	chr1_3282707	3282707	CG	CGC	+	0.205668	0.0743037	0.0261999	0.395785	0.102353	0.0409105	-0.190117	0.465575	-0.0147107	0.0606247	0.32181
chr1	TP73	chr1_3282712	3282712	CG	CGA	+	-0.0392397	0.759336	-0.000100229	0.112161	0.687254	0.00400031	-0.151401	0.622664	-0.00410054	0.877778	0.959906
chr1	TP73	chr1_3282720	3282720	CG	CGA	+	0.00829997	0.923731	0.000330012	0.0721278	0.667074	0.000757698	-0.0638278	0.735714	-0.000427686	0.906953	0.969314
chr1	TP73	chr1_3282727	3282727	CG	CGG	+	-0.0424907	0.390601	-0.00717339	0.410645	0.000509335	0.0318773	-0.453135	0.000576992	-0.0390507	0.00174404	0.0505559
chr1	TP73	chr1_3282743	3282743	CG	CGC	+	0.174281	0.0537777	0.0194716	0.521324	0.0102223	0.0494597	-0.347043	0.101494	-0.029988	0.00853949	0.120512
chr1	TP73	chr1_3282757	3282757	CG	CGG	+	0.136195	0.0666005	0.0149325	0.587344	0.000662778	0.0490069	-0.451149	0.0112176	-0.0340744	0.00104716	0.0374362
chr1	TP73	chr1_3282790	3282790	CG	CGA	+	-0.216267	0.0294636	-0.0119314	0.400249	0.0513406	0.0329572	-0.616517	0.00957247	-0.0448886	0.0189756	0.180973
chr1	TP73	chr1_3282806	3282806	CG	CGC	+	0.0805992	0.202155	0.0099412	0.510188	0.000695778	0.0460398	-0.429589	0.00642497	-0.0360986	0.00180729	0.0514598
chr1	TP73	chr1_3282813	3282813	CG	CGG	+	0.147941	0.0305305	0.014893	0.582207	0.000237781	0.0501937	-0.434266	0.00699771	-0.0353007	0.00030632	0.0181448
chr1	TP73	chr1_3282817	3282817	CG	CGC	+	0.0618911	0.183057	0.00832078	0.520615	6.40923e-05	0.0469651	-0.458724	0.000597355	-0.0386443	0.000177983	0.0130357
chr1	TP73	chr1_3282821	3282821	CG	CGC	+	0.0665897	0.108571	0.0100491	0.501796	2.83166e-05	0.0448266	-0.435207	0.000343324	-0.0347775	6.86447e-05	0.00704048
chr1	TP73	chr1_3283222	3283222	CG	CGG	-	0.0562662	0.0103301	0.00932534	-0.06651	0.202403	-0.00996412	0.122776	0.0365947	0.0192895	0.0216491	0.193405
chr1	TP73	chr1_3283225	3283225	CG	CGA	-	0.0398646	0.0549593	0.00674693	-0.100256	0.220733	-0.0165019	0.14012	0.103888	0.0232489	0.10114	0.40651
chr1	TP73	chr1_3283271	3283271	CG	CGA	-	0.0164452	0.561868	0.00253642	-0.0896451	0.236608	-0.0132813	0.10609	0.193596	0.0158177	0.416699	0.736588
chr1	TP73	chr1_3283293	3283293	CG	CGC	-	0.0383803	0.0883023	0.00642123	-0.0364555	0.51831	-0.00581118	0.0748359	0.224599	0.0122324	0.197451	0.543875
chr1	TP73	chr1_3283298	3283298	CG	CGA	-	0.00686098	0.836266	0.00104933	-0.0280506	0.750108	-0.00486222	0.0349116	0.711397	0.00591155	0.929563	0.97724
chr1	TP73	chr1_3283956	3283956	CG	CGT	+	0.113225	0.302152	0.0019945	0.124028	0.604019	0.00134645	-0.0108035	0.967132	0.00064805	0.506511	0.79316
chr1	TP73	chr1_3284704	3284704	CG	CGA	+	-0.116806	0.30622	-0.00206483	0.404434	0.11061	0.0022102	-0.52124	0.0655068	-0.00427503	0.170733	0.511713
chr1	TP73	chr1_3284754	3284754	CG	CGT	+	-0.0839031	0.49727	-0.00362392	0.284282	0.294416	0.0123208	-0.368185	0.220879	-0.0159447	0.456712	0.763285
chr1	TP73	chr1_3284797	3284797	CG	CGG	-	-0.0238734	0.138909	-0.00132925	0.0139867	0.669807	0.000905365	-0.0378601	0.304654	-0.00223461	0.297455	0.644762
chr1	TP73	chr1_3284812	3284812	CG	CGA	-	-0.0486673	0.0646185	-0.00175039	-0.0193561	0.717237	-0.0010061	-0.0293112	0.621021	-0.000744293	0.162686	0.50067
chr1	TP73	chr1_3284817	3284817	CG	CGC	-	-0.0375114	0.408527	-0.00122369	0.0272824	0.767553	0.000467248	-0.0647938	0.530724	-0.00169093	0.672295	0.877903
chr1	TP73	chr1_3284838	3284838	CG	CGG	-	-0.0392506	0.0656614	-0.00169868	0.00321879	0.94217	0.000184791	-0.0424694	0.390063	-0.00188347	0.175398	0.517434
chr1	TP73	chr1_3284845	3284845	CG	CGT	-	-0.00582235	0.775452	-0.000498192	0.00497772	0.909648	0.000451353	-0.0108001	0.823781	-0.000949546	0.952845	0.98492
chr1	TP73	chr1_3284857	3284857	CG	CGG	-	-0.00502403	0.714761	-0.000231185	-0.0116443	0.708105	-0.000749707	0.00662027	0.845731	0.000518522	0.867984	0.956202
chr1	TP73	chr1_3284884	3284884	CG	CGC	-	0.00695001	0.738697	0.000252514	-0.0529794	0.23961	-0.00176527	0.0599294	0.230138	0.00201779	0.467602	0.770072
chr1	TP73	chr1_3285838	3285838	CG	CGA	+	0.175076	0.0918423	0.0213374	-0.0846391	0.769936	-0.010909	0.259715	0.401742	0.0322464	0.23681	0.587092
chr1	TP73	chr1_3285851	3285851	CG	CGT	+	-0.00419685	0.971121	0.00229635	-0.326402	0.355041	-0.0197149	0.322206	0.38635	0.0220113	0.630861	0.858749
chr1	TP73	chr1_3285957	3285957	CG	CGA	+	0.0733681	0.47378	0.0121958	-0.373079	0.0669263	-0.032893	0.446447	0.0544739	0.0450888	0.145286	0.478147
chr1	TP73	chr1_3286040	3286040	CG	CGG	+	0.0867556	0.460226	0.00386713	-0.509133	0.0348742	-0.0227475	0.595888	0.0296457	0.0266146	0.0832841	0.371727
chr1	TP73	chr1_3286078	3286078	CG	CGC	+	0.155277	0.0104131	0.0108882	-0.790184	1.13666e-06	-0.0278447	0.945462	5.51788e-07	0.0387329	2.36388e-06	0.000833765
chr1	TP73	chr1_3289730	3289730	CG	CGT	-	0.124947	0.384727	0.00609471	-0.709064	0.0763028	-0.0485862	0.834011	0.0536574	0.0546809	0.145593	0.478532
chr1	TP73	chr1_3290250	3290250	CG	CGG	+	-0.177746	0.305901	-0.00755079	-0.135713	0.6623	-0.00323839	-0.0420326	0.905582	-0.0043124	0.528019	0.806301
chr1	TP73	chr1_3290284	3290284	CG	CGT	+	0.0788735	0.47497	0.00602482	-0.145068	0.471521	-0.0077893	0.223941	0.334438	0.0138141	0.588371	0.837929
chr1	TP73	chr1_3290315	3290315	CG	CGT	+	0.0748179	0.273497	0.00454341	-0.237986	0.0678106	-0.0172895	0.312803	0.0388028	0.0218329	0.109054	0.420888
chr1	TP73	chr1_3290650	3290650	CG	CGA	-	0.103995	0.323769	0.00950865	-0.22142	0.437268	-0.00625719	0.325415	0.289253	0.0157658	0.464864	0.768447
chr1	TP73	chr1_3291154	3291154	CG	CGC	-	0.0835862	0.1896	0.000934274	-0.0555532	0.695422	-0.000958798	0.139139	0.374527	0.00189307	0.388648	0.71754
chr1	TP73	chr1_3291179	3291179	CG	CGG	-	-0.099232	0.357648	-0.00131851	-0.0508658	0.826407	-0.000776326	-0.0483662	0.850024	-0.000542181	0.631687	0.859205
chr1	TP73	chr1_3291202	3291202	CG	CGG	-	0.0044083	0.931753	0.0002027	-0.0576985	0.635605	-0.00145573	0.0621068	0.639297	0.00165843	0.887212	0.962894
chr1	TP73	chr1_3291229	3291229	CG	CGC	-	-0.00689715	0.948151	-0.000195327	0.0815401	0.72405	0.00108033	-0.0884372	0.728469	-0.00127565	0.936069	0.979218
chr1	TP73	chr1_3291258	3291258	CG	CGC	-	-0.00783318	0.93889	-2.33696e-05	0.144845	0.516778	0.000751358	-0.152678	0.535352	-0.000774728	0.803635	0.933039
chr1	TP73	chr1_3292384	3292384	CG	CGC	+	0.0721175	0.35141	0.00358508	0.155368	0.331913	0.0192956	-0.0832509	0.636727	-0.0157105	0.40382	0.728088
chr1	TP73	chr1_3292924	3292924	CG	CGT	+	0.161172	0.0818409	0.00367248	-0.338192	0.148093	-0.0286023	0.499364	0.0543602	0.0322748	0.0924728	0.390009
chr1	TP73	chr1_3292935	3292935	CG	CGT	+	0.137	0.304469	0.00291822	-0.320835	0.352279	-0.0101084	0.457835	0.221986	0.0130266	0.39242	0.720266
chr1	TP73	chr1_3293067	3293067	CG	CGC	+	-0.0274617	0.729681	-0.000455179	-0.0694223	0.688044	-0.000530771	0.0419606	0.825587	7.5592e-05	0.865533	0.955339
chr1	TP73	chr1_3293109	3293109	CG	CGG	+	0.0380318	0.439824	0.00117743	-0.0320737	0.76282	-0.000686763	0.0701055	0.551302	0.00186419	0.70431	0.892383
chr1	TP73	chr1_3293192	3293192	CG	CGA	+	-0.0195076	0.454953	-0.00201634	-0.00769555	0.895026	-0.000815343	-0.0118121	0.853495	-0.001201	0.744435	0.909822
chr1	TP73	chr1_3294574	3294574	CG	CGG	+	-0.148753	0.00943819	-0.00304165	0.0447643	0.688561	0.00155625	-0.193518	0.128503	-0.00459789	0.0296406	0.226124
chr1	TP73	chr1_3294585	3294585	CG	CGT	+	-0.00221965	0.901168	-0.000252537	0.0292822	0.469431	0.00338686	-0.0315018	0.47781	-0.00363939	0.758133	0.915357
chr1	TP73	chr1_3294602	3294602	CG	CGC	+	0.0225093	0.796661	0.000244109	0.139509	0.465779	0.00317691	-0.117	0.577984	-0.0029328	0.735286	0.905983
chr1	TP73	chr1_3294628	3294628	CG	CGC	+	0.00124608	0.989064	2.27152e-07	0.0767649	0.698324	0.000263121	-0.0755188	0.729476	-0.000262894	0.925608	0.97601
chr1	TP73	chr1_3294630	3294630	CG	CGC	+	-0.0268328	0.702124	-0.000133694	0.205842	0.182403	0.000718851	-0.232675	0.173106	-0.000852545	0.376053	0.708307
chr1	TP73	chr1_3294644	3294644	CG	CGG	+	0.0860166	0.242452	0.000986136	-0.0192283	0.902403	-0.000145146	0.105245	0.544918	0.00113128	0.492451	0.784321
chr1	TP73	chr1_3294653	3294653	CG	CGC	+	-0.0991686	0.145355	-0.00111972	0.0652386	0.654776	0.000620384	-0.164407	0.311521	-0.0017401	0.308976	0.654517
chr1	TP73	chr1_3294675	3294675	CG	CGC	+	-0.148824	0.0043055	-0.00255534	-0.0899666	0.379226	-0.00130188	-0.0588573	0.599194	-0.00125346	0.0117222	0.141117
chr1	TP73	chr1_3299413	3299413	CG	CGT	+	-0.0956137	0.273422	-0.0122764	-0.00480064	0.978572	0.00117911	-0.0908131	0.648601	-0.0134555	0.537338	0.811305
chr1	TP73	chr1_3299456	3299456	CG	CGG	+	-0.0663014	0.431771	-0.00152893	0.359263	0.0507111	0.0254044	-0.425564	0.0387647	-0.0269333	0.109889	0.422219
chr1	TP73	chr1_3299510	3299510	CG	CGT	+	0.0462673	0.727088	0.00123535	0.160222	0.577607	0.00211249	-0.113955	0.719037	-0.000877132	0.800889	0.932026
chr1	TP73	chr1_3299551	3299551	CG	CGG	+	-0.232207	0.00143625	-0.00558687	0.0009231	0.994293	0.000735018	-0.233131	0.11754	-0.00632189	0.0052629	0.0925245
chr1	TP73	chr1_3299625	3299625	CG	CGA	+	0.0936927	0.321422	0.00275466	0.165212	0.419202	0.00391256	-0.0715191	0.749362	-0.0011579	0.437364	0.750679
chr1	TP73	chr1_3299642	3299642	CG	CGG	+	-0.0122794	0.86341	-0.000945039	-0.0141393	0.927397	-0.000487729	0.00185991	0.991329	-0.00045731	0.980636	0.993601
chr1	TP73	chr1_3299721	3299721	CG	CGA	+	-0.0921597	0.41806	-0.00121205	0.112741	0.64615	0.000936511	-0.2049	0.451714	-0.00214856	0.644444	0.865383
chr1	TP73	chr1_3299742	3299742	CG	CGC	+	0.00960505	0.912315	-1.48463e-05	0.184398	0.332583	0.000241896	-0.174793	0.404216	-0.000256742	0.613833	0.850432
chr1	TP73	chr1_3299748	3299748	CG	CGT	+	-0.0464252	0.432245	-0.00186317	-0.231421	0.078716	-0.00713636	0.184996	0.194506	0.00527318	0.155952	0.491932
chr1	TP73	chr1_3301310	3301310	CG	CGC	+	0.106317	0.193761	0.000777599	0.338235	0.129563	0.000467641	-0.231918	0.31988	0.000309958	0.135317	0.463835
chr1	TP73	chr1_3301328	3301328	CG	CGT	+	-0.00863395	0.869571	-0.000255941	-0.253828	0.113715	-0.00195408	0.245194	0.146205	0.00169814	0.258219	0.609053
chr1	TP73	chr1_3301407	3301407	CG	CGC	-	0.0845985	0.59057	0.00605055	0.351639	0.291498	0.0318663	-0.26704	0.466487	-0.0258158	0.490918	0.783499
chr1	TP73	chr1_3302024	3302024	CG	CGG	-	0.00098323	0.948218	0.00014992	-0.0130715	0.694849	-0.00176601	0.0140547	0.701637	0.00191593	0.92206	0.974835
chr1	TP73	chr1_3302042	3302042	CG	CGG	-	-0.0101946	0.373994	-0.00116922	-0.0561184	0.0430585	-0.00559303	0.0459238	0.120426	0.00442381	0.0855738	0.376475
chr1	TP73	chr1_3302103	3302103	CG	CGA	+	0.00297708	0.963067	0.000175702	-0.0212589	0.88217	-0.000471534	0.024236	0.877718	0.000647236	0.987713	0.995968
chr1	TP73	chr1_3302104	3302104	CG	CGG	-	0.0270725	0.296068	0.00133508	-0.0142411	0.801358	-0.000636104	0.0413135	0.508956	0.00197118	0.55541	0.820953
chr1	TP73	chr1_3302148	3302148	CG	CGC	+	0.0626704	0.603008	0.000338773	-0.350009	0.19044	-0.00157884	0.412679	0.163035	0.00191761	0.366663	0.701041
chr1	TP73	chr1_3302149	3302149	CG	CGG	-	-0.0928192	0.0727079	-0.00318988	-0.0626074	0.561348	-0.000416732	-0.0302118	0.798721	-0.00277314	0.164575	0.503186
chr1	TP73	chr1_3302150	3302150	CG	CGG	+	0.011058	0.887061	8.77439e-05	0.156118	0.368953	0.00198081	-0.14506	0.44651	-0.00189307	0.652867	0.869245
chr1	TP73	chr1_3302151	3302151	CG	CGC	-	-0.0679923	0.192385	-0.000945275	0.027093	0.811322	0.000211824	-0.0950853	0.448919	-0.0011571	0.408906	0.731908
chr1	TP73	chr1_3302182	3302182	CG	CGC	+	-0.126908	0.0751957	-0.00443193	0.0245265	0.873564	-0.000875699	-0.151435	0.375019	-0.00355623	0.196662	0.542716
chr1	TP73	chr1_3302199	3302199	CG	CGG	+	0.013864	0.782272	0.000629665	0.12322	0.257833	0.00606315	-0.109356	0.361174	-0.00543349	0.49975	0.788991
chr1	TP73	chr1_3302391	3302391	CG	CGA	+	0.0652101	0.312985	0.000838236	-0.0770055	0.574765	-0.00100212	0.142216	0.352409	0.00184036	0.509481	0.794887
chr1	TP73	chr1_3302419	3302419	CG	CGT	+	-0.0772975	0.304191	-0.00292998	-0.00386922	0.980846	0.00281752	-0.0734283	0.680272	-0.0057475	0.581147	0.83429
chr1	TP73	chr1_3302433	3302433	CG	CGG	+	-0.0201495	0.481544	-0.00128949	-0.0147622	0.78066	-0.00100907	-0.00538726	0.928755	-0.000280413	0.744134	0.909731
chr1	TP73	chr1_3302477	3302477	CG	CGG	+	-0.0797235	0.24252	-0.0029208	0.140035	0.342859	0.00122487	-0.219759	0.182399	-0.00414567	0.324788	0.667804
chr1	TP73	chr1_3303040	3303040	CG	CGA	+	-0.026254	0.387556	-0.00346942	-0.075141	0.342045	-0.0121443	0.0488869	0.561293	0.00867489	0.426479	0.743622
chr1	TP73	chr1_3303053	3303053	CG	CGC	+	0.0133126	0.831377	0.00142805	0.0974232	0.545254	0.0194962	-0.0841106	0.62655	-0.0180682	0.803942	0.933143
chr1	TP73	chr1_3303066	3303066	CG	CGT	+	-0.00166624	0.965524	-0.000274868	0.173228	0.0990537	0.0260893	-0.174894	0.118907	-0.0263642	0.239135	0.58956
chr1	TP73	chr1_3303091	3303091	CG	CGC	+	0.0320529	0.778861	0.00208959	0.0644117	0.834753	0.0180726	-0.0323588	0.92179	-0.015983	0.937661	0.979755
chr1	TP73	chr1_3303109	3303109	CG	CGT	+	-0.00296917	0.961381	0.000415514	-0.0177428	0.910247	0.00115479	0.0147737	0.930432	-0.000739279	0.992015	0.997367
chr1	TP73	chr1_3303344	3303344	CG	CGA	-	0.0494415	0.00542824	0.00551865	0.0100273	0.833821	0.00103831	0.0394142	0.438093	0.00448034	0.0205548	0.188219
chr1	TP73	chr1_3303348	3303348	CG	CGG	-	0.00775777	0.832777	0.000998797	-0.230043	0.0111047	-0.0107514	0.237801	0.0157848	0.0117502	0.0353965	0.246647
chr1	TP73	chr1_3303362	3303362	CG	CGT	-	0.0595641	0.369617	0.00198748	-0.0781747	0.602065	0.00346319	0.137739	0.404328	-0.00147571	0.581989	0.834711
chr1	TP73	chr1_3303377	3303377	CG	CGC	-	-0.0527872	0.69205	5.90471e-05	-0.25851	0.411494	-0.0106135	0.205723	0.546621	0.0106726	0.648833	0.867058
chr1	TP73	chr1_3303752	3303752	CG	CGG	-	-0.0410182	0.178653	-0.00235528	-0.125345	0.079532	-0.00161164	0.0843271	0.267702	-0.000743633	0.0909482	0.387169
chr1	TP73	chr1_3303768	3303768	CG	CGG	-	-0.072481	0.196353	-0.00371207	0.293516	0.0211758	0.0141565	-0.365997	0.0106062	-0.0178686	0.034737	0.244469
chr1	TP73	chr1_3303786	3303786	CG	CGG	-	-0.0230912	0.469136	-0.00227596	-0.093094	0.185393	-0.00609287	0.0700028	0.360743	0.00381691	0.316772	0.660918
chr1	TP73	chr1_3303812	3303812	CG	CGC	-	-0.0768211	0.286281	-0.00178118	-0.0605273	0.689956	-0.0012078	-0.0162938	0.922533	-0.000573373	0.515058	0.798209
chr1	TP73	chr1_3304543	3304543	CG	CGG	+	-0.0228538	0.794011	-0.00241867	0.0936329	0.643471	0.00951164	-0.116487	0.598349	-0.0119303	0.866134	0.9555
chr1	TP73	chr1_3304959	3304959	CG	CGA	+	0.0921646	0.454556	0.000498957	-0.153038	0.5962	-0.00298543	0.245203	0.437689	0.00348439	0.657013	0.871027
chr1	TP73	chr1_3304966	3304966	CG	CGT	+	0.123308	0.109858	0.00121232	-0.408187	0.0282449	-0.00710281	0.531495	0.0107158	0.00831513	0.0316325	0.233584
chr1	TP73	chr1_3304979	3304979	CG	CGA	+	0.011391	0.910037	0.000159492	-0.191143	0.420723	-0.00376156	0.202534	0.43364	0.00392105	0.710553	0.895062
chr1	TP73	chr1_3304999	3304999	CG	CGG	+	0.0407926	0.74602	0.000467321	0.13567	0.669249	0.00733705	-0.094877	0.781351	-0.00686972	0.859542	0.953276
chr1	TP73	chr1_3305456	3305456	CG	CGT	-	-0.00410661	0.965818	2.39754e-05	0.118212	0.573357	0.000750732	-0.122318	0.596939	-0.000726757	0.848492	0.949403
chr1	TP73	chr1_3305564	3305564	CG	CGG	+	0.232592	0.0150682	0.0281344	-0.123537	0.574573	-0.0132784	0.356129	0.144687	0.0414127	0.0458011	0.281351
chr1	TP73	chr1_3305565	3305565	CG	CGG	-	0.0554598	0.491975	0.00745298	0.0996321	0.609901	0.0103447	-0.0441724	0.834092	-0.00289168	0.684725	0.88346
chr1	TP73	chr1_3305629	3305629	CG	CGT	+	0.109965	0.103271	0.0146697	-0.346558	0.0459858	-0.0470296	0.456523	0.0176251	0.0616993	0.0456745	0.280926
chr1	TP73	chr1_3305657	3305657	CG	CGC	+	0.068744	0.372176	0.00144715	-0.188982	0.346074	-0.0037912	0.257726	0.235124	0.00523835	0.43818	0.751194
chr1	TP73	chr1_3308450	3308450	CG	CGC	+	0.0110776	0.19396	0.00168012	0.0287371	0.121177	0.00438937	-0.0176595	0.377848	-0.00270926	0.134905	0.463148
chr1	TP73	chr1_3308460	3308460	CG	CGG	+	0.00149988	0.898059	0.000190033	0.0287019	0.268583	0.0039984	-0.0272021	0.339519	-0.00380837	0.528545	0.806624
chr1	TP73	chr1_3308480	3308480	CG	CGC	+	-0.0194752	0.267111	-0.00139491	-0.0605657	0.120691	-0.00396045	0.0410905	0.329379	0.00256553	0.164885	0.503514
chr1	TP73	chr1_3308500	3308500	CG	CGA	+	-0.0151157	0.250666	-0.00157636	0.0465483	0.133624	0.00478642	-0.061664	0.0723662	-0.00636278	0.175748	0.517752
chr1	TP73	chr1_3308521	3308521	CG	CGG	+	-0.0150725	0.258412	-0.000791222	0.0830755	0.00998622	0.00405796	-0.098148	0.00617728	-0.00484918	0.0211845	0.191264
chr1	TP73	chr1_3308527	3308527	CG	CGG	+	0.00209774	0.855921	0.000223289	-0.0276152	0.284315	-0.00255316	0.029713	0.295041	0.00277645	0.546442	0.816009
chr1	TP73	chr1_3308534	3308534	CG	CGG	+	0.00527214	0.707855	0.000220378	0.087361	0.0138809	0.0052537	-0.0820888	0.0306407	-0.00503332	0.0410907	0.266741
chr1	TP73	chr1_3308549	3308549	CG	CGC	+	0.00332146	0.889977	0.000123156	0.0183153	0.720764	0.000884968	-0.0149938	0.79136	-0.000761811	0.927378	0.976587
chr1	TP73	chr1_3308568	3308568	CG	CGT	+	0.0195186	0.137388	0.0010688	-0.0327228	0.209097	-0.00177008	0.0522414	0.0797396	0.00283888	0.154972	0.490527
chr1	TP73	chr1_3309118	3309118	CG	CGG	+	0.123348	0.236965	-0.000703189	-0.100715	0.673238	-0.00472326	0.224063	0.393697	0.00402007	0.452484	0.760752
chr1	TP73	chr1_3309131	3309131	CG	CGT	+	0.0981758	0.189158	0.00331808	0.402486	0.0288476	0.0171998	-0.30431	0.114691	-0.0138817	0.0421679	0.270421
chr1	TP73	chr1_3309333	3309333	CG	CGT	+	0.000724866	0.968574	-0.00011397	-0.045832	0.235088	-0.00253373	0.0465569	0.277525	0.00241976	0.487138	0.781344
chr1	TP73	chr1_3309362	3309362	CG	CGG	+	-0.0248242	0.569016	-0.000923777	0.407315	0.000750025	0.010644	-0.432139	0.000942291	-0.0115677	0.00261934	0.0637312
chr1	TP73	chr1_3309436	3309436	CG	CGC	+	0.00147215	0.978634	1.85515e-05	-0.00196401	0.986922	-2.64599e-05	0.00343616	0.979249	4.50114e-05	0.999496	0.99985
chr1	TP73	chr1_3309437	3309437	CG	CGG	-	0.0716885	0.16423	0.00151396	0.202748	0.140779	0.000856219	-0.13106	0.362803	0.000657741	0.129278	0.454503
chr1	TP73	chr1_3309509	3309509	CG	CGA	-	-0.0197293	0.35062	-0.00316654	-0.00319195	0.955632	-0.000438067	-0.0165373	0.787053	-0.00272847	0.643989	0.865172
chr1	TP73	chr1_3309525	3309525	CG	CGA	-	-0.0395651	0.189365	-0.00513576	-0.000797811	0.991895	-0.00031583	-0.0387672	0.645503	-0.00481993	0.420163	0.738906
chr1	TP73	chr1_3309540	3309540	CG	CGT	-	-0.0508149	0.136739	-0.00831677	0.0266279	0.763957	0.00436574	-0.0774428	0.418235	-0.0126825	0.319063	0.662919
chr1	TP73	chr1_3309970	3309970	CG	CGC	+	-0.128182	0.0247954	-0.0164144	-0.297584	0.0137718	-0.0208152	0.169402	0.179814	0.00440085	0.00654806	0.104675
chr1	TP73	chr1_3309972	3309972	CG	CGG	+	-0.170447	0.00280365	-0.023145	0.0119877	0.909103	0.000940279	-0.182435	0.129723	-0.0240853	0.00998665	0.130262
chr1	TP73	chr1_3309991	3309991	CG	CGC	+	-0.143377	0.00109525	-0.016532	0.0487903	0.424921	0.00723584	-0.192168	0.013724	-0.0237679	0.00278557	0.0658126
chr1	TP73	chr1_3309993	3309993	CG	CGG	+	-0.0877893	0.0644135	-0.0074814	0.0807921	0.397998	0.00714818	-0.168581	0.121041	-0.0146296	0.126657	0.450283
chr1	TP73	chr1_3310002	3310002	CG	CGA	+	-0.05087	0.181169	-0.00789933	0.124733	0.0872568	0.0193561	-0.175603	0.0375267	-0.0272554	0.100454	0.405025
chr1	TP73	chr1_3310027	3310027	CG	CGG	+	-0.0799196	0.0375036	-0.0121879	-0.0373332	0.68494	-0.00666226	-0.0425864	0.667392	-0.0055256	0.103596	0.410996
chr1	TP73	chr1_3310103	3310103	CG	CGC	+	0.0004675	0.978057	8.0384e-05	0.0187237	0.610498	0.00320459	-0.0182562	0.652779	-0.00312421	0.874964	0.958934
chr1	TP73	chr1_3310115	3310115	CG	CGC	+	-0.0104746	0.504488	-0.00170265	0.0291874	0.370714	0.00458458	-0.039662	0.277113	-0.00628723	0.532815	0.808956
chr1	TP73	chr1_3310121	3310121	CG	CGA	+	-0.0119626	0.304657	-0.0017919	0.0273928	0.291264	0.00358597	-0.0393553	0.172055	-0.00537786	0.341906	0.681748
chr1	TP73	chr1_3310133	3310133	CG	CGG	+	0.0198349	0.306712	0.0029924	0.0776989	0.0608695	0.00940757	-0.057864	0.198126	-0.00641517	0.106747	0.41633
chr1	TP73	chr1_3310136	3310136	CG	CGC	+	-0.00300444	0.770257	-0.000502461	0.0362002	0.0880464	0.00623943	-0.0392046	0.0989208	-0.00674189	0.219758	0.5687
chr1	TP73	chr1_3310149	3310149	CG	CGC	+	-0.00728417	0.620221	-0.00115115	0.0581065	0.09473	0.00737302	-0.0653907	0.0863115	-0.00852417	0.214038	0.562846
chr1	TP73	chr1_3310155	3310155	CG	CGC	+	-0.0114544	0.38511	-0.00185056	0.0249104	0.408755	0.00372786	-0.0363648	0.273573	-0.00557843	0.488991	0.782391
chr1	TP73	chr1_3310159	3310159	CG	CGG	+	0.0008573	0.971502	0.000150951	-0.010109	0.837667	-0.000590244	0.0109663	0.841937	0.000741195	0.978188	0.992864
chr1	TP73	chr1_3310169	3310169	CG	CGC	+	0.0177958	0.614222	0.001149	0.0348912	0.635346	0.00193693	-0.0170954	0.834003	-0.000787931	0.783001	0.92514
chr1	TP73	chr1_3310171	3310171	CG	CGG	+	-0.0152978	0.509007	-0.0012638	-0.0326405	0.505275	-0.00281364	0.0173426	0.748335	0.00154984	0.639186	0.862858
chr1	TP73	chr1_3310175	3310175	CG	CGG	+	-0.0687478	0.0152197	-0.00477529	-0.0511955	0.345089	-0.00284864	-0.0175524	0.768944	-0.00192664	0.0343439	0.243169
chr1	TP73	chr1_3310180	3310180	CG	CGG	+	-0.018476	0.155253	-0.0023037	-0.0177843	0.579402	-0.00117109	-0.000691637	0.98397	-0.00113261	0.307367	0.653167
chr1	TP73	chr1_3310192	3310192	CG	CGG	+	0.00179859	0.927208	0.000180851	0.00197318	0.962491	-2.08289e-05	-0.00017459	0.997001	0.00020168	0.994568	0.997998
chr1	TP73	chr1_3310200	3310200	CG	CGC	+	-0.00123083	0.928267	-0.00020831	-0.0587533	0.0475336	-0.00839484	0.0575224	0.0782667	0.00818653	0.134843	0.463075
chr1	TP73	chr1_3310210	3310210	CG	CGC	+	-0.0162835	0.292753	-0.00214232	0.0090813	0.790887	0.00125874	-0.0253648	0.501857	-0.00340107	0.550088	0.818047
chr1	TP73	chr1_3310213	3310213	CG	CGG	+	0.0199973	0.531026	0.00208684	-0.0981706	0.180151	-0.00390621	0.118168	0.143194	0.00599305	0.332576	0.674269
chr1	TP73	chr1_3310229	3310229	CG	CGT	+	-0.0403008	0.0368308	-0.00296746	-0.0287634	0.464584	-0.00107313	-0.0115374	0.789347	-0.00189433	0.0852548	0.375858
chr1	TP73	chr1_3310235	3310235	CG	CGG	+	0.00455834	0.813144	0.000180233	-0.0306195	0.441229	-0.00118137	0.0351778	0.427895	0.0013616	0.718693	0.898934
chr1	TP73	chr1_3310238	3310238	CG	CGC	+	-0.00308148	0.909534	-0.000125536	-0.0225288	0.689785	-0.00160082	0.0194473	0.756527	0.00147529	0.915839	0.972758
chr1	TP73	chr1_3310240	3310240	CG	CGT	+	-0.0333487	0.316222	-0.00234107	-0.101051	0.196142	-0.00197919	0.0677023	0.420486	-0.000361883	0.259461	0.610329
chr1	TP73	chr1_3313120	3313120	CG	CGT	+	-0.0116081	0.353031	-0.000547089	-0.0153849	0.606746	-0.000371125	0.00377674	0.906941	-0.000175963	0.56145	0.824159
chr1	TP73	chr1_3313143	3313143	CG	CGC	+	0.0261661	0.378335	0.000871518	-0.152109	0.0207923	-0.0018274	0.178275	0.0156148	0.00269892	0.0484313	0.289144
chr1	TP73	chr1_3313147	3313147	CG	CGG	+	-0.0059686	0.634744	-0.000383458	0.0438132	0.14817	0.00244137	-0.0497818	0.132319	-0.00282483	0.308155	0.653836
chr1	TP73	chr1_3313156	3313156	CG	CGG	+	-0.0277389	0.133432	-0.00183053	0.0554092	0.164295	0.00296378	-0.0831482	0.0641726	-0.00479431	0.13144	0.457873
chr1	TP73	chr1_3313178	3313178	CG	CGG	+	0.0226817	0.0642882	0.00260015	-0.0378064	0.154017	-0.00330323	0.0604881	0.0440124	0.00590338	0.0734664	0.351462
chr1	TP73	chr1_3313185	3313185	CG	CGG	+	-0.0178177	0.233784	-0.000879635	-0.0216576	0.487028	-0.00117996	0.00383986	0.910945	0.000300324	0.382436	0.712666
chr1	TP73	chr1_3313211	3313211	CG	CGG	+	-0.0020151	0.823123	-0.000197493	0.0125033	0.540378	0.00104556	-0.0145184	0.516893	-0.00124305	0.804785	0.933513
chr1	TP73	chr1_3314099	3314099	CG	CGT	+	-0.00251416	0.935813	-0.000300898	0.254789	0.000927632	0.00778252	-0.257303	0.00206195	-0.00808341	0.00367359	0.076395
chr1	TP73	chr1_3314102	3314102	CG	CGG	+	-0.0136999	0.376439	-0.00156631	0.0515572	0.125156	0.00571009	-0.065257	0.0826031	-0.00727639	0.211118	0.55968
chr1	TP73	chr1_3314110	3314110	CG	CGC	+	-0.0554713	0.0358584	-0.00294943	0.0609539	0.270277	0.00357191	-0.116425	0.0640042	-0.00652134	0.0645974	0.332212
chr1	TP73	chr1_3314113	3314113	CG	CGG	+	0.00348967	0.915128	0.000207868	0.0959237	0.210513	0.00686843	-0.0924341	0.267548	-0.00666056	0.441416	0.753411
chr1	TP73	chr1_3314130	3314130	CG	CGG	+	-0.00331165	0.901516	-0.000233575	0.117603	0.0520554	0.0061547	-0.120915	0.0689705	-0.00638827	0.143678	0.476028
chr1	TP73	chr1_3314143	3314143	CG	CGA	+	-0.0501305	0.0511196	-0.00283924	0.258039	0.000121047	0.0161075	-0.308169	4.85485e-05	-0.0189467	0.000210759	0.0144623
chr1	TP73	chr1_3314173	3314173	CG	CGC	+	-0.0124485	0.741282	-0.000470807	0.178974	0.0459249	0.0098111	-0.191422	0.0509443	-0.0102819	0.123192	0.444793
chr1	TP73	chr1_3314189	3314189	CG	CGC	+	0.0031741	0.958211	0.000175245	0.293033	0.0344599	0.013302	-0.289859	0.0555823	-0.0131267	0.100867	0.405916
chr1	TP73	chr1_3314207	3314207	CG	CGT	+	0.0279411	0.438297	0.00156547	0.095359	0.225871	0.00721515	-0.067418	0.432739	-0.00564968	0.352824	0.690049
chr1	TP73	chr1_3314213	3314213	CG	CGG	+	-0.0343551	0.223843	-0.00159886	0.133439	0.035613	0.00754618	-0.167794	0.0186064	-0.00914504	0.0575243	0.313968
chr1	TP73	chr1_3314216	3314216	CG	CGC	+	-0.0148174	0.418227	-0.00123107	0.0530249	0.206914	0.0044988	-0.0678423	0.143504	-0.00572987	0.326549	0.669243
chr1	TP73	chr1_3314396	3314396	CG	CGA	+	-0.00185936	0.861806	-9.48653e-05	0.0377359	0.137879	0.00205695	-0.0395953	0.153	-0.00215182	0.316582	0.660813
chr1	TP73	chr1_3314418	3314418	CG	CGC	+	-0.00833486	0.657542	-0.00020646	0.0604154	0.13615	0.00145455	-0.0687502	0.127257	-0.00166101	0.294041	0.641944
chr1	TP73	chr1_3314443	3314443	CG	CGA	+	-0.00299012	0.767193	-9.93997e-05	-0.0234907	0.330398	-0.000881692	0.0205006	0.432899	0.000782292	0.583533	0.835565
chr1	TP73	chr1_3314447	3314447	CG	CGT	+	-0.00617515	0.681539	-0.000197289	0.0146683	0.643845	0.000517412	-0.0208435	0.554439	-0.000714701	0.822945	0.940401
chr1	TP73	chr1_3314506	3314506	CG	CGA	+	0.0448022	0.0119503	0.00138223	0.0158218	0.661145	0.000693895	0.0289804	0.46748	0.000688332	0.0363923	0.250262
chr1	TP73	chr1_3315937	3315937	CG	CGG	-	-0.00243366	0.984031	-0.000116988	-0.325283	0.228279	-0.0032384	0.322849	0.276448	0.00312141	0.474237	0.773985
chr1	TP73	chr1_3315969	3315969	CG	CGG	-	-0.0522225	0.60479	-0.00141658	0.120296	0.583576	0.000240105	-0.172518	0.477296	-0.00165669	0.749665	0.912132
chr1	TP73	chr1_3316035	3316035	CG	CGG	+	-0.0238183	0.780959	-0.000164305	-0.0919574	0.62101	-0.000221365	0.0681391	0.739477	5.70604e-05	0.847514	0.949083
chr1	TP73	chr1_3316036	3316036	CG	CGG	-	-0.0280616	0.795487	-6.11598e-05	-0.0311777	0.894729	-0.000166557	0.00311603	0.990429	0.000105397	0.957266	0.986121
chr1	TP73	chr1_3316094	3316094	CG	CGG	+	0.0610076	0.432819	0.0011943	0.00254167	0.987812	0.000358541	0.0584659	0.750715	0.000835755	0.728635	0.903258
chr1	TP73	chr1_3316095	3316095	CG	CGG	-	-0.0671706	0.484999	-0.00361243	-0.395159	0.0821575	-0.0101814	0.327988	0.179691	0.00656895	0.167934	0.508012
chr1	TP73	chr1_3316128	3316128	CG	CGT	+	-0.040116	0.126515	-0.0034605	-0.362029	0.000123335	-0.0143374	0.321913	0.000682668	0.0108769	0.00022526	0.0149915
chr1	TP73	chr1_3316129	3316129	CG	CGG	-	-0.100153	0.00313916	-0.0102277	0.0430274	0.447288	0.00524935	-0.14318	0.0350182	-0.0154771	0.0086316	0.12104
chr1	TP73	chr1_3316179	3316179	CG	CGA	-	-0.0154114	0.661728	-0.0020329	0.0974587	0.196996	0.00865102	-0.11287	0.179093	-0.0106839	0.390518	0.718528
chr1	TP73	chr1_3316190	3316190	CG	CGT	-	0.0355245	0.179471	0.00336828	0.1046	0.055547	0.0135363	-0.0690759	0.243163	-0.010168	0.07246	0.349313
chr1	TP73	chr1_3316429	3316429	CG	CGA	+	0.00525427	0.845976	0.000721313	0.0930636	0.137046	0.0136129	-0.0878094	0.197455	-0.0128916	0.313494	0.658406
chr1	TP73	chr1_3316469	3316469	CG	CGG	+	-0.0194116	0.516987	-0.00312248	0.0770302	0.259303	0.0125295	-0.0964418	0.200026	-0.0156519	0.427453	0.744299
chr1	TP73	chr1_3316470	3316470	CG	CGG	-	0.0300147	0.271569	0.00476559	-0.391891	0.000125451	-0.0277021	0.421905	0.000103419	0.0324677	0.000375327	0.0205803
chr1	TP73	chr1_3316474	3316474	CG	CGT	+	-0.00718851	0.803053	-0.00121921	0.0607686	0.348502	0.0103482	-0.0679571	0.340211	-0.0115674	0.617963	0.852633
chr1	TP73	chr1_3316475	3316475	CG	CGT	-	0.000404457	0.987731	6.64448e-05	-0.330757	0.00080628	-0.0427093	0.331162	0.00122687	0.0427757	0.00262912	0.0638207
chr1	TP73	chr1_3316510	3316510	CG	CGG	+	-0.0190374	0.390091	-0.00254546	0.0660278	0.177697	0.00959986	-0.0850652	0.118508	-0.0121453	0.280643	0.630122
chr1	TP73	chr1_3316511	3316511	CG	CGC	-	-0.00113398	0.963912	-0.000159173	-0.728248	7.9623e-09	-0.0349859	0.727114	2.03531e-08	0.0348268	3.14531e-08	4.65484e-05
chr1	TP73	chr1_3317125	3317125	CG	CGA	-	0.000855901	0.981491	9.17808e-05	-0.0454103	0.612149	-0.00631568	0.0462662	0.633614	0.00640746	0.874597	0.958731
chr1	TP73	chr1_3317167	3317167	CG	CGT	-	-0.00347218	0.978498	0.000390592	0.422866	0.15238	0.0486697	-0.426338	0.187016	-0.0482791	0.347987	0.686178
chr1	TP73	chr1_3317209	3317209	CG	CGG	-	0.0965944	0.35478	0.00042171	0.0903709	0.685854	0.000158193	0.00622354	0.979828	0.000263517	0.593265	0.840104
chr1	TP73	chr1_3321113	3321113	CG	CGC	+	0.0118003	0.894535	0.000293834	-0.290811	0.206806	0.000504502	0.302611	0.222051	-0.000210668	0.431954	0.747443
chr1	TP73	chr1_3321133	3321133	CG	CGG	+	-0.130767	0.258042	-0.00186454	-0.407505	0.173778	-0.0102642	0.276738	0.382549	0.00839965	0.204863	0.55271
chr1	TP73	chr1_3321139	3321139	CG	CGG	+	0.0698227	0.534233	0.000753798	0.186964	0.51687	0.00868985	-0.117141	0.704513	-0.00793605	0.656561	0.870818
chr1	TP73	chr1_3324165	3324165	CG	CGT	+	0.0139825	0.710032	0.000398157	-0.217084	0.0295333	-0.0195015	0.231066	0.0317351	0.0198997	0.081258	0.367338
chr1	TP73	chr1_3324358	3324358	CG	CGT	+	-0.057004	0.379277	-0.00489208	0.48251	0.00180716	0.0276796	-0.539514	0.00170973	-0.0325716	0.00547797	0.0946671
chr1	TP73	chr1_3324400	3324400	CG	CGC	+	0.080236	0.295579	0.000401663	-0.10031	0.543731	-0.000323686	0.180546	0.325775	0.000725349	0.478645	0.776451
chr1	TP73	chr1_3324405	3324405	CG	CGG	+	-0.0312324	0.806314	-0.000376747	-0.469804	0.102049	-0.00416415	0.438571	0.162129	0.0037874	0.24619	0.596983
chr1	TP73	chr1_3324408	3324408	CG	CGA	+	0.00837885	0.926459	-0.000550419	-0.143074	0.468675	-0.0017367	0.151453	0.487056	0.00118628	0.760756	0.916551
chr1	TP73	chr1_3324417	3324417	CG	CGC	+	-0.227392	0.0668815	-0.00147265	-0.0257475	0.920301	-0.000210499	-0.201645	0.480444	-0.00126215	0.177345	0.520036
chr1	TP73	chr1_3324436	3324436	CG	CGG	+	-0.0524844	0.65092	-0.00133786	0.39552	0.127543	0.0182491	-0.448005	0.118293	-0.019587	0.277602	0.62737
chr1	TP73	chr1_3327117	3327117	CG	CGA	+	-0.136716	0.261499	-0.00268265	-0.0450568	0.884602	-0.00136831	-0.0916589	0.78345	-0.00131434	0.522159	0.802542
chr1	TP73	chr1_3327178	3327178	CG	CGG	+	-0.0357102	0.331505	-0.00335873	-0.452927	8.96925e-05	-0.00969632	0.417217	0.000435	0.00633759	0.000275567	0.0169925
chr1	TP73	chr1_3327204	3327204	CG	CGG	+	-0.0965251	0.391986	-0.0044883	-0.141464	0.62673	-0.00921594	0.0449386	0.885175	0.00472764	0.60683	0.846971
chr1	TP73	chr1_3327322	3327322	CG	CGA	+	-0.0146599	0.738749	-0.00146892	0.0635023	0.494995	0.0125272	-0.0781622	0.449634	-0.0139961	0.745512	0.910178
chr1	TP73	chr1_3327333	3327333	CG	CGG	+	-0.0125674	0.884328	-6.54635e-05	-0.364826	0.0696278	-0.0065878	0.352259	0.10734	0.00652233	0.181523	0.525373
chr1	TP73	chr1_3327395	3327395	CG	CGC	+	-0.0412793	0.404047	-0.00290734	0.00154582	0.989005	8.75291e-05	-0.0428251	0.727423	-0.00299486	0.701086	0.891096
chr1	TP73	chr1_3327404	3327404	CG	CGT	+	-0.150594	0.0143195	-0.00649504	0.0129109	0.920323	0.000863139	-0.163505	0.255269	-0.00735818	0.0467708	0.28417
chr1	TP73	chr1_3327411	3327411	CG	CGC	+	0.0369327	0.666982	0.000729947	-0.306801	0.122135	-0.00391658	0.343733	0.114949	0.00464653	0.269936	0.62038
chr1	TP73	chr1_3331312	3331312	CG	CGT	+	0.0758332	0.27894	0.000989275	-0.285126	0.0758359	-0.00309595	0.360959	0.0434383	0.00408522	0.120599	0.440264
chr1	TP73	chr1_3331328	3331328	CG	CGC	+	-0.0736355	0.0255625	-0.00158007	-0.0937658	0.181868	-0.00153472	0.0201303	0.789235	-4.5352e-05	0.0377532	0.255197
chr1	TP73	chr1_3331336	3331336	CG	CGC	+	0.0890453	0.271786	0.000866061	0.12082	0.488456	0.00116269	-0.0317742	0.867983	-0.000296628	0.42522	0.742668
chr1	TP73	chr1_3331837	3331837	CG	CGA	+	-0.0816311	0.208419	-0.00252396	0.369601	0.0127303	0.019707	-0.451232	0.00683493	-0.0222309	0.0233975	0.201209
chr1	TP73	chr1_3331890	3331890	CG	CGC	+	-0.0542769	0.592122	-0.000853913	0.179569	0.423226	0.00544856	-0.233846	0.345013	-0.00630247	0.625563	0.856381
chr1	TP73	chr1_3331895	3331895	CG	CGC	+	-0.0696409	0.332057	-0.00315739	0.0881122	0.592097	0.00234556	-0.157753	0.38275	-0.00550295	0.541211	0.81327
chr1	TP73	chr1_3332427	3332427	CG	CGC	+	0.0493054	0.543892	0.00135284	-0.304826	0.0985272	-0.0103954	0.354132	0.082545	0.0117482	0.210149	0.558741
chr1	TP73	chr1_3332446	3332446	CG	CGA	+	0.00242396	0.867838	0.000378665	0.0457422	0.22445	0.00729248	-0.0433182	0.283313	-0.00691382	0.453839	0.761524
chr1	TP73	chr1_3332497	3332497	CG	CGG	+	0.184368	0.000117736	0.00588125	-0.0370336	0.692725	-0.00246999	0.221401	0.03956	0.00835124	0.000528969	0.0253879
chr1	TP73	chr1_3332504	3332504	CG	CGG	+	0.0651741	0.542256	0.000207534	-0.170245	0.465048	-0.00137683	0.235419	0.361738	0.00158437	0.633185	0.860012
chr1	TP73	chr1_3332693	3332693	CG	CGA	+	0.0832929	0.326488	0.00171923	-0.141237	0.419579	-0.00187568	0.22453	0.253507	0.00359491	0.443227	0.754573
chr1	TP73	chr1_3332705	3332705	CG	CGT	+	0.15235	0.283978	0.00544974	0.0552974	0.848953	0.000848306	0.0970527	0.763985	0.00460143	0.542413	0.81389
chr1	TP73	chr1_3337606	3337606	CG	CGC	-	-0.0736635	0.402522	-0.000797379	-0.187074	0.320802	-0.000739154	0.11341	0.582996	-5.82252e-05	0.427591	0.744421
chr1	TP73	chr1_3337647	3337647	CG	CGT	-	-0.0370597	0.711161	-0.000194037	-0.306224	0.16965	-0.0132354	0.269165	0.269299	0.0130413	0.355274	0.692087
chr1	TP73	chr1_3337649	3337649	CG	CGC	-	-0.127916	0.180011	-0.00294753	-0.465136	0.0305563	-0.00534897	0.33722	0.140945	0.00240144	0.0436448	0.275134
chr1	TP73	chr1_3337654	3337654	CG	CGG	-	-0.17883	0.00505225	-0.00399001	0.031924	0.796885	0.0017256	-0.210754	0.135059	-0.00571562	0.0173673	0.173011
chr1	TP73	chr1_3337688	3337688	CG	CGT	-	0.00973024	0.800158	0.000133163	-0.105211	0.254251	-0.00238277	0.114941	0.252475	0.00251593	0.496194	0.786878
chr1	TP73	chr1_3337964	3337964	CG	CGT	-	0.0389867	0.606069	0.000422718	-0.113179	0.485128	-0.00201502	0.152165	0.397752	0.00243774	0.682626	0.882537
chr1	TP73	chr1_3337988	3337988	CG	CGT	-	0.0274243	0.762555	0.000324714	0.073849	0.708663	0.000730399	-0.0464248	0.831121	-0.000405685	0.88788	0.963058
chr1	TP73	chr1_3337992	3337992	CG	CGC	-	-0.108565	0.282987	-0.00110603	-0.204088	0.351302	-0.000840359	0.0955228	0.689573	-0.000265671	0.361857	0.697467
chr1	TP73	chr1_3338004	3338004	CG	CGT	-	0.0466177	0.450077	0.000437426	-0.265623	0.0578912	-0.00302252	0.312241	0.0445946	0.00345995	0.124851	0.447297
chr1	TP73	chr1_3338031	3338031	CG	CGG	-	-0.0532231	0.554442	-0.00112516	0.0164376	0.932758	-0.000524842	-0.0696608	0.746141	-0.000600314	0.832916	0.943997
chr1	TP73	chr1_3338052	3338052	CG	CGT	-	-0.0954715	0.376551	-0.00137164	0.0317823	0.891043	0.000508953	-0.127254	0.620183	-0.00188059	0.663433	0.873862
chr1	TP73	chr1_3338069	3338069	CG	CGA	-	-0.0645003	0.435586	-0.000842012	0.0953034	0.591437	0.00107878	-0.159804	0.417621	-0.00192079	0.63526	0.860917
chr1	TP73	chr1_3338087	3338087	CG	CGA	-	0.079901	0.332607	0.000929635	0.1921	0.28524	0.00675049	-0.112199	0.567115	-0.00582086	0.351618	0.688957
chr1	TP73	chr1_3338173	3338173	CG	CGT	+	0.00347285	0.809156	0.000258076	-0.0325721	0.299032	-0.00247719	0.0360449	0.298423	0.00273527	0.55967	0.823322
chr1	TP73	chr1_3338202	3338202	CG	CGC	+	-0.0188473	0.310001	-0.000715989	-0.0466572	0.257566	-0.00174462	0.0278099	0.534356	0.00102863	0.313204	0.658159
chr1	TP73	chr1_3338216	3338216	CG	CGT	+	-0.0297141	0.0477069	-0.00166516	-0.0305643	0.319394	-0.00176475	0.00085026	0.979757	9.95915e-05	0.0877278	0.380833
chr1	TP73	chr1_3338228	3338228	CG	CGG	+	-0.00863916	0.482784	-0.000394479	-0.00747867	0.785902	-0.000328023	-0.00116049	0.969308	-6.64563e-05	0.74767	0.911136
chr1	TP73	chr1_3338305	3338305	CG	CGG	+	0.00224028	0.873455	0.000210444	-0.00729093	0.820635	-0.000686452	0.00953121	0.786466	0.000896897	0.961685	0.987459
chr1	TP73	chr1_3339134	3339134	CG	CGC	-	0.0106025	0.617581	0.000250041	0.0675881	0.192024	0.00235926	-0.0569856	0.306708	-0.00210922	0.364042	0.699085
chr1	TP73	chr1_3339248	3339248	CG	CGT	-	-0.0092287	0.533204	-0.000816954	-0.0680822	0.0443695	-0.00608232	0.0588535	0.107736	0.00526537	0.106371	0.415648
chr1	TP73	chr1_3339251	3339251	CG	CGA	-	-0.0338881	0.13896	-0.00164054	-0.11043	0.0289283	-0.00563726	0.0765424	0.154961	0.00399672	0.0358792	0.248442
chr1	TP73	chr1_3339398	3339398	CG	CGC	+	-4.03923e-05	0.999536	-0.000736858	0.236081	0.130505	0.0157017	-0.236121	0.167918	-0.0164386	0.308939	0.654517
chr1	TP73	chr1_3339428	3339428	CG	CGC	+	-0.00218271	0.956198	-0.000315818	0.0451895	0.595849	0.00527847	-0.0473723	0.6152	-0.00559429	0.864522	0.955019
chr1	TP73	chr1_3339438	3339438	CG	CGG	+	-0.0566698	0.186612	-0.00854415	-0.015125	0.868503	-0.00255487	-0.0415449	0.680568	-0.00598929	0.402702	0.727406
chr1	TP73	chr1_3339446	3339446	CG	CGG	+	-0.0156664	0.561767	-0.00183495	0.100793	0.105364	0.0151006	-0.116459	0.0895563	-0.0169355	0.224691	0.574476
chr1	TP73	chr1_3339466	3339466	CG	CGG	+	-0.0062252	0.803246	-0.000901834	0.00485817	0.928655	0.000710522	-0.0110834	0.853144	-0.00161236	0.964763	0.988315
chr1	TP73	chr1_3340999	3340999	CG	CGC	+	-0.0585417	0.691006	-0.00149048	-0.254838	0.475153	-0.000318239	0.196296	0.610551	-0.00117224	0.70442	0.892443
chr1	TP73	chr1_3345034	3345034	CG	CGT	-	-0.00711278	0.80505	-0.000118541	-0.233764	0.00248167	-0.00518578	0.226651	0.00583011	0.00506724	0.00853784	0.120512
chr1	TP73	chr1_3345044	3345044	CG	CGG	-	-0.0314142	0.570553	-0.00054729	-0.11038	0.346816	-0.0010421	0.078966	0.541326	0.00049481	0.542587	0.813942
chr1	TP73	chr1_3345054	3345054	CG	CGT	-	0.00129153	0.984447	5.37458e-05	0.0559074	0.698493	0.000498267	-0.0546159	0.731438	-0.000444522	0.925589	0.976006
chr1	TP73	chr1_3345074	3345074	CG	CGA	-	0.0511267	0.430755	0.00036188	-0.0962993	0.488663	-0.000930009	0.147426	0.340487	0.00129189	0.574125	0.830694
chr1	TP73	chr1_3345083	3345083	CG	CGG	-	-0.0325857	0.620139	-0.00073825	-0.0446455	0.752772	-0.000283997	0.0120598	0.938503	-0.000454253	0.83751	0.945581
chr1	TP73	chr1_3345105	3345105	CG	CGG	-	0.034619	0.0876227	0.00138079	0.10458	0.0160134	0.00553227	-0.0699611	0.128456	-0.00415147	0.0170507	0.17119
chr1	TP73	chr1_3345138	3345138	CG	CGC	-	-0.101056	0.0183335	-0.00189244	-0.30289	0.000975937	-0.00463593	0.201834	0.0317214	0.00274349	0.000755072	0.03105
chr1	TP73	chr1_3345147	3345147	CG	CGT	-	-0.11219	0.028947	-0.00273932	-0.0736678	0.51828	-0.00233786	-0.0385221	0.755162	-0.000401464	0.0734823	0.351503
chr1	TP73	chr1_3346195	3346195	CG	CGG	+	-0.0239439	0.312872	-0.000742435	-0.383449	8.87011e-07	-0.00311332	0.359506	6.78892e-06	0.00237088	3.41094e-06	0.00107496
chr1	TP73	chr1_3346211	3346211	CG	CGT	+	-0.036791	0.109611	-0.00162638	0.341113	8.96984e-06	0.0110973	-0.377904	6.1277e-06	-0.0127237	2.49886e-05	0.00376806
chr1	TP73	chr1_3346242	3346242	CG	CGC	+	0.025518	0.710506	0.000309537	-0.151169	0.300685	-0.000853734	0.176687	0.276676	0.00116327	0.541163	0.813258
chr1	TP73	chr1_3346264	3346264	CG	CGA	+	-0.00728463	0.773877	-0.00075053	0.246843	0.00040548	0.00206358	-0.254127	0.000711964	-0.00281411	0.00155986	0.0474211
chr1	TP73	chr1_3346274	3346274	CG	CGA	+	0.0120496	0.814949	0.000254672	0.242367	0.0382776	0.00534645	-0.230317	0.070852	-0.00509177	0.10824	0.419367
chr1	TP73	chr1_3346317	3346317	CG	CGT	+	-0.0300722	0.127184	-0.0017454	0.061491	0.15259	0.00313633	-0.0915632	0.0585417	-0.00488173	0.120999	0.441002
chr1	TP73	chr1_3347992	3347992	CG	CGC	+	-0.260909	0.0059874	-0.00933735	0.671394	0.00320924	0.0375929	-0.932303	0.000393107	-0.0469303	0.000949492	0.0354032
chr1	TP73	chr1_3347994	3347994	CG	CGT	+	-0.0804741	0.106117	-0.00825295	0.164727	0.191978	0.0166796	-0.245201	0.0767167	-0.0249326	0.129424	0.454712
chr1	TP73	chr1_3348013	3348013	CG	CGT	+	-0.0462739	0.0573459	-0.00644551	0.0887103	0.195636	0.0133995	-0.134984	0.0694224	-0.019845	0.0863861	0.378286
chr1	TP73	chr1_3348023	3348023	CG	CGG	+	-0.03894	0.20384	-0.00650089	0.136528	0.108699	0.0224095	-0.175468	0.0568707	-0.0289104	0.135847	0.464593
chr1	TP73	chr1_3348051	3348051	CG	CGG	+	-0.0244878	0.530749	-0.00419053	0.129038	0.214541	0.0127437	-0.153526	0.170539	-0.0169343	0.37946	0.710753
chr1	TP73	chr1_3348084	3348084	CG	CGC	+	-0.0460684	0.00871709	-0.00577494	0.13085	0.00384603	0.0151246	-0.176918	0.000581997	-0.0208995	0.00142299	0.0448858
chr1	TP73	chr1_3348096	3348096	CG	CGG	+	0.0115842	0.758549	0.00190281	0.176198	0.0625782	0.0252744	-0.164614	0.10492	-0.0233716	0.157221	0.493648
chr1	TP73	chr1_3348106	3348106	CG	CGA	+	-0.0344623	0.226114	-0.0035795	0.225424	0.0075419	0.0273499	-0.259887	0.00442257	-0.0309294	0.0155565	0.163603
chr1	TP73	chr1_3348516	3348516	CG	CGG	-	-0.00974572	0.691022	-0.000803867	-0.269512	0.000120324	-0.0110003	0.259766	0.00042977	0.0101964	0.000466773	0.0235524
chr1	TP73	chr1_3348546	3348546	CG	CGT	-	0.0799472	0.489661	8.25135e-05	0.149533	0.551455	0.00187786	-0.069586	0.800831	-0.00179535	0.653806	0.869652
chr1	TP73	chr1_3348572	3348572	CG	CGG	-	0.00284944	0.977564	-2.60139e-06	-0.340132	0.134553	-0.000712164	0.342982	0.16921	0.000709562	0.31656	0.66079
chr1	TP73	chr1_3348578	3348578	CG	CGG	-	0.0508142	0.673965	0.000741311	0.242259	0.360632	0.00512341	-0.191445	0.51014	-0.0043821	0.595574	0.841314
chr1	TP73	chr1_3348604	3348604	CG	CGG	-	0.0276049	0.573247	1.8477e-05	-0.146957	0.16548	-8.73389e-05	0.174562	0.138776	0.000105816	0.323119	0.666306
chr1	TP73	chr1_3349525	3349525	CG	CGT	-	-0.0794608	0.396624	-0.00251574	-0.296816	0.140866	-0.00133977	0.217355	0.322887	-0.00117597	0.236857	0.587092
chr1	TP73	chr1_3349568	3349568	CG	CGT	-	-0.131208	0.233426	-0.00612103	0.209393	0.377451	0.0021662	-0.340601	0.19856	-0.00828722	0.33482	0.675997
chr1	TP73	chr1_3349630	3349630	CG	CGG	-	-0.169655	0.194878	-0.00464887	0.171746	0.523107	0.000748062	-0.341401	0.258903	-0.00539693	0.347564	0.685799
chr1	TP73	chr1_3349646	3349646	CG	CGT	-	-0.0191073	0.831307	-0.00012404	0.255463	0.206519	0.0034304	-0.274571	0.216746	-0.00355444	0.431417	0.747086
chr1	TP73	chr1_3349829	3349829	CG	CGT	+	-0.127605	0.062096	-0.00194828	-0.0879003	0.767521	-0.00195268	-0.039705	0.896031	4.39838e-06	0.169538	0.510257
chr1	TP73	chr1_3350609	3350609	CG	CGG	+	-0.00631743	0.740797	-9.18741e-05	-0.00879569	0.82477	-0.00014533	0.00247825	0.955224	5.34556e-05	0.921768	0.974759
chr1	TP73	chr1_3350625	3350625	CG	CGT	+	0.000151168	0.989159	4.64567e-06	-0.0419909	0.0859822	-0.00117421	0.0421421	0.117647	0.00117886	0.221392	0.570426
chr1	TP73	chr1_3350642	3350642	CG	CGG	+	0.0105694	0.501795	0.000319534	0.0460262	0.201822	0.00136214	-0.0354568	0.364322	-0.0010426	0.346559	0.685171
chr1	TP73	chr1_3350653	3350653	CG	CGC	+	-0.00499358	0.692861	-0.000143924	-0.0183539	0.477246	-0.000425491	0.0133604	0.641874	0.000281567	0.715426	0.897404
chr1	TP73	chr1_3350680	3350680	CG	CGC	+	-0.00304999	0.875397	-4.71761e-05	-0.0200581	0.616635	-0.000576931	0.0170081	0.702924	0.000529755	0.86926	0.956703
chr1	TP73	chr1_3350713	3350713	CG	CGG	+	0.00448868	0.738763	0.000137758	-0.0341076	0.219412	-0.00125628	0.0385962	0.214049	0.00139404	0.439972	0.752315
chr1	TP73	chr1_3350721	3350721	CG	CGC	+	-0.0148936	0.593531	-0.000176111	0.0311941	0.588396	0.000790146	-0.0460877	0.47407	-0.000966257	0.744831	0.909912
chr1	TP73	chr1_3350723	3350723	CG	CGT	+	-0.0224884	0.336095	-0.000396218	0.0203501	0.684803	0.000560147	-0.0428385	0.441512	-0.000956365	0.574693	0.830987
chr1	TP73	chr1_3350731	3350731	CG	CGC	+	-8.86369e-05	0.994814	-1.95415e-05	-0.0314926	0.283077	-0.0006718	0.031404	0.332699	0.000652259	0.55449	0.820351
chr1	TP73	chr1_3350733	3350733	CG	CGG	+	0.0361133	0.0963794	0.000717918	-0.0320399	0.534343	-0.000853028	0.0681532	0.228711	0.00157095	0.211695	0.560343
chr1	TP73	chr1_3351075	3351075	CG	CGA	+	0.12665	0.156976	0.00425658	0.240214	0.222552	0.00674832	-0.113564	0.593705	-0.00249174	0.177836	0.520501
chr1	TP73	chr1_3351092	3351092	CG	CGC	+	-0.172492	0.00449752	-0.00169078	-0.60135	0.000231072	-0.006842	0.428859	0.00741303	0.00515122	9.32423e-05	0.00863864
chr1	TP73	chr1_3351121	3351121	CG	CGG	+	-0.084017	0.31458	-0.00221468	-0.140575	0.448527	-0.000417948	0.0565577	0.779743	-0.00179673	0.447364	0.757266
chr1	TP73	chr1_3351145	3351145	CG	CGC	+	-0.0507238	0.561749	-0.000178233	0.137525	0.46446	0.000517162	-0.188249	0.367015	-0.000695396	0.643389	0.864903
chr1	TP73	chr1_3351167	3351167	CG	CGA	+	0.0378246	0.761234	0.000778264	0.199489	0.463083	0.00180792	-0.161665	0.588646	-0.00102966	0.723399	0.900887
chr1	TP73	chr1_3353261	3353261	CG	CGG	+	-0.00221445	0.896417	-0.000108167	0.0261227	0.494893	0.00128229	-0.0283372	0.499929	-0.00139045	0.780418	0.924222
chr1	TP73	chr1_3353306	3353306	CG	CGT	+	-0.00523409	0.910341	-0.000132154	-0.100221	0.31439	-0.00219412	0.0949874	0.387983	0.00206196	0.591991	0.83965
chr1	TP73	chr1_3353307	3353307	CG	CGG	-	0.00179831	0.976708	-0.000385736	0.102054	0.444345	-0.000193084	-0.100255	0.495907	-0.000192652	0.740398	0.9083
chr1	TP73	chr1_3353311	3353311	CG	CGG	+	-0.0340335	0.0967072	-0.00109855	0.00440452	0.926767	9.86002e-05	-0.038438	0.462398	-0.00119715	0.247017	0.59776
chr1	TP73	chr1_3353346	3353346	CG	CGA	+	-0.00217275	0.902512	-5.43341e-05	-0.0533403	0.248168	-0.00180887	0.0511676	0.301346	0.00175453	0.491981	0.784029
chr1	TP73	chr1_3353347	3353347	CG	CGC	-	0.0653921	0.455933	0.000886131	-0.007661	0.967246	-0.000213758	0.0730531	0.723724	0.00109989	0.750622	0.912458
chr1	TP73	chr1_3353349	3353349	CG	CGG	+	-0.00552884	0.784214	-0.000173622	0.0750071	0.177593	0.00202715	-0.0805359	0.175724	-0.00220077	0.375335	0.7079
chr1	TP73	chr1_3353350	3353350	CG	CGT	-	-0.00447261	0.959113	-9.02232e-05	0.266844	0.165621	0.00502266	-0.271317	0.200438	-0.00511288	0.372849	0.706022
chr1	TP73	chr1_3353421	3353421	CG	CGG	-	0.0820733	0.300761	0.00174781	0.00182807	0.991472	-0.000773983	0.0802453	0.670996	0.0025218	0.577127	0.83242
chr1	TP73	chr1_3354704	3354704	CG	CGC	+	0.0900226	0.167292	2.10711e-06	-0.194789	0.165726	-0.00127631	0.284812	0.071796	0.00127841	0.155092	0.490751
chr1	TP73	chr1_3354781	3354781	CG	CGG	+	-0.0919416	0.506549	-0.00101531	0.213794	0.477813	0.000694866	-0.305736	0.359688	-0.00171018	0.620823	0.854075
chr1	TP73	chr1_3354791	3354791	CG	CGT	+	-0.00273182	0.983173	0.00014869	0.388173	0.178923	0.0263828	-0.390905	0.21791	-0.0262341	0.395342	0.722274
chr1	TP73	chr1_3355261	3355261	CG	CGG	+	0.000200118	0.986478	2.20996e-05	0.043078	0.135804	0.0063282	-0.0428779	0.170101	-0.0063061	0.314763	0.659252
chr1	TP73	chr1_3355265	3355265	CG	CGA	+	-0.00502931	0.539973	-0.000780567	0.0356982	0.0838	0.00583823	-0.0407276	0.0699204	-0.0066188	0.182875	0.526938
chr1	TP73	chr1_3355301	3355301	CG	CGG	+	0.00172827	0.834432	0.000281858	0.0140271	0.478855	0.00235358	-0.0122989	0.566857	-0.00207173	0.752177	0.913053
chr1	TP73	chr1_3355347	3355347	CG	CGG	+	0.00189274	0.805394	0.000326807	0.0173624	0.354541	0.00300087	-0.0154697	0.445151	-0.00267406	0.618896	0.85315
chr1	TP73	chr1_3356760	3356760	CG	CGC	+	0.0186045	0.717143	0.00277068	0.0895963	0.464947	0.0142496	-0.0709918	0.59302	-0.011479	0.706857	0.893258
chr1	TP73	chr1_3356762	3356762	CG	CGG	+	-0.199179	0.0495474	-0.0159542	-0.326115	0.164149	-0.0218248	0.126936	0.609494	0.00587061	0.0600999	0.320547
chr1	TP73	chr1_3356766	3356766	CG	CGA	+	0.000109671	0.998447	0.000162728	-0.32396	0.0178964	-0.0360194	0.324069	0.0289082	0.0361821	0.055498	0.308388
chr1	TP73	chr1_3356775	3356775	CG	CGC	+	-0.0582022	0.703645	-0.00308293	0.0998667	0.79012	0.0059789	-0.158069	0.697327	-0.00906183	0.897742	0.966206
chr1	TP73	chr1_3356806	3356806	CG	CGT	+	0.0361991	0.758966	0.00300869	-0.322601	0.264363	-0.0239162	0.3588	0.252956	0.0269249	0.502687	0.790876
chr1	TP73	chr1_3357626	3357626	CG	CGG	-	-0.0988998	0.0829997	-0.00960418	0.143162	0.223037	0.0226515	-0.242062	0.070595	-0.0322557	0.111952	0.425538
chr1	TP73	chr1_3357646	3357646	CG	CGT	-	-0.150592	0.116105	-0.0116997	0.1472	0.413288	0.0214051	-0.297793	0.151036	-0.0331048	0.203133	0.550522
chr1	TP73	chr1_3357692	3357692	CG	CGA	-	-0.174658	0.141701	-0.00620352	-0.401268	0.127121	-0.012226	0.226611	0.421954	0.0060225	0.112209	0.42608
chr1	TP73	chr1_3357711	3357711	CG	CGG	-	-0.117259	0.16803	-0.015657	0.215775	0.162245	0.0292592	-0.333034	0.0652062	-0.0449162	0.148597	0.482482
chr1	TP73	chr1_3357837	3357837	CG	CGT	-	-0.00397839	0.912987	-0.000630608	-0.10599	0.234945	-0.0166192	0.102012	0.290196	0.0159885	0.47621	0.775188
chr1	TP73	chr1_3357842	3357842	CG	CGC	-	-0.0186488	0.448116	-0.00316759	-0.0698736	0.274576	-0.011657	0.0512249	0.452054	0.00848941	0.399544	0.725334
chr1	TP73	chr1_3357845	3357845	CG	CGA	-	0.0283219	0.0823111	0.00473195	-0.0825689	0.0334397	-0.0139105	0.110891	0.0109015	0.0186425	0.0297581	0.226587
chr1	TP73	chr1_3357874	3357874	CG	CGT	-	-0.0264588	0.219431	-0.00440623	0.00588218	0.892524	0.00087711	-0.032341	0.507252	-0.00528334	0.4543	0.761789
chr1	TP73	chr1_3357888	3357888	CG	CGG	-	-0.0144245	0.747536	-0.00228944	0.0406041	0.711348	0.00543919	-0.0550286	0.643472	-0.00772863	0.886023	0.962316
chr1	TP73	chr1_3357944	3357944	CG	CGG	-	-0.0245789	0.332863	-0.00422127	-0.0114219	0.826261	-0.00198622	-0.013157	0.820204	-0.00223506	0.601597	0.844162
chr1	TP73	chr1_3358018	3358018	CG	CGA	-	0.0120931	0.83263	0.00198173	0.261563	0.0438653	0.0402423	-0.24947	0.0778471	-0.0382605	0.121514	0.441833
chr1	TP73	chr1_3358068	3358068	CG	CGC	+	0.00202175	0.880636	0.000349266	-0.0143231	0.627032	-0.00247142	0.0163448	0.615007	0.00282068	0.876033	0.959318
chr1	TP73	chr1_3358069	3358069	CG	CGT	-	0.0694326	0.383488	0.0110617	0.160258	0.338698	0.0238466	-0.0908251	0.621376	-0.0127848	0.430608	0.746504
chr1	TP73	chr1_3358083	3358083	CG	CGA	+	-0.00572621	0.656984	-0.000985712	-0.0494532	0.0925312	-0.00850576	0.043727	0.170887	0.00752005	0.213006	0.561823
chr1	TP73	chr1_3358084	3358084	CG	CGC	-	0.0962859	0.198432	0.011691	0.0854651	0.573925	0.0066805	0.0108208	0.948703	0.00501047	0.366227	0.700789
chr1	TP73	chr1_3358203	3358203	CG	CGA	+	-0.00840217	0.526018	-0.00144141	-0.0403284	0.177499	-0.00687452	0.0319262	0.325854	0.00543311	0.323421	0.666595
chr1	TP73	chr1_3368618	3368618	CG	CGG	+	-0.128314	0.0356503	-0.00540367	0.144028	0.243886	0.00528769	-0.272342	0.0545278	-0.0106914	0.0597647	0.319749
chr1	TP73	chr1_3368658	3368658	CG	CGT	+	0.0307083	0.11905	0.00242792	0.0807922	0.0559692	0.00556831	-0.050084	0.268838	-0.00314039	0.0545878	0.305912
chr1	TP73	chr1_3368686	3368686	CG	CGC	+	-0.0816264	0.224157	-0.00327404	0.133827	0.341263	0.0039859	-0.215453	0.172797	-0.00725993	0.305048	0.651264
chr1	TP73	chr1_3368688	3368688	CG	CGC	+	0.0302876	0.645042	0.000466309	-0.0648829	0.631887	-0.00196028	0.0951705	0.529162	0.00242659	0.797957	0.930779
chr1	TP73	chr1_3368717	3368717	CG	CGG	+	0.0199276	0.407664	0.00282993	0.0544282	0.300536	0.00715922	-0.0345006	0.547962	-0.00432929	0.411807	0.733587
chr1	TP73	chr1_3369061	3369061	CG	CGG	-	0.0153575	0.464828	0.0011461	-0.0321532	0.481484	-0.00203827	0.0475107	0.348243	0.00318437	0.595238	0.841085
chr1	TP73	chr1_3369086	3369086	CG	CGG	-	-0.0649288	0.197012	-0.00201881	0.0689575	0.506516	0.00272316	-0.133886	0.251128	-0.00474197	0.345151	0.684055
chr1	TP73	chr1_3369108	3369108	CG	CGG	-	0.0439518	0.432874	0.000648932	-0.0574474	0.635083	-0.000874549	0.101399	0.449865	0.00152348	0.653211	0.869426
chr1	TP73	chr1_3369148	3369148	CG	CGA	-	0.0185455	0.863708	0.00015247	0.116583	0.620693	0.00204021	-0.0980375	0.705572	-0.00188774	0.868289	0.95633
chr1	TP73	chr1_3369157	3369157	CG	CGC	-	-0.0099405	0.898085	-3.93728e-05	-0.122167	0.484578	-0.000777449	0.112226	0.557763	0.000738076	0.770298	0.920164
chr1	TP73	chr1_3373002	3373002	CG	CGT	+	-0.0130387	0.218468	-0.000822109	0.0176206	0.406395	0.00108922	-0.0306593	0.20206	-0.00191133	0.329307	0.671665
chr1	TP73	chr1_3373014	3373014	CG	CGT	+	-0.0149951	0.326992	-0.000498752	-0.0346535	0.269803	-0.00155697	0.0196584	0.56988	0.00105821	0.338159	0.678681
chr1	TP73	chr1_3373065	3373065	CG	CGG	+	0.000202257	0.984963	1.36738e-05	-0.0241714	0.324874	-0.00124217	0.0243737	0.364076	0.00125585	0.606257	0.84654
chr1	TP73	chr1_3373978	3373978	CG	CGG	-	0.0382828	0.771433	0.000445349	-0.10043	0.72607	-0.00120035	0.138713	0.66118	0.0016457	0.899828	0.966885
chr1	TP73	chr1_3374048	3374048	CG	CGC	-	0.00630958	0.930399	3.35102e-05	0.00869502	0.956079	8.32283e-06	-0.00238544	0.98906	2.51874e-05	0.994509	0.997971
chr1	TP73	chr1_3374090	3374090	CG	CGT	-	-0.0722604	0.586878	-0.000335884	-0.245733	0.398116	-0.000502361	0.173473	0.586472	0.000166477	0.597424	0.842208
chr1	TP73	chr1_3374295	3374295	CG	CGG	+	0.0743091	0.430593	0.00141874	0.317277	0.129539	0.0145389	-0.242968	0.284971	-0.0131201	0.230612	0.580521
chr1	TP73	chr1_3374339	3374339	CG	CGC	+	-0.141517	0.0312906	-0.000355443	-0.0433499	0.73873	0.000120773	-0.0981667	0.497961	-0.000476216	0.0875872	0.380574
chr1	TP73	chr1_3374347	3374347	CG	CGC	+	0.0302833	0.386428	0.000930166	-0.340664	0.000318663	-0.00127523	0.370947	0.00033887	0.00220539	0.00106962	0.0378847
chr1	TP73	chr1_3376547	3376547	CG	CGC	+	-0.0171808	0.868504	-7.30952e-05	-0.0998752	0.658734	-0.000298383	0.0826943	0.739951	0.000225287	0.891757	0.964407
chr1	TP73	chr1_3376578	3376578	CG	CGT	+	-0.0101411	0.918555	-0.000187597	0.124846	0.565407	0.00334046	-0.134987	0.572861	-0.00352806	0.839668	0.946447
chr1	TP73	chr1_3376593	3376593	CG	CGG	+	-0.0310269	0.721651	-0.000470946	-0.0668841	0.723437	-0.00404452	0.0358572	0.863306	0.00357358	0.878294	0.960085
chr1	TP73	chr1_3376644	3376644	CG	CGG	+	0.0356372	0.162851	0.00336605	-0.0821712	0.110738	-0.00985179	0.117808	0.0456268	0.0132178	0.112425	0.426324
chr1	TP73	chr1_3376645	3376645	CG	CGT	-	0.0108317	0.305589	0.00116965	0.00222323	0.923084	0.000292863	0.00860851	0.734318	0.000876789	0.580847	0.83419
chr1	TP73	chr1_3376671	3376671	CG	CGG	-	0.0184237	0.18916	0.00131807	0.0153144	0.605801	0.00161933	0.00310928	0.924147	-0.000301265	0.362869	0.698234
chr1	TP73	chr1_3376678	3376678	CG	CGG	-	0.00384456	0.858384	0.000230648	-0.099709	0.0432437	-0.00646023	0.103554	0.0557513	0.00669088	0.121471	0.441803
chr1	TP73	chr1_3376739	3376739	CG	CGC	-	-0.0300767	0.497584	-0.00118051	-0.371194	0.00242751	-0.0127353	0.341118	0.00791463	0.0115548	0.0071524	0.109276
chr1	TP73	chr1_3376748	3376748	CG	CGA	-	-0.0132223	0.152141	-0.00120368	-0.0506318	0.0424773	-0.0046382	0.0374095	0.149988	0.00343452	0.0474322	0.286286
chr1	TP73	chr1_3376757	3376757	CG	CGC	-	-0.00927909	0.686286	-0.000431818	-0.0622447	0.196388	-0.00237559	0.0529656	0.319426	0.00194377	0.395871	0.722819
chr1	TP73	chr1_3377124	3377124	CG	CGG	-	-0.0668346	0.462615	-0.00163265	0.360829	0.0784999	0.0109845	-0.427663	0.0602662	-0.0126171	0.162472	0.500306
chr1	TP73	chr1_3377132	3377132	CG	CGG	-	-0.110642	0.256196	-0.00435598	0.107797	0.606143	0.000362107	-0.218439	0.347597	-0.00471809	0.455614	0.76262
chr1	TP73	chr1_3377139	3377139	CG	CGG	-	-0.0267536	0.811272	-0.000455184	0.231451	0.347561	0.0025588	-0.258204	0.342235	-0.00301399	0.618825	0.853112
chr1	TP73	chr1_3377145	3377145	CG	CGT	-	-0.000862788	0.991301	-1.05215e-05	0.173797	0.319836	0.000508754	-0.17466	0.363518	-0.000519276	0.601405	0.844052
chr1	TP73	chr1_3377178	3377178	CG	CGC	-	0.0463448	0.383311	0.0017771	0.334181	0.0110486	0.0037196	-0.287836	0.0389031	-0.00194251	0.0266609	0.214718
chr1	TP73	chr1_3377212	3377212	CG	CGA	-	0.0122234	0.728998	0.00106054	-0.00349698	0.963334	-0.000610853	0.0157204	0.851623	0.0016714	0.939199	0.980223
chr1	TP73	chr1_3377216	3377216	CG	CGG	-	-0.0123159	0.689083	-0.00162812	-0.063361	0.342123	-0.00654216	0.0510451	0.486305	0.00491404	0.581274	0.834369
chr1	TP73	chr1_3377231	3377231	CG	CGT	-	-0.0602961	0.306874	-0.00183799	0.144346	0.246847	0.00517994	-0.204642	0.143474	-0.00701793	0.305699	0.651795
chr1	TP73	chr1_3377251	3377251	CG	CGC	-	-0.00949295	0.85968	-0.000144438	0.200082	0.106466	0.000816375	-0.209575	0.122574	-0.000960813	0.258152	0.608983
chr1	TP73	chr1_3378297	3378297	CG	CGG	-	-0.0217311	0.77528	-0.000108043	-0.143028	0.384366	-0.00011732	0.121297	0.502995	9.27751e-06	0.651177	0.868516
chr1	TP73	chr1_3378338	3378338	CG	CGA	-	0.0866137	0.349689	0.000325145	-0.352434	0.0917259	-0.00127853	0.439048	0.0590085	0.00160368	0.159274	0.496143
chr1	TP73	chr1_3378346	3378346	CG	CGT	-	0.110999	0.100696	5.10334e-05	-0.356878	0.0272118	-0.0106572	0.467878	0.00976854	0.0107083	0.0287931	0.223011
chr1	TP73	chr1_3378379	3378379	CG	CGT	-	-0.0675962	0.506086	-0.000225929	-0.193308	0.383835	-0.00957594	0.125712	0.605186	0.00935001	0.543027	0.814118
chr1	TP73	chr1_3378411	3378411	CG	CGT	-	-0.111173	0.298891	-0.000966594	-0.270978	0.247291	-0.00362304	0.159805	0.530572	0.00265644	0.298246	0.645334
chr1	TP73	chr1_3378878	3378878	CG	CGT	+	-0.208283	0.00829998	-0.0185752	-0.327039	0.0418828	-0.0126868	0.118756	0.480902	-0.00588842	0.00632565	0.102944
chr1	TP73	chr1_3379380	3379380	CG	CGA	-	-0.122849	0.14905	-0.000468303	0.16752	0.353846	6.60493e-05	-0.290369	0.152422	-0.000534353	0.232617	0.582613
chr1	TP73	chr1_3379391	3379391	CG	CGC	-	0.0813804	0.358404	0.000503967	0.15428	0.419506	0.000294126	-0.0728993	0.727795	0.000209841	0.469277	0.771066
chr1	TP73	chr1_3379423	3379423	CG	CGG	-	0.151577	0.0487562	0.00141163	-0.380707	0.0210055	-0.00210016	0.532284	0.00509043	0.00351179	0.0142873	0.15619
chr1	TP73	chr1_3379493	3379493	CG	CGC	-	-0.0149022	0.842959	-8.26571e-05	0.107771	0.558836	0.00908918	-0.122673	0.539069	-0.00917184	0.822499	0.940281
chr1	TP73	chr1_3379496	3379496	CG	CGA	-	0.167467	0.0443139	0.00221007	0.0532314	0.755842	0.00122686	0.114235	0.546697	0.00098321	0.120081	0.439364
chr1	TP73	chr1_3381069	3381069	CG	CGC	-	0.0276638	0.76233	0.000136919	-0.232362	0.2459	-0.00300578	0.260026	0.240213	0.0031427	0.480539	0.777699
chr1	TP73	chr1_3381085	3381085	CG	CGG	-	0.0726304	0.348872	0.000612156	-0.347162	0.0435056	-0.00448867	0.419793	0.0291518	0.00510083	0.0867768	0.378889
chr1	TP73	chr1_3381110	3381110	CG	CGG	-	5.34051e-05	0.99941	-0.00146551	-0.391715	0.0206618	-0.0120594	0.391768	0.0336825	0.0105939	0.0639802	0.330379
chr1	TP73	chr1_3381173	3381173	CG	CGC	-	-0.148319	0.0569991	-0.00100185	0.236952	0.148745	0.000941473	-0.385271	0.0393811	-0.00194332	0.0648621	0.332912
chr1	TP73	chr1_3381186	3381186	CG	CGT	-	-0.0769826	0.351087	-0.00356563	0.113349	0.518282	0.00723884	-0.190332	0.330399	-0.0108045	0.522326	0.80261
chr1	TP73	chr1_3381458	3381458	CG	CGT	-	0.0721922	0.371282	0.00135522	-0.171486	0.327663	-0.00271441	0.243678	0.211516	0.00406963	0.415765	0.736039
chr1	TP73	chr1_3382445	3382445	CG	CGA	-	-0.118405	0.338587	-0.000933077	-0.101397	0.703184	-0.000262884	-0.0170083	0.953703	-0.000670193	0.580812	0.834171
chr1	TP73	chr1_3382470	3382470	CG	CGT	-	-0.115603	0.487089	-0.00201189	0.0337919	0.925063	0.000504798	-0.149395	0.706698	-0.00251668	0.77711	0.922733
chr1	TP73	chr1_3382514	3382514	CG	CGT	-	-0.125006	0.253537	-0.00427238	0.308118	0.20511	0.00247204	-0.433124	0.110033	-0.00674442	0.239514	0.590013
chr1	TP73	chr1_3382566	3382566	CG	CGC	-	-0.0155367	0.66947	-0.00126331	-0.146437	0.0804139	-0.0133502	0.130901	0.149641	0.0120868	0.190711	0.536051
chr1	TP73	chr1_3382570	3382570	CG	CGG	-	0.0177133	0.552713	0.00127021	-0.0331407	0.622021	-0.00249367	0.050854	0.491461	0.00376388	0.740611	0.908347
chr1	TP73	chr1_3382655	3382655	CG	CGG	-	0.169104	0.174982	0.00919948	-0.185319	0.570025	-0.00575748	0.354423	0.315132	0.014957	0.348195	0.686295
chr1	TP73	chr1_3386256	3386256	CG	CGC	+	0.0814072	0.212219	0.000248877	-0.0658195	0.633203	-0.000206932	0.147227	0.338635	0.000455809	0.404493	0.728677
chr1	TP73	chr1_3388346	3388346	CG	CGA	-	0.0032655	0.908938	0.000561413	0.0520525	0.400788	0.00887203	-0.048787	0.474937	-0.00831061	0.691103	0.886409
chr1	TP73	chr1_3388362	3388362	CG	CGC	-	-0.0550375	0.185324	-0.0085838	0.220082	0.0335805	0.0337411	-0.275119	0.0164205	-0.0423249	0.0498609	0.293396
chr1	TP73	chr1_3388373	3388373	CG	CGC	-	-0.0094919	0.831384	-0.000720626	0.361413	0.00179041	0.030214	-0.370905	0.00302767	-0.0309346	0.0065019	0.104396
chr1	TP73	chr1_3388426	3388426	CG	CGG	-	-0.0198667	0.702887	-0.00256469	0.304786	0.0100833	0.028063	-0.324652	0.0131827	-0.0306277	0.0322983	0.236099
chr1	TP73	chr1_3388435	3388435	CG	CGG	-	-0.00811235	0.82011	-0.00045109	0.302137	0.000686861	0.0250616	-0.310249	0.00136279	-0.0255127	0.0027181	0.0648589
chr1	TP73	chr1_3388446	3388446	CG	CGT	-	0.051135	0.0981826	0.0084195	0.564699	3.2381e-08	0.0470852	-0.513564	5.73879e-07	-0.0386657	1.3097e-07	0.000121088
chr1	TP73	chr1_3388450	3388450	CG	CGT	-	-0.15089	0.175015	-0.00414701	0.273014	0.233327	0.00519709	-0.423904	0.102631	-0.0093441	0.20063	0.547549
chr1	TP73	chr1_3388457	3388457	CG	CGA	-	0.0178643	0.688511	0.00292862	0.173025	0.106123	0.0148144	-0.155161	0.178995	-0.0118858	0.238811	0.589265
chr1	TP73	chr1_3388615	3388615	CG	CGG	+	-0.138038	0.28661	-0.00760816	0.00606512	0.984677	-0.00824722	-0.144103	0.673559	0.000639057	0.562725	0.824734
chr1	TP73	chr1_3388678	3388678	CG	CGA	+	0.102337	0.476384	0.00626406	0.550294	0.133462	0.0544694	-0.447958	0.251049	-0.0482053	0.240942	0.591713
chr1	TP73	chr1_3388779	3388779	CG	CGT	-	-0.0261022	0.0122423	-0.00211842	0.0232564	0.25446	0.0020437	-0.0493586	0.0369044	-0.00416212	0.0246441	0.206306
chr1	TP73	chr1_3388794	3388794	CG	CGG	-	-0.0191732	0.34665	-0.00073449	0.110501	0.0176872	0.00344407	-0.129675	0.0126282	-0.00417856	0.0402715	0.264393
chr1	TP73	chr1_3388817	3388817	CG	CGA	-	-0.00747047	0.499965	-0.00103753	0.0301523	0.208989	0.00346539	-0.0376228	0.159041	-0.00450292	0.360255	0.696368
chr1	TP73	chr1_3388848	3388848	CG	CGG	-	-0.00183201	0.913315	-0.00025559	0.0369672	0.339916	0.00383997	-0.0387992	0.359733	-0.00409556	0.621678	0.854465
chr1	TP73	chr1_3388854	3388854	CG	CGG	-	-0.0110885	0.441159	-0.000936467	0.0357605	0.247741	0.00274396	-0.046849	0.174566	-0.00368043	0.380644	0.711569
chr1	TP73	chr1_3389967	3389967	CG	CGT	-	0.0626883	0.03076	0.00576373	-0.0659997	0.231216	-0.0066885	0.128688	0.0448834	0.0124522	0.0498816	0.293477
chr1	TP73	chr1_3389970	3389970	CG	CGG	-	0.130789	0.0276218	0.00133783	0.0361026	0.770494	0.000965777	0.0946861	0.488388	0.000372052	0.0803445	0.365776
chr1	TP73	chr1_3389977	3389977	CG	CGG	-	-0.0146815	0.531054	-0.00130722	0.0517463	0.359005	0.0051098	-0.0664279	0.280438	-0.00641702	0.539104	0.812291
chr1	TP73	chr1_3390004	3390004	CG	CGC	-	0.0355554	0.588542	0.00119116	-0.104545	0.476372	-0.00424972	0.140101	0.386571	0.00544087	0.667749	0.876001
chr1	TP73	chr1_3390008	3390008	CG	CGG	-	0.0283519	0.175107	0.00301899	-0.0307339	0.529393	-0.00212301	0.0590858	0.271226	0.005142	0.330982	0.673146
chr1	TP73	chr1_3390011	3390011	CG	CGC	-	-0.00290655	0.891206	-0.000349122	-0.0397873	0.453342	-0.00465763	0.0368807	0.519153	0.00430851	0.737018	0.906755
chr1	TP73	chr1_3390015	3390015	CG	CGC	-	-0.00447318	0.886362	-0.000570993	-0.0305018	0.64349	-0.00143279	0.0260286	0.721658	0.000861796	0.886923	0.962768
chr1	TP73	chr1_3390058	3390058	CG	CGC	-	0.0433903	0.721504	-0.000381584	-0.182634	0.502417	-0.00263496	0.226025	0.450689	0.00225338	0.745539	0.910189
chr1	TP73	chr1_3390067	3390067	CG	CGG	-	-0.180992	0.0783077	-0.00716543	-0.169226	0.443375	-0.00689383	-0.0117656	0.960962	-0.0002716	0.156784	0.493187
chr1	TP73	chr1_3390097	3390097	CG	CGT	-	0.274609	0.024971	0.0202955	0.0300367	0.904304	0.00284122	0.244572	0.379188	0.0174542	0.0751897	0.355002
chr1	TP73	chr1_3390155	3390155	CG	CGG	-	-0.205162	0.104095	-0.00898955	0.063627	0.813957	0.00729052	-0.268789	0.370769	-0.0162801	0.252549	0.603372
chr1	TP73	chr1_3390169	3390169	CG	CGT	-	0.0555088	0.522672	0.00140388	0.0490996	0.777898	0.00512681	0.00640916	0.97372	-0.00372293	0.777727	0.923104
chr1	TP73	chr1_3394802	3394802	CG	CGG	-	0.104951	0.331759	0.0113463	0.571877	0.0394062	0.0228008	-0.466926	0.110899	-0.0114545	0.073008	0.350496
chr1	TP73	chr1_3394814	3394814	CG	CGT	-	-0.0723672	0.207556	-0.0078431	1.02809	2.01161e-06	0.0593957	-1.10046	1.99563e-06	-0.0672388	6.85755e-06	0.00166287
chr1	TP73	chr1_3394872	3394872	CG	CGG	-	-0.0645877	0.61613	-0.00455417	0.601918	0.0552951	0.0385864	-0.666505	0.0521913	-0.0431406	0.135871	0.464615
chr1	TP73	chr1_3394876	3394876	CG	CGG	-	-0.140435	0.302524	-0.00415574	0.666296	0.0545623	0.0201061	-0.80673	0.0337019	-0.0242618	0.0974834	0.399366
chr1	TP73	chr1_3394907	3394907	CG	CGG	-	-0.0744868	0.533895	-0.00363762	0.79136	0.0100595	0.0467987	-0.865846	0.00982734	-0.0504363	0.0287497	0.222863
chr1	TP73	chr1_3394922	3394922	CG	CGT	-	0.263124	0.0687966	0.0133548	0.435354	0.220086	0.0303712	-0.172229	0.646334	-0.0170163	0.0932368	0.391397
chr1	TP73	chr1_3396536	3396536	CG	CGT	+	-0.109631	0.400333	-0.00123181	-0.184551	0.54795	-0.000824801	0.0749202	0.821756	-0.000407005	0.578043	0.832854
chr1	TP73	chr1_3396565	3396565	CG	CGG	+	-0.159787	0.0508982	-0.00502458	0.212696	0.259257	-0.00116039	-0.372483	0.0768453	-0.00386419	0.0871594	0.379623
chr1	TP73	chr1_3396599	3396599	CG	CGA	+	-0.036184	0.130411	-0.00450654	-0.592346	3.62717e-08	-0.0171359	0.556162	2.17626e-07	0.0126294	1.07604e-07	0.000108021
chr1	TP73	chr1_3396678	3396678	CG	CGT	-	0.00919136	0.899268	0.0012693	0.11526	0.523177	0.0120954	-0.106068	0.586052	-0.0108261	0.799579	0.931429
chr1	TP73	chr1_3396719	3396719	CG	CGG	-	-0.0492369	0.535296	-0.000658145	-0.124501	0.533897	-0.00145796	0.0752641	0.726025	0.000799819	0.668761	0.87639
chr1	TP73	chr1_3396738	3396738	CG	CGT	-	-0.013097	0.775242	-0.00180869	-0.0523385	0.631193	-0.00556247	0.0392414	0.740161	0.00375377	0.849051	0.949572
chr1	TP73	chr1_3396775	3396775	CG	CGG	-	0.073285	0.0193483	0.0067461	-0.0652044	0.363169	-0.00704075	0.138489	0.0847696	0.0137868	0.0473406	0.286082
chr1	TP73	chr1_3397965	3397965	CG	CGG	+	-0.0118279	0.672778	-0.000417897	-0.403263	6.35494e-06	-0.00416605	0.391435	2.62281e-05	0.00374815	2.61932e-05	0.00387641
chr1	TP73	chr1_3398059	3398059	CG	CGT	+	-0.022815	0.10929	-0.00308257	0.0305607	0.32696	0.00430204	-0.0533757	0.126046	-0.0073846	0.177185	0.51994
chr1	TP73	chr1_3398102	3398102	CG	CGG	+	-0.000684693	0.958239	-6.80261e-05	0.0164626	0.578645	0.00159376	-0.0171473	0.597483	-0.00166179	0.85183	0.950604
chr1	TP73	chr1_3398180	3398180	CG	CGA	+	-0.0997349	0.23579	-0.00501079	0.175794	0.372628	0.00430714	-0.275528	0.204433	-0.00931793	0.339242	0.679681
chr1	TP73	chr1_3398183	3398183	CG	CGC	+	-0.0209621	0.863214	-0.00169885	-0.0571583	0.837701	-0.00176504	0.0361962	0.905508	6.61945e-05	0.963376	0.987785
chr1	TP73	chr1_3398193	3398193	CG	CGT	+	-0.169827	0.223623	-0.00827424	-0.421879	0.199534	-0.00873513	0.252051	0.47409	0.000460891	0.209539	0.558019
chr1	TP73	chr1_3398610	3398610	CG	CGC	-	-0.143416	0.243134	-0.0118928	-0.306546	0.299972	-0.0132643	0.163131	0.605707	0.00137146	0.292428	0.640521
chr1	TP73	chr1_3398701	3398701	CG	CGT	-	-0.217044	0.0209082	-0.0120832	-0.515746	0.0149989	-0.0346093	0.298702	0.166809	0.0225261	0.00667546	0.105561
chr1	TP73	chr1_3399147	3399147	CG	CGG	-	-0.0177974	0.643747	-0.00234033	0.152325	0.0632717	0.017727	-0.170123	0.0632116	-0.0200674	0.157376	0.493795
chr1	TP73	chr1_3399248	3399248	CG	CGT	-	0.0166829	0.809056	0.00315277	-0.098371	0.534956	-0.00911111	0.115054	0.507332	0.0122639	0.797293	0.930647
chr1	TP73	chr1_3399261	3399261	CG	CGG	-	0.000796314	0.979952	0.000258554	-0.122619	0.115967	-0.0171119	0.123416	0.143635	0.0173705	0.277148	0.627006
chr1	TP73	chr1_3399277	3399277	CG	CGC	-	0.0665521	0.210796	0.00712197	-0.0740017	0.532631	-0.00923861	0.140554	0.284285	0.0163606	0.376594	0.70873
chr1	TP73	chr1_3405755	3405755	CG	CGC	-	0.0137529	0.910373	4.81523e-05	0.0368428	0.889689	8.11957e-05	-0.0230899	0.937177	-3.30433e-05	0.983659	0.994673
chr1	TP73	chr1_3406411	3406411	CG	CGT	+	-0.0448541	0.367971	-0.000914877	-0.0618801	0.553428	-0.000433927	0.0170259	0.882581	-0.000480949	0.55386	0.820087
chr1	TP73	chr1_3406423	3406423	CG	CGG	+	-0.0104246	0.727551	-0.000196104	0.0829508	0.19069	0.00235885	-0.0933753	0.185847	-0.00255496	0.394249	0.721483
chr1	TP73	chr1_3406455	3406455	CG	CGT	+	-0.0230167	0.27644	-0.000707284	-0.00578315	0.889012	-7.8701e-05	-0.0172336	0.71122	-0.000628583	0.535504	0.810352
chr1	TP73	chr1_3406480	3406480	CG	CGA	+	-0.00491342	0.674751	-0.000378958	-0.00663948	0.805683	-0.000428491	0.00172606	0.953261	4.95323e-05	0.885034	0.962075
chr1	TP73	chr1_3406525	3406525	CG	CGG	+	-0.0502889	0.269939	-0.000883142	0.0873106	0.372621	0.00188806	-0.137599	0.208218	-0.00277121	0.366791	0.701149
chr1	TP73	chr1_3406548	3406548	CG	CGC	+	0.0234816	0.219216	0.000893916	0.0390946	0.392426	0.000850979	-0.015613	0.750647	4.29376e-05	0.321675	0.665245
chr1	TP73	chr1_3406968	3406968	CG	CGT	-	-0.0233753	0.686908	-0.00209913	0.0106521	0.932261	-0.000168007	-0.0340274	0.805832	-0.00193112	0.916548	0.973007
chr1	TP73	chr1_3412881	3412881	CG	CGT	+	0.0146626	0.374549	0.00252766	-0.0218565	0.619882	-0.00376034	0.0365191	0.440342	0.006288	0.603537	0.845113
chr1	TP73	chr1_3412896	3412896	CG	CGC	+	0.0256289	0.0241017	0.00411132	-0.00618415	0.804002	-0.00101494	0.031813	0.249229	0.00512626	0.0739744	0.3526
chr1	TP73	chr1_3412966	3412966	CG	CGC	+	-0.0496351	0.0369748	-0.00358842	-0.136405	0.0199849	-0.0107136	0.0867694	0.151805	0.00712522	0.0105212	0.133529
chr1	TP73	chr1_3412973	3412973	CG	CGC	+	-0.0225593	0.335683	-0.00199724	0.014657	0.78606	0.00331376	-0.0372163	0.529139	-0.00531101	0.603913	0.84537
chr1	TP73	chr1_3412976	3412976	CG	CGG	+	-0.0185079	0.613821	-0.00201239	0.0758753	0.366426	0.0116239	-0.0943832	0.306337	-0.0136363	0.582205	0.834828
chr1	TP73	chr1_3419383	3419383	CG	CGG	-	-0.105273	0.40739	-0.00183851	0.2601	0.347702	0.00334292	-0.365373	0.235199	-0.00518143	0.456191	0.762903
chr1	TP73	chr1_3419427	3419427	CG	CGG	-	-0.017406	0.571603	-0.00247628	0.171559	0.0150422	0.024524	-0.188965	0.015583	-0.0270003	0.0432244	0.273806
chr1	TP73	chr1_3419435	3419435	CG	CGA	-	-0.0118389	0.664535	-0.00165481	0.0720375	0.190943	0.0104066	-0.0838763	0.175997	-0.0120614	0.3834	0.713411
chr1	TP73	chr1_3419445	3419445	CG	CGC	-	-0.0231746	0.818885	-0.000576754	0.342637	0.120745	0.0237072	-0.365812	0.13429	-0.024284	0.285193	0.634005
chr1	TP73	chr1_3419468	3419468	CG	CGC	-	-0.100102	0.0576959	-0.0123661	0.204986	0.0646504	0.0192932	-0.305088	0.0165204	-0.0316594	0.0367785	0.25188
chr1	TP73	chr1_3419473	3419473	CG	CGC	-	-0.073519	0.169694	-0.00655874	0.184895	0.107021	0.0155241	-0.258414	0.0462041	-0.0220829	0.113982	0.42935
chr1	TP73	chr1_3419759	3419759	CG	CGC	+	-0.190449	0.037876	-0.00147995	0.38378	0.103169	0.00288833	-0.574229	0.0277563	-0.00436828	0.040824	0.266008
chr1	TP73	chr1_3419779	3419779	CG	CGT	+	-0.079837	0.0380651	-0.00865898	0.144444	0.114246	0.0209412	-0.224281	0.0287106	-0.0296002	0.042431	0.271246
chr1	TP73	chr1_3419809	3419809	CG	CGT	+	0.0394124	0.736402	0.00227205	-0.0266496	0.928396	-0.00039512	0.066062	0.836208	0.00266717	0.94122	0.980956
chr1	TP73	chr1_3419850	3419850	CG	CGT	+	-0.0892458	0.123206	-0.00950141	0.0677623	0.645448	0.00698191	-0.157008	0.325394	-0.0164833	0.280065	0.629501
chr1	TP73	chr1_3420385	3420385	CG	CGC	+	-0.0657223	0.0500272	-0.00278777	0.0575696	0.386549	0.00226012	-0.123292	0.10466	-0.00504789	0.100794	0.405726
chr1	TP73	chr1_3420429	3420429	CG	CGC	+	-0.0883542	0.212074	-0.00360243	0.0428304	0.778331	0.000452751	-0.131185	0.437049	-0.00405518	0.434288	0.748868
chr1	TP73	chr1_3420449	3420449	CG	CGG	+	-0.0213253	0.246202	-0.00276242	-0.0305908	0.433173	-0.00389973	0.00926556	0.828679	0.00113731	0.372351	0.705637
chr1	TP73	chr1_3420508	3420508	CG	CGG	+	-0.0224125	0.150378	-0.00256378	-0.0149991	0.65524	-0.00156453	-0.00741345	0.840596	-0.000999248	0.314702	0.659234
chr1	TP73	chr1_3421309	3421309	CG	CGT	-	-0.0210424	0.339435	-0.00353425	-0.0833987	0.0859048	-0.0138332	0.0623563	0.235349	0.0102989	0.147004	0.480266
chr1	TP73	chr1_3421340	3421340	CG	CGG	-	-0.0234412	0.400396	-0.00358822	-0.336876	0.00094403	-0.0214171	0.313434	0.00260091	0.0178289	0.0023447	0.0601804
chr1	TP73	chr1_3421369	3421369	CG	CGG	-	-0.0893127	0.201467	-0.00872517	-0.241172	0.138729	-0.00373559	0.15186	0.383597	-0.00498958	0.150257	0.484464
chr1	TP73	chr1_3422371	3422371	CG	CGG	+	0.146994	0.23037	0.00261607	0.183466	0.481834	0.00515977	-0.0364716	0.898602	-0.0025437	0.376083	0.708348
chr1	TP73	chr1_3422630	3422630	CG	CGG	-	-0.0879699	0.0680138	-0.000447267	-0.0806647	0.410956	-0.000237931	-0.00730526	0.94595	-0.000209336	0.134349	0.462348
chr1	TP73	chr1_3422687	3422687	CG	CGC	-	0.0611942	0.508765	0.000326716	0.0493473	0.805388	0.000537481	0.0118469	0.957201	-0.000210765	0.774409	0.9215
chr1	TP73	chr1_3422691	3422691	CG	CGG	-	-0.213888	0.00155943	-0.00188025	0.00378825	0.975765	0.000185899	-0.217676	0.126911	-0.00206615	0.005825	0.0981221
chr1	TP73	chr1_3422706	3422706	CG	CGA	-	0.102385	0.108017	0.00311045	-0.283261	0.0497993	-0.00292181	0.385646	0.0178027	0.00603226	0.0477747	0.287218
chr1	TP73	chr1_3422721	3422721	CG	CGG	-	-0.0790932	0.133436	-0.00266685	-0.186376	0.0983762	-0.00554263	0.107283	0.377243	0.00287577	0.089842	0.385091
chr1	TP73	chr1_3422729	3422729	CG	CGC	-	0.115524	0.0708539	0.000471689	-0.178229	0.220798	-0.000302182	0.293753	0.0709924	0.000773871	0.101542	0.407365
chr1	TP73	chr1_3422738	3422738	CG	CGG	-	-0.0718612	0.179362	-0.00165467	-0.353393	0.00475231	-0.00313291	0.281532	0.0325719	0.00147824	0.00910398	0.124165
chr1	TP73	chr1_3422744	3422744	CG	CGG	-	-0.0899541	0.305433	-0.000912726	-0.0256638	0.891487	-0.000248762	-0.0642902	0.756938	-0.000663964	0.577336	0.832563
chr1	TP73	chr1_3422768	3422768	CG	CGC	-	-0.0328287	0.680487	-0.000143499	-0.0490629	0.776921	-9.81571e-05	0.0162342	0.932194	-4.53423e-05	0.879288	0.960268
chr1	TP73	chr1_3428770	3428770	CG	CGG	+	0.0389851	0.0375312	0.00124381	0.00953963	0.827492	0.000110703	0.0294455	0.535403	0.00113311	0.109203	0.421105
chr1	TP73	chr1_3428798	3428798	CG	CGC	+	-0.0102858	0.634477	-0.000380108	0.0252393	0.589969	0.0010526	-0.0355251	0.493151	-0.00143271	0.76938	0.919948
chr1	TP73	chr1_3428839	3428839	CG	CGG	+	-0.00154641	0.931399	-5.33964e-05	0.0395149	0.330817	0.0012697	-0.0410613	0.35675	-0.00132309	0.612337	0.849671
chr1	TP73	chr1_3429422	3429422	CG	CGC	+	0.217205	0.0246901	0.00128727	0.100975	0.607071	0.000480234	0.11623	0.591644	0.000807039	0.0672974	0.33817
chr1	TP73	chr1_3429469	3429469	CG	CGA	+	0.190774	0.000601103	0.00255233	0.225871	0.0341572	0.00185892	-0.0350969	0.751549	0.000693417	0.000657304	0.0286042
chr1	TP73	chr1_3429520	3429520	CG	CGT	+	0.00220732	0.905748	0.000305912	0.090259	0.039252	0.0102217	-0.0880517	0.064235	-0.00991578	0.111429	0.424632
chr1	TP73	chr1_3429547	3429547	CG	CGT	+	-0.0208844	0.388502	-0.00355102	0.00187716	0.971282	0.000336613	-0.0227616	0.692885	-0.00388763	0.682186	0.882356
chr1	TP73	chr1_3429550	3429550	CG	CGC	+	0.0289158	0.62242	0.0010545	-0.183909	0.162919	-0.00424379	0.212825	0.143746	0.00529829	0.330023	0.672265
chr1	TP73	chr1_3431739	3431739	CG	CGG	+	-0.158196	0.144961	-0.00275833	0.256153	0.451946	0.00204726	-0.414349	0.253087	-0.00480559	0.282085	0.631319
chr1	TP73	chr1_3432219	3432219	CG	CGA	+	0.203424	0.0894326	0.000793016	-0.056772	0.820504	-0.000312584	0.260196	0.351296	0.0011056	0.222675	0.57185
chr1	TP73	chr1_3432253	3432253	CG	CGC	+	-0.0350879	0.754766	-0.000176135	-0.1503	0.540745	-0.00538609	0.115212	0.669817	0.00520995	0.78467	0.92576
chr1	TP73	chr1_3432267	3432267	CG	CGG	+	0.0243196	0.826989	5.63627e-05	-0.0466371	0.8471	-0.000226922	0.0709567	0.790362	0.000283284	0.957572	0.986183
chr1	TP73	chr1_3433613	3433613	CG	CGT	+	-0.00310841	0.918498	-0.000259124	-0.0245499	0.703181	-0.00193682	0.0214415	0.763803	0.0016777	0.923348	0.975294
chr1	TP73	chr1_3433644	3433644	CG	CGC	+	-0.0360662	0.188979	-0.00199194	0.0208931	0.735146	0.00117276	-0.0569594	0.402466	-0.0031647	0.395225	0.722196
chr1	TP73	chr1_3433647	3433647	CG	CGG	+	-0.0202651	0.420354	-0.00186155	0.0323374	0.539359	0.00361122	-0.0526025	0.371091	-0.00547277	0.594394	0.840577
chr1	TP73	chr1_3433653	3433653	CG	CGC	+	-0.143732	0.00724804	-0.00703559	-0.323557	0.00553062	-0.010718	0.179825	0.130816	0.00368245	0.0014382	0.0451978
chr1	TP73	chr1_3433686	3433686	CG	CGC	+	-0.0033825	0.85928	-0.000470672	-0.0122757	0.762432	-0.00158032	0.00889321	0.843123	0.00110965	0.938877	0.980117
chr1	TP73	chr1_3433714	3433714	CG	CGT	+	0.0106885	0.525103	0.00153569	0.0593664	0.111916	0.00903964	-0.0486779	0.23084	-0.00750395	0.227373	0.577135
chr1	TP73	chr1_3434527	3434527	CG	CGA	-	0.0336992	0.404134	0.000300691	-0.0302134	0.729542	-0.000235658	0.0639127	0.508942	0.000536348	0.660472	0.872579
chr1	TP73	chr1_3434532	3434532	CG	CGG	-	0.0325573	0.219642	0.000233864	-0.0733257	0.260735	-0.000623338	0.105883	0.138214	0.000857202	0.26075	0.611526
chr1	TP73	chr1_3434534	3434534	CG	CGC	-	0.026887	0.577321	5.02e-05	-0.0567954	0.572331	-0.000897749	0.0836823	0.455674	0.000947949	0.725876	0.902118
chr1	TP73	chr1_3434542	3434542	CG	CGG	-	0.0250682	0.793681	3.97332e-05	-0.0774731	0.710356	-0.000156381	0.102541	0.656128	0.000196115	0.900161	0.967016
chr1	TP73	chr1_3434549	3434549	CG	CGG	-	0.0691807	0.468038	0.000322117	0.0706681	0.732134	0.000211537	-0.0014874	0.994779	0.000110579	0.718652	0.898925
chr1	TP73	chr1_3434554	3434554	CG	CGG	-	-0.104579	0.363282	-0.00130632	0.00789446	0.974526	-0.000100748	-0.112473	0.680713	-0.00120557	0.653809	0.869652
chr1	TP73	chr1_3436810	3436810	CG	CGG	-	-0.0980677	0.146811	-0.00468949	0.0644568	0.604928	0.00545545	-0.162525	0.257182	-0.0101449	0.291939	0.639985
chr1	TP73	chr1_3437876	3437876	CG	CGA	+	-0.00721699	0.865186	-0.000312368	0.19319	0.0483162	0.00387913	-0.200407	0.0616722	-0.00419149	0.13359	0.461167
chr1	TP73	chr1_3437956	3437956	CG	CGG	+	-0.0236232	0.444544	-0.000893069	-0.178494	0.01637	-0.00501077	0.154871	0.0509675	0.0041177	0.040799	0.265947
chr1	TP73	chr1_3437993	3437993	CG	CGA	+	-0.0058727	0.676277	-0.00048172	0.0128613	0.685239	0.000761071	-0.018734	0.590767	-0.00124279	0.842478	0.94734
chr1	TP73	chr1_3438001	3438001	CG	CGC	+	-0.0299467	0.0674576	-0.00245266	-0.0519056	0.121152	-0.00456161	0.0219588	0.544255	0.00210896	0.0636463	0.329775
chr1	TP73	chr1_3442241	3442241	CG	CGG	+	0.00238645	0.981663	0.000225991	0.777091	0.00287308	0.0576104	-0.774704	0.00588467	-0.0573844	0.0103451	0.132429
chr1	TP73	chr1_3442390	3442390	CG	CGG	+	0.0303041	0.376705	0.00478092	0.0407228	0.589539	0.00474244	-0.0104187	0.899699	3.84803e-05	0.578275	0.833005
chr1	TP73	chr1_3442430	3442430	CG	CGC	+	0.00100567	0.992019	-0.000134216	-0.109338	0.615592	-0.00100646	0.110344	0.646188	0.000872248	0.878608	0.960123
chr1	TP73	chr1_3442445	3442445	CG	CGG	+	0.00999733	0.747882	0.00106464	0.00592096	0.931627	0.00046002	0.00407637	0.95713	0.000604619	0.944665	0.982139
chr1	TP73	chr1_3442462	3442462	CG	CGA	+	-0.0526745	0.110153	-0.00421925	0.303443	0.000578595	0.00953525	-0.356118	0.000284487	-0.0137545	0.00115657	0.0396155
chr1	TP73	chr1_3442466	3442466	CG	CGA	+	0.000448847	0.989462	-1.03281e-06	0.0717643	0.354778	0.00723109	-0.0713155	0.400545	-0.00723212	0.642548	0.864487
chr1	TP73	chr1_3445597	3445597	CG	CGG	-	-0.0599446	0.567188	-0.000387484	0.326234	0.133511	0.00231991	-0.386179	0.113706	-0.00270739	0.273076	0.623459
chr1	TP73	chr1_3445721	3445721	CG	CGG	-	0.0630801	0.534264	0.000403685	-0.105709	0.614531	-0.000545727	0.168789	0.47163	0.000949412	0.721169	0.899858
chr1	TP73	chr1_3446175	3446175	CG	CGC	-	-0.00953953	0.741423	-0.0014896	-0.0779466	0.316353	-0.0130572	0.068407	0.409162	0.0115676	0.554228	0.820272
chr1	TP73	chr1_3446180	3446180	CG	CGT	-	0.00115995	0.972605	0.000229192	-0.077135	0.393967	-0.0130271	0.0782949	0.418549	0.0132563	0.68201	0.882276
chr1	TP73	chr1_3446194	3446194	CG	CGT	-	0.0036933	0.928186	0.000497554	-0.0108191	0.917764	-0.00165823	0.0145124	0.897571	0.00215578	0.990598	0.996974
chr1	TP73	chr1_3446218	3446218	CG	CGC	-	-0.033386	0.337411	-0.00550234	-0.0684345	0.438699	-0.0116301	0.0350484	0.71058	0.00612778	0.458193	0.764133
chr1	TP73	chr1_3446282	3446282	CG	CGA	+	-0.167499	0.0699002	-0.0141239	0.183913	0.36081	0.0141883	-0.351412	0.119343	-0.0283122	0.131928	0.458431
chr1	TP73	chr1_3446283	3446283	CG	CGC	-	-0.201995	0.0817395	-0.0123725	0.165598	0.531655	0.0125473	-0.367594	0.209579	-0.0249198	0.183318	0.527548
chr1	TP73	chr1_3446295	3446295	CG	CGT	+	0.117243	0.046298	0.0177449	0.114054	0.361054	0.0170035	0.00318927	0.981245	0.000741497	0.0914139	0.388048
chr1	TP73	chr1_3446356	3446356	CG	CGA	+	0.0810037	0.177939	0.00903704	0.819014	7.17577e-06	0.0539957	-0.73801	7.1698e-05	-0.0449586	2.22469e-05	0.00351977
chr1	TP73	chr1_3446618	3446618	CG	CGG	-	0.0978034	0.394001	0.00236313	0.20983	0.391194	0.003348	-0.112027	0.676789	-0.000984865	0.477848	0.776044
chr1	TP73	chr1_3446622	3446622	CG	CGC	-	-0.113463	0.0466018	-0.000214961	-0.153232	0.194382	-0.000298027	0.0397693	0.755568	8.30662e-05	0.0643644	0.331623
chr1	TP73	chr1_3446658	3446658	CG	CGA	-	0.199044	0.00282741	0.00755001	0.127168	0.312829	0.0163481	0.0718754	0.6029	-0.00879807	0.00734464	0.110925
chr1	TP73	chr1_3446664	3446664	CG	CGA	-	0.00860354	0.941928	0.000103244	-0.0175825	0.945405	-0.000128793	0.026186	0.926336	0.000232037	0.994906	0.998126
chr1	TP73	chr1_3446711	3446711	CG	CGG	-	0.166728	0.0903556	0.00175374	-0.0228069	0.912172	0.00073147	0.189535	0.40986	0.00102227	0.228515	0.578279
chr1	TP73	chr1_3446719	3446719	CG	CGG	-	0.0250907	0.781697	0.000464794	-0.15674	0.444512	-0.00205977	0.18183	0.419096	0.00252457	0.713416	0.896386
chr1	TP73	chr1_3446738	3446738	CG	CGC	-	0.036546	0.321341	0.00155345	-0.545698	2.02163e-06	-0.0113075	0.582244	2.94719e-06	0.0128609	8.1326e-06	0.00184747
chr1	TP73	chr1_3446915	3446915	CG	CGC	+	-0.0183624	0.592333	-0.00169197	0.0462132	0.603359	0.00399795	-0.0645756	0.500096	-0.00568992	0.758596	0.915538
chr1	TP73	chr1_3446935	3446935	CG	CGG	+	-0.0296698	0.0905277	-0.00495417	-0.0310543	0.424488	-0.00538994	0.00138451	0.97377	0.000435776	0.172329	0.513768
chr1	TP73	chr1_3446944	3446944	CG	CGG	+	-0.0413466	0.0831926	-0.0049097	0.0334046	0.558079	0.00351187	-0.0747513	0.232354	-0.00842157	0.192136	0.537749
chr1	TP73	chr1_3446951	3446951	CG	CGA	+	0.0319164	0.0480806	0.00505624	-0.107195	0.0124288	-0.0172556	0.139111	0.00359022	0.0223119	0.0102535	0.131928
chr1	TP73	chr1_3446966	3446966	CG	CGC	+	-0.00114954	0.952544	4.06613e-05	-0.0112836	0.798843	-0.000481284	0.0101341	0.834139	0.000521945	0.964978	0.98834
chr1	TP73	chr1_3447014	3447014	CG	CGA	+	0.0150527	0.722642	0.00127303	0.243452	0.0208522	0.028445	-0.228399	0.0431788	-0.027172	0.0597137	0.319607
chr1	TP73	chr1_3447130	3447130	CG	CGT	-	-0.0649622	0.0874747	-0.000127801	0.223234	0.0120494	0.00025692	-0.288197	0.00413045	-0.000384722	0.0136488	0.1525
chr1	TP73	chr1_3447206	3447206	CG	CGT	-	-0.0136861	0.540708	-0.00232054	0.0579231	0.239496	0.009803	-0.0716092	0.189626	-0.0121235	0.412706	0.734223
chr1	TP73	chr1_3447261	3447261	CG	CGG	-	-0.0239041	0.759427	-0.000771283	-0.206799	0.226642	-0.00730642	0.182895	0.329828	0.00653513	0.451265	0.759923
chr1	TP73	chr1_3447275	3447275	CG	CGG	-	0.0155547	0.833312	0.000193778	0.316024	0.0599313	0.000570453	-0.300469	0.101006	-0.000376674	0.159322	0.496184
chr1	TP73	chr1_3448697	3448697	CG	CGG	+	0.0385798	0.105091	0.00109259	0.150393	0.0193716	0.00109963	-0.111813	0.092602	-7.04128e-06	0.0197545	0.184636
chr1	TP73	chr1_3448733	3448733	CG	CGC	+	0.0788386	0.238727	0.000581999	0.177665	0.223263	0.00076088	-0.0988259	0.532749	-0.000178881	0.239827	0.590338
chr1	TP73	chr1_3448740	3448740	CG	CGA	+	-0.00542189	0.765373	-0.000996696	0.0195726	0.619422	0.00323126	-0.0249944	0.566041	-0.00422796	0.842768	0.947408
chr1	TP73	chr1_3448753	3448753	CG	CGG	+	-0.00207471	0.890542	-0.000364567	0.0127756	0.70715	0.00221377	-0.0148504	0.690486	-0.00257834	0.921312	0.974624
chr1	TP73	chr1_3448777	3448777	CG	CGG	+	0.0352181	0.0413601	0.00452358	-0.0699717	0.0518705	-0.00969196	0.10519	0.0113007	0.0142155	0.0245937	0.206116
chr1	TP73	chr1_3448808	3448808	CG	CGT	+	-0.0458162	0.0426388	-0.00521721	-0.080047	0.111092	-0.00721127	0.0342308	0.521306	0.00199406	0.0413402	0.267537
chr1	TP73	chr1_3448851	3448851	CG	CGG	+	0.0517138	0.587391	0.000347446	-0.160818	0.439792	-0.000505972	0.212532	0.356324	0.000853419	0.637219	0.861893
chr1	TP73	chr1_3448917	3448917	CG	CGG	+	-0.0376664	0.7709	-0.000270297	-0.103692	0.712519	-0.000771551	0.0660258	0.831346	0.000501254	0.892614	0.964788
chr1	TP73	chr1_3453494	3453494	CG	CGA	+	-0.177832	0.0834391	-0.00520741	-0.026199	0.904439	-0.000460693	-0.151633	0.52957	-0.00474672	0.213738	0.562646
chr1	TP73	chr1_3453501	3453501	CG	CGC	+	-0.0621515	0.444203	-0.0019121	-0.348816	0.0691919	-0.00438167	0.286665	0.164213	0.00246957	0.139725	0.470086
chr1	TP73	chr1_3453529	3453529	CG	CGG	+	-0.0892376	0.127535	-0.00269313	-0.340682	0.0103065	-0.00440042	0.251444	0.0724996	0.00170729	0.0146269	0.158105
chr1	TP73	chr1_3453538	3453538	CG	CGC	+	-0.0996323	0.060827	-0.00218141	0.00672868	0.949761	0.00176593	-0.106361	0.374317	-0.00394734	0.16312	0.501102
chr1	TP73	chr1_3453548	3453548	CG	CGT	+	-0.142139	0.143287	-0.00190691	0.0965366	0.637093	0.00394539	-0.238675	0.29653	-0.0058523	0.301431	0.648237
chr1	TP73	chr1_3453581	3453581	CG	CGG	+	-0.106125	0.145618	-0.00369354	-0.210168	0.162607	-0.0106949	0.104043	0.525659	0.00700135	0.137766	0.467391
chr1	TP73	chr1_3454637	3454637	CG	CGA	-	0.0181115	0.894735	0.000288639	-0.363261	0.231389	-0.00760874	0.381373	0.253797	0.00789738	0.475589	0.774877
chr1	TP73	chr1_3454682	3454682	CG	CGG	-	-0.0861737	0.530421	-0.00110002	-0.354514	0.241589	-0.00917527	0.268341	0.416994	0.00807525	0.408291	0.731414
chr1	TP73	chr1_3454699	3454699	CG	CGT	-	-0.20245	0.0551791	-0.00649452	-0.138023	0.505515	-0.0129024	-0.0644275	0.779255	0.00640789	0.12435	0.446482
chr1	TP73	chr1_3454725	3454725	CG	CGG	-	-0.0170235	0.766635	-0.00173814	-0.322198	0.0125022	-0.0235239	0.305174	0.0299153	0.0217858	0.0402679	0.264393
chr1	TP73	chr1_3456391	3456391	CG	CGG	-	-0.105379	0.00149642	-0.00432036	0.16211	0.0162565	0.0087665	-0.267488	0.000895675	-0.0130869	0.000953817	0.0355097
chr1	TP73	chr1_3456416	3456416	CG	CGC	-	-0.0869432	0.188241	-0.000508171	-0.103276	0.46347	-0.000629216	0.0163324	0.915715	0.000121045	0.318128	0.662194
chr1	TP73	chr1_3456485	3456485	CG	CGC	-	-0.00198707	0.914871	-0.000336033	0.0153576	0.7011	0.00271572	-0.0173447	0.694953	-0.00305176	0.921987	0.974825
chr1	TP73	chr1_3456494	3456494	CG	CGT	-	-0.00382426	0.872976	-0.000362148	-0.0911666	0.126842	-0.00994741	0.0873423	0.174402	0.00958526	0.292693	0.640774
chr1	TP73	chr1_3456504	3456504	CG	CGG	-	-0.0143118	0.560696	-0.00249059	-0.0298966	0.594862	-0.00461327	0.0155848	0.799294	0.00212269	0.726174	0.902223
chr1	TP73	chr1_3456510	3456510	CG	CGA	-	0.00406022	0.860386	0.000661418	-0.138589	0.0728182	-0.0160702	0.142649	0.0779882	0.0167316	0.179945	0.523246
chr1	TP73	chr1_3456526	3456526	CG	CGA	-	-0.0056015	0.812602	-0.000861715	-0.0167981	0.746371	-0.00273388	0.0111966	0.844631	0.00187216	0.92033	0.97433
chr1	TP73	chr1_3456804	3456804	CG	CGG	+	-0.0426671	0.107985	-0.00622215	0.0104181	0.850649	0.000981068	-0.0530852	0.3896	-0.00720322	0.261214	0.611932
chr1	TP73	chr1_3456825	3456825	CG	CGC	+	-0.0303161	0.145235	-0.00441171	-0.0111662	0.801098	-0.00164583	-0.01915	0.695231	-0.00276588	0.326342	0.669038
chr1	TP73	chr1_3456830	3456830	CG	CGC	+	-0.026894	0.216669	-0.00431328	-0.00693543	0.880581	-0.00109661	-0.0199586	0.695814	-0.00321667	0.451138	0.759901
chr1	TP73	chr1_3456835	3456835	CG	CGG	+	-0.0210152	0.324808	-0.00287925	-0.0100962	0.825068	-0.00173426	-0.010919	0.828511	-0.00114499	0.592668	0.83994
chr1	TP73	chr1_3456839	3456839	CG	CGG	+	-0.039093	0.029634	-0.00643087	0.0224442	0.546129	0.00369328	-0.0615372	0.142571	-0.0101242	0.0771699	0.359045
chr1	TP73	chr1_3456862	3456862	CG	CGC	+	-0.0507714	0.00149877	-0.00845266	0.00387371	0.897437	0.000560485	-0.0546452	0.111527	-0.00901315	0.00565495	0.0965836
chr1	TP73	chr1_3456870	3456870	CG	CGG	+	-0.00879038	0.757861	-0.00147521	-0.0492316	0.419934	-0.0080277	0.0404413	0.548123	0.00655249	0.68318	0.882802
chr1	TP73	chr1_3456922	3456922	CG	CGC	+	-0.0479498	0.00507058	-0.0081304	0.0216688	0.534437	0.00362213	-0.0696186	0.0792766	-0.0117525	0.0161315	0.166465
chr1	TP73	chr1_3457835	3457835	CG	CGA	-	-0.0668596	0.40866	-0.000147938	0.197825	0.260909	0.000447002	-0.264684	0.176675	-0.00059494	0.378272	0.709961
chr1	TP73	chr1_3457898	3457898	CG	CGA	-	-0.0434151	0.763508	-0.000618722	0.275526	0.384032	0.00254141	-0.318941	0.361499	-0.00316014	0.648938	0.867141
chr1	TP73	chr1_3458770	3458770	CG	CGG	+	0.0617852	0.22618	0.0058292	0.104922	0.437696	0.00781207	-0.0431369	0.763515	-0.00198287	0.348415	0.686543
chr1	TP73	chr1_3458795	3458795	CG	CGG	+	0.0300945	0.200154	0.00313779	0.00484655	0.934671	0.000385474	0.0252479	0.691713	0.00275231	0.434522	0.749016
chr1	TP73	chr1_3458903	3458903	CG	CGA	+	0.0158541	0.853215	0.000517352	0.34076	0.1726	0.0115835	-0.324906	0.218367	-0.0110661	0.363734	0.698922
chr1	TP73	chr1_3460578	3460578	CG	CGG	+	-0.155751	0.139609	-0.0099658	0.308501	0.184141	0.00790077	-0.464252	0.0747655	-0.0178666	0.1476	0.481246
chr1	TP73	chr1_3460592	3460592	CG	CGC	+	0.0133663	0.85727	0.000832636	-0.187056	0.269278	-0.00188916	0.200422	0.280355	0.00272179	0.525617	0.804638
chr1	TP73	chr1_3460594	3460594	CG	CGG	+	0.0848807	0.51584	0.000493861	0.0339286	0.904366	0.000586691	0.0509521	0.870086	-9.28298e-05	0.798845	0.931134
chr1	TP73	chr1_3460608	3460608	CG	CGC	+	0.0200083	0.798615	3.64027e-05	-0.0534373	0.75406	6.33391e-05	0.0734456	0.696478	-2.69364e-05	0.920134	0.974292
chr1	TP73	chr1_3460613	3460613	CG	CGC	+	-0.110361	0.368796	-0.00174631	0.00344466	0.98959	-0.000680509	-0.113805	0.696554	-0.0010658	0.660371	0.872495
chr1	TP73	chr1_3460637	3460637	CG	CGG	+	0.0826637	0.476102	0.00055884	-0.0991901	0.694143	-0.00165122	0.181854	0.51457	0.00221006	0.714447	0.896858
chr1	TP73	chr1_3460661	3460661	CG	CGG	+	0.0357798	0.760781	0.000617374	-0.219907	0.392082	-0.00416395	0.255687	0.367783	0.00478132	0.6567	0.870824
chr1	TP73	chr1_3463991	3463991	CG	CGT	+	0.0177428	0.155068	0.00180161	-0.00289862	0.899081	-0.000279854	0.0206414	0.430015	0.00208146	0.34341	0.682895
chr1	TP73	chr1_3464030	3464030	CG	CGG	+	0.0255921	0.0271229	0.00220156	0.0114263	0.642462	0.00103776	0.0141658	0.59942	0.0011638	0.0751498	0.354984
chr1	TP73	chr1_3464037	3464037	CG	CGT	+	0.0107036	0.412171	0.00103664	-0.0119719	0.667753	-0.00123207	0.0226755	0.464109	0.00226871	0.646907	0.866317
chr1	TP73	chr1_3464048	3464048	CG	CGG	+	0.0112719	0.254693	0.000679971	-0.00731495	0.743942	-0.00043404	0.0185869	0.450391	0.00111401	0.492474	0.784336
chr1	TP73	chr1_3464056	3464056	CG	CGG	+	0.0307454	0.00430061	0.0017353	0.0131506	0.604014	0.000631689	0.0175948	0.518066	0.00110361	0.014672	0.15829
chr1	TP73	chr1_3464091	3464091	CG	CGG	+	0.0150472	0.225929	0.00155289	0.037404	0.180926	0.00462043	-0.0223568	0.458395	-0.00306754	0.19834	0.544767
chr1	TP73	chr1_3464312	3464312	CG	CGC	+	0.0441119	0.676476	0.000350543	0.354587	0.133974	0.0149533	-0.310476	0.228938	-0.0146027	0.290625	0.638771
chr1	TP73	chr1_3464319	3464319	CG	CGT	+	0.101558	0.347023	0.000478533	0.133097	0.574403	0.00146945	-0.0315392	0.903284	-0.000990918	0.542342	0.813845
chr1	TP73	chr1_3464327	3464327	CG	CGG	+	0.105378	0.163105	0.000827092	0.0608901	0.706232	0.00011691	0.0444883	0.802341	0.000710182	0.344083	0.683357
chr1	TP73	chr1_3464333	3464333	CG	CGG	+	0.0278304	0.725922	0.00120565	0.219331	0.201492	0.0125534	-0.191501	0.310178	-0.0113478	0.409072	0.73205
chr1	TP73	chr1_3464353	3464353	CG	CGG	+	0.010026	0.785269	0.00130641	-0.0425892	0.594807	-0.00568724	0.0526152	0.5519	0.00699365	0.833539	0.944192
chr1	TP73	chr1_3464360	3464360	CG	CGC	+	0.0482548	0.585271	0.000897894	0.171253	0.375738	0.00561414	-0.122998	0.561738	-0.00471624	0.575745	0.83163
chr1	TP73	chr1_3464394	3464394	CG	CGG	+	0.185206	0.00653014	0.00752804	-0.178961	0.178193	-0.00627931	0.364167	0.019054	0.0138074	0.0119537	0.142714
chr1	TP73	chr1_3465260	3465260	CG	CGT	-	0.154245	0.0625352	0.00726009	0.0278908	0.857271	0.00397056	0.126354	0.471303	0.00328953	0.161059	0.498408
chr1	TP73	chr1_3467431	3467431	CG	CGT	+	0.0167995	0.546974	0.00211201	0.0555302	0.358907	0.0080509	-0.0387306	0.559548	-0.00593889	0.541798	0.81348
chr1	TP73	chr1_3467518	3467518	CG	CGA	+	0.041499	0.616122	0.000712364	0.186181	0.313326	0.00162588	-0.144682	0.473102	-0.000913513	0.522417	0.802638
chr1	TP73	chr1_3467569	3467569	CG	CGG	+	-0.087572	0.35347	-0.000693442	0.623243	0.00604774	0.0103885	-0.710815	0.00480996	-0.011082	0.0157703	0.164719
chr1	TP73	chr1_3467843	3467843	CG	CGC	-	0.0127099	0.447127	0.00068886	0.0226618	0.524153	0.00139217	-0.00995191	0.799546	-0.000703314	0.606194	0.846474
chr1	TP73	chr1_3467901	3467901	CG	CGT	-	0.0194267	0.0806648	0.00174245	-0.0322562	0.16157	-0.00308097	0.0516829	0.0491696	0.00482342	0.0887363	0.383034
chr1	TP73	chr1_3467961	3467961	CG	CGA	-	-0.00909893	0.587772	-0.000496453	0.0293171	0.419528	0.00161765	-0.038416	0.340158	-0.00211411	0.619876	0.853647
chr1	TP73	chr1_3467979	3467979	CG	CGT	-	0.00255442	0.778895	0.000436959	-0.0359222	0.0813647	-0.00601561	0.0384766	0.089865	0.00645256	0.203597	0.551108
chr1	TP73	chr1_3471536	3471536	CG	CGC	-	0.00842068	0.874133	0.000137709	0.163613	0.175949	0.00295626	-0.155192	0.239914	-0.00281855	0.384226	0.713891
chr1	TP73	chr1_3471580	3471580	CG	CGG	-	-0.0470039	0.302076	-0.00308612	0.0845155	0.395102	0.00567648	-0.131519	0.234088	-0.0087626	0.409894	0.732436
chr1	TP73	chr1_3471591	3471591	CG	CGG	-	-0.0569867	0.394528	-0.000817967	0.144127	0.328889	0.00414631	-0.201114	0.219468	-0.00496428	0.432638	0.747969
chr1	TP73	chr1_3472026	3472026	CG	CGG	+	0.0285991	0.0799595	0.00153542	0.0120738	0.757463	0.00105658	0.0165254	0.695583	0.000478844	0.201703	0.548964
chr1	TP73	chr1_3472036	3472036	CG	CGA	+	-0.00845839	0.561417	-0.000363196	0.0165464	0.600773	0.000678911	-0.0250048	0.474922	-0.00104211	0.733684	0.905498
chr1	TP73	chr1_3472058	3472058	CG	CGC	+	-0.0345	0.196765	-0.000928618	0.046418	0.420639	0.00141523	-0.080918	0.208557	-0.00234385	0.315572	0.660032
chr1	TP73	chr1_3472061	3472061	CG	CGT	+	-0.00683438	0.720221	-0.000521496	-0.0252503	0.589078	-0.00200809	0.0184159	0.715317	0.00148659	0.80258	0.93261
chr1	TP73	chr1_3472076	3472076	CG	CGG	+	0.0341777	0.296575	0.00102581	0.283539	0.000553916	0.00479013	-0.249361	0.00377536	-0.00376432	0.00164925	0.0490989
chr1	TP73	chr1_3472100	3472100	CG	CGG	+	0.0224366	0.165779	0.00211942	0.0186304	0.576146	0.0017613	0.00380617	0.917665	0.000358125	0.321205	0.66475
chr1	TP73	chr1_3472126	3472126	CG	CGG	+	0.0210352	0.394055	0.000526653	-0.194656	0.00769904	-0.00504347	0.215691	0.00602853	0.00557012	0.0199246	0.185285
chr1	TP73	chr1_3472142	3472142	CG	CGA	+	0.027136	0.0399977	0.00415815	0.014991	0.610197	0.00238135	0.0121449	0.703959	0.0017768	0.103759	0.411202
chr1	TP73	chr1_3473115	3473115	CG	CGC	-	-0.0265497	0.299006	-0.000828187	-0.208017	0.0028589	-0.00213036	0.181467	0.0124671	0.00130217	0.00676914	0.10627
chr1	TP73	chr1_3473137	3473137	CG	CGC	-	-0.0520227	0.119168	-0.000523689	-0.0248813	0.702931	-0.000830331	-0.0271414	0.709917	0.000306642	0.266496	0.617093
chr1	TP73	chr1_3473170	3473170	CG	CGG	-	-0.0297349	0.0387133	-0.00153637	0.0336577	0.224447	0.00174504	-0.0633925	0.0484161	-0.00328141	0.0595877	0.319322
chr1	TP73	chr1_3473187	3473187	CG	CGG	-	-0.0370227	0.165399	-0.00114606	-0.0857969	0.156447	-0.00184741	0.0487743	0.452895	0.000701345	0.143903	0.476379
chr1	TP73	chr1_3473203	3473203	CG	CGT	-	-0.00579635	0.792335	-0.000681872	0.0123418	0.774826	0.00130985	-0.0181381	0.708905	-0.00199173	0.925041	0.975713
chr1	TP73	chr1_3478285	3478285	CG	CGG	+	0.24921	0.162213	0.00974504	-0.304777	0.373733	-0.0136244	0.553987	0.159508	0.0233695	0.250609	0.601357
chr1	TP73	chr1_3478307	3478307	CG	CGG	+	0.241317	0.22417	0.0210732	0.059426	0.876859	-0.0027097	0.181891	0.673481	0.0237829	0.456388	0.763029
chr1	TP73	chr1_3479360	3479360	CG	CGA	+	-0.00552122	0.682779	-0.000467667	-0.0400572	0.302944	-0.00336987	0.034536	0.400612	0.00290221	0.519071	0.800582
chr1	TP73	chr1_3479369	3479369	CG	CGC	+	-0.178601	9.43357e-06	-0.00273707	-0.284467	0.000236783	-0.00479155	0.105866	0.143796	0.00205449	2.21363e-06	0.000812718
chr1	TP73	chr1_3479374	3479374	CG	CGT	+	0.0128632	0.773133	5.62341e-05	-0.055427	0.564546	-0.00137951	0.0682902	0.521232	0.00143574	0.809354	0.935356
chr1	TP73	chr1_3479421	3479421	CG	CGG	+	0.00748421	0.832804	0.000214026	-0.0554076	0.497645	-0.00251509	0.0628919	0.481585	0.00272911	0.772262	0.920747
chr1	TP73	chr1_3490827	3490827	CG	CGA	+	-0.0853894	0.399069	-0.00626108	0.292158	0.133539	0.0187808	-0.377547	0.0929589	-0.0250419	0.228681	0.578461
chr1	TP73	chr1_3494166	3494166	CG	CGG	+	-0.0226486	0.273463	-0.00343623	-0.0834993	0.0569685	-0.011641	0.0608507	0.200675	0.00820477	0.0949713	0.394645
chr1	TP73	chr1_3494171	3494171	CG	CGT	+	-0.0217529	0.465418	-0.00343796	-0.022875	0.736959	-0.00363784	0.00112209	0.987951	0.000199879	0.717906	0.898497
chr1	TP73	chr1_3494179	3494179	CG	CGG	+	0.0477993	0.442492	0.00462046	-0.168495	0.231997	-0.0170451	0.216294	0.16508	0.0216655	0.365048	0.699752
chr1	TP73	chr1_3494221	3494221	CG	CGG	+	0.0297323	0.423376	0.00395268	-0.0483369	0.508699	-0.00665626	0.0780692	0.345108	0.0106089	0.576732	0.832154
chr1	TP73	chr1_3494234	3494234	CG	CGT	+	-0.015657	0.608011	-0.00198192	-0.0508901	0.439977	-0.00728139	0.0352331	0.626872	0.00529947	0.645027	0.865592
chr1	TP73	chr1_3494280	3494280	CG	CGC	+	-0.0374851	0.383582	-0.00518958	-0.322124	0.0032408	-0.0216742	0.284639	0.0135929	0.0164846	0.00883802	0.122523
chr1	TP73	chr1_3494762	3494762	CG	CGA	+	0.0585579	0.355099	0.00289676	-0.315224	0.0141528	-0.0290846	0.373782	0.0109793	0.0319814	0.0342356	0.242823
chr1	TP73	chr1_3494782	3494782	CG	CGT	+	0.056431	0.572099	0.000313564	-0.0720091	0.721806	-0.00283773	0.12844	0.570819	0.00315129	0.794712	0.929782
chr1	TP73	chr1_3494787	3494787	CG	CGG	+	0.028076	0.872649	0.00047261	-0.0886452	0.816714	-0.00174674	0.116721	0.781953	0.00221935	0.960213	0.986953
chr1	TP73	chr1_3494828	3494828	CG	CGG	-	-0.0306701	0.176803	-0.00186609	-0.0230803	0.604676	-0.00146962	-0.00758976	0.878755	-0.000396469	0.343855	0.683204
chr1	TP73	chr1_3494830	3494830	CG	CGC	-	0.012851	0.508125	0.00140449	-0.118012	0.0145737	-0.0124315	0.130863	0.0133819	0.013836	0.0396347	0.262053
chr1	TP73	chr1_3494848	3494848	CG	CGC	-	0.0215918	0.360362	0.00175002	-0.00672644	0.89453	-0.000600496	0.0283183	0.614026	0.00235051	0.64549	0.865683
chr1	TP73	chr1_3494851	3494851	CG	CGC	-	0.00591816	0.859797	9.77711e-05	-0.0376225	0.611364	-0.00109963	0.0435406	0.593238	0.0011974	0.862418	0.954244
chr1	TP73	chr1_3494882	3494882	CG	CGT	-	-0.00075345	0.969598	-3.92682e-05	-0.0587619	0.182329	-0.00549327	0.0580085	0.23042	0.00545401	0.400714	0.726282
chr1	TP73	chr1_3494893	3494893	CG	CGG	+	-0.0542698	0.479094	-0.011675	-0.315233	0.0941983	-0.0297797	0.260963	0.194995	0.0181047	0.184557	0.529016
chr1	TP73	chr1_3494894	3494894	CG	CGA	-	-0.00396515	0.793962	-0.000652816	-0.0338353	0.318991	-0.00535629	0.0298702	0.421629	0.00470347	0.579127	0.833388
chr1	TP73	chr1_3494949	3494949	CG	CGT	-	0.00405236	0.76454	0.00052706	0.0289451	0.346007	0.00413998	-0.0248927	0.457916	-0.00361292	0.603782	0.845268
chr1	TP73	chr1_3497974	3497974	CG	CGG	-	0.0116409	0.509067	0.00136714	0.0838536	0.0288026	0.00988853	-0.0722128	0.0833705	-0.00852139	0.0738443	0.352378
chr1	TP73	chr1_3497978	3497978	CG	CGT	-	-0.00550696	0.714402	-0.000723632	0.0477047	0.133191	0.00737168	-0.0532116	0.133099	-0.00809531	0.298007	0.64512
chr1	TP73	chr1_3497980	3497980	CG	CGC	-	-0.0159636	0.556048	-0.00182387	0.0612658	0.296621	0.00614332	-0.0772295	0.236245	-0.00796719	0.484705	0.780064
chr1	TP73	chr1_3498014	3498014	CG	CGG	-	-0.00421263	0.78601	-0.000676747	-0.0125553	0.708854	-0.00188822	0.00834268	0.821941	0.00121147	0.896094	0.965656
chr1	TP73	chr1_3498066	3498066	CG	CGG	-	0.0192151	0.360586	0.00237606	0.00355897	0.934461	0.000779434	0.0156562	0.745203	0.00159662	0.647068	0.866343
chr1	TP73	chr1_3498078	3498078	CG	CGG	-	0.0140339	0.523559	0.00219059	-0.00157239	0.973601	-0.000250565	0.0156063	0.766198	0.00244116	0.810993	0.936116
chr1	TP73	chr1_3498102	3498102	CG	CGG	-	-0.00366745	0.879025	-0.000597555	-0.0472866	0.376744	-0.00637878	0.0436191	0.45753	0.00578122	0.660833	0.872663
chr1	TP73	chr1_3508546	3508546	CG	CGG	+	0.00943182	0.585656	0.000991031	0.0465532	0.214635	0.00536436	-0.0371214	0.366525	-0.00437333	0.394001	0.721301
chr1	TP73	chr1_3508553	3508553	CG	CGG	+	0.0203799	0.350429	0.00134797	0.0760082	0.108608	0.00559995	-0.0556283	0.27972	-0.00425198	0.180576	0.524134
chr1	TP73	chr1_3508560	3508560	CG	CGG	+	0.00389259	0.8497	0.000250572	0.112323	0.0194523	0.00987395	-0.10843	0.0377182	-0.00962338	0.0597471	0.319699
chr1	TP73	chr1_3508571	3508571	CG	CGA	+	-0.0123739	0.553584	-0.000876037	0.0674655	0.136444	0.00430438	-0.0798394	0.113426	-0.00518042	0.274432	0.624478
chr1	TP73	chr1_3508724	3508724	CG	CGG	+	0.0498197	0.255662	0.00312087	0.0234245	0.797453	0.00320883	0.0263952	0.794128	-8.79596e-05	0.497503	0.787563
chr1	TP73	chr1_3508745	3508745	CG	CGG	+	0.115296	0.00748622	0.00398273	0.0225655	0.764218	0.0023907	0.092731	0.281962	0.00159203	0.023527	0.201766
chr1	TP73	chr1_3508769	3508769	CG	CGG	+	-0.11414	0.0399122	-0.00233887	0.0571591	0.579837	0.00353191	-0.171299	0.150095	-0.00587078	0.0977193	0.399759
chr1	TP73	chr1_3508772	3508772	CG	CGT	+	-0.0347452	0.512455	-0.001649	-0.0493487	0.661328	-0.00267444	0.0146035	0.906546	0.00102543	0.727655	0.902875
chr1	TP73	chr1_3508884	3508884	CG	CGC	+	-0.0379334	0.39386	-0.000598576	-0.147313	0.126904	-0.00258053	0.10938	0.297839	0.00198195	0.217481	0.566565
chr1	TP73	chr1_3508915	3508915	CG	CGT	+	-0.0072668	0.629366	-0.000740338	0.0177419	0.612868	0.00177192	-0.0250087	0.514101	-0.00251226	0.78177	0.924739
chr1	TP73	chr1_3508920	3508920	CG	CGG	+	-0.0352307	0.13773	-0.00131815	-0.0130089	0.787541	2.21995e-05	-0.0222218	0.678863	-0.00134035	0.310227	0.655751
chr1	TP73	chr1_3508950	3508950	CG	CGC	+	0.0240919	0.142638	0.000831176	0.0671521	0.0764569	0.00266346	-0.0430602	0.285694	-0.00183228	0.0762173	0.35722
chr1	TP73	chr1_3509019	3509019	CG	CGT	+	0.0277118	0.243659	0.00169755	0.0313121	0.533896	0.00169178	-0.00360027	0.948139	5.76595e-06	0.412173	0.733855
chr1	TP73	chr1_3509274	3509274	CG	CGC	+	0.115052	0.339791	0.00258052	0.0158807	0.948672	0.00193445	0.0991711	0.718346	0.000646072	0.622553	0.854833
chr1	TP73	chr1_3509320	3509320	CG	CGG	+	0.0865032	0.101893	0.00455087	-0.102797	0.407608	-0.000432928	0.1893	0.167246	0.00498379	0.193508	0.539202
chr1	TP73	chr1_3509350	3509350	CG	CGG	+	-0.0678739	0.185504	-0.00951308	-0.444245	0.000978671	-0.0133838	0.376372	0.0068869	0.00387073	0.00219076	0.0576834
chr1	TP73	chr1_3509399	3509399	CG	CGC	+	0.096567	0.0780928	0.00631836	-0.0265963	0.827756	-0.0021378	0.123163	0.36091	0.00845616	0.202313	0.549528
chr1	TP73	chr1_3509408	3509408	CG	CGA	+	0.152166	0.134853	0.00868145	-0.0356602	0.861914	0.000913547	0.187826	0.414315	0.0077679	0.310266	0.655776
chr1	TP73	chr1_3512697	3512697	CG	CGG	+	0.0966964	0.0678719	0.00183989	-0.185735	0.09092	-0.00264261	0.282431	0.0249293	0.0044825	0.0525469	0.300744
chr1	TP73	chr1_3512719	3512719	CG	CGG	+	0.00897408	0.623778	0.00049569	0.0955738	0.0454038	0.00638006	-0.0865997	0.0883061	-0.00588437	0.110533	0.423211
chr1	TP73	chr1_3512777	3512777	CG	CGG	+	-0.0397636	0.314461	-0.000528799	-0.0510798	0.570142	0.000115075	0.0113162	0.907961	-0.000643874	0.506271	0.792972
chr1	TP73	chr1_3512784	3512784	CG	CGG	+	0.00865074	0.854865	0.000119065	-0.0222679	0.822051	-0.000348987	0.0309187	0.77867	0.000468052	0.957873	0.986285
chr1	TP73	chr1_3512831	3512831	CG	CGG	+	0.00986314	0.799889	0.000390877	0.0591891	0.489976	0.000922596	-0.0493259	0.600453	-0.000531718	0.75702	0.915029
chr1	TP73	chr1_3515920	3515920	CG	CGG	+	-0.0237086	0.0758095	-0.00354676	-0.0106239	0.715109	-0.0016624	-0.0130848	0.681444	-0.00188436	0.187492	0.532369
chr1	TP73	chr1_3515950	3515950	CG	CGC	+	-0.0180319	0.0770129	-0.00265434	0.00123827	0.955143	0.000176434	-0.0192701	0.428531	-0.00283077	0.202157	0.549418
chr1	TP73	chr1_3515951	3515951	CG	CGA	-	-0.0275653	0.0701225	-0.00391185	-0.0595078	0.0703627	-0.00898872	0.0319426	0.362492	0.00507686	0.0442408	0.27669
chr1	TP73	chr1_3515956	3515956	CG	CGG	+	-0.00964618	0.325521	-0.00157537	0.00182981	0.934474	0.000294066	-0.011476	0.638011	-0.00186944	0.609472	0.848071
chr1	TP73	chr1_3515957	3515957	CG	CGA	-	-0.0113977	0.411205	-0.00170125	-0.064783	0.0396831	-0.010022	0.0533853	0.115509	0.00832079	0.0860435	0.377546
chr1	TP73	chr1_3516052	3516052	CG	CGA	-	-0.0178633	0.251058	-0.00288585	-0.0199774	0.541632	-0.0034131	0.00211411	0.953232	0.000527253	0.423974	0.741739
chr1	TP73	chr1_3516471	3516471	CG	CGA	+	0.179622	0.112745	0.0131725	-0.514622	0.0713513	-0.0344174	0.694244	0.0278514	0.0475899	0.0667348	0.336956
chr1	TP73	chr1_3516508	3516508	CG	CGG	+	-0.00606591	0.931698	-0.000647118	-0.42052	0.0275172	-0.0163884	0.414454	0.0417599	0.0157413	0.0784923	0.36196
chr1	TP73	chr1_3516530	3516530	CG	CGT	+	-0.137337	0.132164	-0.0187349	-0.439369	0.0505892	-0.0219467	0.302032	0.200523	0.00321171	0.0518143	0.298538
chr1	TP73	chr1_3516559	3516559	CG	CGA	+	0.223751	0.128991	0.00613852	0.233417	0.513079	0.00779275	-0.00966533	0.979862	-0.00165423	0.251129	0.602012
chr1	TP73	chr1_3516570	3516570	CG	CGA	+	0.153476	0.206124	0.0164931	-0.287463	0.345596	-0.0139648	0.440938	0.184794	0.0304579	0.299512	0.646492
chr1	TP73	chr1_3517834	3517834	CG	CGA	+	-0.0343647	0.118131	-0.00215317	0.0125625	0.786055	0.000938238	-0.0469272	0.362955	-0.00309141	0.276678	0.626554
chr1	TP73	chr1_3517845	3517845	CG	CGG	+	-0.00614891	0.797938	-0.000304058	0.000247148	0.996668	-8.04516e-05	-0.00639605	0.92039	-0.000223607	0.967448	0.989174
chr1	TP73	chr1_3517875	3517875	CG	CGC	+	0.016127	0.268133	0.000649368	-0.0176267	0.578675	-0.000663584	0.0337537	0.337843	0.00131295	0.461823	0.766189
chr1	TP73	chr1_3517903	3517903	CG	CGC	+	-0.0194096	0.664362	-0.000231211	-0.0311657	0.742521	-0.000822392	0.0117561	0.91081	0.00059118	0.858891	0.953124
chr1	TP73	chr1_3517927	3517927	CG	CGC	+	-0.0282999	0.162047	-0.000758452	0.0643705	0.152388	0.00175163	-0.0926704	0.0658747	-0.00251008	0.143877	0.476365
chr1	TP73	chr1_3517935	3517935	CG	CGC	+	-0.0266786	0.167847	-0.0010274	0.0268555	0.514469	0.00107903	-0.0535342	0.244859	-0.00210643	0.310717	0.656182
chr1	TP73	chr1_3518517	3518517	CG	CGG	+	0.252926	0.00212265	0.00539198	0.120238	0.503968	0.00224185	0.132688	0.492474	0.00315013	0.00706613	0.108709
chr1	TP73	chr1_3518534	3518534	CG	CGG	+	-0.136149	0.215041	-0.00213245	-0.668884	0.0269888	-0.0369403	0.532735	0.0887093	0.0348079	0.0413765	0.267687
chr1	TP73	chr1_3525088	3525088	CG	CGG	-	-0.0549251	0.0575134	-0.00326534	-0.122557	0.0457316	-0.00801754	0.0676318	0.300108	0.0047522	0.0282789	0.220878
chr1	TP73	chr1_3525093	3525093	CG	CGG	-	-0.0645133	0.269363	-0.00121792	0.0250664	0.848043	0.000524827	-0.0895797	0.533514	-0.00174275	0.528226	0.806405
chr1	TP73	chr1_3525196	3525196	CG	CGG	-	0.0527022	0.358697	0.00168602	-0.127546	0.288975	-0.00482419	0.180249	0.181566	0.00651021	0.374097	0.706907
chr1	TP73	chr1_3525198	3525198	CG	CGC	-	-0.108916	0.333409	-0.00161279	-0.0812894	0.736945	-0.00061738	-0.0276269	0.917453	-0.000995415	0.584241	0.835845
chr1	TP73	chr1_3526553	3526553	CG	CGA	+	0.0298918	0.269457	0.00239329	0.112372	0.067551	0.00993904	-0.0824803	0.211134	-0.00754574	0.105049	0.413299
chr1	TP73	chr1_3526595	3526595	CG	CGG	+	0.000154381	0.994746	-6.31416e-05	0.0376684	0.469668	0.00637163	-0.0375141	0.512266	-0.00643477	0.764009	0.917793
chr1	TP73	chr1_3526634	3526634	CG	CGC	+	0.0800416	0.0762668	0.00402359	0.067456	0.467374	0.0058198	0.0125856	0.901798	-0.00179621	0.157362	0.493795
chr1	TP73	chr1_3526637	3526637	CG	CGT	+	-0.0317072	0.273202	-0.00365827	0.010225	0.866789	0.00100797	-0.0419321	0.535993	-0.00466624	0.532134	0.808653
chr1	TP73	chr1_3526662	3526662	CG	CGT	+	0.0118351	0.760884	0.00113878	0.118968	0.195004	0.0119994	-0.107133	0.281683	-0.0108606	0.39959	0.725334
chr1	TP73	chr1_3526673	3526673	CG	CGG	+	0.0121582	0.609938	0.00104866	0.044768	0.380946	0.00450941	-0.0326098	0.56198	-0.00346075	0.592723	0.839953
chr1	TP73	chr1_3527127	3527127	CG	CGG	-	0.0626664	0.0252433	0.00990066	-0.129369	0.0491776	-0.0212122	0.192035	0.00985626	0.0311128	0.0174332	0.173298
chr1	TP73	chr1_3527134	3527134	CG	CGT	-	0.0404341	0.154941	0.00566618	-0.16573	0.0116667	-0.0228413	0.206164	0.0053441	0.0285075	0.0184762	0.178379
chr1	TP73	chr1_3527139	3527139	CG	CGG	-	0.114484	0.000554295	0.0130726	-0.0784749	0.127177	-0.010323	0.192958	0.00297398	0.0233956	0.00099493	0.0364257
chr1	TP73	chr1_3527174	3527174	CG	CGA	-	0.0626487	0.154458	0.00870499	-0.207252	0.041901	-0.0255585	0.2699	0.018024	0.0342635	0.052686	0.301061
chr1	TP73	chr1_3530910	3530910	CG	CGG	-	-0.0367981	0.122448	-0.00398768	-0.108171	0.0698096	-0.0150087	0.0713729	0.254866	0.011021	0.062339	0.326604
chr1	TP73	chr1_3530914	3530914	CG	CGC	-	0.000927792	0.972956	0.000128851	-0.113077	0.0599268	-0.0124409	0.114004	0.085193	0.0125698	0.163929	0.502323
chr1	TP73	chr1_3530964	3530964	CG	CGC	-	-0.0506326	0.0961807	-0.00311827	-0.040213	0.528265	-0.0031248	-0.0104196	0.881689	6.53819e-06	0.201436	0.548602
chr1	TP73	chr1_3531042	3531042	CG	CGT	-	0.0380937	0.389602	0.0026958	-0.093056	0.334829	-0.00831807	0.13115	0.221528	0.0110139	0.433958	0.748631
chr1	TP73	chr1_3532714	3532714	CG	CGG	-	-0.0239039	0.385197	-0.0013232	-0.0624708	0.335122	-0.00282854	0.0385669	0.581508	0.00150534	0.423837	0.741632
chr1	TP73	chr1_3532716	3532716	CG	CGC	-	-0.0340722	0.0888012	-0.00176779	-0.00258344	0.948314	-0.000233017	-0.0314887	0.480652	-0.00153477	0.22345	0.572813
chr1	TP73	chr1_3532724	3532724	CG	CGC	-	-0.0617582	0.0550818	-0.00153451	-0.0545037	0.46955	-0.000640683	-0.00725454	0.928622	-0.000893828	0.121239	0.441479
chr1	TP73	chr1_3532732	3532732	CG	CGT	-	-0.00361298	0.799758	-0.000629145	-0.000423999	0.989061	-8.28576e-05	-0.00318898	0.925531	-0.000546287	0.967368	0.989149
chr1	TP73	chr1_3532814	3532814	CG	CGG	-	0.0494977	0.19738	0.000976472	-0.165884	0.0561678	-0.00285288	0.215382	0.0269473	0.00382935	0.0771336	0.358924
chr1	TP73	chr1_3532818	3532818	CG	CGT	-	-0.0917853	0.15369	-0.0056669	0.0793551	0.56107	0.00379939	-0.17114	0.261933	-0.00946629	0.302322	0.648766
chr1	TP73	chr1_3533354	3533354	CG	CGC	-	-0.01756	0.230676	-0.000667788	-0.0323925	0.356184	-0.00131356	0.0148325	0.694013	0.000645772	0.314293	0.659017
chr1	TP73	chr1_3533359	3533359	CG	CGC	-	0.011802	0.200767	0.000566924	0.0652356	0.00737619	0.00268293	-0.0534336	0.0349545	-0.00211601	0.0130329	0.1491
chr1	TP73	chr1_3533369	3533369	CG	CGT	-	-0.033622	0.0272579	-0.00159035	-0.00584348	0.85005	-0.000310076	-0.0277785	0.419207	-0.00128028	0.0805633	0.366147
chr1	TP73	chr1_3533378	3533378	CG	CGG	-	0.00953047	0.563934	0.000361683	0.0491369	0.197156	0.0015248	-0.0396064	0.337584	-0.00116312	0.360047	0.696231
chr1	TP73	chr1_3533392	3533392	CG	CGG	-	-0.011459	0.578982	-0.000346067	-0.033742	0.454284	-0.00122405	0.022283	0.652489	0.000877979	0.641878	0.864116
chr1	TP73	chr1_3534546	3534546	CG	CGG	+	-0.0650746	0.412585	-0.00178104	-0.23796	0.16824	-0.00854855	0.172885	0.358444	0.00676751	0.275788	0.625733
chr1	TP73	chr1_3534575	3534575	CG	CGG	+	0.0890406	0.418086	0.00146528	-0.134624	0.565943	-0.00136772	0.223665	0.391169	0.002833	0.607309	0.84719
chr1	TP73	chr1_3535267	3535267	CG	CGC	+	-0.0100418	0.488789	-0.00152661	-0.117604	0.00149745	-0.0156894	0.107562	0.00604732	0.0141628	0.00480833	0.0881921
chr1	TP73	chr1_3535273	3535273	CG	CGA	+	0.00272656	0.829498	0.000413496	-0.0186351	0.496474	-0.00288874	0.0213617	0.480749	0.00330223	0.771159	0.920348
chr1	TP73	chr1_3535299	3535299	CG	CGT	+	-0.0356074	0.0780986	-0.00608666	-0.0210308	0.618261	-0.00361974	-0.0145766	0.753689	-0.00246691	0.181607	0.525439
chr1	TP73	chr1_3535318	3535318	CG	CGC	+	-0.0266247	0.233671	-0.00255001	-0.0121326	0.790389	-0.000982524	-0.0144921	0.775262	-0.00156749	0.464682	0.768332
chr1	TP73	chr1_3535902	3535902	CG	CGG	+	0.020475	0.627557	0.000325472	0.352353	0.0073901	0.00559447	-0.331878	0.0154087	-0.005269	0.0204177	0.187632
chr1	TP73	chr1_3540769	3540769	CG	CGC	-	-0.00276919	0.970359	1.49413e-05	0.266678	0.0861064	0.00135103	-0.269447	0.119028	-0.00133609	0.223184	0.57251
chr1	TP73	chr1_3546384	3546384	CG	CGG	-	-0.125085	0.308564	-0.0012979	-0.177566	0.495603	-0.00151423	0.0524809	0.854686	0.00021633	0.467228	0.769924
chr1	TP73	chr1_3546425	3546425	CG	CGT	-	-0.174196	0.030802	-0.00090597	-0.0025362	0.987638	0.00014625	-0.171659	0.347895	-0.00105222	0.0910959	0.387435
chr1	TP73	chr1_3546443	3546443	CG	CGC	-	-0.017901	0.792079	-0.000254561	-0.154138	0.305966	-0.000712538	0.136237	0.409143	0.000457977	0.56319	0.824934
chr1	TP73	chr1_3546454	3546454	CG	CGA	-	-0.0400204	0.680545	-0.00170797	0.186716	0.386767	0.00229071	-0.226737	0.340693	-0.00399868	0.627264	0.857076
chr1	TP73	chr1_3546468	3546468	CG	CGC	-	-0.0380101	0.717425	-0.000374906	0.343083	0.144048	0.00141761	-0.381093	0.14141	-0.00179252	0.315625	0.660057
chr1	TP73	chr1_3546474	3546474	CG	CGA	-	-0.0482081	0.638745	-1.85439e-06	0.452832	0.0535743	0.0134534	-0.50104	0.0529081	-0.0134553	0.135194	0.463619
chr1	TP73	chr1_3546486	3546486	CG	CGT	-	-0.0811827	0.234693	-0.00132702	-0.0279976	0.847557	0.00192953	-0.053185	0.740862	-0.00325656	0.475106	0.774544
chr1	TP73	chr1_3546735	3546735	CG	CGG	-	-0.010875	0.584074	-0.00143695	0.0396077	0.354051	0.00532653	-0.0504827	0.287632	-0.00676348	0.556747	0.821717
chr1	TP73	chr1_3546773	3546773	CG	CGC	-	0.0267647	0.447403	0.00173936	-0.329486	0.000458982	-0.0063483	0.356251	0.000525376	0.00808767	0.001577	0.0477701
chr1	TP73	chr1_3546796	3546796	CG	CGG	-	-0.000826447	0.960821	-6.15759e-05	-0.0119731	0.776626	-0.00105305	0.0111466	0.806517	0.000991477	0.957278	0.986121
chr1	TP73	chr1_3546825	3546825	CG	CGT	-	0.005602	0.711544	0.000693812	0.0727302	0.0242215	0.00998999	-0.0671282	0.0582297	-0.00929618	0.0723709	0.349223
chr1	TP73	chr1_3548894	3548894	CG	CGA	+	0.00861722	0.747149	0.000298254	-0.00898364	0.885011	-0.000265178	0.0176009	0.795151	0.000563432	0.938917	0.980117
chr1	TP73	chr1_3548926	3548926	CG	CGC	+	-0.0347934	0.641428	-0.00049816	-0.19318	0.247301	-0.00294691	0.158387	0.384943	0.00244875	0.451307	0.759967
chr1	TP73	chr1_3548943	3548943	CG	CGG	+	-0.0417475	0.212941	-0.00130439	0.0433255	0.549168	0.00151947	-0.085073	0.290607	-0.00282386	0.382681	0.712735
chr1	TP73	chr1_3548952	3548952	CG	CGC	+	-0.0181633	0.764122	-0.000145284	-0.0564493	0.66599	-0.000708456	0.038286	0.790632	0.000563172	0.867563	0.956027
chr1	TP73	chr1_3548956	3548956	CG	CGC	+	-0.0158537	0.21636	-0.00140588	-0.0312951	0.202855	-0.00190433	0.0154413	0.571489	0.000498445	0.215052	0.56413
chr1	TP73	chr1_3548958	3548958	CG	CGG	+	0.032074	0.291493	0.000845695	-0.0350515	0.649507	-0.000488459	0.0671256	0.421089	0.00133415	0.522386	0.802623
chr1	TP73	chr1_3548984	3548984	CG	CGG	+	-0.00116987	0.951301	-5.85031e-05	0.15689	0.00182161	0.0107282	-0.15806	0.00347256	-0.0107867	0.00664562	0.105364
chr1	TP73	chr1_3548991	3548991	CG	CGC	+	-0.00956826	0.820601	-0.000277903	0.0760899	0.43687	0.00269069	-0.0856582	0.423288	-0.0029686	0.714555	0.896898
chr1	TP73	chr1_3548993	3548993	CG	CGA	+	0.0367151	0.637655	0.000305957	0.0620125	0.714206	0.000378876	-0.0252975	0.892086	-7.29191e-05	0.832769	0.943983
chr1	TP73	chr1_3549029	3549029	CG	CGG	+	0.0540054	0.340686	0.00161077	-0.103548	0.377169	-0.00243385	0.157553	0.231473	0.00404462	0.428162	0.74484
chr1	TP73	chr1_3549236	3549236	CG	CGA	-	0.0248765	0.0155227	0.00154762	-0.00901325	0.664963	-0.000607865	0.0338898	0.149838	0.00215549	0.0465601	0.283494
chr1	TP73	chr1_3549297	3549297	CG	CGG	-	-0.0252231	0.0321988	-0.000760323	0.00438373	0.851574	0.000181153	-0.0296068	0.262119	-0.000941475	0.0929297	0.390903
chr1	TP73	chr1_3549349	3549349	CG	CGT	-	-0.00827879	0.486449	-0.000315508	0.0129447	0.613506	0.000505887	-0.0212235	0.455176	-0.000821395	0.687408	0.884701
chr1	TP73	chr1_3549370	3549370	CG	CGC	-	0.0242653	0.0436132	0.000663722	-0.0164772	0.463697	-0.000415982	0.0407425	0.116806	0.0010797	0.0959947	0.396413
chr1	TP73	chr1_3550198	3550198	CG	CGG	-	-0.0293471	0.0998331	-0.00126689	0.0964559	0.016065	0.00398828	-0.125803	0.0057018	-0.00525517	0.018534	0.178618
chr1	TP73	chr1_3550207	3550207	CG	CGT	-	-0.0142189	0.347315	-0.000335159	0.134941	0.000480586	0.00359008	-0.14916	0.00047502	-0.00392524	0.0015452	0.0471351
chr1	TP73	chr1_3550215	3550215	CG	CGT	-	-0.0112583	0.727983	-0.000469582	-0.0308655	0.672985	-0.000995011	0.0196072	0.80643	0.00052543	0.856646	0.952122
chr1	TP73	chr1_3550222	3550222	CG	CGG	-	0.0140192	0.804769	0.000168964	0.0125224	0.91905	0.000168943	0.00149678	0.991212	2.07978e-08	0.963847	0.987961
chr1	TP73	chr1_3550230	3550230	CG	CGG	-	-0.000465742	0.988191	5.00811e-05	0.0137184	0.833264	0.000713145	-0.0141842	0.844941	-0.000663064	0.977539	0.992639
chr1	TP73	chr1_3550261	3550261	CG	CGA	-	-0.0329033	0.0172514	-0.00220145	-0.0702094	0.0182194	-0.00287975	0.0373061	0.228285	0.0006783	0.00610634	0.100838
chr1	TP73	chr1_3550326	3550326	CG	CGT	-	-0.0378663	0.0630893	-0.00241038	-0.00666225	0.874849	-0.000459776	-0.0312041	0.505935	-0.00195061	0.167726	0.507772
chr1	TP73	chr1_3551601	3551601	CG	CGG	-	-0.00692879	0.677475	-0.000241954	-0.0283621	0.476626	-0.000767715	0.0214333	0.619391	0.000525761	0.702112	0.891414
chr1	TP73	chr1_3551621	3551621	CG	CGT	-	0.0290395	0.0793043	0.000974599	-0.0335158	0.326654	-0.00114795	0.0625553	0.106243	0.00212255	0.135614	0.464184
chr1	TP73	chr1_3551635	3551635	CG	CGC	-	0.0210028	0.36241	0.000497005	-0.0413402	0.380528	-0.00104611	0.062343	0.239839	0.00154311	0.446963	0.757093
chr1	TP73	chr1_3551676	3551676	CG	CGG	-	-0.0270285	0.0153868	-0.00111862	0.0414959	0.0845309	0.00125175	-0.0685244	0.0131116	-0.00237037	0.0164942	0.168371
chr1	TP73	chr1_3551681	3551681	CG	CGG	-	0.0156139	0.495324	0.000282957	-0.190781	0.000760089	-0.000654083	0.206395	0.000948604	0.00093704	0.00267816	0.0643551
chr1	TP73	chr1_3551688	3551688	CG	CGC	-	0.00909029	0.751636	0.000197874	0.125996	0.052104	0.0022068	-0.116906	0.0981009	-0.00200892	0.138399	0.468278
chr1	TP73	chr1_3551692	3551692	CG	CGA	-	0.0324714	0.0240464	0.00113851	0.0424424	0.151424	0.0014433	-0.00997099	0.754009	-0.000304792	0.0322807	0.236079
chr1	TP73	chr1_3551921	3551921	CG	CGC	+	-0.0260731	0.65592	-0.000990207	0.034817	0.765381	0.001254	-0.06089	0.642079	-0.00224421	0.861937	0.954138
chr1	TP73	chr1_3551923	3551923	CG	CGG	+	-0.0214951	0.835178	-9.29389e-05	0.0511646	0.819818	0.000115354	-0.0726598	0.769433	-0.000208293	0.952596	0.984826
chr1	TP73	chr1_3551976	3551976	CG	CGC	+	0.0465027	0.540984	0.000153643	-0.263475	0.109223	-0.00255848	0.309977	0.0909946	0.00271212	0.228178	0.577925
chr1	TP73	chr1_3551978	3551978	CG	CGT	+	-0.067983	0.221397	-0.000541768	-0.00294259	0.980066	0.000490815	-0.0650404	0.618126	-0.00103258	0.463445	0.767479
chr1	TP73	chr1_3551984	3551984	CG	CGT	+	-0.0843043	0.192241	-0.00160266	-0.410206	0.00461954	-0.00883932	0.325902	0.0336991	0.00723667	0.00950485	0.126655
chr1	TP73	chr1_3552025	3552025	CG	CGG	+	-0.0544404	0.486343	-0.00141875	0.0858147	0.61265	0.00107944	-0.140255	0.455032	-0.00249819	0.687145	0.884592
chr1	TP73	chr1_3553361	3553361	CG	CGT	-	0.0171347	0.104824	0.000551227	-0.0106671	0.617327	-0.000378512	0.0278018	0.248299	0.000929739	0.230425	0.580381
chr1	TP73	chr1_3553363	3553363	CG	CGC	-	-0.0502827	0.00958129	-0.00193727	-0.0116598	0.745691	-0.000702693	-0.0386229	0.341354	-0.00123458	0.0299682	0.227272
chr1	TP73	chr1_3553396	3553396	CG	CGG	-	-0.0126917	0.485656	-0.000373184	-0.0489683	0.198144	-0.00137169	0.0362766	0.386262	0.000998502	0.34207	0.681788
chr1	TP73	chr1_3553417	3553417	CG	CGA	-	0.0184352	0.375445	0.000556307	-0.000430143	0.991672	-2.2233e-05	0.0188653	0.68347	0.00057854	0.664706	0.874576
chr1	TP73	chr1_3553422	3553422	CG	CGC	-	0.0439109	0.016122	0.00119446	-0.0202411	0.621207	-0.000445304	0.064152	0.15841	0.00163977	0.0493652	0.29203
chr1	TP73	chr1_3553792	3553792	CG	CGA	+	0.000525219	0.98055	7.05653e-06	-0.221222	0.000951417	-0.00315964	0.221747	0.00167344	0.00316669	0.00332903	0.0723432
chr1	TP73	chr1_3553850	3553850	CG	CGG	+	-0.0113693	0.61252	-0.000255857	0.0736898	0.137404	0.00180394	-0.0850591	0.121774	-0.0020598	0.287756	0.636254
chr1	TP73	chr1_3553870	3553870	CG	CGC	+	0.00895654	0.858272	0.000200654	0.0402817	0.712738	0.0010415	-0.0313252	0.794937	-0.000840851	0.917311	0.973301
chr1	TP73	chr1_3553909	3553909	CG	CGG	+	0.0191084	0.586412	0.000663101	-0.0355619	0.614256	-0.00154277	0.0546703	0.490165	0.00220587	0.754463	0.913882
chr1	TP73	chr1_3555795	3555795	CG	CGG	-	-0.016107	0.618903	-0.000301518	-0.290768	0.000307119	-0.000191854	0.274661	0.00139485	-0.000109664	0.00122501	0.0410488
chr1	TP73	chr1_3555872	3555872	CG	CGT	+	-0.00403883	0.940319	-0.000159128	-0.0135897	0.898571	-0.000923286	0.00955085	0.936425	0.000764159	0.988978	0.996482
chr1	TP73	chr1_3555873	3555873	CG	CGG	-	-0.0646511	0.0624704	-0.00204917	0.0805766	0.240838	0.00232537	-0.145228	0.0656822	-0.00437454	0.0924275	0.389997
chr1	TP73	chr1_3555885	3555885	CG	CGT	+	-0.0409412	0.548049	-0.000461376	0.0986388	0.496642	0.00228511	-0.13958	0.386972	-0.00274648	0.659164	0.871974
chr1	TP73	chr1_3555886	3555886	CG	CGC	-	-0.126073	0.0195082	-0.0024931	-0.0251053	0.812644	-0.000810656	-0.100967	0.394091	-0.00168244	0.0588946	0.317715
chr1	TP73	chr1_3555893	3555893	CG	CGC	+	0.0189465	0.441583	-0.000355483	-0.233962	0.000646934	-0.0038303	0.252908	0.000684144	0.00347481	0.00213018	0.0567861
chr1	TP73	chr1_3555894	3555894	CG	CGA	-	0.0308481	0.290981	0.000866778	-0.049281	0.451307	-0.00131826	0.0801291	0.268215	0.00218504	0.432647	0.747969
chr1	TP73	chr1_3555932	3555932	CG	CGC	+	-0.0160462	0.59753	-0.000244446	0.0507639	0.445217	0.000787331	-0.0668101	0.363809	-0.00103178	0.646758	0.866268
chr1	TP73	chr1_3555933	3555933	CG	CGC	-	0.00347264	0.947714	6.79607e-05	-0.0143603	0.90276	0.000155604	0.0178329	0.890216	-8.76429e-05	0.990222	0.996844
chr1	TP73	chr1_3556649	3556649	CG	CGC	-	0.0180945	0.852469	-9.3536e-05	0.209763	0.327522	0.00197302	-0.191669	0.415405	-0.00206655	0.600311	0.843363
chr1	TP73	chr1_3556690	3556690	CG	CGT	-	-0.00823429	0.870934	-0.000446968	-0.11551	0.312413	-0.00154623	0.107276	0.391245	0.00109927	0.582735	0.835002
chr1	TP73	chr1_3556706	3556706	CG	CGT	-	0.0689341	0.105251	0.00162719	-0.374829	0.000445952	-0.00146633	0.443763	0.000221965	0.00309352	0.000904682	0.0344391
chr1	TP73	chr1_3556716	3556716	CG	CGT	-	0.019849	0.163348	0.00059244	-0.100193	0.00270088	-0.00313464	0.120042	0.00143952	0.00372708	0.00542	0.0942529
chr1	TP73	chr1_3556745	3556745	CG	CGG	-	-0.000762041	0.994729	1.16771e-06	-0.287259	0.260466	-0.00107197	0.286497	0.307406	0.00107314	0.521763	0.802304
chr1	TP73	chr1_3556759	3556759	CG	CGG	-	0.0702523	0.590668	0.000302823	0.0617354	0.827316	0.000356678	0.00851691	0.978219	-5.38551e-05	0.840843	0.946821
chr1	TP73	chr1_3556778	3556778	CG	CGA	-	-0.0451546	0.372673	-0.000129024	-0.0669493	0.534337	0.00144996	0.0217946	0.854197	-0.00157898	0.548521	0.817095
chr1	TP73	chr1_3562348	3562348	CG	CGG	+	0.00544911	0.834214	0.000373554	-0.5143	1.18405e-07	-0.00658793	0.519749	3.40681e-07	0.00696149	5.32516e-07	0.000302825
chr1	TP73	chr1_3562368	3562368	CG	CGC	+	-0.0213108	0.749686	-0.00192994	0.270736	0.08642	0.0064475	-0.292047	0.0908905	-0.00837744	0.210406	0.558981
chr1	TP73	chr1_3562370	3562370	CG	CGC	+	-0.0309253	0.651621	-0.000622543	-0.0733948	0.63969	-0.00354229	0.0424695	0.80391	0.00291975	0.80339	0.932998
chr1	TP73	chr1_3562384	3562384	CG	CGG	+	0.0503535	0.315333	0.00186209	-0.424814	0.00173296	-0.00734856	0.475167	0.00138274	0.00921065	0.00478337	0.0879451
chr1	TP73	chr1_3562398	3562398	CG	CGG	+	-0.0214689	0.853191	-0.000118546	0.0584989	0.830364	0.000343152	-0.0799677	0.788016	-0.000461698	0.96018	0.986947
chr1	TP73	chr1_3562429	3562429	CG	CGA	+	-0.0345664	0.521889	-0.0024019	0.0116669	0.92102	-0.000407579	-0.0462333	0.72174	-0.00199433	0.806292	0.93405
chr1	TP73	chr1_3562433	3562433	CG	CGC	+	-0.0120408	0.910121	-1.62607e-05	-0.0260236	0.917051	-0.000159213	0.0139828	0.95903	0.000142952	0.987773	0.995973
chr1	TP73	chr1_3562438	3562438	CG	CGA	+	0.122976	0.0970069	0.00211572	-0.28198	0.108018	-0.00487442	0.404956	0.0385653	0.00699015	0.0803819	0.365818
chr1	TP73	chr1_3563759	3563759	CG	CGG	-	0.0011153	0.972029	-0.000418424	-0.134454	0.0979133	-0.00356975	0.135569	0.121112	0.00315133	0.239909	0.590418
chr1	TP73	chr1_3563794	3563794	CG	CGT	-	0.0174753	0.456342	0.000742506	-0.0443026	0.369502	-0.00257492	0.0617779	0.262706	0.00331743	0.504096	0.791664
chr1	TP73	chr1_3563837	3563837	CG	CGT	-	0.080118	1.83349e-05	0.00310721	0.0629006	0.0275284	0.00366829	0.0172173	0.570982	-0.000561084	2.965e-05	0.00416779
chr1	TP73	chr1_3563874	3563874	CG	CGT	-	0.00725769	0.561184	0.000770478	-0.0324978	0.336404	-0.00346408	0.0397555	0.273188	0.00423455	0.532549	0.808881
chr1	TP73	chr1_3567638	3567638	CG	CGT	+	-0.0166286	0.750219	-3.81036e-05	-0.0925019	0.41691	-0.000233387	0.0758733	0.544738	0.000195284	0.677149	0.88001
chr1	TP73	chr1_3567646	3567646	CG	CGG	+	0.0608582	0.165502	9.55437e-05	0.0380006	0.689369	3.49363e-06	0.0228576	0.826563	9.20501e-05	0.345301	0.684174
chr1	TP73	chr1_3567650	3567650	CG	CGC	+	0.0179552	0.83862	2.37341e-05	-0.252791	0.197865	-0.000801947	0.270746	0.210506	0.000825681	0.41902	0.738165
chr1	TP73	chr1_3567673	3567673	CG	CGC	+	-0.0278603	0.632545	-4.09775e-05	0.116274	0.421421	8.29449e-05	-0.144134	0.35794	-0.000123922	0.643492	0.864977
chr1	TP73	chr1_3567675	3567675	CG	CGG	+	-0.132801	0.0763191	-0.00120015	0.00446875	0.978086	1.96355e-05	-0.13727	0.444672	-0.00121979	0.201007	0.547953
chr1	TP73	chr1_3567679	3567679	CG	CGC	+	-0.00987742	0.897684	-6.75205e-05	-0.213787	0.223224	-0.0014392	0.203909	0.287434	0.00137168	0.461046	0.765724
chr1	TP73	chr1_3567693	3567693	CG	CGG	+	0.0934705	0.222648	0.000195231	0.152239	0.382448	0.00272222	-0.0587685	0.755503	-0.00252699	0.321462	0.665027
chr1	TP73	chr1_3567697	3567697	CG	CGA	+	-0.017242	0.855912	-0.000426837	0.0399311	0.847315	0.00103525	-0.0571732	0.802553	-0.00146209	0.964896	0.98834
chr1	TP73	chr1_3567713	3567713	CG	CGC	+	0.0440346	0.636442	0.0011847	-0.14604	0.47421	-0.0033881	0.190075	0.399444	0.00457279	0.688844	0.885233
chr1	TP73	chr1_3567715	3567715	CG	CGC	+	-0.00138866	0.988199	-0.00010107	-0.163502	0.420898	-0.00547801	0.162113	0.469699	0.00537694	0.717274	0.898181
chr1	TP73	chr1_3567717	3567717	CG	CGC	+	-0.0518604	0.456644	-0.00335406	0.0484049	0.749653	0.00321978	-0.100265	0.549894	-0.00657383	0.716345	0.89778
chr1	TP73	chr1_3567719	3567719	CG	CGT	+	-0.0495071	0.644093	-0.000921746	-0.0156522	0.944649	-0.0021026	-0.0338549	0.892309	0.00118085	0.893491	0.964923
chr1	TP73	chr1_3567729	3567729	CG	CGG	+	0.177448	0.180066	0.00179726	-0.126888	0.652068	-0.00188125	0.304336	0.331863	0.00367852	0.362607	0.697961
chr1	TP73	chr1_3567732	3567732	CG	CGG	+	-0.133205	0.323266	-0.000477258	0.0175726	0.951553	7.41332e-05	-0.150777	0.637511	-0.000551392	0.604901	0.845838
chr1	TP73	chr1_3567738	3567738	CG	CGG	+	0.0442069	0.579721	0.000585826	-0.372957	0.0386888	-0.00840354	0.417164	0.036847	0.00898936	0.0991321	0.402577
chr1	TP73	chr1_3570290	3570290	CG	CGC	+	0.000125058	0.995269	-3.59845e-06	-0.0264097	0.566369	-0.00382878	0.0265347	0.601178	0.00382519	0.844577	0.947904
chr1	TP73	chr1_3570292	3570292	CG	CGT	+	-0.0110015	0.536361	-0.00184112	-0.0875313	0.0305465	-0.0135185	0.0765298	0.0801545	0.0116774	0.0778205	0.360588
chr1	TP73	chr1_3570315	3570315	CG	CGC	+	0.00608861	0.638011	0.000710509	-0.0641125	0.0352609	-0.00891744	0.0702011	0.0359109	0.00962795	0.094086	0.3929
chr1	TP73	chr1_3570343	3570343	CG	CGG	+	0.00214648	0.858815	0.00032175	-0.0158054	0.528615	-0.002463	0.0179519	0.520364	0.00278475	0.803673	0.933039
chr1	TP73	chr1_3570382	3570382	CG	CGG	+	-0.02679	0.0726521	-0.00253925	-0.190762	1.20857e-05	-0.0128757	0.163972	0.000186503	0.0103365	2.75934e-05	0.00399306
chr1	TP73	chr1_3570421	3570421	CG	CGT	+	-0.0343998	0.0429333	-0.00165777	-0.150281	0.00117805	-0.00553538	0.115881	0.0133986	0.00387762	0.00116245	0.0397183
chr1	TP73	chr1_3571507	3571507	CG	CGA	+	0.0115137	0.177835	0.00105078	-0.0169945	0.363277	-0.00139923	0.0285082	0.171548	0.00245001	0.270709	0.621121
chr1	TP73	chr1_3571519	3571519	CG	CGC	+	0.00274003	0.786382	0.000144593	-0.0269596	0.223909	-0.00147526	0.0296996	0.22536	0.00161985	0.452894	0.760924
chr1	TP73	chr1_3571539	3571539	CG	CGG	+	0.0131005	0.168682	0.00107752	-0.0231744	0.258143	-0.00183406	0.036275	0.114738	0.00291158	0.210443	0.559003
chr1	TP73	chr1_3571543	3571543	CG	CGA	+	0.0150797	0.0542326	0.00117439	-0.0261077	0.183946	-0.00203168	0.0411874	0.0574166	0.00320607	0.0764795	0.357802
chr1	TP73	chr1_3571564	3571564	CG	CGG	+	0.00458103	0.634535	0.000275559	0.0157369	0.453837	0.00100944	-0.0111559	0.62879	-0.000733883	0.668575	0.87634
chr1	TP73	chr1_3571567	3571567	CG	CGG	+	0.000409973	0.972184	2.16669e-05	-0.0171143	0.496913	-0.00102472	0.0175243	0.529435	0.00104638	0.789049	0.92754
chr1	TP73	chr1_3571587	3571587	CG	CGA	+	-0.00544237	0.635564	-0.000299632	-0.0226012	0.370222	-0.00111012	0.0171588	0.534873	0.000810487	0.591341	0.839382
chr1	TP73	chr1_3571607	3571607	CG	CGC	+	-0.0265513	0.0075904	-0.000809129	0.0411997	0.0407835	0.00132015	-0.067751	0.00421722	-0.00212928	0.00578181	0.0977386
chr1	TP73	chr1_3571609	3571609	CG	CGT	+	0.00327668	0.793634	8.3088e-05	0.0256307	0.347841	0.000562307	-0.022354	0.456555	-0.000479219	0.614595	0.850875
chr1	TP73	chr1_3571615	3571615	CG	CGG	+	0.0169246	0.0693805	0.000986019	-0.0266505	0.222944	-0.00169326	0.0435751	0.0731015	0.00267928	0.101574	0.407428
chr1	TP73	chr1_3582079	3582079	CG	CGA	+	0.0290442	0.465139	0.00282414	-0.113819	0.18923	-0.00720442	0.142863	0.138757	0.0100286	0.323037	0.666235
chr1	TP73	chr1_3582091	3582091	CG	CGG	+	0.0332316	0.683462	0.00195586	-0.224644	0.22753	0.000339904	0.257875	0.207567	0.00161596	0.438153	0.751176
chr1	TP73	chr1_3582126	3582126	CG	CGG	+	-0.0539737	0.317689	-0.00177959	-0.196831	0.118674	-0.00103264	0.142858	0.291365	-0.00074695	0.178849	0.521709
chr1	TP73	chr1_3582165	3582165	CG	CGT	+	-0.0802063	0.501682	-0.00274624	0.0430161	0.867457	0.00435543	-0.123222	0.66547	-0.00710166	0.782497	0.925042
chr1	TP73	chr1_3583267	3583267	CG	CGT	+	0.0500092	0.0681668	0.00712299	-0.106015	0.056487	-0.0132511	0.156024	0.0151532	0.0203741	0.0371359	0.253166
chr1	TP73	chr1_3583288	3583288	CG	CGG	+	0.0293588	0.289861	0.00308141	-0.088425	0.0695038	-0.0126319	0.117784	0.0401109	0.0157133	0.114186	0.429631
chr1	TP73	chr1_3583308	3583308	CG	CGG	+	-0.0699335	0.244329	-0.00651769	-0.126286	0.317886	-0.0102937	0.0563526	0.684166	0.00377602	0.308696	0.654298
chr1	TP73	chr1_3583333	3583333	CG	CGC	+	-0.101958	0.113013	-0.00873813	-0.366568	0.00774727	-0.0267968	0.26461	0.0697627	0.0180586	0.0112202	0.137973
chr1	TP73	chr1_3583335	3583335	CG	CGA	+	0.0977087	0.067799	0.00947361	-0.244133	0.0356819	-0.0235106	0.341842	0.0100455	0.0329842	0.0268024	0.215324
chr1	TP73	chr1_3583350	3583350	CG	CGG	+	-0.0122152	0.848457	-0.000540095	-0.393334	0.00466305	-0.0229504	0.381119	0.0125672	0.0224103	0.0172774	0.172471
chr1	TP73	chr1_3583354	3583354	CG	CGT	+	0.111525	0.171172	0.00231073	-0.0683736	0.689739	-0.00667827	0.179899	0.346707	0.00898899	0.355368	0.692142
chr1	TP73	chr1_3583368	3583368	CG	CGG	+	-0.160615	0.0463574	-0.00392667	0.159031	0.342219	0.00572488	-0.319646	0.0922886	-0.00965155	0.090439	0.38614
chr1	TP73	chr1_3585587	3585587	CG	CGC	+	0.0260171	0.819405	0.00111143	-0.127321	0.61747	-0.00409385	0.153339	0.584131	0.00520528	0.857338	0.952459
chr1	TP73	chr1_3585593	3585593	CG	CGC	+	0.0478428	0.618385	0.00100135	-0.155451	0.481327	-0.00213485	0.203294	0.401023	0.0031362	0.686943	0.884514
chr1	TP73	chr1_3585603	3585603	CG	CGC	+	0.039536	0.708615	0.00195233	-0.050968	0.826567	-0.0057561	0.090504	0.723995	0.00770843	0.90887	0.970019
chr1	TP73	chr1_3585637	3585637	CG	CGC	+	0.0545663	0.674923	0.00150236	-0.243497	0.392954	-0.00936305	0.298064	0.344232	0.0108654	0.631461	0.859091
chr1	TP73	chr1_3585649	3585649	CG	CGC	+	0.0275509	0.842579	0.00117669	-0.138913	0.648658	-0.00440238	0.166464	0.620273	0.00557907	0.881453	0.960998
chr1	TP73	chr1_3585653	3585653	CG	CGC	+	0.00372108	0.983254	8.76678e-05	0.0948392	0.80831	0.0029291	-0.0911181	0.832226	-0.00284143	0.969902	0.990004
chr1	TP73	chr1_3585677	3585677	CG	CGA	+	0.017915	0.871171	0.00102937	-0.364734	0.136008	-0.00746841	0.382649	0.155887	0.00849778	0.316419	0.660737
chr1	TP73	chr1_3585711	3585711	CG	CGG	+	0.0555424	0.671079	0.00475414	-0.167747	0.544631	-0.00381558	0.22329	0.468059	0.00856972	0.756982	0.915029
chr1	TP73	chr1_3588492	3588492	CG	CGG	+	0.0138483	0.747712	0.00236491	0.0990884	0.383416	0.00179239	-0.08524	0.482857	0.000572525	0.633331	0.860066
chr1	TP73	chr1_3588520	3588520	CG	CGC	+	-0.0224313	0.542365	-0.00284146	-0.340185	0.000426678	-0.0226693	0.317754	0.00183889	0.0198278	0.00153626	0.0469523
chr1	TP73	chr1_3588553	3588553	CG	CGG	+	-0.0985605	0.374897	-0.00423697	-0.131816	0.5759	0.00236471	0.0332556	0.898099	-0.00660168	0.570849	0.828776
chr1	TP73	chr1_3588568	3588568	CG	CGC	+	-0.159813	0.100233	-0.00625498	0.0661147	0.742968	0.00135817	-0.225928	0.316644	-0.00761314	0.238117	0.588458
chr1	TP73	chr1_3588610	3588610	CG	CGT	+	-0.10318	0.210391	-0.0106912	-0.597804	0.00229484	-0.0348379	0.494625	0.0163602	0.0241467	0.00521265	0.0920522
chr1	TP73	chr1_3588623	3588623	CG	CGC	+	-0.112695	0.0315254	-0.0124263	-0.359223	0.00154384	0.00111061	0.246529	0.0351887	-0.0135369	0.00146136	0.0456346
chr1	TP73	chr1_3589831	3589831	CG	CGG	+	0.0285588	0.837162	0.000419516	-0.0438928	0.884444	0.00105536	0.0724516	0.827886	-0.000635844	0.968159	0.989427
chr1	TP73	chr1_3589862	3589862	CG	CGT	+	-0.0425361	0.698947	-0.00102079	0.100967	0.674127	0.00171321	-0.143503	0.588302	-0.002734	0.847091	0.948894
chr1	TP73	chr1_3589879	3589879	CG	CGC	+	-0.164875	0.107997	-0.0168843	0.135718	0.50068	0.0022919	-0.300593	0.189906	-0.0191762	0.213869	0.562709
chr1	TP73	chr1_3589904	3589904	CG	CGG	+	-0.00129282	0.990168	-0.00184826	-0.206233	0.373252	-0.00925249	0.20494	0.421162	0.00740423	0.665195	0.874819
chr1	TP73	chr1_3590367	3590367	CG	CGG	-	0.0251707	0.51147	0.00069739	-0.153654	0.108409	-0.00345229	0.178824	0.0863964	0.00414968	0.220354	0.569333
chr1	TP73	chr1_3590440	3590440	CG	CGC	-	0.028012	0.435653	0.00148975	-0.0858257	0.270264	-0.00441251	0.113838	0.189046	0.00590226	0.401514	0.726728
chr1	TP73	chr1_3590451	3590451	CG	CGT	-	-0.059075	0.106101	-0.00386376	-0.0296087	0.711629	-0.00172073	-0.0294663	0.736827	-0.00214303	0.246389	0.597224
chr1	TP73	chr1_3590474	3590474	CG	CGG	-	0.0464411	0.138314	0.00381272	0.0811103	0.237775	0.00606978	-0.0346692	0.640738	-0.00225706	0.169345	0.510029
chr1	TP73	chr1_3592188	3592188	CG	CGT	-	-0.175173	0.302055	-0.015415	0.592457	0.101172	0.0441624	-0.76763	0.0597145	-0.0595774	0.157957	0.494421
chr1	TP73	chr1_3592239	3592239	CG	CGC	-	-0.0166887	0.897595	-0.000122069	0.425812	0.129806	0.0334834	-0.4425	0.154668	-0.0336055	0.306229	0.652237
chr1	TP73	chr1_3593859	3593859	CG	CGG	-	-0.00431677	0.857925	-0.000607166	-0.0742292	0.154753	-0.00862298	0.0699124	0.223566	0.00801581	0.349807	0.687581
chr1	TP73	chr1_3593870	3593870	CG	CGA	-	-0.00485425	0.864041	-0.00118896	-0.0334342	0.569569	-0.00493916	0.0285799	0.66183	0.00375021	0.835502	0.944874
chr1	TP73	chr1_3593924	3593924	CG	CGT	-	0.00867427	0.713471	0.000743392	-0.00186858	0.970779	-0.000573165	0.0105428	0.851562	0.00131656	0.932452	0.978102
chr1	TP73	chr1_3593994	3593994	CG	CGA	-	-0.0922138	0.0690658	-0.00869884	-0.163711	0.122655	-0.0129548	0.0714967	0.531542	0.00425596	0.0650098	0.333244
chr1	TP73	chr1_3595669	3595669	CG	CGG	+	-0.0041179	0.822301	-0.000509509	-0.0130153	0.75128	-0.00128617	0.00889739	0.843372	0.00077666	0.924824	0.975619
chr1	TP73	chr1_3595697	3595697	CG	CGG	+	0.00179147	0.903585	0.000257381	-0.0381645	0.242592	-0.00530416	0.039956	0.266767	0.00556154	0.49293	0.78467
chr1	TP73	chr1_3595710	3595710	CG	CGC	+	0.00790642	0.609072	0.000950105	0.00951885	0.772887	0.00125593	-0.00161244	0.964712	-0.000305824	0.837548	0.945581
chr1	TP73	chr1_3595712	3595712	CG	CGC	+	0.0195334	0.373204	0.00260224	-0.0110279	0.815688	-0.00134996	0.0305613	0.55953	0.0039522	0.648723	0.867056
chr1	TP73	chr1_3595728	3595728	CG	CGC	+	0.00465531	0.810313	0.000593435	-0.0101863	0.809008	-0.00137143	0.0148416	0.749689	0.00196487	0.942525	0.981504
chr1	TP73	chr1_3598056	3598056	CG	CGG	+	-0.0790902	0.183407	-0.000298732	0.0659439	0.631479	0.000960037	-0.145034	0.336932	-0.00125877	0.368562	0.702539
chr1	TP73	chr1_3598057	3598057	CG	CGC	-	0.135634	0.0361913	0.000436878	-0.102704	0.427945	-0.00156696	0.238338	0.106665	0.00200384	0.0811587	0.367251
chr1	TP73	chr1_3598060	3598060	CG	CGG	+	0.0924558	0.116316	0.00061347	0.0714167	0.56651	0.00388858	0.0210391	0.877748	-0.00327511	0.242099	0.592927
chr1	TP73	chr1_3598061	3598061	CG	CGT	-	0.0293862	0.746103	8.52226e-05	0.112767	0.568676	0.000380273	-0.0833807	0.701708	-0.00029505	0.801848	0.932325
chr1	TP73	chr1_3598064	3598064	CG	CGC	+	-0.114569	0.103587	-0.000379034	0.096889	0.501021	4.85229e-05	-0.211458	0.193133	-0.000427557	0.209235	0.557815
chr1	TP73	chr1_3598065	3598065	CG	CGC	-	-0.0430179	0.506784	-0.00134996	0.135002	0.310989	0.00179853	-0.17802	0.233897	-0.00314849	0.477175	0.775633
chr1	TP73	chr1_3598110	3598110	CG	CGT	+	0.0527723	0.6411	0.000216993	0.212596	0.391119	0.00123265	-0.159824	0.556747	-0.00101565	0.614343	0.850785
chr1	TP73	chr1_3598111	3598111	CG	CGC	-	0.0797911	0.267388	0.00188154	0.235159	0.133452	0.00176859	-0.155368	0.360243	0.000112944	0.178849	0.521709
chr1	TP73	chr1_3598131	3598131	CG	CGG	+	-0.0129991	0.555871	-0.00108719	0.0209818	0.706646	0.000794086	-0.0339808	0.572417	-0.00188128	0.785	0.92595
chr1	TP73	chr1_3598911	3598911	CG	CGA	-	0.129971	0.437925	0.00252144	0.363888	0.32029	0.00355816	-0.233917	0.558932	-0.00103672	0.447392	0.757266
chr1	TP73	chr1_3598918	3598918	CG	CGG	-	-0.00866348	0.952436	-0.000147345	0.256869	0.420136	0.00386641	-0.265532	0.449439	-0.00401375	0.715059	0.897158
chr1	TP73	chr1_3598921	3598921	CG	CGC	-	-0.0831477	0.523715	-0.00102546	-0.202663	0.475324	-0.000806911	0.119515	0.70129	-0.000218547	0.626645	0.856902
chr1	TP73	chr1_3598971	3598971	CG	CGT	-	-0.000817983	0.995545	-1.41764e-05	-0.338811	0.294826	-0.00405605	0.337993	0.342095	0.00404187	0.569035	0.827885
chr1	TP73	chr1_3602794	3602794	CG	CGC	-	0.0451433	0.196608	0.000484697	-0.0780456	0.295563	-0.00139957	0.123189	0.141119	0.00188426	0.255376	0.606471
chr1	TP73	chr1_3602803	3602803	CG	CGG	-	0.0552883	0.0721995	0.000952895	-0.0973541	0.161626	-0.0018322	0.152642	0.0504549	0.00278509	0.0840675	0.373293
chr1	TP73	chr1_3602816	3602816	CG	CGT	-	-0.0155403	0.213454	-0.000807066	0.0463036	0.0894435	0.00178228	-0.0618439	0.0437454	-0.00258935	0.115982	0.432732
chr1	TP73	chr1_3602828	3602828	CG	CGG	-	-0.0151857	0.137307	-0.000587666	0.0473472	0.0434376	0.00146399	-0.0625329	0.0175537	-0.00205165	0.0502813	0.294494
chr1	TP73	chr1_3602835	3602835	CG	CGT	-	-0.0231083	0.102561	-0.0012926	0.0277502	0.379086	0.00186253	-0.0508584	0.147872	-0.00315512	0.18438	0.528872
chr1	TP73	chr1_3602855	3602855	CG	CGG	-	0.0168503	0.33684	0.000909078	0.0385191	0.309722	0.00238279	-0.0216689	0.601047	-0.00147371	0.374453	0.707197
chr1	TP73	chr1_3602904	3602904	CG	CGG	-	-0.00376387	0.753233	-0.000186674	-0.0886986	0.00260716	-0.00406668	0.0849347	0.00726881	0.00388001	0.0092587	0.125099
chr1	TP73	chr1_3602917	3602917	CG	CGC	-	-0.00886228	0.753133	-0.000244458	-0.0748285	0.272092	-0.00130376	0.0659662	0.370289	0.00105931	0.506871	0.793346
chr1	TP73	chr1_3604793	3604793	CG	CGT	+	-0.133011	0.0903863	-0.00458063	-0.321822	0.0703388	-0.00464001	0.188811	0.31157	5.9381e-05	0.0548464	0.306631
chr1	TP73	chr1_3604882	3604882	CG	CGG	+	0.0224743	0.731577	0.000710537	0.146298	0.271983	0.0153284	-0.123824	0.402514	-0.0146178	0.510422	0.795421
chr1	TP73	chr1_3605234	3605234	CG	CGT	+	0.00494202	0.753916	0.000713899	0.210803	1.36619e-05	0.0232585	-0.205861	5.12924e-05	-0.0225446	5.76476e-05	0.00633651
chr1	TP73	chr1_3605302	3605302	CG	CGT	+	0.180108	0.000453288	0.0161145	-0.318637	0.00388224	-0.0251679	0.498745	0.000179328	0.0412825	0.000200231	0.014097
chr1	TP73	chr1_3605839	3605839	CG	CGT	-	-0.0645029	0.700209	-0.00672254	-0.458597	0.223827	-0.0416365	0.394094	0.33751	0.034914	0.432231	0.747639
chr1	TP73	chr1_3606384	3606384	CG	CGC	+	0.0459744	0.449118	0.000990242	-0.277266	0.0441906	-0.00353956	0.32324	0.0347113	0.00452981	0.0995431	0.403321
chr1	TP73	chr1_3606445	3606445	CG	CGG	+	0.0131991	0.623997	0.000843045	-0.211231	0.00273218	-0.010835	0.22443	0.00336932	0.011678	0.00911199	0.124198
chr1	TP73	chr1_3606481	3606481	CG	CGG	+	-0.0264495	0.452634	-0.00189218	0.0412939	0.588699	0.00352957	-0.0677434	0.423435	-0.00542175	0.648531	0.86697
chr1	TP73	chr1_3606507	3606507	CG	CGG	+	0.00527947	0.834232	0.000763495	-0.360658	2.09938e-06	-0.0177807	0.365937	6.50938e-06	0.0185442	9.9622e-06	0.00210836
chr1	TP73	chr1_3613222	3613222	CG	CGG	+	0.00146827	0.981495	-0.00074196	0.361266	0.0603712	0.0215685	-0.359797	0.0760156	-0.0223105	0.153715	0.488683
chr1	TP73	chr1_3613334	3613334	CG	CGG	+	0.0202005	0.868056	0.000394654	-0.543744	0.111564	-0.0146502	0.563944	0.121572	0.0150448	0.261548	0.61221
chr1	TP73	chr1_3616144	3616144	CG	CGT	+	-0.00739604	0.492771	-0.00112287	-0.00310339	0.885749	-0.000475724	-0.00429265	0.859021	-0.000647151	0.775544	0.922003
chr1	TP73	chr1_3616153	3616153	CG	CGG	+	-0.0248925	0.112014	-0.00238061	-0.0171757	0.602502	-0.00160349	-0.00771686	0.83149	-0.000777116	0.241101	0.591891
chr1	TP73	chr1_3616216	3616216	CG	CGT	+	0.0126184	0.326498	0.00162447	0.0064267	0.817453	0.00087111	0.00619166	0.839961	0.000753356	0.593664	0.840275
chr1	TP73	chr1_3616229	3616229	CG	CGG	+	0.0148458	0.311226	0.00187127	0.0167955	0.568535	0.00239542	-0.00194976	0.952546	-0.000524154	0.503368	0.791197
chr1	TP73	chr1_3623242	3623242	CG	CGA	-	0.173642	0.143644	0.00647197	-0.310419	0.26703	-0.00997889	0.484061	0.118043	0.0164509	0.196033	0.541997
chr1	TP73	chr1_3624702	3624702	CG	CGT	-	-0.0284046	0.445266	-0.00329779	-0.00826259	0.927657	-0.000420137	-0.020142	0.837879	-0.00287765	0.740813	0.908393
chr1	TP73	chr1_3624730	3624730	CG	CGG	-	-0.0414876	0.579878	-0.0025802	-0.448982	0.0105962	-0.0142495	0.407494	0.0310712	0.0116693	0.0313818	0.23276
chr1	TP73	chr1_3624781	3624781	CG	CGC	-	0.0197873	0.779009	0.000935233	0.239088	0.129092	0.0011488	-0.219301	0.202885	-0.000213562	0.295216	0.642935
chr1	TP73	chr1_3624786	3624786	CG	CGT	-	-0.0242119	0.766535	-0.00170805	-0.4471	0.0198204	-0.0117803	0.422888	0.0417174	0.0100722	0.0593328	0.318631
chr1	TP73	chr1_3624794	3624794	CG	CGC	-	0.15461	0.174483	0.00167176	-0.270965	0.26934	-0.0016643	0.425575	0.121886	0.00333607	0.221585	0.570592
chr1	TP73	chr1_3626785	3626785	CG	CGC	-	0.113037	0.0445575	0.00840984	-0.356398	0.0446392	-0.0348438	0.469435	0.0156138	0.0432536	0.0296432	0.226124
chr1	TP73	chr1_3626808	3626808	CG	CGA	-	-0.0226258	0.563668	-0.00222323	0.247847	0.0341361	0.0323203	-0.270473	0.0307108	-0.0345436	0.0847261	0.374663
chr1	TP73	chr1_3626832	3626832	CG	CGG	-	0.034572	0.383526	0.00287222	0.00283437	0.982696	0.00859041	0.0317376	0.816475	-0.0057182	0.686416	0.884224
chr1	TP73	chr1_3627058	3627058	CG	CGC	-	-0.0758743	0.562048	-0.000580009	-0.0737532	0.833237	-0.000365502	-0.00212108	0.995476	-0.000214506	0.822175	0.940215
chr1	TP73	chr1_3627062	3627062	CG	CGG	-	-0.0698302	0.503774	-0.000866549	0.478592	0.0998346	0.0110664	-0.548423	0.0796768	-0.011933	0.204268	0.551959
chr1	TP73	chr1_3627097	3627097	CG	CGT	-	-0.0846454	0.280072	-0.00046558	0.0398456	0.851343	0.000962746	-0.124491	0.584228	-0.00142833	0.551424	0.818847
chr1	TP73	chr1_3627178	3627178	CG	CGG	-	0.000954291	0.980239	0.000130709	0.317225	0.00465575	0.0211556	-0.316271	0.00774908	-0.0210248	0.0150773	0.160569
chr1	TP73	chr1_3627994	3627994	CG	CGG	+	-0.0327718	0.120984	-0.00418033	-0.0449254	0.317732	-0.00548884	0.0121536	0.803986	0.00130851	0.184047	0.528586
chr1	TP73	chr1_3628039	3628039	CG	CGA	+	-0.0550145	0.254521	-0.00462296	-0.0644369	0.572187	-0.00533071	0.00942238	0.9391	0.000707755	0.438709	0.751518
chr1	TP73	chr1_3628042	3628042	CG	CGC	+	0.0115956	0.901182	-0.0001754	-0.0402268	0.840946	0.00195654	0.0518224	0.815149	-0.00213194	0.971932	0.990671
chr1	TP73	chr1_3628044	3628044	CG	CGA	+	-0.150518	0.0706873	-0.00174572	0.0313398	0.860605	0.00051407	-0.181858	0.358453	-0.00225979	0.186063	0.530609
chr1	TP73	chr1_3628054	3628054	CG	CGG	+	0.109158	0.221965	0.00181115	-0.183258	0.34013	-0.000716338	0.292415	0.173519	0.00252749	0.303708	0.650132
chr1	TP73	chr1_3628080	3628080	CG	CGT	+	-0.0811807	0.380261	-0.00189623	0.0388609	0.844382	0.000335908	-0.120042	0.584267	-0.00223214	0.66105	0.872769
chr1	TP73	chr1_3628864	3628864	CG	CGC	-	-0.133029	0.0832262	-0.00132363	0.174976	0.273048	0.00646587	-0.308005	0.0887907	-0.0077895	0.127104	0.450946
chr1	TP73	chr1_3628885	3628885	CG	CGT	-	0.000405541	0.987897	4.72792e-06	-0.0460223	0.390544	-0.00614344	0.0464279	0.439336	0.00614817	0.688166	0.885062
chr1	TP73	chr1_3628921	3628921	CG	CGC	-	-0.132496	0.00112387	-0.018696	0.0250495	0.708088	0.00266877	-0.157545	0.0482705	-0.0213648	0.00381561	0.0780148
chr1	TP73	chr1_3628926	3628926	CG	CGA	-	-0.0156281	0.455163	-0.002671	-0.0246266	0.557425	-0.00417429	0.00899849	0.847459	0.00150329	0.632903	0.859826
chr1	TP73	chr1_3628940	3628940	CG	CGG	-	-0.0786589	0.000580825	-0.0123616	-0.0119742	0.739817	-0.00175743	-0.0666847	0.115408	-0.0106042	0.00204747	0.0553299
chr1	TP73	chr1_3628945	3628945	CG	CGG	-	0.00181351	0.9462	0.000266634	-0.0268372	0.642947	-0.00390032	0.0286508	0.654297	0.00416696	0.893683	0.965008
chr1	TP73	chr1_3629791	3629791	CG	CGT	-	0.0358039	0.264236	0.00607952	-0.00847537	0.917852	-0.00147973	0.0442792	0.616768	0.00755925	0.532788	0.808943
chr1	TP73	chr1_3629812	3629812	CG	CGG	-	-0.00103264	0.981771	0.000221808	-0.153069	0.165822	-0.0216027	0.152036	0.203434	0.0218245	0.367402	0.701693
chr1	TP73	chr1_3629821	3629821	CG	CGC	-	-0.00538817	0.934062	-0.000870176	-0.108199	0.514457	-0.017019	0.102811	0.56469	0.0161488	0.796108	0.930263
chr1	TP73	chr1_3629834	3629834	CG	CGC	-	0.0267696	0.814952	0.00167978	-0.0265708	0.926588	-0.0021116	0.0533404	0.863776	0.00379138	0.968895	0.989631
chr1	TP73	chr1_3629863	3629863	CG	CGG	-	-0.0242276	0.496987	-0.00334423	-0.0732501	0.430166	-0.0105354	0.0490225	0.620807	0.00719115	0.568033	0.827434
chr1	TP73	chr1_3630308	3630308	CG	CGG	+	0.0405229	0.541946	0.00428566	-0.506174	0.00393928	-0.0341298	0.546697	0.00427049	0.0384155	0.0121957	0.144118
chr1	TP73	chr1_3630369	3630369	CG	CGT	+	0.314505	0.000316035	0.00726792	-0.332257	0.0680705	-0.0166033	0.646762	0.00288658	0.0238712	0.000663781	0.0287704
chr1	TP73	chr1_3630378	3630378	CG	CGA	+	0.337815	0.000662091	0.0177836	-0.739594	0.00138353	-0.0377483	1.07741	9.53451e-05	0.055532	0.000157988	0.0120508
chr1	TP73	chr1_3630406	3630406	CG	CGA	+	-0.0304242	0.779939	-0.000665114	-0.289745	0.273033	-0.0115769	0.259321	0.363616	0.0109118	0.511977	0.796263
chr1	TP73	chr1_3630424	3630424	CG	CGT	+	0.182824	0.144455	0.0218496	-0.160085	0.594708	-0.00122863	0.342909	0.298013	0.0230782	0.302508	0.648906
chr1	TP73	chr1_3630430	3630430	CG	CGG	+	0.186067	0.170562	0.00380479	0.275174	0.400902	0.014384	-0.0891069	0.799319	-0.0105792	0.271376	0.621643
chr1	TP73	chr1_3631497	3631497	CG	CGG	-	-0.0165477	0.0491306	-0.00282188	-0.0341282	0.0771159	-0.00586102	0.0175805	0.388089	0.00303914	0.0355704	0.247263
chr1	TP73	chr1_3631542	3631542	CG	CGG	-	-0.0204359	0.0313034	-0.00348213	0.00651814	0.7389	0.00111309	-0.026954	0.219578	-0.00459522	0.0891478	0.38389
chr1	TP73	chr1_3631546	3631546	CG	CGT	-	-0.0128351	0.141964	-0.00222083	-0.0029498	0.87905	-0.000511827	-0.00988528	0.641941	-0.001709	0.328398	0.670818
chr1	TP73	chr1_3631548	3631548	CG	CGC	-	-0.0160149	0.0919525	-0.00273794	-0.00290672	0.882531	-0.000503418	-0.0131082	0.548332	-0.00223452	0.229723	0.579658
chr1	TP73	chr1_3631570	3631570	CG	CGC	-	-0.0127453	0.184432	-0.00212615	0.00958088	0.653173	0.00161285	-0.0223262	0.343621	-0.003739	0.372224	0.705528
chr1	TP73	chr1_3631573	3631573	CG	CGC	-	-0.0125543	0.135963	-0.00216966	-0.0139455	0.42012	-0.00241407	0.00139126	0.941713	0.000244408	0.236327	0.58657
chr1	TP73	chr1_3631577	3631577	CG	CGG	-	-0.00975183	0.215245	-0.00168538	-0.00556343	0.739807	-0.000960918	-0.0041884	0.820568	-0.000724458	0.430343	0.746324
chr1	TP73	chr1_3631616	3631616	CG	CGA	-	-0.00830622	0.28586	-0.00143779	-0.0183223	0.320747	-0.00316834	0.0100161	0.61396	0.00173055	0.340722	0.680859
chr1	TP73	chr1_3635907	3635907	CG	CGC	+	-0.0313691	0.35724	-0.00229612	0.0289754	0.690711	0.0023187	-0.0603445	0.455607	-0.00461481	0.599477	0.843009
chr1	TP73	chr1_3635930	3635930	CG	CGG	+	-0.00356588	0.78781	-0.000545155	-0.0276242	0.360236	-0.00448335	0.0240583	0.465393	0.00393819	0.625026	0.8561
chr1	TP73	chr1_3635943	3635943	CG	CGA	+	0.0114327	0.651656	0.00159661	-0.047337	0.393355	-0.0066693	0.0587697	0.33798	0.0082659	0.623303	0.855324
chr1	TP73	chr1_3635948	3635948	CG	CGG	+	-0.000101066	0.993314	-1.339e-05	0.0256175	0.317549	0.00444145	-0.0257185	0.364967	-0.00445484	0.600187	0.843351
chr1	TP73	chr1_3635955	3635955	CG	CGG	+	-0.0122831	0.412418	-0.00202842	-0.0351755	0.297835	-0.00595232	0.0228924	0.53294	0.0039239	0.410447	0.732765
chr1	TP73	chr1_3635980	3635980	CG	CGG	+	0.0223159	0.343782	0.00358627	0.0151369	0.772942	0.00238599	0.00717903	0.900589	0.00120028	0.605442	0.846105
chr1	TP73	chr1_3636872	3636872	CG	CGC	-	0.00944091	0.325783	0.00114937	-0.0262292	0.200711	-0.00321698	0.0356701	0.120549	0.00436635	0.27502	0.625049
chr1	TP73	chr1_3636910	3636910	CG	CGA	-	0.0118107	0.265835	0.00169166	-0.0518777	0.0299396	-0.00683414	0.0636883	0.0174438	0.0085258	0.0549175	0.306826
chr1	TP73	chr1_3636959	3636959	CG	CGT	-	-0.00368383	0.682334	-0.00027215	-0.0285396	0.18378	-0.00213101	0.0248557	0.284103	0.00185885	0.367728	0.701937
chr1	TP73	chr1_3637659	3637659	CG	CGC	+	0.0613762	0.540633	0.000975953	-0.336612	0.127228	-0.00329776	0.397988	0.104559	0.00427371	0.25703	0.607926
chr1	TP73	chr1_3637694	3637694	CG	CGC	+	0.0406284	0.497001	0.00209849	-0.0202586	0.872104	-0.00142636	0.0608871	0.663168	0.00352485	0.778347	0.923342
chr1	TP73	chr1_3637705	3637705	CG	CGG	+	0.00732043	0.898866	-2.84651e-05	-0.44587	0.00150315	-0.00322386	0.453191	0.0030251	0.00319539	0.00576764	0.0976595
chr1	TP73	chr1_3637714	3637714	CG	CGG	+	0.12724	0.286021	0.00114442	-0.0580194	0.820305	-0.00074384	0.18526	0.513019	0.00188826	0.544293	0.814887
chr1	TP73	chr1_3637742	3637742	CG	CGG	+	-0.0668832	0.382199	-0.00562623	-0.108993	0.518088	-0.00658672	0.0421094	0.819453	0.000960489	0.547768	0.816762
chr1	TP73	chr1_3640153	3640153	CG	CGA	-	-0.0200589	0.809583	-0.00113704	1.05653	9.5531e-05	0.0626478	-1.07659	0.000167974	-0.0637848	0.00036208	0.0201308
chr1	TP73	chr1_3640195	3640195	CG	CGA	-	-0.0555546	0.0616941	-0.00917011	0.0696932	0.243525	0.0116586	-0.125248	0.0674546	-0.0208287	0.0929513	0.390936
chr1	TP73	chr1_3640198	3640198	CG	CGC	-	-0.013549	0.848186	-0.000961391	0.37447	0.0385255	0.0357256	-0.388019	0.0470961	-0.0366869	0.106864	0.416564
chr1	TP73	chr1_3640262	3640262	CG	CGA	-	0.089222	0.538522	0.000520082	-0.153254	0.652633	-0.00307009	0.242476	0.514416	0.00359017	0.747217	0.910975
chr1	TP73	chr1_3645961	3645961	CG	CGC	+	-0.00891289	0.508102	-0.000423524	-0.0277088	0.352552	-0.00116698	0.0187959	0.563833	0.000743456	0.51526	0.79827
chr1	TP73	chr1_3645984	3645984	CG	CGG	+	-0.00269084	0.85628	-0.000166519	-0.0354303	0.280282	-0.00207337	0.0327394	0.363451	0.00190685	0.540271	0.812793
chr1	TP73	chr1_3646012	3646012	CG	CGT	+	0.000961049	0.925301	7.03455e-05	-0.0159689	0.473092	-0.0011119	0.01693	0.490847	0.00118225	0.764739	0.91809
chr1	TP73	chr1_3646319	3646319	CG	CGA	+	0.096006	0.420049	0.00133648	-0.0127891	0.963224	0.000772745	0.108795	0.719171	0.000563738	0.717846	0.898444
chr1	TP73	chr1_3646353	3646353	CG	CGG	+	-0.110602	0.370147	-0.00305739	0.00550344	0.984689	0.000503003	-0.116105	0.710583	-0.00356039	0.664425	0.87443
chr1	TP73	chr1_3646359	3646359	CG	CGC	+	-0.0308723	0.697638	-0.000190326	-0.365618	0.0609236	-0.00441649	0.334745	0.110237	0.00422617	0.150492	0.484695
chr1	TP73	chr1_3646399	3646399	CG	CGT	+	-0.036765	0.699328	-0.00522743	-0.335927	0.155933	-0.00792405	0.299162	0.239398	0.00269662	0.324232	0.667219
chr1	TP73	chr1_3648239	3648239	CG	CGG	+	0.0113639	0.829514	0.000773617	-0.204132	0.088384	-0.0153854	0.215496	0.101657	0.016159	0.220891	0.569895
chr1	TP73	chr1_3648253	3648253	CG	CGA	+	0.0176565	0.631129	0.00280532	-0.268476	0.0034055	-0.0376351	0.286133	0.00429588	0.0404404	0.0113861	0.138946
chr1	TP73	chr1_3648296	3648296	CG	CGT	+	-0.00468317	0.919227	-0.000693251	-0.339684	0.00493912	-0.0216564	0.335001	0.00962713	0.0209631	0.016669	0.169299
chr1	TP73	chr1_3648308	3648308	CG	CGC	+	0.00780656	0.700733	0.00134339	-0.0466222	0.378873	-0.0080105	0.0544287	0.339809	0.00935389	0.625936	0.856536
chr1	TP73	chr1_3648310	3648310	CG	CGG	+	-0.00328602	0.868098	-0.000426052	-0.0320235	0.522865	-0.00479036	0.0287375	0.594141	0.00436431	0.794676	0.929782
chr1	TP73	chr1_3648331	3648331	CG	CGG	+	0.0267656	0.511169	0.00380712	-0.0954813	0.322544	-0.00988543	0.122247	0.247144	0.0136926	0.493527	0.785067
chr1	TP73	chr1_3648800	3648800	CG	CGA	+	-0.0157807	0.121542	-0.00144261	-0.0253521	0.233807	-0.00215225	0.00957142	0.679784	0.000709635	0.153065	0.487809
chr1	TP73	chr1_3648835	3648835	CG	CGT	+	-0.0062567	0.448023	-0.000977394	-0.0197181	0.246668	-0.00311393	0.0134614	0.473374	0.00213654	0.383385	0.713393
chr1	TP73	chr1_3648850	3648850	CG	CGC	+	0.00114708	0.923414	0.000197453	-0.0268128	0.295725	-0.00461581	0.0279599	0.324391	0.00481326	0.569049	0.827885
chr1	TP73	chr1_3648852	3648852	CG	CGT	+	-0.00826524	0.422427	-0.0013933	0.0160805	0.447744	0.00271989	-0.0243458	0.305494	-0.00411319	0.539388	0.812401
chr1	TP73	chr1_3648869	3648869	CG	CGC	+	0.0068268	0.583455	0.00118047	-0.0298437	0.273269	-0.00515443	0.0366705	0.224594	0.0063349	0.468634	0.770667
chr1	TP73	chr1_3648878	3648878	CG	CGC	+	-0.110129	0.305797	-0.00387272	-0.0718583	0.754373	-0.000593259	-0.038271	0.879891	-0.00327946	0.555402	0.820953
chr1	TP73	chr1_3648901	3648901	CG	CGC	+	-0.0101292	0.406455	-0.00107863	0.00958302	0.706026	0.00100209	-0.0197122	0.48669	-0.00208072	0.6535	0.869553
chr1	TP73	chr1_3648922	3648922	CG	CGT	+	-0.0121356	0.168436	-0.00191403	-0.0283991	0.141411	-0.00435165	0.0162635	0.43484	0.00243762	0.136665	0.465614
chr1	TP73	chr1_3649744	3649744	CG	CGA	-	-0.00387335	0.84374	-0.000669442	-0.0240336	0.58038	-0.0041433	0.0201602	0.6729	0.00347386	0.837187	0.945438
chr1	TP73	chr1_3649755	3649755	CG	CGG	-	0.0251769	0.176728	0.00401903	0.0408624	0.315922	0.00566386	-0.0156855	0.72306	-0.00164483	0.243203	0.593974
chr1	TP73	chr1_3649772	3649772	CG	CGG	-	-0.0109038	0.531545	-0.00161052	-0.0194906	0.600223	-0.00299852	0.00858689	0.834166	0.00138799	0.711445	0.895462
chr1	TP73	chr1_3649819	3649819	CG	CGG	-	-0.00992167	0.651547	-0.00105092	0.0213905	0.663885	0.00186385	-0.0313122	0.562904	-0.00291477	0.81968	0.939311
chr1	TP73	chr1_3649825	3649825	CG	CGG	-	-0.0771248	0.421977	-0.000742549	0.327532	0.123964	0.00374414	-0.404656	0.0876092	-0.00448668	0.223076	0.572335
chr1	TP73	chr1_3650168	3650168	CG	CGC	+	0.101005	0.182654	0.00131593	0.0975616	0.619244	0.00165734	0.00344347	0.986873	-0.000341403	0.35717	0.693823
chr1	TP73	chr1_3650170	3650170	CG	CGC	+	0.113763	0.185267	0.00397762	0.0703697	0.756232	0.000509366	0.0433933	0.857549	0.00346825	0.390631	0.718658
chr1	TP73	chr1_3650173	3650173	CG	CGG	+	0.0493713	0.371454	0.00345313	0.0288191	0.844142	0.000875849	0.0205522	0.895608	0.00257728	0.652817	0.869235
chr1	TP73	chr1_3650226	3650226	CG	CGC	+	0.121427	0.117321	0.0140022	-0.157422	0.397827	-0.0177688	0.278849	0.173984	0.031771	0.21409	0.562932
chr1	TP73	chr1_3650244	3650244	CG	CGC	+	0.0212271	0.798409	0.000644088	-0.445587	0.0579024	-0.00773526	0.466814	0.0627699	0.00837935	0.147891	0.481623
chr1	TP73	chr1_3650542	3650542	CG	CGC	-	0.0233772	0.0965567	0.00324232	-0.0480498	0.10939	-0.0065402	0.071427	0.0361064	0.00978252	0.0780883	0.361152
chr1	TP73	chr1_3650587	3650587	CG	CGC	-	-0.0105722	0.42874	-0.000487991	0.0489975	0.158942	0.0017297	-0.0595697	0.11406	-0.00221769	0.273854	0.62418
chr1	TP73	chr1_3650609	3650609	CG	CGG	-	0.0294638	0.01779	0.00504047	-0.0214977	0.392785	-0.00366718	0.0509615	0.0760184	0.00870765	0.0427933	0.272499
chr1	TP73	chr1_3652026	3652026	CG	CGG	-	0.000174362	0.989743	2.47409e-05	0.0110191	0.718742	0.00146868	-0.0108447	0.746405	-0.00144394	0.935105	0.978939
chr1	TP73	chr1_3652037	3652037	CG	CGT	-	-0.00627905	0.603204	-0.000970693	-0.0230637	0.383843	-0.00355799	0.0167846	0.563176	0.0025873	0.591369	0.839382
chr1	TP73	chr1_3652135	3652135	CG	CGA	-	0.0129404	0.528487	0.000774051	0.0172547	0.715168	0.000798479	-0.00431434	0.933277	-2.44279e-05	0.761144	0.916656
chr1	TP73	chr1_3652138	3652138	CG	CGG	-	-0.0247188	0.157378	-0.00291963	0.0518212	0.197254	0.00526543	-0.0765401	0.0867116	-0.00818507	0.169993	0.510909
chr1	TP73	chr1_3652345	3652345	CG	CGC	+	-0.26786	0.00524704	-0.0108703	0.0913421	0.634213	0.000149408	-0.359203	0.099888	-0.0110197	0.0173361	0.172883
chr1	TP73	chr1_3652377	3652377	CG	CGC	+	0.0844227	0.326618	0.00258847	-0.197902	0.293457	-0.00568488	0.282324	0.178183	0.00827335	0.358237	0.694621
chr1	TP73	chr1_3652395	3652395	CG	CGA	+	0.0147876	0.518305	0.00133872	-0.0700102	0.234012	-0.00755799	0.0847977	0.182998	0.00889671	0.399454	0.725274
chr1	TP73	chr1_3652417	3652417	CG	CGT	+	-0.0358331	0.504386	-0.00233376	-0.192969	0.0920184	-0.0213334	0.157136	0.209769	0.0189997	0.193218	0.53887
chr1	TP73	chr1_3653078	3653078	CG	CGC	-	0.0085745	0.853147	0.000383646	0.00812661	0.935539	0.000152915	0.000447886	0.996776	0.00023073	0.979176	0.993149
chr1	TP73	chr1_3653090	3653090	CG	CGG	-	-0.00768684	0.666324	-0.000741209	-0.0254798	0.512325	-0.00228766	0.017793	0.677195	0.00154645	0.729491	0.903733
chr1	TP73	chr1_3653100	3653100	CG	CGT	-	0.0378828	0.249575	0.00141599	-0.0449585	0.500442	-0.0019483	0.0828412	0.270488	0.00336429	0.405604	0.729481
chr1	TP73	chr1_3653108	3653108	CG	CGG	-	-0.0532774	0.0060058	-0.0059329	-0.023324	0.507802	-0.00277638	-0.0299534	0.448164	-0.00315652	0.0174001	0.173144
chr1	TP73	chr1_3653182	3653182	CG	CGT	-	0.0256876	0.171419	0.00227917	-0.0188263	0.62399	-0.00178949	0.0445139	0.302288	0.00406866	0.340987	0.681078
chr1	TP73	chr1_3654920	3654920	CG	CGA	+	-0.0468872	0.0881854	-0.00343879	0.0853814	0.149229	0.00714543	-0.132269	0.04834	-0.0105842	0.090992	0.387257
chr1	TP73	chr1_3654932	3654932	CG	CGG	+	0.0639168	0.532602	0.000436417	0.107404	0.628821	0.000527658	-0.0434874	0.858772	-9.12418e-05	0.726709	0.902513
chr1	TP73	chr1_3654952	3654952	CG	CGG	+	0.0198651	0.808585	0.000198909	-0.079432	0.650132	-0.00143324	0.0992971	0.608775	0.00163215	0.873771	0.958509
chr1	TP73	chr1_3654965	3654965	CG	CGA	+	0.125836	0.101681	0.00176579	-0.250604	0.131195	-0.005023	0.376441	0.0449963	0.00678879	0.0924723	0.390009
chr1	TP73	chr1_3654970	3654970	CG	CGC	+	0.00108453	0.991624	6.47983e-05	-0.0606235	0.78743	-0.000807296	0.061708	0.803461	0.000872094	0.963294	0.987785
chr1	TP73	chr1_3654993	3654993	CG	CGG	+	-0.143747	0.014699	-0.000765863	-0.143499	0.229913	4.43534e-05	-0.000247387	0.998474	-0.000810217	0.0271748	0.216721
chr1	TP73	chr1_3655004	3655004	CG	CGA	+	0.0131663	0.898351	0.000143936	-0.246113	0.279806	-0.00108241	0.259279	0.301289	0.00122634	0.544914	0.815291
chr1	TP73	chr1_3655015	3655015	CG	CGG	+	0.0534976	0.555653	0.000133006	0.05293	0.787761	0.00015094	0.000567648	0.997909	-1.79337e-05	0.805869	0.933929
chr1	TP73	chr1_3655021	3655021	CG	CGG	+	-0.0450938	0.510251	-0.000252639	0.119789	0.411146	0.00317446	-0.164883	0.309642	-0.0034271	0.571318	0.829015
chr1	TP73	chr1_3655029	3655029	CG	CGG	+	-0.0795023	0.469765	-0.00106784	0.0871609	0.713988	0.000383779	-0.166663	0.526739	-0.00145162	0.716047	0.89763
chr1	TP73	chr1_3659405	3659405	CG	CGG	+	-0.000919283	0.962688	-5.75308e-05	-0.0757379	0.103571	-0.00246201	0.0748186	0.139036	0.00240448	0.253814	0.604669
chr1	TP73	chr1_3659434	3659434	CG	CGG	+	0.00540483	0.79752	0.000116481	-0.0201127	0.680361	-0.000278438	0.0255175	0.632342	0.000394919	0.887157	0.962883
chr1	TP73	chr1_3659443	3659443	CG	CGT	+	-0.00879684	0.626043	-0.00035183	-0.0236072	0.537992	-0.000997591	0.0148103	0.726399	0.000645761	0.729961	0.903855
chr1	TP73	chr1_3659446	3659446	CG	CGT	+	-0.0121909	0.335173	-0.000569502	-0.00666725	0.790545	-0.000465813	-0.00552362	0.844118	-0.000103689	0.597209	0.842087
chr1	TP73	chr1_3659458	3659458	CG	CGT	+	0.00945426	0.469467	0.000351352	-0.00920516	0.710866	-0.000257825	0.0186594	0.508339	0.000609177	0.709051	0.89444
chr1	TP73	chr1_3659513	3659513	CG	CGA	+	-0.00110283	0.94086	-3.4211e-05	-0.00387834	0.917172	-5.82155e-05	0.00277552	0.944983	2.40045e-05	0.991421	0.997249
chr1	TP73	chr1_3659529	3659529	CG	CGA	+	0.0150705	0.385698	0.00042749	0.0895309	0.0313948	0.0037144	-0.0744604	0.0934828	-0.00328691	0.0669044	0.33716
chr1	TP73	chr1_3659797	3659797	CG	CGA	+	-0.01089	0.418242	-0.000392795	0.00620354	0.830476	0.000214749	-0.0170936	0.594057	-0.000607544	0.698778	0.889856
chr1	TP73	chr1_3659870	3659870	CG	CGG	+	0.0081231	0.57248	0.000424953	-0.0330712	0.29076	-0.00191726	0.0411943	0.235657	0.00234222	0.484747	0.780074
chr1	TP73	chr1_3659886	3659886	CG	CGA	+	0.00698335	0.533587	0.00054745	-0.0149053	0.532864	-0.00120841	0.0218886	0.409973	0.00175586	0.674703	0.879013
chr1	TP73	chr1_3659905	3659905	CG	CGG	+	0.000811781	0.922986	4.49831e-05	0.0182456	0.328959	0.000972458	-0.0174339	0.395372	-0.000927475	0.609293	0.847984
chr1	TP73	chr1_3659908	3659908	CG	CGG	+	0.0102301	0.557176	0.000362661	-0.0266912	0.488974	-0.000946468	0.0369214	0.386016	0.00130913	0.66	0.87237
chr1	TP73	chr1_3659934	3659934	CG	CGC	+	-0.0055068	0.50784	-0.000297821	-0.0552764	0.00652799	-0.00311571	0.0497696	0.0216051	0.00281789	0.018977	0.180974
chr1	TP73	chr1_3661316	3661316	CG	CGG	-	-0.0656865	0.27304	-0.00155183	0.187204	0.155727	0.0078709	-0.252891	0.0861702	-0.00942274	0.205841	0.553871
chr1	TP73	chr1_3661328	3661328	CG	CGC	-	0.0168818	0.822468	5.79713e-05	-0.181597	0.276291	-0.000316391	0.198479	0.280258	0.000374362	0.531561	0.808341
chr1	TP73	chr1_3661373	3661373	CG	CGC	-	-0.096684	0.0350234	-0.000649726	0.372105	0.000697214	0.0021373	-0.468789	0.000194435	-0.00278703	0.000786607	0.0317636
chr1	TP73	chr1_3661401	3661401	CG	CGG	-	0.137357	0.0681107	0.00215616	0.0941257	0.55103	0.000136001	0.043231	0.802955	0.00202016	0.154753	0.490243
chr1	TP73	chr1_3661403	3661403	CG	CGC	-	-0.104893	0.345982	-0.000873086	-0.155072	0.518863	-0.000914039	0.0501791	0.849114	4.09528e-05	0.515244	0.79827
chr1	TP73	chr1_3665873	3665873	CG	CGA	-	0.0418112	0.183383	0.00236881	-0.0226682	0.71561	-0.00130067	0.0644794	0.358573	0.00366948	0.375076	0.707633
chr1	TP73	chr1_3665938	3665938	CG	CGT	-	-0.0136088	0.381471	-0.00141405	-0.0290358	0.326698	-0.00278455	0.015427	0.642056	0.0013705	0.42485	0.742332
chr1	TP73	chr1_3665957	3665957	CG	CGC	-	0.000753485	0.975793	8.42754e-05	-0.0283301	0.601112	-0.00339108	0.0290835	0.626387	0.00347536	0.868664	0.956448
chr1	TP73	chr1_3673662	3673662	CG	CGC	+	-0.244295	0.00994036	-0.00345226	0.48403	0.0130762	0.025441	-0.728325	0.00158235	-0.0288933	0.00342378	0.073467
chr1	TP73	chr1_3673665	3673665	CG	CGG	+	0.183372	0.00101427	0.00965476	0.236068	0.0327322	0.023628	-0.0526959	0.64422	-0.0139732	0.001017	0.0368821
chr1	TP73	chr1_3673686	3673686	CG	CGG	+	0.245464	0.000381549	0.0142319	0.521169	0.000434383	0.0104924	-0.275705	0.0534079	0.00373952	4.10563e-05	0.00507645
chr1	TP73	chr1_3673706	3673706	CG	CGT	+	0.169733	0.0825828	0.00168673	0.492562	0.0243327	0.0199682	-0.322829	0.160917	-0.0182815	0.0224452	0.19731
chr1	TP73	chr1_3678797	3678797	CG	CGC	-	-0.0782431	0.00619925	-0.00285673	-0.0236528	0.716707	-0.000536439	-0.0545903	0.438759	-0.00232029	0.0210672	0.190708
chr1	TP73	chr1_3678821	3678821	CG	CGG	-	-0.0225446	0.802022	-0.00227324	-0.170462	0.503949	-0.0243427	0.147917	0.584386	0.0220694	0.759608	0.916042
chr1	TP73	chr1_3678824	3678824	CG	CGC	-	-0.119433	0.0665222	-0.00248371	-0.358976	0.0576136	-0.00193782	0.239543	0.214397	-0.000545888	0.0351151	0.245861
chr1	TP73	chr1_3684188	3684188	CG	CGG	+	0.00256734	0.982223	4.62404e-05	-0.0787695	0.753305	-0.000374521	0.0813369	0.76859	0.000420762	0.95032	0.983883
chr1	TP73	chr1_3684214	3684214	CG	CGG	+	-0.0184043	0.680921	-0.000875085	0.0866464	0.401276	0.00534237	-0.105051	0.353099	-0.00621746	0.641894	0.864116
chr1	TP73	chr1_3684224	3684224	CG	CGT	+	-0.016255	0.371656	-0.00223946	0.0271231	0.517593	0.00358328	-0.0433781	0.346211	-0.00582274	0.545159	0.815396
chr1	TP73	chr1_3684243	3684243	CG	CGG	+	0.0133407	0.910463	0.000119878	0.0951645	0.712609	0.000407295	-0.0818238	0.773849	-0.000287417	0.926451	0.976277
chr1	TP73	chr1_3684265	3684265	CG	CGG	+	0.0143703	0.529252	0.00193509	0.0225358	0.631818	0.00340049	-0.0081655	0.875757	-0.00146539	0.726792	0.90252
chr1	TP73	chr1_3685546	3685546	CG	CGG	-	-0.0238139	0.457892	-0.000648675	0.0406718	0.616767	0.000124731	-0.0644857	0.462889	-0.000773406	0.673301	0.878371
chr1	TP73	chr1_3685550	3685550	CG	CGC	-	0.0724256	0.0524808	0.00115334	-0.125702	0.12467	-0.00182579	0.198127	0.0326656	0.00297913	0.0550052	0.30705
chr1	TP73	chr1_3685574	3685574	CG	CGA	-	0.00242602	0.924755	9.08193e-05	0.0447216	0.408745	0.00178901	-0.0422956	0.480849	-0.00169819	0.702569	0.89158
chr1	TP73	chr1_3685595	3685595	CG	CGA	-	-0.0244669	0.174203	-0.00144237	-0.030173	0.461097	-0.00136278	0.00570608	0.89764	-7.95825e-05	0.298946	0.645936
chr1	TP73	chr1_3685623	3685623	CG	CGC	-	0.013073	0.590353	-0.000127981	-0.0427219	0.402036	-0.00210078	0.0557949	0.326457	0.0019728	0.605054	0.845894
chr1	TP73	chr1_3685626	3685626	CG	CGA	-	-0.0198479	0.203695	-0.0017219	0.037151	0.266608	0.00348302	-0.056999	0.128675	-0.00520492	0.245253	0.596048
chr1	TP73	chr1_3685642	3685642	CG	CGT	-	0.000252309	0.987752	-0.000164047	0.0472746	0.189373	0.00283546	-0.0470223	0.235861	-0.00299951	0.413549	0.734648
chr1	TP73	chr1_3685651	3685651	CG	CGA	-	-0.0101838	0.504999	-0.000989525	0.0286368	0.386774	0.00314402	-0.0388206	0.290644	-0.00413355	0.548195	0.816923
chr1	TP73	chr1_3685660	3685660	CG	CGC	-	-0.00952422	0.699728	-0.000429846	-0.0413911	0.449328	-0.00167381	0.0318669	0.595149	0.00124396	0.690354	0.886106
chr1	TP73	chr1_3685665	3685665	CG	CGG	-	-0.0282053	0.407403	-0.0012746	0.0568584	0.448174	0.0021331	-0.0850637	0.30562	-0.0034077	0.5312	0.808139
chr1	TP73	chr1_3687942	3687942	CG	CGA	+	-0.156947	0.0637741	-0.0162206	0.20535	0.272502	0.0156897	-0.362297	0.0847522	-0.0319103	0.105503	0.414154
chr1	TP73	chr1_3687945	3687945	CG	CGG	+	-0.0735253	0.132006	-0.00478452	0.631562	6.61128e-06	0.0249664	-0.705087	5.88718e-06	-0.0297509	2.11611e-05	0.00343547
chr1	TP73	chr1_3687985	3687985	CG	CGA	+	0.0163974	0.89624	0.000331293	0.59467	0.0404723	0.0436684	-0.578272	0.0673977	-0.0433371	0.114621	0.430334
chr1	TP73	chr1_3688015	3688015	CG	CGT	+	-0.040182	0.488948	-0.00267828	-0.467643	0.00107716	-0.0323807	0.427461	0.0048763	0.0297024	0.00367127	0.0763911
chr1	TP73	chr1_3689898	3689898	CG	CGC	+	-0.0363281	0.0684786	-0.00287891	-0.265686	2.11098e-05	-0.00802914	0.229358	0.000248664	0.00515024	4.10081e-05	0.00507645
chr1	TP73	chr1_3689934	3689934	CG	CGT	+	-0.0357677	0.0341938	-0.00581555	-0.0723753	0.0653427	-0.0122953	0.0366076	0.37407	0.00647975	0.0239863	0.203577
chr1	TP73	chr1_3689972	3689972	CG	CGG	+	-0.0274776	0.0917673	-0.00413002	-0.0538959	0.105739	-0.00740957	0.0264183	0.463965	0.00327955	0.0731095	0.350772
chr1	TP73	chr1_3689992	3689992	CG	CGG	+	-0.0382568	0.0304378	-0.00415895	-0.287794	6.78457e-07	-0.0126202	0.249537	1.3121e-05	0.00846128	1.43612e-06	0.000628535
chr1	TP73	chr1_3690011	3690011	CG	CGT	+	-0.0114935	0.295752	-0.00154368	-0.281122	1.60319e-08	-0.014688	0.269629	7.84614e-08	0.0131443	5.52995e-08	7.1042e-05
chr1	TP73	chr1_3690020	3690020	CG	CGT	+	-0.0440055	0.0369831	-0.0058072	-0.0133756	0.757662	-0.001468	-0.0306299	0.523317	-0.0043392	0.102805	0.409695
chr1	TP73	chr1_3690132	3690132	CG	CGG	-	-0.064432	0.325555	-0.00617683	-0.119707	0.434831	-0.00570284	0.0552748	0.738779	-0.00047399	0.44801	0.757686
chr1	TP73	chr1_3690146	3690146	CG	CGC	-	-0.0258896	0.851209	-0.00024255	-0.18502	0.539426	-0.000502069	0.15913	0.631594	0.000259519	0.809103	0.935285
chr1	TP73	chr1_3690155	3690155	CG	CGA	-	-0.092149	0.179756	-0.00580888	-0.34261	0.0233449	-0.0036296	0.250461	0.120459	-0.00217928	0.0355244	0.247103
chr1	TP73	chr1_3690200	3690200	CG	CGT	-	-0.0678163	0.401731	-0.00541617	-0.428276	0.0190913	-0.00875441	0.36046	0.0666094	0.00333824	0.0459045	0.281721
chr1	TP73	chr1_3690203	3690203	CG	CGA	-	0.0841935	0.00617929	0.0097549	0.287753	0.000174086	0.0383702	-0.203559	0.007162	-0.0286153	9.63694e-05	0.00881154
chr1	TP73	chr1_3690414	3690414	CG	CGC	-	0.0233061	0.806753	0.000201942	0.082343	0.690946	0.000552478	-0.0590369	0.795883	-0.000350537	0.893863	0.965022
chr1	TP73	chr1_3690423	3690423	CG	CGA	-	-0.0652304	0.528491	-0.00338381	-0.0936148	0.677732	-0.00463547	0.0283844	0.908785	0.00125166	0.746449	0.910601
chr1	TP73	chr1_3690439	3690439	CG	CGG	-	-0.0334217	0.709116	-0.000480924	0.083098	0.670138	0.00111516	-0.11652	0.588684	-0.00159608	0.849519	0.949814
chr1	TP73	chr1_3690453	3690453	CG	CGG	-	0.167888	0.000111064	0.0140971	0.07309	0.320874	0.00504695	0.0947977	0.248935	0.00905017	0.000365649	0.0202508
chr1	TP73	chr1_3690495	3690495	CG	CGG	-	0.0183039	0.408432	0.00199601	0.00251569	0.957916	0.000687616	0.0157882	0.764282	0.00130839	0.702793	0.891689
chr1	TP73	chr1_3692224	3692224	CG	CGC	-	-0.0512344	0.129845	-0.00842153	-0.00272679	0.96958	-0.000415246	-0.0485077	0.540347	-0.00800629	0.307656	0.653389
chr1	TP73	chr1_3692255	3692255	CG	CGC	-	-0.0638125	0.0193788	-0.00822238	-0.089388	0.0843572	-0.0145367	0.0255756	0.647882	0.0063143	0.0191951	0.181978
chr1	TP73	chr1_3692286	3692286	CG	CGT	-	0.0567036	0.600148	0.000551515	-0.320993	0.18145	-0.00427127	0.377697	0.155375	0.00482279	0.352948	0.690107
chr1	TP73	chr1_3692317	3692317	CG	CGC	-	-0.0298971	0.181993	-0.00412738	0.047305	0.298923	0.00724388	-0.077202	0.134628	-0.0113713	0.241064	0.591859
chr1	TP73	chr1_3695626	3695626	CG	CGG	+	0.00552283	0.65291	0.000925916	0.0202516	0.45711	0.00348215	-0.0147288	0.621513	-0.00255623	0.678621	0.880729
chr1	TP73	chr1_3695659	3695659	CG	CGT	+	-0.0158779	0.287089	-0.00245285	0.0489553	0.162638	0.00696003	-0.0648332	0.0940015	-0.00941288	0.220872	0.569887
chr1	TP73	chr1_3695694	3695694	CG	CGA	+	-0.0120381	0.24729	-0.00141709	0.0158346	0.475096	0.00195086	-0.0278728	0.260157	-0.00336795	0.395358	0.722277
chr1	TP73	chr1_3695699	3695699	CG	CGG	+	-0.00198749	0.897344	-0.000323003	0.000113318	0.997482	5.4766e-05	-0.0021008	0.957209	-0.000377769	0.991567	0.997298
chr1	TP73	chr1_3695712	3695712	CG	CGG	+	-0.0179325	0.284486	-0.00133369	-0.0410201	0.229927	-0.00324485	0.0230877	0.539241	0.00191116	0.278124	0.627937
chr1	TP73	chr1_3696070	3696070	CG	CGC	+	-0.0199577	0.790643	-0.000137184	0.0430867	0.791734	0.00035915	-0.0630444	0.726397	-0.000496334	0.930988	0.977808
chr1	TP73	chr1_3696095	3696095	CG	CGA	+	-0.00146833	0.984539	-0.000106729	-0.193723	0.222202	-0.00593668	0.192254	0.275206	0.00582995	0.468063	0.770385
chr1	TP73	chr1_3696109	3696109	CG	CGT	+	0.0283715	0.412642	0.000758342	0.217104	0.0145959	0.00685218	-0.188733	0.044546	-0.00609384	0.0345693	0.243896
chr1	TP73	chr1_3696137	3696137	CG	CGG	+	0.0245431	0.429193	0.00100714	0.116794	0.0955332	0.00768091	-0.0922514	0.223505	-0.00667376	0.180628	0.524172
chr1	TP73	chr1_3696143	3696143	CG	CGT	+	-0.0123846	0.581391	-0.00119666	0.134395	0.0157761	0.0154778	-0.146779	0.015876	-0.0166744	0.0446114	0.277608
chr1	TP73	chr1_3696159	3696159	CG	CGC	+	0.0450438	0.412566	0.00156183	-0.102469	0.388722	-0.00121056	0.147513	0.264511	0.00277238	0.491888	0.783994
chr1	TP73	chr1_3696181	3696181	CG	CGC	+	-0.0142531	0.749581	-0.000747347	-0.12786	0.202832	-0.00437528	0.113607	0.300189	0.00362794	0.412715	0.734227
chr1	TP73	chr1_3700770	3700770	CG	CGG	-	-0.00542017	0.948837	-0.00108062	0.389955	0.043425	0.00780821	-0.395375	0.0615474	-0.00888883	0.123243	0.444899
chr1	TP73	chr1_3700816	3700816	CG	CGT	-	-0.170841	0.117423	-0.00110761	0.0320138	0.88876	0.00034827	-0.202855	0.425782	-0.00145588	0.281674	0.630932
chr1	TP73	chr1_3700877	3700877	CG	CGT	-	-0.0706173	0.430707	-0.000401675	-0.112651	0.565347	-0.000186611	0.0420337	0.844918	-0.000215063	0.615149	0.851146
chr1	TP73	chr1_3700995	3700995	CG	CGG	+	0.0172317	0.164312	0.000484797	-0.119224	0.000562477	-0.0025897	0.136455	0.000336774	0.0030745	0.00132575	0.0429314
chr1	TP73	chr1_3701003	3701003	CG	CGT	+	-0.0130567	0.468836	-0.000420606	0.0304792	0.410061	0.0012723	-0.0435359	0.294237	-0.00169291	0.544124	0.814792
chr1	TP73	chr1_3701038	3701038	CG	CGA	+	-0.018296	0.565838	-0.000527813	-0.132705	0.0867735	-0.00111765	0.114409	0.16895	0.000589839	0.187089	0.531961
chr1	TP73	chr1_3701070	3701070	CG	CGC	+	-0.00625682	0.518525	-0.000144187	0.0427797	0.122474	0.000907222	-0.0490365	0.0980018	-0.00105141	0.244512	0.595336
chr1	TP73	chr1_3701076	3701076	CG	CGG	+	0.00731083	0.670405	0.000494294	-0.00600186	0.865763	-0.000355064	0.0133127	0.73647	0.000849358	0.897481	0.966134
chr1	TP73	chr1_3701088	3701088	CG	CGG	+	-0.102609	0.000221182	-0.0050615	-0.155162	0.00677151	-0.0119411	0.0525527	0.357745	0.00687964	0.000124358	0.0104239
chr1	TP73	chr1_3702157	3702157	CG	CGA	+	-0.00543335	0.731217	-0.000896609	-0.0614017	0.0892438	-0.0103512	0.0559684	0.154395	0.00945463	0.214288	0.563155
chr1	TP73	chr1_3702158	3702158	CG	CGT	-	0.00574494	0.580957	0.000989769	0.0432285	0.0792953	0.00738966	-0.0374835	0.157996	-0.00639989	0.177022	0.519747
chr1	TP73	chr1_3702170	3702170	CG	CGG	+	0.0139253	0.682165	0.000957644	-0.0701643	0.31832	-0.00471306	0.0840897	0.284753	0.0056707	0.554308	0.820272
chr1	TP73	chr1_3702171	3702171	CG	CGA	-	-0.0168721	0.227703	-0.0013896	0.022721	0.475512	0.00216641	-0.0395932	0.259963	-0.00355601	0.377327	0.709253
chr1	TP73	chr1_3702175	3702175	CG	CGC	+	0.0100661	0.669611	0.000365662	-0.0285332	0.634751	-0.00104878	0.0385993	0.55124	0.00141444	0.815741	0.938061
chr1	TP73	chr1_3702176	3702176	CG	CGG	-	0.00040266	0.975317	3.0966e-06	0.00822377	0.793717	0.000141083	-0.00782111	0.818592	-0.000137987	0.96439	0.988152
chr1	TP73	chr1_3702188	3702188	CG	CGC	+	-0.0225673	0.059875	-0.00345533	-0.109939	0.000359823	-0.0142086	0.0873719	0.00533256	0.0107533	0.000542736	0.0258156
chr1	TP73	chr1_3702189	3702189	CG	CGA	-	-0.00675312	0.515925	-0.000975296	0.049312	0.0485865	0.00718755	-0.0560651	0.0411094	-0.00816285	0.114106	0.42954
chr1	TP73	chr1_3702199	3702199	CG	CGG	+	-0.0273048	0.193523	-0.00397454	-0.0395343	0.39167	-0.00602559	0.0122295	0.807608	0.00205105	0.295427	0.643105
chr1	TP73	chr1_3702200	3702200	CG	CGC	-	-0.00142934	0.920368	-0.000217095	0.0369438	0.24093	0.00538474	-0.0383731	0.26893	-0.00560183	0.491623	0.783822
chr1	TP73	chr1_3702204	3702204	CG	CGC	+	-0.0506465	0.0057997	-0.00411325	0.0223615	0.60674	0.00190253	-0.073008	0.127681	-0.00601578	0.0204639	0.187812
chr1	TP73	chr1_3702205	3702205	CG	CGC	-	-0.00467494	0.691746	-0.000337875	0.0103249	0.654601	0.00115781	-0.0149998	0.564378	-0.00149568	0.832264	0.943817
chr1	TP73	chr1_3702208	3702208	CG	CGA	+	-0.0122384	0.373687	-0.00177972	0.0460514	0.1765	0.00702431	-0.0582899	0.117331	-0.00880403	0.274731	0.624707
chr1	TP73	chr1_3702209	3702209	CG	CGT	-	-0.0130088	0.202627	-0.0018333	0.0107318	0.611564	0.00156305	-0.0237406	0.316117	-0.00339636	0.384171	0.713882
chr1	TP73	chr1_3705449	3705449	CG	CGC	+	-0.13115	0.143301	-0.00750925	0.188429	0.330376	0.0221254	-0.319579	0.140872	-0.0296346	0.218064	0.567128
chr1	TP73	chr1_3705518	3705518	CG	CGT	-	-0.161948	0.102632	-0.00551368	-0.106054	0.60776	-0.00160428	-0.0558942	0.805941	-0.0039094	0.225139	0.57503
chr1	TP73	chr1_3705519	3705519	CG	CGT	+	0.00512086	0.935969	-0.000375505	-0.0220175	0.872881	-0.00289681	0.0271384	0.858296	0.00252131	0.983717	0.994692
chr1	TP73	chr1_3705526	3705526	CG	CGG	+	-0.205532	0.131199	-0.0040209	0.000850322	0.997622	-0.000339712	-0.206382	0.514842	-0.00368119	0.309623	0.655104
chr1	TP73	chr1_3705628	3705628	CG	CGG	-	-0.00911086	0.211445	-0.00103141	-0.0173246	0.333718	-0.00185502	0.00821377	0.668145	0.000823618	0.283117	0.632254
chr1	TP73	chr1_3705643	3705643	CG	CGT	-	-0.00480918	0.54612	-0.000359101	0.0143565	0.396438	0.00101385	-0.0191657	0.309299	-0.00137295	0.578407	0.833079
chr1	TP73	chr1_3705694	3705694	CG	CGT	+	-0.0104181	0.30467	-0.00126888	-0.0317476	0.153239	-0.00426583	0.0213295	0.376479	0.00299695	0.21479	0.56376
chr1	TP73	chr1_3705695	3705695	CG	CGG	-	-0.0130049	0.0844231	-0.00171644	-0.0263731	0.110047	-0.00336795	0.0133683	0.449128	0.00165151	0.0694007	0.342867
chr1	TP73	chr1_3705711	3705711	CG	CGC	+	-0.0116349	0.460673	-0.000841967	-0.0103164	0.768197	-0.000741869	-0.00131849	0.972598	-0.000100098	0.723275	0.900811
chr1	TP73	chr1_3705712	3705712	CG	CGA	-	-0.00677658	0.515256	-0.000504306	-0.0759374	0.00317174	-0.00489036	0.0691608	0.0115524	0.00438605	0.00989922	0.129622
chr1	TP73	chr1_3705738	3705738	CG	CGG	+	-0.0234579	0.0151366	-0.00266242	0.0203902	0.320702	0.00262559	-0.0438481	0.0597933	-0.00528801	0.0347153	0.244403
chr1	TP73	chr1_3705739	3705739	CG	CGC	-	-0.0120199	0.121014	-0.00147075	-0.0358451	0.0444938	-0.00420388	0.0238252	0.207305	0.00273313	0.0450594	0.279051
chr1	TP73	chr1_3705742	3705742	CG	CGT	+	-0.0115841	0.13793	-0.00176499	0.00462793	0.785527	0.000744568	-0.016212	0.389299	-0.00250955	0.314744	0.659244
chr1	TP73	chr1_3705743	3705743	CG	CGG	-	-0.00877867	0.32128	-0.00135227	-0.0222679	0.273197	-0.00341373	0.0134893	0.53918	0.00206146	0.331838	0.673849
chr1	TP73	chr1_3705796	3705796	CG	CGT	+	-0.0105895	0.164131	-0.00175422	0.0138352	0.424148	0.00235154	-0.0244246	0.202304	-0.00410576	0.28077	0.630183
chr1	TP73	chr1_3705991	3705991	CG	CGT	-	-0.00188302	0.881406	-0.00015012	0.0854264	0.00338997	0.00864649	-0.0873095	0.00634951	-0.00879661	0.0125219	0.14616
chr1	TP73	chr1_3705998	3705998	CG	CGC	-	-0.0531869	0.406313	-0.000855793	-0.143936	0.31409	-0.00131198	0.0907489	0.559858	0.000456186	0.421965	0.740166
chr1	TP73	chr1_3706001	3706001	CG	CGC	-	-0.0349789	0.0210328	-0.00259227	-0.00254331	0.932773	-0.000233643	-0.0324356	0.336727	-0.00235863	0.0644831	0.331772
chr1	TP73	chr1_3706011	3706011	CG	CGG	-	-0.00533039	0.766086	-0.000290715	0.0774382	0.0636866	0.00398497	-0.0827686	0.0705787	-0.00427569	0.164577	0.503186
chr1	TP73	chr1_3706058	3706058	CG	CGC	-	0.00763953	0.802635	4.65494e-06	0.00729099	0.911651	0.00105032	0.000348547	0.99617	-0.00104567	0.962176	0.987505
chr1	TP73	chr1_3706067	3706067	CG	CGC	-	-0.0523453	0.495615	-0.000670738	-0.256095	0.13162	-0.00474188	0.203749	0.270372	0.00407114	0.251267	0.602055
chr1	TP73	chr1_3706071	3706071	CG	CGC	-	-0.0353565	0.536782	-0.000714454	0.115041	0.366836	0.00208087	-0.150398	0.28551	-0.00279532	0.547679	0.816741
chr1	TP73	chr1_3706082	3706082	CG	CGG	-	-0.0119389	0.571283	-0.000914893	-0.0945713	0.0715568	-0.00525075	0.0826324	0.141058	0.00433586	0.159156	0.496001
chr1	TP73	chr1_3706087	3706087	CG	CGC	-	-0.0124784	0.394685	-0.000591724	0.139796	7.70145e-05	0.0078155	-0.152274	0.00011348	-0.00840722	0.000305697	0.0181265
chr1	TP73	chr1_3706157	3706157	CG	CGG	+	0.0859061	0.335931	0.00323477	-0.122338	0.5059	-0.00302343	0.208244	0.313091	0.0062582	0.499463	0.788847
chr1	TP73	chr1_3706264	3706264	CG	CGC	-	0.0181383	0.113919	0.00203769	-0.0103289	0.703314	-0.000988579	0.0284672	0.337854	0.00302627	0.266545	0.617144
chr1	TP73	chr1_3706315	3706315	CG	CGC	-	-0.0029034	0.836949	-0.00018504	-0.055974	0.0847917	-0.00175	0.0530706	0.133326	0.00156496	0.211995	0.560698
chr1	TP73	chr1_3706323	3706323	CG	CGG	-	-0.0183777	0.387327	-0.00128302	0.122618	0.0127562	0.00773994	-0.140996	0.0101469	-0.00902296	0.0318963	0.234626
chr1	TP73	chr1_3706368	3706368	CG	CGT	-	0.012677	0.512683	0.00119707	0.0040226	0.922631	0.000281247	0.00865439	0.850079	0.000915822	0.797842	0.930755
chr1	TP73	chr1_3706374	3706374	CG	CGA	-	-0.00399055	0.8059	-0.000193432	0.0209563	0.575897	0.000965028	-0.0249469	0.542623	-0.00115846	0.82631	0.941475
chr1	TP73	chr1_3706378	3706378	CG	CGT	-	-0.0282329	0.110857	-0.00123365	-0.0318091	0.390724	-0.00207344	0.00357621	0.929674	0.000839784	0.193753	0.539352
chr1	TP73	chr1_3707476	3707476	CG	CGG	+	0.322338	0.00042315	0.0215443	-0.0508321	0.75037	-0.011222	0.37317	0.0466943	0.0327662	0.00162269	0.0485904
chr1	TP73	chr1_3707508	3707508	CG	CGG	+	-0.163096	0.362946	-0.0206246	-0.000386983	0.99918	0.00176246	-0.162709	0.697007	-0.0223871	0.652341	0.869084
chr1	TP73	chr1_3731208	3731208	CG	CGT	-	0.0839608	0.461874	0.00257253	0.168693	0.490727	3.48708e-05	-0.0847318	0.75294	0.00253766	0.596307	0.841633
chr1	TP73	chr1_3731616	3731616	CG	CGT	+	0.0263866	0.818597	0.000255946	0.0342925	0.891104	0.00122117	-0.00790592	0.977159	-0.00096522	0.963861	0.987961
chr1	TP73	chr1_3731631	3731631	CG	CGT	+	0.0623869	0.0186238	0.00187048	0.0396906	0.457167	0.00188769	0.0226963	0.698582	-1.7203e-05	0.0468661	0.284604
chr1	TP73	chr1_3731641	3731641	CG	CGC	+	-0.00277252	0.863519	-4.72807e-05	-0.0990447	0.0121577	-0.00235829	0.0962722	0.0238446	0.00231101	0.0386561	0.259008
chr1	TP73	chr1_3731643	3731643	CG	CGA	+	-0.0512716	0.183932	-0.000893042	-0.0869787	0.259247	-0.00167661	0.035707	0.674327	0.000783563	0.223503	0.572865
chr1	TP73	chr1_3731647	3731647	CG	CGC	+	-0.0766877	0.00852567	-0.00143218	-0.0641396	0.260289	-0.00137216	-0.0125481	0.839762	-6.00132e-05	0.0180721	0.176543
chr1	TP73	chr1_3731686	3731686	CG	CGC	+	0.0181178	0.875674	8.97702e-05	-0.00338733	0.989261	1.02534e-07	0.0215052	0.938257	8.96677e-05	0.987422	0.995816
chr1	TP73	chr1_3731746	3731746	CG	CGG	+	-0.0153462	0.721995	-0.000553212	-0.0969682	0.332704	-0.00230324	0.0816221	0.453314	0.00175003	0.576403	0.831979
chr1	TP73	chr1_3731767	3731767	CG	CGC	+	0.0909352	0.122234	0.000616815	-0.335046	0.0149722	-0.00111058	0.425981	0.0059869	0.0017274	0.019877	0.185058
chr1	TP73	chr1_3731797	3731797	CG	CGT	+	-0.0612222	0.320891	-0.00075665	-0.108787	0.413665	-0.0018113	0.0475646	0.744123	0.00105465	0.433651	0.748556
chr1	TP73	chr1_3731805	3731805	CG	CGA	+	0.0585646	0.27016	0.0002802	-0.0445498	0.685646	-0.000352534	0.103114	0.402052	0.000632734	0.494044	0.785381
chr1	TP73	chr1_3731815	3731815	CG	CGG	+	0.0438781	0.519282	0.00107631	-0.177762	0.243853	-0.00156022	0.22164	0.188733	0.00263653	0.410128	0.732553
chr1	TP73	chr1_3731824	3731824	CG	CGC	+	-0.140573	0.0253752	-0.00131692	-0.156458	0.245517	-0.0013302	0.0158853	0.912717	1.32818e-05	0.0446901	0.27781
chr1	TP73	chr1_3731826	3731826	CG	CGT	+	-0.0739686	0.281385	-0.000497566	0.163867	0.298853	0.00121911	-0.237836	0.172306	-0.00171668	0.331758	0.673787
chr1	TP73	chr1_3731835	3731835	CG	CGT	+	-0.0587097	0.171765	-0.000372857	-0.210547	0.0298752	-0.00226993	0.151837	0.141076	0.00189707	0.0416163	0.268462
chr1	TP73	chr1_3731841	3731841	CG	CGG	+	-0.0107861	0.717489	-0.000363041	-0.0195872	0.773918	-0.00066213	0.00880111	0.90595	0.000299089	0.895452	0.965481
chr1	TP73	chr1_3731844	3731844	CG	CGG	+	0.006445	0.930709	0.000112569	0.220771	0.181433	0.00733957	-0.214326	0.23697	-0.007227	0.397942	0.724284
chr1	TP73	chr1_3733233	3733233	CG	CGC	-	0.0653534	0.181064	0.00150888	0.143712	0.17445	0.00520881	-0.0783588	0.494074	-0.00369993	0.167245	0.507124
chr1	TP73	chr1_3733239	3733239	CG	CGT	-	-0.0608293	0.0902843	-0.00424685	-0.0983867	0.233996	-0.00460964	0.0375573	0.671217	0.00036279	0.120464	0.440076
chr1	TP73	chr1_3733265	3733265	CG	CGC	-	-0.0355868	0.658328	-0.000471104	0.0604615	0.731266	0.000718984	-0.0960483	0.621033	-0.00119009	0.85267	0.950846
chr1	TP73	chr1_3733269	3733269	CG	CGG	-	0.103183	0.0662813	0.00249501	-0.115465	0.325501	-0.00302152	0.218648	0.099885	0.00551653	0.117827	0.435698
chr1	TP73	chr1_3733271	3733271	CG	CGC	-	0.00904874	0.76884	0.000654212	0.231995	0.0020886	0.00434455	-0.222946	0.00595552	-0.00369033	0.00760822	0.112954
chr1	TP73	chr1_3733279	3733279	CG	CGT	-	0.0419076	0.180333	0.00329322	-0.0485042	0.398605	-0.00446949	0.0904117	0.173361	0.00776272	0.278292	0.62817
chr1	TP73	chr1_3733301	3733301	CG	CGT	-	0.123271	0.0572056	0.00441576	0.143951	0.271044	0.00217132	-0.0206799	0.88496	0.00224444	0.092894	0.390833
chr1	TP73	chr1_3733303	3733303	CG	CGC	-	-0.00949269	0.887079	-0.000498923	0.138621	0.335073	0.00237233	-0.148114	0.352018	-0.00287125	0.615539	0.851325
chr1	TP73	chr1_3733313	3733313	CG	CGG	-	-0.0828494	0.0783491	-0.00117	-0.23319	0.0226881	-0.000826008	0.150341	0.165088	-0.000343988	0.0205714	0.188286
chr1	TP73	chr1_3733315	3733315	CG	CGC	-	0.0498602	0.474396	-0.000103882	0.0513891	0.738898	0.00180855	-0.00152882	0.992788	-0.00191243	0.726354	0.90232
chr1	TP73	chr1_3733324	3733324	CG	CGG	-	-0.016686	0.67567	-0.000574002	-0.203275	0.0283983	-0.00457483	0.186589	0.0628728	0.00400082	0.0788455	0.362638
chr1	TP73	chr1_3733341	3733341	CG	CGT	-	0.026522	0.208368	0.00247614	0.0179936	0.632916	0.00184435	0.00852838	0.842661	0.000631796	0.394963	0.721969
chr1	TP73	chr1_3733467	3733467	CG	CGT	-	-0.00559404	0.961488	-0.000542836	0.190256	0.447128	0.0229392	-0.195851	0.478696	-0.023482	0.742813	0.90918
chr1	TP73	chr1_3733483	3733483	CG	CGG	-	-0.0211347	0.113207	-0.000941896	0.0004789	0.986098	1.76013e-05	-0.0216136	0.480404	-0.000959497	0.274761	0.624727
chr1	TP73	chr1_3733511	3733511	CG	CGA	-	-0.00199868	0.877905	-7.75625e-05	-0.0246148	0.381749	-0.000958772	0.0226161	0.466024	0.00088121	0.667442	0.875848
chr1	TP73	chr1_3733532	3733532	CG	CGT	-	-0.0448175	0.00444783	-0.00124789	0.0659066	0.0371614	0.00224706	-0.110724	0.00306831	-0.00349495	0.00359161	0.075588
chr1	TP73	chr1_3733534	3733534	CG	CGC	-	0.0125364	0.476221	0.000320348	-0.0539809	0.131687	-0.00144076	0.0665173	0.0999522	0.0017611	0.248861	0.599615
chr1	TP73	chr1_3733540	3733540	CG	CGA	-	0.031525	0.127083	0.000481506	-0.0450247	0.348883	-0.000522388	0.0765497	0.149762	0.00100389	0.209458	0.557907
chr1	TP73	chr1_3733568	3733568	CG	CGA	-	-0.0117383	0.333053	-0.000660489	-0.0268228	0.296664	-0.00164112	0.0150845	0.592359	0.000980628	0.36245	0.697854
chr1	TP73	chr1_3734049	3734049	CG	CGC	-	-0.0387536	0.659771	-0.000372358	0.0274307	0.886783	-3.78544e-05	-0.0661842	0.755347	-0.000334503	0.896433	0.965731
chr1	TP73	chr1_3734072	3734072	CG	CGC	-	0.00558646	0.965503	1.31584e-05	-0.0665017	0.812938	-0.000311595	0.0720882	0.816102	0.000324753	0.970766	0.990264
chr1	TP73	chr1_3734105	3734105	CG	CGG	-	-0.00591905	0.952542	-2.52191e-05	0.168782	0.438838	0.000496361	-0.174701	0.467121	-0.00052158	0.73389	0.905609
chr1	TP73	chr1_3734119	3734119	CG	CGG	+	-0.111241	0.309946	-0.00120885	0.310509	0.305292	0.00442861	-0.421751	0.196216	-0.00563746	0.36564	0.700372
chr1	TP73	chr1_3734120	3734120	CG	CGG	-	-0.160535	0.106988	-0.00231098	-0.335378	0.129056	-0.00239139	0.174843	0.460233	8.0403e-05	0.0921809	0.389538
chr1	TP73	chr1_3734162	3734162	CG	CGT	+	-0.0784815	0.0154117	-0.00506949	-0.00762839	0.921529	-0.000436146	-0.0708531	0.398505	-0.00463335	0.0508994	0.296077
chr1	TP73	chr1_3734181	3734181	CG	CGC	+	0.00549884	0.835665	0.000394253	-0.00291661	0.966437	-0.000102216	0.00841545	0.909889	0.00049647	0.977829	0.992772
chr1	TP73	chr1_3734207	3734207	CG	CGG	+	-0.0527613	0.222975	-0.00292144	-0.105432	0.339347	-0.00638863	0.0526708	0.652835	0.0034672	0.296345	0.643784
chr1	TP73	chr1_3739779	3739779	CG	CGG	-	-0.0251809	0.086986	-0.00104104	-0.0591897	0.0641131	-0.00214536	0.0340088	0.318817	0.00110431	0.0482471	0.288638
chr1	TP73	chr1_3739796	3739796	CG	CGG	-	-0.032368	0.0332096	-0.00109263	0.0250253	0.422923	0.000756845	-0.0573933	0.105248	-0.00184947	0.0759009	0.356432
chr1	TP73	chr1_3739833	3739833	CG	CGA	-	0.0308763	0.0420305	0.000819361	0.0162067	0.567903	0.000428181	0.0146696	0.644952	0.000391181	0.102826	0.409752
chr1	TP73	chr1_3739851	3739851	CG	CGC	-	-0.00378613	0.780816	-8.63276e-05	-0.0288505	0.327905	-0.00111887	0.0250644	0.439918	0.00103254	0.588952	0.838141
chr1	TP73	chr1_3739876	3739876	CG	CGG	-	0.0186014	0.26469	0.000813344	0.139508	0.00035033	0.00490159	-0.120907	0.00330901	-0.00408825	0.00111852	0.0388689
chr1	TP73	chr1_3742646	3742646	CG	CGA	+	-0.0124252	0.615782	-0.000414624	0.274242	7.95637e-05	0.0125343	-0.286667	0.000135204	-0.0129489	0.00031963	0.0186217
chr1	TP73	chr1_3742685	3742685	CG	CGG	+	-0.0279165	0.250201	-0.000757758	0.00539446	0.898118	0.000182386	-0.033311	0.495102	-0.000940144	0.491416	0.783728
chr1	TP73	chr1_3742689	3742689	CG	CGA	+	-0.0220368	0.393548	-0.00067284	0.0313541	0.551305	0.00162716	-0.0533909	0.366074	-0.0023	0.576031	0.831788
chr1	TP73	chr1_3742693	3742693	CG	CGA	+	0.080442	0.019508	0.00250438	0.0479711	0.465721	0.00171053	0.0324709	0.656458	0.000793841	0.0488225	0.290308
chr1	TP73	chr1_3742720	3742720	CG	CGT	+	0.0613337	0.00888392	0.0024159	-0.1036	0.0257974	-0.00587137	0.164933	0.00273248	0.00828727	0.00476829	0.0878355
chr1	TP73	chr1_3742781	3742781	CG	CGG	+	0.0669154	0.233198	0.00179984	-0.214623	0.10257	-0.00229266	0.281538	0.0535343	0.00409251	0.137441	0.466873
chr1	TP73	chr1_3744788	3744788	CG	CGC	-	-0.0958639	0.574079	-0.00186655	0.145316	0.694481	0.00184417	-0.24118	0.555584	-0.00371073	0.787458	0.926881
chr1	TP73	chr1_3744795	3744795	CG	CGG	-	-0.124404	0.477008	-0.00458986	0.104877	0.790729	0.00168794	-0.229281	0.597227	-0.0062778	0.747121	0.910918
chr1	TP73	chr1_3744803	3744803	CG	CGA	-	-0.223208	0.0930565	-0.00612919	0.304013	0.286447	0.00342187	-0.527221	0.100504	-0.00955105	0.144051	0.476548
chr1	TP73	chr1_3746193	3746193	CG	CGG	+	-0.0975657	0.323779	-0.00113447	0.277796	0.20185	0.00305375	-0.375361	0.122993	-0.00418822	0.276239	0.6261
chr1	TP73	chr1_3746206	3746206	CG	CGG	+	-0.0398817	0.318385	-0.00164688	-0.0860025	0.411147	-0.00123769	0.0461208	0.678134	-0.000409196	0.423321	0.741142
chr1	TP73	chr1_3746235	3746235	CG	CGC	+	-0.00464565	0.904776	-0.000316194	-0.0424462	0.650885	-0.0019102	0.0378006	0.709983	0.00159401	0.890791	0.964196
chr1	TP73	chr1_3746238	3746238	CG	CGG	+	0.0361433	0.081975	0.0016994	-0.0431304	0.213072	-0.00211206	0.0792737	0.0576304	0.00381146	0.10213	0.408567
chr1	TP73	chr1_3746288	3746288	CG	CGT	+	-0.121674	0.117684	-0.00111278	0.205245	0.219879	0.00397228	-0.326919	0.0842802	-0.00508506	0.147408	0.481038
chr1	TP73	chr1_3746293	3746293	CG	CGA	+	-0.0528832	0.239664	-0.00207464	-0.0656764	0.446826	-0.00306827	0.0127932	0.894308	0.00099363	0.372771	0.705982
chr1	TP73	chr1_3757653	3757653	CG	CGA	+	0.080399	0.553314	0.0027841	-0.296508	0.379868	-0.0104469	0.376907	0.303848	0.013231	0.56963	0.828239
chr1	TP73	chr1_3757748	3757748	CG	CGT	+	-0.00660586	0.962162	-0.00114264	-0.0403044	0.904389	0.0021085	0.0336986	0.926233	-0.00325115	0.991249	0.997167
chr1	TP73	chr1_3757890	3757890	CG	CGC	+	0.0327648	0.179462	0.00143408	-0.0161917	0.768497	-0.000705134	0.0489565	0.418762	0.00213921	0.385154	0.714683
chr1	TP73	chr1_3757915	3757915	CG	CGG	+	0.000639341	0.978107	1.2951e-05	0.0199023	0.695206	0.000688651	-0.019263	0.73084	-0.0006757	0.923742	0.975294
chr1	TP73	chr1_3757924	3757924	CG	CGG	+	-0.00311635	0.859713	-0.000194765	0.0327794	0.430441	0.00239494	-0.0358957	0.428242	-0.00258971	0.714748	0.897032
chr1	TP73	chr1_3757973	3757973	CG	CGA	+	-0.0232898	0.390757	-0.00104233	-0.0240306	0.712915	-0.00126577	0.000740763	0.991633	0.000223437	0.639775	0.863104
chr1	TP73	chr1_3759052	3759052	CG	CGG	+	0.0920817	0.0886316	0.000625662	0.226397	0.0700114	0.00582858	-0.134315	0.309865	-0.00520292	0.051094	0.296485
chr1	TP73	chr1_3759080	3759080	CG	CGC	+	0.00197908	0.980288	-0.000204122	-0.0395939	0.810772	-0.000765085	0.0415729	0.821397	0.000560963	0.97089	0.990298
chr1	TP73	chr1_3759111	3759111	CG	CGC	+	0.0587092	0.507767	0.000254525	0.412164	0.0485541	0.00186426	-0.353455	0.115611	-0.00160973	0.111069	0.424107
chr1	TP73	chr1_3767068	3767068	CG	CGT	-	0.024114	0.266709	0.00113126	0.113289	0.027264	0.00509126	-0.0891753	0.102065	-0.00396	0.0490367	0.290979
chr1	TP73	chr1_3767100	3767100	CG	CGG	-	0.00288964	0.919265	-6.31567e-05	-0.299514	0.000135519	-0.00285937	0.302403	0.000323108	0.00279622	0.000562031	0.0262549
chr1	TP73	chr1_3767105	3767105	CG	CGG	-	-0.0390813	0.327404	-0.0014777	-0.161154	0.086701	-0.00216331	0.122073	0.225551	0.000685615	0.142032	0.473414
chr1	TP73	chr1_3767149	3767149	CG	CGA	+	-0.0323056	0.825452	-0.000249599	0.0781633	0.806148	0.000432507	-0.110469	0.753325	-0.000682106	0.945977	0.982466
chr1	TP73	chr1_3767150	3767150	CG	CGG	-	-0.0223824	0.22777	-0.000890802	-0.0154576	0.769923	3.12444e-05	-0.0069248	0.901481	-0.000922047	0.459652	0.764823
chr1	TP73	chr1_3767152	3767152	CG	CGT	+	0.028477	0.808133	0.000338368	0.143573	0.574694	0.000464332	-0.115096	0.682783	-0.000125964	0.825048	0.941063
chr1	TP73	chr1_3767153	3767153	CG	CGT	-	0.0223099	0.556503	0.000858347	-0.172922	0.0469215	-0.00326573	0.195232	0.0423845	0.00412408	0.114755	0.430627
chr1	TP73	chr1_3767218	3767218	CG	CGG	+	-0.0337923	0.208044	-0.00161058	0.0549691	0.345979	0.00290691	-0.0887614	0.172837	-0.00451749	0.293811	0.641741
chr1	TP73	chr1_3767249	3767249	CG	CGA	+	-0.0266707	0.737942	-0.000205461	-0.14099	0.416773	-0.000593676	0.114319	0.549293	0.000388215	0.673494	0.878473
chr1	TP73	chr1_3767283	3767283	CG	CGA	+	-0.0352562	0.823299	-0.000258497	-0.00421873	0.990187	0.000159468	-0.0310375	0.934626	-0.000417965	0.974615	0.991647
chr1	TP73	chr1_3772478	3772478	CG	CGA	+	-0.0190179	0.235531	-0.00161917	-0.0653131	0.0594636	-0.00489991	0.0462953	0.215624	0.00328073	0.0891001	0.383756
chr1	TP73	chr1_3772486	3772486	CG	CGA	+	-0.0210295	0.627493	-0.000653343	0.0185264	0.849124	0.000439278	-0.0395559	0.711398	-0.00109262	0.871197	0.957478
chr1	TP73	chr1_3772520	3772520	CG	CGA	+	-0.00353364	0.792723	-0.000123286	0.0250535	0.394035	0.000843088	-0.0285872	0.378583	-0.000966374	0.666339	0.875196
chr1	TP73	chr1_3772534	3772534	CG	CGG	+	-0.0278105	0.420524	-0.00192289	0.000914606	0.989701	-0.00033458	-0.0287251	0.716155	-0.00158831	0.714818	0.897076
chr1	TP73	chr1_3773792	3773792	CG	CGC	-	0.00852306	0.895672	2.48268e-05	0.052084	0.733829	7.75829e-05	-0.043561	0.793784	-5.2756e-05	0.932833	0.978231
chr1	TP73	chr1_3773794	3773794	CG	CGC	-	0.055277	0.28626	7.09499e-05	-0.215952	0.0843516	-0.000670482	0.271229	0.0495249	0.000741432	0.133922	0.461717
chr1	TP73	chr1_3773798	3773798	CG	CGC	-	0.103436	0.0462059	0.00037118	0.1386	0.22994	0.000473485	-0.0351644	0.7759	-0.000102305	0.070548	0.345162
chr1	TP73	chr1_3773800	3773800	CG	CGC	-	-0.0053047	0.93548	-9.14769e-06	-0.0554913	0.719438	-4.43893e-05	0.0501866	0.765265	3.52416e-05	0.931576	0.977965
chr1	TP73	chr1_3773806	3773806	CG	CGG	-	0.085116	0.0305563	0.000120386	0.194094	0.0334865	0.000420003	-0.108978	0.250656	-0.000299617	0.0140032	0.154594
chr1	TP73	chr1_3773821	3773821	CG	CGG	-	0.0878543	0.0167028	0.000143561	-0.0541464	0.474248	-0.000107827	0.142001	0.0983029	0.000251388	0.0444482	0.277204
chr1	TP73	chr1_3773823	3773823	CG	CGC	-	-0.0148568	0.817794	-2.63565e-05	0.0326215	0.829777	3.26909e-05	-0.0474782	0.773923	-5.90474e-05	0.951032	0.984215
chr1	TP73	chr1_3773829	3773829	CG	CGC	-	-0.0335981	0.537675	-5.34272e-05	0.168969	0.214849	0.000200891	-0.202567	0.171392	-0.000254318	0.381211	0.711946
chr1	TP73	chr1_3773847	3773847	CG	CGG	-	-0.0323093	0.570366	-3.57803e-05	0.174938	0.200372	0.000231949	-0.207248	0.16531	-0.000267729	0.371376	0.704961
chr1	TP73	chr1_3773879	3773879	CG	CGG	-	-0.0041273	0.895655	-8.59414e-06	-0.135545	0.0619656	-0.000193006	0.131417	0.0967074	0.000184412	0.164922	0.503553
chr1	TP73	chr1_3773887	3773887	CG	CGT	-	-0.00258535	0.925624	-3.19876e-06	0.166336	0.0398613	0.000215008	-0.168922	0.0490756	-0.000218207	0.108094	0.419022
chr1	TP73	chr1_3773910	3773910	CG	CGC	-	0.0381247	0.573736	6.5872e-05	0.0655061	0.680599	9.68053e-05	-0.0273814	0.874156	-3.09333e-05	0.777881	0.92313
chr1	TP73	chr1_3773913	3773913	CG	CGA	-	0.00665943	0.82284	2.09467e-05	-0.0195031	0.769083	-5.94978e-05	0.0261626	0.720015	8.04446e-05	0.932868	0.978237
chr1	TP73	chr1_3773915	3773915	CG	CGC	-	-0.0274947	0.575496	-7.13326e-05	-0.0471164	0.678422	-0.000107775	0.0196217	0.873999	3.64427e-05	0.778249	0.923283
chr1	TP73	chr1_3774031	3774031	CG	CGG	-	0.00731605	0.631359	1.26486e-05	-0.0432992	0.219611	-6.18477e-05	0.0506153	0.191205	7.44964e-05	0.414552	0.735383
chr1	TP73	chr1_3774037	3774037	CG	CGA	-	0.00140306	0.908196	5.01537e-06	-0.0245513	0.358442	-8.48823e-05	0.0259543	0.378417	8.98977e-05	0.644594	0.86541
chr1	TP73	chr1_3774044	3774044	CG	CGG	-	-0.0150498	0.175331	-3.79962e-05	0.002521	0.911482	7.42266e-06	-0.0175708	0.488176	-4.54188e-05	0.385274	0.714765
chr1	TP73	chr1_3774087	3774087	CG	CGC	-	-0.0166754	0.204802	-3.72167e-05	0.00253101	0.926221	6.8168e-06	-0.0192064	0.528011	-4.40335e-05	0.435119	0.74936
chr1	TP73	chr1_3774096	3774096	CG	CGC	-	-0.0187508	0.197523	-3.9697e-05	-0.0198378	0.528872	-4.78122e-05	0.00108701	0.974847	8.11518e-06	0.352312	0.689567
chr1	TP73	chr1_3774102	3774102	CG	CGT	-	-0.00362908	0.695559	-9.53623e-06	-0.0267611	0.196132	-7.54485e-05	0.023132	0.306378	6.59122e-05	0.393157	0.720829
chr1	TP73	chr1_3774133	3774133	CG	CGG	-	-0.0077548	0.633184	-2.04e-05	0.0101095	0.77367	2.90412e-05	-0.0178643	0.645768	-4.94412e-05	0.853613	0.951169
chr1	TP73	chr1_3774756	3774756	CG	CGG	-	-0.0294064	0.127158	-0.00462147	0.029365	0.450187	0.00467948	-0.0587714	0.181981	-0.00930096	0.232353	0.582346
chr1	TP73	chr1_3774762	3774762	CG	CGA	-	-0.0313249	0.459967	-0.00510916	0.139624	0.134808	0.0226706	-0.170949	0.0998405	-0.0277798	0.248815	0.599589
chr1	TP73	chr1_3774767	3774767	CG	CGC	-	0.014738	0.801386	0.00209152	-0.0050923	0.967304	-0.000543548	0.0198303	0.885461	0.00263507	0.9671	0.989018
chr1	TP73	chr1_3774828	3774828	CG	CGG	-	-0.00464481	0.970064	-3.46951e-05	0.0230908	0.93162	0.000248503	-0.0277356	0.925556	-0.000283198	0.995522	0.998288
chr1	TP73	chr1_3774854	3774854	CG	CGT	-	0.0638543	0.410091	0.00046923	0.260626	0.125555	0.0010881	-0.196772	0.287332	-0.000618869	0.219906	0.568786
chr1	TP73	chr1_3785381	3785381	CG	CGA	-	-0.00905028	0.940041	-5.67364e-05	0.201783	0.444155	0.000280043	-0.210833	0.468187	-0.000336779	0.738378	0.907324
chr1	TP73	chr1_3785390	3785390	CG	CGT	-	-0.112993	0.282959	-0.000521754	-0.0312001	0.889778	-0.000213096	-0.0817933	0.742194	-0.000308659	0.547558	0.816637
chr1	TP73	chr1_3785396	3785396	CG	CGA	-	0.14558	0.0704511	0.00336648	-0.0344774	0.83664	-0.00125096	0.180057	0.334907	0.00461744	0.183253	0.527458
chr1	TP73	chr1_3785443	3785443	CG	CGG	-	0.0337409	0.153378	0.0032098	0.148099	0.0267427	0.0149462	-0.114358	0.0983067	-0.0117364	0.0320473	0.235217
chr1	TP73	chr1_3785461	3785461	CG	CGA	-	0.0425352	0.453573	0.00300655	-0.123687	0.319945	-0.00296868	0.166222	0.228464	0.00597523	0.459626	0.764812
chr1	TP73	chr1_3785472	3785472	CG	CGC	-	0.122376	0.235651	0.000867363	0.240058	0.280426	0.00704429	-0.117682	0.627305	-0.00617692	0.277209	0.627037
chr1	TP73	chr1_3804964	3804964	CG	CGG	+	-0.114851	0.093836	-0.00179326	0.10359	0.474494	0.00227017	-0.218441	0.179091	-0.00406343	0.190171	0.535569
chr1	TP73	chr1_3805031	3805031	CG	CGG	+	-0.00913935	0.464903	-0.000400342	-0.0607945	0.0409173	-0.00277747	0.0516552	0.105096	0.00237713	0.0920084	0.389228
chr1	TP73	chr1_3805049	3805049	CG	CGC	+	0.00263089	0.89297	1.46735e-05	-0.149144	0.0112499	-0.00346224	0.151775	0.0148165	0.00347691	0.0342239	0.242794
chr1	TP73	chr1_3805052	3805052	CG	CGC	+	-0.147894	0.00195292	-0.00263776	0.0422831	0.665877	0.000986737	-0.190177	0.0862277	-0.0036245	0.00726338	0.110301
chr1	TP73	chr1_3805077	3805077	CG	CGT	+	0.00575083	0.828602	0.000239064	-0.10964	0.117132	-0.00329827	0.115391	0.124954	0.00353734	0.273112	0.623465
chr1	TP73	chr1_3805094	3805094	CG	CGG	+	-0.00428617	0.857148	-0.000309837	0.0396606	0.448869	0.00247529	-0.0439468	0.446515	-0.00278513	0.733381	0.905342
chr1	TP73	chr1_3806871	3806871	CG	CGC	+	-0.0253725	0.385399	-0.000597619	0.082601	0.171227	0.0028918	-0.107973	0.112556	-0.00348942	0.270262	0.620717
chr1	TP73	chr1_3806873	3806873	CG	CGG	+	0.0105825	0.659812	0.000333762	-0.0287313	0.568496	-0.000933321	0.0393139	0.48339	0.00126708	0.767794	0.919277
chr1	TP73	chr1_3806928	3806928	CG	CGA	+	0.00744817	0.792678	0.000225984	0.0696636	0.286917	0.00274242	-0.0622154	0.38246	-0.00251643	0.536731	0.81106
chr1	TP73	chr1_3806949	3806949	CG	CGG	+	0.0278196	0.13705	0.00141017	0.0243934	0.525456	0.00190408	0.00342625	0.935572	-0.000493903	0.26601	0.616658
chr1	TP73	chr1_3806982	3806982	CG	CGG	+	0.011854	0.522696	0.000708112	-0.0130324	0.741817	-0.000829617	0.0248864	0.570612	0.00153773	0.768019	0.919334
chr1	TP73	chr1_3806999	3806999	CG	CGT	+	-0.00604133	0.625191	-0.000419034	0.0210622	0.494697	0.00156076	-0.0271035	0.417077	-0.0019798	0.702072	0.891414
chr1	TP73	chr1_3811343	3811343	CG	CGC	+	-0.0763787	0.13264	-0.000720682	0.314436	0.00753781	0.00186339	-0.390814	0.00327681	-0.00258407	0.0117354	0.141187
chr1	TP73	chr1_3811347	3811347	CG	CGC	+	-0.0508697	0.553689	-0.00018633	-0.259302	0.200217	-0.000707535	0.208433	0.340565	0.000521206	0.359751	0.69602
chr1	TP73	chr1_3811367	3811367	CG	CGC	+	0.0392997	0.724027	0.00021684	0.0760517	0.752924	0.000606468	-0.0367521	0.890213	-0.000389628	0.891168	0.964235
chr1	TP73	chr1_3811684	3811684	CG	CGG	-	0.0995685	0.396221	0.0025736	0.215069	0.401535	0.00324102	-0.115501	0.680452	-0.000667415	0.485986	0.780768
chr1	TP73	chr1_3811688	3811688	CG	CGC	-	-0.0666367	0.583918	-0.000319521	0.130941	0.620325	0.00229668	-0.197578	0.499244	-0.0026162	0.758368	0.91548
chr1	TP73	chr1_3811734	3811734	CG	CGA	-	0.087339	0.496548	0.000797433	0.219731	0.431235	0.00707948	-0.132392	0.665493	-0.00628205	0.576648	0.832122
chr1	TP73	chr1_3818955	3818955	CG	CGG	+	0.0518014	0.062835	0.00334059	0.119613	0.0449376	0.00810978	-0.0678116	0.284937	-0.00476919	0.029642	0.226124
chr1	TP73	chr1_3818959	3818959	CG	CGC	+	0.00580352	0.851625	0.00024507	0.155203	0.0287487	0.00539775	-0.1494	0.0533711	-0.00515268	0.0849704	0.375199
chr1	TP73	chr1_3818980	3818980	CG	CGT	+	-0.00304575	0.752556	-0.000401048	0.0432688	0.0726735	0.00584183	-0.0463145	0.0765986	-0.00624288	0.181385	0.525201
chr1	TP73	chr1_3819355	3819355	CG	CGT	-	0.0242747	0.0343439	0.00417412	0.0203078	0.424828	0.00349447	0.00396692	0.885244	0.000679644	0.0774528	0.359836
chr1	TP73	chr1_3819393	3819393	CG	CGT	-	0.0157625	0.0861698	0.0027157	0.02049	0.351472	0.0035335	-0.00472751	0.840594	-0.0008178	0.148792	0.482765
chr1	TP73	chr1_3819409	3819409	CG	CGA	-	0.0179151	0.202853	0.00280116	0.0278032	0.380676	0.0042065	-0.00988807	0.773568	-0.00140534	0.300129	0.647117
chr1	TP73	chr1_3819567	3819567	CG	CGT	+	-0.0174158	0.548395	-0.00285417	0.124942	0.0603654	0.0185618	-0.142357	0.052792	-0.021416	0.141008	0.471966
chr1	TP73	chr1_3819593	3819593	CG	CGC	+	-0.0457809	0.393173	-0.00627003	0.358261	0.00575272	0.0442997	-0.404042	0.00488051	-0.0505698	0.0157228	0.164436
chr1	TP73	chr1_3819623	3819623	CG	CGA	+	-0.134811	0.067889	-0.00186392	0.250473	0.101849	0.0144005	-0.385284	0.0280327	-0.0162644	0.0569078	0.312446
chr1	TP73	chr1_3819627	3819627	CG	CGA	+	-0.171672	0.0402717	-0.00309651	-0.0805165	0.630768	-0.000957973	-0.0911558	0.623483	-0.00213854	0.104061	0.411557
chr1	TP73	chr1_3819662	3819662	CG	CGC	+	0.0495063	0.587272	0.000546365	-0.0302232	0.878669	0.000695637	0.0797296	0.71535	-0.000149272	0.849923	0.950003
chr1	TP73	chr1_3821816	3821816	CG	CGA	-	-0.0730664	0.341259	-0.00233712	-0.077079	0.635846	-0.000932629	0.00401253	0.982165	-0.00140449	0.561479	0.824171
chr1	TP73	chr1_3821825	3821825	CG	CGG	-	0.0429933	0.392197	0.00153606	-0.265139	0.043194	-0.00602633	0.308132	0.0309123	0.00756239	0.0912315	0.387688
chr1	TP73	chr1_3821864	3821864	CG	CGG	-	-0.0165886	0.851534	-2.7973e-05	0.0922884	0.632889	0.00124743	-0.108877	0.609595	-0.00127541	0.874165	0.958655
chr1	TP73	chr1_3821884	3821884	CG	CGA	-	0.026836	0.724629	0.000209631	-0.309464	0.0786984	-0.00124676	0.3363	0.0819268	0.00145639	0.19382	0.539391
chr1	TP73	chr1_3821896	3821896	CG	CGG	-	0.10313	0.0634657	0.000301161	-0.143605	0.21132	-0.000278404	0.246735	0.0594675	0.000579565	0.087721	0.380821
chr1	TP73	chr1_3821907	3821907	CG	CGG	-	-0.0504231	0.321027	-0.00149899	-0.0114391	0.913607	-0.000286449	-0.038984	0.73933	-0.00121254	0.598054	0.842526
chr1	TP73	chr1_3821949	3821949	CG	CGC	-	0.0406423	0.147493	0.000804398	-0.0578834	0.335598	-0.00136725	0.0985257	0.143937	0.00217164	0.224252	0.573884
chr1	TP73	chr1_3822681	3822681	CG	CGA	-	0.0349572	0.484828	0.00068879	0.0421105	0.692317	0.0013339	-0.00715329	0.951455	-0.000645106	0.718669	0.898934
chr1	TP73	chr1_3822701	3822701	CG	CGG	-	0.00385834	0.935808	6.08208e-05	0.125764	0.287739	0.00283159	-0.121906	0.340044	-0.00277077	0.552298	0.819202
chr1	TP73	chr1_3822704	3822704	CG	CGT	-	0.126537	0.152388	0.00979735	-0.0497165	0.794838	-0.00349576	0.176254	0.405563	0.0132931	0.340584	0.680736
chr1	TP73	chr1_3822711	3822711	CG	CGG	+	-0.0131954	0.901123	-5.76788e-05	-0.0608567	0.792264	-2.8281e-05	0.0476613	0.851592	-2.93977e-05	0.957218	0.986114
chr1	TP73	chr1_3822712	3822712	CG	CGG	-	0.0642565	0.167348	0.00153582	-0.201495	0.0470253	-0.000823077	0.265751	0.0205833	0.0023589	0.0601685	0.320667
chr1	TP73	chr1_3822729	3822729	CG	CGC	-	0.0159803	0.760426	0.000134275	-0.0385039	0.731816	-0.00127369	0.0544842	0.661336	0.00140797	0.898195	0.966338
chr1	TP73	chr1_3822762	3822762	CG	CGG	+	-0.180517	0.00182705	-0.00801881	0.567138	5.25491e-05	0.00585535	-0.747654	6.0311e-06	-0.0138742	2.2853e-05	0.00356588
chr1	TP73	chr1_3822763	3822763	CG	CGG	-	-0.0140749	0.211415	-0.00120475	0.0346784	0.15622	0.00305045	-0.0487533	0.0757827	-0.00425521	0.174582	0.51634
chr1	TP73	chr1_3822803	3822803	CG	CGT	+	0.0162025	0.735038	0.00309935	0.0568707	0.539556	0.00863701	-0.0406681	0.696667	-0.00553766	0.781484	0.924576
chr1	TP73	chr1_3823043	3823043	CG	CGT	+	0.108378	0.238883	0.0163387	-0.574037	0.0268048	-0.0347603	0.682415	0.0163805	0.051099	0.0491788	0.291445
chr1	TP73	chr1_3823077	3823077	CG	CGG	-	-0.0227073	0.139603	-0.00254926	0.0680214	0.0462972	0.00760626	-0.0907286	0.0185896	-0.0101555	0.0531195	0.302095
chr1	TP73	chr1_3823081	3823081	CG	CGC	-	-0.0881531	0.22607	-0.00169798	0.0501064	0.744316	0.00114939	-0.13826	0.419036	-0.00284737	0.448174	0.757729
chr1	TP73	chr1_3823115	3823115	CG	CGG	-	0.0279336	0.764917	6.58712e-05	0.0852618	0.67451	0.000410393	-0.0573282	0.797701	-0.000344522	0.872161	0.957912
chr1	TP73	chr1_3823126	3823126	CG	CGT	-	-0.0590798	0.563483	-0.000340825	-0.153806	0.489956	-0.000755152	0.0947259	0.698585	0.000414327	0.660968	0.872761
chr1	TP73	chr1_3823770	3823770	CG	CGG	+	-0.0462514	0.00764118	-0.00321093	0.0827087	0.0237214	0.00534489	-0.12896	0.00257683	-0.00855581	0.0041861	0.08215
chr1	TP73	chr1_3823777	3823777	CG	CGC	+	0.0722665	0.0968393	0.00161118	0.109312	0.225995	0.00253859	-0.0370457	0.706179	-0.000927404	0.126039	0.449109
chr1	TP73	chr1_3823792	3823792	CG	CGT	+	-0.118813	0.00611895	-0.00424414	-0.118015	0.146479	-0.00330129	-0.000797406	0.992784	-0.000942853	0.010078	0.130831
chr1	TP73	chr1_3823816	3823816	CG	CGA	+	-0.00476918	0.901602	-0.000141743	0.0414132	0.5995	0.00144235	-0.0461823	0.599914	-0.00158409	0.862211	0.954196
chr1	TP73	chr1_3823837	3823837	CG	CGG	+	0.0127476	0.456037	0.00175455	-0.0360166	0.332391	-0.00366941	0.0487643	0.237618	0.00542396	0.472275	0.772712
chr1	TP73	chr1_3824574	3824574	CG	CGT	+	-0.00727252	0.716374	-0.000788758	-0.044244	0.327608	-0.00361855	0.0369715	0.453778	0.0028298	0.57052	0.828679
chr1	TP73	chr1_3824595	3824595	CG	CGC	+	-0.0196721	0.238767	-0.000824302	0.01834	0.584353	0.00117132	-0.0380121	0.314587	-0.00199562	0.422445	0.740509
chr1	TP73	chr1_3824656	3824656	CG	CGT	+	0.00565016	0.81383	0.000955998	0.0126314	0.818561	0.00217026	-0.00698121	0.907607	-0.00121426	0.945436	0.982377
chr1	TP73	chr1_3824657	3824657	CG	CGT	-	-0.144614	0.428623	-0.0137397	-0.474491	0.310482	-0.0441068	0.329877	0.508016	0.0303671	0.424572	0.742171
chr1	TP73	chr1_3824677	3824677	CG	CGT	+	0.0170899	0.246762	0.00262305	-0.00526291	0.877753	-0.000807472	0.0223528	0.550087	0.00343052	0.501424	0.790038
chr1	TP73	chr1_3826352	3826352	CG	CGT	+	-0.0576858	0.43895	-0.00749469	-0.519963	0.00411463	-0.0253661	0.462277	0.016093	0.0178714	0.0120309	0.143065
chr1	TP73	chr1_3826425	3826425	CG	CGT	+	-0.084394	0.308241	-0.00364447	0.0369719	0.82782	0.00376386	-0.121366	0.523078	-0.00740833	0.570227	0.828537
chr1	TP73	chr1_3827028	3827028	CG	CGC	+	0.0230742	0.855095	1.82969e-05	-0.0262807	0.923715	-0.000319401	0.0493549	0.870538	0.000337698	0.978495	0.992978
chr1	TP73	chr1_3827055	3827055	CG	CGG	+	-0.37407	3.31773e-06	-0.0167283	0.154462	0.232597	0.0149313	-0.528533	0.00117307	-0.0316596	1.25964e-05	0.00247014
chr1	TP73	chr1_3827058	3827058	CG	CGG	+	-0.229454	0.133972	-0.00578358	-0.0694848	0.829859	-0.00104098	-0.159969	0.654381	-0.0047426	0.308534	0.654185
chr1	TP73	chr1_3827065	3827065	CG	CGC	+	-0.239441	0.0485868	-0.00749345	-0.0733186	0.769421	-0.00301939	-0.166123	0.548615	-0.00447406	0.130587	0.456632
chr1	TP73	chr1_3827081	3827081	CG	CGT	+	0.0397534	0.186685	0.00551307	0.198169	0.00526744	0.0166717	-0.158416	0.0340125	-0.0111586	0.0100871	0.130857
chr1	TP73	chr1_3828590	3828590	CG	CGA	-	0.0546654	0.57236	0.00071482	0.128045	0.539688	0.00129116	-0.0733798	0.749469	-0.000576338	0.701091	0.891096
chr1	TP73	chr1_3828630	3828630	CG	CGG	-	0.121273	0.0418813	0.00247958	0.191866	0.120158	0.00224663	-0.0705932	0.594793	0.000232943	0.043584	0.274895
chr1	TP73	chr1_3828645	3828645	CG	CGC	-	-0.0590262	0.583655	-0.00061541	0.0762628	0.743981	0.000983934	-0.135289	0.60027	-0.00159934	0.812858	0.937029
chr1	TP73	chr1_3828656	3828656	CG	CGC	-	-0.0491335	0.427825	-0.000576103	0.00306008	0.981289	0.000220863	-0.0521936	0.718469	-0.000796966	0.723051	0.900711
chr1	TP73	chr1_3828666	3828666	CG	CGG	-	0.0649589	0.535808	0.000645381	0.00875726	0.969207	7.62067e-05	0.0562016	0.822412	0.000569174	0.820501	0.939554
chr1	TP73	chr1_3828688	3828688	CG	CGC	-	0.0508613	0.235826	0.00118944	-0.0820468	0.322149	-0.0016385	0.132908	0.160572	0.00282794	0.301069	0.647936
chr1	TP73	chr1_3829768	3829768	CG	CGC	-	-0.0380612	0.0359366	-0.0015052	-0.0208507	0.565724	-0.000855404	-0.0172105	0.668126	-0.000649798	0.0905895	0.386433
chr1	TP73	chr1_3829808	3829808	CG	CGA	-	-0.0262326	0.17906	-0.000907147	-0.0488629	0.277801	-0.00201475	0.0226303	0.640442	0.0011076	0.224972	0.574866
chr1	TP73	chr1_3829813	3829813	CG	CGG	-	0.0246542	0.362917	0.000565844	0.0726364	0.221462	0.0019136	-0.0479822	0.458178	-0.00134776	0.311793	0.65701
chr1	TP73	chr1_3829826	3829826	CG	CGA	-	0.0596802	0.0390853	0.00105609	-0.187576	0.00415075	-0.00182438	0.247257	0.00102172	0.00288047	0.00354876	0.0750273
chr1	TP73	chr1_3829833	3829833	CG	CGG	-	0.0489999	0.1748	0.000707677	-0.0627084	0.38171	-0.00107344	0.111708	0.170325	0.00178112	0.269582	0.619939
chr1	TP73	chr1_3829874	3829874	CG	CGT	-	-0.00102432	0.966684	1.10982e-05	-0.00630434	0.904345	-0.000166192	0.00528002	0.927502	0.00017729	0.991716	0.997333
chr1	TP73	chr1_3831039	3831039	CG	CGA	+	-0.186482	0.0481788	-0.00133397	0.0769962	0.709501	0.000199718	-0.263478	0.25082	-0.00153369	0.130131	0.455753
chr1	TP73	chr1_3831102	3831102	CG	CGG	+	0.216739	0.0774557	0.0120406	-0.132283	0.601594	-0.0100183	0.349022	0.220571	0.0220589	0.179472	0.522634
chr1	TP73	chr1_3831440	3831440	CG	CGC	+	0.00403741	0.962694	3.31169e-05	0.213046	0.280448	0.00177848	-0.209009	0.332707	-0.00174536	0.547301	0.816523
chr1	TP73	chr1_3831446	3831446	CG	CGT	+	-0.0151605	0.570889	-0.00113891	0.00631872	0.914303	0.000479406	-0.0214792	0.739901	-0.00161831	0.843578	0.947597
chr1	TP73	chr1_3831490	3831490	CG	CGC	+	-0.00354233	0.893321	-0.000120379	-0.0248611	0.666655	-0.00104717	0.0213188	0.73735	0.000926789	0.900461	0.967107
chr1	TP73	chr1_3831505	3831505	CG	CGA	+	-0.024512	0.314442	-0.000781756	0.0162012	0.753828	0.000574325	-0.0407132	0.478399	-0.00135608	0.567145	0.826999
chr1	TP73	chr1_3831533	3831533	CG	CGG	+	-0.00414152	0.88653	-0.00015971	0.030904	0.628253	0.00094214	-0.0350455	0.618182	-0.00110185	0.877708	0.959902
chr1	TP73	chr1_3831554	3831554	CG	CGG	+	0.0174927	0.523281	0.000686582	-0.0512301	0.378674	-0.0017345	0.0687228	0.289182	0.00242108	0.550588	0.818374
chr1	TP73	chr1_3831564	3831564	CG	CGT	+	-0.0465899	0.0778465	-0.00270677	-0.0286711	0.638694	-0.000172135	-0.0179188	0.786382	-0.00253463	0.185109	0.529514
chr1	TP73	chr1_3832425	3832425	CG	CGC	+	0.0957448	0.346361	0.000189447	-0.0759595	0.726968	-9.89524e-05	0.171704	0.477044	0.0002884	0.598187	0.84253
chr1	TP73	chr1_3832462	3832462	CG	CGT	+	-0.054866	0.351721	-0.00168075	0.136724	0.319517	0.00172779	-0.19159	0.204802	-0.00340854	0.398752	0.724848
chr1	TP73	chr1_3832472	3832472	CG	CGG	+	-0.0726591	0.248043	-0.00370447	-0.0358802	0.782982	-0.000722234	-0.036779	0.799053	-0.00298224	0.484371	0.779865
chr1	TP73	chr1_3832494	3832494	CG	CGG	+	-0.0485519	0.680192	-0.000564716	0.0455619	0.858512	0.000868316	-0.0941139	0.73878	-0.00143303	0.902081	0.967595
chr1	TP73	chr1_3835579	3835579	CG	CGG	+	-0.0110714	0.358555	-0.00189552	0.00993455	0.707116	0.00171954	-0.021006	0.472283	-0.00361506	0.607325	0.847192
chr1	TP73	chr1_3835608	3835608	CG	CGT	+	-0.000113789	0.99354	-2.20869e-05	-0.0147734	0.650863	-0.00254071	0.0146596	0.680588	0.00251862	0.899222	0.966692
chr1	TP73	chr1_3835640	3835640	CG	CGG	+	-0.0374918	0.0475879	-0.0061991	-0.0175051	0.649524	-0.00256308	-0.0199867	0.63894	-0.00363603	0.121614	0.441955
chr1	TP73	chr1_3835651	3835651	CG	CGT	+	-0.0303441	0.0709331	-0.0038401	-0.0314504	0.384086	-0.00323611	0.00110634	0.977526	-0.000603994	0.134225	0.462126
chr1	TP73	chr1_3835683	3835683	CG	CGG	+	-0.0209554	0.330131	-0.00328562	-0.0268369	0.552122	-0.0040591	0.00588147	0.905982	0.000773486	0.515856	0.798567
chr1	TP73	chr1_3835709	3835709	CG	CGA	+	0.00936456	0.540895	0.0014713	0.0233041	0.498184	0.00320737	-0.0139395	0.710662	-0.00173608	0.652422	0.869126
chr1	TP73	chr1_3835713	3835713	CG	CGG	+	-0.0059517	0.792077	-0.00098675	-0.0248445	0.614916	-0.00397718	0.0188928	0.728083	0.00299043	0.846978	0.948862
chr1	TP73	chr1_3835716	3835716	CG	CGC	+	-0.00702772	0.625966	-0.00118652	-0.00902362	0.770325	-0.00143626	0.0019959	0.953362	0.000249742	0.847053	0.948894
chr1	TP73	chr1_3842184	3842184	CG	CGG	-	-0.0188853	0.276207	-0.00153349	0.0530424	0.167969	0.00351391	-0.0719277	0.0936955	-0.00504739	0.21932	0.568286
chr1	TP73	chr1_3842187	3842187	CG	CGC	-	-0.06825	0.24985	-0.00124652	-0.0366918	0.768127	-0.000167617	-0.0315582	0.818672	-0.0010789	0.484634	0.780038
chr1	TP73	chr1_3842191	3842191	CG	CGT	-	-0.0304961	0.109562	-0.00160478	-0.00378516	0.927282	-0.000220807	-0.0267109	0.558656	-0.00138397	0.268773	0.619033
chr1	TP73	chr1_3842221	3842221	CG	CGG	-	0.00234236	0.950916	-5.26198e-05	0.000705415	0.993144	0.000377158	0.00163695	0.985597	-0.000429778	0.998013	0.999252
chr1	VAMP3	chr1_7531825	7531825	CG	CGG	+	-0.0423089	0.0210722	-0.00466947	0.00446325	0.896099	0.000678151	-0.0467722	0.230742	-0.00534763	0.0628796	0.328207
chr1	VAMP3	chr1_7531858	7531858	CG	CGA	+	-0.000102796	0.996183	-1.22162e-05	0.0303512	0.518053	0.00524906	-0.030454	0.556218	-0.00526127	0.806864	0.93432
chr1	VAMP3	chr1_7531931	7531931	CG	CGT	+	0.0148035	0.680333	0.00234052	-0.0634344	0.442817	-0.00927956	0.0782379	0.387805	0.0116201	0.680607	0.88163
chr1	VAMP3	chr1_7531950	7531950	CG	CGC	+	-0.00311914	0.868523	-0.000544185	-0.0582653	0.153233	-0.00939588	0.0551462	0.219622	0.0088517	0.347859	0.686102
chr1	VAMP3	chr1_7531960	7531960	CG	CGC	+	-0.0373847	0.249797	-0.00470162	-0.127486	0.0623477	-0.0166136	0.0901011	0.224569	0.011912	0.096833	0.398098
chr1	VAMP3	chr1_7532917	7532917	CG	CGG	+	-0.127225	0.172788	-0.000324865	0.0437319	0.828953	0.00017077	-0.170957	0.445452	-0.000495635	0.378673	0.710257
chr1	VAMP3	chr1_7532922	7532922	CG	CGG	+	0.00552537	0.922621	4.64178e-05	-0.13555	0.28263	-0.000252843	0.141075	0.309531	0.000299261	0.550312	0.818193
chr1	VAMP3	chr1_7532960	7532960	CG	CGG	+	0.133416	0.182215	0.00143036	-0.00259318	0.990244	-5.11769e-05	0.136009	0.562795	0.00148153	0.400909	0.726433
chr1	VAMP3	chr1_7532995	7532995	CG	CGA	+	-0.211395	0.000561128	-0.00337731	0.231062	0.0446206	0.000811489	-0.442457	0.00151289	-0.0041888	0.000721829	0.0302101
chr1	VAMP3	chr1_7533900	7533900	CG	CGT	-	-0.161173	0.0660449	-0.000682518	-0.0875787	0.627213	-8.68735e-05	-0.073594	0.711561	-0.000595645	0.158622	0.495295
chr1	VAMP3	chr1_7537000	7537000	CG	CGC	+	-0.09428	0.00494276	-0.00130179	0.0581438	0.328047	0.000915953	-0.152424	0.030682	-0.00221774	0.0118908	0.142365
chr1	VAMP3	chr1_7537009	7537009	CG	CGC	+	0.0130683	0.665289	0.00032453	0.00608579	0.920786	0.000328103	0.00698248	0.918649	-3.5723e-06	0.903063	0.967949
chr1	VAMP3	chr1_7537052	7537052	CG	CGC	+	-0.0114566	0.574461	-0.000441841	0.0083534	0.850354	0.000542862	-0.01981	0.685442	-0.000984703	0.835871	0.944986
chr1	VAMP3	chr1_7537092	7537092	CG	CGC	+	-0.0296159	0.330061	-0.00102281	0.0713118	0.258822	0.00324703	-0.100928	0.155435	-0.00426984	0.329892	0.672217
chr1	VAMP3	chr1_7537098	7537098	CG	CGC	+	0.0562867	0.388524	0.00035897	0.164108	0.251311	0.00396488	-0.107821	0.489335	-0.00360591	0.354638	0.691551
chr1	VAMP3	chr1_7537269	7537269	CG	CGG	-	0.00464355	0.850011	0.000212906	-0.0153402	0.799342	-0.000742296	0.0199838	0.759611	0.000955202	0.950532	0.984003
chr1	VAMP3	chr1_7537274	7537274	CG	CGA	-	-0.0597771	0.475333	-0.00171185	-0.0749657	0.679033	-0.00133714	0.0151886	0.939278	-0.000374714	0.705445	0.892905
chr1	VAMP3	chr1_7537299	7537299	CG	CGT	-	-0.0246248	0.224891	-0.00319587	0.0472412	0.297315	0.00585835	-0.071866	0.153796	-0.00905422	0.283739	0.632774
chr1	VAMP3	chr1_7537329	7537329	CG	CGC	-	-0.0168037	0.435985	-0.00133197	0.0130777	0.784527	0.000441268	-0.0298814	0.570652	-0.00177324	0.70753	0.893606
chr1	VAMP3	chr1_7537857	7537857	CG	CGT	-	-0.054545	0.61803	-0.00396489	0.101351	0.683789	0.00274814	-0.155896	0.567917	-0.00671303	0.811001	0.936116
chr1	VAMP3	chr1_7537908	7537908	CG	CGG	-	-0.309375	0.00491456	-0.0126447	-0.240378	0.296878	-0.00982998	-0.0689974	0.780504	-0.0028147	0.0119847	0.14279
chr1	VAMP3	chr1_7537916	7537916	CG	CGT	-	0.0359145	0.746989	0.000569144	-0.479544	0.0502741	-0.00416193	0.515459	0.0575617	0.00473107	0.135017	0.463342
chr1	VAMP3	chr1_7538516	7538516	CG	CGG	-	-0.00423098	0.823372	-0.000586101	-0.103595	0.0195534	-0.0103685	0.0993642	0.0389716	0.0097824	0.0596744	0.3195
chr1	VAMP3	chr1_7538519	7538519	CG	CGT	-	-0.0140448	0.573485	-0.00158529	-0.0791174	0.150097	-0.00616517	0.0650726	0.278102	0.00457988	0.297953	0.645084
chr1	VAMP3	chr1_7538591	7538591	CG	CGG	+	-0.0291425	0.577522	-0.00354142	0.0258849	0.81512	0.00416751	-0.0550274	0.654272	-0.00770893	0.829368	0.942698
chr1	VAMP3	chr1_7538592	7538592	CG	CGG	-	-0.0278521	0.0866756	-0.00285318	0.0246503	0.443675	0.00207666	-0.0525024	0.151924	-0.00492985	0.16936	0.510034
chr1	VAMP3	chr1_7538597	7538597	CG	CGC	+	0.0328736	0.76201	0.00358154	0.0346146	0.884192	-0.00218781	-0.00174096	0.994692	0.00576936	0.943443	0.981819
chr1	VAMP3	chr1_7538598	7538598	CG	CGG	-	-0.00518808	0.815189	-0.000768428	-0.00963921	0.841522	-0.00114065	0.00445114	0.933269	0.000372221	0.952363	0.98472
chr1	VAMP3	chr1_7538667	7538667	CG	CGT	+	0.0170137	0.653704	0.00255314	-0.0827589	0.340892	-0.0129904	0.0997726	0.295779	0.0155435	0.569796	0.828313
chr1	VAMP3	chr1_7538670	7538670	CG	CGG	+	0.0265942	0.451102	0.00394414	-0.0224026	0.771851	-0.00298725	0.0489968	0.565743	0.00693139	0.717819	0.898441
chr1	VAMP3	chr1_7538696	7538696	CG	CGT	+	-0.00391303	0.934649	-0.000629647	-0.0139111	0.894728	-0.00217905	0.00999811	0.931126	0.00154941	0.987541	0.995862
chr1	VAMP3	chr1_7539261	7539261	CG	CGA	-	0.00725041	0.742701	0.00130501	-0.148022	0.00870791	-0.0164095	0.155273	0.0111461	0.0177145	0.0276809	0.21841
chr1	VAMP3	chr1_7539285	7539285	CG	CGT	-	0.025903	0.262859	0.00367021	-0.0512736	0.288511	-0.0060293	0.0771766	0.155513	0.00969951	0.306037	0.652128
chr1	VAMP3	chr1_7539351	7539351	CG	CGC	-	-0.0253226	0.742311	-0.000396062	-0.134609	0.413959	-0.000198289	0.109286	0.54764	-0.000197773	0.672942	0.878167
chr1	VAMP3	chr1_7539389	7539389	CG	CGC	-	-0.0999021	0.294407	-0.000891752	-0.0586647	0.773906	-5.41572e-05	-0.0412374	0.854647	-0.000837595	0.545385	0.815434
chr1	VAMP3	chr1_7539397	7539397	CG	CGC	-	-0.0268715	0.707832	-0.000399704	0.0740271	0.632198	0.00102445	-0.100899	0.555517	-0.00142415	0.828551	0.942261
chr1	VAMP3	chr1_7543490	7543490	CG	CGG	+	-0.184577	0.0261339	-0.0103552	0.130095	0.719954	0.00594434	-0.314672	0.402206	-0.0162995	0.0901862	0.385645
chr1	VAMP3	chr1_7547189	7547189	CG	CGC	+	-3.71024e-05	0.999476	7.37241e-08	0.31021	0.018044	0.00265551	-0.310247	0.030254	-0.00265543	0.0569385	0.312546
chr1	VAMP3	chr1_7547215	7547215	CG	CGT	+	-0.133005	0.0872194	-0.00136761	-0.13381	0.411576	-0.000709688	0.000804965	0.996396	-0.00065792	0.164613	0.50322
chr1	VAMP3	chr1_7547220	7547220	CG	CGT	+	-0.0712107	0.0471452	-0.00194221	0.0564789	0.478619	0.00264614	-0.12769	0.150603	-0.00458835	0.110971	0.423892
chr1	VAMP3	chr1_7547262	7547262	CG	CGG	+	-0.0596282	0.298219	-0.000529566	0.0554077	0.654004	0.000614936	-0.115036	0.401821	-0.0011445	0.522012	0.802452
chr1	VAMP3	chr1_7547269	7547269	CG	CGG	+	-0.0687902	0.00137078	-0.000946793	-0.0520539	0.144348	-0.000674096	-0.0167363	0.671317	-0.000272697	0.00267873	0.064358
chr1	VAMP3	chr1_7550011	7550011	CG	CGC	-	-0.134183	0.0715015	-0.000372733	-0.0427907	0.777398	1.03105e-05	-0.0913918	0.586729	-0.000383044	0.181143	0.524976
chr1	VAMP3	chr1_7550017	7550017	CG	CGT	-	-0.00463257	0.957916	-0.000185441	0.0933784	0.629561	0.000126016	-0.098011	0.645515	-0.000311458	0.886079	0.962347
chr1	VAMP3	chr1_7550037	7550037	CG	CGG	-	-0.0706926	0.521265	-0.000534368	0.299645	0.217662	0.00753578	-0.370338	0.169492	-0.00807014	0.378769	0.710317
chr1	VAMP3	chr1_7550052	7550052	CG	CGT	-	0.0116729	0.853818	-4.79817e-05	0.205516	0.145188	0.00076474	-0.193843	0.209777	-0.000812722	0.3309	0.673101
chr1	VAMP3	chr1_7550091	7550091	CG	CGT	-	-0.175262	0.118176	-0.000785522	0.260456	0.27694	0.000873588	-0.435718	0.106106	-0.00165911	0.169052	0.509713
chr1	VAMP3	chr1_7550112	7550112	CG	CGG	-	-0.0850782	0.176574	-0.000181483	0.00868289	0.950703	2.5524e-05	-0.0937611	0.543579	-0.000207007	0.393549	0.720928
chr1	VAMP3	chr1_7550114	7550114	CG	CGC	-	-0.0252215	0.713833	-0.000349727	-0.179791	0.241087	-0.00136784	0.154569	0.356669	0.00101811	0.461463	0.765952
chr1	VAMP3	chr1_7550788	7550788	CG	CGT	+	-0.0259701	0.0949432	-0.000709371	0.0642162	0.0609038	0.00266476	-0.0901863	0.0201613	-0.00337413	0.050693	0.295518
chr1	VAMP3	chr1_7550792	7550792	CG	CGT	+	-0.00158146	0.911295	-6.47367e-05	0.000982997	0.97317	5.68823e-05	-0.00256446	0.937231	-0.000121619	0.993017	0.997611
chr1	VAMP3	chr1_7550830	7550830	CG	CGC	+	0.0148788	0.378928	0.000426842	-0.00403595	0.908606	-0.000124048	0.0189147	0.628905	0.000550891	0.666353	0.875202
chr1	VAMP3	chr1_7550860	7550860	CG	CGA	+	0.00991519	0.352363	0.000559892	0.0103389	0.667103	0.000586913	-0.00042372	0.987117	-2.70213e-05	0.584401	0.835915
chr1	VAMP3	chr1_7551535	7551535	CG	CGT	+	-0.0357318	0.191505	-0.00547816	-0.0375557	0.512479	-0.00578384	0.00182389	0.976934	0.000305686	0.339195	0.679675
chr1	VAMP3	chr1_7551545	7551545	CG	CGA	+	-0.030798	0.145039	-0.00441456	-0.026395	0.546931	-0.00331899	-0.00440304	0.927353	-0.00109557	0.283215	0.63234
chr1	VAMP3	chr1_7551576	7551576	CG	CGT	+	-0.0509993	0.0504897	-0.00746918	-0.0293649	0.581786	-0.00454421	-0.0216344	0.712885	-0.00292497	0.122835	0.444094
chr1	VAMP3	chr1_7551612	7551612	CG	CGG	+	-0.0317289	0.142413	-0.00472941	-0.0053039	0.907507	-0.000884028	-0.026425	0.601033	-0.00384538	0.328842	0.67121
chr1	VAMP3	chr1_7551629	7551629	CG	CGT	+	-0.0336268	0.089763	-0.00468017	-0.00902717	0.827081	-0.00126578	-0.0245996	0.590798	-0.00341439	0.222804	0.572056
chr1	VAMP3	chr1_7551651	7551651	CG	CGG	+	-0.0307172	0.455286	-0.00324351	0.0630723	0.462893	0.00661798	-0.0937895	0.328674	-0.0098615	0.574341	0.830831
chr1	VAMP3	chr1_7551849	7551849	CG	CGC	+	-0.0659556	0.574532	-0.00396128	-0.341513	0.193789	-0.0357415	0.275557	0.334873	0.0317802	0.359544	0.695776
chr1	VAMP3	chr1_7551851	7551851	CG	CGA	+	0.147458	0.359996	0.0133545	-0.338742	0.341248	-0.0267819	0.4862	0.219394	0.0401364	0.419007	0.738156
chr1	VAMP3	chr1_7552120	7552120	CG	CGA	+	0.00568216	0.530793	0.000865237	0.00704685	0.699497	0.00106203	-0.00136469	0.946594	-0.000196793	0.757903	0.915294
chr1	VAMP3	chr1_7552146	7552146	CG	CGC	+	-0.00598882	0.647736	-0.000409651	0.0225016	0.43235	0.00158638	-0.0284904	0.368718	-0.00199603	0.658106	0.871565
chr1	VAMP3	chr1_7552174	7552174	CG	CGT	+	0.0037292	0.688921	0.000504281	0.0185763	0.36277	0.00246711	-0.0148471	0.507415	-0.00196283	0.602905	0.844841
chr1	VAMP3	chr1_7553992	7553992	CG	CGT	+	0.0086889	0.583174	0.00107234	0.00359388	0.916624	0.000684185	0.00509502	0.892953	0.000388158	0.851674	0.950604
chr1	VAMP3	chr1_7554026	7554026	CG	CGG	+	-0.0128475	0.568488	-0.00154171	0.0887853	0.0778802	0.0103189	-0.101633	0.0686652	-0.0118606	0.177064	0.519787
chr1	VAMP3	chr1_7554045	7554045	CG	CGG	+	-0.00218758	0.870636	-0.000290439	0.0390267	0.166083	0.0047514	-0.0412143	0.188758	-0.00504184	0.371876	0.705259
chr1	VAMP3	chr1_7554057	7554057	CG	CGG	+	0.0136037	0.370807	0.00129186	0.0368698	0.25772	0.00384109	-0.0232662	0.513873	-0.00254923	0.352121	0.689407
chr1	VAMP3	chr1_7554087	7554087	CG	CGT	+	0.00886387	0.560562	0.00122386	-0.00705319	0.825188	-0.000995278	0.0159171	0.653918	0.00221914	0.819475	0.939165
chr1	VAMP3	chr1_7554102	7554102	CG	CGT	+	-0.0229166	0.0246991	-0.00382989	0.037298	0.102488	0.00630456	-0.0602146	0.0202102	-0.0101345	0.0274516	0.21761
chr1	VAMP3	chr1_7556128	7556128	CG	CGG	-	-0.0120997	0.26848	-0.00206998	-0.035087	0.145879	-0.0060278	0.0229872	0.378565	0.00395782	0.190916	0.53631
chr1	VAMP3	chr1_7556138	7556138	CG	CGC	-	-0.0111204	0.40739	-0.00170911	-0.00872907	0.763891	-0.00123805	-0.00239135	0.940418	-0.000471066	0.671279	0.877389
chr1	VAMP3	chr1_7556157	7556157	CG	CGG	-	-0.00274895	0.79698	-0.000417382	0.00913001	0.696335	0.00135291	-0.011879	0.645206	-0.00177029	0.894613	0.965257
chr1	VAMP3	chr1_7556175	7556175	CG	CGG	-	-0.00684376	0.559239	-0.00117691	-0.0381024	0.151982	-0.00656361	0.0312586	0.279104	0.0053867	0.295556	0.64316
chr1	VAMP3	chr1_7556205	7556205	CG	CGG	-	-0.0114637	0.210111	-0.00191073	-0.0677466	0.00216484	-0.0110695	0.0562829	0.0151324	0.00915881	0.0048961	0.0891667
chr1	VAMP3	chr1_7556839	7556839	CG	CGC	-	0.0329941	0.389805	0.00127753	-0.0621804	0.463893	-0.00252422	0.0951745	0.31105	0.00380176	0.527652	0.806033
chr1	VAMP3	chr1_7556869	7556869	CG	CGT	-	9.18378e-05	0.997509	2.00174e-05	-0.150957	0.0409074	-0.0070313	0.151049	0.0579128	0.00705132	0.114376	0.429895
chr1	VAMP3	chr1_7556930	7556930	CG	CGT	-	-0.0484411	0.52972	-0.00051857	0.0664925	0.688096	0.000619905	-0.114934	0.531233	-0.00113848	0.753605	0.913618
chr1	VAMP3	chr1_7556941	7556941	CG	CGC	-	-0.0905332	0.14593	-0.00073612	0.203375	0.12647	0.00140825	-0.293908	0.0507903	-0.00214437	0.116124	0.432986
chr1	VAMP3	chr1_7557298	7557298	CG	CGA	+	0.0174702	0.496265	0.00117253	0.00351065	0.941878	0.000387619	0.0139595	0.798434	0.000784916	0.782828	0.925107
chr1	VAMP3	chr1_7557320	7557320	CG	CGC	+	-0.0427438	0.41498	-0.000277935	-0.059462	0.58127	-0.000261713	0.0167182	0.888793	-1.62218e-05	0.610791	0.84891
chr1	VAMP3	chr1_7557380	7557380	CG	CGC	+	0.215437	0.0149163	0.000930963	-0.201029	0.272484	-0.000718769	0.416466	0.0467641	0.00164973	0.0311356	0.231658
chr1	VAMP3	chr1_7557575	7557575	CG	CGT	-	0.0342393	0.0928999	0.00348174	0.0390107	0.369893	0.00395898	-0.00477139	0.919775	-0.000477239	0.163358	0.501409
chr1	VAMP3	chr1_7557617	7557617	CG	CGT	-	0.0480506	0.0658514	0.00260951	0.0506534	0.366016	0.00268262	-0.00260285	0.965891	-7.31075e-05	0.123092	0.444594
chr1	VAMP3	chr1_7557652	7557652	CG	CGT	-	0.059465	0.0380694	0.00286201	0.0992813	0.115111	0.00429408	-0.0398163	0.55249	-0.00143207	0.0388285	0.259627
chr1	VAMP3	chr1_7557662	7557662	CG	CGC	-	0.0637038	0.0020564	0.00160743	-0.114487	0.0168029	-0.00201234	0.178191	0.00132144	0.00361977	0.00136411	0.0436809
chr1	VAMP3	chr1_7557811	7557811	CG	CGG	+	-0.0568113	0.228117	-0.00112553	-0.239308	0.0265227	-0.000597482	0.182496	0.11228	-0.000528047	0.0445042	0.277312
chr1	VAMP3	chr1_7557828	7557828	CG	CGG	+	0.00922727	0.619027	0.000320521	0.0721757	0.088232	0.00341187	-0.0629484	0.170579	-0.00309135	0.200296	0.547209
chr1	VAMP3	chr1_7557840	7557840	CG	CGC	+	-0.149471	0.0303529	-0.0023996	0.121368	0.400011	0.00141638	-0.270839	0.0970982	-0.00381598	0.0690194	0.342054
chr1	VAMP3	chr1_7557860	7557860	CG	CGC	+	0.0217998	0.766481	0.000215488	-0.0533	0.738411	-0.000234682	0.0750998	0.669991	0.00045017	0.903234	0.967986
chr1	VAMP3	chr1_7560593	7560593	CG	CGC	-	-0.0229561	0.116355	-0.000507688	-0.0328464	0.251166	-0.0010434	0.00989036	0.754017	0.000535709	0.156157	0.492243
chr1	VAMP3	chr1_7560608	7560608	CG	CGT	-	0.00288721	0.855606	0.000213128	-0.094461	0.0122867	-0.00393384	0.0973482	0.0181242	0.00414697	0.0396198	0.262026
chr1	VAMP3	chr1_7560623	7560623	CG	CGT	-	0.00631359	0.808071	0.000408319	-0.100388	0.0854227	-0.00532329	0.106702	0.0969591	0.00573161	0.214	0.562819
chr1	VAMP3	chr1_7560625	7560625	CG	CGC	-	-0.0241703	0.398302	-0.00110112	-0.124942	0.050769	-0.00489316	0.100772	0.144585	0.00379204	0.104502	0.412314
chr1	VAMP3	chr1_7560662	7560662	CG	CGG	-	-0.0128765	0.325038	-0.000778351	-0.0569646	0.113346	-0.00207933	0.0440881	0.243872	0.00130098	0.167941	0.508015
chr1	VAMP3	chr1_7560713	7560713	CG	CGG	-	-0.00910945	0.776086	-0.00084058	0.0336021	0.627037	0.00284574	-0.0427116	0.576536	-0.00368632	0.85079	0.950315
chr1	VAMP3	chr1_7560731	7560731	CG	CGA	-	0.0184375	0.48632	0.000568834	0.0378337	0.511992	0.00125162	-0.0193963	0.759332	-0.000682789	0.62705	0.85704
chr1	VAMP3	chr1_7560750	7560750	CG	CGT	-	0.00893572	0.763129	0.000661139	0.0593469	0.35281	0.00319832	-0.0504112	0.473697	-0.00253718	0.614031	0.850522
chr1	VAMP3	chr1_7560767	7560767	CG	CGC	-	0.0255376	0.269578	0.000660692	0.060574	0.225548	0.00239794	-0.0350364	0.51967	-0.00173725	0.262358	0.613052
chr1	VAMP3	chr1_7560780	7560780	CG	CGG	-	-0.0355691	0.0785704	-0.0021102	0.0257388	0.501164	0.00113712	-0.0613079	0.162997	-0.00324732	0.163538	0.501684
chr1	VAMP3	chr1_7560800	7560800	CG	CGG	-	0.0111446	0.711641	0.00027103	0.0602417	0.360461	0.00329794	-0.0490971	0.497343	-0.00302691	0.607714	0.847317
chr1	VAMP3	chr1_7560825	7560825	CG	CGC	-	0.00411646	0.857265	0.00021232	0.00894318	0.853711	0.00047678	-0.00482672	0.928416	-0.00026446	0.966443	0.988872
chr1	VAMP3	chr1_7561400	7561400	CG	CGG	+	-0.0126493	0.31669	-0.00211223	-0.0104989	0.696745	-0.00177998	-0.00215032	0.942271	-0.000332247	0.553744	0.820036
chr1	VAMP3	chr1_7561413	7561413	CG	CGG	+	-0.0138965	0.252504	-0.0023754	-0.0167514	0.519719	-0.00283299	0.00285483	0.92035	0.00045759	0.417041	0.736768
chr1	VAMP3	chr1_7561422	7561422	CG	CGG	+	-0.0017843	0.897709	-0.00029862	-0.0252782	0.39756	-0.00428529	0.0234939	0.476214	0.00398667	0.687175	0.884592
chr1	VAMP3	chr1_7561475	7561475	CG	CGC	+	0.00211477	0.852777	0.000352237	-0.0133526	0.610122	-0.00226859	0.0154673	0.589205	0.00262082	0.860101	0.953539
chr1	VAMP3	chr1_7561493	7561493	CG	CGC	+	0.00965607	0.383861	0.00161123	0.00312007	0.898791	0.000530376	0.006536	0.808344	0.00108086	0.672291	0.877903
chr1	VAMP3	chr1_7562642	7562642	CG	CGG	+	-0.0781145	0.460501	-0.00168377	-0.201338	0.376536	0.00125493	0.123224	0.621916	-0.0029387	0.510706	0.795515
chr1	VAMP3	chr1_7562680	7562680	CG	CGA	+	-0.220163	0.0695095	-0.0160152	-0.303224	0.248038	-0.0154731	0.0830608	0.769455	-0.00054216	0.102491	0.409054
chr1	VAMP3	chr1_7562722	7562722	CG	CGA	+	-0.115561	0.35594	-0.00180162	-0.0334573	0.900893	0.000645209	-0.0821037	0.781965	-0.00244683	0.640143	0.863271
chr1	VAMP3	chr1_7562744	7562744	CG	CGG	+	-0.0397784	0.78081	-0.00311749	-0.234214	0.454051	0.0024765	0.194436	0.571836	-0.00559398	0.7206	0.899657
chr1	VAMP3	chr1_7567380	7567380	CG	CGG	-	0.00576727	0.899716	6.09296e-05	-0.241577	0.0307932	-0.00234036	0.247344	0.0416302	0.00240129	0.0894926	0.384506
chr1	VAMP3	chr1_7567419	7567419	CG	CGG	-	0.0249722	0.400203	0.00055602	0.0256135	0.706734	0.000619887	-0.000641251	0.993103	-6.38672e-05	0.647133	0.866363
chr1	VAMP3	chr1_7567466	7567466	CG	CGT	-	-0.000132417	0.991097	-7.38054e-06	-0.0272898	0.289633	-0.00198474	0.0271574	0.339424	0.00197736	0.562836	0.824734
chr1	VAMP3	chr1_7567475	7567475	CG	CGT	-	-0.000451811	0.974241	-4.02697e-05	0.036781	0.255747	0.00301217	-0.0372329	0.29212	-0.00305244	0.512965	0.796961
chr1	VAMP3	chr1_7567486	7567486	CG	CGA	-	-0.0219374	0.348556	-0.00130648	-0.134752	0.0324404	-0.00526692	0.112814	0.0882488	0.00396044	0.0622542	0.326303
chr1	VAMP3	chr1_7568374	7568374	CG	CGT	+	-0.00605009	0.873799	-0.000569753	-0.0622302	0.454434	-0.00561491	0.0561801	0.539551	0.00504516	0.740415	0.9083
chr1	VAMP3	chr1_7568377	7568377	CG	CGG	+	-0.0312244	0.494975	-0.00378231	0.0733679	0.495153	0.00422788	-0.104592	0.374	-0.0080102	0.627965	0.857429
chr1	VAMP3	chr1_7568386	7568386	CG	CGC	+	0.0642752	0.490502	0.00328005	-0.176348	0.354852	-0.00274532	0.240623	0.261021	0.00602537	0.510486	0.795428
chr1	VAMP3	chr1_7568413	7568413	CG	CGT	+	-0.026591	0.243725	-0.00343463	-0.022793	0.69357	-0.00247366	-0.00379795	0.951178	-0.000960978	0.462834	0.766992
chr1	VAMP3	chr1_7568470	7568470	CG	CGC	+	0.00203094	0.937967	0.000223798	0.200219	0.0112392	0.0300558	-0.198188	0.0172427	-0.029832	0.0337957	0.241295
chr1	VAMP3	chr1_7568482	7568482	CG	CGA	+	-0.0243226	0.197542	-0.00363551	0.185765	0.000401323	0.0290249	-0.210088	0.00027341	-0.0326604	0.00104686	0.0374362
chr1	VAMP3	chr1_7570198	7570198	CG	CGT	-	0.0187615	0.870986	5.04711e-05	0.0236222	0.923254	4.53404e-05	-0.00486068	0.985721	5.13068e-06	0.981756	0.994017
chr1	VAMP3	chr1_7570201	7570201	CG	CGT	-	-0.183581	0.0832385	-0.00123102	-0.304758	0.164252	-0.00194681	0.121177	0.609461	0.000715789	0.0916848	0.388683
chr1	VAMP3	chr1_7571096	7571096	CG	CGA	-	0.171572	0.134607	0.00193829	0.148917	0.520332	0.000803044	0.0226549	0.929526	0.00113524	0.260857	0.611627
chr1	VAMP3	chr1_7571107	7571107	CG	CGG	-	0.0663853	0.570489	0.000628836	0.0646738	0.794219	4.28713e-05	0.00171157	0.995021	0.000585965	0.818076	0.938717
chr1	VAMP3	chr1_7571115	7571115	CG	CGG	-	0.17572	0.17477	0.00164383	-0.0424806	0.871535	-0.000306036	0.218201	0.458388	0.00194986	0.38108	0.71188
chr1	VAMP3	chr1_7575858	7575858	CG	CGT	-	-0.00644236	0.74943	-0.000862482	0.00139585	0.971962	8.09402e-05	-0.00783821	0.860644	-0.000943422	0.947564	0.983017
chr1	VAMP3	chr1_7575899	7575899	CG	CGC	-	-0.119887	0.207825	-0.00104562	0.150017	0.462009	0.00157211	-0.269904	0.235883	-0.00261773	0.344806	0.683833
chr1	VAMP3	chr1_7575909	7575909	CG	CGA	-	0.176602	0.0127779	0.00724393	-0.310981	0.0269393	-0.00943033	0.487584	0.00332414	0.0166743	0.00642538	0.10368
chr1	VAMP3	chr1_7575935	7575935	CG	CGT	-	0.0225464	0.858374	0.000249854	0.0793003	0.772974	0.00262069	-0.0567539	0.851422	-0.00237084	0.942391	0.981455
chr1	VAMP3	chr1_7575971	7575971	CG	CGG	-	-0.0210786	0.825094	-8.92412e-05	0.0908718	0.661843	0.000409811	-0.11195	0.62543	-0.000499053	0.884653	0.962018
chr1	VAMP3	chr1_7576408	7576408	CG	CGA	+	0.158427	0.102298	0.009296	-0.293764	0.100681	-0.0047912	0.452191	0.0314023	0.0140872	0.0742651	0.353178
chr1	VAMP3	chr1_7576463	7576463	CG	CGT	+	0.0829314	0.428315	0.00922849	-0.105366	0.601739	-0.0069234	0.188298	0.411026	0.0161519	0.628579	0.857644
chr1	VAMP3	chr1_7576497	7576497	CG	CGG	+	0.0366403	0.556041	0.00510449	-0.132926	0.333473	-0.0161739	0.169566	0.264959	0.0212784	0.523699	0.803524
chr1	VAMP3	chr1_7576518	7576518	CG	CGC	+	0.268704	0.0456863	0.0177326	-0.354115	0.146209	-0.0128554	0.622819	0.0306694	0.030588	0.0512473	0.29688
chr1	VAMP3	chr1_7577830	7577830	CG	CGT	-	0.0104985	0.905768	2.47328e-05	-0.0641019	0.734739	-0.000180606	0.0746004	0.721745	0.000205339	0.936264	0.979264
chr1	VAMP3	chr1_7577850	7577850	CG	CGC	-	0.0357178	0.319734	0.000808935	0.53363	1.34517e-06	0.00867942	-0.497912	1.18151e-05	-0.00787048	5.44975e-06	0.00143546
chr1	VAMP3	chr1_7577861	7577861	CG	CGA	-	-0.096387	0.00532319	-0.00178654	0.24438	0.00280869	0.00239533	-0.340767	0.000325705	-0.00418187	0.000794335	0.0319141
chr1	VAMP3	chr1_7577937	7577937	CG	CGT	-	0.0552315	0.584815	-0.000215262	0.143424	0.513673	0.00842134	-0.0881922	0.714797	-0.0086366	0.690197	0.885987
chr1	VAMP3	chr1_7585614	7585614	CG	CGG	-	-0.0256102	0.8258	-0.000556536	-0.101818	0.688061	-0.00232955	0.0762075	0.785004	0.00177302	0.897629	0.966169
chr1	VAMP3	chr1_7585637	7585637	CG	CGC	-	0.0321852	0.534273	0.000342356	0.435104	0.000509991	0.0027072	-0.402919	0.00255911	-0.00236484	0.00192794	0.0534655
chr1	VAMP3	chr1_7585676	7585676	CG	CGC	-	0.0943459	0.0740259	0.000307695	0.429483	0.000203861	0.00159911	-0.335137	0.00521787	-0.00129142	0.000439456	0.0226702
chr1	VAMP3	chr1_7587083	7587083	CG	CGG	-	-0.0658165	0.461651	-0.000624405	-0.150292	0.437335	-6.10747e-05	0.0844754	0.690727	-0.000563331	0.558812	0.822811
chr1	VAMP3	chr1_7587121	7587121	CG	CGC	-	0.0604503	0.471904	0.000169979	-0.377933	0.0446608	-0.00158178	0.438383	0.0363215	0.00175176	0.102843	0.409786
chr1	VAMP3	chr1_7587768	7587768	CG	CGA	-	-0.155628	0.15538	-0.00179259	0.178873	0.443438	0.000740778	-0.334501	0.200442	-0.00253337	0.272171	0.622697
chr1	VAMP3	chr1_7587866	7587866	CG	CGC	-	-0.061925	0.65959	-0.000529732	-0.0703246	0.81767	-0.000404093	0.00839955	0.980069	-0.00012564	0.880497	0.960734
chr1	VAMP3	chr1_7587874	7587874	CG	CGG	-	0.0794995	0.400335	0.00101823	0.0096433	0.962265	-0.000268491	0.0698562	0.756263	0.00128672	0.694457	0.888005
chr1	VAMP3	chr1_7588639	7588639	CG	CGA	-	0.0278143	0.712871	-0.000339485	0.49457	0.00448883	0.00514857	-0.466755	0.01325	-0.00548805	0.0156002	0.163799
chr1	VAMP3	chr1_7591842	7591842	CG	CGG	-	-0.0936099	0.0870093	-0.00290934	-0.133587	0.262931	-0.00617623	0.0399773	0.756467	0.00326689	0.126732	0.450377
chr1	VAMP3	chr1_7591862	7591862	CG	CGC	-	-0.00262642	0.982981	-5.37287e-05	-0.00206479	0.993845	1.50425e-05	-0.000561627	0.998482	-6.87712e-05	0.999735	0.999933
chr1	VAMP3	chr1_7591887	7591887	CG	CGT	-	-0.183582	0.0407681	-0.00181602	0.0937926	0.60687	0.000605417	-0.277374	0.178001	-0.00242144	0.104701	0.412565
chr1	VAMP3	chr1_7592137	7592137	CG	CGG	+	0.0231032	0.353398	0.000694142	-0.0645745	0.275459	-0.00162228	0.0876777	0.177237	0.00231643	0.363446	0.69864
chr1	VAMP3	chr1_7592140	7592140	CG	CGA	+	0.0252366	0.297694	0.000675868	-0.109053	0.0386387	-0.00202263	0.134289	0.0236793	0.0026985	0.0722292	0.348915
chr1	VAMP3	chr1_7592176	7592176	CG	CGG	+	-0.00228015	0.888929	-6.11648e-05	-0.0295241	0.406349	-0.00102651	0.027244	0.486617	0.000965345	0.694889	0.888244
chr1	VAMP3	chr1_7592193	7592193	CG	CGG	+	0.0343611	0.051305	0.00111725	-0.0174189	0.61288	-0.000391321	0.0517799	0.186388	0.00150857	0.12595	0.448971
chr1	VAMP3	chr1_7592203	7592203	CG	CGA	+	0.0212076	0.210375	0.000586825	-0.0156746	0.653747	-0.000417709	0.0368822	0.346126	0.00100453	0.405367	0.729283
chr1	VAMP3	chr1_7592229	7592229	CG	CGT	+	-0.0119041	0.475868	-0.000575041	0.00657636	0.852107	0.000184779	-0.0184805	0.637032	-0.00075982	0.756633	0.914939
chr1	VAMP3	chr1_7592264	7592264	CG	CGG	+	0.0274178	0.204336	0.000725764	-0.0248864	0.557838	-0.000700118	0.0523042	0.277227	0.00142588	0.367999	0.702093
chr1	VAMP3	chr1_7594628	7594628	CG	CGG	-	-0.0832113	0.230055	-0.00664326	0.375202	0.01747	0.0262942	-0.458414	0.00970432	-0.0329375	0.0322766	0.236077
chr1	VAMP3	chr1_7594667	7594667	CG	CGA	-	-0.000960784	0.982174	-0.0001617	0.12587	0.174528	0.0189692	-0.126831	0.215676	-0.0191309	0.389609	0.717984
chr1	VAMP3	chr1_7594670	7594670	CG	CGC	-	0.110545	0.0957217	0.00785077	0.146843	0.295841	0.0158543	-0.0362976	0.812219	-0.00800354	0.147098	0.480425
chr1	VAMP3	chr1_7594675	7594675	CG	CGT	-	0.0522711	0.482303	0.0048791	0.168456	0.282312	0.0236027	-0.116185	0.50041	-0.0187236	0.435997	0.749866
chr1	VAMP3	chr1_7594686	7594686	CG	CGG	-	-0.095752	0.428982	-0.00194074	0.156971	0.547819	0.00513143	-0.252723	0.383329	-0.00707218	0.607525	0.84731
chr1	VAMP3	chr1_7594725	7594725	CG	CGT	-	0.00562063	0.755605	0.000825136	0.0748711	0.0856038	0.0125384	-0.0692505	0.140692	-0.0117133	0.206331	0.554461
chr1	VAMP3	chr1_7594729	7594729	CG	CGA	-	-0.0237948	0.819614	-0.00296273	0.160618	0.488619	0.0241058	-0.184413	0.470027	-0.0270685	0.762088	0.916902
chr1	VAMP3	chr1_7594734	7594734	CG	CGG	-	0.000359111	0.993206	-0.000174328	-0.127209	0.18533	-0.0140027	0.127568	0.224919	0.0138284	0.405043	0.729066
chr1	VAMP3	chr1_7594752	7594752	CG	CGT	-	0.068859	0.48435	0.00434162	-0.0740933	0.719874	-0.00392048	0.142952	0.534197	0.0082621	0.729142	0.903516
chr1	VAMP3	chr1_7594755	7594755	CG	CGC	-	0.0303304	0.830271	0.000316938	-0.0367084	0.904971	-0.000628402	0.0670388	0.843365	0.000945339	0.969704	0.989957
chr1	VAMP3	chr1_7596660	7596660	CG	CGG	+	-0.0180409	0.348409	-0.00102673	0.0346038	0.403023	0.00172984	-0.0526447	0.253469	-0.00275657	0.453527	0.761321
chr1	VAMP3	chr1_7596685	7596685	CG	CGG	+	-0.0294607	0.365233	-0.00158468	-0.238856	0.00361651	-0.00556441	0.209395	0.0155443	0.00397973	0.00959936	0.127305
chr1	VAMP3	chr1_7596699	7596699	CG	CGG	+	0.0124597	0.183028	0.00120187	-0.0423083	0.0620003	-0.0029234	0.0547679	0.0292313	0.00412527	0.0804067	0.365852
chr1	VAMP3	chr1_7596715	7596715	CG	CGA	+	0.0260377	0.0903406	0.00224751	0.0514537	0.096849	0.00438436	-0.025416	0.449501	-0.00213685	0.068247	0.340362
chr1	VAMP3	chr1_7597491	7597491	CG	CGA	+	-0.0163282	0.740098	-0.00241069	-0.0135191	0.89109	-0.00232327	-0.00280915	0.97972	-8.74186e-05	0.935611	0.979091
chr1	VAMP3	chr1_7597551	7597551	CG	CGT	+	-0.0575397	0.188532	-0.00803937	0.0962629	0.245267	0.0142117	-0.153803	0.107486	-0.0222511	0.215118	0.564218
chr1	VAMP3	chr1_7597564	7597564	CG	CGG	+	-0.0805245	0.175251	-0.00803542	-0.0199214	0.861186	-0.003369	-0.0606032	0.636969	-0.00466642	0.3788	0.710317
chr1	VAMP3	chr1_7597617	7597617	CG	CGT	-	-0.0365851	0.0075409	-0.00493464	-0.0171332	0.585498	-0.00235691	-0.0194519	0.565618	-0.00257774	0.0238483	0.203077
chr1	VAMP3	chr1_7597639	7597639	CG	CGT	-	-0.0469608	0.102543	-0.00756156	0.0816709	0.176216	0.0136635	-0.128632	0.0604665	-0.0212251	0.113004	0.427668
chr1	VAMP3	chr1_7597673	7597673	CG	CGA	-	-0.14779	0.00409609	-0.0129221	0.0442884	0.633059	0.00499387	-0.192078	0.0755588	-0.0179159	0.0130179	0.149071
chr1	VAMP3	chr1_7597720	7597720	CG	CGG	-	-0.285769	0.000921083	-0.0151118	-0.0357018	0.838469	0.00175011	-0.250068	0.198908	-0.0168619	0.00369829	0.076583
chr1	VAMP3	chr1_7601011	7601011	CG	CGT	+	-0.008268	0.574275	-0.000553062	-0.0129841	0.698682	-0.000735508	0.00471607	0.897534	0.000182446	0.786821	0.926631
chr1	VAMP3	chr1_7601046	7601046	CG	CGT	+	-0.00529173	0.812952	-0.000304642	-0.000464176	0.993282	-6.24569e-05	-0.00482756	0.93545	-0.000242185	0.972039	0.990693
chr1	VAMP3	chr1_7601049	7601049	CG	CGA	+	0.000130632	0.99176	7.53708e-07	-0.00836735	0.767819	-0.00081686	0.00849798	0.784671	0.000817614	0.956007	0.985715
chr1	VAMP3	chr1_7601082	7601082	CG	CGC	+	0.000432943	0.9859	6.82765e-06	-0.214228	0.000827424	-0.00193416	0.214661	0.00182584	0.00194099	0.00318904	0.0709213
chr1	VAMP3	chr1_7611567	7611567	CG	CGT	+	-0.0338108	0.343342	-0.0052712	0.0497283	0.466545	0.00807667	-0.0835391	0.284075	-0.0133479	0.48123	0.778046
chr1	VAMP3	chr1_7611599	7611599	CG	CGG	+	-0.011409	0.562817	-0.00163257	0.148206	0.000875342	0.0238877	-0.159615	0.00139093	-0.0255203	0.0033096	0.0721573
chr1	VAMP3	chr1_7611615	7611615	CG	CGC	+	-0.0618975	0.421006	-0.00530445	-0.0490899	0.715963	-0.0018793	-0.0128076	0.934135	-0.00342515	0.668275	0.876213
chr1	VAMP3	chr1_7612294	7612294	CG	CGT	-	-0.0478953	0.421477	-0.000722658	-0.326098	0.0219415	-0.00175674	0.278202	0.0671849	0.00103408	0.0514984	0.297567
chr1	VAMP3	chr1_7612329	7612329	CG	CGG	-	-0.0974199	0.107729	-0.000469741	0.0968517	0.496857	0.000331941	-0.194272	0.215447	-0.000801682	0.222967	0.572203
chr1	VAMP3	chr1_7612359	7612359	CG	CGG	-	0.0381076	0.72182	0.000138202	0.00802978	0.972425	2.81883e-06	0.0300778	0.906569	0.000135383	0.936316	0.979264
chr1	VAMP3	chr1_7612387	7612387	CG	CGG	-	0.135321	0.270393	0.00515396	-0.0669424	0.800068	-0.00726401	0.202264	0.489869	0.012418	0.5207	0.801621
chr1	VAMP3	chr1_7612865	7612865	CG	CGG	-	0.0270327	0.67504	0.0025094	0.0501039	0.7189	0.0020484	-0.0230712	0.880521	0.000460999	0.854735	0.951405
chr1	VAMP3	chr1_7612873	7612873	CG	CGC	-	0.0303019	0.247514	0.00252739	0.122527	0.0212792	0.00506412	-0.0922249	0.110554	-0.00253672	0.0414309	0.267883
chr1	VAMP3	chr1_7612932	7612932	CG	CGT	-	-0.0016132	0.989611	-7.9926e-05	0.314997	0.250889	0.00483324	-0.31661	0.293966	-0.00491317	0.508026	0.794076
chr1	VAMP3	chr1_7612938	7612938	CG	CGG	-	-0.00199291	0.986285	5.1846e-05	0.172333	0.496901	0.00142756	-0.174326	0.532847	-0.00137571	0.788832	0.927376
chr1	VAMP3	chr1_7612942	7612942	CG	CGT	-	0.138256	0.11428	0.00283669	0.116994	0.525428	0.00192635	0.0212626	0.916264	0.000910337	0.230701	0.580689
chr1	VAMP3	chr1_7621098	7621098	CG	CGC	-	0.0221431	0.756559	2.73313e-05	0.143886	0.363882	0.000276626	-0.121743	0.483316	-0.000249294	0.623054	0.855148
chr1	VAMP3	chr1_7621118	7621118	CG	CGT	-	-0.114738	0.0644015	-0.000737043	0.113816	0.372819	4.56142e-05	-0.228554	0.114308	-0.000782658	0.123319	0.445007
chr1	VAMP3	chr1_7621130	7621130	CG	CGC	-	-0.0653236	0.468384	-0.000573216	0.374607	0.0661853	0.00169418	-0.43993	0.0518204	-0.0022674	0.142112	0.473494
chr1	VAMP3	chr1_7621850	7621850	CG	CGT	-	0.00550084	0.948349	-1.83439e-05	0.153796	0.408917	0.00147138	-0.148295	0.469432	-0.00148972	0.702806	0.891689
chr1	VAMP3	chr1_7621877	7621877	CG	CGA	-	-0.0378714	0.389431	-0.00128952	0.389471	0.000420565	0.00415336	-0.427342	0.000464744	-0.00544288	0.00142937	0.044988
chr1	VAMP3	chr1_7621893	7621893	CG	CGT	-	-0.18899	0.0492208	-0.00146397	0.019516	0.921414	2.41013e-05	-0.208506	0.345243	-0.00148807	0.136793	0.465748
chr1	VAMP3	chr1_7621915	7621915	CG	CGT	-	-0.144988	0.00759058	-0.00145563	0.136786	0.236249	0.000120225	-0.281774	0.0326806	-0.00157585	0.0165958	0.168855
chr1	VAMP3	chr1_7621918	7621918	CG	CGG	-	0.080246	0.218075	0.000488744	-0.183813	0.223101	-0.000955205	0.264059	0.113922	0.00144395	0.231382	0.581311
chr1	VAMP3	chr1_7621942	7621942	CG	CGA	-	-0.010883	0.796955	-0.000629127	-0.00813655	0.938029	-0.000837433	-0.00274648	0.980622	0.000208305	0.963669	0.987899
chr1	VAMP3	chr1_7622168	7622168	CG	CGT	+	-0.0327976	0.11048	-0.00137876	-0.106303	0.0213068	-0.00377922	0.0735054	0.132091	0.00240046	0.0241199	0.204178
chr1	VAMP3	chr1_7622197	7622197	CG	CGC	+	-0.0451871	0.162515	-0.0012739	-0.0782515	0.237696	-0.00404135	0.0330644	0.648717	0.00276745	0.192542	0.538184
chr1	VAMP3	chr1_7622211	7622211	CG	CGG	+	0.00760793	0.599189	0.000642861	-0.0583241	0.0674814	-0.00478627	0.0659321	0.0627914	0.00542913	0.160907	0.498243
chr1	VAMP3	chr1_7622239	7622239	CG	CGG	+	-0.0218394	0.352346	-0.00114445	-0.11689	0.034658	-0.005651	0.095051	0.107878	0.00450655	0.0698731	0.34404
chr1	VAMP3	chr1_7622253	7622253	CG	CGG	+	0.0344146	0.180458	0.0006996	-0.00681614	0.884891	-0.000380003	0.0412308	0.44416	0.0010796	0.385773	0.715204
chr1	VAMP3	chr1_7622457	7622457	CG	CGC	+	0.0168259	0.515212	0.00110814	0.1737	0.00267384	0.00748645	-0.156874	0.0119673	-0.00637831	0.00909524	0.124099
chr1	VAMP3	chr1_7622459	7622459	CG	CGG	+	-0.00161698	0.929697	-0.000362104	0.0455697	0.278141	0.00419471	-0.0471866	0.304761	-0.00455681	0.543348	0.814307
chr1	VAMP3	chr1_7622492	7622492	CG	CGA	+	-0.00577555	0.788517	-0.000639676	-0.0346959	0.427001	-0.00284975	0.0289203	0.552542	0.00221007	0.700686	0.890903
chr1	VAMP3	chr1_7622519	7622519	CG	CGC	+	0.00813465	0.583766	0.000450213	-0.0219666	0.48722	-0.00140727	0.0301012	0.391725	0.00185748	0.672489	0.877959
chr1	VAMP3	chr1_7622544	7622544	CG	CGG	+	-0.010382	0.502363	-0.00107735	-0.0322357	0.342188	-0.0035166	0.0218537	0.556153	0.00243925	0.50303	0.790982
chr1	VAMP3	chr1_7622560	7622560	CG	CGC	+	0.0128221	0.738499	0.000503867	-0.119917	0.166186	-0.00254727	0.132739	0.163989	0.00305114	0.355393	0.692142
chr1	VAMP3	chr1_7622564	7622564	CG	CGC	+	-0.0211407	0.497518	-0.000823018	0.029937	0.652126	0.00133847	-0.0510776	0.488561	-0.00216148	0.713599	0.896467
chr1	VAMP3	chr1_7622570	7622570	CG	CGA	+	0.0475906	0.308082	0.000998004	0.0787002	0.435823	0.00135471	-0.0311096	0.778424	-0.000356701	0.434893	0.749193
chr1	VAMP3	chr1_7624370	7624370	CG	CGG	+	0.0136913	0.753203	0.000661234	0.17927	0.0769425	0.0113327	-0.165579	0.132093	-0.0106715	0.190366	0.535734
chr1	VAMP3	chr1_7624376	7624376	CG	CGG	+	-0.00692609	0.904566	-0.000446861	0.348585	0.00961318	0.0394976	-0.355512	0.0157864	-0.0399445	0.0322129	0.235872
chr1	VAMP3	chr1_7624379	7624379	CG	CGT	+	-0.108291	0.119192	-0.00130429	0.144359	0.325646	0.00363259	-0.25265	0.126592	-0.00493688	0.187065	0.531924
chr1	VAMP3	chr1_7624396	7624396	CG	CGC	+	-0.0940227	0.168551	-0.00104957	0.391258	0.0116071	0.00910854	-0.485281	0.00555965	-0.0101581	0.019263	0.18234
chr1	VAMP3	chr1_7624421	7624421	CG	CGT	+	0.0495228	0.329391	0.001539	0.16599	0.136851	0.00656926	-0.116467	0.335845	-0.00503026	0.206915	0.55515
chr1	VAMP3	chr1_7624435	7624435	CG	CGG	+	0.0452013	0.640712	0.00049238	0.260783	0.218067	0.00885142	-0.215581	0.352632	-0.00835904	0.413473	0.734595
chr1	VAMP3	chr1_7630467	7630467	CG	CGT	-	0.128164	0.234618	0.00302367	0.306543	0.150206	0.0107804	-0.178379	0.444123	-0.00775671	0.185213	0.529593
chr1	VAMP3	chr1_7630494	7630494	CG	CGG	-	-0.0515258	0.0381451	-0.000761592	0.0522462	0.255104	0.000833632	-0.103772	0.0547424	-0.00159522	0.0635574	0.329622
chr1	VAMP3	chr1_7634269	7634269	CG	CGA	+	-0.00371823	0.852311	-0.00024234	-0.0336696	0.444555	-0.00180557	0.0299514	0.535912	0.00156323	0.727107	0.90267
chr1	VAMP3	chr1_7634304	7634304	CG	CGA	+	-0.00797694	0.436004	-0.001051	0.00346419	0.875218	0.00046415	-0.0114411	0.639194	-0.00151515	0.723719	0.90108
chr1	VAMP3	chr1_7634357	7634357	CG	CGT	+	0.00395561	0.763925	0.000575065	-0.00317588	0.917567	-0.000450608	0.0071315	0.83127	0.00102567	0.950304	0.983882
chr1	VAMP3	chr1_7634383	7634383	CG	CGG	+	0.00217124	0.853802	0.000170059	-0.0306362	0.273132	-0.00242645	0.0328074	0.281403	0.0025965	0.529354	0.807084
chr1	VAMP3	chr1_7635895	7635895	CG	CGG	+	-0.0631983	0.0180997	-0.00491379	0.0375864	0.454186	0.00320415	-0.100785	0.0830258	-0.00811794	0.0446598	0.277751
chr1	VAMP3	chr1_7635974	7635974	CG	CGT	+	0.00686684	0.862967	0.000408487	0.0403276	0.631014	0.00254989	-0.0334608	0.719085	-0.0021414	0.875231	0.959031
chr1	VAMP3	chr1_7636000	7636000	CG	CGA	+	0.027642	0.433564	0.00134456	-0.085539	0.277446	-0.00371365	0.113181	0.194408	0.00505821	0.408346	0.73145
chr1	VAMP3	chr1_7636025	7636025	CG	CGG	+	0.111316	0.183367	0.00152828	-0.248688	0.17229	-0.00341391	0.360004	0.0783712	0.00494219	0.170136	0.511136
chr1	VAMP3	chr1_7637473	7637473	CG	CGT	+	-0.0149784	0.418695	-0.00143696	-0.0734607	0.140373	-0.00480815	0.0584824	0.267025	0.00337119	0.231413	0.581323
chr1	VAMP3	chr1_7637498	7637498	CG	CGG	+	-0.00812896	0.437651	-0.00124158	-0.0977522	0.000249002	-0.0118123	0.0896233	0.00144985	0.0105707	0.000900432	0.0343228
chr1	VAMP3	chr1_7637516	7637516	CG	CGG	+	0.00410006	0.765227	0.000634211	-0.0522281	0.0945131	-0.00598082	0.0563281	0.101114	0.00661503	0.22912	0.578982
chr1	VAMP3	chr1_7637555	7637555	CG	CGG	+	-0.0272176	0.0907521	-0.00443016	-0.0129922	0.682406	-0.00204145	-0.0142254	0.687829	-0.00238871	0.211696	0.560343
chr1	VAMP3	chr1_7641653	7641653	CG	CGT	+	-0.0172866	0.751767	-0.00212014	0.143546	0.245918	0.00349103	-0.160832	0.23713	-0.00561118	0.477486	0.775895
chr1	VAMP3	chr1_7641680	7641680	CG	CGG	+	0.010324	0.93535	-1.53651e-06	-0.0121553	0.963767	-0.000980499	0.0224793	0.939658	0.000978962	0.995557	0.998288
chr1	VAMP3	chr1_7641699	7641699	CG	CGG	+	-0.00467141	0.963028	0.00016664	-0.0161124	0.939358	0.000128308	0.011441	0.961177	3.83312e-05	0.995929	0.998485
chr1	VAMP3	chr1_7641740	7641740	CG	CGT	+	0.0415702	0.306538	0.00612271	0.249054	0.0224339	0.0164685	-0.207484	0.0692556	-0.0103458	0.0425757	0.271707
chr1	VAMP3	chr1_7641767	7641767	CG	CGG	+	-0.108108	0.105261	-0.00727145	0.172606	0.215101	-0.00460003	-0.280714	0.0757504	-0.00267142	0.131541	0.457995
chr1	VAMP3	chr1_7641778	7641778	CG	CGG	+	0.0891441	0.386816	0.0011436	-0.107299	0.603478	-0.000996342	0.196443	0.398247	0.00213995	0.593184	0.840077
chr1	VAMP3	chr1_7646390	7646390	CG	CGG	+	-0.128723	0.162324	-0.00455606	-0.327445	0.117123	-0.00525428	0.198722	0.374548	0.000698215	0.11516	0.431272
chr1	VAMP3	chr1_7646402	7646402	CG	CGT	+	-0.0773976	0.591925	-0.000480246	-0.187587	0.550487	-0.000678253	0.110189	0.749675	0.000198007	0.719178	0.899136
chr1	VAMP3	chr1_7646408	7646408	CG	CGC	+	-0.0548236	0.724725	-0.000322946	-0.163569	0.629417	-0.00165862	0.108746	0.770712	0.00133567	0.832369	0.943858
chr1	VAMP3	chr1_7646417	7646417	CG	CGC	+	-0.0329579	0.662504	-0.000280106	-0.251315	0.130587	-0.000859814	0.218357	0.229575	0.000579708	0.283726	0.632764
chr1	VAMP3	chr1_7646428	7646428	CG	CGC	+	-0.0109221	0.876955	-0.000143543	0.0180663	0.904174	-0.000123133	-0.0289884	0.861541	-2.04091e-05	0.980481	0.993584
chr1	VAMP3	chr1_7646443	7646443	CG	CGA	+	0.0352326	0.805784	0.000157385	0.00113922	0.99708	1.70547e-05	0.0340934	0.920913	0.000140331	0.969407	0.989804
chr1	VAMP3	chr1_7646518	7646518	CG	CGA	+	-0.109373	0.363318	-0.00134733	0.196944	0.449956	0.000482147	-0.306318	0.290421	-0.00182947	0.496081	0.786799
chr1	VAMP3	chr1_7647968	7647968	CG	CGT	+	0.00177872	0.912426	0.000181619	-0.0129268	0.692483	-0.0015052	0.0147055	0.687563	0.00168681	0.917745	0.973368
chr1	VAMP3	chr1_7647978	7647978	CG	CGG	+	-0.084501	0.198961	-0.0067375	0.343557	0.0226112	0.0284458	-0.428058	0.0113765	-0.0351833	0.0369814	0.252585
chr1	VAMP3	chr1_7647997	7647997	CG	CGC	+	-0.104428	0.280323	-0.000539935	-0.183384	0.376673	-0.0015461	0.0789568	0.728023	0.00100617	0.375397	0.70792
chr1	VAMP3	chr1_7648006	7648006	CG	CGG	+	0.0353394	0.744266	0.000505947	-0.14411	0.543255	-0.00136729	0.17945	0.492938	0.00187323	0.784831	0.925843
chr1	VAMP3	chr1_7648058	7648058	CG	CGG	+	-0.117709	0.378347	-0.00183659	0.0933561	0.745635	0.000779043	-0.211065	0.508075	-0.00261563	0.638334	0.862415
chr1	VAMP3	chr1_7648663	7648663	CG	CGA	+	0.12596	0.259291	0.00428063	0.0766946	0.747185	0.000411124	0.0492653	0.851017	0.0038695	0.493431	0.784997
chr1	VAMP3	chr1_7648730	7648730	CG	CGA	+	-0.0803941	0.345258	-0.00133346	0.0397483	0.8315	0.000128325	-0.120142	0.560111	-0.00146178	0.620298	0.853891
chr1	VAMP3	chr1_7648750	7648750	CG	CGG	+	-0.0489793	0.679902	-0.000354419	0.0829842	0.746877	0.000561837	-0.131964	0.642416	-0.000916257	0.869381	0.956783
chr1	VAMP3	chr1_7648799	7648799	CG	CGG	+	-0.119464	0.307494	-0.00148821	0.203152	0.420714	0.00118336	-0.322616	0.251292	-0.00267157	0.429213	0.7455
chr1	VAMP3	chr1_7649473	7649473	CG	CGA	-	0.0225781	0.538948	0.000707569	0.0449814	0.561625	0.00179934	-0.0224034	0.79359	-0.00109177	0.694761	0.888199
chr1	VAMP3	chr1_7649561	7649561	CG	CGC	-	0.0496651	0.0120589	0.00114983	0.00574887	0.867953	3.97323e-05	0.0439162	0.26946	0.0011101	0.0371012	0.253016
chr1	VAMP3	chr1_7649575	7649575	CG	CGT	-	-0.0126941	0.871702	-9.72439e-05	-0.156553	0.363334	-0.00087493	0.143859	0.447562	0.000777686	0.645419	0.865683
chr1	VAMP3	chr1_7649583	7649583	CG	CGT	-	-0.0364035	0.548022	-0.000277793	-0.277001	0.0506878	-0.00198219	0.240598	0.115248	0.0017044	0.11941	0.438159
chr1	VAMP3	chr1_7649594	7649594	CG	CGG	-	-0.00302935	0.952978	-7.09667e-05	0.0323585	0.770399	0.000555904	-0.0353879	0.772632	-0.000626871	0.955607	0.985617
chr1	VAMP3	chr1_7652636	7652636	CG	CGG	-	-0.00629154	0.773434	-0.000523436	-0.429558	3.70485e-08	-0.00271283	0.423266	1.87931e-07	0.0021894	1.78161e-07	0.000143186
chr1	VAMP3	chr1_7652676	7652676	CG	CGC	-	-0.0189075	0.748567	-0.00145767	-0.0364089	0.776041	-0.00022501	0.0175014	0.901276	-0.00123266	0.909713	0.970363
chr1	VAMP3	chr1_7652700	7652700	CG	CGC	-	0.0242093	0.610622	0.000732607	-0.435198	0.000352678	-0.00522071	0.459407	0.000555682	0.00595331	0.00136352	0.0436809
chr1	VAMP3	chr1_7652741	7652741	CG	CGA	-	-0.0531066	0.378823	-0.00157892	0.234462	0.0874144	0.00606074	-0.287569	0.0590498	-0.00763966	0.160127	0.497229
chr1	VAMP3	chr1_7655223	7655223	CG	CGC	-	-0.189647	0.0550083	-0.00127806	0.0665699	0.743111	0.00018553	-0.256217	0.26097	-0.00146359	0.144515	0.477237
chr1	VAMP3	chr1_7655228	7655228	CG	CGC	-	-0.0578517	0.383185	-0.0001912	-0.129578	0.36974	-0.000400353	0.0717259	0.649844	0.000209153	0.453185	0.76113
chr1	VAMP3	chr1_7655235	7655235	CG	CGA	-	-0.0407611	0.0949085	-0.00403269	0.0162951	0.732001	0.00156235	-0.0570562	0.290141	-0.00559504	0.223371	0.572723
chr1	VAMP3	chr1_7655272	7655272	CG	CGC	-	-0.0490468	0.105443	-0.00113725	0.26627	0.000368883	0.00947824	-0.315316	0.000188394	-0.0106155	0.000767256	0.0312992
chr1	VAMP3	chr1_7656674	7656674	CG	CGT	-	-0.00856363	0.59775	-0.000431636	0.0982863	0.0100679	0.00631235	-0.10685	0.0111525	-0.00674399	0.0305053	0.228986
chr1	VAMP3	chr1_7656703	7656703	CG	CGA	-	0.0432668	0.508934	0.00126045	-0.0224487	0.874003	-0.000318399	0.0657154	0.674526	0.00157885	0.789654	0.927736
chr1	VAMP3	chr1_7656764	7656764	CG	CGG	-	-0.00607305	0.931016	-6.00631e-05	-0.144347	0.349759	-0.00324208	0.138274	0.415389	0.00318202	0.635544	0.861155
chr1	VAMP3	chr1_7656783	7656783	CG	CGG	-	0.112923	0.00714528	0.00208387	0.152914	0.0729055	0.00259012	-0.0399903	0.657789	-0.000506249	0.00769824	0.11361
chr1	VAMP3	chr1_7656795	7656795	CG	CGT	-	-0.0217992	0.278608	-0.000779091	0.233668	7.21676e-05	0.00145809	-0.255467	6.88903e-05	-0.00223718	0.000236022	0.015432
chr1	VAMP3	chr1_7669360	7669360	CG	CGG	+	-0.0562982	0.274021	-0.00724758	-0.130469	0.329974	-0.0162588	0.0741709	0.600479	0.00901119	0.334453	0.675775
chr1	VAMP3	chr1_7676323	7676323	CG	CGT	+	0.00532968	0.799174	0.000855666	-0.00897687	0.845219	-0.00143969	0.0143066	0.777641	0.00229535	0.948947	0.983457
chr1	VAMP3	chr1_7676403	7676403	CG	CGC	+	0.0239269	0.232392	0.00410405	-0.0425266	0.325311	-0.00723673	0.0664534	0.16907	0.0113408	0.305267	0.651415
chr1	VAMP3	chr1_7676429	7676429	CG	CGT	+	0.021336	0.312773	0.00231211	-0.0636149	0.162641	-0.00716039	0.084951	0.0960461	0.00947249	0.230616	0.580521
chr1	VAMP3	chr1_7676442	7676442	CG	CGT	+	-0.0141689	0.683382	-0.000875411	-0.0422048	0.566924	-0.00266478	0.0280359	0.730707	0.00178937	0.776803	0.922629
chr1	VAMP3	chr1_7676782	7676782	CG	CGT	+	0.0285323	0.466847	0.00224155	-0.0523246	0.582337	-0.00255411	0.0808569	0.434677	0.00479566	0.66137	0.872862
chr1	VAMP3	chr1_7676800	7676800	CG	CGG	+	0.0397197	0.0187162	0.00448558	0.0846867	0.0237374	0.00860856	-0.0449671	0.248452	-0.00412298	0.00768409	0.113466
chr1	VAMP3	chr1_7676854	7676854	CG	CGC	+	0.0201496	0.301297	0.001517	-0.0194738	0.639602	-0.00136951	0.0396234	0.391708	0.00288651	0.520361	0.801425
chr1	VAMP3	chr1_7677282	7677282	CG	CGA	-	-0.255001	0.184076	-0.0240498	0.512251	0.234899	0.0409194	-0.767253	0.110822	-0.0649692	0.212741	0.561642
chr1	VAMP3	chr1_7681500	7681500	CG	CGC	-	-0.0972891	0.401121	-0.000430384	0.0418358	0.869414	0.000107603	-0.139125	0.62002	-0.000537986	0.688335	0.885116
chr1	VAMP3	chr1_7681518	7681518	CG	CGG	+	-0.0809717	0.618397	-0.00150027	-0.302538	0.395085	-0.00277247	0.221566	0.570164	0.0012722	0.608755	0.847806
chr1	VAMP3	chr1_7681535	7681535	CG	CGT	+	-0.00173522	0.940006	-0.00018225	0.0706883	0.16322	0.00850118	-0.0724235	0.194877	-0.00868343	0.368367	0.702381
chr1	VAMP3	chr1_7681536	7681536	CG	CGA	-	0.0884508	0.189856	0.00655814	0.101141	0.435452	0.00662423	-0.0126898	0.930174	-6.60896e-05	0.310899	0.656322
chr1	VAMP3	chr1_7681542	7681542	CG	CGG	+	-0.0466556	0.027905	-0.00700947	-0.0458574	0.279767	-0.00684864	-0.000798205	0.986246	-0.00016083	0.0521159	0.299421
chr1	VAMP3	chr1_7681543	7681543	CG	CGA	-	0.12946	0.222435	0.00387889	-0.0306725	0.893906	-0.00258295	0.160132	0.528816	0.00646184	0.462983	0.767109
chr1	VAMP3	chr1_7681607	7681607	CG	CGG	+	0.0117527	0.590041	0.00165494	-0.0601191	0.180639	-0.00934392	0.0718718	0.153941	0.0109989	0.350019	0.687667
chr1	VAMP3	chr1_7681723	7681723	CG	CGA	-	-0.0458204	0.0817853	-0.00313899	-0.0821694	0.155833	-0.00459808	0.036349	0.558348	0.00145909	0.0860017	0.377489
chr1	VAMP3	chr1_7681773	7681773	CG	CGA	-	-0.000790833	0.980496	5.04627e-05	0.00816716	0.901627	0.00131143	-0.00895799	0.9033	-0.00126096	0.991941	0.99736
chr1	VAMP3	chr1_7681808	7681808	CG	CGT	+	-0.0221829	0.887209	-0.00562938	0.604513	0.128025	0.0576881	-0.626696	0.143728	-0.0633175	0.296432	0.643846
chr1	VAMP3	chr1_7681809	7681809	CG	CGT	-	-0.0196021	0.258182	-0.00233036	0.000426612	0.99059	-9.20837e-05	-0.0200287	0.618376	-0.00223828	0.517429	0.799462
chr1	VAMP3	chr1_7681823	7681823	CG	CGG	-	0.0018087	0.953315	0.000259895	-0.169444	0.0337542	-0.00163455	0.171253	0.0460733	0.00189445	0.0959987	0.396413
chr1	VAMP3	chr1_7681831	7681831	CG	CGG	+	0.223208	0.0428565	0.00311324	-0.165182	0.505723	-0.00130168	0.38839	0.159743	0.00441492	0.105477	0.414114
chr1	VAMP3	chr1_7681832	7681832	CG	CGA	-	-0.029945	0.27734	-0.00257098	-0.0187057	0.735929	-0.00199974	-0.0112393	0.855742	-0.000571246	0.514286	0.797719
chr1	VAMP3	chr1_7681941	7681941	CG	CGA	-	-0.0969159	0.0332944	-0.0130916	-0.071317	0.373884	-0.0113697	-0.0255989	0.777029	-0.00172197	0.0698451	0.343926
chr1	VAMP3	chr1_7681947	7681947	CG	CGT	-	0.0282206	0.46873	0.00436881	-0.0504401	0.544121	-0.00848021	0.0786607	0.394809	0.012849	0.636395	0.861552
chr1	VAMP3	chr1_7681952	7681952	CG	CGA	-	-0.0597701	0.14544	-0.00985258	-0.0472245	0.567884	-0.00805141	-0.0125456	0.891144	-0.00180117	0.288374	0.636867
chr1	VAMP3	chr1_7681963	7681963	CG	CGC	-	-0.306936	0.00936646	-0.020443	-0.139455	0.568408	-0.0117762	-0.167481	0.531957	-0.00866682	0.027965	0.219585
chr1	VAMP3	chr1_7681978	7681978	CG	CGT	-	0.0355198	0.273183	0.00593851	0.0671294	0.284096	0.00936976	-0.0316096	0.650557	-0.00343125	0.313617	0.65846
chr1	VAMP3	chr1_7682001	7682001	CG	CGC	-	-0.0560571	0.06317	-0.00843035	0.0889791	0.156894	0.0109614	-0.145036	0.0431244	-0.0193918	0.0723958	0.349251
chr1	VAMP3	chr1_7682020	7682020	CG	CGA	-	-0.189208	0.129546	-0.00937146	-0.0706022	0.790016	-0.00368433	-0.118606	0.685034	-0.00568714	0.297134	0.644504
chr1	VAMP3	chr1_7682038	7682038	CG	CGG	-	-0.102475	0.0683871	-0.0118867	-0.123862	0.320825	-0.0116362	0.0213872	0.873724	-0.000250584	0.117736	0.435547
chr1	VAMP3	chr1_7682075	7682075	CG	CGA	-	-0.0316175	0.60325	-0.00522372	-0.117629	0.412696	-0.0133441	0.0860113	0.580424	0.00812035	0.614565	0.850872
chr1	VAMP3	chr1_7685840	7685840	CG	CGC	+	-0.053155	0.542042	-0.000881465	0.0401067	0.830399	0.000137113	-0.0932617	0.652744	-0.00101858	0.80763	0.934783
chr1	VAMP3	chr1_7685905	7685905	CG	CGG	+	-0.0732056	0.191984	-0.000538566	-0.328352	0.00876056	-0.00143171	0.255147	0.0551695	0.000893144	0.0163178	0.167427
chr1	VAMP3	chr1_7685944	7685944	CG	CGT	+	0.138446	0.00135502	0.00169618	-0.332925	0.000493224	-0.0127453	0.471371	3.61113e-05	0.0144415	9.60492e-05	0.00879999
chr1	VAMP3	chr1_7685954	7685954	CG	CGA	+	0.0180064	0.874058	0.000261867	-0.29914	0.23484	-0.00260955	0.317147	0.252828	0.00287142	0.479082	0.776805
chr1	VAMP3	chr1_7685977	7685977	CG	CGA	+	0.0395657	0.630848	0.00129784	-0.148254	0.416846	-0.00674973	0.187819	0.351322	0.00804757	0.637217	0.861893
chr1	VAMP3	chr1_7689708	7689708	CG	CGG	-	-0.00981345	0.490183	-0.000705557	0.00093347	0.975746	0.000127766	-0.0107469	0.751344	-0.000833323	0.782731	0.925093
chr1	VAMP3	chr1_7689811	7689811	CG	CGT	-	0.00508777	0.778598	0.000171265	0.0516231	0.217783	0.00131869	-0.0465354	0.307105	-0.00114743	0.438075	0.751127
chr1	VAMP3	chr1_7689816	7689816	CG	CGA	-	0.00880134	0.448884	0.000412098	0.0419807	0.107573	0.00142727	-0.0331794	0.240519	-0.00101517	0.203396	0.550875
chr1	VAMP3	chr1_7690791	7690791	CG	CGC	+	-0.010997	0.487439	-0.00064441	-0.00469432	0.895129	-0.000253631	-0.00630265	0.871675	-0.000390779	0.774101	0.921422
chr1	VAMP3	chr1_7690825	7690825	CG	CGC	+	0.0312533	0.25829	0.00205854	-0.0883595	0.146383	-0.00760705	0.119613	0.0787614	0.00966559	0.189931	0.535347
chr1	VAMP3	chr1_7690896	7690896	CG	CGG	+	-0.00508863	0.773496	-0.000292542	0.0217094	0.573213	0.00116703	-0.026798	0.528929	-0.00145957	0.815515	0.938007
chr1	VAMP3	chr1_7690900	7690900	CG	CGC	+	0.0260407	0.590733	0.0011239	0.0343642	0.755724	0.000488106	-0.00832351	0.944997	0.000635792	0.819699	0.93932
chr1	VAMP3	chr1_7692456	7692456	CG	CGT	-	0.0983477	0.411213	0.00441999	0.0040322	0.987336	0.00151016	0.0943155	0.737482	0.00290983	0.706242	0.893055
chr1	VAMP3	chr1_7692491	7692491	CG	CGT	-	0.0835991	0.0523442	0.00918525	-0.0838664	0.245558	-0.00996942	0.167465	0.0527731	0.0191547	0.0760588	0.356836
chr1	VAMP3	chr1_7692520	7692520	CG	CGT	-	0.0396447	0.487044	0.00333176	-0.0709755	0.554932	-0.00590376	0.11062	0.408819	0.00923552	0.65575	0.870495
chr1	VAMP3	chr1_7692525	7692525	CG	CGT	-	-0.145884	0.346856	-0.00523169	-0.159894	0.632209	-0.00247712	0.01401	0.969576	-0.00275457	0.566028	0.826258
chr1	VAMP3	chr1_7692557	7692557	CG	CGC	-	-0.123937	0.14728	-0.00683025	0.00470539	0.979133	-9.62323e-05	-0.128643	0.519471	-0.00673402	0.339807	0.68016
chr1	VAMP3	chr1_7697261	7697261	CG	CGT	-	-0.0342326	0.746639	-0.00185036	0.188649	0.421864	0.0109795	-0.222882	0.38928	-0.0128299	0.682628	0.882537
chr1	VAMP3	chr1_7697294	7697294	CG	CGT	-	0.0436828	0.356776	0.00647556	-0.0249394	0.795703	-0.00367921	0.0686222	0.524674	0.0101548	0.623348	0.855327
chr1	VAMP3	chr1_7697312	7697312	CG	CGC	-	0.0506062	0.71862	0.000401338	-0.281034	0.362081	-0.00456755	0.33164	0.330324	0.00496889	0.613476	0.850259
chr1	VAMP3	chr1_7697348	7697348	CG	CGG	-	0.0584627	0.60544	0.0002383	0.170791	0.490309	0.000424841	-0.112328	0.679382	-0.000186541	0.68374	0.883052
chr1	VAMP3	chr1_7697366	7697366	CG	CGG	-	0.126688	0.196747	0.00160968	0.0482272	0.825987	0.000890531	0.0784607	0.743842	0.000719149	0.416349	0.736334
chr1	VAMP3	chr1_7704080	7704080	CG	CGT	+	-0.116692	0.0546281	-0.00092167	-0.395761	0.00400392	-0.00190931	0.279069	0.0506109	0.000987644	0.00412023	0.0813498
chr1	VAMP3	chr1_7704170	7704170	CG	CGT	+	0.0395672	0.56845	0.00108524	-0.20398	0.182561	-0.00445989	0.243548	0.151133	0.00554512	0.346459	0.68509
chr1	VAMP3	chr1_7705474	7705474	CG	CGC	+	0.0299957	0.45802	0.0030641	-0.0298933	0.732454	-0.00290928	0.059889	0.536083	0.00597338	0.711995	0.895611
chr1	VAMP3	chr1_7705517	7705517	CG	CGG	+	0.00389723	0.884091	0.000318147	-0.00627522	0.911977	-0.000499141	0.0101725	0.871504	0.000817288	0.982985	0.994463
chr1	VAMP3	chr1_7705529	7705529	CG	CGA	+	-0.0956591	0.306791	-0.00897547	0.0337988	0.866184	0.00152145	-0.129458	0.560175	-0.0104969	0.577306	0.832545
chr1	VAMP3	chr1_7705567	7705567	CG	CGT	+	0.0171654	0.729215	0.0020531	0.00299773	0.976905	0.00152717	0.0141676	0.90199	0.000525937	0.939561	0.980353
chr1	VAMP3	chr1_7705863	7705863	CG	CGC	+	-0.250552	8.85499e-05	-0.00395774	0.28376	0.0262653	0.000575544	-0.534313	0.000544916	-0.00453329	0.000131014	0.0107594
chr1	VAMP3	chr1_7705907	7705907	CG	CGG	+	0.0579842	0.61041	0.00137692	-0.17644	0.476182	-0.00297188	0.234425	0.39249	0.0043488	0.678078	0.880548
chr1	VAMP3	chr1_7705915	7705915	CG	CGA	+	0.0162368	0.708755	-0.0012206	-0.206407	0.0479834	-0.00466716	0.222644	0.0509617	0.00344656	0.126209	0.44946
chr1	VAMP3	chr1_7705918	7705918	CG	CGT	+	-0.164508	0.0487577	-0.00145373	0.2656	0.129988	0.0128787	-0.430107	0.0318599	-0.0143324	0.0526049	0.300933
chr1	VAMP3	chr1_7705932	7705932	CG	CGA	+	-0.012774	0.72894	-0.00169274	-0.0997176	0.209526	-0.00745831	0.0869436	0.319775	0.00576557	0.421808	0.740017
chr1	VAMP3	chr1_7707036	7707036	CG	CGG	-	-0.00696285	0.651999	-0.000312732	-0.0329383	0.27682	-0.00132668	0.0259755	0.443362	0.00101394	0.500403	0.789443
chr1	VAMP3	chr1_7707049	7707049	CG	CGG	-	0.0614517	0.113125	0.0015496	-0.112951	0.18248	-0.00131438	0.174402	0.0672842	0.00286399	0.125749	0.448581
chr1	VAMP3	chr1_7707061	7707061	CG	CGG	-	0.0278773	0.0936999	0.000869544	0.0435954	0.202592	0.00198208	-0.0157181	0.672985	-0.00111254	0.114749	0.430627
chr1	VAMP3	chr1_7707068	7707068	CG	CGA	-	0.0572072	0.023509	0.00157244	0.000803431	0.985881	1.62926e-05	0.0564038	0.278746	0.00155615	0.0689768	0.341973
chr1	VAMP3	chr1_7707087	7707087	CG	CGT	-	-0.0195213	0.487588	-0.000696337	0.0514047	0.389253	0.00195601	-0.070926	0.286529	-0.00265235	0.539764	0.812571
chr1	VAMP3	chr1_7707140	7707140	CG	CGC	-	-0.00282903	0.717919	-0.000478506	-0.0542482	0.00936043	-0.00910511	0.0514192	0.0204042	0.0086266	0.0282318	0.220679
chr1	VAMP3	chr1_7707737	7707737	CG	CGA	-	-0.0168749	0.930895	-0.00248852	-0.480715	0.326128	-0.049722	0.46384	0.379054	0.0472335	0.599555	0.84306
chr1	VAMP3	chr1_7707772	7707772	CG	CGT	-	0.152516	0.268625	0.00954232	-0.568964	0.101715	-0.0447868	0.72148	0.0588205	0.0543291	0.15063	0.484939
chr1	VAMP3	chr1_7707789	7707789	CG	CGG	-	-0.196365	0.212314	-0.0129912	0.0654759	0.858048	0.0113195	-0.261841	0.513187	-0.0243107	0.446389	0.75677
chr1	VAMP3	chr1_7709325	7709325	CG	CGG	+	-0.0137968	0.221945	-0.00206314	-0.00335082	0.896632	-0.000526414	-0.010446	0.710763	-0.00153673	0.463263	0.767313
chr1	VAMP3	chr1_7709345	7709345	CG	CGG	+	-0.0141863	0.340083	-0.00158566	-0.0381581	0.232465	-0.00486737	0.0239718	0.492152	0.00328171	0.311075	0.656504
chr1	VAMP3	chr1_7709366	7709366	CG	CGG	+	-0.00269071	0.821267	-0.00029334	-0.062908	0.0213847	-0.00724468	0.0602173	0.0429211	0.00695134	0.0650528	0.333371
chr1	VAMP3	chr1_7709386	7709386	CG	CGG	+	-0.0100867	0.542216	-0.000902792	-0.0461328	0.226912	-0.00453422	0.0360461	0.383802	0.00363143	0.391779	0.719742
chr1	VAMP3	chr1_7709414	7709414	CG	CGA	+	-0.0135166	0.365809	-0.00113254	-0.0506954	0.11383	-0.00492411	0.0371788	0.287059	0.00379157	0.192527	0.538182
chr1	VAMP3	chr1_7709420	7709420	CG	CGC	+	-0.00666428	0.676821	-0.000579226	-0.0606446	0.081828	-0.00538634	0.0539803	0.157021	0.00480712	0.197161	0.543502
chr1	VAMP3	chr1_7710979	7710979	CG	CGG	+	-0.0241081	0.104604	-0.00414213	-0.061087	0.0631312	-0.0104717	0.0369789	0.291271	0.00632954	0.0539991	0.304407
chr1	VAMP3	chr1_7711005	7711005	CG	CGC	+	0.0142618	0.615444	0.00146207	-0.0278818	0.647522	-0.00279248	0.0421435	0.532841	0.00425455	0.79088	0.928348
chr1	VAMP3	chr1_7711039	7711039	CG	CGA	+	-0.0167747	0.261599	-0.00281198	-0.0175455	0.572166	-0.00289168	0.000770777	0.982075	7.96976e-05	0.447809	0.757534
chr1	VAMP3	chr1_7711040	7711040	CG	CGG	-	-0.00443711	0.862503	-0.00083701	0.0328939	0.555314	0.00573908	-0.037331	0.544286	-0.00657609	0.82429	0.940855
chr1	VAMP3	chr1_7711048	7711048	CG	CGA	+	-0.0101782	0.570118	-0.00175173	-0.0257008	0.470566	-0.00414009	0.0155226	0.696384	0.00238836	0.654035	0.869756
chr1	VAMP3	chr1_7711049	7711049	CG	CGG	-	-0.0169632	0.450723	-0.00272092	0.00777927	0.87172	0.00118504	-0.0247425	0.642803	-0.00390596	0.737178	0.906797
chr1	VAMP3	chr1_7711079	7711079	CG	CGT	+	-0.0267502	0.0969684	-0.00409167	-0.0416613	0.234602	-0.00577739	0.0149111	0.693703	0.00168571	0.128413	0.453021
chr1	VAMP3	chr1_7711080	7711080	CG	CGT	-	-0.0319436	0.427517	-0.0042948	-0.0786659	0.401848	-0.0101389	0.0467224	0.645715	0.0058441	0.505794	0.792651
chr1	VAMP3	chr1_7711085	7711085	CG	CGC	+	-0.00583878	0.714643	-0.000443022	-0.0191538	0.59038	-0.00165518	0.013315	0.732816	0.00121216	0.803841	0.9331
chr1	VAMP3	chr1_7711086	7711086	CG	CGG	-	-0.0340087	0.689949	-0.002443	0.126402	0.50594	0.000454535	-0.160411	0.443365	-0.00289753	0.736863	0.906743
chr1	VAMP3	chr1_7711097	7711097	CG	CGT	+	-0.0145875	0.485631	-0.00208213	-0.0119485	0.786893	-0.00149601	-0.00263902	0.956964	-0.000586119	0.750115	0.912275
chr1	VAMP3	chr1_7711098	7711098	CG	CGG	-	-0.0273368	0.428728	-0.00341126	-0.020796	0.77646	-0.00231538	-0.00654082	0.935606	-0.00109588	0.695458	0.888496
chr1	VAMP3	chr1_7711101	7711101	CG	CGC	+	-0.0200587	0.212627	-0.00280151	-0.00498315	0.881172	-0.000667317	-0.0150756	0.683866	-0.00213419	0.444054	0.755124
chr1	VAMP3	chr1_7711102	7711102	CG	CGG	-	-0.0759873	0.257455	-0.00655646	-0.122357	0.420975	-0.00496799	0.0463698	0.778664	-0.00158847	0.376494	0.708677
chr1	VAMP3	chr1_7711107	7711107	CG	CGG	+	0.0179928	0.382196	0.00176411	0.00489399	0.902937	0.000395323	0.0130988	0.771733	0.00136879	0.667358	0.875777
chr1	VAMP3	chr1_7711108	7711108	CG	CGG	-	-0.0330233	0.700392	-0.00145794	-0.278799	0.1471	-0.00674419	0.245776	0.241481	0.00528625	0.316372	0.660686
chr1	VAMP3	chr1_7711112	7711112	CG	CGT	+	-0.0128304	0.482123	-0.00197664	-0.047664	0.235657	-0.00708162	0.0348336	0.427019	0.00510498	0.382231	0.712557
chr1	VAMP3	chr1_7711113	7711113	CG	CGT	-	-0.0223338	0.294591	-0.00332299	-0.0277059	0.532931	-0.00395647	0.00537202	0.912764	0.000633478	0.470044	0.771458
chr1	VAMP3	chr1_7711139	7711139	CG	CGT	-	-0.0130663	0.605695	-0.0022013	-0.0351842	0.498723	-0.00530759	0.0221179	0.701708	0.00310629	0.692725	0.887193
chr1	VAMP3	chr1_7719001	7719001	CG	CGC	+	-0.101269	0.248082	-0.000628438	0.0211173	0.910093	0.000279276	-0.122386	0.55487	-0.000907713	0.501204	0.789879
chr1	VAMP3	chr1_7719016	7719016	CG	CGC	+	0.0174203	0.875818	8.22396e-05	0.0372315	0.877901	0.000219798	-0.0198113	0.940906	-0.000137559	0.975511	0.991941
chr1	VAMP3	chr1_7719019	7719019	CG	CGA	+	0.0152445	0.864974	-0.00014816	0.421465	0.0420554	0.00350729	-0.40622	0.071791	-0.00365545	0.118023	0.435977
chr1	VAMP3	chr1_7719041	7719041	CG	CGG	+	-0.0669822	0.170718	-0.000183241	-0.112997	0.317144	-0.000202872	0.0460147	0.705197	1.96309e-05	0.236413	0.586695
chr1	VAMP3	chr1_7723204	7723204	CG	CGC	-	0.00635165	0.670861	0.000197844	0.00687839	0.833527	0.000239242	-0.000526743	0.988332	-4.13987e-05	0.890679	0.964142
chr1	VAMP3	chr1_7723211	7723211	CG	CGT	-	0.00479293	0.599227	0.000227321	-0.0137709	0.516668	-0.000702794	0.0185638	0.424324	0.000930115	0.704216	0.89232
chr1	VAMP3	chr1_7723218	7723218	CG	CGG	-	0.0100786	0.403086	0.000714172	-0.0102016	0.701152	-0.000724846	0.0202801	0.489511	0.00143902	0.651518	0.868688
chr1	VAMP3	chr1_7723231	7723231	CG	CGT	-	0.0182977	0.207291	0.000720327	0.00895575	0.768682	0.000297583	0.00934198	0.781428	0.000422744	0.422998	0.740953
chr1	VAMP3	chr1_7723796	7723796	CG	CGC	-	0.0261121	0.688032	6.92306e-05	-0.127239	0.422034	-0.000597708	0.153351	0.373354	0.000666939	0.663513	0.873911
chr1	VAMP3	chr1_7726429	7726429	CG	CGT	-	0.04351	0.036526	0.00273876	-0.00960205	0.820448	-0.000462224	0.053112	0.263517	0.00320099	0.103774	0.411225
chr1	VAMP3	chr1_7726442	7726442	CG	CGT	-	-0.0150906	0.238154	-0.00241345	0.0225758	0.428917	0.0035183	-0.0376664	0.233762	-0.00593175	0.367197	0.701493
chr1	VAMP3	chr1_7726468	7726468	CG	CGG	-	0.0610725	0.265094	0.00222151	0.0880577	0.453651	0.000276549	-0.0269852	0.834031	0.00194496	0.401867	0.726879
chr1	VAMP3	chr1_7726480	7726480	CG	CGG	-	0.00501365	0.687491	0.000412051	-0.00762878	0.799965	-0.000185942	0.0126424	0.69887	0.000597993	0.892996	0.964828
chr1	VAMP3	chr1_7726640	7726640	CG	CGT	-	0.00527088	0.836478	0.000792346	0.0373854	0.52325	0.00553861	-0.0321145	0.615462	-0.00474627	0.791741	0.928668
chr1	VAMP3	chr1_7726698	7726698	CG	CGT	-	-0.0576929	0.543577	-0.00110296	0.0360494	0.860762	0.000570243	-0.0937424	0.67982	-0.00167321	0.815107	0.937851
chr1	VAMP3	chr1_7726737	7726737	CG	CGT	-	-0.00570518	0.868439	-0.000877794	-0.0834822	0.271003	-0.00940098	0.077777	0.350534	0.00852319	0.529307	0.807066
chr1	VAMP3	chr1_7726746	7726746	CG	CGA	-	0.0223921	0.372703	0.00302717	-0.0638546	0.246734	-0.00893586	0.0862467	0.159683	0.011963	0.345408	0.684214
chr1	VAMP3	chr1_7728596	7728596	CG	CGT	+	0.0099801	0.697197	0.00146424	0.180003	0.00378661	0.015018	-0.170023	0.0109026	-0.0135537	0.0129073	0.14852
chr1	VAMP3	chr1_7728628	7728628	CG	CGT	+	0.013735	0.491889	0.00223271	0.102988	0.0289789	0.0113482	-0.0892533	0.0778043	-0.00911551	0.0705767	0.345162
chr1	VAMP3	chr1_7728694	7728694	CG	CGC	+	0.00946963	0.661904	0.00165599	0.133903	0.010169	0.0129483	-0.124433	0.0262651	-0.0112923	0.0311692	0.231848
chr1	VAMP3	chr1_7728695	7728695	CG	CGT	-	-0.00685815	0.691151	-0.000653956	0.0311148	0.409785	0.00320317	-0.0379729	0.362894	-0.00385712	0.653555	0.869553
chr1	VAMP3	chr1_7728696	7728696	CG	CGC	+	0.0129902	0.617476	0.00235746	0.0853242	0.144446	0.00980298	-0.0723339	0.255791	-0.00744551	0.29726	0.644611
chr1	VAMP3	chr1_7728697	7728697	CG	CGC	-	0.00114797	0.930136	0.000322714	0.0275757	0.354999	0.00314184	-0.0264278	0.417582	-0.00281912	0.640113	0.863271
chr1	VAMP3	chr1_7728698	7728698	CG	CGT	+	0.00881379	0.679794	0.00136244	0.0876203	0.0726749	0.00886392	-0.0788065	0.137114	-0.00750148	0.176684	0.519201
chr1	VAMP3	chr1_7728699	7728699	CG	CGC	-	-0.010612	0.391507	-0.00113669	0.0208548	0.458914	0.00217342	-0.0314668	0.310372	-0.00331011	0.527171	0.805683
chr1	VAMP3	chr1_7728715	7728715	CG	CGC	+	0.0153288	0.528843	0.00223028	0.0916487	0.0856337	0.00885993	-0.0763198	0.188933	-0.00662965	0.184995	0.529447
chr1	VAMP3	chr1_7728716	7728716	CG	CGC	-	-0.00721867	0.694103	-0.000629151	0.0285044	0.47856	0.00267513	-0.0357231	0.421424	-0.00330429	0.716284	0.897757
chr1	VAMP3	chr1_7728725	7728725	CG	CGG	+	0.00827386	0.736585	0.00129934	0.111336	0.0483516	0.0106354	-0.103062	0.0925212	-0.00933608	0.12855	0.453247
chr1	VAMP3	chr1_7728726	7728726	CG	CGC	-	-0.0124006	0.331546	-0.00115247	0.0474144	0.13394	0.00470838	-0.059815	0.0841529	-0.00586086	0.208856	0.557528
chr1	VAMP3	chr1_7728780	7728780	CG	CGC	-	-0.0154829	0.369664	-0.00149519	0.0269428	0.470918	0.0027364	-0.0424257	0.306912	-0.00423159	0.514051	0.79764
chr1	VAMP3	chr1_7728783	7728783	CG	CGC	-	0.00107456	0.950655	0.000131954	0.0214555	0.570766	0.00226898	-0.0203809	0.625108	-0.00213702	0.84603	0.948496
chr1	VAMP3	chr1_7729028	7729028	CG	CGG	-	0.0140946	0.899219	0.00121285	0.513956	0.0483292	0.0243545	-0.499862	0.0772403	-0.0231416	0.132064	0.458695
chr1	VAMP3	chr1_7729072	7729072	CG	CGG	-	0.0218193	0.870991	0.00202216	0.316714	0.280065	0.00239928	-0.294895	0.360435	-0.00037712	0.54031	0.81281
chr1	VAMP3	chr1_7730581	7730581	CG	CGT	-	0.138045	0.080254	0.0167548	0.145988	0.436195	0.0176095	-0.00794268	0.96844	-0.000854715	0.158676	0.4954
chr1	VAMP3	chr1_7730688	7730688	CG	CGC	-	0.00977243	0.559508	0.00164997	-0.0532137	0.142847	-0.00895096	0.0629861	0.119171	0.0106009	0.285683	0.634348
chr1	VAMP3	chr1_7730728	7730728	CG	CGG	-	0.00469152	0.812331	0.000714822	-0.0468926	0.274478	-0.00737543	0.0515841	0.277153	0.00809025	0.528199	0.806404
chr1	VAMP3	chr1_7730763	7730763	CG	CGC	-	-0.00290384	0.843117	-0.000466998	-0.0866214	0.0110988	-0.00843769	0.0837175	0.0238643	0.00797069	0.0363047	0.249959
chr1	VAMP3	chr1_7730814	7730814	CG	CGA	-	0.0111071	0.556002	0.00151809	0.0152576	0.702044	0.00226099	-0.00415046	0.925029	-0.000742904	0.776636	0.922554
chr1	VAMP3	chr1_7735998	7735998	CG	CGT	+	-0.00314422	0.895971	-0.000264055	0.0361197	0.484212	0.00281582	-0.039264	0.491937	-0.00307988	0.77183	0.920574
chr1	VAMP3	chr1_7736068	7736068	CG	CGA	+	0.0122481	0.266136	0.00119592	0.0268215	0.307717	0.00188902	-0.0145735	0.605891	-0.000693097	0.315947	0.660364
chr1	VAMP3	chr1_7736103	7736103	CG	CGT	+	-0.0185471	0.334529	-0.001016	0.0257455	0.518572	0.00133973	-0.0442925	0.321302	-0.00235573	0.505219	0.792444
chr1	VAMP3	chr1_7736602	7736602	CG	CGG	+	0.0299632	0.299447	0.00061413	-0.00901844	0.887577	-0.000101298	0.0389817	0.579105	0.000715427	0.571699	0.829242
chr1	VAMP3	chr1_7736615	7736615	CG	CGG	+	0.0267967	0.428104	0.000825566	-0.108838	0.175595	-0.000999736	0.135635	0.124267	0.0018253	0.293641	0.641618
chr1	VAMP3	chr1_7736624	7736624	CG	CGA	+	0.0159985	0.152114	0.000870338	0.0179917	0.489763	0.000999437	-0.00199322	0.943488	-0.000129099	0.278513	0.628404
chr1	VAMP3	chr1_7736676	7736676	CG	CGC	+	0.0197737	0.344681	0.000566202	-0.0337976	0.445043	-0.000479365	0.0535713	0.278427	0.00104557	0.47587	0.775056
chr1	VAMP3	chr1_7736735	7736735	CG	CGG	+	-0.00370018	0.904798	-9.3039e-05	0.0313525	0.630008	0.000820133	-0.0350527	0.627625	-0.000913172	0.881779	0.961
chr1	VAMP3	chr1_7743820	7743820	CG	CGA	-	0.0307417	0.125854	0.000850171	0.00101925	0.980701	2.44467e-05	0.0297224	0.525015	0.000825725	0.299915	0.646948
chr1	VAMP3	chr1_7743827	7743827	CG	CGG	-	-0.00231445	0.908508	-6.3042e-05	-0.0229342	0.571025	-0.000519821	0.0206198	0.648843	0.000456779	0.844273	0.947871
chr1	VAMP3	chr1_7743834	7743834	CG	CGA	-	-0.0169034	0.350788	-0.000320025	-0.176352	0.000110145	-0.00235914	0.159449	0.000876248	0.00203912	0.000403881	0.0215613
chr1	VAMP3	chr1_7743852	7743852	CG	CGG	-	-0.0247334	0.47396	-0.000538424	0.0291876	0.709067	0.000625706	-0.053921	0.53029	-0.00116413	0.719843	0.899356
chr1	VAMP3	chr1_7743867	7743867	CG	CGC	-	-0.0011364	0.975142	-9.57783e-05	-0.135741	0.102047	-0.00216464	0.134604	0.138327	0.00206886	0.25277	0.603634
chr1	VAMP3	chr1_7743924	7743924	CG	CGG	-	0.00752803	0.720473	0.000209409	-0.0661793	0.161553	-0.00193596	0.0737073	0.157224	0.00214537	0.345266	0.68416
chr1	VAMP3	chr1_7743940	7743940	CG	CGA	-	-0.0129766	0.545003	-0.000269629	0.0709282	0.136811	0.00213968	-0.0839048	0.112361	-0.00240931	0.272881	0.623435
chr1	VAMP3	chr1_7744257	7744257	CG	CGG	-	0.00235663	0.819775	0.000195156	-0.0141232	0.533033	-0.000598798	0.0164798	0.50967	0.000793954	0.798541	0.931003
chr1	VAMP3	chr1_7744293	7744293	CG	CGT	-	-0.00972186	0.616313	-0.000259239	0.0623083	0.134648	0.00213135	-0.0720302	0.120529	-0.00239059	0.28442	0.633397
chr1	VAMP3	chr1_7744305	7744305	CG	CGA	-	-0.0105082	0.279755	-0.000681704	-0.0409048	0.0874077	-0.00236607	0.0303966	0.231994	0.00168437	0.128457	0.453103
chr1	VAMP3	chr1_7744352	7744352	CG	CGC	-	0.0093445	0.66917	0.000425026	-0.0201863	0.661715	-0.000726608	0.0295308	0.564603	0.00115163	0.826309	0.941475
chr1	VAMP3	chr1_7747637	7747637	CG	CGC	-	-0.0033445	0.981571	6.16835e-05	-0.281842	0.375804	-0.00296335	0.278497	0.426564	0.00302503	0.668089	0.876118
chr1	VAMP3	chr1_7747747	7747747	CG	CGT	+	-0.010009	0.440549	-0.000506795	0.0499377	0.0724408	0.0026023	-0.0599468	0.0544401	-0.0031091	0.148894	0.482872
chr1	VAMP3	chr1_7747785	7747785	CG	CGT	+	-0.000387328	0.982531	-2.65262e-05	-0.0214326	0.56488	-0.00148173	0.0210453	0.610402	0.0014552	0.844041	0.947813
chr1	VAMP3	chr1_7747845	7747845	CG	CGC	+	-0.0100191	0.71567	-0.000388121	0.0292923	0.632949	0.000846321	-0.0393113	0.560181	-0.00123444	0.832636	0.943935
chr1	VAMP3	chr1_7750344	7750344	CG	CGG	-	0.0998961	0.305137	0.00190351	-0.271392	0.204917	-0.00890155	0.371288	0.119909	0.0108051	0.268864	0.619106
chr1	VAMP3	chr1_7754709	7754709	CG	CGC	-	-0.00338398	0.796708	-0.000338833	-0.00778204	0.785232	-0.000723138	0.00439806	0.888877	0.000384305	0.930062	0.977452
chr1	VAMP3	chr1_7754721	7754721	CG	CGT	-	0.012566	0.158708	0.0020154	-0.0108594	0.570811	-0.00176297	0.0234254	0.272554	0.00377837	0.312951	0.657944
chr1	VAMP3	chr1_7754754	7754754	CG	CGG	-	0.0202684	0.0912914	0.00195581	0.020323	0.43393	0.0020307	-5.45953e-05	0.998459	-7.48865e-05	0.175533	0.517537
chr1	VAMP3	chr1_7754832	7754832	CG	CGA	-	0.00441672	0.630224	0.000622083	0.0318012	0.142626	0.0042864	-0.0273845	0.242644	-0.00366432	0.293686	0.641663
chr1	VAMP3	chr1_7755245	7755245	CG	CGA	+	0.00467554	0.815706	0.000737797	-0.0588702	0.184544	-0.00960269	0.0635458	0.19418	0.0103405	0.395555	0.722522
chr1	VAMP3	chr1_7755303	7755303	CG	CGC	+	0.0617849	0.0198086	0.00700063	0.038472	0.470965	0.00482043	0.0233129	0.690971	0.00218019	0.0501021	0.294079
chr1	VAMP3	chr1_7755355	7755355	CG	CGA	+	0.0403846	0.0381589	0.00608453	0.000264978	0.994659	-5.41825e-05	0.0401196	0.364222	0.00613871	0.109821	0.422101
chr1	VAMP3	chr1_7755380	7755380	CG	CGC	+	0.0668275	0.103615	0.00608905	-0.026635	0.75435	-0.00253751	0.0934625	0.326372	0.00862656	0.245606	0.596482
chr1	VAMP3	chr1_7755382	7755382	CG	CGG	+	0.0623885	0.0623214	0.00850032	-0.0111884	0.882364	-0.00148567	0.0735769	0.375929	0.00998599	0.170257	0.511296
chr1	VAMP3	chr1_7763518	7763518	CG	CGA	+	-0.00259945	0.810973	-0.000168397	0.0115553	0.635338	0.000597614	-0.0141547	0.596929	-0.000766011	0.866002	0.95544
chr1	VAMP3	chr1_7763526	7763526	CG	CGG	+	0.00967074	0.385711	0.00103576	-0.0250337	0.314597	-0.00256621	0.0347045	0.208124	0.00360198	0.415335	0.735823
chr1	VAMP3	chr1_7763565	7763565	CG	CGC	+	-0.0130868	0.120579	-0.00224061	-0.0033644	0.852306	-0.000578162	-0.00972244	0.625549	-0.00166244	0.285843	0.634469
chr1	VAMP3	chr1_7763567	7763567	CG	CGG	+	-0.00253597	0.758922	-0.000319472	-0.000263645	0.988472	-4.41803e-05	-0.00227233	0.909863	-0.000275292	0.952737	0.984886
chr1	VAMP3	chr1_7763581	7763581	CG	CGA	+	-0.00808512	0.392473	-0.00139458	-0.0170033	0.419299	-0.00293873	0.00891822	0.697717	0.00154415	0.494967	0.786083
chr1	VAMP3	chr1_7763642	7763642	CG	CGT	+	-0.00457332	0.658458	-0.000682887	-0.0348655	0.131128	-0.00516904	0.0302922	0.229134	0.00448615	0.283123	0.632254
chr1	VAMP3	chr1_7766205	7766205	CG	CGT	-	0.272538	4.13388e-05	0.00908187	-0.0594103	0.580232	-0.00957361	0.331949	0.0111889	0.0186555	0.000164565	0.0123514
chr1	VAMP3	chr1_7766285	7766285	CG	CGG	-	0.0454402	0.682754	-8.97288e-05	0.0140824	0.9543	-0.0103341	0.0313578	0.907612	0.0102443	0.916133	0.972798
chr1	VAMP3	chr1_7766291	7766291	CG	CGC	-	0.0978559	0.161164	0.00728565	-0.00398906	0.978219	-0.000732592	0.101845	0.530495	0.00801824	0.363706	0.698909
chr1	VAMP3	chr1_7766304	7766304	CG	CGT	-	0.273055	0.000215075	0.00306431	-0.0521635	0.676996	-0.00769691	0.325218	0.0290311	0.0107612	0.000828164	0.0327328
chr1	VAMP3	chr1_7778410	7778410	CG	CGC	-	0.0123283	0.911695	0.000186509	0.13631	0.574355	0.00714556	-0.123982	0.642806	-0.00695905	0.844826	0.948028
chr1	VAMP3	chr1_7778425	7778425	CG	CGG	-	0.214053	0.0243362	0.00283301	0.213769	0.265892	0.00795259	0.000283827	0.998916	-0.00511958	0.0451555	0.27943
chr1	VAMP3	chr1_7778479	7778479	CG	CGA	-	0.0244953	0.169409	0.00380401	0.11564	0.00900842	0.0147535	-0.0911445	0.0490265	-0.0109495	0.0145856	0.157926
chr1	VAMP3	chr1_7780165	7780165	CG	CGT	-	0.0258151	0.0453082	0.00425272	-0.00724607	0.784296	-0.00113575	0.0330611	0.265448	0.00538848	0.124131	0.446203
chr1	VAMP3	chr1_7780172	7780172	CG	CGG	-	0.0118927	0.34425	0.00200847	0.0274297	0.337758	0.00464056	-0.015537	0.616575	-0.00263209	0.398964	0.724968
chr1	VAMP3	chr1_7780216	7780216	CG	CGT	-	0.0211817	0.042309	0.00353914	-0.00209013	0.921214	-0.000334191	0.0232718	0.325635	0.00387333	0.119588	0.438429
chr1	VAMP3	chr1_7780259	7780259	CG	CGG	-	0.00976099	0.358141	0.00160337	-0.0122272	0.580381	-0.00200461	0.0219882	0.37377	0.00360798	0.557441	0.822089
chr1	VAMP3	chr1_7780263	7780263	CG	CGA	-	0.00559332	0.62631	0.000792496	-0.0163779	0.501505	-0.00224782	0.0219712	0.417332	0.00304032	0.704885	0.892639
chr1	VAMP3	chr1_7785167	7785167	CG	CGG	-	-0.00832542	0.575597	-0.00104375	0.0951001	0.00838525	0.0129076	-0.103426	0.00908417	-0.0139513	0.0253305	0.208969
chr1	VAMP3	chr1_7785171	7785171	CG	CGT	-	0.0301397	0.142954	0.00453189	0.0174461	0.703655	0.00266479	0.0126936	0.799852	0.0018671	0.310814	0.656285
chr1	VAMP3	chr1_7785187	7785187	CG	CGG	-	-0.0175684	0.430657	-0.0019465	0.154683	0.0147466	0.0192509	-0.172251	0.0118197	-0.0211974	0.037059	0.252896
chr1	VAMP3	chr1_7785211	7785211	CG	CGG	-	-0.052951	0.398021	-0.00484346	0.24967	0.0940955	0.00786716	-0.302621	0.0655323	-0.0127106	0.174461	0.516222
chr1	VAMP3	chr1_7785227	7785227	CG	CGC	-	-0.042505	0.333657	-0.000882425	-0.0284536	0.792628	0.000654358	-0.0140514	0.904194	-0.00153678	0.599163	0.842938
chr1	VAMP3	chr1_7785440	7785440	CG	CGT	+	0.0226656	0.823727	-9.9154e-05	0.329259	0.169515	0.0413723	-0.306593	0.238469	-0.0414714	0.366495	0.700859
chr1	VAMP3	chr1_7785477	7785477	CG	CGT	+	-0.0808424	0.554061	-0.00748137	0.397561	0.21902	0.0450271	-0.478404	0.177056	-0.0525085	0.391464	0.719436
chr1	VAMP3	chr1_7785478	7785478	CG	CGA	-	0.0102426	0.698217	0.00181592	0.273875	0.000823402	0.0374911	-0.263632	0.00204956	-0.0356752	0.00271884	0.0648657
chr1	VAMP3	chr1_7785483	7785483	CG	CGA	+	-0.293864	0.0158367	-0.0142968	0.701675	0.0135731	0.0475625	-0.995538	0.00227774	-0.0618593	0.00514299	0.0914231
chr1	VAMP3	chr1_7785484	7785484	CG	CGA	-	-0.00725814	0.821874	-0.000584533	0.259035	0.00211103	0.0163702	-0.266294	0.00342243	-0.0169547	0.00756309	0.112555
chr1	VAMP3	chr1_7785490	7785490	CG	CGC	+	0.0405611	0.442299	0.00187561	0.3153	0.0383379	0.0247214	-0.274739	0.0844263	-0.0228458	0.0794537	0.363975
chr1	VAMP3	chr1_7785491	7785491	CG	CGA	-	0.0807609	0.366331	-0.000121967	0.299767	0.12835	0.00978175	-0.219007	0.305814	-0.00990372	0.209653	0.558091
chr1	VAMP3	chr1_7785557	7785557	CG	CGC	-	0.106221	0.00112281	0.00646022	0.335581	4.35871e-05	0.0263476	-0.22936	0.00368712	-0.0198874	1.37368e-05	0.00261463
chr1	VAMP3	chr1_7786758	7786758	CG	CGA	-	-0.0199299	0.472439	-0.00331004	0.0160505	0.812407	0.00265869	-0.0359804	0.623811	-0.00596873	0.751209	0.912761
chr1	VAMP3	chr1_7786812	7786812	CG	CGG	-	0.032844	0.19422	0.00507903	0.110819	0.0725512	0.0137775	-0.0779753	0.232832	-0.00869848	0.0883121	0.382116
chr1	VAMP3	chr1_7786817	7786817	CG	CGC	-	0.00399585	0.812974	0.00056502	0.0141182	0.711108	0.00220829	-0.0101224	0.808392	-0.00164327	0.904726	0.968493
chr1	VAMP3	chr1_7786820	7786820	CG	CGT	-	0.00971358	0.76156	0.00123266	0.0227283	0.745106	0.0031836	-0.0130147	0.865734	-0.00195094	0.90308	0.967949
chr1	VAMP3	chr1_7786866	7786866	CG	CGG	-	0.00768946	0.779619	0.00130047	-0.0243225	0.684242	-0.00410643	0.0320119	0.627839	0.0054069	0.883214	0.961575
chr1	VAMP3	chr1_7787726	7787726	CG	CGG	-	0.0159243	0.395144	0.00245102	0.0392348	0.337872	0.00559353	-0.0233104	0.602263	-0.00314251	0.436161	0.749974
chr1	VAMP3	chr1_7787830	7787830	CG	CGC	-	0.0340177	0.0393741	0.00548453	0.0732577	0.0415168	0.0114733	-0.0392399	0.300823	-0.00598876	0.0198189	0.184864
chr1	VAMP3	chr1_7787838	7787838	CG	CGC	-	0.00246426	0.825851	0.000410011	0.010963	0.658721	0.00188419	-0.00849879	0.755218	-0.00147418	0.881816	0.96101
chr1	VAMP3	chr1_7788275	7788275	CG	CGG	-	0.0528621	0.0422796	0.00526725	0.0250671	0.628862	0.00355959	0.027795	0.629058	0.00170766	0.108315	0.419517
chr1	VAMP3	chr1_7788282	7788282	CG	CGT	-	0.0487266	0.0186089	0.00527489	0.0230647	0.56024	0.00305279	0.025662	0.560749	0.0022221	0.0503768	0.294728
chr1	VAMP3	chr1_7788285	7788285	CG	CGG	-	0.0384404	0.360139	0.0035766	0.0292201	0.742609	0.00230202	0.00922029	0.925261	0.00127458	0.615711	0.85133
chr1	VAMP3	chr1_7788338	7788338	CG	CGG	-	0.0694627	4.40262e-05	0.00689412	0.0475652	0.0692696	0.0061887	0.0218975	0.443663	0.000705418	9.01706e-05	0.00846031
chr1	VAMP3	chr1_7788347	7788347	CG	CGC	-	0.0487929	0.00551826	0.00689514	-0.0171239	0.610819	-0.00263981	0.0659168	0.0882459	0.00953495	0.0175024	0.173577
chr1	VAMP3	chr1_7788375	7788375	CG	CGC	-	0.0287247	0.41803	0.00367675	-0.00314373	0.966448	-0.000569983	0.0318685	0.700788	0.00424673	0.712655	0.895913
chr1	VAMP3	chr1_7788382	7788382	CG	CGG	-	0.032967	0.0853381	0.00482116	-0.0541188	0.156175	-0.00845896	0.0870858	0.0471579	0.0132801	0.0893866	0.384229
chr1	VAMP3	chr1_7792663	7792663	CG	CGA	+	-0.0255223	0.809966	-0.000170269	-0.187654	0.424913	-0.000195687	0.162132	0.529794	2.54184e-05	0.699391	0.890155
chr1	VAMP3	chr1_7792757	7792757	CG	CGG	+	0.0707756	0.360252	0.000474284	0.216844	0.208884	0.00101687	-0.146068	0.435389	-0.000542588	0.296889	0.644405
chr1	VAMP3	chr1_7794557	7794557	CG	CGG	-	-0.0103265	0.703981	-0.00108866	0.0940234	0.3047	0.00920872	-0.10435	0.277564	-0.0102974	0.53987	0.812571
chr1	VAMP3	chr1_7794570	7794570	CG	CGC	-	-0.00706664	0.805003	-0.000330235	0.568007	7.33126e-05	0.0177773	-0.575074	9.54116e-05	-0.0181075	0.00023607	0.015432
chr1	VAMP3	chr1_7794625	7794625	CG	CGA	-	-0.0359313	0.0230484	-0.00512547	-0.184075	0.00122792	-0.0254201	0.148144	0.00746158	0.0202946	0.000967542	0.0357512
chr1	VAMP3	chr1_7796637	7796637	CG	CGA	-	-0.030053	0.600542	-0.000571388	0.11889	0.347558	0.001505	-0.148944	0.287241	-0.00207639	0.557297	0.822039
chr1	VAMP3	chr1_7796676	7796676	CG	CGG	-	0.0652233	0.559758	0.00255074	0.385514	0.125002	0.016091	-0.32029	0.240975	-0.0135403	0.254637	0.605539
chr1	VAMP3	chr1_7796713	7796713	CG	CGG	-	0.0845107	0.44374	0.00363775	0.00744848	0.97443	-0.00204966	0.0770622	0.764937	0.00568742	0.738648	0.907443
chr1	VAMP3	chr1_7796716	7796716	CG	CGC	-	0.122231	0.307598	0.00344086	0.070875	0.782669	0.000475881	0.0513561	0.856124	0.00296498	0.563731	0.825205
chr1	VAMP3	chr1_7797323	7797323	CG	CGC	-	0.0583612	0.415924	-0.000179335	-0.140975	0.37009	-0.000518582	0.199336	0.253365	0.000339247	0.48016	0.77742
chr1	VAMP3	chr1_7797354	7797354	CG	CGA	-	-0.0953155	0.312607	-0.000354427	-0.289218	0.175066	-0.00153783	0.193903	0.400146	0.0011834	0.23901	0.589418
chr1	VAMP3	chr1_7797393	7797393	CG	CGG	-	-0.053333	0.661973	-0.000506777	0.251182	0.348222	0.0014956	-0.304515	0.303751	-0.00200238	0.580822	0.834171
chr1	VAMP3	chr1_7807773	7807773	CG	CGA	+	-0.0503332	0.00587303	-0.00175557	0.0508005	0.157361	0.00233397	-0.101134	0.0160415	-0.00408954	0.0102758	0.13205
chr1	VAMP3	chr1_7807782	7807782	CG	CGG	+	-0.0241775	0.253739	-0.000710126	-0.0581849	0.194211	-0.00145506	0.0340074	0.486753	0.00074493	0.22812	0.57789
chr1	VAMP3	chr1_7807818	7807818	CG	CGT	+	0.0261214	0.237437	0.00121859	-0.0104091	0.825077	-0.000395338	0.0365305	0.484728	0.00161393	0.477597	0.775921
chr1	VAMP3	chr1_7809395	7809395	CG	CGA	+	0.00619093	0.743162	0.000745763	-0.0295512	0.474589	-0.00322536	0.0357421	0.433626	0.00397112	0.729808	0.903855
chr1	VAMP3	chr1_7809444	7809444	CG	CGC	+	0.00127136	0.91528	0.000152841	-0.0389728	0.153488	-0.00416798	0.0402442	0.178485	0.00432082	0.348747	0.686707
chr1	VAMP3	chr1_7809483	7809483	CG	CGC	+	-0.000553322	0.960961	-8.67552e-05	0.0609296	0.0237483	0.00975207	-0.0614829	0.0359797	-0.00983882	0.0719574	0.348325
chr1	VAMP3	chr1_7810507	7810507	CG	CGT	-	-0.0592339	0.304309	-0.00320389	-0.373628	0.00710428	-0.00115372	0.314394	0.0321341	-0.00205018	0.0166025	0.1689
chr1	VAMP3	chr1_7810584	7810584	CG	CGA	-	-0.0194806	0.880672	-0.000105975	0.63767	0.0421623	0.0119283	-0.657151	0.0541966	-0.0120343	0.11751	0.435181
chr1	VAMP3	chr1_7816332	7816332	CG	CGT	+	-0.0170257	0.349024	-0.00210069	-0.0153741	0.702795	-0.00111971	-0.00165158	0.970148	-0.000980979	0.592447	0.839855
chr1	VAMP3	chr1_7816349	7816349	CG	CGA	+	-0.00499652	0.859675	-0.000286465	0.0179195	0.76938	0.000950337	-0.022916	0.734301	-0.0012368	0.941893	0.981291
chr1	VAMP3	chr1_7816411	7816411	CG	CGA	+	0.0080849	0.641728	0.000378555	0.0664021	0.0880457	0.00418507	-0.0583172	0.168832	-0.00380651	0.203752	0.551303
[truncated: 141,554 more rows]
