# Supplementary material for: Epigenetic inactivation of the autophagy–lysosomal system in appendix in Parkinson’s disease
Source: Nat Commun. 2021 Aug 26;12:5134. doi: 10.1038/s41467-021-25474-x (PMC8390554; doi:10.1038/s41467-021-25474-x)
Supplement: Supplementary file 17 — Supplementary Data 14 [file 41467_2021_25474_MOESM17_ESM.xlsx]

## Sheet: Supplementary_Data_14
Gene	Score	PFC.OR	PFC.P	APX.OR	APX.P
CDKN1A	0.00703026	3.50879	0.112992	3.44688	0.116856
ANKFY1	0.00789733	1.39007	0.513794	9.34889	6.22504e-05
TBK1	0.00789733	22.1683	0.0039129	0	1
LMX1B	0.00902998	2.68143	0.0423344	2.04017	0.138135
AP3S2	0.013131	3.70173	0.049651	2.71197	0.170587
GNPTAB	0.0151229	17.6071	0.0060931	5.01079	0.182612
EN1	0.015779	0	1	8.21695	0.000124315
DNAJC6	0.0158181	5.17555	0.176419	4.81951	0.189028
ATG16L1	0.0187552	1.94856	0.202866	3.14417	0.0414652
KIF5B	0.021122	5.32889	0.171864	3.97565	0.224037
AP3M2	0.022778	2.97131	0.0831143	2.18868	0.234383
CALCOCO2	0.0236451	0	1	4.71511	0.00214679
TRIM23	0.0236451	16.1506	0.00718525	0	1
FKBP1A	0.0253792	4.37156	0.205279	3.74205	0.236172
CCKAR	0.0262776	3.89624	0.227185	3.87902	0.228914
ATG14	0.0290662	3.61238	0.242662	3.53355	0.248118
GLMP	0.0314956	0	1	8.85518	0.00524809
ITPR1	0.0314956	13.69	0.0098447	0	1
TMEM9	0.0330032	2.30232	0.14504	1.98047	0.269746
VPS16	0.0340265	3.35835	0.258375	4.05185	0.220359
PLBD2	0.0350654	2.56772	0.114998	1.96513	0.272647
ALDOB	0.0393304	11.0379	0.0147709	0	1
BNIP1	0.0393304	0	1	4.36976	0.00670394
FKBP1B	0.0393773	3.193	0.269745	3.57396	0.245744
SLC29A3	0.0439391	1.91867	0.281203	2.42256	0.20219
HSPB8	0.0471496	0	1	7.56315	0.00803437
MAP1LC3A	0.0471496	52.5127	0.0192888	0	1
CTSD	0.049993	1.62206	0.284539	2.0321	0.139542
RAB33B	0.0512506	5.15025	0.0590037	2.61681	0.319211
ATG9A	0.0538127	1.84767	0.295934	3.1123	0.0751248
ENTPD4	0.0549532	1.16924	0.5756	5.00403	0.009416
TP53	0.0549532	8.74384	0.0227793	0	1
ATG101	0.0551172	1.84018	0.297553	2.08115	0.251758
MFSD12	0.0577731	1.81806	0.302408	1.84782	0.296407
NKX2-3	0.0577731	3.03296	0.281734	2.42679	0.339307
PLD1	0.0591245	2.72357	0.308189	5.14522	0.0595483
ANXA11	0.0627412	0	1	11.4027	0.0141529
TP73	0.0627412	2.31743	0.0359112	0.310469	0.959774
CTSG	0.0632724	2.62138	0.318045	2.66063	0.314903
BAK1	0.0704979	1.65925	0.340715	2.09144	0.250019
GABARAP	0.0705135	1.91227	0.40814	5.66399	0.0172324
GDAP2	0.0705135	6.7631	0.0363826	0	1
ATP6V1B1	0.0734975	2.3477	0.347743	3.96194	0.0929448
RRAGC	0.078114	2.2601	0.358456	2.29514	0.354753
NFKB1	0.0782702	0	1	8.93082	0.0222223
GGA3	0.0796841	1.57872	0.362788	1.82394	0.30161
MLST8	0.0812698	2.15978	0.371543	4.36985	0.0788365
PRKCD	0.0812698	2.80081	0.161798	1.8748	0.414872
RB1CC1	0.0844881	2.53593	0.326771	1.82627	0.423122
TLDC1	0.0860113	5.83891	0.0473243	0	1
USP4	0.0860113	0	1	5.07787	0.0228136
TMPRSS9	0.0894327	2.08202	0.382321	1.76521	0.433942
DNAJC5	0.0937368	0.53078	0.848081	2.96102	0.0299246
GNA11	0.0937368	3.75765	0.0478843	1.245	0.55329
MPO	0.0979862	1.81536	0.424469	1.97394	0.398967
HGS	0.101447	1.20804	0.453586	2.60435	0.031436
LAMTOR2	0.103306	2.50826	0.191448	1.56093	0.474408
PINK1	0.10511	2.59919	0.181435	1.5571	0.475237
USP6	0.10511	1.68272	0.448938	3.48448	0.114808
NAMPT	0.109141	5.24581	0.0571696	0	1
SCARB1	0.109141	0.700589	0.760409	3.25241	0.0374351
LGMN	0.112484	1.30095	0.455906	2.48439	0.123917
SLC37A3	0.118179	2.48757	0.193831	1.35414	0.523413
WIPI1	0.118179	1.59205	0.467294	1.90863	0.409307
BNIP3L	0.122053	1.59018	0.467686	1.48069	0.492347
ACP5	0.124014	1.5874	0.468274	1.89156	0.412096
ABCB9	0.124482	5.08318	0.0603681	0	1
PARK2	0.124482	0	1	6.28817	0.0418686
SMPDL3A	0.13213	14.752	0.0660756	0	1
rs329648	0.13213	0.663452	0.778777	2.83637	0.0562367
MYC	0.134051	1.49401	0.488819	1.77013	0.433048
VPS33A	0.139762	3.06587	0.0773715	0	1
TSC2	0.14448	2.13387	0.122718	1.06146	0.563039
MAN2B1	0.146612	2.42563	0.201266	1.20933	0.563748
PELP1	0.146612	1.37952	0.516473	1.5125	0.485083
AP4B1	0.147378	0	1	5.025	0.0620701
PSEN1	0.147378	4.36863	0.0783932	0	1
P4HB	0.150924	1.34269	0.525997	1.54194	0.47854
NRG2	0.153103	2.32215	0.214623	1.09243	0.60068
PEX14	0.154978	0.939069	0.628796	2.39394	0.0627522
TMBIM1	0.154978	12.0212	0.0803829	0	1
NUCKS1	0.155298	1.27884	0.54331	3.52293	0.112769
EIF4EBP1	0.157509	1.25172	0.550985	1.64606	0.456697
CANX	0.161977	1.65622	0.341512	1.03523	0.620368
AP1B1	0.166508	2.47659	0.124302	1.0088	0.629846
SNCA	0.168797	1.14895	0.581964	2.18113	0.23554
ADRB2	0.170132	9.96019	0.0961347	0	1
TMEM63A	0.170132	0	1	4.42976	0.0770106
DNASE2	0.173421	1.13644	0.58595	1.25487	0.550459
PLEKHF1	0.173421	1.76544	0.314384	0.971588	0.643622
ATP6V0A2	0.175757	1.8309	0.299577	0.946847	0.65307
CLU	0.175757	1.13454	0.58656	1.4083	0.509674
LIPA	0.177686	8.66273	0.109656	0	1
ATG7	0.178108	1.11405	0.593211	1.25238	0.551168
FOXO3	0.185224	0	1	4.3252	0.0802148
SIPA1L2	0.187669	1.06005	0.611385	1.23048	0.557503
SLC12A4	0.192746	0	1	4.29597	0.0811379
ATP6V1C2	0.195004	1.31451	0.450659	0.718415	0.7519
ACP2	0.19748	1.00471	0.63107	1.29067	0.54041
RPTOR	0.19748	1.46082	0.191638	0.763463	0.766675
STXBP2	0.199972	0.968809	0.644425	0.974584	0.642494
TM9SF1	0.200253	0	1	4.16932	0.085332
CTSZ	0.207541	1.32092	0.448209	0.655638	0.782789
BIRC5	0.210095	1.17718	0.507645	0.622583	0.79964
COL6A1	0.212665	1.70313	0.26093	0.600604	0.811044
SORT1	0.212665	0.913008	0.666156	1.13352	0.58721
ATP6V0D2	0.21522	7.49587	0.125551	0	1
UNC13D	0.215251	0.979771	0.605958	0.562477	0.831147
WDR45B	0.215251	0.85245	0.680252	1.24264	0.436083
AP5Z1	0.220469	0.871598	0.683074	0.9193	0.663867
BNIP3	0.220469	0.910565	0.645308	0.484044	0.873269
BIRC6	0.22268	7.25682	0.1294	0	1
GALNS	0.223101	0.839969	0.687969	0.815852	0.703181
CD68	0.22575	0.858614	0.688521	1.80047	0.306806
VAMP3	0.228413	1.24222	0.479569	0	1
PRKCQ	0.230124	3.20779	0.130655	0	1
SPHK1	0.236498	0.745995	0.738696	0.844344	0.694771
TOM1L1	0.237553	0	1	8.15899	0.117003
FUCA1	0.241966	1.9423	0.403327	0	1
GNAI1	0.244966	0	1	7.85726	0.121167
RAB1A	0.244966	3.00122	0.145232	0	1
ATP6V0B	0.250285	1.13882	0.585187	0	1
FOXO1	0.252363	2.93815	0.150164	0	1
GPR137B	0.267111	2.70894	0.170334	0	1
CTBS	0.267345	3.8038	0.232002	0	1
VASN	0.267345	0.631215	0.795136	0.745593	0.739014
ATF4	0.270243	0.599013	0.811826	0.667446	0.776863
CLCN6	0.273157	0.595577	0.813625	1.63558	0.347476
M6PR	0.274461	0	1	6.49362	0.144394
TLR9	0.274461	1.87149	0.170529	0	1
MAP1LC3B	0.276086	0.57897	0.822367	1.1259	0.531528
USP10	0.279031	0.574655	0.82465	1.33677	0.442605
GRID2	0.281796	0	1	5.78479	0.16042
UBA52	0.281992	0.562907	0.830888	0.657691	0.781754
DNM2	0.284968	0.541764	0.842184	0.667446	0.776863
STK11	0.28796	0.531827	0.847518	1.43469	0.350241
PIK3C3	0.289116	5.32889	0.171864	0	1
SLC30A2	0.289116	0	1	2.82026	0.160615
PTK6	0.29399	0.529529	0.848754	0.484418	0.873068
SESN2	0.296419	0	1	5.63114	0.164379
ATF6	0.297029	3.02622	0.282263	0	1
IDUA	0.297029	0.51506	0.856544	1.1229	0.53295
AP3D1	0.300083	0.489518	0.870323	0.98903	0.601102
TMEM8A	0.303153	0.421494	0.906617	0.45196	0.890481
PLBD1	0.303707	5.17555	0.176419	0	1
PPT1	0.303707	0	1	5.63114	0.164379
PTGDS	0.306238	0.421362	0.906686	1.33938	0.390172
CHIT1	0.312456	0.934091	0.657804	0	1
GNPTG	0.312456	0.367891	0.933791	1.4955	0.283139
MTOR	0.315588	0	1	0	1
HPSE	0.318236	0	1	5.21642	0.176146
MFSD1	0.318236	4.86264	0.186652	0	1
ARF1	0.318736	1.3435	0.439709	0	1
NPPA	0.318736	0	1	0	1
PLOD1	0.3219	0	1	0	1
ATP13A2	0.325079	0	1	0	1
MAP1LC3C	0.325079	3.34187	0.259465	0	1
SLC2A13	0.325478	0	1	5.17236	0.177444
ECE1	0.328274	0	1	2.69447	0.311655
LAPTM5	0.337952	0	1	0	1
SAR1A	0.337952	1.19867	0.566591	0	1
SERINC2	0.34121	0	1	2.51324	0.329862
HDAC1	0.344483	0	1	0	1
PSAP	0.344483	1.54064	0.373918	0	1
NFE2L2	0.347107	4.56131	0.197644	0	1
PTEN	0.347771	3.98733	0.222624	0	1
TSPAN1	0.351076	0	1	0	1
MON1B	0.354286	4.50108	0.200001	0	1
RUBCN	0.354286	0	1	4.41881	0.20422
COA7	0.354395	0	1	0	1
PCSK9	0.357731	0	1	0	1
PI4K2A	0.357731	1.08162	0.604011	0	1
ATG4C	0.361082	0	1	0	1
HPS1	0.361082	2.07409	0.383456	0	1
ZFYVE1	0.361449	0	1	4.32819	0.207974
DNASE2B	0.364449	0	1	0	1
MCOLN3	0.367831	0	1	0	1
TIAL1	0.367831	0.752008	0.735884	0	1
GNB4	0.368597	0	1	4.24142	0.21171
BCL10	0.371229	0	1	0	1
SH3GLB1	0.374643	0	1	0	1
ANKRD27	0.375728	0	1	2.34206	0.21249
ADAM8	0.378072	0.713528	0.754137	0	1
GNAI3	0.378072	0	1	0	1
DRAM2	0.381517	0	1	0	1
CTSS	0.388453	0	1	0	1
UCHL1	0.389945	4.12631	0.21602	0	1
CTSK	0.391945	0	1	0	1
ARNT	0.395452	0	1	0	1
SMPD1	0.395452	2.48267	0.332445	0	1
GAA	0.39703	1.87514	0.218374	0	1
AMBRA1	0.402514	2.01084	0.263604	0	1
CREG1	0.402514	0	1	0	1
HSPA8	0.404099	2.28038	0.220391	0	1
VAMP4	0.406068	0	1	0	1
PRDX6	0.409638	0	1	0	1
ARL8A	0.413223	0	1	0	1
IL24	0.416824	0	1	1.51612	0.48427
LNPEP	0.418191	3.96471	0.223767	0	1
TRIP10	0.418191	0	1	3.74205	0.236172
CD46	0.420441	0	1	2.00513	0.394207
VPS11	0.420441	1.60011	0.356734	0	1
LRP2	0.425214	3.92995	0.225478	0	1
GAPDH	0.427721	0.960231	0.647688	0	1
PARP1	0.427721	0	1	1.0024	0.632178
PSEN2	0.431385	0	1	0	1
USP5	0.431385	1.69849	0.445886	0	1
CAPNS1	0.43222	0	1	3.59413	0.244554
CUBN	0.435064	0	1	2.67182	0.313822
ITGB1	0.438759	0	1	1.79006	0.429459
GPLD1	0.439212	3.85763	0.229172	0	1
2021-03-08	0.442469	0	1	0	1
SIRT1	0.446195	0	1	0	1
SRGN	0.449937	0	1	2.20739	0.365851
PRF1	0.453694	0	1	0	1
SLC11A2	0.457467	2.32966	0.3499	0	1
CLTC	0.460092	3.53219	0.247382	0	1
NRG3	0.461255	0	1	2.60607	0.320284
GRID1	0.46506	0	1	2.05088	0.256979
2021-03-09	0.46506	1.31794	0.532586	0	1
rs2414739	0.46702	3.47384	0.250973	0	1
FAS	0.468879	0	1	0	1
GOT1	0.472715	0	1	0	1
2021-03-03	0.473933	3.44756	0.252624	0	1
BAG3	0.476566	0	1	0	1
WDR11	0.480432	0	1	2.47396	0.334076
PLA2G15	0.480831	2.06503	0.253991	0	1
H19	0.484315	0	1	0	1
ST13	0.487713	0	1	3.19613	0.270304
TPP1	0.488213	0	1	0	1
CAT	0.492126	0	1	1.46359	0.496338
MAPK8IP1	0.496055	0	1	1.31752	0.533095
ATG13	0.5	0	1	0	1
CCDC62	0.5	0.83712	0.697691	0	1
ATG10	0.501429	0	1	3.13307	0.274892
RNF13	0.501429	3.34187	0.259465	0	1
MMP3	0.50396	0	1	0	1
CASP4	0.507936	0	1	0	1
ULK1	0.507936	1.02823	0.579926	0	1
ATG4B	0.508264	0	1	1.93222	0.279028
CASP1	0.511928	0	1	0	1
CXCR4	0.515084	0	1	3.043	0.281718
SIDT2	0.515935	0	1	2.13324	0.375776
SIAE	0.519958	0	1	2.11192	0.378722
ITGA3	0.521888	0	1	1.91762	0.281928
ATP11A	0.528051	1.52362	0.271858	0	1
GABARAPL1	0.528051	0	1	0	1
CDKN1B	0.53212	0	1	0	1
ZFYVE26	0.535448	3.16333	0.271891	0	1
LRRK2	0.540307	0	1	0	1
C18orf8	0.542205	1.93367	0.278226	0	1
SLC48A1	0.544423	0	1	0	1
AQP2	0.548556	0	1	0	1
CD63	0.552704	0	1	0	1
LRP1	0.556867	0	1	1.25238	0.551168
GNS	0.561046	0	1	0	1
IFNG	0.565241	0	1	0	1
AP4E1	0.569076	3.01951	0.282791	0	1
TSPAN8	0.569451	0	1	0	1
DRAM1	0.573677	0	1	0	1
RAB14	0.575755	0	1	2.64954	0.315983
SFTPB	0.575755	1.90257	0.284449	0	1
FOS	0.577919	1.11268	0.593661	0	1
TPCN1	0.577919	0	1	0	1
MMD	0.582418	0	1	2.62763	0.318137
PRKAB1	0.586449	0	1	1.72207	0.441924
HEXA	0.589066	2.94443	0.288834	0	1
P2RX4	0.590737	0	1	0	1
CAMKK2	0.595041	0	1	1.07205	0.60756
STK39	0.595697	2.87299	0.294826	0	1
SLC15A4	0.599361	0	1	0.900949	0.671224
ATP6V1H	0.602314	0	1	2.59542	0.321355
SUPT20H	0.603696	0	1	0	1
RB1	0.608047	0	1	0	1
CLN5	0.612414	0	1	0	1
LAMP1	0.616796	0	1	0.899666	0.671744
TMEM55B	0.621194	0	1	0	1
RNASE1	0.625607	0	1	0	1
RNASE2	0.630036	0	1	0	1
AP4S1	0.638941	0	1	0	1
VPS33B	0.638941	1.53886	0.478743	0	1
EN2	0.641683	1.52252	0.317195	0	1
CLCN7	0.643417	1.56816	0.47237	0	1
ERO1A	0.643417	0	1	0	1
GCH1	0.647909	0	1	2.23852	0.361838
HIF1A	0.652416	0	1	0	1
TP53INP2	0.654681	2.57429	0.322796	0	1
ATP6V1D	0.656939	0	1	0	1
DNASE1	0.656939	0.706077	0.757741	0	1
NAGPA	0.666031	1.40662	0.509658	0	1
NPC2	0.666031	0	1	0	1
AP3B1	0.667617	2.5079	0.329738	0	1
GALC	0.670601	0	1	0	1
ASS1	0.674061	0	1	1.5053	0.385112
SERPINA1	0.675186	0	1	0	1
ATG2B	0.679787	0	1	0	1
FGFR3	0.68049	0	1	1.34223	0.388906
SPG11	0.684404	0	1	0	1
RAB27A	0.689036	0	1	0	1
ATP6V1F	0.693301	0	1	2.01146	0.393251
NEDD4	0.693684	0	1	0	1
DAPK2	0.698347	0	1	0	1
RAB11A	0.703026	0	1	0	1
CTSH	0.707721	0	1	0	1
ANPEP	0.712431	0	1	0	1
RILP	0.712431	0.728518	0.746954	0	1
ABCA3	0.717157	0	1	0	1
ATP6V0C	0.721898	0	1	0	1
ZNF597	0.726656	0	1	0	1
RNASET2	0.731358	0	1	1.41131	0.415835
LITAF	0.731428	0	1	1.0235	0.624544
ERN1	0.736217	0.836344	0.698026	0	1
VPS35	0.736217	0	1	0	1
CX3CL1	0.741021	0	1	0	1
ATP6V0D1	0.74584	0	1	0	1
SLC36A1	0.750176	2.01709	0.391796	0	1
AP1G1	0.755527	0	1	0	1
RRAGD	0.756417	1.96617	0.399581	0	1
NAPG	0.760393	1.18974	0.569297	0	1
ZNRF1	0.760393	0	1	0	1
GABARAPL2	0.765275	0	1	0	1
ARSB	0.768853	1.93953	0.403766	0	1
CTNS	0.770173	0	1	1.56866	0.472747
EEF2	0.781226	0	1	1.66771	0.452393
HSPA5	0.781226	1.83	0.421921	0	1
TMEM92	0.78496	0	1	0	1
ADA	0.793537	0	1	1.63756	0.458409
VPS4B	0.794896	1.64704	0.455994	0	1
SCPEP1	0.799888	0	1	0	1
PRKAR1A	0.804895	0	1	0	1
ABCA5	0.809917	0	1	0	1
SGSH	0.814956	0	1	0	1
NPC1	0.82001	0	1	0	1
BCL2L1	0.82404	1.66826	0.451771	0	1
RIT2	0.825079	0	1	0	1
RNF152	0.830165	0	1	0	1
BCL2	0.835265	0	1	0	1
AZU1	0.840382	0	1	0	1
IFI30	0.840382	0.73545	0.743664	0	1
RAMP3	0.848162	1.59485	0.466705	0	1
MCOLN1	0.855825	0	1	0	1
SLC35F6	0.855825	0.681346	0.769861	0	1
CPVL	0.860129	1.59112	0.46749	0	1
RAF1	0.860129	0	1	1.34551	0.525665
MAP2K7	0.861004	0	1	0	1
HSP90AB1	0.866089	0	1	1.33699	0.527906
ATG4D	0.866199	0	1	0	1
AP1M2	0.871409	0	1	0	1
SLC44A2	0.876635	0	1	0	1
DEPDC5	0.877962	1.57361	0.471203	0	1
GNB2	0.877962	0	1	1.32027	0.532357
LDLR	0.881876	0	1	0	1
AP1M1	0.887133	0	1	0	1
TET3	0.892406	1.43258	0.503295	0	1
RDH14	0.902998	0	1	0	1
NLRC4	0.908318	0	1	0	1
AP1S1	0.913208	1.42806	0.504392	0	1
EIF2AK2	0.913653	0	1	0	1
LHCGR	0.919004	0	1	0	1
PCYOX1	0.92437	0	1	0	1
EVA1A	0.929752	0	1	0	1
rs6430538	0.940563	0	1	0	1
HYAL2	0.942149	1.15287	0.518664	0	1
TFEB	0.942149	0	1	1.20243	0.56581
ACMSD	0.945992	0	1	0	1
DPP4	0.956897	0	1	0	1
ITGA6	0.962372	0	1	0	1
NCKAP1	0.967864	0	1	0	1
ARSA	0.970699	0	1	1.03864	0.619166
CFLAR	0.973371	0	1	0	1
CASP8	0.978894	0	1	0	1
ATIC	0.984432	0	1	0	1
CXCR2	0.989986	0	1	0	1
CAPN10	0.995555	0.373579	0.931009	0	1
SLC11A1	0.995555	0	1	0	1
ABCA2	1	0	1	0	1
ABCC10	1	0	1	0	1
ACPP	1	0	1	0	1
AGA	1	0	1	0	1
AP1S3	1	0	1	0	1
AP4M1	1	0	1	0	1
APOL1	1	0.877243	0.680727	0	1
ARL8B	1	0	1	0	1
ASAH1	1	0	1	0	1
ATG12	1	0	1	0	1
ATG3	1	0	1	0	1
ATG5	1	0	1	0	1
ATP6V0A4	1	0	1	0	1
ATP6V1A	1	0	1	0	1
ATP6V1B2	1	0	1	0	1
ATP6V1C1	1	0	1	0	1
ATP6V1G1	1	0	1	0	1
BAG1	1	0	1	0	1
BST1	1	0	1	0	1
BTD	1	0	1	0	1
CASP3	1	1.05311	0.613813	0	1
CCR2	1	0	1	0	1
CD164	1	0	1	0	1
CD74	1	0.956504	0.649114	0	1
CHMP2B	1	0	1	0	1
CHMP4B	1	0	1	0	1
CLTA	1	0	1	0	1
CP	1	0	1	0	1
CPQ	1	0	1	0	1
CST3	1	0	1	0	1
CTSA	1	0	1	0	1
CTSL	1	0	1	0	1
CTSO	1	0	1	0	1
DLC1	1	0	1	0	1
DNAJB9	1	0	1	0	1
DNAJC13	1	0	1	0	1
EGF	1	0	1	0	1
EGFR	1	0.647865	0.786641	0	1
EIF4G1	1	1.04298	0.617356	0	1
ENPEP	1	0	1	0	1
ENPP1	1	0	1	0	1
EPDR1	1	0	1	0	1
FAM47E	1	0	1	0	1
FUCA2	1	0	1	0	1
GC	1	0	1	0	1
GGA1	1	0	1	0	1
GGH	1	0	1	0	1
GJA1	1	0	1	0	1
GLB1	1	0	1	0	1
GM2A	1	0	1	0	1
GNAI2	1	0	1	0	1
GNAS	1	0	1	0	1
GNAS_Ex1A	1	0	1	0	1
GOPC	1	0	1	0	1
GPNMB	1	0	1	0	1
HEXB	1	0	1	0	1
HGSNAT	1	0	1	0	1
HPS4	1	0	1	0	1
IGF2R	1	0	1	0	1
IKBKB	1	0	1	0	1
IRGM	1	0	1	0	1
ITM2C	1	0	1	0	1
KCNE1	1	0	1	0	1
KCNE2	1	0	1	0	1
KLHL24	1	0	1	0	1
LAMP3	1	0	1	0	1
LAPTM4B	1	0	1	0	1
LMBRD1	1	0	1	0	1
LRBA	1	0	1	0	1
MANBA	1	0	1	0	1
MAPK9	1	0.644158	0.788524	0	1
2021-03-01	1	0	1	0	1
MCCC1	1	0	1	0	1
MFSD8	1	0	1	0	1
MIOS	1	0	1	0	1
MMP9	1	0	1	0	1
MTMR14	1	0	1	0	1
NAAA	1	0	1	0	1
NAF1	1	0	1	0	1
NAGA	1	0	1	0	1
NESP-AS	1	0	1	0	1
NEU4	1	0	1	0	1
NRG1	1	0	1	0	1
OSTM1	1	0	1	0	1
PEBP4	1	0	1	0	1
PEX3	1	0	1	0	1
PIK3R4	1	0	1	0	1
PNPLA7	1	0.716553	0.75268	0	1
PON2	1	0	1	0	1
PPA2	1	0	1	0	1
RAB2A	1	0	1	0	1
RAB5A	1	0	1	0	1
RACK1	1	0	1	0	1
RGS19	1	0	1	0	1
SCARB2	1	0	1	0	1
SH3GL2	1	0	1	0	1
SLC17A5	1	0	1	0	1
SLC2A8	1	0	1	0.883313	0.678422
SNX16	1	0	1	0	1
STARD3NL	1	0	1	0	1
STX7	1	0	1	0	1
SUMF1	1	0	1	0	1
TET2	1	0	1	0	1
TLR3	1	0	1	0	1
TMEM192	1	0	1	0	1
TMEM55A	1	0	1	0	1
TMEM74	1	0	1	0	1
TNFSF10	1	0	1	0	1
TP63	1	0	1	0	1
TXNDC5	1	0	1	0	1
UBOX5	1	0	1	0	1
VEGFA	1	0	1	0	1
VPS41	1	0	1	0	1
WDFY3	1	0	1	0	1
WDR41	1	0	1	0	1
WDR48	1	0	1	0	1
rs11724635	1	0	1	0	1
rs356182	1	0	1	0	1
rs55785911	1	0	1	0	1
rs591323	1	0	1	0	1
