# Supplementary material for: Epigenetic inactivation of the autophagy–lysosomal system in appendix in Parkinson’s disease
Source: Nat Commun. 2021 Aug 26;12:5134. doi: 10.1038/s41467-021-25474-x (PMC8390554; doi:10.1038/s41467-021-25474-x)
Supplement: Supplementary file 18 — Supplementary Data 15 [file 41467_2021_25474_MOESM18_ESM.xlsx]

## Sheet: Supplementary_Data_15
Chr	TargetID	TargetLocation	Gene	Length	ID	SNP	str	type	seq	C.GTwt_DSS - GTwt_Water	P.GTwt_DSS - GTwt_Water	B.GTwt_DSS - GTwt_Water	C.GTtg_DSS - GTwt_Water	P.GTtg_DSS - GTwt_Water	B.GTtg_DSS - GTwt_Water	C.GTtg_DSS - GTtg_Water	P.GTtg_DSS - GTtg_Water	B.GTtg_DSS - GTtg_Water	C.GTtg_Water - GTwt_Water	P.GTtg_Water - GTwt_Water	B.GTtg_Water - GTwt_Water	C.(GTwt_DSS - GTwt_Water) - (GTtg_DSS - GTtg_Water)	P.(GTwt_DSS - GTwt_Water) - (GTtg_DSS - GTtg_Water)	B.(GTwt_DSS - GTwt_Water) - (GTtg_DSS - GTtg_Water)	P.Value	adj.P.Val
chr1	Atp6v1h_1945	chr1:004783173-5462549	Atp6v1h	679376	chr1_5084469	5084469	+	CG	CGA	-0.211221	0.602684	-0.0237049	0.0401172	0.922517	0.00429076	-0.168119	0.688628	-0.0170777	0.208236	0.604248	0.0213685	-0.0431018	0.941015	-0.00662717	0.785279	0.93393
chr1	Atp6v1h_1945	chr1:004783173-5462549	Atp6v1h	679376	chr1_5084509	5084509	+	CG	CGG	-1.33577	0.0196996	-0.0405458	-0.64881	0.262794	-0.0155036	0.0824614	0.891131	0.00247572	-0.731271	0.2058	-0.0179793	-1.41823	0.0884348	-0.0430216	0.134612	0.547468
chr1	Atp6v1h_1945	chr1:004783173-5462549	Atp6v1h	679376	chr1_5084529	5084529	+	CG	CGT	-0.296249	0.498949	-0.0181773	0.256167	0.573479	0.0145671	0.633114	0.175885	0.0382585	-0.376947	0.388303	-0.0236914	-0.929363	0.149332	-0.0564358	0.49882	0.820663
chr1	Atp6v1h_1945	chr1:004783173-5462549	Atp6v1h	679376	chr1_5084567	5084567	+	CG	CGT	-0.726747	0.0469754	-0.0544713	0.0729166	0.841502	0.00444237	0.42121	0.263513	0.0279705	-0.348293	0.331682	-0.0235281	-1.14796	0.0310897	-0.0824417	0.12519	0.535101
chr1	Atp6v1h_1945	chr1:004783173-5462549	Atp6v1h	679376	chr1_5085863	5085863	+	CG	CGA	-0.657611	0.0866116	-0.0241	-0.919431	0.0225321	-0.0366729	0.183434	0.633849	0.0100435	-1.10287	0.00544936	-0.0467164	-0.841045	0.123567	-0.0341435	0.0293872	0.313635
chr1	Atp6v1h_1945	chr1:004783173-5462549	Atp6v1h	679376	chr1_5086067	5086067	+	CG	CGC	0.0876346	0.524	0.00525142	-0.0960992	0.51265	-0.00621394	-0.151222	0.315323	-0.00954537	0.0551229	0.691797	0.00333143	0.238857	0.243329	0.0147968	0.620531	0.872943
chr1	Atp6v1h_1945	chr1:004783173-5462549	Atp6v1h	679376	chr1_5087309	5087309	+	CG	CGT	0.352909	0.0643701	0.0144141	0.270663	0.168285	0.0113243	0.0248249	0.899547	0.000958916	0.245838	0.189441	0.0103653	0.328084	0.230264	0.0134552	0.270358	0.683463
chr1	Atp6v1h_1945	chr1:004783173-5462549	Atp6v1h	679376	chr1_5101459	5101459	+	CG	CGA	-0.174206	0.611658	-0.00920496	0.545366	0.132183	0.0247716	0.439996	0.226534	0.019662	0.105371	0.758148	0.00510955	-0.614202	0.221025	-0.028867	0.246952	0.664893
chr1	Atp6v1h_1945	chr1:004783173-5462549	Atp6v1h	679376	chr1_5101515	5101515	+	CG	CGT	-0.030818	0.907621	-0.0022882	-0.287049	0.297675	-0.0249483	-0.3544	0.20647	-0.029848	0.0673513	0.800296	0.00489975	0.323582	0.401407	0.0275598	0.606901	0.867719
chr1	Atp6v1h_1945	chr1:004783173-5462549	Atp6v1h	679376	chr1_5101527	5101527	+	CG	CGT	0.349806	0.404658	0.0101302	0.495384	0.24727	0.0137131	-0.183818	0.690387	-0.00408312	0.679203	0.130178	0.0177962	0.533625	0.3929	0.0142133	0.449369	0.796247
chr1	Atp6v1h_1945	chr1:004783173-5462549	Atp6v1h	679376	chr1_5101531	5101531	+	CG	CGC	-0.167021	0.692588	-0.00521725	0.578402	0.173224	0.0144133	-0.0233037	0.956497	-0.000557554	0.601705	0.144376	0.0149709	-0.143718	0.810896	-0.00465969	0.166113	0.587383
chr1	Atp6v1h_1945	chr1:004783173-5462549	Atp6v1h	679376	chr1_5103419	5103419	+	CG	CGA	0.389011	0.0527748	0.0571392	0.316906	0.122697	0.0470854	0.199744	0.340445	0.0293931	0.117162	0.561338	0.0176922	0.189267	0.508522	0.0277461	0.192895	0.614806
chr1	Atp6v1h_1945	chr1:004783173-5462549	Atp6v1h	679376	chr1_5103478	5103478	+	CG	CGC	-0.00810946	0.968353	-0.000818374	0.152771	0.460561	0.0171112	0.361173	0.102207	0.039233	-0.208402	0.317122	-0.0221218	-0.369282	0.219914	-0.0400514	0.422261	0.781509
chr1	Atp6v1h_1945	chr1:004783173-5462549	Atp6v1h	679376	chr1_5103525	5103525	+	CG	CGA	-0.39336	0.277832	-0.0207003	-0.466881	0.210494	-0.0254601	-0.0384039	0.917707	-0.00253099	-0.428477	0.240849	-0.0229291	-0.354956	0.493379	-0.0181693	0.534312	0.836478
chr1	Atp6v1h_1945	chr1:004783173-5462549	Atp6v1h	679376	chr1_5115760	5115760	+	CG	CGT	0.46988	0.197818	0.0323512	-0.0043441	0.990718	-0.000289691	-0.35474	0.352362	-0.0251829	0.350396	0.329803	0.0248932	0.82462	0.12103	0.0575341	0.46112	0.802439
chr1	Atp6v1h_1945	chr1:004783173-5462549	Atp6v1h	679376	chr1_5115794	5115794	+	CG	CGC	-1.43946	0.0543806	-0.0272097	-2.09287	0.00639874	-0.0506836	-1.2673	0.0992965	-0.0382267	-0.825569	0.26102	-0.0124569	-0.172159	0.86965	0.0110169	0.0427097	0.362347
chr1	Atp6v1h_1945	chr1:004783173-5462549	Atp6v1h	679376	chr1_5115841	5115841	+	CG	CGT	-0.891386	0.0340756	-0.0990792	-1.03312	0.0179518	-0.118036	-0.751334	0.0893805	-0.0905679	-0.281782	0.501236	-0.0274677	-0.140051	0.813851	-0.00851135	0.0529325	0.393249
chr1	Atp6v1h_1945	chr1:004783173-5462549	Atp6v1h	679376	chr1_5124380	5124380	+	CG	CGT	-0.390829	0.248756	-0.0138641	-0.145774	0.675268	-0.0047824	0.133048	0.711487	0.00476099	-0.278822	0.413713	-0.00954338	-0.523877	0.290197	-0.0186251	0.679916	0.896679
chr1	Atp6v1h_1945	chr1:004783173-5462549	Atp6v1h	679376	chr1_5124383	5124383	+	CG	CGC	-0.30525	0.215444	-0.010687	-0.0571571	0.818511	-0.00186844	0.147249	0.5653	0.0050667	-0.204407	0.396509	-0.00693514	-0.4525	0.204981	-0.0157537	0.591897	0.861523
chr1	Atp6v1h_1945	chr1:004783173-5462549	Atp6v1h	679376	chr1_5124467	5124467	+	CG	CGG	-0.167074	0.53571	-0.0114924	-0.00314711	0.990824	-0.000206211	-0.111915	0.688327	-0.00714784	0.108767	0.682032	0.00694163	-0.05516	0.886737	-0.00434456	0.78868	0.935123
chr1	Atp6v1h_1945	chr1:004783173-5462549	Atp6v1h	679376	chr1_5143811	5143811	-	CG	CGT	1.39461	0.370107	0.0166552	0.323809	0.840234	0.00473612	-1.30799	0.426634	-0.0135515	1.63179	0.295098	0.0182876	2.7026	0.23469	0.0302067	0.668894	0.89284
chr1	Atp6v1h_1945	chr1:004783173-5462549	Atp6v1h	679376	chr1_5143830	5143830	-	CG	CGG	-1.84015	0.159295	-0.0144963	-2.18205	0.102885	-0.0222058	-0.174868	0.897007	-0.00432787	-2.00719	0.125977	-0.017878	-1.66529	0.374851	-0.0101685	0.29797	0.703913
chr1	Atp6v1h_1945	chr1:004783173-5462549	Atp6v1h	679376	chr1_5143842	5143842	-	CG	CGG	0.0406622	0.957984	0.00132334	-0.332452	0.664827	-0.0119389	0.258292	0.735711	0.0110921	-0.590743	0.43201	-0.023031	-0.21763	0.841187	-0.00976877	0.815987	0.944716
chr1	Atp6v1h_1945	chr1:004783173-5462549	Atp6v1h	679376	chr1_5143851	5143851	-	CG	CGT	-1.83534	0.312783	-0.0189956	-1.75802	0.346325	-0.0180019	-1.97573	0.300253	-0.0193595	0.21771	0.903751	0.00135758	0.140394	0.95718	0.000363945	0.545697	0.841758
chr1	Atp6v1h_1945	chr1:004783173-5462549	Atp6v1h	679376	chr1_5146022	5146022	+	CG	CGG	0.224753	0.628768	0.00495126	-0.415237	0.381059	-0.00983037	-0.748874	0.127831	-0.0169186	0.333637	0.463991	0.00708822	0.973628	0.152183	0.0218698	0.432023	0.786869
chr1	Atp6v1h_1945	chr1:004783173-5462549	Atp6v1h	679376	chr1_5146064	5146064	+	CG	CGA	-0.510205	0.15695	-0.0187961	-0.604315	0.102462	-0.0228659	0.295251	0.422954	0.0145324	-0.899566	0.0148792	-0.0373983	-0.805455	0.120655	-0.0333285	0.0943459	0.485673
chr1	Atp6v1h_1945	chr1:004783173-5462549	Atp6v1h	679376	chr1_5146088	5146088	+	CG	CGG	-0.0955739	0.694848	-0.00414862	0.0308132	0.902287	0.00124873	0.724807	0.00519977	0.0372829	-0.693994	0.00553512	-0.0360342	-0.820381	0.022082	-0.0414315	0.0140455	0.231015
chr1	Atp6v1h_1945	chr1:004783173-5462549	Atp6v1h	679376	chr1_5150015	5150015	+	CG	CGC	0.523769	0.494357	0.0155811	-0.134441	0.864128	-0.00411099	-0.36287	0.655441	-0.0116125	0.228429	0.760576	0.00750154	0.886639	0.428426	0.0271936	0.84912	0.95532
chr1	Atp6v1h_1945	chr1:004783173-5462549	Atp6v1h	679376	chr1_5150035	5150035	+	CG	CGT	0.0276477	0.967939	0.000917661	-0.130259	0.850853	-0.0048153	-0.543002	0.43116	-0.0170259	0.412743	0.549163	0.0122106	0.57065	0.557543	0.0179436	0.8734	0.963082
chr1	Atp6v1h_1945	chr1:004783173-5462549	Atp6v1h	679376	chr1_5150133	5150133	+	CG	CGG	0.321752	0.461339	0.00935819	-0.144311	0.748844	-0.00483874	-0.228435	0.620259	-0.00747219	0.0841236	0.845663	0.00263345	0.550187	0.387292	0.0168304	0.772177	0.92962
chr1	Rb1cc1_2129	chr1:005906197-6576648	Rb1cc1	670451	chr1_6181423	6181423	-	CG	CGG	0.436771	0.153351	0.0526095	-0.162369	0.580466	-0.0217248	0.38211	0.207283	0.0556391	-0.544479	0.0622376	-0.077364	0.0546603	0.897448	-0.0030296	0.0197627	0.266754
chr1	Rb1cc1_2129	chr1:005906197-6576648	Rb1cc1	670451	chr1_6181531	6181531	-	CG	CGT	-0.555541	0.403194	-0.0262183	-0.589952	0.399808	-0.0282521	-0.523188	0.481247	-0.0256133	-0.0667641	0.921241	-0.00263883	-0.0323532	0.973971	-0.000605012	0.74405	0.920004
chr1	Rb1cc1_2129	chr1:005906197-6576648	Rb1cc1	670451	chr1_6181536	6181536	-	CG	CGA	0.308058	0.271567	0.043058	0.053379	0.844903	0.0076653	-0.00846974	0.974963	-0.00124983	0.0618487	0.810293	0.00891513	0.316528	0.415968	0.0443079	0.69178	0.901009
chr1	Rb1cc1_2129	chr1:005906197-6576648	Rb1cc1	670451	chr1_6206787	6206787	+	CG	CGA	-0.174444	0.453776	-0.00672611	-0.65321	0.00789535	-0.0295642	-0.258854	0.287203	-0.0132282	-0.394355	0.0990761	-0.016336	0.0844109	0.800801	0.00650211	0.0492625	0.383608
chr1	Rb1cc1_2129	chr1:005906197-6576648	Rb1cc1	670451	chr1_6214082	6214082	-	CG	CGG	0.249342	0.695881	0.00133885	-0.710864	0.297006	-0.00230778	-1.29136	0.0668001	-0.00579221	0.580491	0.375961	0.00348443	1.5407	0.106366	0.00713106	0.294964	0.701778
chr1	Rb1cc1_2129	chr1:005906197-6576648	Rb1cc1	670451	chr1_6214151	6214151	-	CG	CGA	0.00911896	0.987764	2.64018e-05	-0.412086	0.503411	-0.00116087	-1.02051	0.108405	-0.00335399	0.60842	0.303016	0.00219312	1.02962	0.236784	0.0033804	0.433761	0.788021
chr1	Rb1cc1_2129	chr1:005906197-6576648	Rb1cc1	670451	chr1_6214167	6214167	-	CG	CGA	0.347476	0.571841	0.000945811	0.0796201	0.899409	0.000183402	-0.43587	0.4864	-0.00131217	0.51549	0.397506	0.00149557	0.783346	0.3729	0.00225798	0.8189	0.94554
chr1	Rb1cc1_2129	chr1:005906197-6576648	Rb1cc1	670451	chr1_6214171	6214171	-	CG	CGA	0.253253	0.598389	0.000608227	-0.28328	0.574062	-0.00052843	-0.245883	0.63213	-0.00044702	-0.0373972	0.936868	-8.14105e-05	0.499136	0.478709	0.00105525	0.768746	0.928606
chr1	Rb1cc1_2129	chr1:005906197-6576648	Rb1cc1	670451	chr1_6214176	6214176	-	CG	CGG	0.17779	0.7759	0.000872196	-0.840686	0.205989	-0.00302022	-1.05962	0.121719	-0.00411001	0.218931	0.727389	0.0010898	1.23741	0.182911	0.00498221	0.367754	0.74996
chr1	Rb1cc1_2129	chr1:005906197-6576648	Rb1cc1	670451	chr1_6214202	6214202	-	CG	CGA	0.492432	0.208964	0.00145912	0.798107	0.0539217	0.00262827	0.537808	0.205582	0.00191698	0.2603	0.504569	0.000711287	-0.0453756	0.936729	-0.000457868	0.249918	0.667041
chr1	Rb1cc1_2129	chr1:005906197-6576648	Rb1cc1	670451	chr1_6214218	6214218	-	CG	CGT	-0.292654	0.410508	-0.000738204	-0.336123	0.35996	-0.000832912	-0.333043	0.379793	-0.000822656	-0.00307946	0.993029	-1.02558e-05	0.0403891	0.937744	8.44519e-05	0.685928	0.898918
chr1	Rb1cc1_2129	chr1:005906197-6576648	Rb1cc1	670451	chr1_6214389	6214389	+	CG	CGT	-0.0476724	0.778389	-0.000158493	-0.047009	0.784328	-0.000156323	-0.00351231	0.983868	-1.15204e-05	-0.0434967	0.794411	-0.000144803	-0.0441601	0.855494	-0.000146973	0.989549	0.997223
chr1	Rb1cc1_2129	chr1:005906197-6576648	Rb1cc1	670451	chr1_6214399	6214399	+	CG	CGG	-0.0234217	0.888835	-7.94523e-05	0.188348	0.280542	0.00072459	0.328762	0.0687021	0.00118344	-0.140414	0.402884	-0.000458855	-0.352184	0.153364	-0.0012629	0.325043	0.72229
chr1	Rb1cc1_2129	chr1:005906197-6576648	Rb1cc1	670451	chr1_6214431	6214431	+	CG	CGA	0.102672	0.589818	0.000394185	0.0674898	0.729492	0.000256134	0.0485966	0.805282	0.000186243	0.0188932	0.920029	6.98907e-05	0.0540758	0.843378	0.000207941	0.947738	0.985247
chr1	Rb1cc1_2129	chr1:005906197-6576648	Rb1cc1	670451	chr1_6214437	6214437	+	CG	CGG	0.174864	0.339417	0.00056679	0.153337	0.410601	0.000493728	0.0258806	0.889556	8.77391e-05	0.127457	0.48385	0.000405989	0.148983	0.56775	0.000479051	0.76519	0.927448
chr1	Rb1cc1_2129	chr1:005906197-6576648	Rb1cc1	670451	chr1_6214445	6214445	+	CG	CGC	-0.0311925	0.850523	-0.000141006	-0.124616	0.460268	-0.000547842	0.232471	0.179162	0.000906114	-0.357088	0.0354988	-0.00145396	-0.263664	0.271368	-0.00104712	0.144014	0.559566
chr1	Rb1cc1_2129	chr1:005906197-6576648	Rb1cc1	670451	chr1_6214447	6214447	+	CG	CGG	0.113531	0.664507	0.000337306	0.199919	0.458224	0.000614874	-0.0464303	0.865012	-0.000154368	0.246349	0.34731	0.000769242	0.159962	0.672382	0.000491675	0.790495	0.935818
chr1	Rb1cc1_2129	chr1:005906197-6576648	Rb1cc1	670451	chr1_6214461	6214461	+	CG	CGC	0.00912284	0.965814	2.32106e-05	-0.128118	0.549387	-0.000336369	-0.316981	0.146205	-0.000850004	0.188863	0.358287	0.000513635	0.326104	0.284772	0.000873214	0.53059	0.834642
chr1	Rb1cc1_2129	chr1:005906197-6576648	Rb1cc1	670451	chr1_6214476	6214476	+	CG	CGT	-0.113811	0.358076	-0.000373501	-0.14663	0.24389	-0.000477781	-0.155731	0.217735	-0.000509909	0.00910007	0.941256	3.21274e-05	0.0419196	0.811036	0.000136408	0.496121	0.819513
chr1	Rb1cc1_2129	chr1:005906197-6576648	Rb1cc1	670451	chr1_6214492	6214492	+	CG	CGA	0.026322	0.902202	6.73584e-05	-0.226778	0.303645	-0.000523197	-0.0941104	0.670167	-0.000209801	-0.132667	0.530631	-0.000313396	0.120432	0.695499	0.000277159	0.631741	0.877638
chr1	Rb1cc1_2129	chr1:005906197-6576648	Rb1cc1	670451	chr1_6215588	6215588	+	CG	CGG	-0.460385	0.432668	-0.0177047	-0.0407781	0.947467	-0.00175986	-0.552453	0.380584	-0.0280682	0.511675	0.376563	0.0263083	0.0920683	0.914425	0.0103635	0.449838	0.796467
chr1	Rb1cc1_2129	chr1:005906197-6576648	Rb1cc1	670451	chr1_6215613	6215613	+	CG	CGT	0.249829	0.898291	0.00108058	1.67201	0.408711	0.016269	0.848451	0.680128	0.0115075	0.823557	0.673833	0.00476142	-0.598622	0.832788	-0.010427	0.8477	0.954854
chr1	Rb1cc1_2129	chr1:005906197-6576648	Rb1cc1	670451	chr1_6234059	6234059	-	CG	CGA	-0.249874	0.19383	-0.0074835	-0.150318	0.444216	-0.00435635	-0.187753	0.347168	-0.00536911	0.037435	0.845142	0.00101276	-0.0621211	0.821081	-0.0021144	0.419017	0.779628
chr1	Rb1cc1_2129	chr1:005906197-6576648	Rb1cc1	670451	chr1_6234079	6234079	-	CG	CGC	-0.325084	0.221281	-0.00676653	-0.315673	0.258887	-0.00655002	0.0263049	0.92609	0.000608446	-0.341978	0.206695	-0.00715846	-0.351389	0.365923	-0.00737497	0.513466	0.827916
chr1	Rb1cc1_2129	chr1:005906197-6576648	Rb1cc1	670451	chr1_6234087	6234087	-	CG	CGT	-0.206476	0.210238	-0.00568979	0.208712	0.194802	0.00507494	0.103033	0.526811	0.00244412	0.105678	0.495543	0.00263082	-0.30951	0.183882	-0.00813392	0.0890831	0.475392
chr1	Rb1cc1_2129	chr1:005906197-6576648	Rb1cc1	670451	chr1_6240128	6240128	+	CG	CGA	0.185259	0.609576	0.00783608	0.490104	0.198913	0.0158082	0.306327	0.428232	0.00802322	0.183777	0.613094	0.00778501	-0.121068	0.81879	-0.000187135	0.632924	0.878175
chr1	Rb1cc1_2129	chr1:005906197-6576648	Rb1cc1	670451	chr1_6240189	6240189	+	CG	CGG	-1.78214	0.201217	-0.0160205	-1.18053	0.406852	-0.0083008	-0.208142	0.886013	-0.00208354	-0.972392	0.480161	-0.00621727	-1.574	0.433496	-0.013937	0.626732	0.875601
chr1	Rb1cc1_2129	chr1:005906197-6576648	Rb1cc1	670451	chr1_6240199	6240199	+	CG	CGT	-1.00201	0.0560245	-0.0504134	0.799008	0.141588	0.022429	1.02088	0.0620193	0.0311907	-0.221877	0.668875	-0.00876172	-2.02289	0.00899615	-0.0816041	0.0169921	0.249737
chr1	Rb1cc1_2129	chr1:005906197-6576648	Rb1cc1	670451	chr1_6244204	6244204	+	CG	CGG	-0.649873	0.00624269	-0.0899752	-0.229315	0.324699	-0.0301564	0.178254	0.449858	0.0244264	-0.40757	0.0833055	-0.0545828	-0.828128	0.0145668	-0.114402	0.0422553	0.361164
chr1	Rb1cc1_2129	chr1:005906197-6576648	Rb1cc1	670451	chr1_6244243	6244243	+	CG	CGG	-0.529579	0.0931368	-0.0591225	-0.728615	0.0279388	-0.0842861	-0.124425	0.700899	-0.0159199	-0.60419	0.0559259	-0.0683662	-0.405155	0.367817	-0.0432026	0.108839	0.508813
chr1	Rb1cc1_2129	chr1:005906197-6576648	Rb1cc1	670451	chr1_6244280	6244280	+	CG	CGT	-0.210476	0.573728	-0.0142046	-0.652313	0.0871515	-0.0501279	-0.740598	0.0570649	-0.0556299	0.0882851	0.810118	0.005502	0.530122	0.322385	0.0414253	0.227666	0.64774
chr1	Rb1cc1_2129	chr1:005906197-6576648	Rb1cc1	670451	chr1_6248401	6248401	-	CG	CGG	0.0671906	0.578004	0.00368954	-0.0384686	0.757002	-0.00217956	0.0458294	0.71554	0.00264462	-0.084298	0.476783	-0.00482418	0.0213612	0.902331	0.00104492	0.646935	0.88374
chr1	Rb1cc1_2129	chr1:005906197-6576648	Rb1cc1	670451	chr1_6248441	6248441	-	CG	CGA	0.0964172	0.691975	0.00205536	-0.208069	0.412269	-0.00489901	-0.0399254	0.876803	-0.00098569	-0.168144	0.488829	-0.00391333	0.136343	0.700388	0.00304105	0.588246	0.859854
chr1	Rb1cc1_2129	chr1:005906197-6576648	Rb1cc1	670451	chr1_6248462	6248462	-	CG	CGA	-0.0505401	0.805555	-0.00135621	0.0323185	0.878479	0.000812841	0.148554	0.491971	0.00398952	-0.116235	0.572836	-0.00317668	-0.199094	0.504455	-0.00534573	0.903793	0.972246
chr1	Rb1cc1_2129	chr1:005906197-6576648	Rb1cc1	670451	chr1_6248592	6248592	+	CG	CGT	0.726544	0.230822	0.0146386	-0.23294	0.704456	-0.00634468	0.504693	0.412187	0.0173842	-0.737634	0.221045	-0.0237289	0.221851	0.795832	-0.00274556	0.12878	0.540079
chr1	Rb1cc1_2129	chr1:005906197-6576648	Rb1cc1	670451	chr1_6248681	6248681	+	CG	CGT	0.565356	0.0916164	0.0474013	0.412439	0.220767	0.0358826	0.0152639	0.964035	0.00125351	0.397175	0.214147	0.0346291	0.550092	0.247903	0.0461478	0.350088	0.738647
chr1	Rb1cc1_2129	chr1:005906197-6576648	Rb1cc1	670451	chr1_6248682	6248682	-	CG	CGC	-2.72473	0.0246077	-0.0343315	-2.10212	0.0912735	-0.0203804	-2.09776	0.099211	-0.0200871	-0.00435788	0.997045	-0.000293295	-0.62697	0.714256	-0.0142444	0.0520742	0.391125
chr1	Rb1cc1_2129	chr1:005906197-6576648	Rb1cc1	670451	chr1_6248702	6248702	+	CG	CGT	-0.624301	0.175964	-0.0405741	-0.544784	0.250546	-0.0347385	-0.314247	0.500698	-0.0214733	-0.230536	0.612581	-0.0132652	-0.310054	0.634142	-0.0191008	0.497563	0.820133
chr1	Rb1cc1_2129	chr1:005906197-6576648	Rb1cc1	670451	chr1_6248703	6248703	-	CG	CGT	0.0317934	0.940861	0.00207762	0.517915	0.253376	0.0356123	1.0795	0.0226165	0.078856	-0.561587	0.195509	-0.0432437	-1.04771	0.100413	-0.0767784	0.144011	0.559566
chr1	Rb1cc1_2129	chr1:005906197-6576648	Rb1cc1	670451	chr1_6248710	6248710	+	CG	CGA	0.0102819	0.973264	0.0010111	-0.0456768	0.885676	-0.00478199	-0.397574	0.232977	-0.0368506	0.351897	0.258684	0.0320686	0.407856	0.367878	0.0378617	0.577669	0.855465
chr1	Rb1cc1_2129	chr1:005906197-6576648	Rb1cc1	670451	chr1_6248711	6248711	-	CG	CGT	1.10316	0.0430374	0.0453273	0.898096	0.120349	0.0388654	0.245099	0.676405	0.00833696	0.652997	0.220218	0.0305285	0.858061	0.281513	0.0369904	0.20262	0.624407
chr1	Rb1cc1_2129	chr1:005906197-6576648	Rb1cc1	670451	chr1_6248726	6248726	+	CG	CGG	-1.98176	0.0252701	-0.0460128	-1.8635	0.0398352	-0.0416076	-1.65828	0.0680348	-0.0393247	-0.205219	0.813089	-0.00228286	-0.32348	0.792939	-0.00668804	0.0435536	0.365279
chr1	Rb1cc1_2129	chr1:005906197-6576648	Rb1cc1	670451	chr1_6248727	6248727	-	CG	CGA	0.607133	0.612377	0.00954882	0.146052	0.906668	0.00300422	-0.759423	0.550155	-0.00991879	0.905475	0.449294	0.012923	1.36656	0.434734	0.0194676	0.868474	0.961584
chr1	Rb1cc1_2129	chr1:005906197-6576648	Rb1cc1	670451	chr1_6248807	6248807	-	CG	CGT	-1.1023	0.344373	-0.0238069	-2.1235	0.0797494	-0.0629993	-2.33042	0.0560951	-0.0656173	0.206924	0.859974	0.00261801	1.22812	0.460614	0.0418104	0.194901	0.616768
chr1	Rb1cc1_2129	chr1:005906197-6576648	Rb1cc1	670451	chr1_6257189	6257189	-	CG	CGT	-0.149474	0.652914	-0.00800094	-0.718826	0.0411356	-0.0448062	-0.192344	0.572933	-0.0136366	-0.526483	0.118294	-0.0311696	0.0428698	0.928094	0.00563564	0.144298	0.559974
chr1	Rb1cc1_2129	chr1:005906197-6576648	Rb1cc1	670451	chr1_6257217	6257217	-	CG	CGT	0.226455	0.453727	0.00518843	-0.513221	0.10531	-0.0145704	-0.198246	0.529583	-0.00583	-0.314975	0.296626	-0.00874038	0.424701	0.332168	0.0110184	0.102088	0.498235
chr1	Rb1cc1_2129	chr1:005906197-6576648	Rb1cc1	670451	chr1_6257286	6257286	-	CG	CGG	0.441554	0.203142	0.00858508	0.0284963	0.935177	0.000807235	-1.27232	0.000831781	-0.0186471	1.30081	0.000560327	0.0194544	1.71387	0.0011812	0.0272322	0.00168838	0.0849017
chr1	Rb1cc1_2129	chr1:005906197-6576648	Rb1cc1	670451	chr1_6257320	6257320	+	CG	CGG	-0.49307	0.133692	-0.0170387	0.197423	0.571776	0.00514502	0.371321	0.302303	0.0105882	-0.173898	0.59515	-0.00544322	-0.864391	0.0791678	-0.0276269	0.236194	0.655685
chr1	Rb1cc1_2129	chr1:005906197-6576648	Rb1cc1	670451	chr1_6257321	6257321	-	CG	CGT	-0.780103	0.0519532	-0.0252417	-0.703149	0.0872762	-0.0221676	-0.215738	0.599591	-0.00785135	-0.487412	0.217423	-0.0143163	-0.564365	0.322249	-0.0173903	0.197815	0.619373
chr1	Rb1cc1_2129	chr1:005906197-6576648	Rb1cc1	670451	chr1_6257360	6257360	+	CG	CGT	-0.377843	0.281221	-0.0221736	-0.521211	0.1493	-0.0317502	-0.576648	0.112546	-0.0345612	0.0554363	0.873983	0.00281099	0.198805	0.690062	0.0123876	0.297594	0.703614
chr1	Rb1cc1_2129	chr1:005906197-6576648	Rb1cc1	670451	chr1_6257382	6257382	+	CG	CGG	-1.05061	0.0279288	-0.0248897	-1.47303	0.00277073	-0.0401749	-0.679605	0.162217	-0.0229383	-0.793423	0.0896145	-0.0172366	-0.371003	0.57827	-0.00195138	0.0208204	0.272857
chr1	Rb1cc1_2129	chr1:005906197-6576648	Rb1cc1	670451	chr1_6257443	6257443	+	CG	CGT	-0.400326	0.559905	-0.00315547	-0.791359	0.254121	-0.00770294	-1.34625	0.0594839	-0.0109111	0.554895	0.415403	0.00320811	0.945928	0.335837	0.00775559	0.265823	0.680088
chr1	Rb1cc1_2129	chr1:005906197-6576648	Rb1cc1	670451	chr1_6262933	6262933	+	CG	CGG	0.151191	0.675919	0.00748553	-0.275408	0.453394	-0.0148072	-1.01275	0.0147255	-0.0456115	0.737346	0.0610564	0.0308043	1.16395	0.03557	0.053097	0.0836926	0.465147
chr1	Rb1cc1_2129	chr1:005906197-6576648	Rb1cc1	670451	chr1_6263036	6263036	+	CG	CGC	-0.916598	0.0242495	-0.137726	-0.279743	0.48117	-0.039459	0.266557	0.510422	0.0394643	-0.546299	0.164088	-0.0789233	-1.18315	0.0411666	-0.17719	0.130978	0.542961
chr1	Rb1cc1_2129	chr1:005906197-6576648	Rb1cc1	670451	chr1_6263050	6263050	+	CG	CGA	-0.715239	0.0625097	-0.113429	-0.131905	0.727537	-0.0203048	0.356698	0.356282	0.0558437	-0.488603	0.192435	-0.0761485	-1.07194	0.0516563	-0.169273	0.223209	0.643724
chr1	Rb1cc1_2129	chr1:005906197-6576648	Rb1cc1	670451	chr1_6263056	6263056	+	CG	CGT	-0.578036	0.0641812	-0.0976159	-0.0706696	0.817557	-0.0118822	0.555498	0.0790084	0.0939322	-0.626167	0.0421863	-0.105814	-1.13353	0.0124512	-0.191548	0.0872294	0.471914
chr1	Rb1cc1_2129	chr1:005906197-6576648	Rb1cc1	670451	chr1_6263163	6263163	-	CG	CGC	-0.475377	0.116794	-0.0749827	-0.417659	0.172011	-0.0661199	0.0538069	0.857405	0.00825935	-0.471466	0.114154	-0.0743793	-0.529184	0.214767	-0.083242	0.306119	0.709531
chr1	Rb1cc1_2129	chr1:005906197-6576648	Rb1cc1	670451	chr1_6263211	6263211	-	CG	CGT	-0.644999	0.0615745	-0.0998891	-0.580651	0.0946898	-0.0899215	0.037329	0.913183	0.00578558	-0.61798	0.0682722	-0.0957071	-0.682328	0.160758	-0.105675	0.169775	0.591249
chr1	Rb1cc1_2129	chr1:005906197-6576648	Rb1cc1	670451	chr1_6263236	6263236	-	CG	CGG	-0.705179	0.026771	-0.0887864	-0.395831	0.211183	-0.0474172	0.232342	0.4607	0.0306833	-0.628173	0.0448274	-0.0781005	-0.937522	0.0382355	-0.11947	0.103293	0.499936
chr1	Rb1cc1_2129	chr1:005906197-6576648	Rb1cc1	670451	chr1_6280310	6280310	-	CG	CGG	-0.0183246	0.939555	-0.00267747	-0.516858	0.0438967	-0.0833613	-0.488505	0.0609786	-0.079205	-0.0283529	0.90648	-0.00415629	0.470181	0.185336	0.0765275	0.140848	0.555254
chr1	Rb1cc1_2129	chr1:005906197-6576648	Rb1cc1	670451	chr1_6280344	6280344	-	CG	CGA	-0.0531013	0.877244	-0.00830387	-0.326276	0.359817	-0.0527584	0.0489555	0.892183	0.00808248	-0.375231	0.278835	-0.0608409	-0.102057	0.837747	-0.0163864	0.622293	0.873583
chr1	Rb1cc1_2129	chr1:005906197-6576648	Rb1cc1	670451	chr1_6280426	6280426	-	CG	CGT	-0.231807	0.345005	-0.0284589	-0.338912	0.184653	-0.0432527	-0.0886281	0.734449	-0.0123222	-0.250284	0.320038	-0.0309305	-0.143179	0.688662	-0.0161367	0.565913	0.85034
chr1	Rb1cc1_2129	chr1:005906197-6576648	Rb1cc1	670451	chr1_6280542	6280542	-	CG	CGC	-0.295552	0.309927	-0.0315908	-0.0879631	0.764117	-0.00898353	-0.235233	0.451233	-0.0232747	0.14727	0.621731	0.0142912	-0.0603189	0.886951	-0.00831609	0.514137	0.828153
chr1	Rb1cc1_2129	chr1:005906197-6576648	Rb1cc1	670451	chr1_6280552	6280552	-	CG	CGA	-0.0132767	0.9693	-0.00112525	0.105366	0.768675	0.00868716	0.0336363	0.927324	0.00271891	0.0717292	0.838979	0.00596826	-0.046913	0.925907	-0.00384416	0.985066	0.995953
chr1	Rb1cc1_2129	chr1:005906197-6576648	Rb1cc1	670451	chr1_6280608	6280608	-	CG	CGT	-0.057526	0.849071	-0.00750345	0.0802545	0.798484	0.0101525	-0.139198	0.664562	-0.0169315	0.219452	0.469657	0.027084	0.0816718	0.85289	0.00942808	0.820749	0.946203
chr1	Rb1cc1_2129	chr1:005906197-6576648	Rb1cc1	670451	chr1_6280635	6280635	-	CG	CGA	-0.186233	0.482927	-0.0216617	-0.185536	0.495728	-0.0215752	0.0191707	0.944196	0.00230983	-0.204707	0.439207	-0.023885	-0.205404	0.590045	-0.0239716	0.842555	0.953163
chr1	Lmbrd1_1978	chr1:024378544-25066299	Lmbrd1	687755	chr1_24633859	24633859	-	CG	CGT	0.789983	0.0115371	0.0560172	0.66725	0.0398084	0.0457494	0.421404	0.180147	0.0308145	0.245846	0.410847	0.0149349	0.368578	0.394812	0.0252026	0.0437253	0.365873
chr1	Lmbrd1_1978	chr1:024378544-25066299	Lmbrd1	687755	chr1_24633910	24633910	-	CG	CGG	0.237637	0.32252	0.0207676	0.200905	0.422076	0.0174529	-0.228478	0.373898	-0.0216641	0.429383	0.0802538	0.039117	0.466115	0.187457	0.0424318	0.368382	0.750388
chr1	Lmbrd1_1978	chr1:024378544-25066299	Lmbrd1	687755	chr1_24633947	24633947	-	CG	CGC	0.0228671	0.965842	0.000237013	-0.341057	0.530554	-0.00385875	0.130481	0.820242	0.00131656	-0.471538	0.386032	-0.00517531	-0.107614	0.890792	-0.00107954	0.744073	0.920011
chr1	Lmbrd1_1978	chr1:024378544-25066299	Lmbrd1	687755	chr1_24633989	24633989	+	CG	CGA	0.207636	0.690079	0.0104859	0.00614189	0.991245	0.000364499	-0.0546466	0.925143	-0.00260047	0.0607885	0.909315	0.00296497	0.262283	0.736823	0.0130864	0.977656	0.993758
chr1	Lmbrd1_1978	chr1:024378544-25066299	Lmbrd1	687755	chr1_24634010	24634010	+	CG	CGA	1.69953	0.147177	0.0209687	1.90262	0.120332	0.0243789	2.56925	0.0411468	0.0273699	-0.666634	0.562494	-0.00299101	-0.869719	0.60566	-0.00640122	0.0980307	0.492018
chr1	Lmbrd1_1978	chr1:024378544-25066299	Lmbrd1	687755	chr1_24634052	24634052	+	CG	CGT	-1.03385	0.251706	-0.0162606	1.02243	0.262807	0.0190562	1.67173	0.0783886	0.0305758	-0.649296	0.478753	-0.0115196	-2.70558	0.0412252	-0.0468364	0.149626	0.56688
chr1	Lmbrd1_1978	chr1:024378544-25066299	Lmbrd1	687755	chr1_24661755	24661755	-	CG	CGG	-0.402277	0.298771	-0.0253816	-1.25863e-05	0.999975	-6.8587e-07	-0.534627	0.210156	-0.0258644	0.534614	0.193976	0.0258637	0.13235	0.816411	0.000482789	0.1626	0.582934
chr1	Lmbrd1_1978	chr1:024378544-25066299	Lmbrd1	687755	chr1_24661787	24661787	-	CG	CGT	0.0442696	0.838734	0.00393404	-0.0403158	0.857463	-0.00375839	-0.360745	0.131509	-0.0304383	0.320429	0.15746	0.0266799	0.405014	0.210887	0.0343723	0.394122	0.765579
chr1	Lmbrd1_1978	chr1:024378544-25066299	Lmbrd1	687755	chr1_24661820	24661820	-	CG	CGC	0.0975187	0.628427	0.0159926	-0.303537	0.149168	-0.0515287	-0.57534	0.0108195	-0.0954533	0.271803	0.192682	0.0439245	0.672858	0.0273012	0.111446	0.0711735	0.439701
chr1	Lmbrd1_1978	chr1:024378544-25066299	Lmbrd1	687755	chr1_24673689	24673689	+	CG	CGC	0.57269	0.77861	0.0122393	0.539947	0.801284	0.0116874	1.89571	0.327956	0.06594	-1.35577	0.50571	-0.0542526	-1.32302	0.636927	-0.0537007	0.741765	0.919176
chr1	Lmbrd1_1978	chr1:024378544-25066299	Lmbrd1	687755	chr1_24673710	24673710	+	CG	CGC	3.17465	0.205777	0.103092	2.18379	0.405187	0.0888827	1.02713	0.66164	0.0274571	1.15666	0.641321	0.0614256	2.14752	0.529691	0.0756346	0.602369	0.865876
chr1	Lmbrd1_1978	chr1:024378544-25066299	Lmbrd1	687755	chr1_24673716	24673716	+	CG	CGT	0.326034	0.603945	0.0287158	0.166896	0.800689	0.0152583	0.211938	0.726127	0.0195445	-0.0450417	0.940811	-0.00428615	0.114096	0.895831	0.00917132	0.929008	0.980124
chr1	Lmbrd1_1978	chr1:024378544-25066299	Lmbrd1	687755	chr1_24673746	24673746	+	CG	CGA	1.10971	0.0981415	0.149997	-0.0943195	0.89152	-0.0136604	-0.506614	0.429295	-0.0755281	0.412294	0.53552	0.0618677	1.61633	0.0841444	0.225526	0.263139	0.678012
chr1	Lmbrd1_1978	chr1:024378544-25066299	Lmbrd1	687755	chr1_24677282	24677282	+	CG	CGT	0.00189479	0.990595	0.000161074	-0.473726	0.00633235	-0.0455811	-0.479743	0.00635624	-0.0460922	0.00601625	0.970039	0.000511088	0.481637	0.0431806	0.0462533	0.0145053	0.234432
chr1	Lmbrd1_1978	chr1:024378544-25066299	Lmbrd1	687755	chr1_24677464	24677464	-	CG	CGT	-0.232433	0.157727	-0.0149326	-0.119991	0.479587	-0.00747451	-0.164369	0.344377	-0.0101343	0.0443777	0.785369	0.0026598	-0.0680647	0.773996	-0.00479832	0.34382	0.734691
chr1	Lmbrd1_1978	chr1:024378544-25066299	Lmbrd1	687755	chr1_24677501	24677501	-	CG	CGG	0.0747911	0.655042	0.00316648	0.131454	0.446252	0.00548945	-0.0597377	0.730225	-0.00235045	0.191191	0.260808	0.0078399	0.134529	0.57653	0.00551693	0.70142	0.904693
chr1	Lmbrd1_1978	chr1:024378544-25066299	Lmbrd1	687755	chr1_24678084	24678084	-	CG	CGT	0.656885	0.0958696	0.0432247	-0.0127776	0.974478	-0.000454869	-0.271396	0.503555	-0.0157154	0.258618	0.507611	0.0152606	0.928281	0.103183	0.0589401	0.29771	0.70368
chr1	Lmbrd1_1978	chr1:024378544-25066299	Lmbrd1	687755	chr1_24678192	24678192	-	CG	CGA	-0.202841	0.851671	-0.00224114	-2.76115	0.0175936	-0.0142653	-1.84711	0.115054	-0.00630894	-0.914038	0.407643	-0.00795639	1.64427	0.301892	0.00406779	0.0800263	0.457874
chr1	Lmbrd1_1978	chr1:024378544-25066299	Lmbrd1	687755	chr1_24679403	24679403	-	CG	CGA	-0.499364	0.43642	-0.0107447	-0.240478	0.717472	-0.00558296	0.0612205	0.928741	0.00130106	-0.301699	0.645612	-0.00688402	-0.560585	0.54996	-0.0120457	0.888981	0.967911
chr1	Lmbrd1_1978	chr1:024378544-25066299	Lmbrd1	687755	chr1_24679504	24679504	-	CG	CGA	0.299584	0.275005	0.035491	0.227291	0.417625	0.0265361	0.0517887	0.85513	0.00621455	0.175502	0.520426	0.0203216	0.247796	0.52925	0.0292765	0.718727	0.910824
chr1	Lmbrd1_1978	chr1:024378544-25066299	Lmbrd1	687755	chr1_24679508	24679508	-	CG	CGG	0.29797	0.43947	0.0429278	0.144032	0.715646	0.0203737	-0.170562	0.673319	-0.0250473	0.314593	0.415126	0.045421	0.468532	0.402489	0.0679751	0.82469	0.947432
chr1	Lmbrd1_1978	chr1:024378544-25066299	Lmbrd1	687755	chr1_24682523	24682523	-	CG	CGA	0.629559	0.420582	0.0506535	-0.00991519	0.98986	-0.000550636	-0.368389	0.636765	-0.0314213	0.358474	0.643291	0.0308707	0.997948	0.366937	0.0820748	0.815861	0.944695
chr1	Lmbrd1_1978	chr1:024378544-25066299	Lmbrd1	687755	chr1_24682600	24682600	+	CG	CGT	-0.885456	0.0532257	-0.0347728	-1.0694	0.0227482	-0.0451041	-0.707356	0.13922	-0.0333175	-0.362046	0.428146	-0.0117865	-0.1781	0.783699	-0.00145526	0.0873681	0.472098
chr1	Lmbrd1_1978	chr1:024378544-25066299	Lmbrd1	687755	chr1_24682601	24682601	-	CG	CGG	-1.19634	0.494112	-0.00756307	-2.69551	0.140246	-0.0284315	0.795565	0.650537	0.0232406	-3.49107	0.0523951	-0.051672	-1.99191	0.422055	-0.0308036	0.210396	0.631745
chr1	Lmbrd1_1978	chr1:024378544-25066299	Lmbrd1	687755	chr1_24682611	24682611	+	CG	CGA	0.544688	0.257305	0.0331179	0.623417	0.214263	0.0373221	-0.00483479	0.992478	-0.000217557	0.628252	0.198425	0.0375397	0.549523	0.434154	0.0333355	0.49998	0.821297
chr1	Lmbrd1_1978	chr1:024378544-25066299	Lmbrd1	687755	chr1_24682612	24682612	-	CG	CGG	-0.496269	0.786911	-0.00538344	-3.16278	0.100426	-0.0860083	-2.57436	0.169661	-0.0794246	-0.588426	0.748624	-0.00658374	2.07809	0.426566	0.0740411	0.350935	0.73923
chr1	Lmbrd1_1978	chr1:024378544-25066299	Lmbrd1	687755	chr1_24682642	24682642	+	CG	CGC	-1.86278	0.00309081	-0.0273529	-1.71619	0.00665524	-0.0239588	0.124149	0.832833	0.00285442	-1.84034	0.0032934	-0.0268132	-1.98693	0.0215451	-0.0302073	0.00570159	0.154426
chr1	Lmbrd1_1978	chr1:024378544-25066299	Lmbrd1	687755	chr1_24682644	24682644	+	CG	CGT	0.825411	0.0190765	0.0638074	0.409656	0.237678	0.034988	0.274654	0.433499	0.0228925	0.135003	0.687228	0.0120955	0.550757	0.26163	0.0409149	0.0921022	0.481455
chr1	Lmbrd1_1978	chr1:024378544-25066299	Lmbrd1	687755	chr1_24682645	24682645	-	CG	CGC	-2.21067	0.000541125	-0.173494	-1.2008	0.0547004	-0.07026	0.167418	0.774014	0.0140236	-1.36822	0.0275346	-0.0842835	-2.37809	0.00626633	-0.187518	0.00531494	0.149752
chr1	Lmbrd1_1978	chr1:024378544-25066299	Lmbrd1	687755	chr1_24682648	24682648	+	CG	CGC	-0.204506	0.899485	-0.000903745	-1.23794	0.459834	-0.00709715	-0.200978	0.906049	-0.00145689	-1.03696	0.52298	-0.00564025	-0.00352745	0.998801	0.000553146	0.844946	0.953914
chr1	Lmbrd1_1978	chr1:024378544-25066299	Lmbrd1	687755	chr1_24682657	24682657	+	CG	CGA	-0.16098	0.642828	-0.0148348	-0.593419	0.0990286	-0.065708	-0.411039	0.26844	-0.0487232	-0.182379	0.604683	-0.0169848	0.25006	0.621341	0.0338884	0.408525	0.77358
chr1	Lmbrd1_1978	chr1:024378544-25066299	Lmbrd1	687755	chr1_24682658	24682658	-	CG	CGT	-0.305124	0.484515	-0.0365835	-0.455816	0.313193	-0.0559811	-0.233031	0.571786	-0.0296516	-0.222785	0.607269	-0.0263294	-0.0720933	0.903983	-0.00693191	0.763907	0.927086
chr1	Lmbrd1_1978	chr1:024378544-25066299	Lmbrd1	687755	chr1_24683453	24683453	+	CG	CGA	0.0875327	0.834347	0.00844099	0.0372016	0.930882	0.00371997	0.212139	0.625774	0.021556	-0.174938	0.677281	-0.0178361	-0.124607	0.836205	-0.013115	0.932865	0.981308
chr1	Lmbrd1_1978	chr1:024378544-25066299	Lmbrd1	687755	chr1_24683462	24683462	+	CG	CGG	-0.620395	0.361835	-0.0277149	0.40127	0.585802	0.0140289	1.37925	0.0703614	0.0630338	-0.977985	0.15397	-0.0490049	-1.99965	0.0528211	-0.0907487	0.238581	0.657738
chr1	Lmbrd1_1978	chr1:024378544-25066299	Lmbrd1	687755	chr1_24692493	24692493	+	CG	CGT	0.557683	0.695915	0.0117655	1.10442	0.455673	0.0202427	-1.99595	0.185234	-0.0137736	3.10037	0.0333062	0.0340163	2.55363	0.21984	0.0255391	0.162076	0.582371
chr1	Lmbrd1_1978	chr1:024378544-25066299	Lmbrd1	687755	chr1_24692517	24692517	+	CG	CGC	0.0217972	0.915407	0.00157629	0.195891	0.35963	0.0139911	-0.0497938	0.819033	-0.00327926	0.245685	0.232915	0.0172704	0.071591	0.810802	0.00485555	0.552892	0.845032
chr1	Lmbrd1_1978	chr1:024378544-25066299	Lmbrd1	687755	chr1_24692524	24692524	+	CG	CGT	-0.191314	0.583012	-0.0107779	-0.509302	0.158062	-0.0319775	0.292565	0.424541	0.0226805	-0.801867	0.0258158	-0.0546581	-0.483879	0.339711	-0.0334585	0.120926	0.528866
chr1	Lmbrd1_1978	chr1:024378544-25066299	Lmbrd1	687755	chr1_24692543	24692543	+	CG	CGG	0.45897	0.367006	0.0169938	0.321691	0.546947	0.0124118	0.149259	0.778165	0.00548023	0.172432	0.733644	0.00693161	0.309711	0.672559	0.0115136	0.821906	0.946622
chr1	Lmbrd1_1978	chr1:024378544-25066299	Lmbrd1	687755	chr1_24693173	24693173	-	CG	CGA	-0.37964	0.420347	-0.0174502	-0.441949	0.363461	-0.0206856	0.0632708	0.89796	0.00343556	-0.50522	0.286469	-0.0241212	-0.442911	0.516181	-0.0208857	0.699343	0.9039
chr1	Lmbrd1_1978	chr1:024378544-25066299	Lmbrd1	687755	chr1_24693205	24693205	-	CG	CGA	-0.0525364	0.954618	-0.000705536	-1.04181	0.27004	-0.0128896	-1.64358	0.0954396	-0.0193479	0.601778	0.524727	0.0064583	1.59105	0.237897	0.0186423	0.40559	0.77218
chr1	Lmbrd1_1978	chr1:024378544-25066299	Lmbrd1	687755	chr1_24693212	24693212	-	CG	CGT	-0.016644	0.975121	-0.000359491	0.695958	0.234401	0.00946928	0.696711	0.244368	0.00948563	-0.00075263	0.998882	-1.63497e-05	-0.713355	0.373708	-0.00984512	0.555086	0.846023
chr1	Lmbrd1_1978	chr1:024378544-25066299	Lmbrd1	687755	chr1_24693236	24693236	-	CG	CGC	0.161669	0.765494	0.00206946	-1.00215	0.0787944	-0.0192348	0.000390931	0.999441	2.4091e-05	-1.00254	0.0681695	-0.0192589	0.161278	0.835616	0.00204536	0.0661841	0.428367
chr1	Lmbrd1_1978	chr1:024378544-25066299	Lmbrd1	687755	chr1_24693238	24693238	-	CG	CGC	0.453215	0.39247	0.0100617	-0.115748	0.825911	-0.00317242	-0.924735	0.0960403	-0.0193111	0.808987	0.129441	0.0161387	1.37795	0.0753038	0.0293729	0.298056	0.703999
chr1	Lmbrd1_1978	chr1:024378544-25066299	Lmbrd1	687755	chr1_24693252	24693252	-	CG	CGC	1.65715	0.262539	0.00853162	0.613569	0.685113	0.0043305	-0.522618	0.734849	-0.00247345	1.13619	0.44031	0.00680395	2.17977	0.308769	0.0110051	0.702581	0.90521
chr1	Lmbrd1_1978	chr1:024378544-25066299	Lmbrd1	687755	chr1_24695992	24695992	-	CG	CGC	-0.178899	0.413356	-0.00745539	-0.111436	0.621645	-0.00455365	-0.077714	0.727947	-0.00324014	-0.0337221	0.876209	-0.00131351	-0.101185	0.74553	-0.00421525	0.844979	0.953926
chr1	Lmbrd1_1978	chr1:024378544-25066299	Lmbrd1	687755	chr1_24696008	24696008	-	CG	CGA	0.3028	0.216544	0.0125257	0.0347851	0.891901	0.00157874	-0.0376997	0.886379	-0.00164081	0.0724848	0.766227	0.00321955	0.3405	0.344736	0.0141665	0.608478	0.868321
chr1	Lmbrd1_1978	chr1:024378544-25066299	Lmbrd1	687755	chr1_24696067	24696067	-	CG	CGT	-0.0854237	0.741051	-0.00305272	-0.17525	0.510182	-0.00629257	-0.241037	0.399433	-0.00852412	0.0657875	0.806415	0.00223156	0.155614	0.685737	0.0054714	0.83427	0.950447
chr1	Lmbrd1_1978	chr1:024378544-25066299	Lmbrd1	687755	chr1_24696085	24696085	-	CG	CGC	0.209494	0.519185	0.00467	-0.203688	0.535121	-0.00493024	-0.798285	0.0215769	-0.0166585	0.594597	0.0672457	0.0117283	1.00778	0.0358869	0.0213285	0.110441	0.511713
chr1	Lmbrd1_1978	chr1:024378544-25066299	Lmbrd1	687755	chr1_24696092	24696092	-	CG	CGA	0.0595438	0.794385	0.00188906	0.306523	0.1959	0.00919475	0.104382	0.676056	0.00298057	0.202141	0.391389	0.00621418	-0.0448379	0.894495	-0.0010915	0.565582	0.850211
chr1	Lmbrd1_1978	chr1:024378544-25066299	Lmbrd1	687755	chr1_24698620	24698620	-	CG	CGG	0.856637	0.00515622	0.142702	0.28015	0.335996	0.0478786	-0.17612	0.552747	-0.0298163	0.45627	0.113003	0.0776949	1.03276	0.0165805	0.172518	0.0384919	0.348598
chr1	Lmbrd1_1978	chr1:024378544-25066299	Lmbrd1	687755	chr1_24698657	24698657	-	CG	CGT	0.820052	0.000452669	0.137465	0.117577	0.581989	0.0202154	-0.135046	0.529567	-0.0232027	0.252623	0.228381	0.0434181	0.955098	0.00302874	0.160667	0.00261525	0.106491
chr1	Lmbrd1_1978	chr1:024378544-25066299	Lmbrd1	687755	chr1_24698705	24698705	-	CG	CGA	1.00129	2.62571e-05	0.154528	0.362081	0.0894119	0.0594665	-0.0491731	0.815851	-0.00788841	0.411254	0.0509046	0.0673549	1.05047	0.00105966	0.162416	0.000341057	0.0350485
chr1	Lmbrd1_1978	chr1:024378544-25066299	Lmbrd1	687755	chr1_24699207	24699207	-	CG	CGT	0.274257	0.102857	0.0383605	0.0770745	0.645909	0.0105182	-0.139177	0.422461	-0.0194758	0.216252	0.199949	0.029994	0.413434	0.0895381	0.0578363	0.337514	0.730488
chr1	Lmbrd1_1978	chr1:024378544-25066299	Lmbrd1	687755	chr1_24699235	24699235	-	CG	CGA	0.543509	0.00146375	0.0814621	0.477183	0.00538814	0.0709814	0.0217873	0.895672	0.00336169	0.455396	0.00657689	0.0676198	0.521721	0.0281583	0.0781004	0.004906	0.144222
chr1	Lmbrd1_1978	chr1:024378544-25066299	Lmbrd1	687755	chr1_24699284	24699284	-	CG	CGG	0.0198348	0.873175	0.00336495	0.225684	0.0790992	0.0386039	0.0280985	0.828197	0.00483788	0.197585	0.115072	0.033766	-0.00826374	0.963245	-0.00147293	0.172202	0.593593
chr1	Lmbrd1_1978	chr1:024378544-25066299	Lmbrd1	687755	chr1_24699319	24699319	+	CG	CGA	0.463347	0.0365364	0.0598711	0.572254	0.0120897	0.075275	0.243306	0.271914	0.0337444	0.328948	0.127386	0.0415306	0.220041	0.475285	0.0261267	0.0589167	0.410219
chr1	Lmbrd1_1978	chr1:024378544-25066299	Lmbrd1	687755	chr1_24699320	24699320	-	CG	CGA	0.306006	0.0224455	0.041512	0.158983	0.240098	0.021069	-0.012298	0.928568	-0.00167538	0.171281	0.199859	0.0227443	0.318304	0.0971691	0.0431873	0.145711	0.561869
chr1	Lmbrd1_1978	chr1:024378544-25066299	Lmbrd1	687755	chr1_24699352	24699352	+	CG	CGG	0.0746715	0.727503	0.00709111	0.363955	0.103059	0.036535	0.135513	0.547791	0.0141853	0.228441	0.289144	0.0223496	-0.0608418	0.844614	-0.00709424	0.362248	0.74665
chr1	Lmbrd1_1978	chr1:024378544-25066299	Lmbrd1	687755	chr1_24699406	24699406	+	CG	CGG	0.464911	0.0612729	0.0371234	0.58863	0.020683	0.0479055	0.0959953	0.701167	0.00840141	0.492635	0.0427996	0.0395041	0.368916	0.292924	0.028722	0.0772471	0.452252
chr1	Lmbrd1_1978	chr1:024378544-25066299	Lmbrd1	687755	chr1_24699422	24699422	+	CG	CGG	0.42916	0.216266	0.0345608	0.337155	0.347924	0.0263835	0.245074	0.490776	0.0193826	0.0920815	0.788768	0.00700093	0.184087	0.709202	0.0151782	0.566026	0.850382
chr1	Lmbrd1_1978	chr1:024378544-25066299	Lmbrd1	687755	chr1_24699439	24699439	+	CG	CGT	-0.251404	0.501684	-0.00527296	-0.203684	0.576946	-0.00433175	-0.411532	0.264746	-0.00938402	0.207848	0.556576	0.00505227	0.160128	0.759389	0.00411106	0.580738	0.856777
chr1	Lmbrd1_1978	chr1:024378544-25066299	Lmbrd1	687755	chr1_24700448	24700448	+	CG	CGC	0.439364	0.101829	0.0752134	-0.143019	0.592351	-0.0245698	-0.082823	0.76424	-0.0142056	-0.0601965	0.820448	-0.0103643	0.522187	0.176366	0.089419	0.153447	0.571324
chr1	Lmbrd1_1978	chr1:024378544-25066299	Lmbrd1	687755	chr1_24700495	24700495	+	CG	CGT	0.362578	0.237796	0.0590403	0.0618049	0.841558	0.00996245	-0.213133	0.504469	-0.0345277	0.274938	0.367485	0.0444901	0.57571	0.195923	0.093568	0.598872	0.864526
chr1	Lmbrd1_1978	chr1:024378544-25066299	Lmbrd1	687755	chr1_24700510	24700510	+	CG	CGA	0.260275	0.354704	0.044752	-0.123799	0.664837	-0.0209347	-0.188779	0.522524	-0.032094	0.0649797	0.817655	0.0111593	0.449053	0.272299	0.076846	0.609293	0.868664
chr1	Lmbrd1_1978	chr1:024378544-25066299	Lmbrd1	687755	chr1_24700582	24700582	+	CG	CGG	0.185506	0.426084	0.030688	-0.0597554	0.79898	-0.00949871	-0.147883	0.542417	-0.0239995	0.0881277	0.702852	0.0145008	0.33339	0.32322	0.0546874	0.752351	0.923178
chr1	Lmbrd1_1978	chr1:024378544-25066299	Lmbrd1	687755	chr1_24702990	24702990	+	CG	CGC	0.0700818	0.754261	0.00537104	0.083836	0.716966	0.00638256	-0.308609	0.20467	-0.0217203	0.392445	0.0910416	0.0281028	0.37869	0.253022	0.0270913	0.340487	0.732456
chr1	Lmbrd1_1978	chr1:024378544-25066299	Lmbrd1	687755	chr1_24702992	24702992	+	CG	CGC	0.100063	0.629617	0.00640274	0.271283	0.214565	0.0167883	0.0919388	0.671933	0.00549957	0.179344	0.395081	0.0112887	0.00812404	0.978364	0.000903166	0.630322	0.876947
chr1	Lmbrd1_1978	chr1:024378544-25066299	Lmbrd1	687755	chr1_24703113	24703113	+	CG	CGC	0.0985834	0.594811	0.00895639	0.0490854	0.798322	0.00446408	-0.183316	0.356	-0.0160443	0.232402	0.21738	0.0205084	0.2819	0.300712	0.0250007	0.639644	0.881014
chr1	Lmbrd1_1978	chr1:024378544-25066299	Lmbrd1	687755	chr1_24704864	24704864	-	CG	CGG	0.104503	0.65454	0.00984186	-0.319211	0.188691	-0.0332882	-0.123472	0.610572	-0.0137085	-0.19574	0.400405	-0.0195797	0.227974	0.498666	0.0235503	0.30427	0.708323
chr1	Lmbrd1_1978	chr1:024378544-25066299	Lmbrd1	687755	chr1_24704883	24704883	-	CG	CGT	0.014574	0.898515	0.00136897	-0.182941	0.135866	-0.0183208	-0.218111	0.0880655	-0.0216104	0.0351698	0.765784	0.00328962	0.232685	0.175103	0.0229794	0.285006	0.694439
chr1	Lmbrd1_1978	chr1:024378544-25066299	Lmbrd1	687755	chr1_24704901	24704901	-	CG	CGT	0.171901	0.579006	0.0105983	0.111702	0.728645	0.00697315	-0.174706	0.59401	-0.0101698	0.286408	0.360051	0.017143	0.346607	0.44277	0.0207681	0.826218	0.947996
chr1	Lmbrd1_1978	chr1:024378544-25066299	Lmbrd1	687755	chr1_24704904	24704904	-	CG	CGT	0.0711689	0.839742	0.00349414	-0.225031	0.539958	-0.0127486	-0.981277	0.0125982	-0.0433292	0.756246	0.0408335	0.0305806	1.05245	0.0467273	0.0468233	0.0637451	0.421908
chr1	Lmbrd1_1978	chr1:024378544-25066299	Lmbrd1	687755	chr1_24704919	24704919	-	CG	CGG	0.527295	0.0129273	0.0202453	0.168266	0.409426	0.00711555	-0.259047	0.221679	-0.00976705	0.427314	0.0387509	0.0168826	0.786343	0.0101055	0.0300123	0.0504487	0.387004
chr1	Lmbrd1_1978	chr1:024378544-25066299	Lmbrd1	687755	chr1_24704932	24704932	-	CG	CGT	0.223809	0.514976	0.00674913	0.173169	0.626447	0.00531149	-0.685362	0.0652621	-0.0160507	0.858531	0.016018	0.0213622	0.909171	0.0747161	0.0227998	0.0874247	0.472255
chr1	Lmbrd1_1978	chr1:024378544-25066299	Lmbrd1	687755	chr1_24704947	24704947	-	CG	CGA	-0.301776	0.540137	-0.00639734	-0.968227	0.0605219	-0.0253446	-0.845418	0.103977	-0.0228854	-0.122809	0.801687	-0.00245922	0.543641	0.444503	0.016488	0.248642	0.666256
chr1	Lmbrd1_1978	chr1:024378544-25066299	Lmbrd1	687755	chr1_24704965	24704965	-	CG	CGG	0.378663	0.284574	0.00994392	0.762945	0.0459949	0.0177814	0.119784	0.751441	0.00221562	0.643161	0.0715294	0.0155657	0.25888	0.616269	0.00772829	0.16664	0.587926
chr1	Lmbrd1_1978	chr1:024378544-25066299	Lmbrd1	687755	chr1_24704979	24704979	-	CG	CGC	0.112073	0.66868	0.00450996	0.0717733	0.788089	0.00292373	0.0216716	0.937476	0.000863877	0.0501017	0.847398	0.00205985	0.0904019	0.81217	0.00364609	0.978253	0.993886
chr1	Lmbrd1_1978	chr1:024378544-25066299	Lmbrd1	687755	chr1_24705987	24705987	+	CG	CGG	0.105608	0.711627	0.00642336	0.0684045	0.819793	0.00420326	0.0185897	0.950556	0.00113399	0.0498148	0.860779	0.00306927	0.0870179	0.833455	0.00528937	0.98592	0.996193
chr1	Lmbrd1_1978	chr1:024378544-25066299	Lmbrd1	687755	chr1_24705990	24705990	+	CG	CGC	-0.829252	0.114745	-0.0201905	-0.20207	0.705233	-0.00379706	0.0317201	0.953096	0.000749703	-0.23379	0.650751	-0.00454677	-0.860972	0.252975	-0.0209402	0.427197	0.784064
chr1	Lmbrd1_1978	chr1:024378544-25066299	Lmbrd1	687755	chr1_24706024	24706024	+	CG	CGC	0.255607	0.581049	0.00558354	0.187613	0.703803	0.00421963	-0.464588	0.360927	-0.00830406	0.652201	0.170289	0.0125237	0.720196	0.296466	0.0138876	0.576098	0.854728
chr1	Lmbrd1_1978	chr1:024378544-25066299	Lmbrd1	687755	chr1_24706039	24706039	+	CG	CGT	-0.180701	0.4307	-0.017772	0.226623	0.349112	0.0202198	-0.16012	0.498224	-0.0127962	0.386744	0.100961	0.0330161	-0.0205807	0.949933	-0.00497573	0.097076	0.490566
chr1	Lmbrd1_1978	chr1:024378544-25066299	Lmbrd1	687755	chr1_24707295	24707295	-	CG	CGT	0.621465	0.136144	0.056031	0.947053	0.0421441	0.0786917	0.43043	0.342826	0.0308753	0.516623	0.214013	0.0478164	0.191036	0.75417	0.0251557	0.195106	0.617006
chr1	Lmbrd1_1978	chr1:024378544-25066299	Lmbrd1	687755	chr1_24707387	24707387	-	CG	CGG	2.58011	0.159983	0.0419312	2.17278	0.262837	0.0378575	-0.0666342	0.971874	-0.000559497	2.23941	0.22101	0.038417	2.64674	0.315085	0.0424907	0.469958	0.806254
chr1	Lmbrd1_1978	chr1:024378544-25066299	Lmbrd1	687755	chr1_24707459	24707459	+	CG	CGC	-0.285464	0.756185	-0.00649417	1.13113	0.240976	0.0162362	0.0335495	0.972186	0.000777968	1.09758	0.23582	0.0154583	-0.319014	0.810449	-0.00727214	0.317525	0.717197
chr1	Lmbrd1_1978	chr1:024378544-25066299	Lmbrd1	687755	chr1_24707495	24707495	+	CG	CGA	-1.07225	0.31703	-0.0152979	-1.46819	0.189378	-0.0241866	-0.831249	0.458565	-0.0164037	-0.636939	0.551667	-0.00778284	-0.240997	0.875818	0.00110584	0.572372	0.853156
chr1	Lmbrd1_1978	chr1:024378544-25066299	Lmbrd1	687755	chr1_24707505	24707505	+	CG	CGA	0.0890102	0.875955	0.0020679	-0.762566	0.201986	-0.0227733	0.0328483	0.956868	0.00115682	-0.795414	0.16356	-0.0239301	0.0561619	0.946235	0.000911077	0.270812	0.683768
chr1	Lmbrd1_1978	chr1:024378544-25066299	Lmbrd1	687755	chr1_24707512	24707512	+	CG	CGC	-0.408839	0.738793	-0.00177355	-2.76901	0.0325236	-0.0336575	-0.270705	0.833903	-0.00682043	-2.4983	0.0486012	-0.0268371	-0.138134	0.938082	0.00504688	0.0681366	0.432965
chr1	Lmbrd1_1978	chr1:024378544-25066299	Lmbrd1	687755	chr1_24707530	24707530	+	CG	CGC	2.3693	0.137947	0.0125141	1.66642	0.307534	0.0105562	0.74214	0.654071	0.00320001	0.924277	0.557779	0.00735622	1.62716	0.477174	0.0093141	0.481074	0.812121
chr1	Lmbrd1_1978	chr1:024378544-25066299	Lmbrd1	687755	chr1_24707533	24707533	+	CG	CGT	-0.219103	0.777362	-0.00481361	0.940296	0.263055	0.0162339	1.34487	0.13082	0.0257228	-0.404571	0.615927	-0.00948895	-1.56397	0.186088	-0.0305364	0.420737	0.780602
chr1	Lmbrd1_1978	chr1:024378544-25066299	Lmbrd1	687755	chr1_24707539	24707539	+	CG	CGA	0.386519	0.692987	0.00709565	-0.844862	0.404583	-0.0237698	-1.49294	0.158844	-0.0347427	0.648078	0.519922	0.0109728	1.87946	0.193827	0.0418383	0.508018	0.825225
chr1	Lmbrd1_1978	chr1:024378544-25066299	Lmbrd1	687755	chr1_24707579	24707579	+	CG	CGG	0.191324	0.630858	0.00577398	-0.621765	0.121557	-0.0237758	-1.06996	0.013954	-0.0362698	0.448194	0.278952	0.012494	1.26128	0.0336736	0.0420438	0.0814504	0.460981
chr1	Lmbrd1_1978	chr1:024378544-25066299	Lmbrd1	687755	chr1_24707936	24707936	+	CG	CGC	0.275088	0.62836	0.00491234	-0.119606	0.846686	-0.00247727	0.345684	0.574346	0.00824502	-0.46529	0.404596	-0.0107223	-0.0705959	0.932729	-0.00333268	0.638106	0.880355
chr1	Lmbrd1_1978	chr1:024378544-25066299	Lmbrd1	687755	chr1_24707950	24707950	+	CG	CGG	0.590535	0.327811	0.0130328	0.21232	0.723015	0.00518299	-0.700844	0.253015	-0.0131433	0.913164	0.124919	0.0183263	1.29138	0.136088	0.0261761	0.425767	0.783242
chr1	Lmbrd1_1978	chr1:024378544-25066299	Lmbrd1	687755	chr1_24707968	24707968	+	CG	CGA	0.780472	0.0967571	0.0187141	-0.281596	0.553207	-0.00937863	0.345464	0.476491	0.0139441	-0.62706	0.167734	-0.0233228	0.435008	0.516165	0.00477001	0.0303331	0.317679
chr1	Lmbrd1_1978	chr1:024378544-25066299	Lmbrd1	687755	chr1_24707975	24707975	+	CG	CGA	-0.299181	0.751202	-0.00402975	-1.28852	0.197426	-0.0202319	-1.32173	0.205334	-0.0205657	0.0332108	0.972924	0.000333856	1.02255	0.465686	0.016536	0.535191	0.836958
chr1	Lmbrd1_1978	chr1:024378544-25066299	Lmbrd1	687755	chr1_24707997	24707997	+	CG	CGA	-1.31136	0.00854013	-0.0256764	-0.775584	0.119148	-0.0125757	0.748109	0.126199	0.019674	-1.52369	0.00230076	-0.0322497	-2.05947	0.00402567	-0.0453504	0.0108398	0.206836
chr1	Lmbrd1_1978	chr1:024378544-25066299	Lmbrd1	687755	chr1_24708002	24708002	+	CG	CGG	0.374696	0.625459	0.0107918	-0.762021	0.335406	-0.0172081	-0.767202	0.335613	-0.0173791	0.00518089	0.994608	0.000170967	1.1419	0.303138	0.0281709	0.550937	0.844077
chr1	Lmbrd1_1978	chr1:024378544-25066299	Lmbrd1	687755	chr1_24708063	24708063	+	CG	CGG	-0.784464	0.102964	-0.0192103	-1.46225	0.00468977	-0.0452646	-0.490864	0.305194	-0.0198939	-0.971391	0.0442552	-0.0253707	-0.2936	0.661384	0.000683592	0.0326973	0.326628
chr1	Lmbrd1_1978	chr1:024378544-25066299	Lmbrd1	687755	chr1_24708238	24708238	+	CG	CGC	0.315662	0.529495	0.00914266	1.37072	0.0129815	0.0277128	1.85642	0.00108024	0.0457343	-0.485701	0.311903	-0.0180215	-1.54076	0.0395523	-0.0365916	0.00928835	0.193249
chr1	Lmbrd1_1978	chr1:024378544-25066299	Lmbrd1	687755	chr1_24708277	24708277	+	CG	CGA	-0.283009	0.453785	-0.0117903	0.0864916	0.820417	0.00322775	-0.470147	0.242303	-0.0147791	0.556639	0.149048	0.0180069	0.187138	0.732782	0.00298883	0.195214	0.617095
chr1	Lmbrd1_1978	chr1:024378544-25066299	Lmbrd1	687755	chr1_24708298	24708298	+	CG	CGC	0.0485693	0.942682	0.000978175	-0.303239	0.657845	-0.00679378	0.239824	0.729631	0.0063912	-0.543063	0.415442	-0.013185	-0.191255	0.843341	-0.00541303	0.795779	0.937765
chr1	Lmbrd1_1978	chr1:024378544-25066299	Lmbrd1	687755	chr1_24708931	24708931	+	CG	CGG	-0.350991	0.61537	-0.0151168	-0.608119	0.392327	-0.0275601	-1.76693	0.0253547	-0.0592533	1.15881	0.122029	0.0316932	1.41594	0.175725	0.0441365	0.106332	0.504743
chr1	Lmbrd1_1978	chr1:024378544-25066299	Lmbrd1	687755	chr1_24708944	24708944	+	CG	CGT	0.299861	0.385	0.0502872	-0.126581	0.720788	-0.0199526	-0.226397	0.534258	-0.0365504	0.0998163	0.774141	0.0165979	0.526258	0.295675	0.0868376	0.675649	0.895316
chr1	Lmbrd1_1978	chr1:024378544-25066299	Lmbrd1	687755	chr1_24708976	24708976	+	CG	CGG	0.150744	0.69337	0.0222381	0.0600562	0.875866	0.00900678	0.228425	0.565645	0.0348444	-0.168369	0.654762	-0.0258376	-0.0776815	0.887803	-0.0126064	0.865517	0.960351
chr1	Lmbrd1_1978	chr1:024378544-25066299	Lmbrd1	687755	chr1_24709374	24709374	+	CG	CGC	0.33443	0.337839	0.0188448	-0.302107	0.395948	-0.0219316	-0.522535	0.149947	-0.034731	0.220427	0.520968	0.0127994	0.856965	0.0915026	0.0535758	0.317345	0.717123
chr1	Lmbrd1_1978	chr1:024378544-25066299	Lmbrd1	687755	chr1_24709385	24709385	+	CG	CGT	0.0765516	0.795441	0.00187081	-0.60863	0.0500423	-0.0179679	-1.09545	0.000990898	-0.0284124	0.486822	0.113317	0.0104444	1.172	0.00874442	0.0302832	0.010709	0.205647
chr1	Lmbrd1_1978	chr1:024378544-25066299	Lmbrd1	687755	chr1_24709434	24709434	+	CG	CGC	0.393632	0.172673	0.0175095	-0.0361274	0.900246	-0.00188173	-0.460346	0.121518	-0.0205876	0.424219	0.142497	0.0187059	0.853978	0.0419112	0.0380971	0.236302	0.655748
chr1	Lmbrd1_1978	chr1:024378544-25066299	Lmbrd1	687755	chr1_24711054	24711054	+	CG	CGT	0.0514418	0.793821	0.00639322	0.0212882	0.916592	0.00262247	-0.0727364	0.729321	-0.00899856	0.0940246	0.636072	0.011621	0.124178	0.666311	0.0153918	0.968465	0.99118
chr1	Lmbrd1_1978	chr1:024378544-25066299	Lmbrd1	687755	chr1_24711075	24711075	+	CG	CGG	-0.194339	0.291489	-0.011797	0.0137204	0.941283	0.000841666	0.0496215	0.788147	0.00290959	-0.0359011	0.844836	-0.00206792	-0.24396	0.349928	-0.0147066	0.660224	0.88931
chr1	Lmbrd1_1978	chr1:024378544-25066299	Lmbrd1	687755	chr1_24711136	24711136	+	CG	CGT	0.147909	0.468322	0.00838976	-0.287029	0.17755	-0.019543	-0.515696	0.0160411	-0.0322379	0.228667	0.262783	0.0126949	0.663605	0.0264071	0.0406277	0.0872239	0.471914
chr1	Lmbrd1_1978	chr1:024378544-25066299	Lmbrd1	687755	chr1_24711154	24711154	+	CG	CGA	0.232386	0.535355	0.0120407	0.223933	0.561977	0.0116355	-0.112062	0.773772	-0.00527888	0.335996	0.371497	0.0169144	0.344449	0.524415	0.0173196	0.828867	0.948664
chr1	Lmbrd1_1978	chr1:024378544-25066299	Lmbrd1	687755	chr1_24711170	24711170	+	CG	CGC	-0.0223795	0.959471	-0.000564634	0.259554	0.559958	0.00607341	0.21151	0.639964	0.00489166	0.0480433	0.912747	0.00118175	-0.23389	0.710797	-0.0054563	0.922086	0.978108
chr1	Lmbrd1_1978	chr1:024378544-25066299	Lmbrd1	687755	chr1_24711348	24711348	-	CG	CGG	0.238199	0.430318	0.0133907	-0.508103	0.107829	-0.0352335	-0.174304	0.580264	-0.0132746	-0.333799	0.273994	-0.0219589	0.412503	0.345697	0.0266653	0.0932728	0.483756
chr1	Lmbrd1_1978	chr1:024378544-25066299	Lmbrd1	687755	chr1_24711370	24711370	-	CG	CGG	-0.0959892	0.69432	-0.00761381	-0.316743	0.199771	-0.0260581	-0.232967	0.347567	-0.0194257	-0.083776	0.726635	-0.00663239	0.136977	0.693034	0.0118119	0.617749	0.871656
chr1	Lmbrd1_1978	chr1:024378544-25066299	Lmbrd1	687755	chr1_24711379	24711379	-	CG	CGC	0.269969	0.295211	0.0227085	0.0993732	0.706694	0.00861504	-0.250139	0.356629	-0.0202398	0.349512	0.180105	0.0288548	0.520108	0.167165	0.0429483	0.519811	0.830446
chr1	Lmbrd1_1978	chr1:024378544-25066299	Lmbrd1	687755	chr1_24711432	24711432	-	CG	CGC	0.112332	0.681375	0.00651539	0.281258	0.311659	0.0154837	-0.0824257	0.783098	-0.00410207	0.363684	0.211981	0.0195858	0.194758	0.630983	0.0106175	0.571855	0.85287
chr1	Lmbrd1_1978	chr1:024378544-25066299	Lmbrd1	687755	chr1_24714871	24714871	+	CG	CGG	0.0802439	0.855876	0.00310108	0.270663	0.551107	0.00950095	1.01717	0.0325219	0.0465999	-0.746506	0.0950032	-0.037099	-0.936926	0.1478	-0.0434988	0.136526	0.54997
chr1	Lmbrd1_1978	chr1:024378544-25066299	Lmbrd1	687755	chr1_24714877	24714877	+	CG	CGC	0.152164	0.759382	0.00659594	0.185309	0.722552	0.00798191	-0.0427464	0.936987	-0.00170468	0.228055	0.652758	0.00968658	0.194911	0.790564	0.00830061	0.971143	0.991921
chr1	Lmbrd1_1978	chr1:024378544-25066299	Lmbrd1	687755	chr1_24714966	24714966	+	CG	CGG	-0.321256	0.443059	-0.0136777	0.796554	0.0810608	0.028901	0.984945	0.0357409	0.0365672	-0.188391	0.652819	-0.00766618	-1.3062	0.0397937	-0.0502449	0.0797046	0.457205
chr1	Lmbrd1_1978	chr1:024378544-25066299	Lmbrd1	687755	chr1_24714967	24714967	-	CG	CGC	-0.644616	0.0078633	-0.0247693	-0.296549	0.219484	-0.0101762	0.0315639	0.894731	0.00120247	-0.328113	0.156982	-0.0113787	-0.67618	0.04731	-0.0259718	0.0630455	0.420286
chr1	Lmbrd1_1978	chr1:024378544-25066299	Lmbrd1	687755	chr1_24715020	24715020	-	CG	CGC	-0.0487047	0.873758	-0.00115411	-0.0914975	0.776517	-0.00220022	0.421903	0.20636	0.0120012	-0.513401	0.0998103	-0.0142014	-0.470608	0.299628	-0.0131553	0.342706	0.734069
chr1	Lmbrd1_1978	chr1:024378544-25066299	Lmbrd1	687755	chr1_24715026	24715026	-	CG	CGG	-0.0442178	0.840881	-0.00221298	0.195501	0.390724	0.00935447	0.24553	0.294166	0.0118628	-0.050029	0.821871	-0.00250835	-0.289748	0.367598	-0.0140758	0.689101	0.900075
chr1	Lmbrd1_1978	chr1:024378544-25066299	Lmbrd1	687755	chr1_24715071	24715071	-	CG	CGG	-0.291581	0.151289	-0.0226067	-0.105353	0.606575	-0.00778731	-0.00497249	0.980333	-0.000378679	-0.100381	0.620787	-0.00740863	-0.286608	0.315876	-0.022228	0.530319	0.834479
chr1	Lmbrd1_1978	chr1:024378544-25066299	Lmbrd1	687755	chr1_24717992	24717992	+	CG	CGT	0.100152	0.552413	0.0167242	-0.0224656	0.894983	-0.00383674	-0.180384	0.300303	-0.0301199	0.157919	0.341247	0.0262832	0.280536	0.248848	0.0468441	0.683022	0.897903
chr1	Lmbrd1_1978	chr1:024378544-25066299	Lmbrd1	687755	chr1_24718035	24718035	+	CG	CGG	-0.304151	0.134782	-0.0211592	-0.347036	0.0997895	-0.0246538	-0.404211	0.0681287	-0.0283962	0.0571756	0.777948	0.00374248	0.10006	0.734535	0.00723702	0.134712	0.547576
chr1	Lmbrd1_1978	chr1:024378544-25066299	Lmbrd1	687755	chr1_24718047	24718047	+	CG	CGT	-0.197909	0.320065	-0.0138924	-0.471456	0.0230851	-0.0376351	-0.243991	0.227944	-0.0214586	-0.227465	0.248253	-0.0161765	0.0460827	0.869875	0.00756625	0.149016	0.566035
chr1	Lmbrd1_1978	chr1:024378544-25066299	Lmbrd1	687755	chr1_24719989	24719989	-	CG	CGT	-0.0244404	0.87009	-0.00161458	0.157173	0.323401	0.00980045	0.0638021	0.690968	0.00393218	0.0933705	0.53488	0.00586827	-0.0882425	0.687378	-0.00554676	0.636935	0.879862
chr1	Lmbrd1_1978	chr1:024378544-25066299	Lmbrd1	687755	chr1_24719995	24719995	-	CG	CGT	0.145085	0.408504	0.012846	-0.0406957	0.823678	-0.00405925	-0.057238	0.757987	-0.00556268	0.0165423	0.925485	0.00150343	0.202323	0.428991	0.0184087	0.755198	0.924065
chr1	Lmbrd1_1978	chr1:024378544-25066299	Lmbrd1	687755	chr1_24720064	24720064	-	CG	CGA	-0.211731	0.299865	-0.0115352	0.0115427	0.957633	0.000593838	-0.157879	0.472747	-0.00766929	0.169422	0.405021	0.00826313	-0.0538524	0.856828	-0.00386591	0.344752	0.734996
chr1	Lmbrd1_1978	chr1:024378544-25066299	Lmbrd1	687755	chr1_24728606	24728606	-	CG	CGT	-0.115167	0.716235	-0.00381853	-0.828707	0.0138156	-0.0372312	-0.938453	0.00622899	-0.0406454	0.109746	0.728387	0.00341416	0.823286	0.0758398	0.0368269	0.0299011	0.316122
chr1	Lmbrd1_1978	chr1:024378544-25066299	Lmbrd1	687755	chr1_24728610	24728610	-	CG	CGC	0.395295	0.399352	0.00958421	0.508629	0.299537	0.011865	0.453982	0.364536	0.0103687	0.0546465	0.907015	0.00149629	-0.058687	0.931437	-0.000784502	0.657573	0.888222
chr1	Lmbrd1_1978	chr1:024378544-25066299	Lmbrd1	687755	chr1_24728623	24728623	-	CG	CGT	0.465818	0.255454	0.0156283	-0.183188	0.659534	-0.00759452	-0.927029	0.038479	-0.030601	0.743841	0.0786351	0.0230065	1.39285	0.0237229	0.0462293	0.129222	0.540545
chr1	Lmbrd1_1978	chr1:024378544-25066299	Lmbrd1	687755	chr1_24728633	24728633	-	CG	CGA	-0.286087	0.404396	-0.00706295	-0.947629	0.00943234	-0.029958	-0.532339	0.135522	-0.0192376	-0.41529	0.226662	-0.0107204	0.246252	0.615497	0.0121746	0.0679198	0.432421
chr1	Lmbrd1_1978	chr1:024378544-25066299	Lmbrd1	687755	chr1_24728659	24728659	-	CG	CGT	0.132322	0.639624	0.00530678	0.137849	0.635293	0.00552703	0.367968	0.219462	0.015825	-0.230119	0.418401	-0.010298	-0.235646	0.565465	-0.0105182	0.553763	0.845411
chr1	Lmbrd1_1978	chr1:024378544-25066299	Lmbrd1	687755	chr1_24728664	24728664	-	CG	CGA	0.46938	0.366619	0.0108199	0.387693	0.458642	0.00908474	0.869714	0.106257	0.0241033	-0.482021	0.331203	-0.0150186	-0.400334	0.58904	-0.0132834	0.252302	0.668865
chr1	Lmbrd1_1978	chr1:024378544-25066299	Lmbrd1	687755	chr1_24728689	24728689	-	CG	CGA	0.0104698	0.974159	0.000301508	0.143993	0.681398	0.00365289	-0.371917	0.317137	-0.00796972	0.51591	0.1396	0.0116226	0.382387	0.43719	0.00827122	0.422823	0.781769
chr1	Lmbrd1_1978	chr1:024378544-25066299	Lmbrd1	687755	chr1_24728698	24728698	-	CG	CGC	-0.580175	0.160297	-0.0145565	0.383756	0.378502	0.0069805	0.324556	0.487142	0.00577844	0.0592002	0.89118	0.00120206	-0.904732	0.149111	-0.0203349	0.177698	0.59961
chr1	Lmbrd1_1978	chr1:024378544-25066299	Lmbrd1	687755	chr1_24728703	24728703	-	CG	CGC	-0.426364	0.358105	-0.00881133	-0.0640947	0.896142	-0.00114842	0.187544	0.707497	0.00374817	-0.251638	0.59176	-0.00489659	-0.613908	0.368821	-0.0125595	0.796201	0.937935
chr1	Lmbrd1_1978	chr1:024378544-25066299	Lmbrd1	687755	chr1_24728714	24728714	-	CG	CGG	-0.640417	0.168394	-0.0191965	-0.0333196	0.943336	-0.00080001	0.0470116	0.922232	0.00119371	-0.0803313	0.862621	-0.00199372	-0.687428	0.304453	-0.0203902	0.475651	0.809458
chr1	Lmbrd1_1978	chr1:024378544-25066299	Lmbrd1	687755	chr1_24731153	24731153	-	CG	CGG	-0.419246	0.0523656	-0.0201851	0.079929	0.710034	0.00295882	0.0656446	0.767408	0.00235251	0.0142844	0.944021	0.000606318	-0.484891	0.118959	-0.0225376	0.0991943	0.493765
chr1	Lmbrd1_1978	chr1:024378544-25066299	Lmbrd1	687755	chr1_24731223	24731223	-	CG	CGG	0.112295	0.779397	0.00388081	-0.293894	0.480787	-0.0116339	-0.514272	0.222253	-0.0190044	0.220378	0.582158	0.00737045	0.626567	0.282112	0.0228852	0.645582	0.883175
chr1	Lmbrd1_1978	chr1:024378544-25066299	Lmbrd1	687755	chr1_24731233	24731233	-	CG	CGG	0.354796	0.246637	0.0210934	0.673091	0.0377157	0.036869	0.150332	0.632347	0.00713927	0.522759	0.0903455	0.0297297	0.204464	0.639694	0.0139541	0.16659	0.587926
chr1	Lmbrd1_1978	chr1:024378544-25066299	Lmbrd1	687755	chr1_24731277	24731277	+	CG	CGG	0.43944	0.349064	0.0186445	-0.230779	0.637787	-0.0120213	-0.453025	0.361528	-0.0220631	0.222246	0.635762	0.0100418	0.892465	0.193689	0.0407076	0.556382	0.846589
chr1	Lmbrd1_1978	chr1:024378544-25066299	Lmbrd1	687755	chr1_24731278	24731278	-	CG	CGA	0.0949145	0.751306	0.00466663	-0.370368	0.226601	-0.020825	-0.139217	0.651935	-0.00827676	-0.231151	0.434078	-0.0125482	0.234131	0.586349	0.0129434	0.418175	0.779232
chr1	Lmbrd1_1978	chr1:024378544-25066299	Lmbrd1	687755	chr1_24731366	24731366	+	CG	CGG	-0.846025	0.0497435	-0.0423008	-0.362952	0.404669	-0.0155793	-0.405783	0.362795	-0.017328	0.0428314	0.919801	0.00174876	-0.440242	0.47209	-0.0249728	0.148442	0.56548
chr1	Lmbrd1_1978	chr1:024378544-25066299	Lmbrd1	687755	chr1_24731386	24731386	+	CG	CGT	0.647645	0.0251102	0.0787451	0.0595931	0.833592	0.00789493	-0.0985702	0.732479	-0.0130309	0.158163	0.569377	0.0209258	0.746215	0.0689281	0.091776	0.105927	0.504135
chr1	Lmbrd1_1978	chr1:024378544-25066299	Lmbrd1	687755	chr1_24731759	24731759	+	CG	CGA	-0.416582	0.155756	-0.0347189	-0.31368	0.292886	-0.0255515	-0.666704	0.0315639	-0.0497004	0.353025	0.223609	0.0241489	0.250123	0.549497	0.0149815	0.0539765	0.396241
chr1	Lmbrd1_1978	chr1:024378544-25066299	Lmbrd1	687755	chr1_24731772	24731772	+	CG	CGA	-0.471493	0.361362	-0.0164442	0.807431	0.142862	0.018912	-0.0457966	0.935026	-0.000833169	0.853227	0.108637	0.0197451	-0.425697	0.576564	-0.015611	0.0471875	0.37712
chr1	Lmbrd1_1978	chr1:024378544-25066299	Lmbrd1	687755	chr1_24731783	24731783	+	CG	CGT	-0.0968239	0.783542	-0.00479146	-0.306667	0.403855	-0.0165224	-0.626423	0.115676	-0.0305489	0.319756	0.391394	0.0140266	0.529599	0.317386	0.0257575	0.435747	0.788957
chr1	Lmbrd1_1978	chr1:024378544-25066299	Lmbrd1	687755	chr1_24731868	24731868	+	CG	CGA	-0.476293	0.174453	-0.0312	-0.555911	0.125825	-0.0372752	-0.259558	0.484026	-0.0188357	-0.296353	0.409023	-0.0184395	-0.216735	0.668709	-0.0123643	0.405115	0.771884
chr1	Lmbrd1_1978	chr1:024378544-25066299	Lmbrd1	687755	chr1_24731888	24731888	+	CG	CGC	-0.355802	0.576604	-0.0109144	0.54348	0.413096	0.0125509	-0.33961	0.614849	-0.0058535	0.88309	0.168745	0.0184044	-0.0161924	0.986049	-0.00506091	0.241679	0.660541
chr1	Lmbrd1_1978	chr1:024378544-25066299	Lmbrd1	687755	chr1_24731982	24731982	+	CG	CGC	-0.718463	0.626733	-0.00399994	-1.05728	0.488568	-0.00641568	-1.54925	0.321598	-0.00817405	0.491976	0.738903	0.00175837	0.83079	0.698166	0.00417411	0.740125	0.918565
chr1	Lmbrd1_1978	chr1:024378544-25066299	Lmbrd1	687755	chr1_24731984	24731984	+	CG	CGG	-1.6668	0.293989	-0.00799717	-1.46772	0.36901	-0.00649624	-0.440204	0.790722	-0.00265369	-1.02752	0.515731	-0.00384255	-1.2266	0.592348	-0.00534348	0.717893	0.910528
chr1	Lmbrd1_1978	chr1:024378544-25066299	Lmbrd1	687755	chr1_24732004	24732004	+	CG	CGA	-0.213476	0.55917	-0.0113802	0.425957	0.242946	0.0187766	-0.101059	0.787975	-0.00343555	0.527015	0.146102	0.0222122	-0.112417	0.829992	-0.00794461	0.155166	0.573583
chr1	Lmbrd1_1978	chr1:024378544-25066299	Lmbrd1	687755	chr1_24732407	24732407	+	CG	CGG	-0.138486	0.541128	-0.00696617	0.0671613	0.771881	0.00317304	-0.205386	0.378473	-0.00895434	0.272547	0.235761	0.0121274	0.0668999	0.836206	0.00198816	0.355197	0.742107
chr1	Lmbrd1_1978	chr1:024378544-25066299	Lmbrd1	687755	chr1_24732469	24732469	+	CG	CGT	-0.199952	0.405921	-0.00963048	-0.396866	0.111337	-0.020363	-0.329467	0.197063	-0.0172481	-0.067399	0.783641	-0.00311489	0.129515	0.709669	0.00761759	0.403557	0.770889
chr1	Lmbrd1_1978	chr1:024378544-25066299	Lmbrd1	687755	chr1_24732484	24732484	+	CG	CGG	-0.147817	0.566386	-0.0073591	-0.358351	0.182781	-0.0200023	-0.417036	0.137343	-0.022798	0.058685	0.823568	0.00279567	0.269219	0.477019	0.0154389	0.433347	0.787747
chr1	Lmbrd1_1978	chr1:024378544-25066299	Lmbrd1	687755	chr1_24738821	24738821	-	CG	CGG	-0.527336	0.316993	-0.0171264	-0.439659	0.402406	-0.0138897	-0.180783	0.742126	-0.00620341	-0.258877	0.625839	-0.00768634	-0.346553	0.648	-0.010923	0.749867	0.922401
chr1	Lmbrd1_1978	chr1:024378544-25066299	Lmbrd1	687755	chr1_24738881	24738881	-	CG	CGC	0.410072	0.548505	0.0056982	0.384686	0.582261	0.00544991	0.734419	0.302601	0.0117164	-0.349732	0.605456	-0.00626646	-0.324347	0.741309	-0.00601816	0.658218	0.888534
chr1	Lmbrd1_1978	chr1:024378544-25066299	Lmbrd1	687755	chr1_24738904	24738904	-	CG	CGG	0.0764936	0.903274	0.00157971	0.0375872	0.953008	0.0008052	0.168774	0.794855	0.00369665	-0.131187	0.831689	-0.00289145	-0.0922807	0.91866	-0.00211694	0.988862	0.996998
chr1	Lmbrd1_1978	chr1:024378544-25066299	Lmbrd1	687755	chr1_24738926	24738926	-	CG	CGG	0.022842	0.957373	0.000979744	0.00815467	0.985429	0.000356313	0.0557168	0.902469	0.00243765	-0.0475622	0.911716	-0.00208134	-0.0328749	0.957955	-0.00145791	0.99867	0.999697
chr1	Lmbrd1_1978	chr1:024378544-25066299	Lmbrd1	687755	chr1_24739109	24739109	+	CG	CGG	0.947563	0.292627	0.0405218	1.15062	0.225816	0.0468228	1.16937	0.222572	0.0480383	-0.018755	0.983686	-0.00121542	-0.221811	0.8647	-0.00751644	0.45455	0.798927
chr1	Lmbrd1_1978	chr1:024378544-25066299	Lmbrd1	687755	chr1_24739176	24739176	+	CG	CGT	2.6286	0.12092	0.0294761	1.37829	0.424982	0.0213768	0.303493	0.858271	0.00288416	1.07479	0.520559	0.0184926	2.32511	0.331252	0.026592	0.471281	0.807113
chr1	Lmbrd1_1978	chr1:024378544-25066299	Lmbrd1	687755	chr1_24743699	24743699	-	CG	CGT	-0.894615	0.140797	-0.0399885	-0.403047	0.514398	-0.0155574	-0.0610856	0.923265	-0.00258827	-0.341961	0.577765	-0.0129692	-0.833529	0.341495	-0.0374002	0.521024	0.830806
chr1	Lmbrd1_1978	chr1:024378544-25066299	Lmbrd1	687755	chr1_24743715	24743715	-	CG	CGC	0.0792573	0.90177	0.00268449	-0.203237	0.761857	-0.00545415	-0.633412	0.372833	-0.0183836	0.430175	0.505102	0.0129294	0.712669	0.457164	0.0210681	0.826355	0.94804
chr1	Lmbrd1_1978	chr1:024378544-25066299	Lmbrd1	687755	chr1_24743723	24743723	-	CG	CGG	-0.322359	0.550134	-0.0186982	0.0468391	0.930458	0.0022953	0.300878	0.582364	0.016755	-0.254039	0.624273	-0.0144597	-0.623238	0.418259	-0.0354532	0.876718	0.964227
chr1	Lmbrd1_1978	chr1:024378544-25066299	Lmbrd1	687755	chr1_24743775	24743775	-	CG	CGG	-0.29919	0.701829	-0.00950977	1.15634	0.184812	0.0176872	2.0232	0.0237924	0.0504277	-0.866866	0.277657	-0.0327406	-2.32239	0.05196	-0.0599375	0.135286	0.548313
chr1	Lmbrd1_1978	chr1:024378544-25066299	Lmbrd1	687755	chr1_24743779	24743779	-	CG	CGC	-0.693629	0.622477	-0.0125463	2.15499	0.143529	0.00962306	2.27191	0.132381	0.0113956	-0.116915	0.934029	-0.00177256	-2.96554	0.152752	-0.0239419	0.254814	0.670829
chr1	Lmbrd1_1978	chr1:024378544-25066299	Lmbrd1	687755	chr1_24744131	24744131	-	CG	CGG	-0.144865	0.675255	-0.00914973	0.659171	0.0712345	0.0329067	-0.442063	0.236122	-0.0156982	1.10123	0.0032769	0.0486049	0.297198	0.557393	0.00654844	0.00359232	0.124979
chr1	Lmbrd1_1978	chr1:024378544-25066299	Lmbrd1	687755	chr1_24744168	24744168	-	CG	CGC	0.244272	0.75237	0.00504108	0.275011	0.727646	0.0055576	0.475711	0.539827	0.0103084	-0.200699	0.788668	-0.00475081	-0.231439	0.832486	-0.00526732	0.917119	0.976365
chr1	Lmbrd1_1978	chr1:024378544-25066299	Lmbrd1	687755	chr1_24744175	24744175	-	CG	CGA	0.0746363	0.885071	0.0020799	-0.414283	0.430666	-0.0138677	-0.292347	0.581391	-0.0102703	-0.121936	0.810364	-0.00359748	0.366983	0.620005	0.0123502	0.80667	0.941631
chr1	Lmbrd1_1978	chr1:024378544-25066299	Lmbrd1	687755	chr1_24744223	24744223	+	CG	CGT	-2.02742	0.232633	-0.0190198	-1.99308	0.248994	-0.0184708	0.960724	0.582703	0.0216569	-2.9538	0.0838916	-0.0401277	-2.98815	0.222148	-0.0406768	0.34544	0.735454
chr1	Lmbrd1_1978	chr1:024378544-25066299	Lmbrd1	687755	chr1_24744224	24744224	-	CG	CGT	0.153034	0.740267	0.00488793	0.435639	0.362814	0.0152998	0.282439	0.554105	0.010406	0.1532	0.737772	0.00489381	-0.129405	0.845198	-0.00551809	0.831063	0.949408
chr1	Lmbrd1_1978	chr1:024378544-25066299	Lmbrd1	687755	chr1_24744291	24744291	+	CG	CGG	-1.35202	0.0585778	-0.0845039	-0.676219	0.359184	-0.0344035	-1.73291	0.0252929	-0.0663425	1.05669	0.155575	0.031939	0.380883	0.708834	-0.0181614	0.0144759	0.234368
chr1	Lmbrd1_1978	chr1:024378544-25066299	Lmbrd1	687755	chr1_24744307	24744307	+	CG	CGG	1.94323	0.195785	0.0466341	2.75037	0.0720443	0.0547388	2.71027	0.0759747	0.0534715	0.0401031	0.977922	0.00126727	-0.767034	0.71565	-0.0068374	0.179241	0.60118
chr1	Lmbrd1_1978	chr1:024378544-25066299	Lmbrd1	687755	chr1_24744345	24744345	+	CG	CGT	-0.165921	0.850266	-0.00901606	0.388834	0.657107	0.0174413	-0.622096	0.488846	-0.0205792	1.01093	0.254494	0.0380205	0.456175	0.716186	0.0115631	0.554832	0.845862
chr1	Lmbrd1_1978	chr1:024378544-25066299	Lmbrd1	687755	chr1_24746826	24746826	+	CG	CGA	-0.682481	0.346747	-0.0136145	-1.35576	0.0695437	-0.0321587	-0.919128	0.226309	-0.0240994	-0.436636	0.560144	-0.00805926	0.236647	0.819934	0.0104849	0.327374	0.723938
chr1	Lmbrd1_1978	chr1:024378544-25066299	Lmbrd1	687755	chr1_24746909	24746909	+	CG	CGC	-0.722429	0.408108	-0.0103375	-0.346692	0.698005	-0.00427623	1.06382	0.238547	0.0217566	-1.41051	0.113305	-0.0260328	-1.78625	0.157334	-0.032094	0.417129	0.77856
chr1	Lmbrd1_1978	chr1:024378544-25066299	Lmbrd1	687755	chr1_24746911	24746911	+	CG	CGC	2.05425	0.282267	0.0220552	1.54233	0.438223	0.019122	-0.679793	0.744436	-0.0036904	2.22212	0.261343	0.0228124	2.73404	0.3345	0.0257456	0.640702	0.881396
chr1	Lmbrd1_1978	chr1:024378544-25066299	Lmbrd1	687755	chr1_24748790	24748790	+	CG	CGT	-0.135895	0.681846	-0.00566322	-0.263146	0.436292	-0.0115284	0.122624	0.727971	0.00600198	-0.385769	0.248812	-0.0175304	-0.258518	0.593438	-0.0116652	0.679466	0.896534
chr1	Lmbrd1_1978	chr1:024378544-25066299	Lmbrd1	687755	chr1_24748841	24748841	+	CG	CGC	-0.626029	0.532857	-0.00934171	-0.533921	0.580718	-0.00768135	0.734935	0.454985	0.0163013	-1.26886	0.178975	-0.0239827	-1.36096	0.334543	-0.025643	0.601833	0.86558
chr1	Lmbrd1_1978	chr1:024378544-25066299	Lmbrd1	687755	chr1_24748862	24748862	+	CG	CGC	-0.604309	0.428863	-0.0104513	-0.609207	0.432995	-0.010535	0.300508	0.699485	0.00690944	-0.909715	0.223603	-0.0174444	-0.904817	0.407593	-0.0173607	0.658454	0.888631
chr1	Lmbrd1_1978	chr1:024378544-25066299	Lmbrd1	687755	chr1_24748923	24748923	+	CG	CGG	-0.101491	0.832104	-0.00329145	-0.45359	0.331774	-0.0165171	-0.188695	0.689964	-0.00745881	-0.264894	0.555577	-0.00905826	0.0872044	0.896861	0.00416736	0.775722	0.930604
chr1	Lmbrd1_1978	chr1:024378544-25066299	Lmbrd1	687755	chr1_24748924	24748924	-	CG	CGT	-0.432763	0.453973	-0.0176636	-0.072076	0.904211	-0.00268484	-0.875059	0.153487	-0.0251734	0.802983	0.170793	0.0224885	0.442297	0.596506	0.00750973	0.211126	0.632467
chr1	Lmbrd1_1978	chr1:024378544-25066299	Lmbrd1	687755	chr1_24748968	24748968	-	CG	CGG	-0.13917	0.82746	-0.00379301	0.105444	0.879174	0.00239358	0.322628	0.640473	0.00844375	-0.217184	0.729931	-0.00605017	-0.461798	0.623771	-0.0122368	0.964436	0.990187
chr1	Lmbrd1_1978	chr1:024378544-25066299	Lmbrd1	687755	chr1_24748977	24748977	-	CG	CGC	-2.13571	0.199563	-0.0182494	-0.924729	0.591482	-0.00551632	0.651586	0.708579	0.00545152	-1.57631	0.341655	-0.0109678	-2.7873	0.248917	-0.023701	0.600141	0.86497
chr1	Lmbrd1_1978	chr1:024378544-25066299	Lmbrd1	687755	chr1_24749007	24749007	-	CG	CGA	-0.244149	0.694856	-0.00875126	1.24332	0.0712969	0.0379518	1.29885	0.0618999	0.0398035	-0.0555311	0.928262	-0.00185171	-1.543	0.100073	-0.0485548	0.132902	0.545602
chr1	Lmbrd1_1978	chr1:024378544-25066299	Lmbrd1	687755	chr1_24750967	24750967	+	CG	CGC	-0.0625875	0.825643	-0.00182436	0.707881	0.0263257	0.0159201	0.216324	0.499983	0.00418888	0.491556	0.101097	0.0117312	-0.278912	0.515212	-0.00601324	0.0415925	0.359347
chr1	Lmbrd1_1978	chr1:024378544-25066299	Lmbrd1	687755	chr1_24750995	24750995	+	CG	CGT	0.556651	0.105793	0.017069	0.841551	0.0222853	0.023633	0.52067	0.166444	0.0130483	0.320881	0.35712	0.0105847	0.0359818	0.942845	0.00402077	0.121737	0.530096
chr1	Lmbrd1_1978	chr1:024378544-25066299	Lmbrd1	687755	chr1_24751007	24751007	+	CG	CGT	-0.0112648	0.977667	-0.000418758	0.0613232	0.883004	0.00256665	0.171647	0.684044	0.00682646	-0.110323	0.784071	-0.00425981	-0.182911	0.753549	-0.00724522	0.981193	0.994686
chr1	Lmbrd1_1978	chr1:024378544-25066299	Lmbrd1	687755	chr1_24752615	24752615	+	CG	CGT	0.560937	0.124374	0.0185506	0.139013	0.70795	0.00518299	0.249528	0.514909	0.00972023	-0.110515	0.763414	-0.00453725	0.311409	0.553137	0.00883039	0.289413	0.697665
chr1	Lmbrd1_1978	chr1:024378544-25066299	Lmbrd1	687755	chr1_24752619	24752619	+	CG	CGC	0.374561	0.376887	0.00898216	0.443958	0.295576	0.010633	0.526154	0.228208	0.0130322	-0.0821958	0.839594	-0.00239918	-0.151593	0.801867	-0.00405	0.518657	0.829837
chr1	Lmbrd1_1978	chr1:024378544-25066299	Lmbrd1	687755	chr1_24752639	24752639	+	CG	CGA	0.534962	0.133315	0.0172539	0.236664	0.515945	0.00836386	0.0320916	0.930844	0.00105778	0.204573	0.555569	0.00730608	0.502871	0.326915	0.0161961	0.506006	0.824294
chr1	Lmbrd1_1978	chr1:024378544-25066299	Lmbrd1	687755	chr1_24752693	24752693	+	CG	CGG	0.378645	0.387714	0.0144061	0.156636	0.727641	0.00626402	-0.599137	0.202955	-0.0195648	0.755772	0.0954309	0.0258289	0.977781	0.130892	0.033971	0.366816	0.749449
chr1	Lmbrd1_1978	chr1:024378544-25066299	Lmbrd1	687755	chr1_24752719	24752719	+	CG	CGG	0.249139	0.507193	0.013327	0.159093	0.67798	0.00875788	-0.391755	0.315267	-0.0182664	0.550848	0.143354	0.0270243	0.640894	0.238477	0.0315935	0.512106	0.827259
chr1	Lmbrd1_1978	chr1:024378544-25066299	Lmbrd1	687755	chr1_24757951	24757951	+	CG	CGC	-0.72628	0.425881	-0.0186846	0.623449	0.521628	0.0100754	-0.231996	0.818207	-0.00322886	0.855445	0.369665	0.0133042	-0.494283	0.715726	-0.0154557	0.359265	0.744672
chr1	Lmbrd1_1978	chr1:024378544-25066299	Lmbrd1	687755	chr1_24757962	24757962	+	CG	CGA	0.54027	0.456268	0.0246107	0.572659	0.456003	0.0257664	-0.538481	0.4987	-0.017101	1.11114	0.129088	0.0428674	1.07875	0.317975	0.0417117	0.510367	0.826489
chr1	Lmbrd1_1978	chr1:024378544-25066299	Lmbrd1	687755	chr1_24757972	24757972	+	CG	CGT	0.166242	0.587846	0.0140419	-0.0808972	0.801764	-0.00736321	-0.366847	0.255088	-0.0308319	0.285949	0.347979	0.0234687	0.533089	0.232647	0.0448738	0.649366	0.884784
chr1	Lmbrd1_1978	chr1:024378544-25066299	Lmbrd1	687755	chr1_24760283	24760283	+	CG	CGT	0.293235	0.644803	0.00607866	-0.875968	0.177251	-0.0269561	-0.383757	0.548872	-0.0138659	-0.492211	0.430208	-0.0130902	0.676992	0.453718	0.0199445	0.293954	0.700936
chr1	Lmbrd1_1978	chr1:024378544-25066299	Lmbrd1	687755	chr1_24760308	24760308	+	CG	CGC	0.524218	0.418825	0.0140613	0.938516	0.157739	0.0224098	0.485511	0.462982	0.0100081	0.453005	0.482426	0.0124017	0.0387069	0.966502	0.00405321	0.556702	0.846706
chr1	Lmbrd1_1978	chr1:024378544-25066299	Lmbrd1	687755	chr1_24760354	24760354	+	CG	CGG	-0.792229	0.06462	-0.0436063	1.12001	0.0128798	0.0372959	0.655343	0.140567	0.0198692	0.464672	0.257416	0.0174267	-1.44757	0.0212858	-0.0634755	0.000836582	0.0584892
chr1	Lmbrd1_1978	chr1:024378544-25066299	Lmbrd1	687755	chr1_24760355	24760355	-	CG	CGG	1.99456	0.000328269	0.0771332	0.504469	0.329859	0.0285938	-0.672473	0.209043	-0.0275119	1.17694	0.0245971	0.0561057	2.66704	0.000773003	0.104645	0.00234894	0.100617
chr1	Lmbrd1_1978	chr1:024378544-25066299	Lmbrd1	687755	chr1_24760389	24760389	+	CG	CGC	0.0828217	0.945098	0.000990922	0.053003	0.965924	0.000597734	-1.39609	0.27882	-0.0112503	1.44909	0.236862	0.011848	1.47891	0.401482	0.0122412	0.587684	0.85954
chr1	Lmbrd1_1978	chr1:024378544-25066299	Lmbrd1	687755	chr1_24760390	24760390	-	CG	CGT	0.610622	0.260141	0.0179626	0.827487	0.14175	0.0229238	0.930568	0.114921	0.0267386	-0.103081	0.849677	-0.00381486	-0.319946	0.68606	-0.00877608	0.281735	0.691888
chr1	Lmbrd1_1978	chr1:024378544-25066299	Lmbrd1	687755	chr1_24760484	24760484	-	CG	CGA	0.403502	0.273736	0.0192543	0.614506	0.108424	0.0260741	0.206742	0.582879	0.00665691	0.407765	0.25301	0.0194172	0.196761	0.707627	0.0125974	0.403015	0.770542
chr1	Lmbrd1_1978	chr1:024378544-25066299	Lmbrd1	687755	chr1_24761380	24761380	+	CG	CGT	1.01072	0.600967	0.0104304	0.925092	0.64505	0.00957921	0.433989	0.843135	0.00349208	0.491102	0.812774	0.00608713	0.57673	0.843296	0.00693829	0.951956	0.98649
chr1	Lmbrd1_1978	chr1:024378544-25066299	Lmbrd1	687755	chr1_24761381	24761381	-	CG	CGC	0.780227	0.68005	0.00194721	-1.58245	0.402751	-0.00868608	-1.16817	0.543908	-0.00713421	-0.414278	0.820634	-0.00155186	1.9484	0.471045	0.00908142	0.670593	0.893293
chr1	Lmbrd1_1978	chr1:024378544-25066299	Lmbrd1	687755	chr1_24761419	24761419	+	CG	CGA	-1.31075	0.494744	-0.0183761	-1.28493	0.521484	-0.0179209	-0.262745	0.904298	-0.00509264	-1.02218	0.6208	-0.0128283	-1.048	0.718138	-0.0132835	0.893632	0.969318
chr1	Lmbrd1_1978	chr1:024378544-25066299	Lmbrd1	687755	chr1_24761420	24761420	-	CG	CGG	-1.37653	0.0136095	-0.0768038	-1.0838	0.0476693	-0.0553473	-1.34616	0.0155418	-0.0643184	0.262359	0.617379	0.00897103	-0.0303698	0.967894	-0.0124854	0.00838302	0.184439
chr1	Lmbrd1_1978	chr1:024378544-25066299	Lmbrd1	687755	chr1_24761426	24761426	+	CG	CGA	0.546886	0.820286	0.00560963	-0.167953	0.946724	-0.00219535	0.294309	0.914748	0.00439261	-0.462262	0.858791	-0.00658797	0.252577	0.944815	0.00121702	0.982385	0.995094
chr1	Lmbrd1_1978	chr1:024378544-25066299	Lmbrd1	687755	chr1_24761427	24761427	-	CG	CGC	0.0915903	0.869071	0.0041195	0.230504	0.673922	0.0100758	0.305693	0.584357	0.0136362	-0.0751897	0.887446	-0.00356044	-0.214103	0.785719	-0.00951673	0.952795	0.986838
chr1	Lmbrd1_1978	chr1:024378544-25066299	Lmbrd1	687755	chr1_24761846	24761846	+	CG	CGT	-0.925897	0.0197669	-0.0546909	-0.510941	0.2125	-0.02663	-0.0971039	0.812402	-0.00570101	-0.413837	0.297315	-0.0209289	-0.828793	0.144232	-0.0489899	0.132528	0.544866
chr1	Lmbrd1_1978	chr1:024378544-25066299	Lmbrd1	687755	chr1_24761878	24761878	+	CG	CGT	-0.459745	0.157399	-0.0347428	-0.433039	0.196041	-0.032592	-0.537279	0.115429	-0.039437	0.10424	0.743722	0.00684502	0.0775341	0.867292	0.00469417	0.208931	0.630491
chr1	Lmbrd1_1978	chr1:024378544-25066299	Lmbrd1	687755	chr1_24761935	24761935	+	CG	CGT	-0.593745	0.143632	-0.0211069	-0.547767	0.186506	-0.0191657	-0.271129	0.493987	-0.0102731	-0.276639	0.492317	-0.00889255	-0.322616	0.566356	-0.0108337	0.419295	0.779733
chr1	Lmbrd1_1978	chr1:024378544-25066299	Lmbrd1	687755	chr1_24762102	24762102	-	CG	CGC	-3.49116	0.00460194	-0.0449383	-0.181239	0.88172	-0.000705864	2.48654	0.0535967	0.0233186	-2.66777	0.0286082	-0.0240244	-5.9777	0.00117826	-0.0682568	0.00985374	0.198041
chr1	Lmbrd1_1978	chr1:024378544-25066299	Lmbrd1	687755	chr1_24762114	24762114	-	CG	CGA	-0.518483	0.774711	-0.00219994	-3.61424	0.0587966	-0.0508906	-1.97586	0.302962	-0.0403941	-1.63839	0.36815	-0.0104965	1.45737	0.579686	0.0381941	0.243956	0.662298
chr1	Lmbrd1_1978	chr1:024378544-25066299	Lmbrd1	687755	chr1_24762210	24762210	-	CG	CGG	0.396368	0.211577	0.0348931	0.138032	0.667716	0.0129111	0.197358	0.558489	0.0187405	-0.0593256	0.853575	-0.00582944	0.19901	0.665555	0.0161526	0.49797	0.820272
chr1	Lmbrd1_1978	chr1:024378544-25066299	Lmbrd1	687755	chr1_24762634	24762634	+	CG	CGG	0.0109403	0.966747	0.00113336	-0.0426839	0.873963	-0.00482277	-0.0800243	0.771061	-0.00868114	0.0373404	0.886652	0.00385838	0.0909646	0.810774	0.0098145	0.993053	0.998116
chr1	Lmbrd1_1978	chr1:024378544-25066299	Lmbrd1	687755	chr1_24762696	24762696	+	CG	CGG	0.415781	0.112903	0.0188405	-0.031719	0.904926	-0.00169983	-0.0729635	0.783444	-0.00377446	0.0412444	0.871976	0.00207463	0.488745	0.191317	0.0226149	0.299925	0.70511
chr1	Lmbrd1_1978	chr1:024378544-25066299	Lmbrd1	687755	chr1_24762717	24762717	+	CG	CGT	-0.96745	0.00165861	-0.0362914	-0.755047	0.0148408	-0.026413	-0.618213	0.0471508	-0.022518	-0.136835	0.644172	-0.00389499	-0.349237	0.404323	-0.0137733	0.00404582	0.132305
chr1	Lmbrd1_1978	chr1:024378544-25066299	Lmbrd1	687755	chr1_24762732	24762732	+	CG	CGT	0.00673815	0.983194	0.000168689	0.202637	0.538695	0.00443255	0.282575	0.392288	0.0064852	-0.0799382	0.802066	-0.00205265	-0.275837	0.548186	-0.00631651	0.852391	0.956194
chr1	Lmbrd1_1978	chr1:024378544-25066299	Lmbrd1	687755	chr1_24762738	24762738	+	CG	CGG	-0.208608	0.689788	-0.00633565	0.0463227	0.931918	0.00130063	0.0014805	0.997869	4.41025e-05	0.0448422	0.932051	0.00125653	-0.210088	0.782572	-0.00637975	0.957704	0.988218
chr1	Lmbrd1_1978	chr1:024378544-25066299	Lmbrd1	687755	chr1_24763425	24763425	+	CG	CGT	0.543192	0.252345	0.033038	0.555331	0.24847	0.0338357	-0.0944252	0.845298	-0.00486667	0.649757	0.164785	0.0387024	0.637617	0.347359	0.0379047	0.483531	0.813497
chr1	Lmbrd1_1978	chr1:024378544-25066299	Lmbrd1	687755	chr1_24763437	24763437	+	CG	CGT	0.44271	0.290172	0.0133569	-0.299155	0.489237	-0.0112943	0.0768557	0.861828	0.00336413	-0.376011	0.393185	-0.0146584	0.365854	0.54612	0.00999275	0.238335	0.657506
chr1	Lmbrd1_1978	chr1:024378544-25066299	Lmbrd1	687755	chr1_24763530	24763530	+	CG	CGT	-0.313814	0.546954	-0.0149549	-0.128586	0.809968	-0.00578919	-0.180515	0.734941	-0.00803331	0.0519291	0.920404	0.00224412	-0.133299	0.857749	-0.00692162	0.899574	0.971325
chr1	Lmbrd1_1978	chr1:024378544-25066299	Lmbrd1	687755	chr1_24763561	24763561	+	CG	CGC	-0.201105	0.736868	-0.0062991	-0.0153328	0.980851	-0.000439855	0.682781	0.291673	0.0252539	-0.698114	0.250788	-0.0256937	-0.883886	0.317064	-0.031553	0.643795	0.882541
chr1	Lmbrd1_1978	chr1:024378544-25066299	Lmbrd1	687755	chr1_24763784	24763784	+	CG	CGG	-0.36953	0.357121	-0.0142424	1.10754	0.0127975	0.0287539	0.815108	0.07109	0.0196251	0.29243	0.476023	0.00912878	-1.18464	0.0522903	-0.0338675	0.011159	0.209714
chr1	Lmbrd1_1978	chr1:024378544-25066299	Lmbrd1	687755	chr1_24763785	24763785	-	CG	CGG	0.00803804	0.988074	0.00022259	-0.235884	0.675343	-0.00656217	-0.209429	0.71448	-0.00580591	-0.026455	0.960505	-0.000756258	0.217467	0.781796	0.0060285	0.96961	0.991442
chr1	Lmbrd1_1978	chr1:024378544-25066299	Lmbrd1	687755	chr1_24763792	24763792	+	CG	CGA	0.213662	0.725574	0.00445712	-0.807137	0.191396	-0.0222934	-0.761596	0.216425	-0.0212584	-0.0455412	0.94006	-0.00103497	0.975258	0.260984	0.0257156	0.393587	0.765114
chr1	Lmbrd1_1978	chr1:024378544-25066299	Lmbrd1	687755	chr1_24763793	24763793	-	CG	CGG	-0.38449	0.347979	-0.0108969	-0.227835	0.586465	-0.00608423	0.341814	0.414089	0.0111141	-0.569649	0.164798	-0.0171984	-0.726304	0.216906	-0.022011	0.542182	0.840024
chr1	Lmbrd1_1978	chr1:024378544-25066299	Lmbrd1	687755	chr1_24763815	24763815	+	CG	CGT	0.71791	0.0774477	0.0483194	0.391213	0.344486	0.0286653	-0.34993	0.406662	-0.0209188	0.741143	0.0728875	0.0495841	1.06784	0.0707549	0.0692382	0.21978	0.640426
chr1	Lmbrd1_1978	chr1:024378544-25066299	Lmbrd1	687755	chr1_24763816	24763816	-	CG	CGT	0.0995923	0.733057	0.00677509	-0.15716	0.604847	-0.0113777	-0.498867	0.113668	-0.0331514	0.341707	0.244787	0.0217737	0.598459	0.165132	0.0399265	0.427691	0.784357
chr1	Lmbrd1_1978	chr1:024378544-25066299	Lmbrd1	687755	chr1_24763859	24763859	+	CG	CGA	-0.149711	0.721706	-0.00875439	-0.191744	0.655737	-0.0114056	0.0394214	0.926997	0.0024722	-0.231166	0.584164	-0.0138778	-0.189132	0.752969	-0.0112266	0.948623	0.98551
chr1	Lmbrd1_1978	chr1:024378544-25066299	Lmbrd1	687755	chr1_24763860	24763860	-	CG	CGG	0.431833	0.0812845	0.0264939	-0.159817	0.520513	-0.0127262	-0.210712	0.401133	-0.0161646	0.0508951	0.834055	0.00343839	0.642545	0.0708833	0.0426585	0.12625	0.536535
chr1	Lmbrd1_1978	chr1:024378544-25066299	Lmbrd1	687755	chr1_24763890	24763890	+	CG	CGT	-0.418339	0.281656	-0.0225622	-0.881931	0.0305856	-0.0561824	-1.02907	0.0141792	-0.0630017	0.147142	0.705406	0.00681927	0.610734	0.276552	0.0404395	0.0605951	0.414343
chr1	Lmbrd1_1978	chr1:024378544-25066299	Lmbrd1	687755	chr1_24764664	24764664	-	CG	CGA	-0.94732	0.066656	-0.0198955	-0.812357	0.115338	-0.016208	-0.847617	0.100901	-0.0166729	0.0352608	0.944407	0.000464945	-0.0997025	0.889044	-0.00322258	0.111251	0.513262
chr1	Lmbrd1_1978	chr1:024378544-25066299	Lmbrd1	687755	chr1_24764701	24764701	-	CG	CGG	0.77049	0.218801	0.019095	0.999924	0.126721	0.02359	0.863715	0.194533	0.0197077	0.136209	0.819797	0.00388232	-0.0932247	0.91789	-0.000612707	0.341557	0.733208
chr1	Lmbrd1_1978	chr1:024378544-25066299	Lmbrd1	687755	chr1_24764728	24764728	-	CG	CGG	-0.764964	0.122778	-0.0218551	-0.445972	0.38332	-0.0115102	0.0811314	0.872803	0.00243859	-0.527103	0.281496	-0.0139487	-0.846096	0.233144	-0.0242937	0.459209	0.801543
chr1	Lmbrd1_1978	chr1:024378544-25066299	Lmbrd1	687755	chr1_24774670	24774670	+	CG	CGT	0.0536821	0.777725	0.00888682	-0.240192	0.224874	-0.0406202	-0.442524	0.0333704	-0.0737278	0.202332	0.291019	0.0331076	0.496206	0.0793768	0.0826146	0.187213	0.608871
chr1	Lmbrd1_1978	chr1:024378544-25066299	Lmbrd1	687755	chr1_24774731	24774731	+	CG	CGG	0.15483	0.74441	0.00673107	0.369571	0.44991	0.0154765	-0.756454	0.132144	-0.0229894	1.12603	0.0211387	0.0384659	0.911284	0.188682	0.0297205	0.101383	0.497273
chr1	Lmbrd1_1978	chr1:024378544-25066299	Lmbrd1	687755	chr1_24774794	24774794	+	CG	CGT	-0.0633896	0.824047	-0.00501835	0.00290451	0.992086	0.00021525	0.138602	0.642884	0.011153	-0.135698	0.629582	-0.0109378	-0.201992	0.624969	-0.0161714	0.957625	0.98818
chr1	Lmbrd1_1978	chr1:024378544-25066299	Lmbrd1	687755	chr1_24794608	24794608	-	CG	CGA	-0.102374	0.357848	-0.00915943	-0.249132	0.0393743	-0.023088	-0.24654	0.0501824	-0.0228616	-0.00259179	0.981848	-0.000226407	0.144166	0.384936	0.0137022	0.143148	0.558362
chr1	Lmbrd1_1978	chr1:024378544-25066299	Lmbrd1	687755	chr1_24794734	24794734	-	CG	CGA	-0.0231331	0.835876	-0.0013069	-0.169323	0.142254	-0.0100525	-0.373362	0.00273044	-0.0208615	0.20404	0.0719675	0.010809	0.350229	0.0356077	0.0195546	0.0238048	0.287439
chr1	Lmbrd1_1978	chr1:024378544-25066299	Lmbrd1	687755	chr1_24794744	24794744	-	CG	CGA	0.0938844	0.565787	0.0035909	-0.341822	0.0484714	-0.0157188	-0.34171	0.0529359	-0.0157144	-0.000112207	0.99945	-4.40848e-06	0.435594	0.0721994	0.0193053	0.0770972	0.45199
chr1	Lmbrd1_1978	chr1:024378544-25066299	Lmbrd1	687755	chr1_24797510	24797510	+	CG	CGC	-0.346404	0.143965	-0.0164354	-0.444313	0.0696405	-0.0217498	-0.208952	0.398063	-0.0109609	-0.23536	0.32057	-0.0107889	-0.137452	0.6855	-0.00547446	0.280682	0.691034
chr1	Lmbrd1_1978	chr1:024378544-25066299	Lmbrd1	687755	chr1_24797537	24797537	+	CG	CGG	-0.326115	0.050483	-0.0227514	-0.357652	0.0394793	-0.0252558	-0.0171608	0.920807	-0.00137225	-0.340491	0.0388893	-0.0238835	-0.308954	0.197331	-0.0213792	0.0955336	0.487571
chr1	Lmbrd1_1978	chr1:024378544-25066299	Lmbrd1	687755	chr1_24797587	24797587	+	CG	CGA	-0.249054	0.255925	-0.0200763	-0.262988	0.244907	-0.0211344	-0.665038	0.00636294	-0.0484586	0.402049	0.0794417	0.0273241	0.415984	0.194593	0.0283822	0.0187412	0.260888
chr1	Lmbrd1_1978	chr1:024378544-25066299	Lmbrd1	687755	chr1_24797612	24797612	+	CG	CGC	-0.106519	0.619067	-0.00577726	-0.455233	0.036699	-0.0271871	-0.134621	0.539646	-0.00873854	-0.320612	0.13317	-0.0184485	0.0281019	0.926827	0.00296129	0.14868	0.565718
chr1	Lmbrd1_1978	chr1:024378544-25066299	Lmbrd1	687755	chr1_24801535	24801535	-	CG	CGT	-0.598222	0.2963	-0.0262623	0.226488	0.704321	0.00761548	-0.538659	0.372197	-0.0145848	0.765146	0.19665	0.0222003	-0.0595629	0.942484	-0.0116775	0.154578	0.572916
chr1	Lmbrd1_1978	chr1:024378544-25066299	Lmbrd1	687755	chr1_24801545	24801545	-	CG	CGT	0.513476	0.299026	0.0390582	0.375019	0.455981	0.0294534	-0.389257	0.445083	-0.025241	0.764275	0.1223	0.0546944	0.902733	0.205791	0.0642992	0.461318	0.802529
chr1	Lmbrd1_1978	chr1:024378544-25066299	Lmbrd1	687755	chr1_24801609	24801609	-	CG	CGG	0.817773	0.221259	0.0179781	-0.627961	0.368377	-0.0217445	0.08946	0.9013	0.00380492	-0.717421	0.293798	-0.0255494	0.728313	0.458183	0.0141732	0.112979	0.516196
chr1	Ccdc115_1880	chr1:034136671-34739672	Ccdc115	603001	chr1_34387135	34387135	-	CG	CGC	0.139869	0.489906	0.00304509	-0.111569	0.596237	-0.00257635	-0.0906559	0.663023	-0.00209637	-0.020913	0.917029	-0.000479987	0.230525	0.427879	0.00514146	0.688619	0.899891
chr1	Ccdc115_1880	chr1:034136671-34739672	Ccdc115	603001	chr1_34387148	34387148	-	CG	CGT	0.0989755	0.672685	0.00240442	0.308594	0.201134	0.00691733	0.0488409	0.840286	0.000969004	0.259753	0.267836	0.00594833	0.0501346	0.88162	0.00143542	0.535992	0.837285
chr1	Ccdc115_1880	chr1:034136671-34739672	Ccdc115	603001	chr1_34387150	34387150	-	CG	CGC	-0.272231	0.260214	-0.00475368	-0.275514	0.256354	-0.00482381	0.0513059	0.835985	0.000994008	-0.32682	0.176438	-0.00581782	-0.323537	0.350543	-0.00574769	0.501286	0.821899
chr1	Ccdc115_1880	chr1:034136671-34739672	Ccdc115	603001	chr1_34387156	34387156	-	CG	CGT	0.0523108	0.841013	0.000526287	-0.202458	0.451571	-0.00198796	-0.594035	0.0338447	-0.00549386	0.391577	0.137677	0.0035059	0.646346	0.0918971	0.00602015	0.184986	0.606914
chr1	Ccdc115_1880	chr1:034136671-34739672	Ccdc115	603001	chr1_34387164	34387164	-	CG	CGT	-0.0219491	0.87535	-0.000753157	-0.297116	0.041014	-0.0114043	-0.345836	0.0208862	-0.013042	0.0487198	0.723614	0.00163769	0.323887	0.113037	0.0122889	0.0919301	0.481162
chr1	Ccdc115_1880	chr1:034136671-34739672	Ccdc115	603001	chr1_34387228	34387228	-	CG	CGT	0.0542355	0.64936	0.00925647	-0.120132	0.323288	-0.0206984	-0.172736	0.160878	-0.0296768	0.0526034	0.654521	0.00897846	0.226971	0.187268	0.0389333	0.458975	0.801427
chr1	Ccdc115_1880	chr1:034136671-34739672	Ccdc115	603001	chr1_34387327	34387327	+	CG	CGC	-0.840818	0.0508769	-0.0271546	0.235972	0.554411	0.00520188	0.916677	0.023762	0.0260501	-0.680705	0.0886508	-0.0208482	-1.75749	0.00383969	-0.0532047	0.0330701	0.328062
chr1	Ccdc115_1880	chr1:034136671-34739672	Ccdc115	603001	chr1_34387355	34387355	+	CG	CGG	0.489298	0.443368	0.00956001	0.328685	0.602986	0.00676454	-0.183236	0.77932	-0.00316558	0.511921	0.40851	0.00993012	0.672534	0.462425	0.0127256	0.82868	0.948606
chr1	Ccdc115_1880	chr1:034136671-34739672	Ccdc115	603001	chr1_34387378	34387378	+	CG	CGG	0.0623961	0.887441	0.00254244	1.4414	0.00969278	0.0335925	0.754235	0.161788	0.0130891	0.687166	0.12243	0.0205034	-0.691838	0.320444	-0.0105467	0.0256644	0.296836
chr1	Ccdc115_1880	chr1:034136671-34739672	Ccdc115	603001	chr1_34388242	34388242	-	CG	CGT	-0.278686	0.277749	-0.0404848	0.0842405	0.747792	0.0116125	-0.158047	0.556312	-0.0209086	0.242287	0.343068	0.0325212	-0.120639	0.744247	-0.0195762	0.252378	0.668936
chr1	Ccdc115_1880	chr1:034136671-34739672	Ccdc115	603001	chr1_34388266	34388266	-	CG	CGT	-0.268305	0.227326	-0.0354314	-0.237156	0.304047	-0.0311924	-0.0365158	0.875969	-0.00502055	-0.20064	0.365719	-0.0261718	-0.231789	0.471751	-0.0304109	0.611132	0.869283
chr1	Ccdc115_1880	chr1:034136671-34739672	Ccdc115	603001	chr1_34388315	34388315	-	CG	CGG	-0.318799	0.192742	-0.0293149	-0.193963	0.448523	-0.0174348	-0.640033	0.0188107	-0.0514285	0.44607	0.0745183	0.0339936	0.321234	0.370297	0.0221135	0.0230298	0.283846
chr1	Ccdc115_1880	chr1:034136671-34739672	Ccdc115	603001	chr1_34388706	34388706	-	CG	CGT	-0.267097	0.323121	-0.0358044	-0.550361	0.0473657	-0.0787042	-1.00021	0.000714869	-0.132055	0.449846	0.0948571	0.0533507	0.733109	0.0613738	0.0962504	0.00568944	0.154381
chr1	Ccdc115_1880	chr1:034136671-34739672	Ccdc115	603001	chr1_34388736	34388736	-	CG	CGG	-0.676628	0.117574	-0.0313482	-0.413354	0.34038	-0.0176373	-0.120567	0.783445	-0.00561651	-0.292787	0.488154	-0.0120208	-0.556061	0.364971	-0.0257317	0.455488	0.79945
chr1	Ccdc115_1880	chr1:034136671-34739672	Ccdc115	603001	chr1_34388764	34388764	-	CG	CGG	0.124854	0.721849	0.00716103	0.423252	0.240371	0.0226594	-0.0440056	0.901535	-0.00195712	0.467258	0.184081	0.0246165	0.16886	0.735175	0.00911815	0.476549	0.809949
chr1	Ccdc115_1880	chr1:034136671-34739672	Ccdc115	603001	chr1_34389128	34389128	+	CG	CGC	-0.194364	0.194088	-0.0223647	-0.00686752	0.964929	-0.000753966	-0.00365833	0.981444	-0.000404585	-0.0032092	0.982741	-0.000349381	-0.190706	0.379405	-0.0219601	0.497729	0.820193
chr1	Ccdc115_1880	chr1:034136671-34739672	Ccdc115	603001	chr1_34389137	34389137	+	CG	CGC	-0.0357428	0.844501	-0.00351832	0.146548	0.442091	0.015353	0.132071	0.493844	0.0139522	0.014477	0.936642	0.00140087	-0.167813	0.527413	-0.0174705	0.796529	0.938074
chr1	Ccdc115_1880	chr1:034136671-34739672	Ccdc115	603001	chr1_34389154	34389154	+	CG	CGG	-0.306122	0.0362762	-0.0529933	-0.125903	0.389085	-0.0217881	-0.0512424	0.728643	-0.00887432	-0.0746608	0.595065	-0.0129137	-0.254879	0.217629	-0.044119	0.186537	0.608308
chr1	Ccdc115_1880	chr1:034136671-34739672	Ccdc115	603001	chr1_34389200	34389200	+	CG	CGG	-0.188223	0.163779	-0.0289344	-0.0443017	0.753022	-0.00668641	-0.0974745	0.494639	-0.0146431	0.0531728	0.689713	0.00795673	-0.090749	0.642045	-0.0142913	0.334004	0.728391
chr1	Ccdc115_1880	chr1:034136671-34739672	Ccdc115	603001	chr1_34389256	34389256	+	CG	CGT	-0.550811	0.0137019	-0.0848415	-0.267032	0.226637	-0.0424109	-0.161063	0.471975	-0.0253758	-0.105969	0.61912	-0.0170351	-0.389748	0.212297	-0.0594657	0.0742554	0.4459
chr1	Ccdc115_1880	chr1:034136671-34739672	Ccdc115	603001	chr1_34389822	34389822	-	CG	CGG	-0.78384	0.00252865	-0.13103	-0.539192	0.0365402	-0.0889295	0.0606025	0.813522	0.0103689	-0.599794	0.0178092	-0.0992984	-0.844443	0.0213752	-0.141399	0.0154895	0.240701
chr1	Ccdc115_1880	chr1:034136671-34739672	Ccdc115	603001	chr1_34389861	34389861	-	CG	CGG	-0.391666	0.120076	-0.0495969	-0.238859	0.350038	-0.0294305	-0.125204	0.632033	-0.0158493	-0.113655	0.648793	-0.0135813	-0.266462	0.460475	-0.0337476	0.438634	0.790853
chr1	Ccdc115_1880	chr1:034136671-34739672	Ccdc115	603001	chr1_34389871	34389871	-	CG	CGG	-0.372891	0.194245	-0.0561963	-0.2947	0.315431	-0.0440109	-0.078304	0.792482	-0.0120549	-0.216396	0.44935	-0.031956	-0.294587	0.475004	-0.0441414	0.586512	0.859021
chr1	Ccdc115_1880	chr1:034136671-34739672	Ccdc115	603001	chr1_34389901	34389901	-	CG	CGC	-0.245925	0.422666	-0.0225136	-0.278932	0.375277	-0.0258144	0.0805742	0.800672	0.00806859	-0.359506	0.24155	-0.033883	-0.326499	0.461085	-0.0305822	0.663031	0.890579
chr1	Ccdc115_1880	chr1:034136671-34739672	Ccdc115	603001	chr1_34391113	34391113	+	CG	CGG	0.0135495	0.924796	0.00178998	0.00915253	0.95108	0.00120008	-0.112637	0.45571	-0.0146795	0.121789	0.403188	0.0158796	0.126186	0.54453	0.0164695	0.819046	0.945571
chr1	Ccdc115_1880	chr1:034136671-34739672	Ccdc115	603001	chr1_34391121	34391121	+	CG	CGC	-0.0120282	0.95016	-0.000753292	-0.109324	0.581587	-0.00759229	-0.228478	0.262671	-0.0148123	0.119154	0.537612	0.00721998	0.21645	0.439673	0.014059	0.727757	0.914201
chr1	Ccdc115_1880	chr1:034136671-34739672	Ccdc115	603001	chr1_34391157	34391157	+	CG	CGA	0.0706397	0.561005	0.00771564	-0.0790402	0.526534	-0.00906325	-0.31603	0.0113962	-0.0340723	0.236989	0.060332	0.0250091	0.386669	0.027664	0.041788	0.0759786	0.449462
chr1	Ccdc115_1880	chr1:034136671-34739672	Ccdc115	603001	chr1_34393937	34393937	+	CG	CGT	-0.350798	0.0678669	-0.0110271	-0.253779	0.19911	-0.00773394	-0.0819557	0.688015	-0.00264648	-0.171824	0.376017	-0.00508746	-0.268842	0.334711	-0.00838066	0.303226	0.707507
chr1	Ccdc115_1880	chr1:034136671-34739672	Ccdc115	603001	chr1_34393947	34393947	+	CG	CGA	0.0694801	0.733334	0.0021584	-0.139104	0.516723	-0.00463109	-0.0481183	0.825134	-0.00167837	-0.090986	0.655625	-0.00295272	0.117598	0.693486	0.00383677	0.764997	0.927395
chr1	Ccdc115_1880	chr1:034136671-34739672	Ccdc115	603001	chr1_34393996	34393996	+	CG	CGG	-0.0272394	0.889418	-0.00186918	-0.136867	0.497307	-0.00995625	-0.320838	0.123585	-0.0218976	0.183971	0.356344	0.0119413	0.293599	0.303428	0.0200284	0.469957	0.806254
chr1	Ccdc115_1880	chr1:034136671-34739672	Ccdc115	603001	chr1_34394115	34394115	+	CG	CGA	-0.280547	0.387533	-0.0227108	0.0496996	0.88277	0.00367598	-0.707873	0.0485801	-0.0430236	0.757572	0.0266094	0.0466996	0.427325	0.371399	0.0203128	0.025146	0.294181
chr1	Ccdc115_1880	chr1:034136671-34739672	Ccdc115	603001	chr1_34394121	34394121	+	CG	CGC	-2.15397	1.99827e-06	-0.0475543	-1.96747	1.29388e-05	-0.0402175	-0.501412	0.195837	-0.01509	-1.46606	0.000562247	-0.0251276	-1.65256	0.00401404	-0.0324644	5.15849e-06	0.00228347
chr1	Ccdc115_1880	chr1:034136671-34739672	Ccdc115	603001	chr1_34394236	34394236	+	CG	CGT	-0.15686	0.385921	-0.0178039	-0.208339	0.268509	-0.0240595	-0.675708	0.00138172	-0.070587	0.467369	0.0166097	0.0465275	0.518847	0.0573704	0.0527831	0.00435433	0.136843
chr1	Ccdc115_1880	chr1:034136671-34739672	Ccdc115	603001	chr1_34394357	34394357	+	CG	CGT	3.71472	0.00798431	0.0666064	2.18081	0.12147	0.055602	0.296422	0.831905	0.00385199	1.88439	0.166039	0.0517501	3.4183	0.0825771	0.0627544	0.0623431	0.418708
chr1	Ccdc115_1880	chr1:034136671-34739672	Ccdc115	603001	chr1_34394428	34394428	+	CG	CGT	0.198658	0.65804	0.0174705	-0.673364	0.137951	-0.0725884	-0.279948	0.52927	-0.0330078	-0.393416	0.354164	-0.0395806	0.478607	0.449726	0.0504783	0.224582	0.645021
chr1	Ccdc115_1880	chr1:034136671-34739672	Ccdc115	603001	chr1_34394445	34394445	+	CG	CGA	-1.26454	0.366987	-0.0137448	-2.01382	0.168003	-0.0308975	1.19772	0.410873	0.0495651	-3.21154	0.024893	-0.0804626	-2.46225	0.225303	-0.0633098	0.145711	0.561869
chr1	Ccdc115_1880	chr1:034136671-34739672	Ccdc115	603001	chr1_34394460	34394460	+	CG	CGC	-2.85709	0.0776812	-0.0452532	0.877453	0.587434	0.00421779	1.71381	0.299217	0.0100638	-0.836356	0.595472	-0.00584597	-4.57089	0.0507706	-0.0553169	0.141581	0.556188
chr1	Ccdc115_1880	chr1:034136671-34739672	Ccdc115	603001	chr1_34394488	34394488	+	CG	CGA	-0.0557885	0.914318	-0.00609119	-0.463848	0.399395	-0.0515619	-0.550194	0.324622	-0.0606708	0.0863461	0.867914	0.00910887	0.494406	0.516024	0.0545796	0.764492	0.927265
chr1	Ccdc115_1880	chr1:034136671-34739672	Ccdc115	603001	chr1_34394494	34394494	+	CG	CGG	-1.00798	0.171028	-0.0840534	-0.633045	0.413946	-0.0481339	-1.50555	0.0610997	-0.0921727	0.872508	0.249184	0.0440388	0.497574	0.641746	0.00811928	0.086107	0.469892
chr1	Ccdc115_1880	chr1:034136671-34739672	Ccdc115	603001	chr1_34394601	34394601	-	CG	CGA	-0.662072	0.293561	-0.0365837	-0.423691	0.519878	-0.0218303	-0.106832	0.862321	-0.005925	-0.316858	0.611504	-0.0159053	-0.55524	0.527835	-0.0306587	0.756293	0.924414
chr1	Ccdc115_1880	chr1:034136671-34739672	Ccdc115	603001	chr1_34394633	34394633	-	CG	CGC	-1.45144	0.499267	-0.00776784	-1.43359	0.517243	-0.00760974	0.138213	0.951072	0.00117717	-1.57181	0.464607	-0.0087869	-1.58965	0.609433	-0.00894501	0.861347	0.959066
chr1	Ccdc115_1880	chr1:034136671-34739672	Ccdc115	603001	chr1_34394660	34394660	-	CG	CGA	-0.216868	0.614728	-0.0312839	0.492794	0.27065	0.0634659	0.0649528	0.886662	0.00810335	0.427841	0.324854	0.0553626	-0.28182	0.653127	-0.0393872	0.328557	0.724774
chr1	Ccdc115_1880	chr1:034136671-34739672	Ccdc115	603001	chr1_34394685	34394685	-	CG	CGG	-1.76042	0.276891	-0.0286219	-2.39104	0.151012	-0.0534402	-3.84798	0.0260958	-0.0622738	1.45695	0.363128	0.00883359	2.08757	0.370164	0.0336518	0.0989334	0.493311
chr1	Ccdc115_1880	chr1:034136671-34739672	Ccdc115	603001	chr1_34394703	34394703	-	CG	CGA	-0.415972	0.795229	-0.00213077	-4.21424	0.0143115	-0.142492	-1.60146	0.352395	-0.101706	-2.61279	0.11568	-0.0407855	1.18548	0.613437	0.0995753	0.0531457	0.393785
chr1	Ccdc115_1880	chr1:034136671-34739672	Ccdc115	603001	chr1_34394716	34394716	-	CG	CGA	-1.49293	0.459491	-0.00677659	-1.94155	0.351734	-0.0103799	0.131835	0.950297	0.00141591	-2.07339	0.30595	-0.0117958	-1.62476	0.578254	-0.0081925	0.715002	0.909424
chr1	Ccdc115_1880	chr1:034136671-34739672	Ccdc115	603001	chr1_34394727	34394727	-	CG	CGG	-0.454008	0.714486	-0.01717	-1.10423	0.397236	-0.0514484	-0.145412	0.911221	-0.00881855	-0.958818	0.439426	-0.0426298	-0.308597	0.863784	-0.00835148	0.810921	0.942994
chr1	Ccdc115_1880	chr1:034136671-34739672	Ccdc115	603001	chr1_34396291	34396291	+	CG	CGT	0.425671	0.271092	0.065018	0.00942312	0.980979	0.00107454	-0.559629	0.17517	-0.0843924	0.569052	0.154035	0.0854669	0.9853	0.0842101	0.14941	0.365789	0.748877
chr1	Ccdc115_1880	chr1:034136671-34739672	Ccdc115	603001	chr1_34396292	34396292	-	CG	CGC	0.173144	0.356689	0.0263907	-0.0423665	0.826542	-0.00675199	-0.290607	0.147043	-0.0442617	0.24824	0.18469	0.0375097	0.46375	0.09414	0.0706523	0.384576	0.759905
chr1	Ccdc115_1880	chr1:034136671-34739672	Ccdc115	603001	chr1_34396307	34396307	+	CG	CGT	0.382006	0.260637	0.0408868	-0.103452	0.76535	-0.0125817	-0.791915	0.0295903	-0.0816404	0.688464	0.0518504	0.0690587	1.17392	0.0201147	0.122527	0.103333	0.500005
chr1	Ccdc115_1880	chr1:034136671-34739672	Ccdc115	603001	chr1_34396308	34396308	-	CG	CGG	0.234836	0.368635	0.027536	-0.148885	0.579297	-0.0188761	-0.405477	0.143927	-0.0488363	0.256592	0.326455	0.0299602	0.640313	0.0955805	0.0763723	0.385601	0.760395
chr1	Ccdc115_1880	chr1:034136671-34739672	Ccdc115	603001	chr1_34396337	34396337	+	CG	CGT	0.589398	0.0643903	0.0597352	-0.237185	0.475439	-0.029528	-0.986677	0.00666235	-0.102952	0.749493	0.0223443	0.0734237	1.57608	0.00156883	0.162687	0.0141579	0.231949
chr1	Ccdc115_1880	chr1:034136671-34739672	Ccdc115	603001	chr1_34396338	34396338	-	CG	CGT	-0.0453636	0.83692	-0.00462194	-0.256774	0.264039	-0.0274683	-0.35194	0.132595	-0.0368644	0.0951663	0.66757	0.00939616	0.306577	0.338828	0.0322425	0.486311	0.814901
chr1	Ccdc115_1880	chr1:034136671-34739672	Ccdc115	603001	chr1_34399302	34399302	-	CG	CGG	0.0893153	0.673775	0.011298	-0.235205	0.277439	-0.0321472	-0.141371	0.524247	-0.0199398	-0.0938338	0.656166	-0.0122074	0.230686	0.453132	0.0312377	0.500627	0.821607
chr1	Ccdc115_1880	chr1:034136671-34739672	Ccdc115	603001	chr1_34399364	34399364	-	CG	CGT	0.0134006	0.942706	0.0022467	-0.107749	0.585416	-0.0176692	-0.121931	0.544132	-0.020047	0.0141824	0.939699	0.00237782	0.135332	0.621523	0.0222937	0.915291	0.975928
chr1	Ccdc115_1880	chr1:034136671-34739672	Ccdc115	603001	chr1_34399396	34399396	-	CG	CGA	-0.0956242	0.6301	-0.0158816	-0.610336	0.00690008	-0.0961122	-0.42868	0.0583421	-0.0661503	-0.181656	0.375681	-0.0299619	0.333055	0.26561	0.0502687	0.0395718	0.352918
chr1	Ccdc115_1880	chr1:034136671-34739672	Ccdc115	603001	chr1_34399570	34399570	-	CG	CGC	0.233658	0.141841	0.0346909	0.188334	0.240738	0.0280928	-0.169248	0.305682	-0.0241984	0.357582	0.0274184	0.0522911	0.402906	0.0818038	0.0588893	0.156496	0.575325
chr1	Ccdc115_1880	chr1:034136671-34739672	Ccdc115	603001	chr1_34399578	34399578	-	CG	CGC	0.421415	0.0311982	0.0684821	0.297632	0.123807	0.0488254	-0.098808	0.614991	-0.0157274	0.39644	0.0399106	0.0645528	0.520223	0.0623677	0.0842095	0.105429	0.503424
chr1	Ccdc115_1880	chr1:034136671-34739672	Ccdc115	603001	chr1_34399622	34399622	-	CG	CGT	0.498832	0.0171327	0.0804528	0.225475	0.28011	0.0370782	-0.223138	0.295219	-0.035594	0.448613	0.0297253	0.0726722	0.72197	0.0173618	0.116047	0.0639373	0.422253
chr1	Ccdc115_1880	chr1:034136671-34739672	Ccdc115	603001	chr1_34399739	34399739	-	CG	CGA	0.164749	0.415641	0.0259988	-0.0778163	0.705968	-0.0128296	-0.490318	0.0245372	-0.0763195	0.412502	0.0460228	0.0634899	0.655067	0.0294937	0.102318	0.102066	0.498201
chr1	Ccdc115_1880	chr1:034136671-34739672	Ccdc115	603001	chr1_34399830	34399830	-	CG	CGT	0.236147	0.484173	0.0381663	-0.205325	0.546925	-0.0301015	-0.543518	0.121358	-0.0851226	0.338193	0.312327	0.0550211	0.779665	0.111659	0.123289	0.402158	0.769915
chr1	Ccdc115_1880	chr1:034136671-34739672	Ccdc115	603001	chr1_34399870	34399870	-	CG	CGT	0.337029	0.3147	0.0573796	-0.0371696	0.912346	-0.00616525	-0.499036	0.14945	-0.0848812	0.461867	0.166008	0.078716	0.836065	0.0855348	0.142261	0.365242	0.748546
chr1	Ccdc115_1880	chr1:034136671-34739672	Ccdc115	603001	chr1_34399876	34399876	-	CG	CGC	0.314294	0.284993	0.0500421	0.0112405	0.969228	0.00198983	-0.298919	0.310767	-0.0473777	0.31016	0.278981	0.0493675	0.613213	0.14352	0.0974198	0.530864	0.834779
chr1	Ccdc115_1880	chr1:034136671-34739672	Ccdc115	603001	chr1_34402673	34402673	+	CG	CGT	-0.408739	0.0249677	-0.0454626	-0.192109	0.291812	-0.020435	0.0408386	0.827029	0.00454983	-0.232947	0.197303	-0.0249848	-0.449578	0.0859083	-0.0500124	0.156638	0.575387
chr1	Ccdc115_1880	chr1:034136671-34739672	Ccdc115	603001	chr1_34402679	34402679	+	CG	CGT	-0.27089	0.0795027	-0.0234148	-0.153409	0.323668	-0.0128781	0.0435998	0.783111	0.00384095	-0.197009	0.197943	-0.016719	-0.31449	0.156293	-0.0272558	0.332139	0.727135
chr1	Ccdc115_1880	chr1:034136671-34739672	Ccdc115	603001	chr1_34402685	34402685	+	CG	CGT	-0.388544	0.0175215	-0.0405934	-0.142887	0.374246	-0.0141061	0.0396524	0.808895	0.00409382	-0.182539	0.250802	-0.0181999	-0.428197	0.0653546	-0.0446872	0.116777	0.522613
chr1	Ccdc115_1880	chr1:034136671-34739672	Ccdc115	603001	chr1_34402691	34402691	+	CG	CGT	-0.265005	0.0419217	-0.0317852	-0.178956	0.171618	-0.0211083	0.000947922	0.994322	0.000112531	-0.179904	0.169113	-0.0212208	-0.265953	0.153089	-0.0318977	0.207481	0.62928
chr1	Ccdc115_1880	chr1:034136671-34739672	Ccdc115	603001	chr1_34403080	34403080	+	CG	CGT	-0.030749	0.941321	-0.00329518	-0.856945	0.0459207	-0.10938	-1.03946	0.0178896	-0.128064	0.182519	0.65036	0.0186842	1.00872	0.0956099	0.124769	0.0874921	0.472425
chr1	Ccdc115_1880	chr1:034136671-34739672	Ccdc115	603001	chr1_34403085	34403085	+	CG	CGT	0.0565788	0.900114	0.00881195	-0.489555	0.293713	-0.0818215	-0.72438	0.129148	-0.1177	0.234825	0.599391	0.0358786	0.780959	0.234652	0.126512	0.468974	0.805796
chr1	Ccdc115_1880	chr1:034136671-34739672	Ccdc115	603001	chr1_34403105	34403105	+	CG	CGA	0.70867	0.0576326	0.118079	0.108584	0.772006	0.0188533	-0.937853	0.0216643	-0.150429	1.04644	0.00759644	0.169282	1.64652	0.0037842	0.268508	0.0246108	0.291338
chr1	Ccdc115_1880	chr1:034136671-34739672	Ccdc115	603001	chr1_34403195	34403195	+	CG	CGG	0.56909	0.434629	0.0340136	0.856067	0.2594	0.0477032	0.506086	0.512349	0.0255896	0.349981	0.633812	0.0221136	0.0630042	0.952466	0.00842396	0.702204	0.905071
chr1	Ccdc115_1880	chr1:034136671-34739672	Ccdc115	603001	chr1_34403196	34403196	-	CG	CGA	-0.0648743	0.643087	-0.00546077	-0.160099	0.275759	-0.0140115	-0.136065	0.364055	-0.0120161	-0.0240345	0.863562	-0.00199533	0.0711903	0.727659	0.00655536	0.712002	0.908622
chr1	Ccdc115_1880	chr1:034136671-34739672	Ccdc115	603001	chr1_34403260	34403260	-	CG	CGG	-0.2848	0.122905	-0.0129445	-0.375446	0.0494683	-0.0175438	-0.40234	0.0398745	-0.0186567	0.0268941	0.881711	0.00111287	0.11754	0.655143	0.00571221	0.0874495	0.472346
chr1	Ccdc115_1880	chr1:034136671-34739672	Ccdc115	603001	chr1_34403293	34403293	-	CG	CGC	-0.0669395	0.727612	-0.00208558	0.0152449	0.937978	0.000461142	-0.272442	0.179467	-0.00755544	0.287687	0.139745	0.00801658	0.205503	0.460485	0.00546985	0.289531	0.697688
chr1	Ccdc115_1880	chr1:034136671-34739672	Ccdc115	603001	chr1_34426982	34426982	-	CG	CGA	0.190307	0.582306	0.00729142	0.360909	0.31513	0.0130996	0.0885194	0.808552	0.00292611	0.272389	0.433681	0.0101735	0.101788	0.839445	0.0043653	0.761486	0.926149
chr1	Ccdc115_1880	chr1:034136671-34739672	Ccdc115	603001	chr1_34426990	34426990	-	CG	CGA	0.11612	0.564572	0.00468936	-0.165422	0.434151	-0.00707082	-0.116141	0.588538	-0.00497425	-0.0492808	0.808352	-0.00209658	0.232262	0.430938	0.0096636	0.613423	0.870157
chr1	Ccdc115_1880	chr1:034136671-34739672	Ccdc115	603001	chr1_34427091	34427091	-	CG	CGG	0.188649	0.443032	0.00716066	0.161081	0.527763	0.00616416	0.00302226	0.990764	0.000115807	0.158059	0.520666	0.00604835	0.185627	0.604567	0.00704485	0.860565	0.958752
chr1	Ccdc115_1880	chr1:034136671-34739672	Ccdc115	603001	chr1_34427117	34427117	-	CG	CGT	-0.106977	0.57217	-0.00921021	-0.219952	0.262788	-0.0195335	0.0783815	0.697818	0.00745434	-0.298334	0.126507	-0.0269879	-0.185359	0.503375	-0.0166646	0.434112	0.788197
chr1	Ccdc115_1880	chr1:034136671-34739672	Ccdc115	603001	chr1_34427259	34427259	+	CG	CGC	-0.242386	0.438276	-0.00752371	0.673989	0.0558329	0.0152016	0.695655	0.0533877	0.0158294	-0.0216657	0.944785	-0.000627823	-0.938041	0.0514612	-0.0233531	0.0648092	0.424529
chr1	Ccdc115_1880	chr1:034136671-34739672	Ccdc115	603001	chr1_34427359	34427359	+	CG	CGA	-0.319657	0.34089	-0.0134732	0.260523	0.452901	0.00917683	0.503967	0.15842	0.0191991	-0.243444	0.466194	-0.0100223	-0.823624	0.0957071	-0.0326723	0.350769	0.739108
chr1	Ccdc115_1880	chr1:034136671-34739672	Ccdc115	603001	chr1_34427360	34427360	-	CG	CGA	0.00244172	0.998592	4.06762e-05	-1.99977	0.168126	-0.0117321	-2.88457	0.0559357	-0.0224809	0.884795	0.52912	0.0107488	2.88701	0.158238	0.0225216	0.263388	0.678233
chr1	Ccdc115_1880	chr1:034136671-34739672	Ccdc115	603001	chr1_34427371	34427371	+	CG	CGG	-0.0789234	0.839323	-0.00201509	-0.219413	0.583612	-0.0058414	0.00876032	0.982705	0.00025756	-0.228174	0.556633	-0.00609896	-0.0876837	0.875737	-0.00227265	0.9206	0.977624
chr1	Ccdc115_1880	chr1:034136671-34739672	Ccdc115	603001	chr1_34427372	34427372	-	CG	CGA	-0.94983	0.50759	-0.00777809	-3.01603	0.0448684	-0.05883	-0.598625	0.689362	-0.0224302	-2.41741	0.0941426	-0.0363998	-0.351205	0.865172	0.0146521	0.160217	0.57999
chr1	Ccdc115_1880	chr1:034136671-34739672	Ccdc115	603001	chr1_34427374	34427374	+	CG	CGA	0.643735	0.0820261	0.0119968	0.190128	0.608509	0.00409747	0.560406	0.145037	0.0136557	-0.370278	0.321157	-0.00955822	0.0833294	0.873606	-0.00165886	0.0661941	0.428378
chr1	Ccdc115_1880	chr1:034136671-34739672	Ccdc115	603001	chr1_34427375	34427375	-	CG	CGC	0.576005	0.777092	0.00407648	-1.21199	0.56398	-0.0104758	-2.10528	0.328218	-0.0161759	0.893299	0.66094	0.00570009	2.68129	0.366015	0.0202523	0.770377	0.929133
chr1	Ccdc115_1880	chr1:034136671-34739672	Ccdc115	603001	chr1_34427484	34427484	-	CG	CGG	-1.14613	0.575761	-0.0100452	-2.41158	0.257007	-0.0260989	-1.64191	0.447248	-0.0201143	-0.769665	0.70675	-0.00598462	0.495785	0.867268	0.0100691	0.715051	0.909424
chr1	Ccdc115_1880	chr1:034136671-34739672	Ccdc115	603001	chr1_34432355	34432355	+	CG	CGG	-0.504597	0.204134	-0.0149899	-0.0392375	0.922436	-0.000988848	0.22126	0.577671	0.00615072	-0.260498	0.505063	-0.00713957	-0.725858	0.198205	-0.0211406	0.559741	0.847916
chr1	Ccdc115_1880	chr1:034136671-34739672	Ccdc115	603001	chr1_34433201	34433201	+	CG	CGA	-0.502545	0.385907	-0.0185541	0.503463	0.395466	0.0218047	0.584669	0.34714	0.0252227	-0.0812059	0.890353	-0.00341802	-1.08721	0.203047	-0.0437768	0.434956	0.788647
chr1	Ccdc115_1880	chr1:034136671-34739672	Ccdc115	603001	chr1_34433207	34433207	+	CG	CGT	0.0303546	0.913837	0.00209792	0.44169	0.13349	0.0356599	-0.0356152	0.901213	-0.00310977	0.477306	0.0981124	0.0387697	0.0659698	0.869254	0.00520769	0.203343	0.624989
chr1	Ccdc115_1880	chr1:034136671-34739672	Ccdc115	603001	chr1_34433240	34433240	+	CG	CGA	-0.0725736	0.759061	-0.00501451	0.650151	0.0131093	0.0528711	0.546014	0.0475013	0.0453019	0.104137	0.68421	0.00756914	-0.618588	0.0892414	-0.0503165	0.034603	0.334088
chr1	Ccdc115_1880	chr1:034136671-34739672	Ccdc115	603001	chr1_34433264	34433264	+	CG	CGA	0.142211	0.610817	0.013872	0.540881	0.0664988	0.0578249	0.0234231	0.935293	0.00282542	0.517458	0.071786	0.0549995	0.118788	0.767107	0.0110466	0.160071	0.579811
chr1	Ccdc115_1880	chr1:034136671-34739672	Ccdc115	603001	chr1_34433267	34433267	+	CG	CGC	0.470551	0.173275	0.0395529	0.700554	0.0541161	0.0624174	0.00821578	0.981939	0.000883776	0.692339	0.0525858	0.0615336	0.462335	0.355615	0.0386691	0.160508	0.580313
chr1	Ccdc115_1880	chr1:034136671-34739672	Ccdc115	603001	chr1_34433272	34433272	+	CG	CGG	0.260892	0.469864	0.024477	0.749533	0.0510953	0.07834	0.18392	0.624891	0.0214985	0.565614	0.12879	0.0568415	0.0769726	0.882191	0.0029785	0.206843	0.628578
chr1	Ccdc115_1880	chr1:034136671-34739672	Ccdc115	603001	chr1_34433290	34433290	+	CG	CGG	0.0625485	0.88114	0.00496146	0.509545	0.246441	0.0443483	-0.087675	0.844778	-0.00887023	0.59722	0.165397	0.0532186	0.150224	0.80623	0.0138317	0.400333	0.769089
chr1	Ccdc115_1880	chr1:034136671-34739672	Ccdc115	603001	chr1_34433296	34433296	+	CG	CGC	0.282758	0.34265	0.0234545	0.679943	0.0323557	0.0622124	0.117956	0.708719	0.0122406	0.561987	0.0701712	0.0499718	0.164802	0.703233	0.0112138	0.131433	0.543572
chr1	Ccdc115_1880	chr1:034136671-34739672	Ccdc115	603001	chr1_34433460	34433460	-	CG	CGG	-0.135217	0.558088	-0.0130647	-0.0714875	0.759714	-0.0069479	-0.382515	0.118299	-0.0401644	0.311027	0.178561	0.0332165	0.247298	0.459524	0.0270997	0.248161	0.665835
chr1	Ccdc115_1880	chr1:034136671-34739672	Ccdc115	603001	chr1_34433544	34433544	-	CG	CGT	0.0134841	0.948874	0.00137888	0.0518382	0.810484	0.0053039	-0.24256	0.276669	-0.0263828	0.294398	0.167267	0.0316867	0.256044	0.403436	0.0277617	0.478508	0.810838
chr1	Ccdc115_1880	chr1:034136671-34739672	Ccdc115	603001	chr1_34434340	34434340	-	CG	CGC	-0.245082	0.632872	-0.0193743	-0.461661	0.387485	-0.0346311	0.569715	0.299104	0.0323517	-1.03138	0.0511822	-0.0669828	-0.814798	0.279363	-0.051726	0.242905	0.661638
chr1	Ccdc115_1880	chr1:034136671-34739672	Ccdc115	603001	chr1_34434352	34434352	-	CG	CGG	1.04661	0.340792	0.0380754	-1.21483	0.293583	-0.029151	-1.2444	0.290274	-0.0299104	0.0295647	0.978738	0.00075944	2.29101	0.157155	0.0679859	0.293618	0.700609
chr1	Ccdc115_1880	chr1:034136671-34739672	Ccdc115	603001	chr1_34434357	34434357	-	CG	CGC	0.0610309	0.913495	0.00259646	-0.214854	0.705003	-0.00837516	-0.0244205	0.965793	-0.00093074	-0.190433	0.729677	-0.00744442	0.0854515	0.914883	0.0035272	0.949302	0.985706
chr1	Ccdc115_1880	chr1:034136671-34739672	Ccdc115	603001	chr1_34434360	34434360	-	CG	CGC	0.316971	0.605546	0.0176711	-0.0526797	0.933782	-0.00265294	-0.016372	0.979826	-0.000831403	-0.0363077	0.95285	-0.00182154	0.333343	0.708515	0.0185025	0.925331	0.979184
chr1	Ccdc115_1880	chr1:034136671-34739672	Ccdc115	603001	chr1_34434377	34434377	-	CG	CGC	0.509036	0.544389	0.0143749	0.781544	0.365095	0.0245636	0.522337	0.559538	0.0178774	0.259208	0.757191	0.00668619	-0.013301	0.991329	-0.00350247	0.820569	0.946142
chr1	Ccdc115_1880	chr1:034136671-34739672	Ccdc115	603001	chr1_34434925	34434925	-	CG	CGT	0.638924	0.0965191	0.00221162	0.579389	0.132117	0.00196043	-0.33139	0.389201	-0.00154853	0.910779	0.0175669	0.00350896	0.970314	0.0771122	0.00376016	0.103095	0.4997
chr1	Ccdc115_1880	chr1:034136671-34739672	Ccdc115	603001	chr1_34434937	34434937	-	CG	CGG	0.30124	0.570506	0.00134359	0.397924	0.470714	0.00184127	0.210704	0.706523	0.00104023	0.18722	0.721398	0.000801046	0.0905364	0.906401	0.000303358	0.893682	0.969318
chr1	Ccdc115_1880	chr1:034136671-34739672	Ccdc115	603001	chr1_34434977	34434977	-	CG	CGA	-0.353455	0.52381	-0.00266574	-0.94896	0.0999654	-0.00597899	-0.191685	0.739743	-0.000938556	-0.757275	0.169159	-0.00504043	-0.16177	0.839513	-0.00172719	0.333855	0.728251
chr1	Ccdc115_1880	chr1:034136671-34739672	Ccdc115	603001	chr1_34434997	34434997	-	CG	CGT	-0.263451	0.651	-0.0013928	0.211318	0.721578	0.00132264	-0.0594723	0.921544	-0.000374573	0.270791	0.638229	0.00169721	-0.203978	0.807743	-0.00101823	0.800091	0.939253
chr1	Ccdc115_1880	chr1:034136671-34739672	Ccdc115	603001	chr1_34435005	34435005	-	CG	CGG	0.97363	0.0543976	0.00375864	0.867634	0.0907562	0.00321545	0.00224069	0.996465	1.63657e-05	0.865394	0.0847406	0.00319909	0.971389	0.174213	0.00374227	0.171463	0.592828
chr1	Ccdc115_1880	chr1:034136671-34739672	Ccdc115	603001	chr1_34435011	34435011	-	CG	CGG	0.323734	0.602531	0.00159427	0.170347	0.790177	0.000814141	0.621139	0.342631	0.00252922	-0.450792	0.469128	-0.00171507	-0.297405	0.740796	-0.000934941	0.643888	0.882578
chr1	Ccdc115_1880	chr1:034136671-34739672	Ccdc115	603001	chr1_34435015	34435015	-	CG	CGT	0.258044	0.580544	0.00128219	-0.0457148	0.921868	-0.000205649	0.222274	0.63719	0.000906805	-0.267988	0.553568	-0.00111245	0.0357707	0.956912	0.000375389	0.730977	0.915234
chr1	Ccdc115_1880	chr1:034136671-34739672	Ccdc115	603001	chr1_34435021	34435021	-	CG	CGG	0.785505	0.215285	0.00346276	0.317193	0.620085	0.00117849	0.746593	0.25967	0.00242559	-0.4294	0.49233	-0.00124711	0.0389122	0.965804	0.00103717	0.288704	0.697259
chr1	Ccdc115_1880	chr1:034136671-34739672	Ccdc115	603001	chr1_34435028	34435028	-	CG	CGG	0.382142	0.538478	0.00129541	0.0480928	0.940569	6.45705e-05	-0.741918	0.272676	-0.00310046	0.790011	0.222126	0.00316503	1.12406	0.222547	0.00439587	0.593143	0.862163
chr1	Ccdc115_1880	chr1:034136671-34739672	Ccdc115	603001	chr1_34435035	34435035	-	CG	CGG	0.174397	0.728381	0.000799544	-0.482933	0.365679	-0.00169639	1.13795	0.0429291	0.00234351	-1.62088	0.00291565	-0.0040399	-0.96355	0.198763	-0.00154397	0.00601201	0.158643
chr1	Ccdc115_1880	chr1:034136671-34739672	Ccdc115	603001	chr1_34435054	34435054	-	CG	CGG	0.293743	0.540226	0.000791863	0.0774247	0.875589	0.000185537	-0.0300499	0.95231	-8.15401e-05	0.107475	0.819493	0.000267077	0.323793	0.64108	0.000873403	0.938852	0.982864
chr1	Ccdc115_1880	chr1:034136671-34739672	Ccdc115	603001	chr1_34435058	34435058	-	CG	CGC	1.21489	0.0735937	0.00480867	0.451404	0.510737	0.00131492	0.0731711	0.915628	0.000240144	0.378232	0.569924	0.00107478	1.14172	0.237557	0.00456853	0.331075	0.726533
chr1	Ccdc115_1880	chr1:034136671-34739672	Ccdc115	603001	chr1_34435129	34435129	-	CG	CGC	0.0634636	0.933248	0.00045369	-0.323808	0.682699	-0.0027082	-1.42117	0.0885689	-0.0142661	1.09736	0.152579	0.0115579	1.48464	0.188112	0.0147198	0.316661	0.716618
chr1	Ccdc115_1880	chr1:034136671-34739672	Ccdc115	603001	chr1_34435132	34435132	-	CG	CGA	0.345157	0.482713	0.00387366	0.317051	0.549618	0.00354945	0.296595	0.584215	0.0033669	0.0204556	0.966688	0.000182544	0.0485618	0.946945	0.000506754	0.848549	0.955148
chr1	Ccdc115_1880	chr1:034136671-34739672	Ccdc115	603001	chr1_34435134	34435134	-	CG	CGC	-0.607674	0.405399	-0.00596556	-0.388794	0.60678	-0.00405171	-0.740232	0.331416	-0.00875723	0.351439	0.625838	0.00470552	0.132558	0.899464	0.00279167	0.580186	0.856539
chr1	Ccdc115_1880	chr1:034136671-34739672	Ccdc115	603001	chr1_34435157	34435157	-	CG	CGG	-0.440876	0.792206	-0.00144888	-0.674784	0.695817	-0.00205325	0.118396	0.946347	0.000273752	-0.79318	0.63588	-0.002327	-0.559273	0.817745	-0.00172264	0.965783	0.990639
chr1	Ccdc115_1880	chr1:034136671-34739672	Ccdc115	603001	chr1_34435170	34435170	-	CG	CGT	1.31351	0.228514	0.00613768	0.728438	0.511522	0.00276207	-0.675482	0.550234	-0.00403064	1.40392	0.194226	0.00679271	1.98899	0.207498	0.0101683	0.533465	0.836073
chr1	Ccdc115_1880	chr1:034136671-34739672	Ccdc115	603001	chr1_34435229	34435229	-	CG	CGC	-1.35583	0.306238	-0.00534358	-2.02998	0.140291	-0.00655563	-0.348038	0.801508	-0.00055003	-1.68194	0.206074	-0.0060056	-1.0078	0.598108	-0.00479355	0.443778	0.793453
chr1	Ccdc115_1880	chr1:034136671-34739672	Ccdc115	603001	chr1_34435568	34435568	-	CG	CGA	-0.0987055	0.734469	-0.016493	-0.365813	0.232243	-0.0598004	-0.433867	0.165882	-0.0712862	0.0680541	0.814763	0.0114858	0.335161	0.431334	0.0547933	0.521149	0.830898
chr1	Ccdc115_1880	chr1:034136671-34739672	Ccdc115	603001	chr1_34435601	34435601	-	CG	CGA	0.309791	0.223788	0.0490756	0.0275759	0.9155	0.00452764	-0.137536	0.605976	-0.0220214	0.165111	0.514693	0.0265491	0.447327	0.226712	0.071097	0.604117	0.866517
chr1	Ccdc115_1880	chr1:034136671-34739672	Ccdc115	603001	chr1_34435625	34435625	-	CG	CGT	0.0194583	0.941081	0.00331536	-0.130896	0.628902	-0.0224235	-0.0552363	0.840947	-0.00949491	-0.0756598	0.773809	-0.0129285	0.0746946	0.844431	0.0128103	0.941516	0.983409
chr1	Ccdc115_1880	chr1:034136671-34739672	Ccdc115	603001	chr1_34435647	34435647	-	CG	CGG	0.113073	0.674609	0.00882461	0.0975951	0.725561	0.00764142	-0.0742843	0.792219	-0.00561036	0.171879	0.522042	0.0132518	0.187357	0.630952	0.014435	0.932381	0.981162
chr1	Ccdc115_1880	chr1:034136671-34739672	Ccdc115	603001	chr1_34436590	34436590	-	CG	CGA	-0.0996142	0.715026	-0.0084879	-0.152952	0.582478	-0.01314	-0.33134	0.249286	-0.0272861	0.178388	0.513254	0.0141461	0.231725	0.557496	0.0187982	0.656354	0.887722
chr1	Ccdc115_1880	chr1:034136671-34739672	Ccdc115	603001	chr1_34436593	34436593	-	CG	CGG	0.0690151	0.804796	0.00439765	-0.129441	0.651846	-0.00873291	0.0182409	0.951048	0.00133601	-0.147682	0.602397	-0.0100689	0.0507742	0.900819	0.00306164	0.851615	0.955976
chr1	Ccdc115_1880	chr1:034136671-34739672	Ccdc115	603001	chr1_34436845	34436845	-	CG	CGT	-0.278903	0.287456	-0.0334552	-0.755238	0.00750817	-0.101661	-0.410793	0.139979	-0.0597587	-0.344445	0.200413	-0.0419026	0.13189	0.72703	0.0263035	0.0612982	0.415933
chr1	Ccdc115_1880	chr1:034136671-34739672	Ccdc115	603001	chr1_34436950	34436950	-	CG	CGG	2.13986	4.64062e-05	0.107077	0.102068	0.820188	0.00846091	-0.199586	0.665206	-0.0154004	0.301654	0.495247	0.0238613	2.33944	0.00095621	0.122477	0.00011125	0.0183659
chr1	Ccdc115_1880	chr1:034136671-34739672	Ccdc115	603001	chr1_34437460	34437460	+	CG	CGG	0.424328	0.137161	0.0167674	0.957354	0.00179875	0.032849	0.19891	0.498635	0.00551079	0.758444	0.00876234	0.0273382	0.225417	0.579545	0.0112566	0.00874107	0.188115
chr1	Ccdc115_1880	chr1:034136671-34739672	Ccdc115	603001	chr1_34437544	34437544	+	CG	CGA	-0.0832906	0.728463	-0.00504027	-0.208472	0.400903	-0.0134339	-0.207929	0.409707	-0.0134253	-0.000543508	0.998191	-8.66091e-06	0.124638	0.719594	0.00838498	0.817606	0.945221
chr1	Ccdc115_1880	chr1:034136671-34739672	Ccdc115	603001	chr1_34437545	34437545	-	CG	CGA	0.188044	0.676376	0.00865115	-0.567863	0.220179	-0.0326183	-0.293314	0.522935	-0.0181447	-0.274549	0.535251	-0.0144735	0.481358	0.454814	0.0267959	0.396039	0.766415
chr1	Ccdc115_1880	chr1:034136671-34739672	Ccdc115	603001	chr1_34437571	34437571	+	CG	CGA	-0.242581	0.176274	-0.016205	-0.264896	0.146483	-0.0177838	-0.322035	0.0796916	-0.0212838	0.0571395	0.742386	0.00349997	0.0794549	0.753022	0.00507879	0.181801	0.603847
chr1	Ccdc115_1880	chr1:034136671-34739672	Ccdc115	603001	chr1_34437572	34437572	-	CG	CGC	-0.466969	0.50426	-0.0160309	-0.297303	0.68744	-0.00951294	-1.41879	0.0795988	-0.0331579	1.12149	0.141981	0.023645	0.951824	0.368978	0.017127	0.169599	0.591067
chr1	Ccdc115_1880	chr1:034136671-34739672	Ccdc115	603001	chr1_34437657	34437657	+	CG	CGC	-0.412868	0.325029	-0.0131273	0.373815	0.385206	0.00989184	0.431511	0.321128	0.0115226	-0.0576966	0.889345	-0.00163072	-0.84438	0.164775	-0.0246499	0.359162	0.744596
chr1	Ccdc115_1880	chr1:034136671-34739672	Ccdc115	603001	chr1_34437658	34437658	-	CG	CGG	-1.22434	0.0163469	-0.0299741	-0.620052	0.23773	-0.0125684	0.36918	0.484484	0.00980095	-0.989232	0.052735	-0.0223694	-1.59352	0.0316971	-0.0397751	0.0842582	0.466246
chr1	Ccdc115_1880	chr1:034136671-34739672	Ccdc115	603001	chr1_34437732	34437732	+	CG	CGG	-0.479588	0.0629622	-0.0166991	-0.42486	0.105373	-0.014359	-0.497346	0.0643192	-0.0163148	0.0724855	0.776632	0.00195584	0.0177576	0.961029	-0.000384317	0.0766643	0.45099
chr1	Ccdc115_1880	chr1:034136671-34739672	Ccdc115	603001	chr1_34437753	34437753	+	CG	CGC	0.370865	0.191962	0.00951438	0.0673731	0.814331	0.0018974	-0.0523897	0.858669	-0.00142355	0.119763	0.66841	0.00332095	0.423255	0.301365	0.0109379	0.58531	0.858517
chr1	Ccdc115_1880	chr1:034136671-34739672	Ccdc115	603001	chr1_34437847	34437847	-	CG	CGC	-0.252332	0.858655	-0.00100371	-2.12466	0.154642	-0.019604	-0.820632	0.5877	-0.0114053	-1.30403	0.363695	-0.00819874	0.568299	0.783731	0.0104015	0.456087	0.799793
chr1	Ccdc115_1880	chr1:034136671-34739672	Ccdc115	603001	chr1_34437853	34437853	-	CG	CGC	1.42925	0.288032	0.0136685	3.0194	0.0333765	0.0186802	1.1233	0.423722	0.00291042	1.8961	0.161092	0.0157698	0.305951	0.874171	0.010758	0.183523	0.605526
chr1	Ccdc115_1880	chr1:034136671-34739672	Ccdc115	603001	chr1_34438429	34438429	-	CG	CGT	0.313588	0.337393	0.0176805	0.289163	0.398312	0.0164134	-0.29325	0.403533	-0.0140897	0.582413	0.0781912	0.0305031	0.606838	0.208133	0.0317702	0.368958	0.750663
chr1	Ccdc115_1880	chr1:034136671-34739672	Ccdc115	603001	chr1_34438448	34438448	-	CG	CGA	0.34778	0.30433	0.0120704	-0.0822557	0.811018	-0.00281726	-0.928389	0.00935252	-0.028016	0.846133	0.0140548	0.0251987	1.27617	0.0107742	0.0400864	0.0349665	0.335479
chr1	Ccdc115_1880	chr1:034136671-34739672	Ccdc115	603001	chr1_34438482	34438482	-	CG	CGA	0.74447	0.0265424	0.039169	0.172141	0.612599	0.0106047	0.102948	0.765473	0.00621362	0.0691931	0.828372	0.00439111	0.641522	0.180696	0.0329554	0.110961	0.512701
chr1	Ccdc115_1880	chr1:034136671-34739672	Ccdc115	603001	chr1_34438564	34438564	-	CG	CGT	0.143402	0.51995	0.0230841	-0.207597	0.378742	-0.0349035	-0.215717	0.37724	-0.0362251	0.00811978	0.97122	0.0013216	0.359119	0.279109	0.0593092	0.533395	0.836065
chr1	Ccdc115_1880	chr1:034136671-34739672	Ccdc115	603001	chr1_34443407	34443407	+	CG	CGA	-0.638177	0.0659148	-0.0180228	0.0830745	0.816098	0.00188262	-0.0448052	0.903482	-0.000931301	0.12788	0.710147	0.00281392	-0.593372	0.240852	-0.0170915	0.11405	0.51805
chr1	Ccdc115_1880	chr1:034136671-34739672	Ccdc115	603001	chr1_34443408	34443408	-	CG	CGA	-0.425379	0.789848	-0.0045336	1.61862	0.3281	0.00745997	1.2267	0.466037	0.00422372	0.391922	0.80602	0.00323625	-1.65207	0.476588	-0.00875732	0.649245	0.884737
chr1	Ccdc115_1880	chr1:034136671-34739672	Ccdc115	603001	chr1_34443415	34443415	+	CG	CGG	-0.466832	0.144639	-0.0107706	0.184443	0.581419	0.00328321	0.996367	0.00619211	0.0243077	-0.811923	0.0167334	-0.0210245	-1.4632	0.00320792	-0.0350783	0.0210396	0.273831
chr1	Ccdc115_1880	chr1:034136671-34739672	Ccdc115	603001	chr1_34443416	34443416	-	CG	CGG	0.633187	0.389858	0.0162266	-0.0829384	0.91289	-0.00262714	0.0833032	0.91325	0.00282213	-0.166242	0.819631	-0.00544927	0.549884	0.604019	0.0134045	0.699498	0.903935
chr1	Ccdc115_1880	chr1:034136671-34739672	Ccdc115	603001	chr1_34443467	34443467	+	CG	CGC	-0.105858	0.572176	-0.00869321	-0.37218	0.0616946	-0.0352064	-0.382309	0.0608453	-0.0361022	0.0101284	0.957642	0.000895809	0.276451	0.314309	0.027409	0.201896	0.623606
chr1	Ccdc115_1880	chr1:034136671-34739672	Ccdc115	603001	chr1_34443468	34443468	-	CG	CGA	-1.20701	0.0431965	-0.0654647	0.231615	0.707898	0.00855011	0.978525	0.125459	0.0435825	-0.74691	0.20404	-0.0350324	-2.18554	0.0142203	-0.109047	0.0796863	0.457191
chr1	Ccdc115_1880	chr1:034136671-34739672	Ccdc115	603001	chr1_34443497	34443497	-	CG	CGC	0.628785	0.321952	0.0222956	-0.177836	0.784366	-0.00870253	-1.17807	0.0847088	-0.0406848	1.00023	0.128052	0.0319823	1.80685	0.0551406	0.0629804	0.256178	0.672077
chr1	Ccdc115_1880	chr1:034136671-34739672	Ccdc115	603001	chr1_34443544	34443544	-	CG	CGA	1.69127	0.0335963	0.0526943	1.21621	0.127138	0.043068	0.0085788	0.991778	0.00025765	1.20763	0.127142	0.0428103	1.6827	0.143935	0.0524367	0.164787	0.585752
chr1	Ccdc115_1880	chr1:034136671-34739672	Ccdc115	603001	chr1_34443593	34443593	+	CG	CGC	-0.693183	0.125108	-0.0153548	-0.646161	0.151676	-0.0142132	-0.164535	0.709077	-0.00437557	-0.481626	0.271556	-0.00983761	-0.528648	0.40032	-0.0109792	0.373879	0.753561
chr1	Ccdc115_1880	chr1:034136671-34739672	Ccdc115	603001	chr1_34443602	34443602	+	CG	CGA	-0.435426	0.220515	-0.0146093	-0.957146	0.0112562	-0.0393773	-1.29266	0.00100483	-0.0482623	0.335512	0.350187	0.00888499	0.857232	0.0963133	0.033653	0.00674741	0.166803
chr1	Ccdc115_1880	chr1:034136671-34739672	Ccdc115	603001	chr1_34443608	34443608	+	CG	CGG	-0.224807	0.728241	-0.00648712	-1.02937	0.134008	-0.0313647	-0.771112	0.271024	-0.0239013	-0.258262	0.697102	-0.00746332	0.546304	0.56532	0.0174142	0.473731	0.808468
chr1	Ccdc115_1880	chr1:034136671-34739672	Ccdc115	603001	chr1_34443649	34443649	+	CG	CGG	0.202096	0.779583	0.00473457	0.0334017	0.965724	0.00100038	-0.515807	0.523902	-0.0104131	0.549208	0.46522	0.0114135	0.717902	0.508222	0.0151477	0.884963	0.966697
chr1	Ccdc115_1880	chr1:034136671-34739672	Ccdc115	603001	chr1_34443658	34443658	+	CG	CGA	0.312494	0.353616	0.011878	0.285562	0.403659	0.0109422	-0.243595	0.492377	-0.00796582	0.529157	0.129464	0.018908	0.556089	0.25719	0.0198438	0.482335	0.812757
chr1	Ccdc115_1880	chr1:034136671-34739672	Ccdc115	603001	chr1_34443683	34443683	+	CG	CGA	0.377606	0.374133	0.0183732	0.12442	0.778317	0.00650412	-0.160284	0.728481	-0.00771992	0.284705	0.506972	0.014224	0.537891	0.392095	0.0260931	0.817138	0.945093
chr1	Ccdc115_1880	chr1:034136671-34739672	Ccdc115	603001	chr1_34443694	34443694	+	CG	CGG	-0.996857	0.0694204	-0.0249766	-0.57817	0.296674	-0.0123067	0.563536	0.323527	0.0178454	-1.14171	0.0424994	-0.0301521	-1.56039	0.0512928	-0.0428219	0.15765	0.576524
chr1	Ccdc115_1880	chr1:034136671-34739672	Ccdc115	603001	chr1_34443910	34443910	-	CG	CGT	-0.497083	0.0273506	-0.0380559	-0.720356	0.00232742	-0.058634	-0.726328	0.00295207	-0.0591001	0.00597202	0.978424	0.000466103	0.229244	0.470211	0.0210442	0.00380287	0.128527
chr1	Ccdc115_1880	chr1:034136671-34739672	Ccdc115	603001	chr1_34443922	34443922	-	CG	CGC	-0.389291	0.587837	-0.00982858	-0.205424	0.786592	-0.00496327	-0.651153	0.399275	-0.0136272	0.445729	0.53681	0.00866391	0.261861	0.803247	0.00379859	0.701693	0.904851
chr1	Ccdc115_1880	chr1:034136671-34739672	Ccdc115	603001	chr1_34444001	34444001	+	CG	CGG	0.0474136	0.8886	0.00136677	0.16348	0.650066	0.0045179	0.161999	0.659534	0.00447374	0.00148134	0.996503	4.41527e-05	-0.114585	0.818533	-0.00310697	0.965878	0.990664
chr1	Ccdc115_1880	chr1:034136671-34739672	Ccdc115	603001	chr1_34444002	34444002	-	CG	CGA	-0.0621848	0.866234	-0.00159784	0.191698	0.594923	0.00476431	-0.410539	0.294872	-0.0083519	0.602238	0.118988	0.0131162	0.348354	0.516891	0.00675405	0.303583	0.707749
chr1	Ccdc115_1880	chr1:034136671-34739672	Ccdc115	603001	chr1_34444012	34444012	+	CG	CGT	0.38713	0.253908	0.0102482	0.0571973	0.871977	0.00160442	-0.275155	0.448275	-0.00733746	0.332352	0.326176	0.00894187	0.662285	0.184859	0.0175857	0.590508	0.860851
chr1	Ccdc115_1880	chr1:034136671-34739672	Ccdc115	603001	chr1_34444013	34444013	-	CG	CGA	-0.0976869	0.925058	-0.00100462	1.1936	0.279059	0.00813093	1.82767	0.10348	0.01599	-0.634071	0.542491	-0.00785908	-1.92536	0.208271	-0.0169946	0.415918	0.777767
chr1	Ccdc115_1880	chr1:034136671-34739672	Ccdc115	603001	chr1_34444026	34444026	+	CG	CGT	-0.268562	0.408601	-0.0146829	0.102363	0.760887	0.00489191	0.324922	0.34342	0.0169038	-0.222559	0.491544	-0.0120119	-0.593484	0.211226	-0.0315867	0.643702	0.882529
chr1	Ccdc115_1880	chr1:034136671-34739672	Ccdc115	603001	chr1_34444027	34444027	-	CG	CGG	-0.536041	0.0962937	-0.0204984	-1.05115	0.00275953	-0.0468412	-0.935628	0.00568974	-0.0429401	-0.11552	0.717834	-0.0039011	0.399587	0.376981	0.0224417	0.0106679	0.205363
chr1	Ccdc115_1880	chr1:034136671-34739672	Ccdc115	603001	chr1_34444038	34444038	+	CG	CGA	0.477766	0.104944	0.0159031	1.08901	0.000720098	0.0306252	1.13885	0.000521409	0.0326593	-0.049848	0.86102	-0.00203404	-0.661087	0.119722	-0.0167562	0.00155427	0.0811754
chr1	Ccdc115_1880	chr1:034136671-34739672	Ccdc115	603001	chr1_34444039	34444039	-	CG	CGT	0.230368	0.521819	0.00833167	0.317897	0.389111	0.0111513	0.244899	0.507434	0.00836389	0.0729976	0.836793	0.00278736	-0.0145312	0.977437	-3.2226e-05	0.811913	0.943352
chr1	Ccdc115_1880	chr1:034136671-34739672	Ccdc115	603001	chr1_34444048	34444048	+	CG	CGG	0.219585	0.419403	0.0103133	-0.103635	0.711224	-0.00510643	-0.208324	0.461555	-0.0102005	0.104689	0.701273	0.00509407	0.427908	0.277003	0.0205138	0.689695	0.900334
chr1	Ccdc115_1880	chr1:034136671-34739672	Ccdc115	603001	chr1_34444049	34444049	-	CG	CGA	0.732405	0.00951346	0.0320763	0.684502	0.0215921	0.0303567	0.502247	0.0931827	0.0210019	0.182255	0.507534	0.00935479	0.230158	0.564161	0.0110744	0.0251847	0.294378
chr1	Ccdc115_1880	chr1:034136671-34739672	Ccdc115	603001	chr1_34444090	34444090	+	CG	CGG	-0.455868	0.122553	-0.011325	-0.121841	0.689518	-0.0028026	0.552877	0.0811055	0.0152065	-0.674718	0.0249714	-0.0180091	-1.00874	0.0220379	-0.0265315	0.103852	0.50069
chr1	Ccdc115_1880	chr1:034136671-34739672	Ccdc115	603001	chr1_34444225	34444225	-	CG	CGG	0.131811	0.832358	0.00317777	-0.0311652	0.960015	-0.000758308	-0.378362	0.542144	-0.00856305	0.347197	0.56628	0.00780474	0.510173	0.561865	0.0117408	0.923133	0.978502
chr1	Ccdc115_1880	chr1:034136671-34739672	Ccdc115	603001	chr1_34444248	34444248	-	CG	CGA	0.1864	0.6498	0.00533361	0.182975	0.667761	0.00522624	0.40896	0.337725	0.0125852	-0.225985	0.578492	-0.00735899	-0.22256	0.705984	-0.00725162	0.726253	0.913599
chr1	Ccdc115_1880	chr1:034136671-34739672	Ccdc115	603001	chr1_34444255	34444255	-	CG	CGA	0.337619	0.402282	0.0114361	-0.314358	0.44668	-0.0128588	-0.115401	0.781247	-0.00487786	-0.198958	0.623463	-0.00798089	0.45302	0.434148	0.016314	0.425015	0.782966
chr1	Ccdc115_1880	chr1:034136671-34739672	Ccdc115	603001	chr1_34447301	34447301	-	CG	CGA	0.216868	0.680807	0.0106071	-0.173604	0.745288	-0.00994501	-0.127313	0.812839	-0.0075092	-0.0462903	0.928131	-0.00243581	0.344181	0.647723	0.0181163	0.908707	0.973978
chr1	Ccdc115_1880	chr1:034136671-34739672	Ccdc115	603001	chr1_34447331	34447331	-	CG	CGG	-0.415508	0.219169	-0.0512043	-0.51584	0.134779	-0.0648873	-0.443677	0.197452	-0.0566383	-0.0721638	0.828049	-0.00824896	0.0281691	0.9529	0.00543401	0.34892	0.737926
chr1	Ccdc115_1880	chr1:034136671-34739672	Ccdc115	603001	chr1_34447355	34447355	-	CG	CGT	0.761593	0.186505	0.0429016	-0.301502	0.607946	-0.0245242	-1.48257	0.0178202	-0.0843531	1.18107	0.0395535	0.0598289	2.24416	0.00971947	0.127255	0.0587755	0.409838
chr1	Ccdc115_1880	chr1:034136671-34739672	Ccdc115	603001	chr1_34460447	34460447	+	CG	CGG	-0.161722	0.864558	-0.00488853	-1.17074	0.24234	-0.0297505	-0.555545	0.583601	-0.012404	-0.615194	0.516851	-0.0173464	0.393822	0.776355	0.00751552	0.644174	0.882703
chr1	Ccdc115_1880	chr1:034136671-34739672	Ccdc115	603001	chr1_34460487	34460487	+	CG	CGC	0.953023	0.00723508	0.0695048	0.92881	0.00956819	0.0672261	0.730481	0.0426083	0.0554822	0.198329	0.558906	0.0117438	0.222542	0.647462	0.0140225	0.0114751	0.212415
chr1	Ccdc115_1880	chr1:034136671-34739672	Ccdc115	603001	chr1_34460489	34460489	+	CG	CGT	-0.0865169	0.789348	-0.00549687	0.159564	0.629223	0.0108143	0.00801824	0.981275	0.000685723	0.151546	0.640752	0.0101286	-0.0945351	0.840758	-0.0061826	0.851735	0.956017
chr1	Ccdc115_1880	chr1:034136671-34739672	Ccdc115	603001	chr1_34462655	34462655	+	CG	CGG	-0.101965	0.823015	-0.0107437	-0.151549	0.747579	-0.0161711	-0.103694	0.829512	-0.0111968	-0.0478553	0.917079	-0.00497436	0.00172867	0.997918	0.000453126	0.989274	0.997156
chr1	Ccdc115_1880	chr1:034136671-34739672	Ccdc115	603001	chr1_34462714	34462714	+	CG	CGC	0.0422565	0.959744	0.00118092	0.400935	0.650151	0.0115418	-0.0770987	0.931119	-0.00172483	0.478034	0.578828	0.0132666	0.119355	0.922182	0.00290575	0.923931	0.978828
chr1	Ccdc115_1880	chr1:034136671-34739672	Ccdc115	603001	chr1_34462758	34462758	+	CG	CGG	-0.771904	0.00306354	-0.0832525	-0.299928	0.262394	-0.0290289	-0.120933	0.664987	-0.0122471	-0.178995	0.483367	-0.0167818	-0.65097	0.0856974	-0.0710053	0.0237279	0.287035
chr1	Ccdc115_1880	chr1:034136671-34739672	Ccdc115	603001	chr1_34462765	34462765	+	CG	CGG	-0.10082	0.802774	-0.0100967	-0.351778	0.40124	-0.0372025	0.14452	0.733571	0.0169399	-0.496299	0.223349	-0.0541424	-0.245341	0.675362	-0.0270366	0.601013	0.865356
chr1	Ccdc115_1880	chr1:034136671-34739672	Ccdc115	603001	chr1_34462778	34462778	+	CG	CGA	-1.06043	0.00211231	-0.117889	-0.836447	0.0154266	-0.089366	0.227084	0.502414	0.0289339	-1.06353	0.00229481	-0.1183	-1.28751	0.00854466	-0.146823	0.00508141	0.14675
chr1	Ccdc115_1880	chr1:034136671-34739672	Ccdc115	603001	chr1_34462789	34462789	+	CG	CGC	-0.00518248	0.985864	-0.00056687	-0.267111	0.376769	-0.0281676	-0.473411	0.134502	-0.0496773	0.2063	0.48033	0.0215096	0.468229	0.276905	0.0491104	0.506741	0.824672
chr1	Ccdc115_1880	chr1:034136671-34739672	Ccdc115	603001	chr1_34463245	34463245	+	CG	CGT	-0.330294	0.422548	-0.0504591	0.056396	0.893916	0.00922734	0.303474	0.475574	0.0473199	-0.247078	0.544642	-0.0380925	-0.633767	0.285969	-0.097779	0.751484	0.923015
chr1	Ccdc115_1880	chr1:034136671-34739672	Ccdc115	603001	chr1_34463297	34463297	+	CG	CGA	-1.10011	0.00643891	-0.142084	-0.110325	0.784931	-0.0109592	0.44371	0.276766	0.0538071	-0.554035	0.155655	-0.0647663	-1.54382	0.00828775	-0.195891	0.0297241	0.315293
chr1	Ccdc115_1880	chr1:034136671-34739672	Ccdc115	603001	chr1_34463300	34463300	+	CG	CGC	-0.350143	0.509866	-0.048678	-0.224195	0.682439	-0.0305768	-0.242654	0.661689	-0.0330127	0.0184593	0.972245	0.00243593	-0.107489	0.888384	-0.0156653	0.879334	0.964958
chr1	Ccdc115_1880	chr1:034136671-34739672	Ccdc115	603001	chr1_34463338	34463338	+	CG	CGC	0.442722	0.705568	0.0202133	-0.0685401	0.954884	-0.00380241	-0.0298593	0.981045	-0.00179455	-0.0386808	0.97368	-0.00200786	0.472582	0.78323	0.0220078	0.970064	0.991632
chr1	Ccdc115_1880	chr1:034136671-34739672	Ccdc115	603001	chr1_34463375	34463375	+	CG	CGG	0.159007	0.941013	0.000954693	-2.02665	0.362888	-0.0175462	-2.33847	0.304296	-0.0193105	0.311826	0.884633	0.00176427	2.49748	0.424934	0.0202651	0.705935	0.906585
chr1	Ccdc115_1880	chr1:034136671-34739672	Ccdc115	603001	chr1_34463376	34463376	-	CG	CGC	-2.05135	0.239536	-0.0165409	-1.53702	0.389376	-0.00977943	0.666746	0.713269	0.00921583	-2.20376	0.205175	-0.0189953	-2.71809	0.281291	-0.0257567	0.556142	0.846526
chr1	Ccdc115_1880	chr1:034136671-34739672	Ccdc115	603001	chr1_34463419	34463419	-	CG	CGG	-0.449967	0.641971	-0.019975	-0.758689	0.442321	-0.0395889	-0.984517	0.327103	-0.0480446	0.225828	0.813879	0.00845569	0.534551	0.700502	0.0280696	0.753666	0.923549
chr1	Ccdc115_1880	chr1:034136671-34739672	Ccdc115	603001	chr1_34463444	34463444	-	CG	CGG	-1.75368	0.0243554	-0.117064	0.219372	0.782185	0.0095405	0.973704	0.231078	0.0464868	-0.754332	0.322486	-0.0369463	-2.72739	0.0172342	-0.163551	0.0622206	0.418423
chr1	Ccdc115_1880	chr1:034136671-34739672	Ccdc115	603001	chr1_34463502	34463502	+	CG	CGG	-0.738696	0.0313841	-0.1273	-0.238909	0.492927	-0.0410562	-0.34279	0.347123	-0.0586434	0.103881	0.759256	0.0175871	-0.395906	0.422557	-0.0686566	0.0781222	0.454121
chr1	Ccdc115_1880	chr1:034136671-34739672	Ccdc115	603001	chr1_34463503	34463503	-	CG	CGT	-0.111961	0.789678	-0.0176918	0.589956	0.179762	0.0867251	0.187063	0.672958	0.02571	0.402893	0.340261	0.0610151	-0.299024	0.624276	-0.0434017	0.337262	0.730421
chr1	Ccdc115_1880	chr1:034136671-34739672	Ccdc115	603001	chr1_34463562	34463562	+	CG	CGC	-3.03635	0.00573663	-0.0554349	-3.18257	0.00457209	-0.0597827	0.0826347	0.939021	0.00352197	-3.26521	0.00273354	-0.0633047	-3.11899	0.0432908	-0.0589568	0.00607032	0.159244
chr1	Ccdc115_1880	chr1:034136671-34739672	Ccdc115	603001	chr1_34463564	34463564	+	CG	CGG	2.71733	0.155988	0.0212608	1.51402	0.438713	0.0162713	1.02659	0.606038	0.00929793	0.487426	0.796481	0.00697337	1.69074	0.538235	0.0119629	0.497728	0.820193
chr1	Ccdc115_1880	chr1:034136671-34739672	Ccdc115	603001	chr1_34463979	34463979	+	CG	CGA	-0.300988	0.249697	-0.0428628	-0.070704	0.789253	-0.00980143	0.0425646	0.873151	0.00592331	-0.113269	0.658298	-0.0157247	-0.343552	0.357898	-0.0487861	0.690668	0.90065
chr1	Ccdc115_1880	chr1:034136671-34739672	Ccdc115	603001	chr1_34464024	34464024	+	CG	CGG	0.0790473	0.781929	0.00603339	-0.107469	0.714481	-0.00861746	0.0998895	0.738771	0.00844774	-0.207359	0.468114	-0.0170652	-0.0208422	0.959784	-0.00241436	0.7725	0.92973
chr1	Ccdc115_1880	chr1:034136671-34739672	Ccdc115	603001	chr1_34464040	34464040	+	CG	CGT	-0.517984	0.0170353	-0.054394	-0.459184	0.0395639	-0.0475224	-0.119977	0.587777	-0.0132155	-0.339207	0.105515	-0.0343069	-0.398007	0.195295	-0.0411785	0.0745888	0.446576
chr1	Ccdc115_1880	chr1:034136671-34739672	Ccdc115	603001	chr1_34468526	34468526	+	CG	CGT	-0.40958	0.215595	-0.049109	-0.701636	0.0388201	-0.0886855	-0.514988	0.134293	-0.0672554	-0.186648	0.561436	-0.0214301	0.105408	0.822921	0.0181464	0.190619	0.612705
chr1	Ccdc115_1880	chr1:034136671-34739672	Ccdc115	603001	chr1_34468530	34468530	+	CG	CGG	-0.378987	0.0812039	-0.045072	-0.29533	0.180866	-0.0345539	0.130019	0.551121	0.0164846	-0.425349	0.048729	-0.0510385	-0.509006	0.100458	-0.0615565	0.185457	0.60725
chr1	Ccdc115_1880	chr1:034136671-34739672	Ccdc115	603001	chr1_34468574	34468574	+	CG	CGG	-0.355721	0.106285	-0.0453295	-0.172593	0.424495	-0.0212942	-0.110672	0.612651	-0.013766	-0.0619203	0.767036	-0.00752828	-0.245049	0.427045	-0.0315635	0.382872	0.758994
chr1	Ccdc115_1880	chr1:034136671-34739672	Ccdc115	603001	chr1_34468598	34468598	+	CG	CGT	-0.278559	0.392777	-0.0401652	-0.273763	0.403786	-0.0394786	-0.321749	0.338995	-0.046692	0.0479859	0.880146	0.00721337	0.0431898	0.926112	0.0065268	0.640064	0.881135
chr1	Ccdc115_1880	chr1:034136671-34739672	Ccdc115	603001	chr1_34470193	34470193	-	CG	CGG	-0.246386	0.45772	-0.0115085	-0.512682	0.135028	-0.0272505	-0.327509	0.352485	-0.0187912	-0.185173	0.592181	-0.00845929	0.0811233	0.865943	0.00728277	0.514045	0.828131
chr1	Ccdc115_1880	chr1:034136671-34739672	Ccdc115	603001	chr1_34470207	34470207	-	CG	CGG	0.765098	0.0987817	0.0138928	-0.17125	0.715793	-0.00418662	-0.266591	0.577976	-0.00631892	0.0953404	0.831323	0.00213229	1.03169	0.123987	0.0202117	0.219016	0.639847
chr1	Ccdc115_1880	chr1:034136671-34739672	Ccdc115	603001	chr1_34470248	34470248	-	CG	CGT	-0.518141	0.0791616	-0.0594695	-0.410716	0.180159	-0.0461804	-0.200342	0.516716	-0.0236019	-0.210374	0.466166	-0.0225784	-0.317798	0.453273	-0.0358675	0.307428	0.710352
chr1	Ccdc115_1880	chr1:034136671-34739672	Ccdc115	603001	chr1_34471734	34471734	-	CG	CGG	-1.1779	0.182287	-0.143153	-1.07861	0.254427	-0.128582	-1.1366	0.257876	-0.133893	0.057996	0.951015	0.00531114	-0.0412974	0.975017	-0.00925976	0.374991	0.754079
chr1	Ccdc115_1880	chr1:034136671-34739672	Ccdc115	603001	chr1_34471754	34471754	-	CG	CGT	0.130987	0.861253	0.0111024	0.56145	0.505562	0.0377825	0.360866	0.682216	0.0212008	0.200585	0.805283	0.0165817	-0.229879	0.842196	-0.0100985	0.922613	0.978339
chr1	Ccdc115_1880	chr1:034136671-34739672	Ccdc115	603001	chr1_34471858	34471858	-	CG	CGG	0.488117	0.423058	0.0560491	-0.328327	0.593118	-0.0433099	-0.0266353	0.968771	-0.00330864	-0.301692	0.640476	-0.0400013	0.514752	0.572909	0.0593577	0.546662	0.842156
chr1	Ccdc115_1880	chr1:034136671-34739672	Ccdc115	603001	chr1_34473201	34473201	+	CG	CGA	-1.40479	0.195154	-0.00226497	0.9392	0.399365	0.00279715	0.994182	0.380826	0.00293406	-0.0549816	0.959095	-0.000136917	-2.39897	0.129001	-0.00519904	0.230612	0.650739
chr1	Ccdc115_1880	chr1:034136671-34739672	Ccdc115	603001	chr1_34473213	34473213	+	CG	CGC	-0.00203106	0.998547	-4.38747e-06	1.79319	0.122508	0.00595416	1.82281	0.123808	0.00601686	-0.0296164	0.978571	-6.26943e-05	-1.82484	0.261837	-0.00602125	0.327852	0.724279
chr1	Ccdc115_1880	chr1:034136671-34739672	Ccdc115	603001	chr1_34473225	34473225	+	CG	CGC	2.48788	0.0242703	0.0117576	3.49321	0.00285458	0.0200587	2.04402	0.0750357	0.0153288	1.44919	0.17846	0.0047299	0.443864	0.77444	-0.00357114	0.0179576	0.255946
chr1	Ccdc115_1880	chr1:034136671-34739672	Ccdc115	603001	chr1_34473235	34473235	+	CG	CGC	1.27249	0.228532	0.00880702	2.77185	0.0126584	0.0270599	1.95759	0.0797235	0.0222244	0.814258	0.439005	0.00483549	-0.685102	0.651058	-0.0134173	0.0872289	0.471914
chr1	Ccdc115_1880	chr1:034136671-34739672	Ccdc115	603001	chr1_34473256	34473256	+	CG	CGG	-0.540532	0.648448	-0.000946947	-1.08162	0.378895	-0.00163134	-0.778174	0.535525	-0.0010604	-0.303443	0.798678	-0.000570934	0.237642	0.89028	0.000113458	0.840418	0.952324
chr1	Ccdc115_1880	chr1:034136671-34739672	Ccdc115	603001	chr1_34473342	34473342	-	CG	CGC	-0.0815867	0.782971	-0.00313794	-0.0186808	0.951639	-0.000648985	0.576224	0.0737567	0.0192455	-0.594905	0.0511159	-0.0198945	-0.657811	0.133953	-0.0223835	0.174161	0.595953
chr1	Ccdc115_1880	chr1:034136671-34739672	Ccdc115	603001	chr1_34473358	34473358	-	CG	CGG	-0.114636	0.681187	-0.00900384	0.208894	0.470934	0.0192905	0.193094	0.514882	0.0180126	0.0157997	0.95495	0.00127797	-0.30773	0.450299	-0.0270164	0.741913	0.919265
chr1	Ccdc115_1880	chr1:034136671-34739672	Ccdc115	603001	chr1_34473373	34473373	-	CG	CGT	-0.247886	0.244295	-0.0266142	0.253907	0.258558	0.0321903	0.340905	0.1392	0.0418218	-0.0869977	0.68224	-0.00963143	-0.588791	0.0634396	-0.068436	0.17333	0.595043
chr1	Ccdc115_1880	chr1:034136671-34739672	Ccdc115	603001	chr1_34473454	34473454	+	CG	CGG	-0.160517	0.652791	-0.0275522	-0.0886707	0.808494	-0.0152108	0.253369	0.509736	0.0432467	-0.34204	0.349541	-0.0584575	-0.413886	0.430576	-0.0707989	0.811664	0.943326
chr1	Ccdc115_1880	chr1:034136671-34739672	Ccdc115	603001	chr1_34473455	34473455	-	CG	CGA	-0.371713	0.184652	-0.0629195	0.0117074	0.96678	0.00203523	0.0949716	0.738372	0.0162457	-0.0832642	0.76102	-0.0142105	-0.466685	0.243511	-0.0791652	0.494782	0.818866
chr1	Ccdc115_1880	chr1:034136671-34739672	Ccdc115	603001	chr1_34473462	34473462	+	CG	CGG	-0.0626485	0.807851	-0.0106475	0.371272	0.17379	0.0623315	0.279987	0.327488	0.0467939	0.0912851	0.73579	0.0155377	-0.342635	0.373479	-0.0574413	0.42276	0.781743
chr1	Ccdc115_1880	chr1:034136671-34739672	Ccdc115	603001	chr1_34473463	34473463	-	CG	CGA	-0.463681	0.0677946	-0.0788473	-0.0959331	0.706575	-0.0163193	0.124006	0.629516	0.0211869	-0.21994	0.374059	-0.0375062	-0.587687	0.105663	-0.100034	0.288571	0.697078
chr1	Ccdc115_1880	chr1:034136671-34739672	Ccdc115	603001	chr1_34473512	34473512	+	CG	CGG	-0.378135	0.232789	-0.0646585	-0.29571	0.368249	-0.0507048	0.0327174	0.921765	0.00554888	-0.328427	0.30566	-0.0562537	-0.410852	0.371514	-0.0702074	0.618401	0.871988
chr1	Ccdc115_1880	chr1:034136671-34739672	Ccdc115	603001	chr1_34473591	34473591	-	CG	CGC	-0.546006	0.0538177	-0.0823962	-0.0214301	0.939207	-0.00362424	0.352101	0.224429	0.0517427	-0.373531	0.177289	-0.055367	-0.898107	0.0289661	-0.134139	0.15373	0.571739
chr1	Ccdc115_1880	chr1:034136671-34739672	Ccdc115	603001	chr1_34473596	34473596	-	CG	CGA	-0.23341	0.329846	-0.0360898	-0.0450842	0.852885	-0.0069615	0.0613933	0.801803	0.00932863	-0.106478	0.651825	-0.0162901	-0.294803	0.389627	-0.0454184	0.781376	0.93265
chr1	Ccdc115_1880	chr1:034136671-34739672	Ccdc115	603001	chr1_34473615	34473615	-	CG	CGG	-0.3462	0.256509	-0.0576727	0.0427044	0.88995	0.00674221	0.206418	0.513347	0.0337675	-0.163714	0.585577	-0.0270253	-0.552618	0.210262	-0.0914403	0.583409	0.857768
chr1	Ccdc115_1880	chr1:034136671-34739672	Ccdc115	603001	chr1_34473639	34473639	-	CG	CGT	-0.476717	0.093293	-0.0805295	-0.020369	0.942738	-0.00343858	0.164396	0.567877	0.0279353	-0.184765	0.502748	-0.0313739	-0.641114	0.11501	-0.108465	0.314871	0.715261
chr1	Ccdc115_1880	chr1:034136671-34739672	Ccdc115	603001	chr1_34473648	34473648	-	CG	CGT	-0.507601	0.0673035	-0.0861846	-0.172533	0.534659	-0.0290986	0.086193	0.757606	0.0146354	-0.258725	0.339256	-0.043734	-0.593794	0.132671	-0.10082	0.313006	0.714007
chr1	Ccdc115_1880	chr1:034136671-34739672	Ccdc115	603001	chr1_34473678	34473678	-	CG	CGA	-0.539533	0.00116281	-0.0784845	-0.174486	0.268937	-0.0263203	0.221957	0.155062	0.0324079	-0.396443	0.0126674	-0.0587282	-0.76149	0.00116107	-0.110892	0.00564603	0.153838
chr1	Ccdc115_1880	chr1:034136671-34739672	Ccdc115	603001	chr1_34480585	34480585	-	CG	CGG	-0.133621	0.700631	-0.00808478	0.194394	0.586895	0.0117821	0.450281	0.22894	0.0278583	-0.255888	0.481141	-0.0160762	-0.583902	0.253617	-0.0359431	0.649469	0.884812
chr1	Ccdc115_1880	chr1:034136671-34739672	Ccdc115	603001	chr1_34480709	34480709	-	CG	CGT	1.23072	0.0145368	0.0326904	0.48023	0.313564	0.0158534	0.768915	0.12251	0.0279063	-0.288685	0.536906	-0.0120528	0.461801	0.503445	0.00478407	0.0186415	0.260359
chr1	Ccdc115_1880	chr1:034136671-34739672	Ccdc115	603001	chr1_34480719	34480719	-	CG	CGA	-0.10803	0.711462	-0.00965696	-0.113368	0.708695	-0.010015	-0.297053	0.342782	-0.0252915	0.183685	0.53093	0.0152765	0.189022	0.657962	0.0156346	0.736724	0.917387
chr1	Ccdc115_1880	chr1:034136671-34739672	Ccdc115	603001	chr1_34484841	34484841	+	CG	CGA	-0.182888	0.585046	-0.0266274	0.375039	0.284843	0.0489502	0.370428	0.296083	0.0482962	0.0046102	0.989015	0.000654072	-0.553316	0.258098	-0.0749236	0.460676	0.802277
chr1	Ccdc115_1880	chr1:034136671-34739672	Ccdc115	603001	chr1_34484856	34484856	+	CG	CGG	-0.469235	0.157181	-0.0569673	0.310208	0.36338	0.0321979	0.0501374	0.88555	0.00498637	0.260071	0.432032	0.0272116	-0.519373	0.280604	-0.0619537	0.100528	0.495917
chr1	Ccdc115_1880	chr1:034136671-34739672	Ccdc115	603001	chr1_34484865	34484865	+	CG	CGG	-0.176049	0.51172	-0.0197971	0.157106	0.554127	0.0159886	0.28512	0.291105	0.0302486	-0.128014	0.629361	-0.01426	-0.461168	0.227488	-0.0500457	0.618458	0.872024
chr1	Ccdc115_1880	chr1:034136671-34739672	Ccdc115	603001	chr1_34484965	34484965	+	CG	CGT	-0.457653	0.182423	-0.0540325	0.120896	0.722826	0.0124359	0.322535	0.352596	0.0350893	-0.201639	0.543129	-0.0226534	-0.780188	0.112737	-0.0891218	0.372654	0.752927
chr1	Ccdc115_1880	chr1:034136671-34739672	Ccdc115	603001	chr1_34485436	34485436	-	CG	CGC	0.0288482	0.910575	0.00493029	0.0466305	0.861537	0.00796727	0.295766	0.279303	0.0509048	-0.249135	0.338527	-0.0429375	-0.266917	0.476032	-0.0459745	0.650478	0.885325
chr1	Ccdc115_1880	chr1:034136671-34739672	Ccdc115	603001	chr1_34485492	34485492	+	CG	CGA	-0.308961	0.712345	-0.0036901	0.0597883	0.94613	0.000795141	-1.52291	0.0994697	-0.0357118	1.58269	0.0607542	0.0365069	1.21394	0.32856	0.0320217	0.13239	0.544687
chr1	Ccdc115_1880	chr1:034136671-34739672	Ccdc115	603001	chr1_34485493	34485493	-	CG	CGA	0.643106	0.736018	0.00473601	0.981008	0.618152	0.00894958	2.36994	0.241569	0.0143725	-1.38894	0.467805	-0.00542296	-1.72684	0.5333	-0.00963653	0.63891	0.880713
chr1	Ccdc115_1880	chr1:034136671-34739672	Ccdc115	603001	chr1_34485512	34485512	+	CG	CGA	-0.657027	0.0530444	-0.0845952	-0.0959579	0.778993	-0.0132329	0.0613865	0.861542	0.00859462	-0.157344	0.637096	-0.0218275	-0.718413	0.14258	-0.0931898	0.220369	0.641022
chr1	Ccdc115_1880	chr1:034136671-34739672	Ccdc115	603001	chr1_34485513	34485513	-	CG	CGC	-0.00775635	0.982834	-0.00115066	-0.394115	0.289253	-0.0539166	-0.0126675	0.973726	-0.00159161	-0.381447	0.299716	-0.052325	0.00491116	0.992562	0.00044095	0.544752	0.84125
chr1	Ccdc115_1880	chr1:034136671-34739672	Ccdc115	603001	chr1_34485517	34485517	+	CG	CGC	-0.479499	0.221976	-0.0824428	0.309781	0.444273	0.053178	0.27562	0.504159	0.0472587	0.0341619	0.929503	0.0059193	-0.755118	0.187144	-0.129701	0.282312	0.692338
chr1	Ccdc115_1880	chr1:034136671-34739672	Ccdc115	603001	chr1_34485518	34485518	-	CG	CGG	-0.0231858	0.927267	-0.00395909	0.205783	0.441939	0.0353239	-0.193088	0.47975	-0.0333655	0.398871	0.122018	0.0686894	0.169902	0.648512	0.0294064	0.330676	0.726243
chr1	Ccdc115_1880	chr1:034136671-34739672	Ccdc115	603001	chr1_34485577	34485577	+	CG	CGA	-0.689825	0.32447	-0.0162321	0.0247625	0.97263	0.000717143	-0.36683	0.624262	-0.0121967	0.391592	0.57598	0.0129138	-0.322996	0.751823	-0.00403537	0.49762	0.82014
chr1	Ccdc115_1880	chr1:034136671-34739672	Ccdc115	603001	chr1_34485581	34485581	+	CG	CGG	-0.340709	0.679762	-0.00556933	-1.32417	0.136111	-0.015104	-1.51563	0.0890812	-0.0187884	0.191454	0.813297	0.00368441	1.17492	0.331133	0.0132191	0.331818	0.726986
chr1	Ccdc115_1880	chr1:034136671-34739672	Ccdc115	603001	chr1_34485732	34485732	-	CG	CGG	-0.542739	0.201054	-0.0253619	-0.174205	0.690417	-0.00908981	-0.105999	0.808348	-0.00537994	-0.0682062	0.868654	-0.00370987	-0.436741	0.47237	-0.0199819	0.583313	0.857739
chr1	Ccdc115_1880	chr1:034136671-34739672	Ccdc115	603001	chr1_34485734	34485734	-	CG	CGC	-0.480236	0.251917	-0.0130262	-0.0369589	0.927523	-0.00115825	-0.209295	0.614387	-0.00686625	0.172336	0.663496	0.005708	-0.270941	0.644866	-0.00615992	0.451478	0.797266
chr1	Ccdc115_1880	chr1:034136671-34739672	Ccdc115	603001	chr1_34485755	34485755	-	CG	CGT	-0.290658	0.512139	-0.00984218	0.0684251	0.880725	0.00227355	0.40627	0.39546	0.013538	-0.337845	0.449013	-0.0112645	-0.696928	0.286783	-0.0233802	0.757153	0.924656
chr1	Ccdc115_1880	chr1:034136671-34739672	Ccdc115	603001	chr1_34485776	34485776	-	CG	CGC	0.170523	0.528346	0.0167058	0.360334	0.197804	0.0369772	0.0191665	0.946194	0.00217241	0.341168	0.211752	0.0348048	0.151357	0.699272	0.0145334	0.514321	0.828239
chr1	Ccdc115_1880	chr1:034136671-34739672	Ccdc115	603001	chr1_34485782	34485782	-	CG	CGA	-0.19974	0.42741	-0.0137366	-0.159828	0.538957	-0.0111148	0.157711	0.553326	0.0100343	-0.31754	0.215213	-0.0211492	-0.357451	0.330183	-0.0237709	0.651321	0.88576
chr1	Ccdc115_1880	chr1:034136671-34739672	Ccdc115	603001	chr1_34485791	34485791	-	CG	CGG	-0.353183	0.354876	-0.0177651	0.458378	0.237103	0.0290414	0.164572	0.675778	0.0112622	0.293806	0.44	0.0177792	-0.517755	0.345887	-0.0290273	0.188962	0.610944
chr1	Ccdc115_1880	chr1:034136671-34739672	Ccdc115	603001	chr1_34485858	34485858	-	CG	CGA	-0.0596636	0.875066	-0.00278938	-0.332632	0.41031	-0.0141057	-0.0091004	0.982341	-0.00029623	-0.323531	0.402173	-0.0138095	-0.0505632	0.927948	-0.00249315	0.759607	0.925539
chr1	Ccdc115_1880	chr1:034136671-34739672	Ccdc115	603001	chr1_34486026	34486026	+	CG	CGT	1.02401	0.000395749	0.0176851	0.778657	0.00638205	0.0123049	0.187162	0.504298	0.00350613	0.591495	0.0291647	0.00879874	0.836845	0.0349104	0.014179	0.00298918	0.113955
chr1	Ccdc115_1880	chr1:034136671-34739672	Ccdc115	603001	chr1_34486044	34486044	+	CG	CGC	0.630757	0.00652925	0.0200252	0.239213	0.287192	0.00672359	0.0578245	0.798703	0.00171271	0.181389	0.405976	0.00501088	0.572933	0.0759245	0.0183124	0.0469242	0.376142
chr1	Ccdc115_1880	chr1:034136671-34739672	Ccdc115	603001	chr1_34486154	34486154	+	CG	CGT	0.505139	0.053189	0.0112519	0.313902	0.229371	0.00655569	0.0522347	0.843203	0.00118472	0.261667	0.303038	0.00537097	0.452904	0.221395	0.0100672	0.266496	0.680648
chr1	Casp8_1316_Cflar_1965	chr1:058495374-59147503	Casp8	652129	chr1_58669591	58669591	-	CG	CGG	-0.302861	0.365632	-0.0402022	-0.0228087	0.948199	-0.00295768	0.132217	0.711391	0.0171309	-0.155026	0.637341	-0.0200886	-0.435078	0.375249	-0.0573331	0.796472	0.938065
chr1	Casp8_1316_Cflar_1965	chr1:058495374-59147503	Casp8	652129	chr1_58669610	58669610	-	CG	CGA	-0.341456	0.304213	-0.0363155	-0.349173	0.319962	-0.0371981	0.0802918	0.820651	0.00934702	-0.429465	0.19398	-0.0465451	-0.421747	0.385822	-0.0456625	0.568718	0.851588
chr1	Casp8_1316_Cflar_1965	chr1:058495374-59147503	Casp8	652129	chr1_58669661	58669661	-	CG	CGG	-0.354701	0.223713	-0.0612494	-0.459963	0.132067	-0.0794666	-0.0855877	0.780185	-0.0148124	-0.374375	0.201275	-0.0646542	-0.269113	0.523564	-0.046437	0.408836	0.77377
chr1	Casp8_1316_Cflar_1965	chr1:058495374-59147503	Casp8	652129	chr1_58670361	58670361	+	CG	CGA	0.0395165	0.811424	0.00289879	-0.0527256	0.758672	-0.00376746	-0.0670946	0.703732	-0.00483049	0.014369	0.93145	0.00106303	0.106611	0.659511	0.00772927	0.960019	0.988903
chr1	Casp8_1316_Cflar_1965	chr1:058495374-59147503	Casp8	652129	chr1_58670382	58670382	+	CG	CGG	-0.256005	0.0660348	-0.0141119	-0.0566744	0.681855	-0.00295222	0.015107	0.914035	0.000800294	-0.0717813	0.596071	-0.00375251	-0.271112	0.170001	-0.0149122	0.281935	0.692022
chr1	Casp8_1316_Cflar_1965	chr1:058495374-59147503	Casp8	652129	chr1_58670436	58670436	+	CG	CGA	-0.032877	0.838771	-0.0024837	-0.272017	0.113047	-0.0224546	-0.388001	0.0266361	-0.0308936	0.115984	0.474227	0.00843901	0.355124	0.134649	0.0284099	0.157371	0.576214
chr1	Casp8_1316_Cflar_1965	chr1:058495374-59147503	Casp8	652129	chr1_58676483	58676483	+	CG	CGG	-0.0502349	0.799902	-0.0053811	-0.225744	0.272966	-0.0252685	-0.454899	0.0351267	-0.0483695	0.229155	0.25365	0.023101	0.404664	0.165632	0.0429884	0.196112	0.617892
chr1	Casp8_1316_Cflar_1965	chr1:058495374-59147503	Casp8	652129	chr1_58676504	58676504	+	CG	CGC	0.0746066	0.834397	0.0035154	-0.00579987	0.98737	-0.000292415	-0.484687	0.201304	-0.0203713	0.478887	0.188261	0.0200789	0.559293	0.283327	0.0238867	0.499764	0.821239
chr1	Casp8_1316_Cflar_1965	chr1:058495374-59147503	Casp8	652129	chr1_58676536	58676536	+	CG	CGG	-0.0484334	0.858048	-0.00380303	-0.463029	0.103192	-0.0420484	-0.356747	0.215856	-0.0335428	-0.106281	0.695864	-0.00850555	0.308314	0.434653	0.0297398	0.363457	0.74752
chr1	Casp8_1316_Cflar_1965	chr1:058495374-59147503	Casp8	652129	chr1_58676568	58676568	+	CG	CGG	-0.318648	0.222661	-0.00838545	-1.11009	0.000142002	-0.0394059	-0.489657	0.0772634	-0.0212423	-0.620435	0.0214356	-0.0181636	0.171009	0.648425	0.0128569	0.00134238	0.0755105
chr1	Casp8_1316_Cflar_1965	chr1:058495374-59147503	Casp8	652129	chr1_58676569	58676569	-	CG	CGC	-0.212477	0.805198	-0.00472776	-0.55828	0.536792	-0.0135191	-0.12554	0.891876	-0.0033169	-0.43274	0.621887	-0.0102022	-0.0869375	0.945064	-0.00141086	0.926549	0.979511
chr1	Casp8_1316_Cflar_1965	chr1:058495374-59147503	Casp8	652129	chr1_58676608	58676608	-	CG	CGT	-0.07697	0.86665	-0.0048299	1.00369	0.0405062	0.0394606	1.25085	0.0162718	0.0556258	-0.24716	0.610396	-0.0161652	-1.32782	0.0558763	-0.0604557	0.06541	0.426145
chr1	Casp8_1316_Cflar_1965	chr1:058495374-59147503	Casp8	652129	chr1_58676639	58676639	-	CG	CGG	-1.19122	0.457431	-0.00616794	-0.837067	0.611708	-0.00370893	1.42724	0.399558	0.0145109	-2.26431	0.163485	-0.0182199	-2.61846	0.263292	-0.0206789	0.563528	0.849329
chr1	Casp8_1316_Cflar_1965	chr1:058495374-59147503	Casp8	652129	chr1_58676655	58676655	-	CG	CGT	1.13889	0.470574	0.0029366	-1.25326	0.442024	-0.0100082	-1.1526	0.488033	-0.00962653	-0.100656	0.948973	-0.000381648	2.29149	0.318798	0.0125631	0.553614	0.845344
chr1	Casp8_1316_Cflar_1965	chr1:058495374-59147503	Casp8	652129	chr1_58676657	58676657	-	CG	CGC	-0.885312	0.574589	-0.00379396	0.123754	0.939243	0.000296028	0.398895	0.809799	0.00125911	-0.275141	0.861249	-0.00096308	-1.28421	0.574703	-0.00505307	0.925253	0.979177
chr1	Casp8_1316_Cflar_1965	chr1:058495374-59147503	Casp8	652129	chr1_58676668	58676668	-	CG	CGG	0.787225	0.116527	0.0265772	0.502972	0.310802	0.0185425	0.647507	0.211846	0.0251084	-0.144534	0.770622	-0.00656586	0.139718	0.844298	0.00146885	0.225672	0.645934
chr1	Casp8_1316_Cflar_1965	chr1:058495374-59147503	Casp8	652129	chr1_58711395	58711395	+	CG	CGG	0.0858964	0.824542	0.000247163	0.381102	0.343653	0.00102765	0.363757	0.404338	0.000976396	0.0173453	0.966037	5.12584e-05	-0.27786	0.633242	-0.000729233	0.782466	0.93303
chr1	Casp8_1316_Cflar_1965	chr1:058495374-59147503	Casp8	652129	chr1_58711415	58711415	+	CG	CGG	0.611892	0.191525	0.00190936	0.195684	0.681075	0.000530134	0.408279	0.397196	0.00101726	-0.212594	0.651721	-0.000487128	0.203614	0.759942	0.000892094	0.353351	0.740865
chr1	Casp8_1316_Cflar_1965	chr1:058495374-59147503	Casp8	652129	chr1_58711822	58711822	-	CG	CGC	-0.253451	0.693524	-0.000658663	-0.0769567	0.907588	-0.000211342	-0.107372	0.874914	-0.000300304	0.030415	0.962602	8.89621e-05	-0.146079	0.876031	-0.000358359	0.972286	0.992177
chr1	Casp8_1316_Cflar_1965	chr1:058495374-59147503	Casp8	652129	chr1_58711919	58711919	-	CG	CGG	-0.0216363	0.970934	-2.42288e-05	0.247495	0.685281	0.000331812	-0.13145	0.833478	-0.000202109	0.378945	0.524983	0.000533921	0.109814	0.898591	0.00017788	0.888481	0.967759
chr1	Casp8_1316_Cflar_1965	chr1:058495374-59147503	Casp8	652129	chr1_58713753	58713753	-	CG	CGA	-0.0807961	0.776226	-0.00244133	-0.971492	0.00269576	-0.0187048	-1.2095	0.000377861	-0.0265923	0.238005	0.400147	0.00788744	1.1287	0.0104816	0.0241509	0.00231378	0.0998303
chr1	Casp8_1316_Cflar_1965	chr1:058495374-59147503	Casp8	652129	chr1_58713932	58713932	+	CG	CGT	0.906464	0.242438	0.0472879	1.16408	0.109692	0.0633241	0.6236	0.371482	0.0373747	0.540481	0.432855	0.0259494	0.282864	0.78441	0.00991324	0.402509	0.770158
chr1	Casp8_1316_Cflar_1965	chr1:058495374-59147503	Casp8	652129	chr1_58713933	58713933	-	CG	CGC	0.852226	0.0091141	0.0854698	0.513126	0.114802	0.0476159	-0.0789051	0.801152	-0.00834775	0.592031	0.0619088	0.0559637	0.931131	0.0404394	0.0938176	0.0579584	0.407647
chr1	Casp8_1316_Cflar_1965	chr1:058495374-59147503	Casp8	652129	chr1_58713942	58713942	+	CG	CGA	-1.89708	0.258575	-0.0265386	0.41487	0.80283	0.0110804	0.0187142	0.99085	0.000132	0.396156	0.797296	0.0109484	-1.91579	0.413293	-0.0266706	0.466691	0.804901
chr1	Casp8_1316_Cflar_1965	chr1:058495374-59147503	Casp8	652129	chr1_58713943	58713943	-	CG	CGA	0.402828	0.150397	0.0252614	0.265497	0.347212	0.0160338	-0.214822	0.453934	-0.0147458	0.480318	0.0874577	0.0307796	0.61765	0.125869	0.0400072	0.319144	0.71842
chr1	Casp8_1316_Cflar_1965	chr1:058495374-59147503	Casp8	652129	chr1_58713988	58713988	-	CG	CGC	0.48415	0.109432	0.0566046	0.172379	0.564291	0.0190228	-0.127649	0.675206	-0.0148267	0.300028	0.323128	0.0338495	0.6118	0.155387	0.0714312	0.419649	0.779909
chr1	Casp8_1316_Cflar_1965	chr1:058495374-59147503	Casp8	652129	chr1_58714144	58714144	+	CG	CGC	0.0450968	0.934932	0.00476285	-0.42908	0.450212	-0.0363329	-0.744342	0.186824	-0.0714063	0.315262	0.555167	0.0350734	0.789438	0.317532	0.0761691	0.618796	0.872228
chr1	Casp8_1316_Cflar_1965	chr1:058495374-59147503	Casp8	652129	chr1_58715952	58715952	-	CG	CGT	-0.568264	0.30022	-0.0895069	-0.327291	0.572537	-0.0505833	0.177588	0.765099	0.0285564	-0.504879	0.379651	-0.0791397	-0.745853	0.356754	-0.118063	0.729392	0.914813
chr1	Casp8_1316_Cflar_1965	chr1:058495374-59147503	Casp8	652129	chr1_58716339	58716339	-	CG	CGA	0.134742	0.697675	0.0139797	0.388489	0.264424	0.0428375	0.719813	0.046605	0.0737831	-0.331324	0.325546	-0.0309457	-0.58507	0.240561	-0.0598034	0.237801	0.657018
chr1	Casp8_1316_Cflar_1965	chr1:058495374-59147503	Casp8	652129	chr1_58716374	58716374	+	CG	CGT	0.0199091	0.963048	0.00132575	0.428869	0.324507	0.0334298	0.651903	0.146406	0.0473559	-0.223034	0.595673	-0.0139261	-0.631994	0.308808	-0.0460301	0.527716	0.833529
chr1	Casp8_1316_Cflar_1965	chr1:058495374-59147503	Casp8	652129	chr1_58716375	58716375	-	CG	CGA	0.0783383	0.849822	0.00469512	0.189554	0.648919	0.0116815	0.51266	0.235289	0.0289705	-0.323105	0.430115	-0.017289	-0.434321	0.466918	-0.0242754	0.651618	0.885862
chr1	Casp8_1316_Cflar_1965	chr1:058495374-59147503	Casp8	652129	chr1_58716392	58716392	+	CG	CGA	0.0540112	0.881933	0.00664375	0.299869	0.419653	0.0389408	0.410644	0.280175	0.0521555	-0.110774	0.754279	-0.0132147	-0.356632	0.497349	-0.0455117	0.737314	0.917648
chr1	Casp8_1316_Cflar_1965	chr1:058495374-59147503	Casp8	652129	chr1_58716393	58716393	-	CG	CGC	-0.0343142	0.890948	-0.00450694	0.120923	0.630606	0.0162909	0.360633	0.166298	0.0466586	-0.23971	0.330476	-0.0303678	-0.394948	0.27479	-0.0511656	0.558591	0.847456
chr1	Casp8_1316_Cflar_1965	chr1:058495374-59147503	Casp8	652129	chr1_58717738	58717738	-	CG	CGG	-0.0312797	0.853359	-0.00530177	0.0106111	0.950369	0.00179706	-0.166706	0.331188	-0.027916	0.177317	0.286752	0.0297131	0.135427	0.573445	0.0226142	0.598766	0.864484
chr1	Casp8_1316_Cflar_1965	chr1:058495374-59147503	Casp8	652129	chr1_58717857	58717857	-	CG	CGT	-0.101889	0.61471	-0.0152253	-0.0266752	0.896553	-0.00394491	-0.123873	0.553624	-0.0180868	0.0971979	0.628623	0.0141419	0.0219843	0.939626	0.00286149	0.807128	0.941777
chr1	Casp8_1316_Cflar_1965	chr1:058495374-59147503	Casp8	652129	chr1_58717877	58717877	-	CG	CGG	-0.0935976	0.54861	-0.012884	0.0925136	0.557315	0.0123674	0.0257649	0.871689	0.00341742	0.0667487	0.663614	0.00894998	-0.119362	0.592759	-0.0163014	0.653225	0.886481
chr1	Casp8_1316_Cflar_1965	chr1:058495374-59147503	Casp8	652129	chr1_58719620	58719620	+	CG	CGT	0.521632	0.0323882	0.0838614	-0.0731085	0.763231	-0.012564	-0.658492	0.0108333	-0.106095	0.585384	0.0180968	0.0935311	1.18012	0.00130484	0.189956	0.0138688	0.22995
chr1	Casp8_1316_Cflar_1965	chr1:058495374-59147503	Casp8	652129	chr1_58719693	58719693	+	CG	CGT	-0.359591	0.255551	-0.0483337	-0.0206416	0.948733	-0.00266863	0.0515427	0.87388	0.00659589	-0.0721843	0.816875	-0.00926452	-0.411134	0.364671	-0.0549295	0.647765	0.884105
chr1	Casp8_1316_Cflar_1965	chr1:058495374-59147503	Casp8	652129	chr1_58719694	58719694	-	CG	CGT	0.171366	0.646989	0.0218451	0.292258	0.451122	0.0362967	-0.0956205	0.812779	-0.0110718	0.387879	0.280576	0.0473685	0.266987	0.628024	0.0329168	0.731722	0.915451
chr1	Casp8_1316_Cflar_1965	chr1:058495374-59147503	Casp8	652129	chr1_58719705	58719705	+	CG	CGC	-0.0804154	0.797419	-0.00722861	-0.0349413	0.913767	-0.00310815	-0.185695	0.578995	-0.0159169	0.150753	0.636641	0.0128088	0.105279	0.818032	0.0086883	0.901158	0.971718
chr1	Casp8_1316_Cflar_1965	chr1:058495374-59147503	Casp8	652129	chr1_58719706	58719706	-	CG	CGG	-0.611019	0.14014	-0.0396496	-1.13288	0.00999046	-0.0841162	-0.246659	0.556183	-0.0222125	-0.88622	0.0250733	-0.0619036	-0.36436	0.533368	-0.017437	0.0434048	0.364804
chr1	Casp8_1316_Cflar_1965	chr1:058495374-59147503	Casp8	652129	chr1_58719776	58719776	+	CG	CGT	-0.0385131	0.872504	-0.0064131	-0.0281011	0.908016	-0.00466984	-0.278999	0.284216	-0.0455246	0.250898	0.307098	0.0408548	0.240486	0.4965	0.0391115	0.613022	0.869992
chr1	Casp8_1316_Cflar_1965	chr1:058495374-59147503	Casp8	652129	chr1_58719777	58719777	-	CG	CGG	-0.225774	0.620557	-0.0308421	0.552259	0.249776	0.0580571	0.540269	0.27976	0.0564736	0.0119896	0.977688	0.00158352	-0.766043	0.259692	-0.0873157	0.440528	0.791889
chr1	Casp8_1316_Cflar_1965	chr1:058495374-59147503	Casp8	652129	chr1_58719811	58719811	+	CG	CGG	-0.346338	0.32411	-0.0537922	0.0116244	0.974542	0.00172534	-0.471993	0.214793	-0.0657517	0.483618	0.167831	0.0674771	0.125656	0.806561	0.0119595	0.157409	0.576256
chr1	Casp8_1316_Cflar_1965	chr1:058495374-59147503	Casp8	652129	chr1_58719912	58719912	+	CG	CGA	0.15686	0.625501	0.02162	-0.386144	0.271298	-0.0542553	-0.598453	0.108891	-0.08324	0.212309	0.526121	0.0289847	0.755313	0.127062	0.10486	0.347128	0.736708
chr1	Casp8_1316_Cflar_1965	chr1:058495374-59147503	Casp8	652129	chr1_58720194	58720194	-	CG	CGT	-0.0822553	0.680356	-0.0141348	0.0803263	0.699683	0.0138596	-0.163517	0.439778	-0.0283082	0.243843	0.224895	0.0421678	0.0812616	0.779449	0.0141733	0.428055	0.784641
chr1	Casp8_1316_Cflar_1965	chr1:058495374-59147503	Casp8	652129	chr1_58720246	58720246	+	CG	CGG	-0.44271	0.0322336	-0.0566044	-0.146592	0.480728	-0.0177499	-0.88467	0.000162605	-0.0922587	0.738078	0.000727066	0.0745088	0.44196	0.135538	0.0356543	1.23842e-05	0.00433616
chr1	Casp8_1316_Cflar_1965	chr1:058495374-59147503	Casp8	652129	chr1_58720247	58720247	-	CG	CGG	0.0338138	0.872081	0.00397314	-0.212685	0.317437	-0.0264354	-0.129886	0.546669	-0.0165215	-0.0827989	0.684687	-0.00991392	0.163699	0.58657	0.0204947	0.66923	0.892912
chr1	Casp8_1316_Cflar_1965	chr1:058495374-59147503	Casp8	652129	chr1_58720260	58720260	+	CG	CGC	-0.430684	0.13655	-0.0509616	-0.250484	0.388296	-0.0285951	-1.01952	0.00136771	-0.0988434	0.769032	0.00898322	0.0702483	0.588833	0.157626	0.0478819	0.000969517	0.0635882
chr1	Casp8_1316_Cflar_1965	chr1:058495374-59147503	Casp8	652129	chr1_58720261	58720261	-	CG	CGA	-0.407206	0.0773956	-0.0482519	-0.400345	0.0869057	-0.0473728	-0.381295	0.09904	-0.0452837	-0.0190496	0.93278	-0.00208909	-0.0259101	0.935383	-0.00296818	0.12501	0.534823
chr1	Casp8_1316_Cflar_1965	chr1:058495374-59147503	Casp8	652129	chr1_58720262	58720262	+	CG	CGT	-0.393684	0.16807	-0.0540056	-0.206481	0.479678	-0.0274507	-0.55419	0.0682126	-0.0693494	0.347709	0.221133	0.0418987	0.160506	0.695233	0.0153437	0.0793748	0.456636
chr1	Casp8_1316_Cflar_1965	chr1:058495374-59147503	Casp8	652129	chr1_58720263	58720263	-	CG	CGC	0.0677395	0.765899	0.00847351	0.0688318	0.761497	0.00861856	-0.139416	0.553203	-0.0166641	0.208248	0.355185	0.0252827	0.207156	0.526998	0.0251376	0.820339	0.946069
chr1	Casp8_1316_Cflar_1965	chr1:058495374-59147503	Casp8	652129	chr1_58720273	58720273	+	CG	CGT	-0.449978	0.0397061	-0.0754414	-0.387184	0.0828312	-0.0647754	-0.570699	0.0132651	-0.0941804	0.183515	0.386226	0.029405	0.120721	0.693791	0.018739	0.0146369	0.235154
chr1	Casp8_1316_Cflar_1965	chr1:058495374-59147503	Casp8	652129	chr1_58720274	58720274	-	CG	CGT	-0.233575	0.177413	-0.0396863	-0.197549	0.258917	-0.0335021	-0.405491	0.025923	-0.0679036	0.207941	0.212622	0.0344014	0.171916	0.484884	0.0282173	0.0531034	0.393651
chr1	Casp8_1316_Cflar_1965	chr1:058495374-59147503	Casp8	652129	chr1_58720291	58720291	+	CG	CGC	-0.631203	0.000975999	-0.0984261	-0.250782	0.180562	-0.0374439	-0.540149	0.00659129	-0.0774694	0.289366	0.105299	0.0400255	-0.0910544	0.725441	-0.0209567	9.58241e-05	0.0168123
chr1	Casp8_1316_Cflar_1965	chr1:058495374-59147503	Casp8	652129	chr1_58720292	58720292	-	CG	CGT	-0.0610246	0.725034	-0.00961948	-0.322859	0.0763047	-0.052665	-0.594909	0.00240669	-0.0939808	0.27205	0.123945	0.0413158	0.533885	0.0400184	0.0843614	0.0220909	0.279219
chr1	Casp8_1316_Cflar_1965	chr1:058495374-59147503	Casp8	652129	chr1_58720295	58720295	+	CG	CGA	-0.674898	0.0020583	-0.116054	-0.644293	0.00464654	-0.110778	-0.962619	8.31471e-05	-0.163764	0.318326	0.126414	0.052986	0.287721	0.340523	0.0477098	3.24039e-05	0.00836168
chr1	Casp8_1316_Cflar_1965	chr1:058495374-59147503	Casp8	652129	chr1_58720296	58720296	-	CG	CGG	-0.251932	0.184735	-0.0435204	-0.305206	0.122979	-0.0527456	-0.513107	0.0132244	-0.0881658	0.2079	0.268102	0.0354202	0.261174	0.341786	0.0446454	0.042229	0.361071
chr1	Casp8_1316_Cflar_1965	chr1:058495374-59147503	Casp8	652129	chr1_58720378	58720378	+	CG	CGC	-0.0734721	0.746538	-0.00952444	-0.127919	0.597069	-0.0166579	-0.744676	0.00423239	-0.0867927	0.616757	0.0100215	0.0701349	0.671204	0.0507393	0.0772683	0.0107318	0.205821
chr1	Casp8_1316_Cflar_1965	chr1:058495374-59147503	Casp8	652129	chr1_58720890	58720890	+	CG	CGG	-0.483367	0.182455	-0.08165	-0.0992597	0.784947	-0.0165508	0.188464	0.614926	0.0316749	-0.287724	0.420687	-0.0482257	-0.671831	0.199339	-0.113325	0.553794	0.845423
chr1	Casp8_1316_Cflar_1965	chr1:058495374-59147503	Casp8	652129	chr1_58720929	58720929	+	CG	CGG	-0.507684	0.146483	-0.0834963	-0.113321	0.750045	-0.0183158	0.102907	0.778448	0.0166507	-0.216227	0.530154	-0.0349665	-0.610591	0.228634	-0.100147	0.508169	0.825325
chr1	Casp8_1316_Cflar_1965	chr1:058495374-59147503	Casp8	652129	chr1_58720933	58720933	+	CG	CGG	-0.724825	0.0315288	-0.12176	-0.237404	0.474516	-0.0389993	0.106723	0.753924	0.0178513	-0.344127	0.289982	-0.0568506	-0.831548	0.0839365	-0.139611	0.180232	0.602278
chr1	Casp8_1316_Cflar_1965	chr1:058495374-59147503	Casp8	652129	chr1_58720941	58720941	+	CG	CGC	-0.522738	0.14968	-0.0834937	-0.113416	0.754593	-0.0177651	0.21124	0.571451	0.0333228	-0.324656	0.358983	-0.0510879	-0.733978	0.160714	-0.116816	0.483514	0.813487
chr1	Casp8_1316_Cflar_1965	chr1:058495374-59147503	Casp8	652129	chr1_58723701	58723701	-	CG	CGG	-0.273048	0.0289363	-0.0383816	-0.170818	0.171332	-0.0236548	-0.195901	0.126733	-0.0270422	0.0250825	0.8349	0.00338741	-0.077147	0.65927	-0.0113393	0.0590916	0.410783
chr1	Casp8_1316_Cflar_1965	chr1:058495374-59147503	Casp8	652129	chr1_58723738	58723738	-	CG	CGA	-0.176795	0.0856149	-0.0269229	-0.0728332	0.477548	-0.0109518	-0.108951	0.296689	-0.0163157	0.0361178	0.715015	0.00536383	-0.0678442	0.639185	-0.0106072	0.179842	0.601718
chr1	Casp8_1316_Cflar_1965	chr1:058495374-59147503	Casp8	652129	chr1_58723800	58723800	-	CG	CGG	-0.220046	0.0290409	-0.0348682	-0.146854	0.143337	-0.0231133	-0.187738	0.0686373	-0.0294322	0.0408837	0.663329	0.00631884	-0.0323081	0.817867	-0.005436	0.0374628	0.344964
chr1	Casp8_1316_Cflar_1965	chr1:058495374-59147503	Casp8	652129	chr1_58723819	58723819	-	CG	CGT	-0.10708	0.31845	-0.012229	-0.00824803	0.939455	-0.000922772	-0.096316	0.391866	-0.010585	0.088068	0.405387	0.00966227	-0.0107637	0.944467	-0.00164399	0.363488	0.747528
chr1	Casp8_1316_Cflar_1965	chr1:058495374-59147503	Casp8	652129	chr1_58724442	58724442	-	CG	CGA	0.00556744	0.979984	0.000868734	0.187586	0.412342	0.0289279	0.355816	0.127825	0.0556606	-0.16823	0.448557	-0.0267328	-0.350248	0.276629	-0.0547919	0.50075	0.821625
chr1	Casp8_1316_Cflar_1965	chr1:058495374-59147503	Casp8	652129	chr1_58724458	58724458	-	CG	CGA	0.117204	0.436376	0.0174216	0.173723	0.259806	0.0256767	0.209279	0.180045	0.0310867	-0.0355554	0.812659	-0.00540998	-0.0920741	0.668694	-0.0136651	0.489304	0.816433
chr1	Casp8_1316_Cflar_1965	chr1:058495374-59147503	Casp8	652129	chr1_58724477	58724477	-	CG	CGC	0.00949043	0.946027	0.00160811	0.0921956	0.526549	0.0156252	0.114747	0.437124	0.0194534	-0.0225514	0.869777	-0.0038282	-0.105257	0.604968	-0.0178453	0.874881	0.963593
chr1	Casp8_1316_Cflar_1965	chr1:058495374-59147503	Casp8	652129	chr1_58724482	58724482	-	CG	CGC	0.228235	0.349814	0.0350777	0.117167	0.638335	0.0182161	-0.00606459	0.98085	-0.000932123	0.123232	0.609862	0.0191482	0.234299	0.504645	0.0360099	0.824124	0.947264
chr1	Casp8_1316_Cflar_1965	chr1:058495374-59147503	Casp8	652129	chr1_58726003	58726003	-	CG	CGG	-0.177056	0.457086	-0.0243951	-0.0211527	0.930807	-0.00288333	0.189787	0.447366	0.0263284	-0.210939	0.38222	-0.0292117	-0.366843	0.289102	-0.0507235	0.754866	0.923963
chr1	Casp8_1316_Cflar_1965	chr1:058495374-59147503	Casp8	652129	chr1_58726014	58726014	-	CG	CGG	-0.142543	0.444463	-0.0195626	-0.14082	0.46555	-0.0193102	-0.0855135	0.668224	-0.0118172	-0.0553064	0.769364	-0.007493	-0.0570291	0.834079	-0.00774547	0.843019	0.953304
chr1	Casp8_1316_Cflar_1965	chr1:058495374-59147503	Casp8	652129	chr1_58726018	58726018	-	CG	CGG	-0.717279	0.00287735	-0.12359	-0.642583	0.00750021	-0.110803	-0.488495	0.0435287	-0.0843842	-0.154087	0.492296	-0.0264193	-0.228783	0.484622	-0.0392059	0.0057483	0.155111
chr1	Casp8_1316_Cflar_1965	chr1:058495374-59147503	Casp8	652129	chr1_58728271	58728271	-	CG	CGG	-0.254373	0.240302	-0.0302332	-0.316059	0.160476	-0.0380515	-0.107059	0.634018	-0.0134482	-0.209001	0.332045	-0.0246033	-0.147314	0.635573	-0.0167851	0.494069	0.818558
chr1	Casp8_1316_Cflar_1965	chr1:058495374-59147503	Casp8	652129	chr1_58728299	58728299	-	CG	CGT	-0.290954	0.0953448	-0.0400298	0.0235865	0.89464	0.00311142	0.108231	0.550321	0.01437	-0.084645	0.621866	-0.0112585	-0.399185	0.114702	-0.0543997	0.276017	0.687705
chr1	Casp8_1316_Cflar_1965	chr1:058495374-59147503	Casp8	652129	chr1_58728313	58728313	-	CG	CGC	-0.216569	0.349917	-0.0239599	0.0217481	0.927475	0.0021967	0.196229	0.420296	0.0213379	-0.174481	0.45143	-0.0191412	-0.412798	0.221398	-0.0452978	0.666882	0.892114
chr1	Casp8_1316_Cflar_1965	chr1:058495374-59147503	Casp8	652129	chr1_58728385	58728385	-	CG	CGT	-0.245928	0.153486	-0.0419008	0.131575	0.44828	0.0219697	-0.0804507	0.644453	-0.0132571	0.212026	0.211393	0.0352268	-0.165477	0.497406	-0.0286437	0.0590542	0.410664
chr1	Casp8_1316_Cflar_1965	chr1:058495374-59147503	Casp8	652129	chr1_58728963	58728963	-	CG	CGG	0.197182	0.687018	0.0146224	0.341183	0.524059	0.024604	0.223968	0.671424	0.0157571	0.117215	0.803598	0.00884689	-0.0267867	0.970285	-0.00113463	0.926608	0.979517
chr1	Casp8_1316_Cflar_1965	chr1:058495374-59147503	Casp8	652129	chr1_58729024	58729024	-	CG	CGG	0.507675	0.190573	0.0416757	0.0329229	0.935232	0.00282976	-0.729213	0.0780286	-0.0559884	0.762136	0.0455079	0.0588181	1.23689	0.0323737	0.0976641	0.152415	0.570122
chr1	Casp8_1316_Cflar_1965	chr1:058495374-59147503	Casp8	652129	chr1_58729095	58729095	+	CG	CGA	0.0405383	0.903567	0.00398784	0.155088	0.649146	0.0150251	0.248575	0.474706	0.024511	-0.0934866	0.775335	-0.00948588	-0.208036	0.666112	-0.0205231	0.910296	0.974543
chr1	Casp8_1316_Cflar_1965	chr1:058495374-59147503	Casp8	652129	chr1_58729096	58729096	-	CG	CGT	-0.331145	0.30047	-0.0311446	-0.309598	0.354754	-0.0290832	-0.433617	0.22325	-0.039618	0.12402	0.708206	0.0105348	0.102472	0.828445	0.00847338	0.438367	0.790669
chr1	Casp8_1316_Cflar_1965	chr1:058495374-59147503	Casp8	652129	chr1_58729178	58729178	+	CG	CGG	-1.01383	0.0106446	-0.057213	-0.270403	0.501015	-0.0121442	0.82024	0.0483383	0.0508511	-1.09064	0.00633801	-0.0629953	-1.83407	0.0019677	-0.108064	0.0142218	0.232325
chr1	Casp8_1316_Cflar_1965	chr1:058495374-59147503	Casp8	652129	chr1_58729179	58729179	-	CG	CGA	-0.778491	0.255441	-0.0402297	-0.235755	0.738291	-0.0107293	0.546915	0.442688	0.029766	-0.78267	0.245532	-0.0404953	-1.32541	0.182163	-0.0699957	0.56821	0.85145
chr1	Casp8_1316_Cflar_1965	chr1:058495374-59147503	Casp8	652129	chr1_58729195	58729195	+	CG	CGT	-0.645549	0.0954713	-0.0525604	-0.207641	0.579408	-0.0150221	-0.28735	0.470032	-0.0204516	0.0797083	0.831193	0.0054295	-0.358199	0.515396	-0.0321088	0.247958	0.665657
chr1	Casp8_1316_Cflar_1965	chr1:058495374-59147503	Casp8	652129	chr1_58729196	58729196	-	CG	CGT	-0.20573	0.565119	-0.0168796	-0.0195501	0.957857	-0.00153623	-0.101785	0.793457	-0.00779397	0.0822354	0.820869	0.00625774	-0.103945	0.843767	-0.00908563	0.880863	0.96542
chr1	Casp8_1316_Cflar_1965	chr1:058495374-59147503	Casp8	652129	chr1_58729214	58729214	+	CG	CGA	-0.175669	0.862636	-0.00650209	-0.269576	0.789389	-0.0103832	0.408511	0.694796	0.0197573	-0.678087	0.498895	-0.0301405	-0.58418	0.687933	-0.0262594	0.917912	0.97669
chr1	Casp8_1316_Cflar_1965	chr1:058495374-59147503	Casp8	652129	chr1_58729215	58729215	-	CG	CGT	-0.423068	0.474154	-0.0194894	-0.667171	0.288991	-0.0326035	-0.123497	0.846467	-0.00678578	-0.543674	0.36838	-0.0258177	-0.299571	0.730023	-0.0127036	0.710624	0.90824
chr1	Casp8_1316_Cflar_1965	chr1:058495374-59147503	Casp8	652129	chr1_58729217	58729217	+	CG	CGG	-0.383388	0.537389	-0.0203122	1.46088	0.0309869	0.0500195	1.31553	0.0545281	0.0434644	0.145349	0.813965	0.00655512	-1.69892	0.0681654	-0.0637766	0.0476419	0.378599
chr1	Casp8_1316_Cflar_1965	chr1:058495374-59147503	Casp8	652129	chr1_58729218	58729218	-	CG	CGT	0.208094	0.578829	0.0111057	0.454239	0.243055	0.0232877	0.750378	0.0629915	0.0416006	-0.29614	0.431482	-0.0183129	-0.542285	0.321226	-0.0304948	0.277113	0.688436
chr1	Casp8_1316_Cflar_1965	chr1:058495374-59147503	Casp8	652129	chr1_58729267	58729267	-	CG	CGC	0.714058	0.169449	0.0355746	-0.183714	0.721214	-0.010999	-1.30091	0.0192004	-0.0607833	1.1172	0.0346915	0.0497843	2.01497	0.00943276	0.0963579	0.0588751	0.410131
chr1	Casp8_1316_Cflar_1965	chr1:058495374-59147503	Casp8	652129	chr1_58730042	58730042	+	CG	CGT	0.29805	0.891459	0.00197546	-1.10732	0.623352	-0.0113466	0.0976173	0.966102	0.00128277	-1.20493	0.581913	-0.0126293	0.200433	0.949546	0.000692689	0.871432	0.96248
chr1	Casp8_1316_Cflar_1965	chr1:058495374-59147503	Casp8	652129	chr1_58730050	58730050	+	CG	CGC	-1.30332	0.446376	-0.0190348	-0.957928	0.58447	-0.0123879	-2.7605	0.1277	-0.0220013	1.80257	0.291319	0.00961348	1.45718	0.555517	0.00296658	0.293708	0.70068
chr1	Casp8_1316_Cflar_1965	chr1:058495374-59147503	Casp8	652129	chr1_58730075	58730075	+	CG	CGT	-0.0282004	0.943677	-0.00240014	0.386165	0.341765	0.0280244	0.406071	0.346768	0.0297163	-0.0199063	0.96147	-0.00169191	-0.434272	0.459889	-0.0321164	0.714305	0.909296
chr1	Casp8_1316_Cflar_1965	chr1:058495374-59147503	Casp8	652129	chr1_58730093	58730093	+	CG	CGC	-1.99724	0.0992358	-0.0411235	-2.10749	0.0901312	-0.0435913	-2.35256	0.0653686	-0.0448302	0.245064	0.835566	0.00123885	0.355319	0.836606	0.00370671	0.109376	0.509764
chr1	Casp8_1316_Cflar_1965	chr1:058495374-59147503	Casp8	652129	chr1_58736167	58736167	-	CG	CGT	-0.0490813	0.867699	-0.00493887	0.0690955	0.819301	0.00728096	0.485666	0.120089	0.0528651	-0.416571	0.157457	-0.0455841	-0.534748	0.213697	-0.0578039	0.377756	0.755808
chr1	Casp8_1316_Cflar_1965	chr1:058495374-59147503	Casp8	652129	chr1_58736172	58736172	-	CG	CGT	0.587319	0.233502	0.033417	1.00804	0.051239	0.052068	0.667184	0.191206	0.031511	0.340854	0.485386	0.020557	-0.0798642	0.909364	0.00190602	0.244132	0.662408
chr1	Casp8_1316_Cflar_1965	chr1:058495374-59147503	Casp8	652129	chr1_58736181	58736181	-	CG	CGA	0.00148922	0.996608	8.91275e-05	0.169795	0.636252	0.016129	-0.00363123	0.992103	-0.000255002	0.173427	0.619905	0.016384	0.00512045	0.991941	0.000344129	0.925986	0.979343
chr1	Casp8_1316_Cflar_1965	chr1:058495374-59147503	Casp8	652129	chr1_58736185	58736185	-	CG	CGG	-0.587738	0.0784861	-0.0236174	-0.413752	0.229667	-0.0157349	-0.544216	0.130697	-0.0199226	0.130464	0.700742	0.00418766	-0.043522	0.928007	-0.00369482	0.127111	0.537686
chr1	Casp8_1316_Cflar_1965	chr1:058495374-59147503	Casp8	652129	chr1_58736269	58736269	-	CG	CGG	0.0970539	0.73116	0.0103357	-0.361957	0.219932	-0.0422713	-0.539031	0.0815089	-0.0608041	0.177074	0.538268	0.0185328	0.636085	0.130244	0.0711398	0.306712	0.709875
chr1	Casp8_1316_Cflar_1965	chr1:058495374-59147503	Casp8	652129	chr1_58736965	58736965	+	CG	CGA	0.364971	0.417757	0.0100859	0.687462	0.167567	0.0171389	0.812145	0.110721	0.0211399	-0.124683	0.775599	-0.00400102	-0.447174	0.507011	-0.011054	0.346444	0.73615
chr1	Casp8_1316_Cflar_1965	chr1:058495374-59147503	Casp8	652129	chr1_58736993	58736993	+	CG	CGC	-0.580012	0.533433	-0.00579429	-1.12218	0.25292	-0.0142772	-1.26489	0.196676	-0.0154391	0.142711	0.878291	0.00116183	0.684883	0.610154	0.00964479	0.546594	0.842127
chr1	Casp8_1316_Cflar_1965	chr1:058495374-59147503	Casp8	652129	chr1_58736995	58736995	+	CG	CGC	2.69463	0.000444289	0.0185466	-0.16143	0.824087	-0.00242421	0.313452	0.676827	0.00585567	-0.474882	0.496825	-0.00827988	2.38118	0.0253748	0.0126909	0.000224147	0.0276295
chr1	Casp8_1316_Cflar_1965	chr1:058495374-59147503	Casp8	652129	chr1_58737010	58737010	+	CG	CGG	2.05749	0.0500348	0.00874508	-1.39251	0.191133	-0.0189789	-0.518967	0.624668	-0.00970248	-0.873543	0.395103	-0.00927641	2.57646	0.0860601	0.0184476	0.0121178	0.217611
chr1	Casp8_1316_Cflar_1965	chr1:058495374-59147503	Casp8	652129	chr1_58737016	58737016	+	CG	CGA	-0.356709	0.45885	-0.0159286	1.03252	0.0437198	0.031561	1.23349	0.0196726	0.0401092	-0.200969	0.678872	-0.00854815	-1.59019	0.0278201	-0.0560378	0.0418212	0.360078
chr1	Casp8_1316_Cflar_1965	chr1:058495374-59147503	Casp8	652129	chr1_58737020	58737020	+	CG	CGA	-0.224373	0.676675	-0.0105684	-0.623453	0.261196	-0.0332416	0.0465899	0.934268	0.00295161	-0.670043	0.21763	-0.0361932	-0.270963	0.728244	-0.0135201	0.548707	0.843139
chr1	Casp8_1316_Cflar_1965	chr1:058495374-59147503	Casp8	652129	chr1_58737047	58737047	+	CG	CGG	0.223738	0.784838	0.00239422	0.213047	0.804241	0.00227902	0.899208	0.317449	0.0123057	-0.686161	0.416341	-0.0100266	-0.675469	0.577811	-0.00991143	0.687951	0.899679
chr1	Casp8_1316_Cflar_1965	chr1:058495374-59147503	Casp8	652129	chr1_58737050	58737050	+	CG	CGC	0.218279	0.785143	0.00339461	1.01399	0.205519	0.00974202	1.56927	0.0542908	0.0207549	-0.555283	0.473516	-0.0110129	-1.35099	0.235337	-0.0173603	0.28177	0.691888
chr1	Casp8_1316_Cflar_1965	chr1:058495374-59147503	Casp8	652129	chr1_58737104	58737104	+	CG	CGT	-0.12474	0.712163	-0.00544591	-0.384418	0.273994	-0.0179842	-0.322302	0.374482	-0.0153203	-0.0621155	0.859084	-0.00266395	0.197562	0.689317	0.00987435	0.717154	0.910173
chr1	Casp8_1316_Cflar_1965	chr1:058495374-59147503	Casp8	652129	chr1_58737317	58737317	+	CG	CGG	0.0162232	0.96316	0.00106286	-0.572191	0.116766	-0.0385431	-0.152461	0.680436	-0.0116753	-0.419729	0.247248	-0.0268678	0.168685	0.740689	0.0127382	0.274675	0.686698
chr1	Casp8_1316_Cflar_1965	chr1:058495374-59147503	Casp8	652129	chr1_58737343	58737343	+	CG	CGC	-1.83319	0.0199375	-0.0210071	-1.68838	0.038019	-0.0182728	0.55358	0.473281	0.0119554	-2.24195	0.00476622	-0.0302282	-2.38677	0.0322009	-0.0329625	0.0239966	0.288615
chr1	Casp8_1316_Cflar_1965	chr1:058495374-59147503	Casp8	652129	chr1_58737347	58737347	+	CG	CGC	-0.154576	0.797286	-0.00388464	-0.705023	0.256767	-0.0214384	-1.23929	0.055585	-0.0322371	0.534271	0.388275	0.0107987	1.08472	0.217637	0.0283525	0.283346	0.693077
chr1	Casp8_1316_Cflar_1965	chr1:058495374-59147503	Casp8	652129	chr1_58737349	58737349	+	CG	CGT	-2.24976	0.0127337	-0.0224899	-2.90802	0.00186811	-0.0393096	-2.34424	0.0103586	-0.0367014	-0.563781	0.515657	-0.00260816	0.0944772	0.938678	0.0142115	0.00507732	0.146685
chr1	Casp8_1316_Cflar_1965	chr1:058495374-59147503	Casp8	652129	chr1_58737363	58737363	+	CG	CGA	0.1935	0.851903	0.00234495	-0.860299	0.422504	-0.0149638	-0.32601	0.763153	-0.00675434	-0.534289	0.602616	-0.00820943	0.51951	0.728757	0.00909928	0.746625	0.920984
chr1	Casp8_1316_Cflar_1965	chr1:058495374-59147503	Casp8	652129	chr1_58737402	58737402	+	CG	CGA	-0.222963	0.64733	-0.00924296	0.10111	0.840832	0.00350421	0.231797	0.643027	0.00878787	-0.130687	0.787508	-0.00528365	-0.454761	0.515167	-0.0180308	0.920657	0.977644
chr1	Casp8_1316_Cflar_1965	chr1:058495374-59147503	Casp8	652129	chr1_58737482	58737482	-	CG	CGA	-0.0251497	0.909413	-0.00159768	-0.313261	0.170024	-0.0238829	-0.439642	0.0615651	-0.0316203	0.126381	0.566435	0.00773735	0.414492	0.19817	0.0300226	0.287956	0.696623
chr1	Casp8_1316_Cflar_1965	chr1:058495374-59147503	Casp8	652129	chr1_58737570	58737570	-	CG	CGC	-0.0639633	0.844098	-0.00178784	0.396204	0.245443	0.00952598	0.0310423	0.92778	0.000682549	0.365162	0.265414	0.00884343	-0.0950056	0.840505	-0.00247039	0.389651	0.762917
chr1	Casp8_1316_Cflar_1965	chr1:058495374-59147503	Casp8	652129	chr1_58737588	58737588	-	CG	CGG	0.0132008	0.947944	0.000451752	-0.0254076	0.902617	-0.000883972	0.195713	0.359335	0.00728251	-0.22112	0.261784	-0.00816648	-0.182512	0.534624	-0.00683076	0.619069	0.872325
chr1	Casp8_1316_Cflar_1965	chr1:058495374-59147503	Casp8	652129	chr1_58737593	58737593	-	CG	CGT	-0.674415	0.000641144	-0.0206222	-0.433766	0.025202	-0.0122448	-0.312502	0.117102	-0.00914943	-0.121265	0.521293	-0.00309535	-0.361914	0.181005	-0.0114728	0.00300274	0.114112
chr1	Casp8_1316_Cflar_1965	chr1:058495374-59147503	Casp8	652129	chr1_58739806	58739806	+	CG	CGG	-1.37909	0.000102704	-0.0774244	-1.26843	0.000586252	-0.0688741	-0.0580738	0.867791	-0.00410832	-1.21036	0.000564688	-0.0647658	-1.32102	0.00778364	-0.0733161	0.000263007	0.0302246
chr1	Casp8_1316_Cflar_1965	chr1:058495374-59147503	Casp8	652129	chr1_58739850	58739850	+	CG	CGG	-0.616408	0.0925219	-0.0529374	-0.112527	0.75628	-0.00847814	-0.309811	0.408243	-0.0222118	0.197284	0.579057	0.0137337	-0.306596	0.554611	-0.0307256	0.159289	0.57857
chr1	Casp8_1316_Cflar_1965	chr1:058495374-59147503	Casp8	652129	chr1_58739895	58739895	+	CG	CGC	-0.221961	0.666973	-0.00663698	-0.212757	0.691841	-0.00636249	-0.212665	0.70643	-0.00637556	-9.2183e-05	0.999863	1.30747e-05	-0.00929583	0.990281	-0.000261414	0.952924	0.986893
chr1	Casp8_1316_Cflar_1965	chr1:058495374-59147503	Casp8	652129	chr1_58741778	58741778	-	CG	CGG	-0.403793	0.0412644	-0.0603805	-0.618733	0.00334581	-0.0952215	-0.615665	0.00351075	-0.0950111	-0.00306748	0.987397	-0.000210312	0.211872	0.444834	0.0346306	0.00600671	0.158556
chr1	Casp8_1316_Cflar_1965	chr1:058495374-59147503	Casp8	652129	chr1_58741819	58741819	+	CG	CGA	0.337849	0.132262	0.0536737	-0.242968	0.286623	-0.0408147	-0.448518	0.0571882	-0.0738885	0.20555	0.351931	0.0330738	0.786368	0.0176673	0.127562	0.0793784	0.456642
chr1	Casp8_1316_Cflar_1965	chr1:058495374-59147503	Casp8	652129	chr1_58741820	58741820	-	CG	CGT	-0.381222	0.163851	-0.0609625	-0.444751	0.121005	-0.0717111	-0.416087	0.150286	-0.0674147	-0.0286649	0.915881	-0.00429633	0.0348641	0.929236	0.00645228	0.258453	0.674081
chr1	Casp8_1316_Cflar_1965	chr1:058495374-59147503	Casp8	652129	chr1_58741845	58741845	+	CG	CGG	-0.0932699	0.779222	-0.00677855	-0.414979	0.225574	-0.0323605	-0.322149	0.348164	-0.0256143	-0.0928306	0.779525	-0.00674613	0.228879	0.631247	0.0188358	0.643397	0.882399
chr1	Casp8_1316_Cflar_1965	chr1:058495374-59147503	Casp8	652129	chr1_58741846	58741846	-	CG	CGT	-0.890033	0.0109634	-0.0663855	-0.84542	0.0166004	-0.0627837	-0.497452	0.159029	-0.0407763	-0.347968	0.293937	-0.0220073	-0.392581	0.418312	-0.0256092	0.0326515	0.326415
chr1	Casp8_1316_Cflar_1965	chr1:058495374-59147503	Casp8	652129	chr1_58741899	58741899	+	CG	CGA	-0.738613	0.0257427	-0.0519507	-1.22337	0.000446068	-0.0974043	-0.861938	0.00980374	-0.074461	-0.361427	0.24866	-0.0229434	0.123325	0.784787	0.0225103	0.00338439	0.120945
chr1	Casp8_1316_Cflar_1965	chr1:058495374-59147503	Casp8	652129	chr1_58741900	58741900	-	CG	CGT	-1.24078	3.72503e-05	-0.12063	-1.25488	3.74168e-05	-0.122918	-1.43468	7.2261e-06	-0.135482	0.179806	0.4943	0.0125642	0.1939	0.614522	0.014852	5.7994e-07	0.000428917
chr1	Casp8_1316_Cflar_1965	chr1:058495374-59147503	Casp8	652129	chr1_58743042	58743042	-	CG	CGA	0.335611	0.482887	0.0561285	0.156274	0.765254	0.0258644	0.162366	0.750065	0.0269059	-0.00609223	0.989368	-0.00104152	0.173245	0.803945	0.0292226	0.877455	0.964424
chr1	Casp8_1316_Cflar_1965	chr1:058495374-59147503	Casp8	652129	chr1_58743106	58743106	-	CG	CGT	-0.427167	0.59494	-0.038571	-1.03184	0.245453	-0.0996913	-0.647519	0.442268	-0.0651593	-0.38432	0.618844	-0.034532	0.220352	0.849426	0.0265883	0.683496	0.898035
chr1	Casp8_1316_Cflar_1965	chr1:058495374-59147503	Casp8	652129	chr1_58743153	58743153	-	CG	CGC	-0.664493	0.306082	-0.0730761	-1.01644	0.15829	-0.116195	-0.787417	0.259431	-0.0921784	-0.229021	0.717439	-0.0240169	0.122924	0.896301	0.0191023	0.460414	0.802179
chr1	Casp8_1316_Cflar_1965	chr1:058495374-59147503	Casp8	652129	chr1_58743629	58743629	+	CG	CGG	-0.37083	0.325641	-0.0578569	-0.121846	0.745607	-0.0184449	-0.43873	0.287798	-0.0637977	0.316884	0.411046	0.0453529	0.0678994	0.902563	0.00594082	0.368701	0.750589
chr1	Casp8_1316_Cflar_1965	chr1:058495374-59147503	Casp8	652129	chr1_58743642	58743642	+	CG	CGC	-0.0635614	0.900032	-0.00410787	-0.297701	0.556363	-0.0201737	-0.0323892	0.952912	-0.00227362	-0.265311	0.611331	-0.0179001	-0.0311721	0.966671	-0.00183425	0.919198	0.977113
chr1	Casp8_1316_Cflar_1965	chr1:058495374-59147503	Casp8	652129	chr1_58743741	58743741	+	CG	CGG	-0.63799	0.170403	-0.105556	-0.470737	0.30562	-0.0770327	-0.0457518	0.928729	-0.00767385	-0.424985	0.384321	-0.0693589	-0.592238	0.391303	-0.0978818	0.549491	0.843524
chr1	Casp8_1316_Cflar_1965	chr1:058495374-59147503	Casp8	652129	chr1_58746101	58746101	-	CG	CGG	-0.613931	5.77895e-05	-0.0718446	-0.667366	2.50606e-05	-0.0791822	-0.548687	0.000570276	-0.066809	-0.118679	0.40458	-0.0123732	-0.065244	0.744108	-0.00503553	1.2763e-05	0.0044141
chr1	Casp8_1316_Cflar_1965	chr1:058495374-59147503	Casp8	652129	chr1_58746179	58746179	-	CG	CGT	-0.558155	0.0198293	-0.0172716	-0.82965	0.00136329	-0.0281467	0.32973	0.163691	0.015768	-1.15938	1.26033e-05	-0.0439147	-0.887885	0.0097523	-0.0330396	0.000124802	0.0194455
chr1	Casp8_1316_Cflar_1965	chr1:058495374-59147503	Casp8	652129	chr1_58746181	58746181	-	CG	CGC	0.329047	0.180159	0.0161575	0.0138731	0.956174	0.000597348	-0.502536	0.0538045	-0.0234803	0.516409	0.0399723	0.0240776	0.831583	0.0222535	0.0396378	0.117225	0.523451
chr1	Casp8_1316_Cflar_1965	chr1:058495374-59147503	Casp8	652129	chr1_58746203	58746203	-	CG	CGT	-0.493208	0.109177	-0.0529479	-0.0531479	0.864675	-0.00517275	-0.178942	0.574392	-0.0169203	0.125794	0.677886	0.0117476	-0.314266	0.475192	-0.0360275	0.219811	0.64044
chr1	Casp8_1316_Cflar_1965	chr1:058495374-59147503	Casp8	652129	chr1_58746221	58746221	-	CG	CGG	0.421369	0.264346	0.0139163	-0.174727	0.636598	-0.00663037	-0.308689	0.424097	-0.0114659	0.133962	0.715992	0.00483554	0.730058	0.178953	0.0253822	0.469714	0.806175
chr1	Casp8_1316_Cflar_1965	chr1:058495374-59147503	Casp8	652129	chr1_58746631	58746631	+	CG	CGG	0.0486568	0.840838	0.00384926	-0.166924	0.514049	-0.0139079	0.153782	0.551006	0.0138558	-0.320705	0.193188	-0.0277637	-0.105125	0.766077	-0.0100065	0.43767	0.790236
chr1	Casp8_1316_Cflar_1965	chr1:058495374-59147503	Casp8	652129	chr1_58746712	58746712	+	CG	CGG	-0.541047	0.175045	-0.022402	-0.276611	0.491185	-0.0104652	0.296803	0.464315	0.013527	-0.573414	0.147233	-0.0239922	-0.83785	0.143217	-0.035929	0.423851	0.782459
chr1	Casp8_1316_Cflar_1965	chr1:058495374-59147503	Casp8	652129	chr1_58746758	58746758	+	CG	CGG	-0.110165	0.779531	-0.00353443	-0.742878	0.0759837	-0.0291973	-0.161752	0.691409	-0.00752099	-0.581126	0.140527	-0.0216763	0.0515869	0.927352	0.00398656	0.206272	0.628066
chr1	Casp8_1316_Cflar_1965	chr1:058495374-59147503	Casp8	652129	chr1_58746759	58746759	-	CG	CGA	-0.921406	0.0384697	-0.0233255	-0.994127	0.0286642	-0.0260498	-0.218467	0.616169	-0.00763745	-0.77566	0.0743351	-0.0184124	-0.70294	0.255525	-0.015688	0.0903552	0.478166
chr1	Casp8_1316_Cflar_1965	chr1:058495374-59147503	Casp8	652129	chr1_58746800	58746800	-	CG	CGA	-2.54864	0.018114	-0.0313861	-2.93983	0.00935453	-0.0409062	-0.259769	0.815062	-0.00650508	-2.68007	0.0138201	-0.0344011	-2.28887	0.137677	-0.024881	0.0244798	0.290839
chr1	Casp8_1316_Cflar_1965	chr1:058495374-59147503	Casp8	652129	chr1_58746874	58746874	+	CG	CGT	-0.445485	0.0536703	-0.021809	-0.437168	0.0669827	-0.0213976	-0.451947	0.0616725	-0.0220651	0.0147786	0.947919	0.000667544	0.00646198	0.984181	0.000256137	0.0700945	0.43763
chr1	Casp8_1316_Cflar_1965	chr1:058495374-59147503	Casp8	652129	chr1_58746875	58746875	-	CG	CGC	0.372567	0.358198	0.0207596	0.323976	0.43695	0.0183033	-0.901941	0.0369873	-0.0357766	1.22592	0.0043218	0.0540799	1.27451	0.0335755	0.0565362	0.029486	0.314228
chr1	Casp8_1316_Cflar_1965	chr1:058495374-59147503	Casp8	652129	chr1_58746886	58746886	+	CG	CGT	-0.0521056	0.77882	-0.00208667	-0.261297	0.172631	-0.0113324	-0.226495	0.25611	-0.00994703	-0.034802	0.855951	-0.00138535	0.17439	0.520588	0.00786036	0.536308	0.837384
chr1	Casp8_1316_Cflar_1965	chr1:058495374-59147503	Casp8	652129	chr1_58746887	58746887	-	CG	CGC	-0.84627	0.177056	-0.0290586	-0.902055	0.173703	-0.0317175	-0.957583	0.162884	-0.0332438	0.0555278	0.93015	0.00152633	0.111313	0.903378	0.00418525	0.286081	0.695191
chr1	Casp8_1316_Cflar_1965	chr1:058495374-59147503	Casp8	652129	chr1_58746917	58746917	+	CG	CGG	0.272316	0.280035	0.0110203	0.0820529	0.749994	0.0035249	-0.386644	0.142035	-0.014371	0.468697	0.066553	0.0178959	0.65896	0.0734389	0.0253913	0.258326	0.674056
chr1	Casp8_1316_Cflar_1965	chr1:058495374-59147503	Casp8	652129	chr1_58746938	58746938	+	CG	CGA	-0.0257044	0.885688	-0.00364481	0.206419	0.268315	0.0278045	-0.0457814	0.808395	-0.00584199	0.252201	0.166295	0.0336464	0.020077	0.938394	0.00219718	0.322864	0.720887
chr1	Casp8_1316_Cflar_1965	chr1:058495374-59147503	Casp8	652129	chr1_58746974	58746974	+	CG	CGA	-0.261394	0.0339978	-0.0310411	-0.219459	0.073154	-0.0258718	-0.525273	0.000113812	-0.058205	0.305814	0.0129414	0.0323332	0.263879	0.128973	0.0271639	0.000103608	0.0176148
chr1	Casp8_1316_Cflar_1965	chr1:058495374-59147503	Casp8	652129	chr1_58746978	58746978	+	CG	CGC	0.16297	0.353488	0.0110049	-0.0252421	0.889675	-0.00190302	-0.335544	0.0849606	-0.0220813	0.310302	0.0917613	0.0201782	0.498514	0.0597784	0.0330862	0.244404	0.662642
chr1	Casp8_1316_Cflar_1965	chr1:058495374-59147503	Casp8	652129	chr1_58747638	58747638	-	CG	CGA	-0.938396	0.00780225	-0.0258881	-0.55458	0.114925	-0.0134172	-0.483332	0.179642	-0.0119356	-0.0712481	0.833232	-0.0014816	-0.455065	0.354766	-0.0139525	0.0281341	0.307623
chr1	Casp8_1316_Cflar_1965	chr1:058495374-59147503	Casp8	652129	chr1_58747650	58747650	-	CG	CGC	-0.729815	0.0686058	-0.0136384	-0.887863	0.0350796	-0.0179114	-0.26038	0.530126	-0.00674632	-0.627483	0.116236	-0.0111651	-0.469435	0.411769	-0.00689208	0.137072	0.550602
chr1	Casp8_1316_Cflar_1965	chr1:058495374-59147503	Casp8	652129	chr1_58747653	58747653	-	CG	CGT	0.0479891	0.8705	0.00152061	-0.113469	0.704585	-0.0038983	-0.531374	0.0926078	-0.0157334	0.417905	0.162712	0.0118351	0.579363	0.180292	0.017254	0.340252	0.73224
chr1	Casp8_1316_Cflar_1965	chr1:058495374-59147503	Casp8	652129	chr1_58747676	58747676	-	CG	CGA	-0.512128	0.0341959	-0.0227462	-0.477478	0.0560413	-0.0209864	-0.582739	0.0220478	-0.0248562	0.105261	0.65366	0.00386978	0.0706106	0.835151	0.00211005	0.0231338	0.284371
chr1	Casp8_1316_Cflar_1965	chr1:058495374-59147503	Casp8	652129	chr1_58747698	58747698	-	CG	CGA	-0.502253	0.152848	-0.0219254	-0.466436	0.202127	-0.0201836	-0.536493	0.15212	-0.0227859	0.0700578	0.840891	0.0026023	0.0342407	0.946061	0.000860511	0.247183	0.665066
chr1	Casp8_1316_Cflar_1965	chr1:058495374-59147503	Casp8	652129	chr1_58747748	58747748	-	CG	CGG	-0.248795	0.312212	-0.0140372	-0.556923	0.0314685	-0.0340896	-0.419211	0.111648	-0.0265578	-0.137712	0.576601	-0.00753176	0.170416	0.632597	0.0125206	0.172958	0.594585
chr1	Casp8_1316_Cflar_1965	chr1:058495374-59147503	Casp8	652129	chr1_58748568	58748568	-	CG	CGC	0.70936	0.209491	0.0145191	-0.470492	0.419659	-0.0139558	0.093588	0.874054	0.00339323	-0.56408	0.323124	-0.017349	0.615772	0.450186	0.0111258	0.124481	0.534103
chr1	Casp8_1316_Cflar_1965	chr1:058495374-59147503	Casp8	652129	chr1_58748607	58748607	-	CG	CGA	0.32312	0.143281	0.0259069	-0.0827946	0.705252	-0.0073652	-0.0899198	0.685364	-0.00798284	0.00712519	0.973334	0.000617636	0.41304	0.18858	0.0338897	0.288121	0.696759
chr1	Casp8_1316_Cflar_1965	chr1:058495374-59147503	Casp8	652129	chr1_58748650	58748650	-	CG	CGT	0.432936	0.431087	0.0149955	-0.261663	0.642614	-0.0102787	-0.371109	0.524719	-0.0144718	0.109446	0.844808	0.00419315	0.804045	0.317053	0.0294673	0.67781	0.895961
chr1	Casp8_1316_Cflar_1965	chr1:058495374-59147503	Casp8	652129	chr1_58748695	58748695	+	CG	CGG	0.483185	0.146389	0.0128956	-0.0806255	0.798932	-0.00255674	0.21859	0.490701	0.00763603	-0.299215	0.33357	-0.0101928	0.264596	0.562173	0.0052596	0.11914	0.526519
chr1	Casp8_1316_Cflar_1965	chr1:058495374-59147503	Casp8	652129	chr1_58748696	58748696	-	CG	CGA	-0.337146	0.563645	-0.00519813	-0.742073	0.236399	-0.0133347	-0.260255	0.674472	-0.00550472	-0.481818	0.411633	-0.00782994	-0.0768914	0.927883	0.000306594	0.669108	0.892877
chr1	Casp8_1316_Cflar_1965	chr1:058495374-59147503	Casp8	652129	chr1_58748755	58748755	+	CG	CGT	-0.0035893	0.993263	-9.22513e-05	-0.189421	0.668005	-0.00602485	-0.228081	0.605884	-0.00701093	0.0386594	0.92796	0.000986073	0.224492	0.714049	0.00691867	0.956642	0.987917
chr1	Casp8_1316_Cflar_1965	chr1:058495374-59147503	Casp8	652129	chr1_58748769	58748769	+	CG	CGC	-0.310199	0.60983	-0.00529585	-1.58062	0.0112886	-0.0325617	-1.51272	0.0162341	-0.0314225	-0.0679017	0.907327	-0.0011392	1.20252	0.16584	0.0261267	0.0452308	0.370752
chr1	Casp8_1316_Cflar_1965	chr1:058495374-59147503	Casp8	652129	chr1_58752236	58752236	+	CG	CGT	-0.237523	0.596674	-0.00495913	0.871097	0.0824811	0.00990891	0.729061	0.139757	0.00724631	0.142036	0.748286	0.0026626	-0.966584	0.149649	-0.0122054	0.144832	0.560679
chr1	Casp8_1316_Cflar_1965	chr1:058495374-59147503	Casp8	652129	chr1_58752250	58752250	+	CG	CGC	0.598554	0.478549	0.00660265	0.00175002	0.998395	2.33562e-05	0.338431	0.700786	0.00507233	-0.336681	0.685482	-0.00504897	0.260124	0.830821	0.00153032	0.741378	0.919006
chr1	Casp8_1316_Cflar_1965	chr1:058495374-59147503	Casp8	652129	chr1_58752258	58752258	+	CG	CGA	-0.0687264	0.910613	-0.00139488	0.0372075	0.954281	0.000738519	-0.157807	0.811288	-0.00291672	0.195015	0.753775	0.00365524	0.0890809	0.921164	0.00152185	0.979103	0.994112
chr1	Casp8_1316_Cflar_1965	chr1:058495374-59147503	Casp8	652129	chr1_58752276	58752276	+	CG	CGT	0.12101	0.794986	0.00528931	0.270515	0.572338	0.0112257	0.0178436	0.97057	0.000646539	0.252672	0.588589	0.0105791	0.103167	0.877772	0.00464277	0.93151	0.980854
chr1	Casp8_1316_Cflar_1965	chr1:058495374-59147503	Casp8	652129	chr1_58752567	58752567	+	CG	CGG	0.0421873	0.787109	0.00178071	0.373361	0.0239956	0.0144938	0.0566394	0.724128	0.00202476	0.316722	0.0485324	0.0124691	-0.0144521	0.948461	-0.000244051	0.0510523	0.388133
chr1	Casp8_1316_Cflar_1965	chr1:058495374-59147503	Casp8	652129	chr1_58752568	58752568	-	CG	CGT	-0.240235	0.288926	-0.0101276	-0.406153	0.08492	-0.0179899	-0.28087	0.234646	-0.0128885	-0.125283	0.582338	-0.00510139	0.0406348	0.900253	0.00276086	0.349147	0.738009
chr1	Casp8_1316_Cflar_1965	chr1:058495374-59147503	Casp8	652129	chr1_58752576	58752576	+	CG	CGT	-0.157028	0.504865	-0.00534191	0.580889	0.023222	0.0170754	0.675589	0.00863196	0.0202289	-0.0946999	0.690839	-0.00315347	-0.832617	0.0181628	-0.0255708	0.0201478	0.268817
chr1	Casp8_1316_Cflar_1965	chr1:058495374-59147503	Casp8	652129	chr1_58752577	58752577	-	CG	CGT	-0.110672	0.650039	-0.00326379	-0.0461508	0.852869	-0.00133661	-0.115923	0.643819	-0.00328641	0.0697721	0.773245	0.0019498	0.00525098	0.987997	2.26237e-05	0.901368	0.971738
chr1	Casp8_1316_Cflar_1965	chr1:058495374-59147503	Casp8	652129	chr1_58752630	58752630	+	CG	CGT	0.37599	0.0299176	0.0267767	0.100675	0.54801	0.00766622	-0.258542	0.130841	-0.0180266	0.359216	0.0322081	0.0256928	0.634532	0.0106801	0.0448033	0.0665978	0.429162
chr1	Casp8_1316_Cflar_1965	chr1:058495374-59147503	Casp8	652129	chr1_58752631	58752631	-	CG	CGA	-0.0363193	0.841489	-0.00260399	0.0886098	0.639665	0.00608043	-0.116126	0.545945	-0.00753828	0.204735	0.266737	0.0136187	0.0798063	0.762502	0.00493429	0.573077	0.853299
chr1	Casp8_1316_Cflar_1965	chr1:058495374-59147503	Casp8	652129	chr1_58753789	58753789	-	CG	CGT	0.551224	0.122508	0.0210746	0.0622301	0.866455	0.00270471	0.0677507	0.855985	0.00300091	-0.00552058	0.987667	-0.000296204	0.483473	0.34788	0.0180737	0.348266	0.737368
chr1	Casp8_1316_Cflar_1965	chr1:058495374-59147503	Casp8	652129	chr1_58753797	58753797	-	CG	CGA	-0.233906	0.515314	-0.0111377	-1.1948	0.00213026	-0.0861469	-0.915473	0.0171365	-0.0725999	-0.279324	0.438818	-0.013547	0.681567	0.190148	0.0614623	0.0138041	0.229384
chr1	Casp8_1316_Cflar_1965	chr1:058495374-59147503	Casp8	652129	chr1_58753809	58753809	-	CG	CGT	-0.0348891	0.888029	-0.0028897	-0.102421	0.686132	-0.00888136	-0.383542	0.122057	-0.0304212	0.281121	0.254662	0.0215399	0.348653	0.318807	0.0275315	0.424124	0.782531
chr1	Casp8_1316_Cflar_1965	chr1:058495374-59147503	Casp8	652129	chr1_58753967	58753967	-	CG	CGC	0.572505	0.254947	0.0136612	0.437473	0.396267	0.0108855	0.494208	0.356937	0.0125402	-0.0567349	0.911093	-0.00165468	0.0782969	0.914524	0.00112098	0.523547	0.8318
chr1	Casp8_1316_Cflar_1965	chr1:058495374-59147503	Casp8	652129	chr1_58753987	58753987	-	CG	CGC	0.128594	0.635899	0.00488849	-0.0192825	0.944041	-0.000804215	-0.169889	0.545388	-0.00649378	0.150606	0.573116	0.00568957	0.298482	0.445682	0.0113823	0.895006	0.969788
chr1	Casp8_1316_Cflar_1965	chr1:058495374-59147503	Casp8	652129	chr1_58753993	58753993	-	CG	CGT	0.187034	0.615014	0.00536935	0.352878	0.336648	0.00960466	0.2226	0.546761	0.00579671	0.130278	0.712677	0.00380796	-0.0355653	0.945786	-0.000427352	0.809267	0.942399
chr1	Casp8_1316_Cflar_1965	chr1:058495374-59147503	Casp8	652129	chr1_58754021	58754021	+	CG	CGT	-0.108545	0.419248	-0.0101351	-0.0122886	0.931013	-0.00113262	-0.269011	0.0720821	-0.02309	0.256722	0.0646532	0.0219573	0.160466	0.420055	0.0129548	0.071488	0.440395
chr1	Casp8_1316_Cflar_1965	chr1:058495374-59147503	Casp8	652129	chr1_58754022	58754022	-	CG	CGG	-0.356893	0.048118	-0.0271671	-0.578618	0.00252425	-0.0490516	-0.220791	0.227641	-0.0218019	-0.357826	0.0433476	-0.0272497	-0.136102	0.590387	-0.00536522	0.0195262	0.265512
chr1	Casp8_1316_Cflar_1965	chr1:058495374-59147503	Casp8	652129	chr1_58754063	58754063	+	CG	CGT	-0.295455	0.0986742	-0.0098126	0.00398613	0.982399	0.00015426	0.391838	0.038534	0.0134279	-0.387852	0.0361927	-0.0132737	-0.687294	0.00974946	-0.0232405	0.0708256	0.439183
chr1	Casp8_1316_Cflar_1965	chr1:058495374-59147503	Casp8	652129	chr1_58754064	58754064	-	CG	CGG	-0.275685	0.358302	-0.00884136	0.415022	0.20157	0.0111093	0.841255	0.0133567	0.0254699	-0.426234	0.158792	-0.0143606	-1.11694	0.0152128	-0.0343112	0.0638391	0.422046
chr1	Casp8_1316_Cflar_1965	chr1:058495374-59147503	Casp8	652129	chr1_58754084	58754084	+	CG	CGT	-0.0148673	0.93807	-0.000996516	-0.0866144	0.662122	-0.00614627	-0.32744	0.114622	-0.0212294	0.240825	0.21718	0.0150832	0.312573	0.267487	0.0202329	0.392291	0.764328
chr1	Casp8_1316_Cflar_1965	chr1:058495374-59147503	Casp8	652129	chr1_58754085	58754085	-	CG	CGT	-0.425925	0.202717	-0.0258214	-0.315909	0.356076	-0.0185427	-0.494218	0.156615	-0.0276131	0.178309	0.596089	0.00907043	0.0682929	0.886082	0.00179176	0.265298	0.679679
chr1	Casp8_1316_Cflar_1965	chr1:058495374-59147503	Casp8	652129	chr1_58754095	58754095	+	CG	CGC	0.277	0.0647708	0.00995449	-0.0666777	0.654701	-0.00267366	-0.247396	0.106452	-0.00935807	0.180718	0.216003	0.00668441	0.524396	0.0163817	0.0193126	0.097663	0.4914
chr1	Casp8_1316_Cflar_1965	chr1:058495374-59147503	Casp8	652129	chr1_58754096	58754096	-	CG	CGG	-0.691073	0.123225	-0.0154204	-0.546799	0.234724	-0.0116303	-0.548744	0.252613	-0.0116911	0.00194515	0.996585	6.08617e-05	-0.142329	0.826155	-0.00372927	0.289354	0.697625
chr1	Casp8_1316_Cflar_1965	chr1:058495374-59147503	Casp8	652129	chr1_58754098	58754098	+	CG	CGC	-0.425789	0.18095	-0.0124925	-0.489478	0.139762	-0.014702	-0.345631	0.303863	-0.0108705	-0.143847	0.648379	-0.00383155	-0.0801578	0.861163	-0.00162209	0.383029	0.759123
chr1	Casp8_1316_Cflar_1965	chr1:058495374-59147503	Casp8	652129	chr1_58754099	58754099	-	CG	CGG	0.291256	0.328729	0.00530913	0.201613	0.520152	0.00384168	0.70956	0.0307644	0.0158509	-0.507946	0.0910296	-0.0120092	-0.418304	0.338753	-0.0105417	0.0561702	0.402739
chr1	Casp8_1316_Cflar_1965	chr1:058495374-59147503	Casp8	652129	chr1_58754101	58754101	+	CG	CGT	-0.239871	0.177003	-0.0107955	-0.310408	0.0911691	-0.0143274	-0.061146	0.742005	-0.00307271	-0.249262	0.165854	-0.0112547	-0.178725	0.485186	-0.00772274	0.315328	0.715623
chr1	Casp8_1316_Cflar_1965	chr1:058495374-59147503	Casp8	652129	chr1_58754102	58754102	-	CG	CGG	-0.386603	0.324459	-0.0136165	-0.139631	0.72778	-0.0045239	-0.0403907	0.921039	-0.00135459	-0.0992407	0.799883	-0.00316931	-0.346212	0.539911	-0.0122619	0.785749	0.934125
chr1	Casp8_1316_Cflar_1965	chr1:058495374-59147503	Casp8	652129	chr1_58754144	58754144	+	CG	CGG	0.055703	0.694944	0.00730016	-0.079748	0.58392	-0.0110824	-0.174998	0.250287	-0.023494	0.0952499	0.507055	0.0124116	0.230701	0.268993	0.0307942	0.673194	0.894399
chr1	Casp8_1316_Cflar_1965	chr1:058495374-59147503	Casp8	652129	chr1_58795348	58795348	-	CG	CGC	1.82036	0.0522013	0.00430313	1.47943	0.11826	0.00304897	-0.26697	0.780268	-0.000957567	1.7464	0.0611052	0.00400654	2.08733	0.120417	0.00526069	0.160971	0.580879
chr1	Casp8_1316_Cflar_1965	chr1:058495374-59147503	Casp8	652129	chr1_58795403	58795403	-	CG	CGC	1.91623	0.00899946	0.00639859	0.0924521	0.900199	0.00017832	-1.20869	0.113742	-0.00321447	1.30114	0.0690973	0.00339279	3.12492	0.00403965	0.00961306	0.0261454	0.298905
chr1	Casp8_1316_Cflar_1965	chr1:058495374-59147503	Casp8	652129	chr1_58795418	58795418	-	CG	CGC	1.5316	0.042118	0.00439017	1.97861	0.0156555	0.00693116	1.73604	0.0368659	0.00655029	0.242561	0.743438	0.000380878	-0.204441	0.851191	-0.00216011	0.0368089	0.342519
chr1	Casp8_1316_Cflar_1965	chr1:058495374-59147503	Casp8	652129	chr1_58795429	58795429	-	CG	CGC	1.91885	0.0140477	0.00583112	0.495632	0.530496	0.000796376	-1.57207	0.0575332	-0.00589614	2.06771	0.00921156	0.00669252	3.49092	0.00287616	0.0117273	0.0204869	0.270931
chr1	Casp8_1316_Cflar_1965	chr1:058495374-59147503	Casp8	652129	chr1_58795560	58795560	+	CG	CGG	-0.555708	0.413068	-0.00184391	-1.81709	0.0114668	-0.00419703	-1.53755	0.03604	-0.00318384	-0.279549	0.674876	-0.00101319	0.981838	0.320223	0.00133993	0.0653931	0.426101
chr1	Casp8_1316_Cflar_1965	chr1:058495374-59147503	Casp8	652129	chr1_58795583	58795583	+	CG	CGG	-0.175934	0.849001	-0.000402833	-0.279591	0.768733	-0.000618522	0.296475	0.759918	0.000538046	-0.576066	0.531485	-0.00115657	-0.472409	0.724366	-0.000940879	0.936364	0.982277
chr1	Casp8_1316_Cflar_1965	chr1:058495374-59147503	Casp8	652129	chr1_58795589	58795589	+	CG	CGG	0.0600825	0.936055	0.00011911	-0.222194	0.774511	-0.000433838	-0.293166	0.71178	-0.000575144	0.0709717	0.923937	0.000141306	0.353249	0.746072	0.000694254	0.980904	0.994622
chr1	Casp8_1316_Cflar_1965	chr1:058495374-59147503	Casp8	652129	chr1_58795610	58795610	+	CG	CGG	-0.271532	0.594868	-0.000828542	-0.200982	0.707641	-0.0006278	0.200417	0.721573	0.000545718	-0.401399	0.446332	-0.00117352	-0.471949	0.534635	-0.00137426	0.889176	0.96796
chr1	Casp8_1316_Cflar_1965	chr1:058495374-59147503	Casp8	652129	chr1_58795613	58795613	+	CG	CGT	-2.60757	9.57871e-05	-0.0074127	-0.674861	0.262298	-0.00330462	-0.329087	0.578851	-0.00141689	-0.345774	0.545619	-0.00188773	-2.27849	0.00982631	-0.00599582	0.00046422	0.0421385
chr1	Casp8_1316_Cflar_1965	chr1:058495374-59147503	Casp8	652129	chr1_58795758	58795758	+	CG	CGG	-0.214911	0.632467	-0.000462901	0.520169	0.258104	0.00142644	0.0120029	0.978608	5.86987e-05	0.508166	0.252375	0.00136774	-0.226914	0.720336	-0.0005216	0.279376	0.690272
chr1	Casp8_1316_Cflar_1965	chr1:058495374-59147503	Casp8	652129	chr1_58795777	58795777	+	CG	CGG	0.616829	0.499039	0.000831756	1.56778	0.10155	0.00288708	-0.153599	0.872784	-0.00052777	1.72138	0.0645405	0.00341485	0.770428	0.560667	0.00135953	0.209457	0.631021
chr1	Casp8_1316_Cflar_1965	chr1:058495374-59147503	Casp8	652129	chr1_58795782	58795782	+	CG	CGA	1.30901	0.0193224	0.00250877	0.997718	0.0724277	0.00168887	-0.264444	0.639742	-0.000684799	1.26216	0.0253877	0.00237367	1.57345	0.0493324	0.00319357	0.0623737	0.418763
chr1	Casp8_1316_Cflar_1965	chr1:058495374-59147503	Casp8	652129	chr1_58795793	58795793	+	CG	CGG	0.753937	0.405088	0.00123477	-0.133874	0.88543	-0.000136092	-0.114021	0.904269	-0.000111321	-0.0198532	0.982426	-2.47712e-05	0.867958	0.507968	0.00134609	0.760776	0.925972
chr1	Casp8_1316_Cflar_1965	chr1:058495374-59147503	Casp8	652129	chr1_58795803	58795803	+	CG	CGA	-0.325412	0.405537	-0.00117453	-1.23137	0.00535573	-0.00359749	-0.768462	0.076236	-0.00199078	-0.462909	0.237823	-0.0016067	0.44305	0.443357	0.000816249	0.0378919	0.34631
chr1	Casp8_1316_Cflar_1965	chr1:058495374-59147503	Casp8	652129	chr1_58795809	58795809	+	CG	CGC	-1.03985	0.00603962	-0.00244503	-0.0825727	0.816766	-0.000263841	0.359425	0.324334	0.000990746	-0.441998	0.210372	-0.00125459	-1.39928	0.00890163	-0.00343577	0.0269005	0.302035
chr1	Casp8_1316_Cflar_1965	chr1:058495374-59147503	Casp8	652129	chr1_58795811	58795811	+	CG	CGT	-0.141316	0.656055	-0.000654846	-0.0184291	0.954926	-9.95359e-05	0.172545	0.603606	0.000768894	-0.190974	0.553922	-0.000868429	-0.313861	0.494724	-0.00142374	0.916981	0.976336
chr1	Casp8_1316_Cflar_1965	chr1:058495374-59147503	Casp8	652129	chr1_58795816	58795816	+	CG	CGC	0.323734	0.555477	0.000849288	0.931244	0.106659	0.00335004	0.822859	0.15435	0.00309197	0.108385	0.846571	0.000258069	-0.499126	0.528185	-0.00224269	0.377071	0.75541
chr1	Casp8_1316_Cflar_1965	chr1:058495374-59147503	Casp8	652129	chr1_58795823	58795823	+	CG	CGA	0.743892	0.328294	0.00145181	-0.236548	0.762388	-0.000341036	0.407245	0.611724	0.000438511	-0.643793	0.39805	-0.000779546	0.336646	0.759862	0.0010133	0.344888	0.735096
chr1	Casp8_1316_Cflar_1965	chr1:058495374-59147503	Casp8	652129	chr1_58795837	58795837	+	CG	CGG	-0.497883	0.372354	-0.00102963	0.21747	0.695731	0.000565364	0.0277071	0.960454	6.98979e-05	0.189763	0.725178	0.000495466	-0.525591	0.505682	-0.00109953	0.561525	0.848589
chr1	Casp8_1316_Cflar_1965	chr1:058495374-59147503	Casp8	652129	chr1_58795845	58795845	+	CG	CGT	0.0401984	0.917592	9.84534e-05	0.442995	0.259011	0.00112988	0.725415	0.080942	0.00174738	-0.28242	0.477634	-0.000617502	-0.685217	0.227455	-0.00164893	0.365221	0.748534
chr1	Casp8_1316_Cflar_1965	chr1:058495374-59147503	Casp8	652129	chr1_58795848	58795848	+	CG	CGC	-0.229863	0.614488	-0.000661933	0.273028	0.552203	0.000820278	0.244409	0.594502	0.000729834	0.0286184	0.949033	9.04435e-05	-0.474272	0.464271	-0.00139177	0.76316	0.926773
chr1	Casp8_1316_Cflar_1965	chr1:058495374-59147503	Casp8	652129	chr1_58795851	58795851	+	CG	CGC	-0.0922269	0.827804	-0.000294823	-0.304744	0.484926	-0.000940971	-0.275136	0.529742	-0.000845082	-0.0296085	0.94437	-9.58894e-05	0.182909	0.763663	0.000550259	0.898173	0.970804
chr1	Casp8_1316_Cflar_1965	chr1:058495374-59147503	Casp8	652129	chr1_58797339	58797339	-	CG	CGA	0.332839	0.169096	0.0271051	-0.375791	0.136064	-0.0258918	-0.460887	0.0790721	-0.0323872	0.0850958	0.72623	0.00649541	0.793725	0.0285158	0.0594924	0.0593913	0.411407
chr1	Casp8_1316_Cflar_1965	chr1:058495374-59147503	Casp8	652129	chr1_58797560	58797560	+	CG	CGT	0.411195	0.1676	0.0221313	0.507441	0.0954562	0.0283083	0.215272	0.481177	0.0131793	0.292169	0.313308	0.015129	0.195923	0.643935	0.00895207	0.346037	0.735943
chr1	Casp8_1316_Cflar_1965	chr1:058495374-59147503	Casp8	652129	chr1_58797561	58797561	-	CG	CGA	-0.740668	0.172484	-0.0340865	-0.344541	0.538376	-0.0175647	-0.130908	0.813665	-0.00645587	-0.213633	0.688736	-0.0111088	-0.609761	0.431103	-0.0276306	0.570496	0.852259
chr1	Casp8_1316_Cflar_1965	chr1:058495374-59147503	Casp8	652129	chr1_58797744	58797744	+	CG	CGA	-0.397271	0.26358	-0.03106	-0.558728	0.13637	-0.0439408	-0.1927	0.6141	-0.0153363	-0.366027	0.303097	-0.0286045	-0.204571	0.693838	-0.0157238	0.465087	0.804258
chr1	Casp8_1316_Cflar_1965	chr1:058495374-59147503	Casp8	652129	chr1_58797770	58797770	+	CG	CGA	0.16771	0.673973	0.0151168	-0.183296	0.662289	-0.0171941	-0.254909	0.55405	-0.0234727	0.0716129	0.858191	0.00627861	0.422618	0.472041	0.0385895	0.864062	0.959857
chr1	Casp8_1316_Cflar_1965	chr1:058495374-59147503	Casp8	652129	chr1_58797794	58797794	+	CG	CGC	0.370844	0.309819	0.0454582	-0.0699012	0.854547	-0.00817462	-0.180621	0.642727	-0.021048	0.11072	0.760234	0.0128734	0.551465	0.302887	0.0665062	0.660316	0.889358
chr1	Casp8_1316_Cflar_1965	chr1:058495374-59147503	Casp8	652129	chr1_58797827	58797827	+	CG	CGC	0.0288351	0.918109	0.00360043	0.129199	0.65201	0.0167533	0.00996509	0.973254	0.00140131	0.119234	0.670526	0.015352	0.01887	0.963155	0.00219913	0.956941	0.988024
chr1	Casp8_1316_Cflar_1965	chr1:058495374-59147503	Casp8	652129	chr1_58803246	58803246	+	CG	CGT	-0.164379	0.666453	-0.0107818	0.143423	0.704762	0.0101473	0.0300969	0.937413	0.00211491	0.113326	0.757792	0.00803241	-0.194476	0.719091	-0.0128967	0.851398	0.955896
chr1	Casp8_1316_Cflar_1965	chr1:058495374-59147503	Casp8	652129	chr1_58803254	58803254	+	CG	CGT	0.611169	0.0439685	0.0465601	0.509712	0.0877568	0.0377366	0.324582	0.279354	0.0250991	0.185129	0.518593	0.0126375	0.286587	0.495337	0.021461	0.148226	0.565181
chr1	Casp8_1316_Cflar_1965	chr1:058495374-59147503	Casp8	652129	chr1_58803286	58803286	+	CG	CGA	-0.270655	0.609486	-0.0143249	0.189432	0.728178	0.0115373	0.110803	0.841742	0.00694735	0.078629	0.882285	0.00458991	-0.381457	0.619051	-0.0212722	0.85548	0.95702
chr1	Casp8_1316_Cflar_1965	chr1:058495374-59147503	Casp8	652129	chr1_58803289	58803289	+	CG	CGG	-0.47682	0.256903	-0.0282188	0.119495	0.780126	0.008161	0.352001	0.421556	0.0228856	-0.232506	0.57797	-0.0147246	-0.828821	0.174587	-0.0511044	0.523818	0.831956
chr1	Casp8_1316_Cflar_1965	chr1:058495374-59147503	Casp8	652129	chr1_58803314	58803314	+	CG	CGT	0.551366	0.161087	0.035577	0.547781	0.177294	0.0353086	0.026476	0.947694	0.0019212	0.521305	0.182186	0.0333874	0.52489	0.35111	0.0336558	0.404587	0.771609
chr1	Casp8_1316_Cflar_1965	chr1:058495374-59147503	Casp8	652129	chr1_58803358	58803358	+	CG	CGG	-0.253016	0.421992	-0.0246818	-0.164088	0.611154	-0.0163384	0.0405817	0.901736	0.00385219	-0.20467	0.512778	-0.0201906	-0.293598	0.519113	-0.028534	0.858476	0.958071
chr1	Casp8_1316_Cflar_1965	chr1:058495374-59147503	Casp8	652129	chr1_58803370	58803370	+	CG	CGT	-0.335943	0.488498	-0.0209841	0.165064	0.738847	0.0117541	0.0321053	0.949234	0.00232238	0.132959	0.781951	0.00943176	-0.368049	0.598752	-0.0233065	0.733661	0.916393
chr1	Casp8_1316_Cflar_1965	chr1:058495374-59147503	Casp8	652129	chr1_58803731	58803731	-	CG	CGA	0.237973	0.664224	0.0187913	0.946978	0.0897429	0.0901304	0.457069	0.41687	0.0487846	0.48991	0.379047	0.0413457	-0.219096	0.779563	-0.0299934	0.373182	0.7532
chr1	Casp8_1316_Cflar_1965	chr1:058495374-59147503	Casp8	652129	chr1_58803739	58803739	-	CG	CGG	-0.075357	0.897374	-0.0054271	0.979213	0.105801	0.0931182	0.427004	0.478701	0.0456793	0.552209	0.356949	0.0474389	-0.502361	0.549152	-0.0511064	0.272902	0.685451
chr1	Casp8_1316_Cflar_1965	chr1:058495374-59147503	Casp8	652129	chr1_58803809	58803809	-	CG	CGG	0.39137	0.531378	0.0323502	0.709638	0.260157	0.0637157	-0.0341083	0.956055	-0.00353343	0.743746	0.236641	0.0672491	0.425478	0.62826	0.0358836	0.596513	0.863561
chr1	Casp8_1316_Cflar_1965	chr1:058495374-59147503	Casp8	652129	chr1_58824088	58824088	-	CG	CGC	-0.0432475	0.697909	-0.00470204	-0.0161897	0.887874	-0.00177481	0.248504	0.0397384	0.0282665	-0.264693	0.0230841	-0.0300413	-0.291751	0.0772489	-0.0329685	0.0858817	0.46953
chr1	Casp8_1316_Cflar_1965	chr1:058495374-59147503	Casp8	652129	chr1_58824154	58824154	-	CG	CGA	0.0154982	0.945519	0.00164728	-0.298004	0.20511	-0.0346413	-0.299972	0.213377	-0.0348509	0.00196833	0.993074	0.000209565	0.315471	0.34053	0.0364981	0.496339	0.819586
chr1	Casp8_1316_Cflar_1965	chr1:058495374-59147503	Casp8	652129	chr1_58824190	58824190	-	CG	CGG	-0.00349081	0.989856	-0.000231789	-0.126806	0.653326	-0.00920743	-0.338688	0.243701	-0.0225006	0.211882	0.442026	0.0132932	0.335197	0.401385	0.0222689	0.690383	0.900547
chr1	Casp8_1316_Cflar_1965	chr1:058495374-59147503	Casp8	652129	chr1_58824214	58824214	-	CG	CGC	-0.312194	0.260264	-0.0171231	-0.340456	0.227475	-0.0189677	-0.296242	0.301669	-0.0168113	-0.0442135	0.870895	-0.00215644	-0.0159516	0.967835	-0.00031185	0.494683	0.818834
chr1	Casp8_1316_Cflar_1965	chr1:058495374-59147503	Casp8	652129	chr1_58826961	58826961	+	CG	CGC	-0.129786	0.760202	-0.00335489	-0.0462482	0.917135	-0.00116995	-0.705673	0.134067	-0.0144681	0.659425	0.137245	0.0132982	0.575887	0.362259	0.0111132	0.279755	0.690527
chr1	Casp8_1316_Cflar_1965	chr1:058495374-59147503	Casp8	652129	chr1_58826986	58826986	+	CG	CGA	0.468102	0.116487	0.0129725	0.439446	0.147547	0.0122954	0.284307	0.361273	0.00757129	0.155138	0.600007	0.00472411	0.183795	0.666659	0.00540125	0.329033	0.725136
chr1	Casp8_1316_Cflar_1965	chr1:058495374-59147503	Casp8	652129	chr1_58827048	58827048	+	CG	CGC	0.173794	0.603298	0.00515713	0.0194201	0.956171	0.000609225	-0.220808	0.537488	-0.00637326	0.240228	0.478633	0.00698248	0.394602	0.421296	0.0115304	0.87031	0.962255
chr1	Casp8_1316_Cflar_1965	chr1:058495374-59147503	Casp8	652129	chr1_58831586	58831586	-	CG	CGT	-0.317923	0.00601588	-0.0217601	-0.23447	0.0484991	-0.0156866	-0.0946366	0.42161	-0.00658041	-0.139833	0.211203	-0.00910616	-0.223287	0.16977	-0.0151797	0.0392432	0.351574
chr1	Casp8_1316_Cflar_1965	chr1:058495374-59147503	Casp8	652129	chr1_58831625	58831625	-	CG	CGC	-0.0530965	0.796582	-0.00188005	0.0363605	0.863185	0.00125702	-0.404681	0.0664326	-0.0121899	0.441041	0.0364266	0.0134469	0.351584	0.242214	0.0103098	0.0854799	0.468477
chr1	Casp8_1316_Cflar_1965	chr1:058495374-59147503	Casp8	652129	chr1_58831640	58831640	-	CG	CGA	-0.477196	0.058917	-0.0256094	-0.419391	0.10438	-0.0221867	-0.674884	0.0124381	-0.0332705	0.255493	0.302546	0.0110838	0.197688	0.580576	0.00766107	0.017093	0.250339
chr1	Casp8_1316_Cflar_1965	chr1:058495374-59147503	Casp8	652129	chr1_58831666	58831666	-	CG	CGT	-0.423717	0.0509433	-0.0316195	-0.323082	0.143861	-0.0235685	-0.564385	0.0179952	-0.038702	0.241303	0.268271	0.0151334	0.140668	0.652409	0.00708245	0.0169946	0.249737
chr1	Casp8_1316_Cflar_1965	chr1:058495374-59147503	Casp8	652129	chr1_58833670	58833670	-	CG	CGA	0.220088	0.682034	0.00881405	0.169062	0.793443	0.00694795	-0.794766	0.213969	-0.0238703	0.963828	0.0943049	0.0308183	1.01485	0.227016	0.0326844	0.373256	0.753256
chr1	Casp8_1316_Cflar_1965	chr1:058495374-59147503	Casp8	652129	chr1_58833715	58833715	-	CG	CGG	-0.53403	0.204606	-0.0239384	-0.160293	0.727884	-0.00640091	-0.616936	0.178828	-0.0215226	0.456642	0.273912	0.0151217	0.082906	0.892547	-0.00241577	0.155994	0.57477
chr1	Casp8_1316_Cflar_1965	chr1:058495374-59147503	Casp8	652129	chr1_58833736	58833736	-	CG	CGG	-0.101471	0.829858	-0.00284063	-0.277738	0.599461	-0.00850628	0.190687	0.704788	0.00675994	-0.468425	0.317361	-0.0152662	-0.292158	0.672615	-0.00960056	0.772705	0.929785
chr1	Casp8_1316_Cflar_1965	chr1:058495374-59147503	Casp8	652129	chr1_58844394	58844394	-	CG	CGT	0.661687	0.241172	0.0222972	0.0352898	0.952073	0.00163717	-1.11997	0.0736254	-0.0321111	1.15526	0.0496384	0.0337483	1.78166	0.0369651	0.0544084	0.164756	0.585737
chr1	Casp8_1316_Cflar_1965	chr1:058495374-59147503	Casp8	652129	chr1_58844397	58844397	-	CG	CGT	0.523006	0.360536	0.0318992	0.55749	0.345881	0.0337257	0.164952	0.784935	0.0089882	0.392538	0.497108	0.0247375	0.358055	0.66622	0.022911	0.750321	0.922567
chr1	Casp8_1316_Cflar_1965	chr1:058495374-59147503	Casp8	652129	chr1_58844421	58844421	-	CG	CGT	-0.193771	0.623636	-0.0173517	-0.209326	0.605888	-0.0190525	-0.305129	0.454964	-0.0271993	0.0958023	0.807031	0.00814682	0.111357	0.84409	0.00984756	0.8412	0.952636
chr1	Casp8_1316_Cflar_1965	chr1:058495374-59147503	Casp8	652129	chr1_58844445	58844445	-	CG	CGC	-2.49334	0.00768229	-0.0222515	-2.7958	0.00538902	-0.0278535	-0.554532	0.561177	-0.00962691	-2.24127	0.0158359	-0.0182266	-1.93881	0.142596	-0.0126246	0.0141297	0.23164
chr1	Casp8_1316_Cflar_1965	chr1:058495374-59147503	Casp8	652129	chr1_58844666	58844666	+	CG	CGA	-0.371843	0.0143585	-0.0197559	-0.404848	0.00952913	-0.0218133	-0.223913	0.146569	-0.012775	-0.180935	0.213634	-0.00903838	-0.147929	0.483647	-0.00698091	0.0305402	0.31847
chr1	Casp8_1316_Cflar_1965	chr1:058495374-59147503	Casp8	652129	chr1_58844722	58844722	+	CG	CGG	0.0181208	0.930478	0.00048181	0.0775243	0.721092	0.00210783	-0.271209	0.214439	-0.00668215	0.348733	0.0996483	0.00878998	0.289329	0.337134	0.00716396	0.324392	0.721802
chr1	Casp8_1316_Cflar_1965	chr1:058495374-59147503	Casp8	652129	chr1_58844755	58844755	+	CG	CGG	0.757783	0.000786772	0.0185634	0.47552	0.0264836	0.0126807	0.0908465	0.662558	0.00209568	0.384674	0.0606742	0.0105851	0.666937	0.0284215	0.0164677	0.00718886	0.171697
chr1	Casp8_1316_Cflar_1965	chr1:058495374-59147503	Casp8	652129	chr1_58844756	58844756	-	CG	CGT	1.54711	0.234452	0.0222786	3.02901	0.0276358	0.0297483	-0.921133	0.498704	-0.00214616	3.95014	0.00400572	0.0318944	2.46824	0.192075	0.0244248	0.0224025	0.280553
chr1	Casp8_1316_Cflar_1965	chr1:058495374-59147503	Casp8	652129	chr1_58844768	58844768	+	CG	CGT	0.0450896	0.822329	0.00127668	-0.171205	0.413562	-0.00531777	-0.611394	0.00612379	-0.016353	0.440189	0.0329126	0.0110352	0.656483	0.0293443	0.0176297	0.0376272	0.345471
chr1	Casp8_1316_Cflar_1965	chr1:058495374-59147503	Casp8	652129	chr1_58844769	58844769	-	CG	CGC	1.86754	0.224941	0.00801277	0.525548	0.738066	0.00325899	-1.19024	0.459229	-0.00441123	1.71578	0.264159	0.00767022	3.05778	0.17184	0.012424	0.549934	0.843663
chr1	Casp8_1316_Cflar_1965	chr1:058495374-59147503	Casp8	652129	chr1_58844778	58844778	+	CG	CGA	-0.0326045	0.873067	-0.00128603	-0.307816	0.152708	-0.0127345	-0.137171	0.523657	-0.00585465	-0.170644	0.408113	-0.0068799	0.104567	0.723938	0.00456862	0.460663	0.802268
chr1	Casp8_1316_Cflar_1965	chr1:058495374-59147503	Casp8	652129	chr1_58844779	58844779	-	CG	CGG	-4.47515	4.09762e-06	-0.0354411	-4.68693	3.10254e-06	-0.0422741	-0.109211	0.896963	-0.00370275	-4.57772	2.78991e-06	-0.0385713	-4.36594	0.000679182	-0.0317383	1.08091e-06	0.000698423
chr1	Casp8_1316_Cflar_1965	chr1:058495374-59147503	Casp8	652129	chr1_58860468	58860468	+	CG	CGG	0.157778	0.575111	0.0263961	0.0648484	0.816189	0.0107638	0.210711	0.470243	0.0347945	-0.145863	0.605877	-0.0240307	-0.052933	0.89577	-0.00839841	0.753084	0.923404
chr1	Casp8_1316_Cflar_1965	chr1:058495374-59147503	Casp8	652129	chr1_58860541	58860541	+	CG	CGT	0.0659395	0.792447	0.0108678	-0.155775	0.545439	-0.0254148	0.0798554	0.762893	0.0128483	-0.235631	0.353365	-0.038263	-0.0139159	0.969507	-0.00198048	0.626088	0.87534
chr1	Casp8_1316_Cflar_1965	chr1:058495374-59147503	Casp8	652129	chr1_58860560	58860560	+	CG	CGC	0.0329455	0.906601	0.00562619	-0.111212	0.701651	-0.0185618	-0.122724	0.675555	-0.0205274	0.0115123	0.967245	0.00196554	0.15567	0.701291	0.0261536	0.962308	0.989538
chr1	Atic_1937	chr1:071257150-71879631	Atic	622481	chr1_71507303	71507303	+	CG	CGT	0.685701	0.000779022	0.0784819	0.210608	0.277837	0.0263225	0.0704382	0.720124	0.00859536	0.14017	0.454763	0.0177272	0.615263	0.0287139	0.0698865	0.00549653	0.152132
chr1	Atic_1937	chr1:071257150-71879631	Atic	622481	chr1_71507340	71507340	+	CG	CGA	-0.242865	0.0528797	-0.040623	-0.12711	0.30983	-0.0210871	0.295142	0.0297252	0.0502146	-0.422251	0.00166235	-0.0713017	-0.538006	0.00456328	-0.0908376	0.0123324	0.218835
chr1	Atic_1937	chr1:071257150-71879631	Atic	622481	chr1_71507363	71507363	+	CG	CGC	-0.34151	0.0370389	-0.0284977	-0.102502	0.53117	-0.00798602	-0.00549286	0.973668	-0.000424581	-0.0970089	0.540008	-0.00756144	-0.336018	0.149763	-0.0280732	0.191689	0.613685
chr1	Atic_1937	chr1:071257150-71879631	Atic	622481	chr1_71508075	71508075	+	CG	CGT	-0.115746	0.592557	-0.00533593	0.0233002	0.915452	0.00102781	-0.309674	0.185655	-0.0123965	0.332974	0.138748	0.0134243	0.193928	0.540479	0.00706055	0.23736	0.656661
chr1	Atic_1937	chr1:071257150-71879631	Atic	622481	chr1_71508080	71508080	+	CG	CGA	-0.0792626	0.838914	-0.00348172	0.276386	0.493424	0.0108403	0.0535608	0.895381	0.00204189	0.222826	0.566384	0.0087984	-0.132823	0.813697	-0.00552361	0.777291	0.931209
chr1	Atic_1937	chr1:071257150-71879631	Atic	622481	chr1_71508099	71508099	+	CG	CGG	-0.249039	0.333127	-0.0149567	-0.221869	0.400543	-0.0132213	0.0848403	0.751171	0.00550113	-0.306709	0.235353	-0.0187224	-0.333879	0.369069	-0.0204579	0.638305	0.880397
chr1	Atic_1937	chr1:071257150-71879631	Atic	622481	chr1_71508150	71508150	+	CG	CGG	-0.365769	0.213083	-0.0165659	0.272051	0.367208	0.0111711	0.213023	0.491332	0.00883401	0.0590281	0.839881	0.00233708	-0.578791	0.177229	-0.0253999	0.219496	0.640246
chr1	Atic_1937	chr1:071257150-71879631	Atic	622481	chr1_71513344	71513344	-	CG	CGA	-0.258053	0.173546	-0.0381034	-0.401172	0.0405747	-0.0604142	-0.133495	0.479222	-0.0208363	-0.267677	0.153524	-0.0395778	-0.124558	0.638961	-0.0172671	0.198945	0.62051
chr1	Atic_1937	chr1:071257150-71879631	Atic	622481	chr1_71513402	71513402	-	CG	CGT	-0.117716	0.556229	-0.0121154	-0.15845	0.446246	-0.0165189	-0.311062	0.139927	-0.0313222	0.152612	0.447117	0.0148033	0.193346	0.502918	0.0192068	0.436076	0.789159
chr1	Atic_1937	chr1:071257150-71879631	Atic	622481	chr1_71513446	71513446	-	CG	CGT	0.217365	0.410082	0.0133288	0.226642	0.412282	0.0138446	-0.107201	0.70267	-0.00595346	0.333843	0.206931	0.0197981	0.324566	0.400466	0.0192823	0.632964	0.878201
chr1	Atic_1937	chr1:071257150-71879631	Atic	622481	chr1_71513597	71513597	-	CG	CGG	-0.0892255	0.517275	-0.00781712	-0.0755077	0.604146	-0.0066152	-0.272361	0.0711012	-0.0226787	0.196854	0.157716	0.0160635	0.183136	0.366195	0.0148616	0.178188	0.600253
chr1	Atic_1937	chr1:071257150-71879631	Atic	622481	chr1_71513619	71513619	-	CG	CGT	0.236994	0.0312374	0.0306529	-0.0738519	0.488831	-0.0100527	-0.309956	0.00751785	-0.0405954	0.236105	0.0324617	0.0305427	0.54695	0.000948221	0.0712483	0.00995144	0.198848
chr1	Atic_1937	chr1:071257150-71879631	Atic	622481	chr1_71513684	71513684	+	CG	CGC	-0.6379	0.0469603	-0.0636981	0.0881707	0.783582	0.00771135	0.232083	0.47965	0.0204541	-0.143912	0.6453	-0.0127428	-0.869983	0.0603869	-0.0841522	0.121973	0.530452
chr1	Atic_1937	chr1:071257150-71879631	Atic	622481	chr1_71513685	71513685	-	CG	CGT	-0.201193	0.24863	-0.0214368	-0.180055	0.30454	-0.0191593	-0.428142	0.0208348	-0.0431009	0.248087	0.149861	0.0239416	0.226949	0.363604	0.021664	0.0511918	0.388653
chr1	Atic_1937	chr1:071257150-71879631	Atic	622481	chr1_71513689	71513689	+	CG	CGG	-0.626982	0.0612314	-0.0809889	-0.364684	0.281376	-0.0450601	-0.303547	0.379638	-0.0381888	-0.0611367	0.85088	-0.00687134	-0.323435	0.496507	-0.0428002	0.215808	0.637088
chr1	Atic_1937	chr1:071257150-71879631	Atic	622481	chr1_71513690	71513690	-	CG	CGA	-0.144425	0.396984	-0.0179226	-0.368185	0.0369895	-0.0482545	-0.381968	0.0326675	-0.0499777	0.0137829	0.934189	0.00172323	0.237543	0.330191	0.0320552	0.117455	0.523859
chr1	Atic_1937	chr1:071257150-71879631	Atic	622481	chr1_71513713	71513713	+	CG	CGT	-0.122976	0.717321	-0.0079412	0.17331	0.619185	0.0103143	0.00925662	0.979018	0.000543043	0.164053	0.621913	0.00977125	-0.132233	0.786843	-0.00848425	0.797196	0.938287
chr1	Atic_1937	chr1:071257150-71879631	Atic	622481	chr1_71513714	71513714	-	CG	CGC	-0.142491	0.460287	-0.0104513	-0.177239	0.357832	-0.013111	-0.0278684	0.885875	-0.00213656	-0.149371	0.427562	-0.0109744	-0.114623	0.675079	-0.0083147	0.778644	0.931728
chr1	Atic_1937	chr1:071257150-71879631	Atic	622481	chr1_71513745	71513745	+	CG	CGG	0.300874	0.179918	0.0490573	0.148442	0.513184	0.0240161	-0.121027	0.604194	-0.019838	0.269469	0.227512	0.0438541	0.421901	0.194452	0.0688953	0.513863	0.828127
chr1	Atic_1937	chr1:071257150-71879631	Atic	622481	chr1_71513802	71513802	+	CG	CGG	-0.329225	0.162438	-0.0430748	-0.109943	0.641721	-0.013818	-0.151642	0.530638	-0.0189956	0.041699	0.855751	0.00517759	-0.177583	0.596634	-0.0240792	0.401548	0.769673
chr1	Atic_1937	chr1:071257150-71879631	Atic	622481	chr1_71514171	71514171	-	CG	CGT	0.00968798	0.948021	0.00107334	-0.0223944	0.884371	-0.00258818	-0.0806363	0.609366	-0.00898797	0.0582419	0.696264	0.00639979	0.0903243	0.676787	0.0100613	0.961038	0.989216
chr1	Atic_1937	chr1:071257150-71879631	Atic	622481	chr1_71514217	71514217	-	CG	CGG	-0.10075	0.49338	-0.0058431	-0.242888	0.102514	-0.0150354	-0.1238	0.40999	-0.0080775	-0.119088	0.403771	-0.00695787	0.0230508	0.912359	0.0022344	0.432499	0.787101
chr1	Atic_1937	chr1:071257150-71879631	Atic	622481	chr1_71514231	71514231	-	CG	CGC	-0.0817716	0.566863	-0.00673924	-0.0499964	0.729337	-0.00408741	-0.015702	0.915362	-0.00129573	-0.0342944	0.809003	-0.00279168	-0.0660696	0.747533	-0.00544351	0.950172	0.985914
chr1	Atic_1937	chr1:071257150-71879631	Atic	622481	chr1_71522439	71522439	-	CG	CGT	0.254424	0.494267	0.0127254	0.480925	0.227883	0.0226381	-0.374466	0.352335	-0.0136036	0.855391	0.0236516	0.0362417	0.62889	0.253436	0.026329	0.142112	0.556904
chr1	Atic_1937	chr1:071257150-71879631	Atic	622481	chr1_71522496	71522496	-	CG	CGA	0.304786	0.409712	0.0213023	0.0825128	0.830782	0.00598834	-0.0134788	0.972503	-0.00101851	0.0959916	0.789655	0.00700685	0.318265	0.554261	0.0223208	0.863941	0.95984
chr1	Atic_1937	chr1:071257150-71879631	Atic	622481	chr1_71522504	71522504	-	CG	CGC	0.782833	0.249657	0.0242843	0.110755	0.870448	0.00425179	-0.803574	0.256876	-0.0230499	0.914329	0.165195	0.0273017	1.58641	0.10944	0.0473342	0.426464	0.783591
chr1	Atic_1937	chr1:071257150-71879631	Atic	622481	chr1_71522836	71522836	+	CG	CGA	0.190139	0.320126	0.0259445	-0.233167	0.237113	-0.0343092	-0.507572	0.0152127	-0.0712517	0.274405	0.155915	0.0369425	0.697711	0.0152963	0.0971962	0.0693865	0.435882
chr1	Atic_1937	chr1:071257150-71879631	Atic	622481	chr1_71522848	71522848	+	CG	CGG	0.214768	0.501072	0.014247	-0.187793	0.568104	-0.0139276	-0.729874	0.0362391	-0.0468676	0.542081	0.0980158	0.03294	0.944642	0.0475271	0.0611146	0.166454	0.587812
chr1	Atic_1937	chr1:071257150-71879631	Atic	622481	chr1_71522875	71522875	+	CG	CGC	-0.891554	0.093987	-0.0195112	0.0986341	0.858362	0.0018338	0.847668	0.130374	0.0174059	-0.749034	0.160691	-0.0155721	-1.73922	0.0267586	-0.0369171	0.164516	0.585344
chr1	Atic_1937	chr1:071257150-71879631	Atic	622481	chr1_71526671	71526671	-	CG	CGT	-0.0444176	0.907077	-0.00117243	-0.0479812	0.904684	-0.00127092	0.00645937	0.987326	0.000173288	-0.0544406	0.887841	-0.0014442	-0.050877	0.927153	-0.00134572	0.998906	0.999697
chr1	Atic_1937	chr1:071257150-71879631	Atic	622481	chr1_71526675	71526675	-	CG	CGA	0.368926	0.124256	0.0118403	-0.213415	0.375091	-0.00828341	-0.634855	0.0125504	-0.021599	0.421439	0.0719555	0.0133156	1.00378	0.00507648	0.0334394	0.036262	0.340488
chr1	Atic_1937	chr1:071257150-71879631	Atic	622481	chr1_71526698	71526698	-	CG	CGC	0.0481737	0.90577	0.00143535	0.190744	0.65553	0.00567324	0.460333	0.292831	0.0145779	-0.26959	0.508854	-0.00890462	-0.41216	0.489812	-0.0131425	0.747133	0.921149
chr1	Atic_1937	chr1:071257150-71879631	Atic	622481	chr1_71526724	71526724	-	CG	CGG	-0.205371	0.50762	-0.00799129	0.179151	0.574155	0.00657389	0.187198	0.562921	0.00686751	-0.00804693	0.979418	-0.00029362	-0.392568	0.381752	-0.0148588	0.699708	0.904031
chr1	Atic_1937	chr1:071257150-71879631	Atic	622481	chr1_71526730	71526730	-	CG	CGC	0.0434191	0.910034	0.00140421	0.115049	0.771279	0.00369658	-0.242655	0.553417	-0.00705012	0.357704	0.363302	0.0107467	0.286074	0.610248	0.00845434	0.802881	0.940303
chr1	Atic_1937	chr1:071257150-71879631	Atic	622481	chr1_71539941	71539941	+	CG	CGG	-0.0804573	0.733189	-0.00657523	0.418571	0.104239	0.0312795	0.797086	0.00294377	0.064655	-0.378515	0.116599	-0.0333755	-0.877544	0.0146579	-0.0712302	0.0268874	0.302023
chr1	Atic_1937	chr1:071257150-71879631	Atic	622481	chr1_71540000	71540000	+	CG	CGT	-0.00318462	0.992454	-0.000189112	-0.0578533	0.86737	-0.00364663	-0.141549	0.688416	-0.00850471	0.0836957	0.806224	0.00485808	0.138364	0.776452	0.0083156	0.982357	0.995086
chr1	Atic_1937	chr1:071257150-71879631	Atic	622481	chr1_71540033	71540033	+	CG	CGC	-0.379502	0.627329	-0.00618509	-0.37215	0.650095	-0.00607421	-0.285497	0.733985	-0.00481357	-0.0866531	0.914354	-0.00126064	-0.0940043	0.934556	-0.00137152	0.94771	0.985247
chr1	Atic_1937	chr1:071257150-71879631	Atic	622481	chr1_71540039	71540039	+	CG	CGT	-0.51861	0.155757	-0.0227732	-0.33912	0.369056	-0.0140831	-0.116143	0.761367	-0.00513866	-0.222977	0.537112	-0.00894439	-0.402467	0.445127	-0.0176345	0.53948	0.838723
chr1	Atic_1937	chr1:071257150-71879631	Atic	622481	chr1_71550731	71550731	-	CG	CGC	0.202153	0.37049	0.0339154	0.0296456	0.896884	0.00500021	-0.267259	0.257342	-0.044498	0.296905	0.194117	0.0494982	0.469413	0.152973	0.0784134	0.512293	0.827362
chr1	Atic_1937	chr1:071257150-71879631	Atic	622481	chr1_71550744	71550744	-	CG	CGC	0.487184	0.107831	0.0839235	0.392838	0.1996	0.0675832	-0.0909698	0.769268	-0.0157614	0.483808	0.110631	0.0833447	0.578154	0.183447	0.0996849	0.303001	0.707332
chr1	Atic_1937	chr1:071257150-71879631	Atic	622481	chr1_71550771	71550771	-	CG	CGG	0.481761	0.117942	0.0832325	0.42975	0.162702	0.0742587	-0.0184096	0.952722	-0.00317929	0.448159	0.138899	0.077438	0.500171	0.252983	0.0864118	0.324898	0.72217
chr1	Atic_1937	chr1:071257150-71879631	Atic	622481	chr1_71550782	71550782	-	CG	CGG	0.474664	0.0882868	0.0818438	0.285835	0.30117	0.0492108	-0.143316	0.608527	-0.0248145	0.429151	0.118013	0.0740253	0.617979	0.119426	0.106658	0.293118	0.700341
chr1	Atic_1937	chr1:071257150-71879631	Atic	622481	chr1_71550821	71550821	-	CG	CGT	0.417972	0.165472	0.0719755	0.339703	0.263074	0.058451	-0.206721	0.501514	-0.035654	0.546424	0.0706153	0.094105	0.624693	0.149124	0.107629	0.292045	0.699285
chr1	Atic_1937	chr1:071257150-71879631	Atic	622481	chr1_71550851	71550851	-	CG	CGG	0.544561	0.0677922	0.0938355	0.319264	0.280083	0.0550179	-0.149969	0.615819	-0.0259224	0.469234	0.109684	0.0809403	0.69453	0.101833	0.119758	0.249271	0.666708
chr1	Atic_1937	chr1:071257150-71879631	Atic	622481	chr1_71553351	71553351	-	CG	CGA	-0.163156	0.403815	-0.00812564	-0.0859595	0.669476	-0.0041264	-0.441103	0.0373301	-0.0193388	0.355143	0.0702663	0.0152124	0.277947	0.329099	0.0112132	0.0605089	0.414072
chr1	Atic_1937	chr1:071257150-71879631	Atic	622481	chr1_71553383	71553383	-	CG	CGT	-0.324314	0.0640552	-0.0219502	-0.3281	0.0735522	-0.0222646	-0.30662	0.0985359	-0.0209529	-0.0214807	0.899587	-0.00131168	-0.0176942	0.943527	-0.000997236	0.108778	0.508698
chr1	Atic_1937	chr1:071257150-71879631	Atic	622481	chr1_71554865	71554865	+	CG	CGT	-0.862756	0.705624	-0.00848094	0.502887	0.830738	0.00314774	0.511371	0.831317	0.00320931	-0.0084839	0.997033	-6.15676e-05	-1.37413	0.67834	-0.0116902	0.95074	0.986129
chr1	Atic_1937	chr1:071257150-71879631	Atic	622481	chr1_71554871	71554871	+	CG	CGA	-1.98382	0.423659	-0.0289755	-2.37402	0.353662	-0.040181	-1.81191	0.486727	-0.0352471	-0.562118	0.819941	-0.00493389	-0.171913	0.961706	0.00627169	0.749832	0.922394
chr1	Atic_1937	chr1:071257150-71879631	Atic	622481	chr1_71554915	71554915	+	CG	CGG	0.0107285	0.996014	8.47202e-05	-0.35034	0.874264	-0.00182688	-2.47578	0.276925	-0.0105377	2.12544	0.325517	0.00871085	2.48651	0.426692	0.0106225	0.663245	0.890663
chr1	Atic_1937	chr1:071257150-71879631	Atic	622481	chr1_71554930	71554930	+	CG	CGT	0.576429	0.565602	0.019147	0.843275	0.41115	0.0293369	0.232605	0.82486	0.00896076	0.61067	0.53629	0.0203762	0.343824	0.812745	0.0101862	0.853033	0.95642
chr1	Atic_1937	chr1:071257150-71879631	Atic	622481	chr1_71554956	71554956	+	CG	CGA	-3.71494	0.0193425	-0.0897111	-4.29002	0.009393	-0.133362	-4.55912	0.00739307	-0.136058	0.269101	0.861444	0.00269622	0.844181	0.704761	0.0463468	0.00718594	0.171695
chr1	Atic_1937	chr1:071257150-71879631	Atic	622481	chr1_71557549	71557549	+	CG	CGC	-1.32227	0.0916597	-0.00289973	-0.0732113	0.928828	-0.000223391	0.0845432	0.919526	0.000268391	-0.157754	0.837993	-0.000491781	-1.40681	0.220265	-0.00316813	0.296158	0.702587
chr1	Atic_1937	chr1:071257150-71879631	Atic	622481	chr1_71557551	71557551	+	CG	CGT	-1.15951	0.192218	-0.00217197	0.165768	0.855112	0.000454564	0.498566	0.59246	0.00126729	-0.332798	0.707822	-0.000812729	-1.65808	0.199635	-0.00343926	0.470712	0.806795
chr1	Atic_1937	chr1:071257150-71879631	Atic	622481	chr1_71557573	71557573	+	CG	CGC	0.883211	0.386477	0.00418113	0.268858	0.795722	0.001022	1.16922	0.270531	0.00330218	-0.90036	0.370241	-0.00228017	-0.286007	0.844855	0.000878946	0.382025	0.758422
chr1	Atic_1937	chr1:071257150-71879631	Atic	622481	chr1_71557579	71557579	+	CG	CGG	1.30091	0.345436	0.0135999	0.828719	0.555287	0.00717142	2.41319	0.0974292	0.0133582	-1.58447	0.245951	-0.00618682	-1.11227	0.574897	0.00024166	0.191553	0.613593
chr1	Atic_1937	chr1:071257150-71879631	Atic	622481	chr1_71557587	71557587	+	CG	CGG	1.59369	0.16129	0.00398481	-0.691841	0.549991	-0.000852951	-0.663302	0.574239	-0.000814293	-0.0285389	0.979674	-3.86578e-05	2.25699	0.170665	0.0047991	0.25523	0.671204
chr1	Atic_1937	chr1:071257150-71879631	Atic	622481	chr1_71557596	71557596	+	CG	CGA	0.529235	0.662208	0.000981898	-0.169351	0.891894	-0.000229433	-1.67395	0.193289	-0.00426978	1.5046	0.218244	0.00404035	2.20319	0.214001	0.00525168	0.532842	0.835886
chr1	Atic_1937	chr1:071257150-71879631	Atic	622481	chr1_71557640	71557640	+	CG	CGT	-1.29648	0.0974255	-0.00849647	-0.63238	0.424721	-0.00505065	1.12957	0.174139	0.00507733	-1.76195	0.0264006	-0.010128	-2.42605	0.0361484	-0.0135738	0.128517	0.539714
chr1	Atic_1937	chr1:071257150-71879631	Atic	622481	chr1_71557787	71557787	+	CG	CGG	-0.0786217	0.840341	-0.0023252	0.0367771	0.927109	0.00113305	-0.111967	0.786369	-0.00360749	0.148744	0.706505	0.00474054	0.0333453	0.953155	0.00128229	0.952343	0.986651
chr1	Atic_1937	chr1:071257150-71879631	Atic	622481	chr1_71557817	71557817	+	CG	CGA	0.686224	0.222152	0.00417408	0.430176	0.450512	0.00244638	-0.794993	0.173786	-0.00659416	1.22517	0.0303531	0.00904053	1.48122	0.0706976	0.0107682	0.173657	0.595454
chr1	Atic_1937	chr1:071257150-71879631	Atic	622481	chr1_71558227	71558227	+	CG	CGG	0.494223	0.0544106	0.0807459	0.109383	0.668312	0.018314	-0.161728	0.529218	-0.0267549	0.271111	0.279986	0.0450689	0.655951	0.0731685	0.107501	0.236777	0.656157
chr1	Atic_1937	chr1:071257150-71879631	Atic	622481	chr1_71559269	71559269	+	CG	CGC	-0.217172	0.564007	-0.00811089	-0.5174	0.19049	-0.0204812	-1.08359	0.0113069	-0.0370572	0.56619	0.158215	0.016576	0.866418	0.124177	0.0289463	0.0672433	0.430738
chr1	Atic_1937	chr1:071257150-71879631	Atic	622481	chr1_71559271	71559271	+	CG	CGT	0.550647	0.264274	0.0189954	0.305394	0.553482	0.0114575	-0.52046	0.321003	-0.0147615	0.825853	0.0983879	0.026219	1.07111	0.139521	0.0337568	0.389409	0.762711
chr1	Atic_1937	chr1:071257150-71879631	Atic	622481	chr1_71559291	71559291	+	CG	CGG	0.0621816	0.773476	0.00369443	0.2318	0.290689	0.013125	0.0432574	0.844148	0.00231661	0.188542	0.385185	0.0108084	0.0189242	0.950993	0.00137782	0.68768	0.899577
chr1	Atic_1937	chr1:071257150-71879631	Atic	622481	chr1_71559497	71559497	-	CG	CGA	0.0991026	0.813002	0.00379118	0.300463	0.485639	0.011185	-0.462977	0.299447	-0.0137819	0.763439	0.0750457	0.0249669	0.562079	0.358965	0.0175731	0.290802	0.698436
chr1	Atic_1937	chr1:071257150-71879631	Atic	622481	chr1_71559532	71559532	-	CG	CGC	-1.15309	0.102597	-0.0206954	-0.331182	0.65238	-0.00442153	-0.268975	0.721978	-0.00368415	-0.0622068	0.93034	-0.000737383	-0.884119	0.39056	-0.0170112	0.34418	0.734733
chr1	Atic_1937	chr1:071257150-71879631	Atic	622481	chr1_71560900	71560900	+	CG	CGC	0.215732	0.0913323	0.00494493	0.227933	0.0787352	0.00521924	0.125538	0.33865	0.00279422	0.102396	0.411622	0.00242502	0.0901941	0.618359	0.00215071	0.238138	0.657304
chr1	Atic_1937	chr1:071257150-71879631	Atic	622481	chr1_71560917	71560917	+	CG	CGC	0.221662	0.306822	0.00709011	0.0678616	0.763193	0.00227954	-0.0927145	0.686671	-0.00295475	0.160576	0.457118	0.0052343	0.314377	0.320984	0.0100449	0.743937	0.919951
chr1	Atic_1937	chr1:071257150-71879631	Atic	622481	chr1_71561159	71561159	+	CG	CGA	0.659978	0.556333	0.0134176	0.137921	0.904586	0.00321373	-0.909813	0.444148	-0.0157867	1.04773	0.357166	0.0190004	1.56979	0.337991	0.0292043	0.780733	0.932506
chr1	Atic_1937	chr1:071257150-71879631	Atic	622481	chr1_71561163	71561163	+	CG	CGA	1.11204	0.252202	0.0176294	0.0384476	0.968775	0.000873081	0.0144298	0.988594	0.000321078	0.0240177	0.980381	0.000552003	1.09761	0.432745	0.0173084	0.603273	0.866226
chr1	Atic_1937	chr1:071257150-71879631	Atic	622481	chr1_71561236	71561236	+	CG	CGT	0.0372241	0.929357	0.00194387	-0.572658	0.189495	-0.0332713	-0.146061	0.742845	-0.00975733	-0.426596	0.329845	-0.023514	0.183286	0.764222	0.0117012	0.415233	0.777514
chr1	Atic_1937	chr1:071257150-71879631	Atic	622481	chr1_71562865	71562865	-	CG	CGG	-0.387493	0.333254	-0.0236289	0.170356	0.684418	0.00882153	-0.0354487	0.934313	-0.00176231	0.205805	0.609793	0.0105838	-0.352044	0.5487	-0.0218666	0.461536	0.802652
chr1	Atic_1937	chr1:071257150-71879631	Atic	622481	chr1_71562908	71562908	-	CG	CGC	0.172274	0.477749	0.010731	-0.0436603	0.859917	-0.00295315	-0.240752	0.345532	-0.0151498	0.197092	0.415498	0.0121967	0.413026	0.242752	0.0258808	0.700561	0.9044
chr1	Atic_1937	chr1:071257150-71879631	Atic	622481	chr1_71562919	71562919	-	CG	CGG	0.408722	0.0856972	0.0303118	0.12425	0.595815	0.00982878	-0.0280005	0.906285	-0.00217539	0.152251	0.507475	0.0120042	0.436723	0.194564	0.0324872	0.366497	0.749228
chr1	Atic_1937	chr1:071257150-71879631	Atic	622481	chr1_71564411	71564411	-	CG	CGC	-2.61771	0.0221968	-0.0156145	-3.62552	0.002627	-0.035505	-0.512629	0.652263	-0.0120987	-3.1129	0.00740023	-0.0234063	-2.10508	0.188659	-0.00351583	0.0103768	0.202622
chr1	Atic_1937	chr1:071257150-71879631	Atic	622481	chr1_71564444	71564444	-	CG	CGT	-0.953626	0.0823958	-0.0210683	-1.14908	0.0418218	-0.0270964	0.298804	0.580231	0.0109324	-1.44789	0.00917379	-0.0380288	-1.25243	0.10591	-0.0320007	0.0507974	0.387744
chr1	Atic_1937	chr1:071257150-71879631	Atic	622481	chr1_71564448	71564448	-	CG	CGA	-1.323	0.143584	-0.0387394	-1.39762	0.125185	-0.0428037	-1.53954	0.10507	-0.04586	0.14192	0.871543	0.00305635	0.21654	0.866729	0.00712063	0.188803	0.610778
chr1	Atic_1937	chr1:071257150-71879631	Atic	622481	chr1_71564459	71564459	-	CG	CGA	-0.392584	0.228979	-0.0281408	0.156088	0.641718	0.00923558	0.117627	0.731196	0.00677916	0.0384607	0.907536	0.00245642	-0.510211	0.281482	-0.0349199	0.393828	0.765324
chr1	Atic_1937	chr1:071257150-71879631	Atic	622481	chr1_71564482	71564482	-	CG	CGC	0.660612	0.211697	0.0235113	-0.339342	0.520325	-0.0151874	-1.51176	0.00957907	-0.0511848	1.17242	0.0359404	0.0359974	2.17237	0.00683207	0.074696	0.0402278	0.355038
chr1	Atic_1937	chr1:071257150-71879631	Atic	622481	chr1_71564504	71564504	-	CG	CGT	0.659431	0.140669	0.0393386	0.387182	0.385206	0.0248315	0.338461	0.462037	0.0213692	0.0487215	0.911393	0.00346228	0.32097	0.614318	0.0179694	0.41337	0.77639
chr1	Atic_1937	chr1:071257150-71879631	Atic	622481	chr1_71564541	71564541	-	CG	CGC	-0.0438376	0.956522	-0.00110044	2.41113	0.00709076	0.039968	2.5089	0.0057234	0.0424887	-0.097772	0.903285	-0.00252066	-2.55274	0.0354962	-0.0435891	0.0141532	0.231945
chr1	Atic_1937	chr1:071257150-71879631	Atic	622481	chr1_71564826	71564826	-	CG	CGG	0.484827	0.0894552	0.00970457	0.394777	0.170693	0.00815108	-0.106809	0.717409	-0.00183233	0.501585	0.0779291	0.0099834	0.591636	0.151162	0.0115369	0.238914	0.657986
chr1	Atic_1937	chr1:071257150-71879631	Atic	622481	chr1_71564835	71564835	-	CG	CGT	0.0549437	0.804575	0.00148464	-0.131156	0.556633	-0.00390819	0.123186	0.588673	0.0039974	-0.254342	0.25023	-0.0079056	-0.0682419	0.8299	-0.00251277	0.510809	0.826635
chr1	Atic_1937	chr1:071257150-71879631	Atic	622481	chr1_71564899	71564899	-	CG	CGC	-0.0116694	0.975082	-0.000203671	-0.0621219	0.871111	-0.00111954	0.0762958	0.842809	0.00144162	-0.138418	0.712713	-0.00256116	-0.0879652	0.869573	-0.00164529	0.98218	0.994998
chr1	Atic_1937	chr1:071257150-71879631	Atic	622481	chr1_71564942	71564942	-	CG	CGT	-0.11258	0.719679	-0.00315866	0.240847	0.455964	0.00623215	0.357886	0.275861	0.00952081	-0.11704	0.708213	-0.00328866	-0.470467	0.301202	-0.0126795	0.669432	0.893004
chr1	Atic_1937	chr1:071257150-71879631	Atic	622481	chr1_71565165	71565165	+	CG	CGA	0.021077	0.917295	0.00145694	0.143857	0.497622	0.0100031	-0.262044	0.216892	-0.0164065	0.405901	0.0507653	0.0264096	0.283121	0.335042	0.0178634	0.187747	0.609419
chr1	Atic_1937	chr1:071257150-71879631	Atic	622481	chr1_71565246	71565246	+	CG	CGA	-0.118705	0.633995	-0.00483406	-0.127273	0.625453	-0.00517874	0.335617	0.209724	0.0159639	-0.46289	0.0689218	-0.0211426	-0.454323	0.21576	-0.0207979	0.302499	0.70693
chr1	Atic_1937	chr1:071257150-71879631	Atic	622481	chr1_71565247	71565247	-	CG	CGT	-0.687057	0.136456	-0.0409199	0.849446	0.0608896	0.0322403	1.31617	0.00621182	0.0582965	-0.466728	0.246868	-0.0260562	-2.00323	0.0036471	-0.0992164	0.0115629	0.213267
chr1	Atic_1937	chr1:071257150-71879631	Atic	622481	chr1_71565259	71565259	+	CG	CGT	0.370182	0.188112	0.00992704	-0.105232	0.709751	-0.00330907	-0.381213	0.196853	-0.0109257	0.275981	0.326696	0.00761659	0.751395	0.0683121	0.0208527	0.31155	0.71309
chr1	Atic_1937	chr1:071257150-71879631	Atic	622481	chr1_71565260	71565260	-	CG	CGC	0.45409	0.653449	0.0111062	-0.620965	0.493254	-0.0202971	-2.53743	0.0123864	-0.0510808	1.91646	0.0368977	0.0307837	2.99152	0.0390226	0.062187	0.0654234	0.42619
chr1	Atic_1937	chr1:071257150-71879631	Atic	622481	chr1_71565276	71565276	+	CG	CGG	-0.0197184	0.947928	-0.000492585	-0.173335	0.577782	-0.0047737	-0.361164	0.248406	-0.00917439	0.187829	0.537139	0.00440069	0.341445	0.431544	0.00868181	0.714623	0.909362
chr1	Atic_1937	chr1:071257150-71879631	Atic	622481	chr1_71565277	71565277	-	CG	CGT	0.366633	0.418099	0.0164922	-0.583234	0.178709	-0.0352256	-0.796492	0.0663774	-0.0452506	0.213258	0.591647	0.0100251	1.16312	0.0671499	0.0617428	0.173645	0.595442
chr1	Atic_1937	chr1:071257150-71879631	Atic	622481	chr1_71565299	71565299	+	CG	CGA	-0.260591	0.317778	-0.0120482	0.0277529	0.916795	0.00118256	-0.190767	0.48401	-0.00756602	0.21852	0.396879	0.00874858	-0.0698242	0.852412	-0.00448222	0.35064	0.739067
chr1	Atic_1937	chr1:071257150-71879631	Atic	622481	chr1_71565300	71565300	-	CG	CGG	-1.20531	0.0238241	-0.0577788	-0.196636	0.666415	-0.00671309	-1.08517	0.0310497	-0.0293171	0.888538	0.0565686	0.022604	-0.12014	0.863703	-0.0284616	0.00234632	0.100564
chr1	Atic_1937	chr1:071257150-71879631	Atic	622481	chr1_71566022	71566022	+	CG	CGA	0.201393	0.568284	0.0110731	0.121391	0.736839	0.00689483	-0.435663	0.236535	-0.0207045	0.557054	0.117636	0.0275993	0.637056	0.21334	0.0317776	0.434411	0.788337
chr1	Atic_1937	chr1:071257150-71879631	Atic	622481	chr1_71566060	71566060	+	CG	CGG	-0.825953	0.0644523	-0.0306458	-0.351313	0.465487	-0.0112146	0.293105	0.549975	0.0113274	-0.644418	0.152566	-0.022542	-1.11906	0.0939032	-0.0419733	0.274104	0.686291
chr1	Atic_1937	chr1:071257150-71879631	Atic	622481	chr1_71566068	71566068	+	CG	CGC	1.04424	0.214783	0.0276071	1.57399	0.0849555	0.0366642	0.924896	0.305606	0.0176013	0.64909	0.437856	0.0190629	0.119349	0.92228	0.0100058	0.33616	0.729735
chr1	Atic_1937	chr1:071257150-71879631	Atic	622481	chr1_71566394	71566394	+	CG	CGA	0.144377	0.479443	0.0230967	0.0801198	0.70286	0.0128938	0.0513661	0.811399	0.00825761	0.0287537	0.888285	0.00463618	0.0930109	0.753453	0.0148391	0.900419	0.97155
chr1	Atic_1937	chr1:071257150-71879631	Atic	622481	chr1_71566444	71566444	+	CG	CGA	-0.234733	0.236446	-0.0178997	0.189633	0.347325	0.0129194	0.0375648	0.850308	0.00245178	0.152068	0.436466	0.0104676	-0.272298	0.33274	-0.0203515	0.156283	0.575057
chr1	Atic_1937	chr1:071257150-71879631	Atic	622481	chr1_71566479	71566479	+	CG	CGT	-0.000940966	0.995222	-0.000155932	0.209689	0.189718	0.0235533	-0.196278	0.222566	-0.020219	0.405967	0.0121707	0.0437723	0.195337	0.384754	0.0200631	0.0362058	0.340437
chr1	Atic_1937	chr1:071257150-71879631	Atic	622481	chr1_71566641	71566641	+	CG	CGA	-0.0823742	0.581888	-0.0090596	0.10091	0.515166	0.0108496	0.331887	0.0448508	0.0370642	-0.230977	0.135416	-0.0262146	-0.414261	0.0650404	-0.0461238	0.209533	0.63108
chr1	Atic_1937	chr1:071257150-71879631	Atic	622481	chr1_71566650	71566650	+	CG	CGC	-0.337764	0.301978	-0.0112655	-0.332483	0.323604	-0.0110756	-0.066604	0.849692	-0.00242295	-0.265879	0.431452	-0.00865267	-0.27116	0.571354	-0.00884253	0.695846	0.902569
chr1	Atic_1937	chr1:071257150-71879631	Atic	622481	chr1_71566769	71566769	+	CG	CGA	0.184907	0.286219	0.0171694	0.223644	0.207954	0.020581	0.180934	0.313141	0.016483	0.0427097	0.802971	0.00409791	0.00397264	0.987193	0.00068635	0.516222	0.828886
chr1	Atic_1937	chr1:071257150-71879631	Atic	622481	chr1_71567270	71567270	-	CG	CGA	0.231964	0.580737	0.0319611	-0.274809	0.572076	-0.0423272	-0.298347	0.546947	-0.0456666	0.0235379	0.953118	0.00333945	0.530311	0.415697	0.0776277	0.756419	0.924448
chr1	Atic_1937	chr1:071257150-71879631	Atic	622481	chr1_71567311	71567311	-	CG	CGG	-0.0410482	0.931312	-0.00414302	-0.236603	0.667594	-0.0281117	-0.367083	0.509924	-0.0408855	0.13048	0.774023	0.0127737	0.326035	0.6563	0.0367425	0.923128	0.978502
chr1	Atic_1937	chr1:071257150-71879631	Atic	622481	chr1_71567367	71567367	-	CG	CGG	0.185313	0.601387	0.0260687	-0.178241	0.655606	-0.0262112	-0.231905	0.568301	-0.0339115	0.0536644	0.869322	0.00770032	0.417218	0.440419	0.0599802	0.825019	0.947537
chr1	Atic_1937	chr1:071257150-71879631	Atic	622481	chr1_71567781	71567781	+	CG	CGT	-0.0460937	0.935381	-0.00164148	0.625382	0.318795	0.0181995	0.417515	0.509614	0.0113764	0.207867	0.71518	0.00682317	-0.463609	0.585989	-0.0130179	0.695325	0.902397
chr1	Atic_1937	chr1:071257150-71879631	Atic	622481	chr1_71567795	71567795	+	CG	CGT	-0.0596168	0.909452	-0.00233487	0.269124	0.617252	0.0106868	0.627861	0.262347	0.0261763	-0.358737	0.495288	-0.0154894	-0.687477	0.370377	-0.0285111	0.724627	0.91298
chr1	Atic_1937	chr1:071257150-71879631	Atic	622481	chr1_71567805	71567805	+	CG	CGT	-0.185599	0.639907	-0.00639066	-0.212529	0.620742	-0.007373	0.0760625	0.861556	0.00288356	-0.288591	0.477834	-0.0102566	-0.261662	0.657178	-0.00927421	0.906572	0.97326
chr1	Atic_1937	chr1:071257150-71879631	Atic	622481	chr1_71567851	71567851	+	CG	CGC	-1.37131	0.025584	-0.0305525	-1.01992	0.108173	-0.0202802	1.02284	0.0939249	0.0376137	-2.04276	0.00135642	-0.0578939	-2.39415	0.00690087	-0.0681662	0.0111759	0.209834
chr1	Atic_1937	chr1:071257150-71879631	Atic	622481	chr1_71567852	71567852	-	CG	CGT	0.138767	0.644911	0.00496731	-0.197759	0.512337	-0.00797209	-0.342422	0.267264	-0.0131413	0.144663	0.619704	0.00516924	0.481189	0.266011	0.0181086	0.656797	0.887938
chr1	Atic_1937	chr1:071257150-71879631	Atic	622481	chr1_71567860	71567860	+	CG	CGC	-0.982762	0.171164	-0.0182333	-1.30965	0.0803696	-0.028205	-0.436324	0.546883	-0.0127909	-0.873323	0.225337	-0.0154141	-0.546438	0.589582	-0.00544242	0.309601	0.711918
chr1	Atic_1937	chr1:071257150-71879631	Atic	622481	chr1_71567861	71567861	-	CG	CGT	-0.000455392	0.998909	-2.1765e-05	-0.0603553	0.863126	-0.00185263	0.271612	0.446612	0.00922451	-0.331968	0.325845	-0.0110771	-0.272068	0.577017	-0.00924627	0.730059	0.915025
chr1	Atic_1937	chr1:071257150-71879631	Atic	622481	chr1_71567908	71567908	-	CG	CGC	0.0660775	0.833251	0.00261131	-0.115582	0.715439	-0.00482618	-0.00785618	0.980608	-0.000345931	-0.107725	0.728761	-0.00448025	0.0739337	0.86958	0.00295724	0.927715	0.979729
chr1	Atic_1937	chr1:071257150-71879631	Atic	622481	chr1_71567927	71567927	-	CG	CGT	0.128317	0.69485	0.0056212	-0.381706	0.250958	-0.020178	-0.384037	0.260681	-0.0202838	0.00233095	0.99428	0.000105791	0.512354	0.279704	0.025905	0.477596	0.810448
chr1	Atic_1937	chr1:071257150-71879631	Atic	622481	chr1_71567935	71567935	-	CG	CGG	0.0896574	0.762691	0.00371999	0.419217	0.179296	0.0157744	0.136801	0.667723	0.00470972	0.282416	0.348388	0.0110647	-0.0471434	0.913685	-0.000989734	0.525301	0.832511
chr1	Atic_1937	chr1:071257150-71879631	Atic	622481	chr1_71567978	71567978	-	CG	CGT	0.505416	0.121063	0.0855747	0.220768	0.50603	0.0377913	-0.180515	0.590336	-0.0305005	0.401283	0.217327	0.0682918	0.685931	0.144371	0.116075	0.415483	0.777606
chr1	Atic_1937	chr1:071257150-71879631	Atic	622481	chr1_71569967	71569967	+	CG	CGG	-0.798573	0.0411316	-0.0242341	-0.635103	0.113348	-0.0182816	-0.31412	0.437619	-0.0100442	-0.320983	0.414468	-0.00823749	-0.484453	0.383537	-0.01419	0.178013	0.599967
chr1	Atic_1937	chr1:071257150-71879631	Atic	622481	chr1_71570012	71570012	+	CG	CGT	-0.140124	0.538124	-0.0113202	-0.314569	0.185241	-0.0268734	-0.679	0.00598439	-0.052756	0.36443	0.116389	0.0258825	0.538876	0.104483	0.0414358	0.0396956	0.353273
chr1	Atic_1937	chr1:071257150-71879631	Atic	622481	chr1_71570016	71570016	+	CG	CGT	0.0759018	0.778383	0.00338638	-0.460039	0.100706	-0.0250368	-0.716701	0.0177249	-0.0359089	0.256661	0.362196	0.010872	0.792602	0.0511895	0.0392953	0.0985237	0.492616
chr1	Atic_1937	chr1:071257150-71879631	Atic	622481	chr1_71570456	71570456	-	CG	CGC	0.15163	0.815732	0.00423718	-0.782216	0.297622	-0.0317413	-0.513646	0.487531	-0.0233311	-0.26857	0.67041	-0.00841022	0.665276	0.500412	0.0275683	0.592492	0.861858
chr1	Atic_1937	chr1:071257150-71879631	Atic	622481	chr1_71570550	71570550	+	CG	CGT	-0.310772	0.0794252	-0.0139	-0.148282	0.401437	-0.00621626	0.251761	0.172909	0.012203	-0.400043	0.0265397	-0.0184193	-0.562533	0.0303797	-0.026103	0.116471	0.522078
chr1	Atic_1937	chr1:071257150-71879631	Atic	622481	chr1_71570551	71570551	-	CG	CGT	-0.857505	0.0916251	-0.0370769	-0.409994	0.464756	-0.0153175	-0.202238	0.712049	-0.0080959	-0.207756	0.658323	-0.00722158	-0.655267	0.378663	-0.028981	0.379891	0.757137
chr1	Atic_1937	chr1:071257150-71879631	Atic	622481	chr1_71570559	71570559	+	CG	CGG	0.17996	0.51358	0.0039442	-0.0119968	0.966445	-0.000218319	-0.329226	0.268327	-0.00685838	0.317229	0.259683	0.00664006	0.509186	0.210994	0.0108026	0.610017	0.868867
chr1	Atic_1937	chr1:071257150-71879631	Atic	622481	chr1_71570560	71570560	-	CG	CGC	-3.29786	0.0511331	-0.0210959	-2.37589	0.211476	-0.0101801	0.164236	0.931107	0.0014822	-2.54013	0.115758	-0.0116623	-3.46209	0.174158	-0.0225781	0.23634	0.655778
chr1	Atic_1937	chr1:071257150-71879631	Atic	622481	chr1_71570567	71570567	+	CG	CGT	0.013988	0.946505	0.000809606	-0.272108	0.209069	-0.0163702	-0.42408	0.059381	-0.0248128	0.151972	0.468161	0.0084426	0.438068	0.153318	0.0256224	0.285614	0.694873
chr1	Atic_1937	chr1:071257150-71879631	Atic	622481	chr1_71570568	71570568	-	CG	CGT	-0.203222	0.741697	-0.00792872	-1.06737	0.133558	-0.0586654	-0.799824	0.257471	-0.0479891	-0.267547	0.658578	-0.0106763	0.596603	0.523566	0.0400604	0.447008	0.795101
chr1	Atic_1937	chr1:071257150-71879631	Atic	622481	chr1_71570626	71570626	+	CG	CGA	0.131182	0.459023	0.00681368	-0.0796126	0.663939	-0.00437496	0.0131241	0.94391	0.000766389	-0.0927368	0.606397	-0.00514135	0.118058	0.645829	0.0060473	0.594443	0.862742
chr1	Atic_1937	chr1:071257150-71879631	Atic	622481	chr1_71575980	71575980	-	CG	CGG	-0.079161	0.835878	-0.00376384	-0.0644538	0.872002	-0.00304397	-0.340758	0.406587	-0.014876	0.276304	0.471713	0.011832	0.261597	0.640379	0.0111121	0.785809	0.934132
chr1	Atic_1937	chr1:071257150-71879631	Atic	622481	chr1_71576046	71576046	-	CG	CGG	0.0630294	0.820832	0.00371412	0.0602569	0.836553	0.00355424	-0.0301687	0.919056	-0.00173552	0.0904255	0.747187	0.00528976	0.0931981	0.818755	0.00544965	0.99	0.997293
chr1	Atic_1937	chr1:071257150-71879631	Atic	622481	chr1_71576074	71576074	-	CG	CGA	-0.188565	0.588963	-0.00872543	-0.48058	0.198258	-0.0244202	-0.245745	0.52749	-0.0133978	-0.234835	0.517046	-0.0110224	0.0571801	0.912594	0.00467233	0.637166	0.879967
chr1	Atic_1937	chr1:071257150-71879631	Atic	622481	chr1_71576080	71576080	-	CG	CGG	-0.372479	0.225118	-0.0204161	-0.368165	0.238629	-0.0201006	-0.247658	0.427564	-0.0139286	-0.120506	0.688026	-0.00617201	-0.124821	0.774014	-0.00648745	0.53044	0.83458
chr1	Atic_1937	chr1:071257150-71879631	Atic	622481	chr1_71576083	71576083	-	CG	CGA	-0.366856	0.397004	-0.0169346	-0.290909	0.513537	-0.013144	-0.0909781	0.840094	-0.00441212	-0.199931	0.645621	-0.00873187	-0.275878	0.658371	-0.0125225	0.843392	0.953451
chr1	Atic_1937	chr1:071257150-71879631	Atic	622481	chr1_71576109	71576109	-	CG	CGA	-0.260912	0.29784	-0.0216868	-0.149611	0.56221	-0.0120952	-0.0159234	0.952518	-0.00132608	-0.133688	0.598472	-0.0107692	-0.244989	0.503339	-0.0203607	0.772464	0.929716
chr1	Atic_1937	chr1:071257150-71879631	Atic	622481	chr1_71576577	71576577	-	CG	CGC	-1.47159	0.00259279	-0.0441698	-0.768199	0.120258	-0.0181564	0.306413	0.53807	0.00994371	-1.07461	0.0271667	-0.0281001	-1.77801	0.0117294	-0.0541135	0.0197475	0.266712
chr1	Atic_1937	chr1:071257150-71879631	Atic	622481	chr1_71576602	71576602	-	CG	CGT	-0.604459	0.188093	-0.0499106	-0.290377	0.539008	-0.0220284	-0.172217	0.715108	-0.013624	-0.118159	0.794097	-0.00840438	-0.432241	0.509831	-0.0362866	0.575767	0.854646
chr1	Atic_1937	chr1:071257150-71879631	Atic	622481	chr1_71576606	71576606	-	CG	CGG	-1.20048	0.0889896	-0.0447589	-0.35565	0.627733	-0.00999749	-0.748718	0.3247	-0.0187098	0.393069	0.58187	0.00871228	-0.451766	0.6593	-0.0260491	0.157769	0.576638
chr1	Atic_1937	chr1:071257150-71879631	Atic	622481	chr1_71576629	71576629	-	CG	CGA	-0.497928	0.49913	-0.0105118	1.18973	0.137325	0.0160132	2.17524	0.00902806	0.040719	-0.985509	0.187582	-0.0247058	-2.67317	0.0174671	-0.0512308	0.0541058	0.396661
chr1	Atic_1937	chr1:071257150-71879631	Atic	622481	chr1_71576648	71576648	-	CG	CGA	0.0852885	0.869994	0.00208988	-0.0978483	0.858404	-0.00254558	0.0160951	0.976847	0.000416032	-0.113943	0.825375	-0.00296161	0.0691934	0.927527	0.00167385	0.980292	0.994507
chr1	Atic_1937	chr1:071257150-71879631	Atic	622481	chr1_71576663	71576663	-	CG	CGA	0.014619	0.974236	0.000573745	0.242286	0.614801	0.00977864	0.118289	0.805821	0.00475084	0.123997	0.786818	0.0050278	-0.10367	0.875202	-0.0041771	0.95378	0.987128
chr1	Atic_1937	chr1:071257150-71879631	Atic	622481	chr1_71576737	71576737	-	CG	CGG	-0.217372	0.44667	-0.0108799	-0.106542	0.712721	-0.00509814	-0.357474	0.229741	-0.0160108	0.250932	0.378161	0.0109126	0.140102	0.732374	0.00513092	0.419159	0.77969
chr1	Atic_1937	chr1:071257150-71879631	Atic	622481	chr1_71576766	71576766	-	CG	CGC	-0.354595	0.317718	-0.0130883	-0.265183	0.451789	-0.00953374	-0.223335	0.537861	-0.0081651	-0.0418484	0.9029	-0.00136864	-0.13126	0.794973	-0.00492319	0.701364	0.904683
chr1	Atic_1937	chr1:071257150-71879631	Atic	622481	chr1_71576785	71576785	-	CG	CGG	-0.389445	0.285746	-0.0346598	-0.0741457	0.84087	-0.0062639	-0.0101523	0.978743	-0.000898287	-0.0639933	0.860027	-0.00536561	-0.379293	0.471783	-0.0337615	0.713041	0.908855
chr1	Atic_1937	chr1:071257150-71879631	Atic	622481	chr1_71576794	71576794	-	CG	CGA	-0.492207	0.218168	-0.0506512	-0.0230445	0.954768	-0.00293312	0.255616	0.533029	0.0246241	-0.27866	0.484553	-0.0275573	-0.747823	0.193424	-0.0752753	0.568539	0.851586
chr1	Atic_1937	chr1:071257150-71879631	Atic	622481	chr1_71576804	71576804	-	CG	CGC	-0.08151	0.8287	-0.0039767	0.364329	0.354331	0.015586	0.124732	0.754831	0.0049709	0.239596	0.529879	0.0106151	-0.206242	0.707095	-0.0089476	0.646677	0.883643
chr1	Atic_1937	chr1:071257150-71879631	Atic	622481	chr1_71576829	71576829	-	CG	CGG	-0.328379	0.319872	-0.0434589	0.1311	0.693526	0.0150029	0.322073	0.338914	0.0397757	-0.190973	0.557134	-0.0247728	-0.650452	0.170223	-0.0832346	0.538103	0.838179
chr1	Atic_1937	chr1:071257150-71879631	Atic	622481	chr1_71576836	71576836	-	CG	CGC	-0.230248	0.469769	-0.0137604	0.148635	0.648878	0.00797449	-0.0928157	0.783719	-0.00464	0.241451	0.45354	0.0126145	-0.137432	0.766895	-0.0091204	0.502167	0.822364
chr1	Atic_1937	chr1:071257150-71879631	Atic	622481	chr1_71576840	71576840	-	CG	CGA	-0.221972	0.549112	-0.0301148	0.0561858	0.882721	0.00704986	0.186139	0.633713	0.0244517	-0.129953	0.727401	-0.0174019	-0.408111	0.448974	-0.0545665	0.882897	0.966011
chr1	Atic_1937	chr1:071257150-71879631	Atic	622481	chr1_71576951	71576951	-	CG	CGC	-0.639085	0.118796	-0.0770463	-0.414565	0.31915	-0.0478604	0.22877	0.58823	0.0297601	-0.643335	0.114211	-0.0776205	-0.867855	0.142397	-0.106806	0.335652	0.729432
chr1	Atic_1937	chr1:071257150-71879631	Atic	622481	chr1_71577000	71577000	-	CG	CGA	-0.243963	0.62649	-0.0366127	0.278482	0.586007	0.0356126	0.266583	0.612503	0.0338782	0.011899	0.981014	0.00173441	-0.510546	0.482907	-0.0704909	0.79979	0.939161
chr1	Atic_1937	chr1:071257150-71879631	Atic	622481	chr1_71577019	71577019	-	CG	CGG	-0.716207	0.0830366	-0.111502	-0.08782	0.834919	-0.0129674	-0.0140476	0.973985	-0.00212267	-0.0737724	0.855769	-0.0108447	-0.70216	0.23905	-0.109379	0.281656	0.691876
chr1	Atic_1937	chr1:071257150-71879631	Atic	622481	chr1_71577287	71577287	+	CG	CGG	0.0141457	0.951642	0.00161192	0.471955	0.0475502	0.0446633	0.33122	0.149969	0.0296533	0.140734	0.534743	0.01501	-0.317075	0.332492	-0.0280414	0.172315	0.593757
chr1	Atic_1937	chr1:071257150-71879631	Atic	622481	chr1_71577397	71577397	+	CG	CGT	-0.244545	0.598177	-0.00654035	-0.434823	0.351602	-0.0124836	0.0876353	0.854547	0.00291881	-0.522458	0.255513	-0.0154024	-0.33218	0.618172	-0.00945917	0.667059	0.892159
chr1	Atic_1937	chr1:071257150-71879631	Atic	622481	chr1_71577401	71577401	+	CG	CGT	-0.543195	0.153947	-0.0147343	-0.289065	0.454676	-0.00720116	-0.392768	0.329732	-0.00943197	0.103702	0.792444	0.00223082	-0.150427	0.783786	-0.00530232	0.335583	0.729407
chr1	Atic_1937	chr1:071257150-71879631	Atic	622481	chr1_71577420	71577420	+	CG	CGG	-0.636008	0.232841	-0.0127831	-0.13695	0.803083	-0.00219065	0.198607	0.724695	0.00384871	-0.335557	0.53461	-0.00603936	-0.834616	0.283031	-0.0166318	0.65709	0.888054
chr1	Atic_1937	chr1:071257150-71879631	Atic	622481	chr1_71577741	71577741	+	CG	CGC	-0.0860877	0.629671	-0.00203197	-0.147275	0.432541	-0.00355172	-0.278936	0.146579	-0.00644994	0.13166	0.462349	0.00289822	0.192848	0.459812	0.00441796	0.476645	0.810003
chr1	Atic_1937	chr1:071257150-71879631	Atic	622481	chr1_71577769	71577769	+	CG	CGT	-0.155588	0.230223	-0.00501449	-0.158631	0.239445	-0.00512311	-0.0988694	0.469995	-0.00325814	-0.0597615	0.644801	-0.00186496	-0.0567185	0.762004	-0.00175635	0.552158	0.844642
chr1	Atic_1937	chr1:071257150-71879631	Atic	622481	chr1_71577788	71577788	+	CG	CGA	-0.214768	0.0969391	-0.00653369	-0.0852843	0.528439	-0.002499	0.0701437	0.611284	0.0021434	-0.155428	0.227728	-0.0046424	-0.284912	0.134104	-0.00867709	0.377265	0.755562
chr1	Atic_1937	chr1:071257150-71879631	Atic	622481	chr1_71577818	71577818	+	CG	CGA	0.059312	0.764655	0.00136064	0.283579	0.178373	0.00618283	-0.0157225	0.940637	-0.000282062	0.299301	0.137338	0.00646489	0.0750345	0.795434	0.0016427	0.342894	0.734194
chr1	Atic_1937	chr1:071257150-71879631	Atic	622481	chr1_71577841	71577841	+	CG	CGG	-0.0979301	0.64236	-0.00209109	-0.267164	0.227278	-0.00611319	-0.389625	0.0943732	-0.00855107	0.122461	0.572083	0.00243788	0.291695	0.350295	0.00645998	0.37236	0.752725
chr1	Atic_1937	chr1:071257150-71879631	Atic	622481	chr1_71577847	71577847	+	CG	CGG	-0.12423	0.433065	-0.00237305	-0.431299	0.0111916	-0.0086006	-0.323218	0.0524744	-0.00654017	-0.108081	0.496478	-0.00206043	0.198988	0.381528	0.00416712	0.0690827	0.43511
chr1	Atic_1937	chr1:071257150-71879631	Atic	622481	chr1_71578032	71578032	+	CG	CGA	-0.441701	0.241909	-0.0238691	-0.367054	0.36474	-0.0193881	-0.103182	0.802259	-0.0058439	-0.263872	0.482778	-0.0135442	-0.338519	0.543753	-0.0180252	0.667679	0.892333
chr1	Atic_1937	chr1:071257150-71879631	Atic	622481	chr1_71578040	71578040	+	CG	CGA	-0.148626	0.692547	-0.00726824	-0.487061	0.233443	-0.026261	0.12599	0.759375	0.00807078	-0.613051	0.106207	-0.0343318	-0.274615	0.622371	-0.015339	0.35342	0.740898
chr1	Atic_1937	chr1:071257150-71879631	Atic	622481	chr1_71578079	71578079	+	CG	CGA	-0.133097	0.523389	-0.0113258	0.321059	0.149007	0.0243797	0.124521	0.57952	0.0089985	0.196537	0.351967	0.0153812	-0.257619	0.401645	-0.0203243	0.181441	0.603416
chr1	Atic_1937	chr1:071257150-71879631	Atic	622481	chr1_71578115	71578115	+	CG	CGC	-0.324255	0.487395	-0.0107296	0.0863876	0.856763	0.00256733	0.521455	0.291172	0.0174934	-0.435067	0.355599	-0.0149261	-0.84571	0.215365	-0.028223	0.651565	0.885856
chr1	Atic_1937	chr1:071257150-71879631	Atic	622481	chr1_71578120	71578120	+	CG	CGG	0.572363	0.110428	0.0154226	-0.22393	0.536601	-0.00758241	-0.565376	0.131303	-0.0174558	0.341447	0.333119	0.00987337	1.13774	0.0307056	0.0328784	0.147959	0.564907
chr1	Atic_1937	chr1:071257150-71879631	Atic	622481	chr1_71578133	71578133	+	CG	CGG	-0.224076	0.570088	-0.00983554	0.238156	0.564982	0.00954893	0.194397	0.643207	0.0077828	0.0437593	0.911777	0.00176612	-0.418473	0.468072	-0.0176183	0.738366	0.917966
chr1	Atic_1937	chr1:071257150-71879631	Atic	622481	chr1_71578548	71578548	-	CG	CGG	-0.498713	0.520336	-0.0108794	-0.617545	0.443343	-0.01374	-0.666679	0.412468	-0.0144863	0.0491347	0.950529	0.000746286	0.167966	0.88062	0.00360688	0.776663	0.930989
chr1	Atic_1937	chr1:071257150-71879631	Atic	622481	chr1_71578573	71578573	-	CG	CGA	-0.467566	0.32276	-0.00962418	-0.471791	0.322368	-0.00971027	0.489659	0.32552	0.0140486	-0.96145	0.0490751	-0.0237589	-0.957225	0.165811	-0.0236728	0.257223	0.673003
chr1	Atic_1937	chr1:071257150-71879631	Atic	622481	chr1_71578614	71578614	-	CG	CGC	-0.423483	0.780963	-0.00191923	-1.33088	0.398999	-0.00873723	-1.56626	0.33145	-0.00959152	0.235385	0.877126	0.00085429	1.14278	0.605536	0.00767229	0.772185	0.929625
chr1	Atic_1937	chr1:071257150-71879631	Atic	622481	chr1_71578618	71578618	-	CG	CGC	0.205449	0.899981	0.00163582	-0.544306	0.747424	-0.0054579	-0.0342075	0.984196	-0.000518452	-0.510098	0.755648	-0.00493945	0.239656	0.919671	0.00215427	0.960171	0.988934
chr1	Atic_1937	chr1:071257150-71879631	Atic	622481	chr1_71578621	71578621	-	CG	CGT	1.2043	0.077367	0.0217249	-0.907944	0.174014	-0.0365061	-0.917118	0.187483	-0.036742	0.00917424	0.988959	0.000235837	2.12142	0.0319106	0.0584668	0.0342958	0.332907
chr1	Atic_1937	chr1:071257150-71879631	Atic	622481	chr1_71578647	71578647	-	CG	CGT	-1.03742	0.00178505	-0.0447187	-0.339658	0.296249	-0.0114867	-0.0852168	0.797108	-0.00312178	-0.254441	0.408724	-0.00836489	-0.952201	0.0414393	-0.0415969	0.0139059	0.230207
chr1	Atic_1937	chr1:071257150-71879631	Atic	622481	chr1_71578655	71578655	-	CG	CGG	0.219205	0.787941	0.0053239	0.422453	0.619779	0.00935308	0.45759	0.603469	0.0101776	-0.0351363	0.964898	-0.000824484	-0.238384	0.842388	-0.00485367	0.946342	0.984844
chr1	Atic_1937	chr1:071257150-71879631	Atic	622481	chr1_71580358	71580358	+	CG	CGA	0.0513514	0.872256	0.00359693	-0.127865	0.702454	-0.00918635	-0.136353	0.682707	-0.00978835	0.00848791	0.978705	0.000601993	0.187704	0.684356	0.0133853	0.956897	0.988018
chr1	Atic_1937	chr1:071257150-71879631	Atic	622481	chr1_71580396	71580396	+	CG	CGC	-0.084872	0.860502	-0.00174414	0.828928	0.111493	0.0109553	0.94947	0.0695711	0.0134567	-0.120542	0.805792	-0.00250146	-1.03434	0.146859	-0.0152009	0.225195	0.64554
chr1	Atic_1937	chr1:071257150-71879631	Atic	622481	chr1_71580398	71580398	+	CG	CGG	-1.27926	0.0552852	-0.0132026	-1.96913	0.00459702	-0.0270096	-0.232277	0.72521	-0.00548311	-1.73685	0.0116113	-0.0215265	-1.04699	0.262086	-0.00771951	0.0199185	0.267632
chr1	Atic_1937	chr1:071257150-71879631	Atic	622481	chr1_71580407	71580407	+	CG	CGT	-0.408394	0.377459	-0.0125034	-0.134957	0.7837	-0.00391987	0.231697	0.626299	0.00716715	-0.366654	0.425904	-0.011087	-0.64009	0.336062	-0.0196706	0.783037	0.933265
chr1	Atic_1937	chr1:071257150-71879631	Atic	622481	chr1_71580433	71580433	+	CG	CGT	-0.324348	0.48681	-0.00795454	0.00717364	0.988286	0.000255154	0.346422	0.484222	0.00861842	-0.339249	0.473718	-0.00836326	-0.670771	0.32528	-0.016573	0.802231	0.940006
chr1	Atic_1937	chr1:071257150-71879631	Atic	622481	chr1_71580456	71580456	+	CG	CGA	0.236002	0.522926	0.00799783	0.150559	0.694042	0.00527067	0.516145	0.185966	0.0201807	-0.365587	0.315848	-0.01491	-0.280144	0.599929	-0.0121829	0.397041	0.767038
chr1	Atic_1937	chr1:071257150-71879631	Atic	622481	chr1_71580475	71580475	+	CG	CGT	-0.0224887	0.918549	-0.00130833	-0.137002	0.559358	-0.00789576	-0.15271	0.504588	-0.00879569	0.0157085	0.943192	0.000899923	0.130221	0.681267	0.00748735	0.911872	0.97503
chr1	Atic_1937	chr1:071257150-71879631	Atic	622481	chr1_71580502	71580502	-	CG	CGT	-0.415924	0.0149027	-0.0166678	-0.365386	0.0399111	-0.0144355	-0.553878	0.00301183	-0.0207149	0.188492	0.262329	0.00627942	0.137954	0.566369	0.00404703	0.00213438	0.0952039
chr1	Atic_1937	chr1:071257150-71879631	Atic	622481	chr1_71580532	71580532	-	CG	CGT	-0.522599	0.0678541	-0.028275	-0.37478	0.199885	-0.0193986	0.000489434	0.998673	1.07056e-05	-0.37527	0.183803	-0.0194093	-0.523088	0.202408	-0.0282858	0.286282	0.695339
chr1	Atic_1937	chr1:071257150-71879631	Atic	622481	chr1_71580558	71580558	-	CG	CGG	-0.188449	0.475595	-0.00571537	-0.288442	0.280585	-0.00913022	-0.352342	0.197964	-0.0109466	0.0639001	0.802589	0.0018164	0.163893	0.664533	0.00523124	0.531174	0.834998
chr1	Atic_1937	chr1:071257150-71879631	Atic	622481	chr1_71580597	71580597	-	CG	CGT	-0.526921	0.0740402	-0.0165254	-0.585863	0.0530617	-0.0187533	-0.356943	0.241097	-0.0122489	-0.228921	0.424046	-0.00650447	-0.169978	0.684082	-0.00427654	0.169617	0.591084
chr1	Atic_1937	chr1:071257150-71879631	Atic	622481	chr1_71585344	71585344	+	CG	CGC	0.0446697	0.898842	0.00298604	0.0333675	0.925714	0.0022347	0.0567694	0.877804	0.00382578	-0.0234019	0.94696	-0.00159108	-0.0120997	0.981047	-0.000839741	0.997422	0.999381
chr1	Atic_1937	chr1:071257150-71879631	Atic	622481	chr1_71585379	71585379	+	CG	CGC	-0.343127	0.442528	-0.0185305	0.0184129	0.967969	0.000817088	0.117534	0.805119	0.00582169	-0.0991207	0.827141	-0.00500461	-0.460661	0.480807	-0.0243522	0.847818	0.954916
chr1	Atic_1937	chr1:071257150-71879631	Atic	622481	chr1_71585438	71585438	+	CG	CGA	-0.0191739	0.965193	-0.00133354	0.041862	0.925931	0.00287341	0.33808	0.464632	0.0250608	-0.296218	0.500738	-0.0221874	-0.357254	0.575255	-0.0263943	0.87024	0.962228
chr1	Atic_1937	chr1:071257150-71879631	Atic	622481	chr1_71586219	71586219	+	CG	CGA	-0.318831	0.548945	-0.0484069	-0.613942	0.26111	-0.0966924	-0.375389	0.495776	-0.0608612	-0.238553	0.650524	-0.0358312	0.0565578	0.94094	0.0124542	0.72454	0.91297
chr1	Atic_1937	chr1:071257150-71879631	Atic	622481	chr1_71586226	71586226	+	CG	CGT	0.0415536	0.940529	0.00669837	0.344448	0.546157	0.0577136	0.258496	0.656705	0.043835	0.0859519	0.876387	0.0138786	-0.216943	0.787465	-0.0371366	0.933323	0.981438
chr1	Atic_1937	chr1:071257150-71879631	Atic	622481	chr1_71586251	71586251	+	CG	CGG	0.392977	0.393563	0.037945	0.414598	0.392341	0.0401896	0.561756	0.265924	0.0563983	-0.147158	0.752182	-0.0162087	-0.168779	0.803609	-0.0184533	0.562072	0.848809
chr1	Atic_1937	chr1:071257150-71879631	Atic	622481	chr1_71587239	71587239	-	CG	CGC	-0.151767	0.684623	-0.00566998	0.0612996	0.876444	0.00214419	-0.193973	0.62915	-0.00627045	0.255273	0.492014	0.00841464	0.0422062	0.938577	0.000600469	0.757743	0.924881
chr1	Atic_1937	chr1:071257150-71879631	Atic	622481	chr1_71587330	71587330	-	CG	CGT	-0.100877	0.756602	-0.00449123	0.307155	0.362035	0.0123324	0.780569	0.028426	0.0359423	-0.473413	0.15319	-0.02361	-0.881446	0.0688429	-0.0404336	0.165645	0.586711
chr1	Atic_1937	chr1:071257150-71879631	Atic	622481	chr1_71587333	71587333	-	CG	CGG	-0.605206	0.0547875	-0.0355907	-0.513395	0.115736	-0.0294217	-0.345801	0.293258	-0.020791	-0.167594	0.59142	-0.00863065	-0.259405	0.563409	-0.0147996	0.185096	0.60697
chr1	Atic_1937	chr1:071257150-71879631	Atic	622481	chr1_71587989	71587989	-	CG	CGT	-0.177811	0.370944	-0.00753496	-0.256604	0.21107	-0.0111703	0.0376429	0.853726	0.00177231	-0.294247	0.141089	-0.0129426	-0.215454	0.449697	-0.00930727	0.452884	0.798006
chr1	Atic_1937	chr1:071257150-71879631	Atic	622481	chr1_71588012	71588012	-	CG	CGG	-0.0667115	0.7319	-0.00194673	-0.225973	0.264523	-0.00723422	-0.133747	0.514478	-0.00451398	-0.092226	0.638003	-0.00272024	0.0670358	0.812237	0.00256725	0.724798	0.913072
chr1	Atic_1937	chr1:071257150-71879631	Atic	622481	chr1_71588062	71588062	-	CG	CGG	-0.154639	0.29429	-0.0115973	-0.0642322	0.670163	-0.00471713	-0.277876	0.0740853	-0.0192507	0.213644	0.157228	0.0145336	0.123237	0.559813	0.00765344	0.104828	0.502424
chr1	Atic_1937	chr1:071257150-71879631	Atic	622481	chr1_71589058	71589058	+	CG	CGT	0.309277	0.207021	0.0222025	-0.20136	0.417282	-0.0157881	-0.310838	0.217989	-0.0240806	0.109478	0.644721	0.0082925	0.620114	0.0809155	0.0462831	0.244793	0.662919
chr1	Atic_1937	chr1:071257150-71879631	Atic	622481	chr1_71589155	71589155	+	CG	CGG	0.0854161	0.796131	0.00354047	0.184322	0.612107	0.00718155	0.246642	0.503769	0.00986304	-0.0623194	0.849198	-0.0026815	-0.161226	0.744558	-0.00632257	0.911343	0.97489
chr1	Atic_1937	chr1:071257150-71879631	Atic	622481	chr1_71589156	71589156	-	CG	CGC	-0.140151	0.676798	-0.00531153	-0.0657504	0.84907	-0.00234773	0.190718	0.576812	0.00779931	-0.256468	0.451682	-0.010147	-0.330869	0.490127	-0.0131108	0.88408	0.966335
chr1	Atic_1937	chr1:071257150-71879631	Atic	622481	chr1_71589169	71589169	+	CG	CGC	-0.229447	0.271175	-0.0208901	0.0285677	0.892922	0.00242446	-0.389773	0.0802703	-0.0300049	0.418341	0.0497738	0.0324294	0.160327	0.594292	0.00911481	0.0323149	0.325024
chr1	Atic_1937	chr1:071257150-71879631	Atic	622481	chr1_71589170	71589170	-	CG	CGA	-0.137504	0.658992	-0.00967269	-0.355157	0.270361	-0.026648	0.0142914	0.963926	0.00112033	-0.369448	0.240829	-0.0277683	-0.151796	0.732023	-0.010793	0.586859	0.859135
chr1	Atic_1937	chr1:071257150-71879631	Atic	622481	chr1_71589257	71589257	-	CG	CGC	0.000705404	0.998117	5.67714e-05	-0.228867	0.463382	-0.0209974	-0.47351	0.134073	-0.0395781	0.244643	0.415805	0.0185807	0.474216	0.275303	0.0396349	0.514101	0.828139
chr1	Atic_1937	chr1:071257150-71879631	Atic	622481	chr1_71590185	71590185	-	CG	CGA	0.211264	0.423153	0.00719294	-0.0504983	0.853427	-0.00170831	-0.645148	0.0267626	-0.0196676	0.59465	0.0314726	0.0179592	0.856412	0.0310837	0.0268605	0.0920206	0.481373
chr1	Atic_1937	chr1:071257150-71879631	Atic	622481	chr1_71590195	71590195	-	CG	CGT	-0.113438	0.732506	-0.00363015	-0.745912	0.035683	-0.0301037	-0.669803	0.0574336	-0.0276997	-0.0761089	0.818574	-0.00240399	0.556365	0.248102	0.0240696	0.137154	0.550626
chr1	Atic_1937	chr1:071257150-71879631	Atic	622481	chr1_71590211	71590211	-	CG	CGT	0.341591	0.181558	0.0223463	-0.0557129	0.828744	-0.00429428	-0.216573	0.410829	-0.0152938	0.16086	0.520886	0.0109995	0.558164	0.130955	0.03764	0.421971	0.781311
chr1	Atic_1937	chr1:071257150-71879631	Atic	622481	chr1_71590286	71590286	-	CG	CGA	-0.454195	0.0167493	-0.0434404	-0.503566	0.0100032	-0.0487293	-0.750689	0.000260575	-0.0686584	0.247123	0.176832	0.0199291	0.296495	0.260494	0.025218	0.000408265	0.0391436
chr1	Atic_1937	chr1:071257150-71879631	Atic	622481	chr1_71590301	71590301	-	CG	CGT	-0.241118	0.394353	-0.00907579	-0.00317111	0.991602	-0.000110579	-0.202807	0.513104	-0.00666649	0.199636	0.482581	0.00655592	-0.038311	0.927001	-0.00240929	0.514059	0.828131
chr1	Atic_1937	chr1:071257150-71879631	Atic	622481	chr1_71590677	71590677	-	CG	CGT	-0.280604	0.040021	-0.0406593	-0.285917	0.0484149	-0.0414411	-0.246114	0.0910243	-0.035858	-0.0398034	0.768029	-0.00558312	-0.0344905	0.8595	-0.00480126	0.0738712	0.445306
chr1	Atic_1937	chr1:071257150-71879631	Atic	622481	chr1_71590706	71590706	-	CG	CGA	-0.196729	0.503996	-0.0126453	-0.192339	0.53713	-0.012297	-0.154746	0.624552	-0.0099464	-0.0375928	0.897704	-0.00235063	-0.0419837	0.922388	-0.00269889	0.872974	0.962958
chr1	Atic_1937	chr1:071257150-71879631	Atic	622481	chr1_71590762	71590762	+	CG	CGT	-2.04253	0.2082	-0.013234	-2.56357	0.127316	-0.0201987	0.304064	0.8574	0.00570631	-2.86763	0.0809192	-0.025905	-2.3466	0.317351	-0.0189403	0.283258	0.692991
chr1	Atic_1937	chr1:071257150-71879631	Atic	622481	chr1_71590763	71590763	-	CG	CGT	-0.512327	0.281914	-0.0150746	-0.731586	0.128885	-0.0225552	-0.255707	0.589534	-0.00867264	-0.47588	0.307016	-0.0138826	-0.25662	0.70115	-0.00640197	0.459262	0.801566
chr1	Atic_1937	chr1:071257150-71879631	Atic	622481	chr1_71590766	71590766	+	CG	CGG	-0.511923	0.672629	-0.0132849	0.734258	0.56041	0.0129442	-1.91732	0.138076	-0.0150018	2.65158	0.0337927	0.027946	1.4054	0.425406	0.00171687	0.0698163	0.436915
chr1	Atic_1937	chr1:071257150-71879631	Atic	622481	chr1_71590767	71590767	-	CG	CGT	-0.0207624	0.954062	-0.000864236	-0.437437	0.251549	-0.0189401	-0.192478	0.613096	-0.00874575	-0.24496	0.498062	-0.0101944	0.171715	0.743036	0.00788151	0.61857	0.872073
chr1	Atic_1937	chr1:071257150-71879631	Atic	622481	chr1_71590800	71590800	+	CG	CGA	0.310968	0.447686	0.0173425	0.50487	0.225946	0.0265034	0.447674	0.29232	0.0230173	0.0571958	0.887641	0.00348615	-0.136706	0.815771	-0.00567475	0.596346	0.863489
chr1	Atic_1937	chr1:071257150-71879631	Atic	622481	chr1_71590820	71590820	+	CG	CGC	0.227086	0.682678	0.00582608	-0.198195	0.727812	-0.00577955	-0.0312561	0.955957	-0.000907748	-0.166939	0.762754	-0.00487181	0.258342	0.744395	0.00673383	0.871194	0.96247
chr1	Atic_1937	chr1:071257150-71879631	Atic	622481	chr1_71590841	71590841	+	CG	CGA	0.0996896	0.919178	0.00194279	-0.358277	0.719165	-0.00811878	-0.128989	0.896704	-0.0031438	-0.229288	0.8147	-0.00497498	0.228678	0.869872	0.00508659	0.966903	0.990938
chr1	Atic_1937	chr1:071257150-71879631	Atic	622481	chr1_71590857	71590857	+	CG	CGA	-0.796571	0.390991	-0.0206373	-0.561482	0.556052	-0.0133781	-3.11613	0.00274708	-0.0377033	2.55465	0.0109946	0.0243251	2.31956	0.0902663	0.0170659	0.0045975	0.139955
chr1	Atic_1937	chr1:071257150-71879631	Atic	622481	chr1_71590875	71590875	+	CG	CGT	-0.547104	0.471533	-0.0139342	0.211382	0.792701	0.00434174	-0.0254631	0.975437	-0.000349842	0.236845	0.759257	0.00469158	-0.521641	0.642045	-0.0135843	0.730993	0.915236
chr1	Atic_1937	chr1:071257150-71879631	Atic	622481	chr1_71591548	71591548	-	CG	CGT	-0.628304	0.0995391	-0.0837164	-0.633635	0.102988	-0.0843528	-0.406486	0.310029	-0.0560056	-0.227149	0.551191	-0.0283472	-0.221818	0.684734	-0.0277108	0.264291	0.679116
chr1	Atic_1937	chr1:071257150-71879631	Atic	622481	chr1_71591620	71591620	-	CG	CGT	-0.222108	0.57755	-0.0329548	-0.50251	0.221242	-0.0765482	-0.451598	0.282946	-0.0691265	-0.0509115	0.90044	-0.00742164	0.22949	0.690557	0.0361718	0.615324	0.87072
chr1	Atic_1937	chr1:071257150-71879631	Atic	622481	chr1_71591675	71591675	-	CG	CGT	-0.0442229	0.887748	-0.00413896	-0.707441	0.037665	-0.0788983	-0.602283	0.0772239	-0.0688864	-0.105158	0.735499	-0.0100119	0.55806	0.227134	0.0647474	0.137118	0.550602
chr1	Atic_1937	chr1:071257150-71879631	Atic	622481	chr1_71592976	71592976	-	CG	CGG	-0.709848	0.326362	-0.0157797	-1.15271	0.121099	-0.0304453	-1.03471	0.172976	-0.0283713	-0.118002	0.871682	-0.00207392	0.324864	0.754268	0.0125916	0.374332	0.753806
chr1	Atic_1937	chr1:071257150-71879631	Atic	622481	chr1_71592997	71592997	-	CG	CGG	0.182978	0.85812	0.00333744	0.792881	0.459398	0.0127223	-1.66513	0.119586	-0.0123132	2.45801	0.0197782	0.0250356	1.84811	0.212517	0.0156507	0.0830256	0.463882
chr1	Atic_1937	chr1:071257150-71879631	Atic	622481	chr1_71593012	71593012	-	CG	CGC	-0.676446	0.443462	-0.0212077	0.701524	0.445889	0.0141463	-0.60125	0.52435	-0.00792765	1.30277	0.150723	0.0220739	-0.0751956	0.953419	-0.01328	0.164917	0.58589
chr1	Atic_1937	chr1:071257150-71879631	Atic	622481	chr1_71593016	71593016	-	CG	CGT	-1.18674	0.000520702	-0.0461185	-0.611767	0.0589345	-0.0197515	-0.457778	0.140769	-0.0152387	-0.153989	0.621292	-0.00451272	-0.728963	0.10236	-0.0308798	0.00217366	0.0961423
chr1	Atic_1937	chr1:071257150-71879631	Atic	622481	chr1_71593057	71593057	+	CG	CGC	-0.201012	0.370576	-0.00460782	-0.138105	0.552541	-0.00310493	-0.213665	0.366904	-0.00469262	0.0755602	0.73757	0.00158768	0.0126528	0.968871	8.47924e-05	0.610055	0.868907
chr1	Atic_1937	chr1:071257150-71879631	Atic	622481	chr1_71593058	71593058	-	CG	CGT	1.3154	0.14182	0.0344126	2.06151	0.0280103	0.0447435	-0.260896	0.781023	-0.00212077	2.32241	0.0126563	0.0468643	1.57629	0.225247	0.0365333	0.0543184	0.397428
chr1	Atic_1937	chr1:071257150-71879631	Atic	622481	chr1_71593080	71593080	+	CG	CGC	0.0625993	0.831308	0.00201024	-0.0173909	0.954047	-0.000574423	0.164755	0.589273	0.00574663	-0.182146	0.533573	-0.00632106	-0.102156	0.809182	-0.00373639	0.861337	0.959066
chr1	Atic_1937	chr1:071257150-71879631	Atic	622481	chr1_71593081	71593081	-	CG	CGA	-1.7786	0.200651	-0.0312769	1.78254	0.213569	0.0105382	2.82308	0.055013	0.0243065	-1.04054	0.450315	-0.0137683	-4.60168	0.0251465	-0.0555834	0.0918007	0.480949
chr1	Atic_1937	chr1:071257150-71879631	Atic	622481	chr1_71593137	71593137	+	CG	CGT	-0.5229	0.00862451	-0.0153708	-0.44131	0.0269521	-0.0127044	0.0669116	0.739644	0.00217741	-0.508221	0.0113838	-0.0148818	-0.589812	0.0382867	-0.0175482	0.0242818	0.28997
chr1	Atic_1937	chr1:071257150-71879631	Atic	622481	chr1_71593148	71593148	+	CG	CGC	-0.604226	0.0168023	-0.0171738	-0.122245	0.627213	-0.00301374	0.355753	0.180528	0.0100197	-0.477998	0.0657744	-0.0130334	-0.959979	0.0102112	-0.0271935	0.0593989	0.411407
chr1	Atic_1937	chr1:071257150-71879631	Atic	622481	chr1_71593170	71593170	+	CG	CGT	0.175315	0.311223	0.00620742	0.88317	2.08447e-05	0.0253076	0.90314	2.47167e-05	0.0260574	-0.0199707	0.907041	-0.000749862	-0.727825	0.0067344	-0.01985	4.44004e-05	0.0101503
chr1	Atic_1937	chr1:071257150-71879631	Atic	622481	chr1_71593183	71593183	+	CG	CGT	0.168978	0.349062	0.00659759	-0.0562473	0.755146	-0.00234445	0.0424721	0.81708	0.00183444	-0.0987195	0.5742	-0.00417889	0.126505	0.622522	0.00476315	0.480112	0.811614
chr1	Atic_1937	chr1:071257150-71879631	Atic	622481	chr1_71593349	71593349	+	CG	CGT	-0.642088	0.308376	-0.0271755	-0.147123	0.789572	-0.00538493	-0.650657	0.259357	-0.0202174	0.503534	0.363291	0.0148325	0.00856966	0.991933	-0.00695806	0.2983	0.704117
chr1	Atic_1937	chr1:071257150-71879631	Atic	622481	chr1_71593358	71593358	+	CG	CGG	0.19753	0.824122	0.0048737	0.290308	0.718231	0.00714133	0.102731	0.903442	0.00250941	0.187577	0.814306	0.00463192	0.0947991	0.938525	0.00236429	0.98661	0.996335
chr1	Atic_1937	chr1:071257150-71879631	Atic	622481	chr1_71593410	71593410	+	CG	CGT	-0.0582735	0.916621	-0.00264973	0.642578	0.222596	0.0259934	0.0472757	0.933158	0.00119321	0.595302	0.245845	0.0248002	-0.105549	0.894169	-0.00384294	0.386416	0.760768
chr1	Atic_1937	chr1:071257150-71879631	Atic	622481	chr1_71593426	71593426	+	CG	CGT	1.26969	0.0354366	0.0550456	-0.370452	0.474267	-0.0207001	-0.329774	0.56352	-0.0181635	-0.0406773	0.939609	-0.00253661	1.59947	0.0573091	0.0732091	0.0421633	0.360953
chr1	Atic_1937	chr1:071257150-71879631	Atic	622481	chr1_71593457	71593457	+	CG	CGT	-1.48364	0.0387262	-0.0770849	-0.707125	0.243312	-0.0282424	-0.105965	0.870747	-0.00510973	-0.60116	0.328633	-0.0231327	-1.37768	0.155248	-0.0719751	0.204674	0.626261
chr1	Atic_1937	chr1:071257150-71879631	Atic	622481	chr1_71595667	71595667	+	CG	CGT	-0.209394	0.203406	-0.014401	-0.370753	0.0316878	-0.0259206	-0.156817	0.360197	-0.0111989	-0.213936	0.205656	-0.0147216	-0.0525766	0.823257	-0.00320204	0.186405	0.608143
chr1	Atic_1937	chr1:071257150-71879631	Atic	622481	chr1_71595693	71595693	+	CG	CGA	-0.551018	0.00247924	-0.0318366	-0.888242	1.29571e-05	-0.0543795	-0.344666	0.0546102	-0.0230183	-0.543576	0.00289206	-0.0313612	-0.206351	0.400333	-0.0088183	0.000131768	0.020026
chr1	Atic_1937	chr1:071257150-71879631	Atic	622481	chr1_71595773	71595773	+	CG	CGC	0.00372422	0.988849	0.000166803	0.0355233	0.897252	0.00159573	-0.0266487	0.923148	-0.00117454	0.0621719	0.814994	0.00277027	0.0303729	0.936878	0.00134134	0.994892	0.998606
chr1	Atic_1937	chr1:071257150-71879631	Atic	622481	chr1_71596519	71596519	-	CG	CGA	-0.160366	0.547587	-0.00570206	-0.636905	0.0175707	-0.0261696	-0.0778876	0.765312	-0.00372238	-0.559017	0.0310619	-0.0224473	-0.0824782	0.824826	-0.00197968	0.0452766	0.370837
chr1	Atic_1937	chr1:071257150-71879631	Atic	622481	chr1_71596546	71596546	-	CG	CGT	0.657406	0.21255	0.0291825	0.402507	0.466438	0.0191823	-0.109333	0.841578	-0.00447425	0.51184	0.331836	0.0236566	0.766739	0.3134	0.0336568	0.621063	0.873159
chr1	Atic_1937	chr1:071257150-71879631	Atic	622481	chr1_71596556	71596556	-	CG	CGA	-0.246444	0.533789	-0.00758208	-0.37372	0.370355	-0.012002	-0.306132	0.454028	-0.0100456	-0.0675886	0.864921	-0.00195638	0.0596878	0.916146	0.00246352	0.78893	0.935249
chr1	Atic_1937	chr1:071257150-71879631	Atic	622481	chr1_71596570	71596570	-	CG	CGT	-0.162748	0.801307	-0.00442516	-0.36342	0.586684	-0.0113684	-1.39673	0.0571575	-0.0309518	1.03331	0.134736	0.0195834	1.23398	0.205398	0.0265266	0.205961	0.627726
chr1	Atic_1937	chr1:071257150-71879631	Atic	622481	chr1_71596578	71596578	-	CG	CGC	-0.171534	0.791535	-0.00397688	-0.380455	0.557769	-0.0100896	-0.972401	0.148235	-0.0209331	0.591946	0.359721	0.0108434	0.800866	0.389996	0.0169562	0.495505	0.819171
chr1	Atic_1937	chr1:071257150-71879631	Atic	622481	chr1_71596598	71596598	-	CG	CGT	-0.712994	0.0226217	-0.0365612	0.0434993	0.89567	0.0019626	0.481978	0.161387	0.022605	-0.438479	0.160033	-0.0206424	-1.19497	0.0117928	-0.0591661	0.0612761	0.415891
chr1	Atic_1937	chr1:071257150-71879631	Atic	622481	chr1_71597414	71597414	-	CG	CGG	-0.426061	0.503747	-0.0121737	-0.373719	0.563331	-0.0105008	0.118347	0.856607	0.00388046	-0.492066	0.442707	-0.0143813	-0.544408	0.551248	-0.0160541	0.86032	0.958663
chr1	Atic_1937	chr1:071257150-71879631	Atic	622481	chr1_71597443	71597443	-	CG	CGT	-0.245092	0.49714	-0.013142	0.261805	0.478797	0.0120845	0.123234	0.745855	0.00544055	0.138571	0.699458	0.00664398	-0.368326	0.482801	-0.0185825	0.567448	0.851021
chr1	Atic_1937	chr1:071257150-71879631	Atic	622481	chr1_71597464	71597464	-	CG	CGG	-0.807536	0.0127064	-0.03207	-0.766073	0.0222766	-0.0300267	-0.113003	0.726503	-0.00537763	-0.653071	0.0423219	-0.024649	-0.694534	0.126582	-0.0266924	0.043265	0.364285
chr1	Atic_1937	chr1:071257150-71879631	Atic	622481	chr1_71597489	71597489	-	CG	CGA	-0.484476	0.189602	-0.010153	-1.43108	0.000340478	-0.043335	-0.335936	0.368458	-0.0143443	-1.09515	0.004218	-0.0289907	-0.14854	0.775433	0.00419131	0.00165032	0.0838779
chr1	Atic_1937	chr1:071257150-71879631	Atic	622481	chr1_71597518	71597518	-	CG	CGT	-0.0470446	0.923651	-0.0016772	0.201139	0.682371	0.00789986	0.751743	0.146185	0.0310842	-0.550604	0.262581	-0.0231843	-0.798788	0.262968	-0.0327614	0.49328	0.818276
chr1	Atic_1937	chr1:071257150-71879631	Atic	622481	chr1_71597528	71597528	-	CG	CGG	-0.768727	0.336803	-0.0100996	-1.48939	0.0699762	-0.0278585	-0.722323	0.367141	-0.0177889	-0.767067	0.330898	-0.0100696	-0.046404	0.967085	0.00768929	0.332938	0.727588
chr1	Atic_1937	chr1:071257150-71879631	Atic	622481	chr1_71597540	71597540	-	CG	CGC	-0.13515	0.825009	-0.00227802	-0.736721	0.237947	-0.014785	-0.256088	0.687828	-0.00584217	-0.480633	0.430098	-0.00894282	0.120938	0.890954	0.00356416	0.629811	0.876738
chr1	Atic_1937	chr1:071257150-71879631	Atic	622481	chr1_71597547	71597547	-	CG	CGG	0.569512	0.376183	0.0118915	0.101492	0.873349	0.00221577	-0.647503	0.321721	-0.0126328	0.748994	0.227554	0.0148486	1.21701	0.18707	0.0245243	0.581367	0.856954
chr1	Atic_1937	chr1:071257150-71879631	Atic	622481	chr1_71598432	71598432	-	CG	CGT	0.541239	0.0147524	0.0309044	0.285432	0.201035	0.0174704	0.166718	0.484385	0.00990054	0.118714	0.596017	0.0075699	0.374522	0.244551	0.0210039	0.0848952	0.467303
chr1	Atic_1937	chr1:071257150-71879631	Atic	622481	chr1_71598447	71598447	-	CG	CGA	-0.209761	0.421022	-0.0227469	-0.228201	0.38857	-0.0248356	-0.226591	0.402263	-0.0246635	-0.0016102	0.994978	-0.000172031	0.0168298	0.964089	0.00191662	0.71106	0.908385
chr1	Atic_1937	chr1:071257150-71879631	Atic	622481	chr1_71598475	71598475	+	CG	CGC	-0.644476	0.425986	-0.0205376	0.417388	0.62666	0.00944215	-0.721882	0.424638	-0.0113562	1.13927	0.184664	0.0207984	0.0774058	0.948863	-0.00918135	0.217488	0.638417
chr1	Atic_1937	chr1:071257150-71879631	Atic	622481	chr1_71598476	71598476	-	CG	CGT	-0.275273	0.30325	-0.00953375	-0.528159	0.0607805	-0.0196432	-0.173292	0.532897	-0.00706408	-0.354867	0.194721	-0.0125791	-0.101981	0.790267	-0.00246967	0.282605	0.692499
chr1	Atic_1937	chr1:071257150-71879631	Atic	622481	chr1_71598477	71598477	+	CG	CGG	-0.856784	0.254803	-0.0242216	-0.484802	0.535074	-0.0121395	-0.133628	0.87033	-0.00366751	-0.351175	0.658037	-0.00847203	-0.723157	0.514087	-0.0205541	0.717128	0.910154
chr1	Atic_1937	chr1:071257150-71879631	Atic	622481	chr1_71598478	71598478	-	CG	CGC	-0.193028	0.470656	-0.0077734	-0.19787	0.467822	-0.00795	-0.321978	0.274366	-0.0124663	0.124108	0.658519	0.00451626	0.12895	0.744311	0.00469285	0.602229	0.865833
chr1	Atic_1937	chr1:071257150-71879631	Atic	622481	chr1_71598481	71598481	+	CG	CGT	0.453803	0.477495	0.022684	0.662585	0.323788	0.0314264	0.31042	0.651988	0.0133636	0.352164	0.586868	0.0180628	0.143383	0.8783	0.00932037	0.782307	0.932955
chr1	Atic_1937	chr1:071257150-71879631	Atic	622481	chr1_71598482	71598482	-	CG	CGG	-0.03747	0.920022	-0.00160361	-0.228378	0.55004	-0.0108945	-0.344058	0.373082	-0.0156359	0.11568	0.753813	0.00474136	0.306588	0.567651	0.0140323	0.842759	0.953239
chr1	Atic_1937	chr1:071257150-71879631	Atic	622481	chr1_71598492	71598492	+	CG	CGT	0.242086	0.527198	0.0195334	0.017436	0.964571	0.00143873	-0.137258	0.72389	-0.0113095	0.154694	0.682783	0.0127482	0.379344	0.487099	0.0308428	0.90817	0.973768
chr1	Atic_1937	chr1:071257150-71879631	Atic	622481	chr1_71598493	71598493	-	CG	CGT	0.044234	0.870508	0.00270516	-0.510275	0.0742943	-0.0385345	-0.521455	0.0720808	-0.0392228	0.0111807	0.967728	0.000688308	0.565689	0.1546	0.041928	0.17968	0.601552
chr1	Atic_1937	chr1:071257150-71879631	Atic	622481	chr1_71598498	71598498	+	CG	CGG	0.351248	0.749678	0.00888404	4.05732	0.000999229	0.0486704	3.89122	0.00158282	0.0443057	0.166099	0.879513	0.00436463	-3.53997	0.0310375	-0.0354217	0.00277417	0.109782
chr1	Atic_1937	chr1:071257150-71879631	Atic	622481	chr1_71598499	71598499	-	CG	CGC	-0.206145	0.609899	-0.00695586	0.0793142	0.852733	0.00246105	0.0328119	0.939886	0.00101401	0.0465023	0.908215	0.00144704	-0.238957	0.687322	-0.00796987	0.902721	0.97206
chr1	Atic_1937	chr1:071257150-71879631	Atic	622481	chr1_71598504	71598504	+	CG	CGG	-1.3571	0.34974	-0.030091	1.44411	0.333014	0.0131105	0.522256	0.729537	0.00366867	0.921857	0.52493	0.0094418	-1.87935	0.370317	-0.0337596	0.270029	0.683259
chr1	Atic_1937	chr1:071257150-71879631	Atic	622481	chr1_71598505	71598505	-	CG	CGT	-0.239452	0.393769	-0.00664221	-0.908021	0.00312589	-0.0302786	0.199384	0.493165	0.00939292	-1.1074	0.000283565	-0.0396716	-0.438836	0.27935	-0.0160351	0.000706818	0.0530259
chr1	Atic_1937	chr1:071257150-71879631	Atic	622481	chr1_71598529	71598529	+	CG	CGA	-0.145972	0.741327	-0.0174975	-0.17772	0.696235	-0.0217063	-0.754262	0.107332	-0.0815749	0.576542	0.200414	0.0598687	0.60829	0.34282	0.0640775	0.320795	0.719468
chr1	Atic_1937	chr1:071257150-71879631	Atic	622481	chr1_71598530	71598530	-	CG	CGC	0.0199099	0.928466	0.00195844	-0.321768	0.16756	-0.0348377	-0.604648	0.0132388	-0.0610519	0.28288	0.211371	0.0262142	0.624558	0.0584795	0.0630104	0.0978569	0.491745
chr1	Atic_1937	chr1:071257150-71879631	Atic	622481	chr1_71598601	71598601	+	CG	CGA	-0.216074	0.536846	-0.0259829	-0.512497	0.162043	-0.0656622	-0.325744	0.385731	-0.0433495	-0.186754	0.598126	-0.0223126	0.10967	0.830075	0.0173666	0.569335	0.851821
chr1	Atic_1937	chr1:071257150-71879631	Atic	622481	chr1_71599463	71599463	+	CG	CGA	-0.269544	0.479711	-0.01422	-0.326021	0.413937	-0.0176754	-0.115211	0.771917	-0.00684552	-0.21081	0.585936	-0.0108298	-0.154333	0.77878	-0.0073745	0.842202	0.952994
chr1	Atic_1937	chr1:071257150-71879631	Atic	622481	chr1_71599497	71599497	+	CG	CGG	-0.802093	0.107441	-0.0437983	-0.779974	0.124601	-0.0422702	-0.625076	0.233597	-0.0352896	-0.154898	0.754858	-0.00698059	-0.177017	0.804109	-0.00850871	0.253624	0.669891
chr1	Atic_1937	chr1:071257150-71879631	Atic	622481	chr1_71599547	71599547	+	CG	CGC	-0.784419	0.0417049	-0.0497988	-0.624418	0.111697	-0.0384546	-1.69596	0.000264795	-0.0788609	1.07154	0.0119681	0.0404063	0.911543	0.112249	0.0290621	0.000187056	0.0248271
chr1	Atic_1937	chr1:071257150-71879631	Atic	622481	chr1_71599549	71599549	+	CG	CGG	0.974754	0.203202	0.0269822	0.496406	0.533964	0.0160631	-1.57396	0.0704977	-0.0262754	2.07037	0.0111368	0.0423385	2.54872	0.0302677	0.0532576	0.0741179	0.445731
chr1	Atic_1937	chr1:071257150-71879631	Atic	622481	chr1_71599710	71599710	-	CG	CGT	0.244213	0.226623	0.0332299	-0.166189	0.434259	-0.0241664	-0.570309	0.0146771	-0.0777273	0.40412	0.0585507	0.0535609	0.814522	0.00960912	0.110957	0.0568748	0.404713
chr1	Atic_1937	chr1:071257150-71879631	Atic	622481	chr1_71599741	71599741	-	CG	CGC	-0.0487266	0.851517	-0.00805948	-0.678288	0.0160962	-0.115746	-0.850611	0.00365698	-0.143744	0.172322	0.510114	0.0279974	0.801884	0.0399204	0.135684	0.021802	0.277978
chr1	Atic_1937	chr1:071257150-71879631	Atic	622481	chr1_71599819	71599819	-	CG	CGT	0.265399	0.301604	0.0186097	-0.00305009	0.990757	-0.000299618	-0.28756	0.271483	-0.0201515	0.28451	0.261647	0.0198519	0.552959	0.134153	0.0387612	0.510089	0.826338
chr1	Atic_1937	chr1:071257150-71879631	Atic	622481	chr1_71600195	71600195	-	CG	CGA	-0.159933	0.531363	-0.0223243	-0.264969	0.317388	-0.0375577	-0.577647	0.0397698	-0.0779403	0.312678	0.235566	0.0403827	0.417714	0.266774	0.055616	0.16843	0.58991
chr1	Atic_1937	chr1:071257150-71879631	Atic	622481	chr1_71600240	71600240	-	CG	CGG	-0.998064	0.0200655	-0.0538342	-0.212658	0.617016	-0.00873187	0.219046	0.606518	0.0107183	-0.431704	0.302721	-0.0194501	-1.21711	0.045474	-0.0645525	0.109382	0.509764
chr1	Atic_1937	chr1:071257150-71879631	Atic	622481	chr1_71600257	71600257	-	CG	CGC	-1.2048	0.104657	-0.0294671	-0.156524	0.837615	-0.0028765	0.0176759	0.982484	0.00024299	-0.1742	0.818945	-0.00311949	-1.22247	0.263978	-0.0297101	0.355451	0.742276
chr1	Atic_1937	chr1:071257150-71879631	Atic	622481	chr1_71600261	71600261	-	CG	CGC	-0.362231	0.552608	-0.00847136	0.207464	0.740355	0.00494682	0.285702	0.644249	0.00659398	-0.0782378	0.897508	-0.00164716	-0.647933	0.456174	-0.0150653	0.836548	0.951127
chr1	Atic_1937	chr1:071257150-71879631	Atic	622481	chr1_71600278	71600278	-	CG	CGT	-0.0945572	0.832761	-0.00633507	0.0178705	0.969038	0.00115139	-0.353215	0.461087	-0.0207011	0.371085	0.412299	0.0218525	0.258658	0.692842	0.014366	0.755214	0.924065
chr1	Atic_1937	chr1:071257150-71879631	Atic	622481	chr1_71600315	71600315	+	CG	CGG	0.045147	0.85343	0.00252664	-0.1808	0.471232	-0.010926	-0.191192	0.450463	-0.011513	0.0103921	0.966036	0.000587044	0.236339	0.502004	0.0140397	0.813833	0.943978
chr1	Atic_1937	chr1:071257150-71879631	Atic	622481	chr1_71600316	71600316	-	CG	CGG	-0.43035	0.339101	-0.0253069	-0.426726	0.364281	-0.0251678	-0.544722	0.254689	-0.0311598	0.117997	0.785991	0.00599203	0.114372	0.860721	0.0058529	0.515697	0.828799
chr1	Atic_1937	chr1:071257150-71879631	Atic	622481	chr1_71600365	71600365	+	CG	CGA	-0.222867	0.0955752	-0.0229546	-0.197056	0.150817	-0.0201573	-0.375157	0.00677548	-0.0368872	0.178101	0.176769	0.0167298	0.15229	0.414262	0.0139326	0.0134499	0.227125
chr1	Atic_1937	chr1:071257150-71879631	Atic	622481	chr1_71600431	71600431	+	CG	CGT	-0.0604168	0.817933	-0.00228865	-0.512835	0.0739862	-0.023464	-0.450931	0.116414	-0.0211164	-0.0619043	0.813609	-0.00234762	0.390514	0.314194	0.0188278	0.257756	0.673627
chr1	Atic_1937	chr1:071257150-71879631	Atic	622481	chr1_71600435	71600435	+	CG	CGT	-0.0369908	0.878656	-0.00132067	0.162975	0.520931	0.00546036	0.0554087	0.828516	0.00182829	0.107566	0.657313	0.00363207	-0.0923995	0.793054	-0.00314896	0.845684	0.954147
chr1	Atic_1937	chr1:071257150-71879631	Atic	622481	chr1_71600442	71600442	+	CG	CGG	-0.242155	0.426995	-0.0109103	-0.0280482	0.928276	-0.00111413	0.213911	0.502402	0.00978665	-0.241959	0.426442	-0.0109008	-0.456066	0.30271	-0.0206969	0.772985	0.9299
chr1	Atic_1937	chr1:071257150-71879631	Atic	622481	chr1_71601273	71601273	+	CG	CGT	-0.256815	0.131646	-0.0299206	-0.322685	0.0696877	-0.0380635	-0.543119	0.00362568	-0.0613139	0.220433	0.194117	0.0232503	0.286304	0.243016	0.0313933	0.0122318	0.218357
chr1	Atic_1937	chr1:071257150-71879631	Atic	622481	chr1_71601337	71601337	+	CG	CGG	-0.103815	0.55864	-0.00501881	-0.0148481	0.935235	-0.000705946	-0.159122	0.403599	-0.00718549	0.144274	0.425976	0.00647955	0.0553075	0.831103	0.00216668	0.597731	0.864085
chr1	Atic_1937	chr1:071257150-71879631	Atic	622481	chr1_71601367	71601367	+	CG	CGG	-0.00577391	0.978387	-0.000131839	0.394365	0.0713712	0.00797965	0.372156	0.0940277	0.00747817	0.0222089	0.91589	0.000501476	-0.37793	0.219601	-0.00761001	0.211487	0.632813
chr1	Atic_1937	chr1:071257150-71879631	Atic	622481	chr1_71602332	71602332	-	CG	CGG	-0.494396	0.00586129	-0.0267904	-0.487603	0.009269	-0.0264412	-0.365119	0.0449175	-0.0205521	-0.122484	0.47367	-0.00588919	-0.129277	0.599079	-0.00623837	0.0104978	0.203739
chr1	Atic_1937	chr1:071257150-71879631	Atic	622481	chr1_71602385	71602385	+	CG	CGG	-0.0340128	0.903764	-0.00120485	0.25746	0.379365	0.00815679	0.142538	0.63558	0.00417323	0.114922	0.688162	0.00398356	-0.176551	0.668001	-0.00537808	0.755983	0.924374
chr1	Atic_1937	chr1:071257150-71879631	Atic	622481	chr1_71602386	71602386	-	CG	CGA	-0.126191	0.60562	-0.00594077	-0.023728	0.925555	-0.00110485	0.132222	0.606377	0.0062993	-0.15595	0.525613	-0.00740415	-0.258413	0.466332	-0.0122401	0.901114	0.971718
chr1	Atic_1937	chr1:071257150-71879631	Atic	622481	chr1_71602395	71602395	+	CG	CGC	0.401463	0.202097	0.0144338	0.0792539	0.808201	0.00337928	-0.295913	0.381731	-0.0102238	0.375167	0.249659	0.0136031	0.697376	0.133598	0.0246576	0.485832	0.814714
chr1	Atic_1937	chr1:071257150-71879631	Atic	622481	chr1_71602396	71602396	-	CG	CGG	-0.00804659	0.97151	-0.00032563	-0.471078	0.0505039	-0.0204208	-0.191734	0.429427	-0.00897483	-0.279344	0.220606	-0.011446	0.183687	0.578828	0.0086492	0.148465	0.565491
chr1	Atic_1937	chr1:071257150-71879631	Atic	622481	chr1_71602401	71602401	+	CG	CGG	-0.0435341	0.887356	-0.00227168	0.443833	0.174656	0.0200686	0.273171	0.394493	0.0116752	0.170662	0.578641	0.0083934	-0.316705	0.475997	-0.0139469	0.435211	0.788788
chr1	Atic_1937	chr1:071257150-71879631	Atic	622481	chr1_71602402	71602402	-	CG	CGG	0.0300871	0.865167	0.00136256	-0.366573	0.0492217	-0.018705	-0.192503	0.312216	-0.0103037	-0.174069	0.342837	-0.00840129	0.222591	0.392225	0.0116662	0.138707	0.552845
chr1	Atic_1937	chr1:071257150-71879631	Atic	622481	chr1_71602487	71602487	+	CG	CGC	-0.905856	0.000764984	-0.0712427	-0.599582	0.0239206	-0.043457	-0.355522	0.168219	-0.0275672	-0.244061	0.330642	-0.0158897	-0.550334	0.127657	-0.0436755	0.00442565	0.137634
chr1	Atic_1937	chr1:071257150-71879631	Atic	622481	chr1_71602938	71602938	+	CG	CGG	0.880339	0.397777	0.0409259	-0.0286262	0.977961	-0.00151048	-0.322352	0.770426	-0.0176321	0.293725	0.792182	0.0161216	1.20269	0.427589	0.0585579	0.807835	0.941948
chr1	Atic_1937	chr1:071257150-71879631	Atic	622481	chr1_71602977	71602977	+	CG	CGT	-2.81502	0.119531	-0.018714	-0.125071	0.944601	0.00118128	4.28068	0.0239026	0.0620299	-4.40575	0.0195885	-0.0608486	-7.0957	0.00814249	-0.080744	0.0502869	0.386548
chr1	Atic_1937	chr1:071257150-71879631	Atic	622481	chr1_71603595	71603595	-	CG	CGT	0.087665	0.661784	0.00924803	-0.290902	0.161549	-0.0335643	-0.260542	0.211262	-0.0302813	-0.0303592	0.878424	-0.00328294	0.348207	0.229871	0.0395294	0.317386	0.717177
chr1	Atic_1937	chr1:071257150-71879631	Atic	622481	chr1_71603633	71603633	-	CG	CGG	0.147064	0.418488	0.0148362	-0.284038	0.134178	-0.0314525	-0.0804934	0.674771	-0.00942487	-0.203545	0.262245	-0.0220277	0.227558	0.390093	0.024261	0.105005	0.502783
chr1	Atic_1937	chr1:071257150-71879631	Atic	622481	chr1_71603646	71603646	-	CG	CGC	-0.223994	0.713596	-0.00417293	-1.04696	0.102989	-0.0242955	-0.924689	0.145733	-0.0220833	-0.122273	0.841689	-0.00221216	0.700695	0.424348	0.0179104	0.354848	0.741795
chr1	Atic_1937	chr1:071257150-71879631	Atic	622481	chr1_71603653	71603653	-	CG	CGT	0.405177	0.359753	0.0147348	-0.460272	0.311667	-0.0223095	-0.288928	0.534848	-0.0149171	-0.171344	0.698544	-0.00739244	0.694105	0.281325	0.0296519	0.304501	0.708477
chr1	Atic_1937	chr1:071257150-71879631	Atic	622481	chr1_71603800	71603800	+	CG	CGG	0.615882	0.00438816	0.0376437	0.828771	0.000326404	0.0477554	0.302769	0.169031	0.0147877	0.526002	0.0127742	0.0329676	0.313113	0.297297	0.022856	0.00211453	0.0948512
chr1	Atic_1937	chr1:071257150-71879631	Atic	622481	chr1_71603820	71603820	+	CG	CGA	-0.126548	0.486072	-0.0159497	-0.65642	0.000980631	-0.092589	-0.512346	0.00896578	-0.0743454	-0.144074	0.423118	-0.0182436	0.385799	0.143878	0.0583957	0.00630501	0.162226
chr1	Atic_1937	chr1:071257150-71879631	Atic	622481	chr1_71603885	71603885	+	CG	CGA	-0.267657	0.404718	-0.00897724	-0.544708	0.0949009	-0.0199428	-0.520956	0.109487	-0.0192035	-0.0237521	0.938985	-0.000739239	0.253299	0.576015	0.0102263	0.30398	0.708078
chr1	Atic_1937	chr1:071257150-71879631	Atic	622481	chr1_71603920	71603920	+	CG	CGA	-0.437823	0.027594	-0.0395104	-0.404527	0.043389	-0.0362479	-0.455259	0.0268958	-0.0403328	0.0507318	0.787111	0.00408492	0.0174366	0.949717	0.000822445	0.0233038	0.285089
chr1	Atic_1937	chr1:071257150-71879631	Atic	622481	chr1_71604801	71604801	+	CG	CGC	-0.258127	0.400684	-0.0124651	-0.224401	0.468626	-0.0108181	-0.23876	0.457749	-0.0115447	0.0143588	0.962609	0.000726624	-0.0193673	0.965091	-0.000920352	0.729765	0.914897
chr1	Atic_1937	chr1:071257150-71879631	Atic	622481	chr1_71604809	71604809	+	CG	CGC	-0.651631	0.142001	-0.0239343	-0.264165	0.557021	-0.00848539	-0.0847972	0.854194	-0.002908	-0.179368	0.689056	-0.00557739	-0.566833	0.374477	-0.0210263	0.506111	0.82434
chr1	Atic_1937	chr1:071257150-71879631	Atic	622481	chr1_71604900	71604900	+	CG	CGG	0.97815	0.000883554	0.0430312	-0.0334175	0.907217	-0.00198957	-0.271094	0.357315	-0.0148318	0.237677	0.374557	0.0128422	1.24924	0.0032609	0.057863	0.00258676	0.105851
chr1	Atic_1937	chr1:071257150-71879631	Atic	622481	chr1_71604901	71604901	-	CG	CGC	0.184578	0.709501	0.00682165	-0.0887285	0.861043	-0.00404466	-0.167955	0.751234	-0.0070488	0.0792261	0.875686	0.00300414	0.352532	0.626943	0.0138705	0.958315	0.988349
chr1	Atic_1937	chr1:071257150-71879631	Atic	622481	chr1_71604910	71604910	+	CG	CGA	-0.145667	0.733492	-0.00705373	0.515762	0.243036	0.0216603	0.334543	0.462821	0.013764	0.181219	0.675332	0.00789631	-0.48021	0.442761	-0.0208177	0.494246	0.818674
chr1	Atic_1937	chr1:071257150-71879631	Atic	622481	chr1_71604911	71604911	-	CG	CGA	-1.08641	0.273684	-0.0240756	-1.69345	0.0991559	-0.0504639	-1.12819	0.277312	-0.0402999	-0.565269	0.575389	-0.0101639	0.0417736	0.976578	0.0162243	0.385523	0.760343
chr1	Atic_1937	chr1:071257150-71879631	Atic	622481	chr1_71604953	71604953	-	CG	CGG	-0.0849195	0.865056	-0.00415272	1.01119	0.0562423	0.0357101	0.411596	0.449935	0.0119766	0.599592	0.249236	0.0237336	-0.496516	0.501782	-0.0161293	0.137588	0.551297
chr1	Atic_1937	chr1:071257150-71879631	Atic	622481	chr1_71604966	71604966	-	CG	CGT	-1.35455	0.285528	-0.00806749	-2.0366	0.124765	-0.0161992	1.06844	0.429389	0.022841	-3.10504	0.0186543	-0.0390402	-2.42299	0.193448	-0.0309085	0.114295	0.51846
chr1	Atic_1937	chr1:071257150-71879631	Atic	622481	chr1_71606873	71606873	+	CG	CGA	0.167755	0.521378	0.0124683	0.1257	0.642671	0.00942903	-0.120462	0.657187	-0.00852294	0.246163	0.349501	0.017952	0.288218	0.445036	0.0209913	0.812521	0.94356
chr1	Atic_1937	chr1:071257150-71879631	Atic	622481	chr1_71606932	71606932	+	CG	CGA	-0.545152	0.0667674	-0.013168	-0.36599	0.226364	-0.00834164	0.257538	0.391641	0.00711822	-0.623528	0.0361624	-0.0154599	-0.802691	0.0601159	-0.0202862	0.147143	0.563707
chr1	Atic_1937	chr1:071257150-71879631	Atic	622481	chr1_71606938	71606938	+	CG	CGG	0.286834	0.375186	0.0116458	0.185062	0.577939	0.00774075	0.0136861	0.968478	0.000552191	0.171376	0.602364	0.00718856	0.273148	0.563955	0.0110936	0.841145	0.952614
chr1	Atic_1937	chr1:071257150-71879631	Atic	622481	chr1_71609392	71609392	-	CG	CGC	-4.57134	0.00356704	-0.0540618	-2.55342	0.0897945	-0.0124282	1.43364	0.362818	0.0236055	-3.98706	0.0102255	-0.0360337	-6.00498	0.00809825	-0.0776673	0.0163638	0.24617
chr1	Atic_1937	chr1:071257150-71879631	Atic	622481	chr1_71609479	71609479	+	CG	CGT	-3.79669	0.0129035	-0.0614662	-0.334843	0.824315	0.000572188	2.48693	0.112506	0.0302217	-2.82178	0.0601639	-0.0296495	-6.28362	0.00506781	-0.0916879	0.0355869	0.337917
chr1	Atic_1937	chr1:071257150-71879631	Atic	622481	chr1_71609485	71609485	+	CG	CGG	0.344478	0.489805	0.0124393	-1.02737	0.054614	-0.0469587	-1.03073	0.0589107	-0.0470942	0.00335553	0.994678	0.000135516	1.3752	0.0649838	0.0595335	0.0744608	0.446264
chr1	Atic_1937	chr1:071257150-71879631	Atic	622481	chr1_71609486	71609486	-	CG	CGA	3.98428	0.000149277	0.0602337	0.969584	0.294899	0.0304325	0.888656	0.353199	0.0275187	0.0809275	0.926313	0.00291384	3.09563	0.0256417	0.0327151	0.00042673	0.0399421
chr1	Atic_1937	chr1:071257150-71879631	Atic	622481	chr1_71609492	71609492	+	CG	CGG	-0.736226	0.580794	-0.0127677	1.38547	0.316913	0.0117337	1.32585	0.340373	0.0109454	0.0596234	0.964137	0.000788234	-2.06208	0.285808	-0.0237131	0.500776	0.821625
chr1	Atic_1937	chr1:071257150-71879631	Atic	622481	chr1_71609523	71609523	+	CG	CGC	-0.226568	0.913311	-0.0010614	-0.146551	0.945532	-0.000700196	1.57536	0.473249	0.0130581	-1.72191	0.410173	-0.0137583	-1.80193	0.551475	-0.0141195	0.831409	0.94953
chr1	Atic_1937	chr1:071257150-71879631	Atic	622481	chr1_71609525	71609525	+	CG	CGA	-3.12675	0.00102173	-0.029339	-4.5952	8.77303e-06	-0.0736776	-1.40185	0.123157	-0.0429527	-3.19335	0.000980219	-0.030725	-1.7249	0.174541	0.0136137	7.37634e-05	0.0141502
chr1	Atic_1937	chr1:071257150-71879631	Atic	622481	chr1_71609531	71609531	+	CG	CGG	-1.8432	0.307765	-0.0211197	0.735005	0.690818	0.00336644	-0.17269	0.926955	-0.000547029	0.907695	0.612896	0.00391347	-1.67051	0.5217	-0.0205727	0.430449	0.786021
chr1	Atic_1937	chr1:071257150-71879631	Atic	622481	chr1_71609538	71609538	+	CG	CGA	0.257708	0.866363	0.00242448	0.265406	0.86646	0.00248822	0.414007	0.797676	0.00408823	-0.148602	0.922979	-0.00160001	-0.156299	0.943958	-0.00166375	0.991689	0.997778
chr1	Atic_1937	chr1:071257150-71879631	Atic	622481	chr1_71609557	71609557	+	CG	CGA	-0.594985	0.781714	-0.00401657	0.838044	0.705082	0.00296843	0.932858	0.679766	0.00350889	-0.0948142	0.964763	-0.000540459	-1.52784	0.624113	-0.00752547	0.935969	0.982167
chr1	Atic_1937	chr1:071257150-71879631	Atic	622481	chr1_71609569	71609569	+	CG	CGG	0.314386	0.842427	0.00199296	-1.57578	0.338503	-0.0137056	-1.29024	0.44142	-0.0114299	-0.285541	0.856713	-0.00227569	1.60462	0.486423	0.0134229	0.688203	0.899729
chr1	Atic_1937	chr1:071257150-71879631	Atic	622481	chr1_71609572	71609572	+	CG	CGT	-0.337853	0.776618	-0.00574202	0.326662	0.790904	0.00361243	1.02775	0.415432	0.0169639	-0.701085	0.557307	-0.0133515	-1.3656	0.431692	-0.0227059	0.857143	0.957648
chr1	Atic_1937	chr1:071257150-71879631	Atic	622481	chr1_71609580	71609580	+	CG	CGG	1.23032	0.477669	0.00340637	0.627829	0.724502	0.0020864	0.0675242	0.970342	0.000191432	0.560304	0.745747	0.00189496	1.1628	0.642923	0.00321494	0.914654	0.975804
chr1	Atic_1937	chr1:071257150-71879631	Atic	622481	chr1_71609593	71609593	+	CG	CGG	0.163474	0.927755	0.0021754	1.36067	0.464521	0.0140967	-1.15667	0.541122	-0.00487395	2.51734	0.167115	0.0189707	1.32014	0.613453	0.00704936	0.479894	0.811559
chr1	Atic_1937	chr1:071257150-71879631	Atic	622481	chr1_71609607	71609607	+	CG	CGA	0.545248	0.592887	0.0161179	-1.4024	0.180344	-0.0493261	-1.28077	0.232094	-0.0448621	-0.121629	0.903175	-0.00446398	1.82602	0.218961	0.06098	0.320856	0.719477
chr1	Atic_1937	chr1:071257150-71879631	Atic	622481	chr1_71611077	71611077	-	CG	CGT	0.781779	0.478569	0.0174625	-0.802025	0.488504	-0.0143408	-2.54039	0.035424	-0.0436947	1.73836	0.117479	0.0293539	3.32217	0.0443075	0.0611573	0.165782	0.586938
chr1	Atic_1937	chr1:071257150-71879631	Atic	622481	chr1_71611084	71611084	-	CG	CGG	0.737904	0.284915	0.0190341	0.403628	0.557307	0.0115555	0.522734	0.451167	0.0156437	-0.119105	0.859638	-0.00408817	0.215171	0.824859	0.00339041	0.585016	0.858442
chr1	Atic_1937	chr1:071257150-71879631	Atic	622481	chr1_71611092	71611092	-	CG	CGG	1.4643	0.451882	0.00547705	-0.671897	0.740712	-0.00416545	-1.77345	0.393746	-0.0087566	1.10155	0.570784	0.00459115	3.23775	0.257538	0.0142337	0.702155	0.905063
chr1	Atic_1937	chr1:071257150-71879631	Atic	622481	chr1_71611115	71611115	-	CG	CGC	-0.722685	0.222339	-0.0353783	-0.197789	0.753047	-0.00820484	-0.580776	0.377505	-0.0216627	0.382987	0.527678	0.0134578	-0.141909	0.871615	-0.0137157	0.341577	0.733215
chr1	Atic_1937	chr1:071257150-71879631	Atic	622481	chr1_71612006	71612006	+	CG	CGT	-0.384617	0.428179	-0.0165872	-0.916766	0.0694247	-0.0463057	-0.67269	0.202035	-0.0362205	-0.244076	0.624232	-0.0100852	0.288073	0.685438	0.0196333	0.32681	0.72356
chr1	Atic_1937	chr1:071257150-71879631	Atic	622481	chr1_71612031	71612031	+	CG	CGT	-0.864992	0.0338433	-0.062381	-0.585557	0.148277	-0.0393372	-0.684415	0.0959243	-0.0452279	0.0988583	0.801371	0.00589077	-0.180576	0.749077	-0.0171531	0.0575218	0.406551
chr1	Atic_1937	chr1:071257150-71879631	Atic	622481	chr1_71612047	71612047	+	CG	CGC	-0.889548	0.335462	-0.0156943	-2.01776	0.0305489	-0.0549967	-1.3405	0.134905	-0.0439278	-0.677259	0.448391	-0.011069	0.450951	0.723236	0.0282335	0.176305	0.597922
chr1	Atic_1937	chr1:071257150-71879631	Atic	622481	chr1_71612324	71612324	-	CG	CGG	0.288112	0.383037	0.0138169	0.1179	0.738884	0.00614448	-0.53659	0.145219	-0.0219495	0.65449	0.0617927	0.028094	0.824702	0.0980004	0.0357664	0.266949	0.681018
chr1	Atic_1937	chr1:071257150-71879631	Atic	622481	chr1_71612344	71612344	-	CG	CGC	-1.31822	0.0420332	-0.036895	-0.511613	0.435901	-0.0110014	0.549381	0.399434	0.0161586	-1.06099	0.0989536	-0.02716	-1.8676	0.0444201	-0.0530536	0.168848	0.59037
chr1	Atic_1937	chr1:071257150-71879631	Atic	622481	chr1_71612353	71612353	-	CG	CGA	-0.598904	0.230823	-0.02085	-1.14142	0.0294972	-0.0459466	-1.03293	0.0585002	-0.0426196	-0.108492	0.832734	-0.003327	0.434025	0.551027	0.0217696	0.123798	0.5332
chr1	Atic_1937	chr1:071257150-71879631	Atic	622481	chr1_71612426	71612426	-	CG	CGT	0.125135	0.785857	0.00275322	-0.202036	0.662254	-0.00502049	0.358529	0.442784	0.0106166	-0.560565	0.212729	-0.0156371	-0.233394	0.721543	-0.00786341	0.460656	0.802268
chr1	Atic_1937	chr1:071257150-71879631	Atic	622481	chr1_71612434	71612434	-	CG	CGC	-0.0860818	0.896036	-0.00234895	-0.175921	0.801974	-0.00425697	-1.29959	0.0766219	-0.0252225	1.12367	0.101861	0.0209656	1.21351	0.217507	0.0228736	0.216995	0.638008
chr1	Atic_1937	chr1:071257150-71879631	Atic	622481	chr1_71612442	71612442	-	CG	CGT	-0.347864	0.336197	-0.0132223	-0.190945	0.595213	-0.00695889	0.211029	0.543262	0.00857116	-0.401975	0.249601	-0.01553	-0.558893	0.266491	-0.0217935	0.650245	0.885197
chr1	Atic_1937	chr1:071257150-71879631	Atic	622481	chr1_71612516	71612516	+	CG	CGT	-0.241304	0.274492	-0.0289294	-0.432313	0.0621981	-0.0541943	-0.486244	0.0408381	-0.0604293	0.0539312	0.805736	0.00623501	0.24494	0.44316	0.0315	0.137779	0.551608
chr1	Atic_1937	chr1:071257150-71879631	Atic	622481	chr1_71612534	71612534	+	CG	CGG	-0.119637	0.696547	-0.00637765	-0.582377	0.0680215	-0.0374355	-0.492591	0.125823	-0.0326992	-0.0897856	0.76692	-0.00473634	0.372954	0.399396	0.0263216	0.270498	0.683463
chr1	Atic_1937	chr1:071257150-71879631	Atic	622481	chr1_71612545	71612545	+	CG	CGC	-0.405599	0.195077	-0.00819562	-0.641321	0.0456927	-0.0140965	-0.111637	0.722805	-0.00291541	-0.529684	0.0898218	-0.0111811	-0.293962	0.506165	-0.00528021	0.186316	0.608081
chr1	Atic_1937	chr1:071257150-71879631	Atic	622481	chr1_71612567	71612567	+	CG	CGA	-0.0270685	0.905689	-0.00124641	0.0716464	0.761327	0.00314523	-0.0370871	0.876014	-0.00154367	0.108734	0.634871	0.0046889	0.0100186	0.975735	0.00029726	0.931425	0.980829
chr1	Atic_1937	chr1:071257150-71879631	Atic	622481	chr1_71612574	71612574	+	CG	CGG	0.160027	0.630205	0.00363195	0.14029	0.678895	0.00317844	-0.247583	0.47679	-0.00513281	0.387873	0.251748	0.00831124	0.40761	0.397618	0.00876476	0.70789	0.907447
chr1	Atic_1937	chr1:071257150-71879631	Atic	622481	chr1_71612580	71612580	+	CG	CGG	-0.0673429	0.883126	-0.00160572	0.707904	0.147897	0.0133355	0.308889	0.531638	0.00504331	0.399015	0.38723	0.00829215	-0.376232	0.57653	-0.00664903	0.347785	0.737001
chr1	Atic_1937	chr1:071257150-71879631	Atic	622481	chr1_71612596	71612596	+	CG	CGC	0.00902666	0.980667	0.000241956	-0.279464	0.475988	-0.00864159	-0.505279	0.216426	-0.0143088	0.225815	0.55221	0.00566716	0.514306	0.352192	0.0145507	0.660378	0.889381
chr1	Atic_1937	chr1:071257150-71879631	Atic	622481	chr1_71612601	71612601	+	CG	CGT	-0.551924	0.0534623	-0.0220263	-0.379701	0.186141	-0.0143496	-0.110891	0.700102	-0.0046034	-0.26881	0.336932	-0.00974624	-0.441034	0.274187	-0.0174229	0.254246	0.670374
chr1	Atic_1937	chr1:071257150-71879631	Atic	622481	chr1_71612612	71612612	+	CG	CGA	-0.28313	0.470256	-0.00761787	-0.383929	0.340725	-0.0108474	-0.637577	0.124658	-0.0166738	0.253648	0.514245	0.00582635	0.354447	0.531551	0.00905592	0.389768	0.762942
chr1	Atic_1937	chr1:071257150-71879631	Atic	622481	chr1_71612626	71612626	+	CG	CGC	0.0730456	0.87128	0.00159898	0.326957	0.49235	0.0065686	0.209943	0.664698	0.00404405	0.117014	0.794114	0.00252455	-0.136898	0.835967	-0.00244507	0.913933	0.975643
chr1	Atic_1937	chr1:071257150-71879631	Atic	622481	chr1_71612634	71612634	+	CG	CGT	-0.0681578	0.832528	-0.00325061	-0.359994	0.281651	-0.0201719	-0.4094	0.238084	-0.022468	0.049406	0.879621	0.00229609	0.341242	0.470157	0.0192174	0.633684	0.878486
chr1	Atic_1937	chr1:071257150-71879631	Atic	622481	chr1_71613038	71613038	-	CG	CGG	-0.464196	0.850277	-0.00295265	-1.36282	0.596627	-0.0122174	0.195425	0.940091	0.00283466	-1.55824	0.52739	-0.015052	-0.659621	0.853703	-0.00578731	0.911564	0.974927
chr1	Atic_1937	chr1:071257150-71879631	Atic	622481	chr1_71613054	71613054	-	CG	CGT	-1.67448	0.32515	-0.0560811	0.303442	0.863038	0.00485238	-0.271862	0.878509	-0.00424096	0.575304	0.732343	0.00909334	-1.40262	0.568194	-0.0518401	0.564306	0.849671
chr1	Atic_1937	chr1:071257150-71879631	Atic	622481	chr1_71613297	71613297	-	CG	CGT	0.188007	0.771575	0.00636506	0.417951	0.529602	0.0132799	-0.226773	0.734282	-0.00585085	0.644724	0.322894	0.0191307	0.41478	0.655664	0.0122159	0.771146	0.929383
chr1	Atic_1937	chr1:071257150-71879631	Atic	622481	chr1_71613302	71613302	-	CG	CGA	-0.317514	0.318452	-0.0236926	-0.207918	0.524979	-0.0149161	-0.703118	0.0445074	-0.0446007	0.4952	0.133754	0.0296846	0.385604	0.408157	0.020908	0.0843487	0.466468
chr1	Atic_1937	chr1:071257150-71879631	Atic	622481	chr1_71613305	71613305	-	CG	CGA	-0.491093	0.26816	-0.0133094	-0.373291	0.415352	-0.00970186	0.0856489	0.854233	0.00258971	-0.45894	0.297383	-0.0122916	-0.576742	0.370543	-0.0158991	0.654614	0.886981
chr1	Atic_1937	chr1:071257150-71879631	Atic	622481	chr1_71613402	71613402	-	CG	CGT	-0.179877	0.60438	-0.0161532	0.210175	0.554177	0.0171431	-0.122691	0.734613	-0.00912836	0.332866	0.336254	0.0262715	-0.0571866	0.90906	-0.00702481	0.483346	0.813385
chr1	Atic_1937	chr1:071257150-71879631	Atic	622481	chr1_71613599	71613599	-	CG	CGT	0.27952	0.415933	0.0113297	0.4853	0.177778	0.0188627	0.134395	0.706817	0.00484241	0.350905	0.304065	0.0140203	0.145125	0.76912	0.00648732	0.555951	0.846417
chr1	Atic_1937	chr1:071257150-71879631	Atic	622481	chr1_71613644	71613644	-	CG	CGC	-0.179016	0.413167	-0.0106456	-0.0894768	0.672148	-0.00518409	-0.0723423	0.7339	-0.00422777	-0.0171345	0.932947	-0.000956322	-0.106674	0.726211	-0.00641781	0.835786	0.950879
chr1	Atic_1937	chr1:071257150-71879631	Atic	622481	chr1_71613651	71613651	-	CG	CGG	-0.0207923	0.95808	-0.00144268	-0.364941	0.370588	-0.030692	-0.538297	0.192436	-0.042159	0.173355	0.659983	0.011467	0.517504	0.364931	0.0407163	0.617334	0.87146
chr1	Atic_1937	chr1:071257150-71879631	Atic	622481	chr1_71613663	71613663	-	CG	CGG	-0.0290063	0.936156	-0.0020562	-0.445709	0.235424	-0.0387508	-0.645222	0.0934572	-0.0521137	0.199512	0.576051	0.0133629	0.616215	0.242858	0.0500575	0.391801	0.763935
chr1	Atic_1937	chr1:071257150-71879631	Atic	622481	chr1_71613765	71613765	-	CG	CGG	-0.0702233	0.670181	-0.00402389	-0.170235	0.311765	-0.0103072	-0.196284	0.256325	-0.0117725	0.0260485	0.87472	0.00146528	0.12606	0.596279	0.00774859	0.663071	0.890583
chr1	Atic_1937	chr1:071257150-71879631	Atic	622481	chr1_71613800	71613800	-	CG	CGG	-0.219024	0.237208	-0.00748685	-0.13821	0.463227	-0.00459637	0.0532999	0.779658	0.00188997	-0.191509	0.295483	-0.00648633	-0.272324	0.306344	-0.00937682	0.628251	0.876061
chr1	Atic_1937	chr1:071257150-71879631	Atic	622481	chr1_71613821	71613821	-	CG	CGT	-0.586104	0.0231888	-0.0187436	-0.510071	0.0533055	-0.0159042	-0.175718	0.499653	-0.00605286	-0.334353	0.186241	-0.00985137	-0.410386	0.257702	-0.0126907	0.102173	0.498298
chr1	Atic_1937	chr1:071257150-71879631	Atic	622481	chr1_71614122	71614122	+	CG	CGG	-0.470352	0.112426	-0.0115596	-0.673182	0.0329321	-0.0179014	-0.414469	0.185734	-0.0120238	-0.258713	0.383779	-0.00587765	-0.0558831	0.895293	0.000464213	0.154329	0.572556
chr1	Atic_1937	chr1:071257150-71879631	Atic	622481	chr1_71614137	71614137	+	CG	CGG	0.385543	0.142285	0.0126059	0.451781	0.0960832	0.0145189	-0.111204	0.683086	-0.0029639	0.562985	0.0328802	0.0174828	0.496747	0.190974	0.0155698	0.154338	0.572573
chr1	Atic_1937	chr1:071257150-71879631	Atic	622481	chr1_71614192	71614192	+	CG	CGT	0.100836	0.706382	0.00559863	-0.179691	0.52036	-0.0106219	-0.104704	0.712287	-0.00623494	-0.0749878	0.780019	-0.00438698	0.20554	0.598477	0.0118336	0.78338	0.933317
chr1	Atic_1937	chr1:071257150-71879631	Atic	622481	chr1_71614986	71614986	+	CG	CGG	-0.365296	0.0273044	-0.0524714	-0.395064	0.0223502	-0.057018	-0.213226	0.21444	-0.0316016	-0.181838	0.274056	-0.0254164	-0.152069	0.515374	-0.0208698	0.0695962	0.436446
chr1	Atic_1937	chr1:071257150-71879631	Atic	622481	chr1_71615055	71615055	+	CG	CGC	0.225503	0.517757	0.015039	-0.0131712	0.970613	-0.000971875	-0.182163	0.618499	-0.0124103	0.168992	0.627701	0.0114385	0.407666	0.420537	0.0274493	0.875075	0.963648
chr1	Atic_1937	chr1:071257150-71879631	Atic	622481	chr1_71615056	71615056	-	CG	CGT	-0.0461032	0.898215	-0.00374154	-0.160333	0.670511	-0.0135914	-0.00756784	0.984409	-0.00072521	-0.152765	0.676428	-0.0128661	-0.0385353	0.94189	-0.00301633	0.963908	0.990032
chr1	Atic_1937	chr1:071257150-71879631	Atic	622481	chr1_71615057	71615057	+	CG	CGA	0.0683864	0.730592	0.00499558	0.119581	0.545084	0.0086223	-0.259993	0.197716	-0.016948	0.379573	0.0541131	0.0255703	0.328379	0.247459	0.0219436	0.232518	0.652421
chr1	Atic_1937	chr1:071257150-71879631	Atic	622481	chr1_71615058	71615058	-	CG	CGC	-0.203195	0.652742	-0.0136751	-0.0294728	0.950472	-0.00177029	0.167032	0.72968	0.011428	-0.196504	0.667631	-0.0131983	-0.370227	0.575816	-0.025103	0.953589	0.987094
chr1	Atic_1937	chr1:071257150-71879631	Atic	622481	chr1_71615079	71615079	+	CG	CGT	-0.251151	0.3101	-0.0297315	0.043988	0.860675	0.0048827	-0.348313	0.174027	-0.0357245	0.392301	0.112916	0.0406072	0.0971615	0.782904	0.00599297	0.0936885	0.484544
chr1	Atic_1937	chr1:071257150-71879631	Atic	622481	chr1_71615080	71615080	-	CG	CGG	0.0226145	0.944019	0.00222452	-0.0345136	0.916762	-0.00324703	-0.0485976	0.885417	-0.00463673	0.014084	0.965305	0.00138971	0.0712121	0.878534	0.00686125	0.998367	0.999564
chr1	Atic_1937	chr1:071257150-71879631	Atic	622481	chr1_71615109	71615109	-	CG	CGG	-0.0751026	0.805604	-0.00931696	0.691558	0.0334634	0.0772956	0.508325	0.118636	0.0559062	0.183232	0.541903	0.0213894	-0.583428	0.192219	-0.0652231	0.0903197	0.4781
chr1	Atic_1937	chr1:071257150-71879631	Atic	622481	chr1_71615115	71615115	-	CG	CGG	0.292674	0.389798	0.023159	0.438169	0.2076	0.0335129	-0.14032	0.69546	-0.00915906	0.578489	0.0968202	0.0426719	0.432994	0.381801	0.0323181	0.369266	0.750926
chr1	Atic_1937	chr1:071257150-71879631	Atic	622481	chr1_71615234	71615234	+	CG	CGC	-0.172126	0.349331	-0.0183896	-0.358941	0.0611646	-0.0400844	-0.526699	0.00756393	-0.0567289	0.167759	0.356943	0.0166445	0.354574	0.180964	0.0383393	0.0465609	0.37493
chr1	Atic_1937	chr1:071257150-71879631	Atic	622481	chr1_71615288	71615288	+	CG	CGG	-0.112392	0.653992	-0.0144187	-0.482739	0.0673889	-0.0669118	-0.464535	0.0836894	-0.0646345	-0.0182045	0.94169	-0.00227728	0.352143	0.335119	0.0502158	0.239137	0.658185
chr1	Atic_1937	chr1:071257150-71879631	Atic	622481	chr1_71615311	71615311	+	CG	CGC	0.477415	0.127354	0.0282753	0.0124849	0.968176	0.000524092	-0.177442	0.585256	-0.0115447	0.189926	0.5399	0.0120688	0.654857	0.148918	0.03982	0.397922	0.767656
chr1	Atic_1937	chr1:071257150-71879631	Atic	622481	chr1_71616349	71616349	-	CG	CGT	0.0125248	0.957493	0.000956023	-0.203577	0.40156	-0.0154375	-0.429658	0.0932135	-0.0317115	0.226081	0.344442	0.0162739	0.442183	0.203179	0.0326675	0.402594	0.770222
chr1	Atic_1937	chr1:071257150-71879631	Atic	622481	chr1_71616397	71616397	-	CG	CGA	-0.503627	0.182195	-0.0221143	-0.0771529	0.843823	-0.00301138	0.0687635	0.864385	0.00274299	-0.145916	0.697892	-0.00575437	-0.572391	0.300214	-0.0248573	0.56008	0.848036
chr1	Atic_1937	chr1:071257150-71879631	Atic	622481	chr1_71616412	71616412	-	CG	CGT	-0.117242	0.779767	-0.00286438	-0.991065	0.0263546	-0.0320219	-0.308514	0.474537	-0.0121045	-0.682551	0.109349	-0.0199174	0.191272	0.749967	0.00924015	0.0850194	0.467568
chr1	Atic_1937	chr1:071257150-71879631	Atic	622481	chr1_71618332	71618332	-	CG	CGT	0.641755	0.24555	0.109894	-0.441358	0.442628	-0.0752811	-0.698328	0.24565	-0.119715	0.25697	0.650566	0.0444339	1.34008	0.103762	0.229609	0.308625	0.711103
chr1	Atic_1937	chr1:071257150-71879631	Atic	622481	chr1_71618345	71618345	-	CG	CGG	0.499127	0.441076	0.0294665	-1.39433	0.0304072	-0.115726	-1.38892	0.0311218	-0.115358	-0.00541366	0.992798	-0.00036803	1.88804	0.0411295	0.144825	0.0347177	0.334494
chr1	Atic_1937	chr1:071257150-71879631	Atic	622481	chr1_71618383	71618383	-	CG	CGC	-0.515666	0.403428	-0.0555385	-1.5109	0.020056	-0.174605	-1.03032	0.0972915	-0.1229	-0.480581	0.425732	-0.0517057	0.514655	0.552633	0.0673611	0.119951	0.527508
chr1	Atic_1937	chr1:071257150-71879631	Atic	622481	chr1_71618404	71618404	-	CG	CGG	-0.0532631	0.90671	-0.00544151	-0.340636	0.468929	-0.0376777	-0.163994	0.730443	-0.0190213	-0.176642	0.689168	-0.0186564	0.11073	0.866328	0.0135798	0.88833	0.967711
chr1	Atic_1937	chr1:071257150-71879631	Atic	622481	chr1_71618414	71618414	-	CG	CGT	-0.742329	0.145717	-0.0759525	-1.55292	0.00438357	-0.184539	-1.15986	0.0308087	-0.147289	-0.393065	0.445354	-0.0372504	0.417531	0.563875	0.0713363	0.0314747	0.322076
chr1	Atic_1937	chr1:071257150-71879631	Atic	622481	chr1_71618525	71618525	+	CG	CGC	0.05705	0.841451	0.00513897	0.0162098	0.955942	0.00147448	0.0412512	0.889759	0.00377483	-0.0250414	0.929899	-0.00230035	0.0157988	0.969399	0.00136414	0.993398	0.998232
chr1	Atic_1937	chr1:071257150-71879631	Atic	622481	chr1_71618527	71618527	+	CG	CGG	-0.0783162	0.823081	-0.00547145	-0.143081	0.691468	-0.0103782	-0.513692	0.168216	-0.033391	0.370611	0.295548	0.0230128	0.435376	0.39338	0.0279196	0.493685	0.818456
chr1	Atic_1937	chr1:071257150-71879631	Atic	622481	chr1_71618540	71618540	+	CG	CGC	-0.160843	0.710472	-0.00814125	-0.985313	0.0323118	-0.0601821	-0.0447879	0.923319	-0.00295404	-0.940525	0.0393265	-0.0572281	-0.116055	0.855003	-0.00518721	0.0620019	0.417842
chr1	Atic_1937	chr1:071257150-71879631	Atic	622481	chr1_71618547	71618547	+	CG	CGC	0.0644424	0.823177	0.00461557	-0.25904	0.372068	-0.0209715	-0.145729	0.619774	-0.0125787	-0.113311	0.690256	-0.0083928	0.210171	0.609686	0.0171942	0.70842	0.907628
chr1	Atic_1937	chr1:071257150-71879631	Atic	622481	chr1_71618652	71618652	+	CG	CGG	-0.142649	0.750496	-0.0103708	-0.556154	0.233124	-0.0454923	-0.724781	0.13053	-0.056782	0.168627	0.708568	0.0112898	0.582132	0.373348	0.0464112	0.466855	0.804981
chr1	Atic_1937	chr1:071257150-71879631	Atic	622481	chr1_71618653	71618653	-	CG	CGA	-0.587459	0.171767	-0.0446993	-0.11594	0.793609	-0.00715473	0.596574	0.188842	0.0489524	-0.712514	0.102385	-0.0561071	-1.18403	0.0610753	-0.0936517	0.281942	0.692025
chr1	Atic_1937	chr1:071257150-71879631	Atic	622481	chr1_71618664	71618664	+	CG	CGC	0.588462	0.399529	0.0168354	0.61883	0.410933	0.0175388	-1.52421	0.0533045	-0.0230531	2.14304	0.00408139	0.0405919	2.11267	0.047185	0.0398885	0.0319775	0.324111
chr1	Atic_1937	chr1:071257150-71879631	Atic	622481	chr1_71618665	71618665	-	CG	CGC	-0.798448	0.252268	-0.0202432	0.479307	0.51046	0.00799197	0.683146	0.332346	0.0122172	-0.203839	0.768499	-0.0042252	-1.48159	0.137626	-0.0324604	0.360367	0.745287
chr1	Atic_1937	chr1:071257150-71879631	Atic	622481	chr1_71618714	71618714	-	CG	CGT	0.0373159	0.922457	0.00412209	-0.0772389	0.844289	-0.00852521	-0.551721	0.18134	-0.0561578	0.474482	0.226616	0.0476326	0.589037	0.295809	0.0602799	0.509996	0.826255
chr1	Atic_1937	chr1:071257150-71879631	Atic	622481	chr1_71618739	71618739	-	CG	CGT	-0.281127	0.549182	-0.0091577	-0.264121	0.581242	-0.00856374	0.429581	0.361791	0.0172144	-0.693702	0.142605	-0.0257781	-0.710708	0.286351	-0.0263721	0.514425	0.828312
chr1	Atic_1937	chr1:071257150-71879631	Atic	622481	chr1_71618764	71618764	-	CG	CGA	-0.41792	0.330637	-0.0313041	-0.0468211	0.914681	-0.00314442	-0.283928	0.528616	-0.018094	0.237107	0.583124	0.0149496	-0.133992	0.828744	-0.0132101	0.514325	0.828239
chr1	Atic_1937	chr1:071257150-71879631	Atic	622481	chr1_71618843	71618843	-	CG	CGC	-0.996638	0.0499246	-0.0580929	-0.716636	0.202357	-0.0383407	-0.375701	0.506514	-0.0216731	-0.340935	0.506583	-0.0166675	-0.620937	0.40977	-0.0364198	0.235733	0.655288
chr1	Atic_1937	chr1:071257150-71879631	Atic	622481	chr1_71618855	71618855	-	CG	CGG	-3.259	0.0154403	-0.0717792	-1.79516	0.19719	-0.0224309	-0.396657	0.778238	-0.00732451	-1.3985	0.290422	-0.0151064	-2.86234	0.139691	-0.0644547	0.110102	0.51107
chr1	Atic_1937	chr1:071257150-71879631	Atic	622481	chr1_71618878	71618878	-	CG	CGT	2.30065	0.0384874	0.0405885	0.414722	0.716869	0.0127042	-0.144745	0.902492	-0.00344894	0.559467	0.60779	0.0161532	2.4454	0.132302	0.0440375	0.177968	0.599939
chr1	Atic_1937	chr1:071257150-71879631	Atic	622481	chr1_71620006	71620006	-	CG	CGT	-0.045188	0.869315	-0.00297547	0.210746	0.464217	0.0132534	-0.171891	0.560909	-0.00975361	0.382637	0.171521	0.023007	0.126703	0.753234	0.00677814	0.40357	0.770889
chr1	Atic_1937	chr1:071257150-71879631	Atic	622481	chr1_71620036	71620036	-	CG	CGG	-0.160519	0.249006	-0.00983766	-0.442803	0.00362506	-0.027325	-0.297513	0.0482794	-0.01842	-0.14529	0.309954	-0.00890509	0.136994	0.497046	0.00858229	0.0315196	0.322361
chr1	Atic_1937	chr1:071257150-71879631	Atic	622481	chr1_71620041	71620041	-	CG	CGC	-0.235738	0.364356	-0.00750715	-0.450982	0.0962855	-0.0152351	-0.499381	0.0823196	-0.0166208	0.0483991	0.858616	0.00138569	0.263643	0.491021	0.00911366	0.25067	0.667508
chr1	Atic_1937	chr1:071257150-71879631	Atic	622481	chr1_71620784	71620784	+	CG	CGG	-0.336807	0.0706351	-0.0223036	-0.385469	0.0443406	-0.0257688	-0.641883	0.00141913	-0.0401003	0.256414	0.165084	0.0143316	0.305075	0.246897	0.0177967	0.00380484	0.128545
chr1	Atic_1937	chr1:071257150-71879631	Atic	622481	chr1_71620807	71620807	+	CG	CGC	-0.160571	0.50852	-0.00407705	0.00256631	0.991793	3.58781e-05	0.193083	0.451826	0.0049184	-0.190517	0.438604	-0.00488252	-0.353654	0.318076	-0.00899544	0.792007	0.936398
chr1	Atic_1937	chr1:071257150-71879631	Atic	622481	chr1_71620847	71620847	+	CG	CGT	0.244901	0.165634	0.0187698	-0.00703029	0.968642	-0.000580222	0.00845586	0.963833	0.00068845	-0.0154861	0.930524	-0.00126867	0.236445	0.356748	0.0180813	0.399007	0.768184
chr1	Atic_1937	chr1:071257150-71879631	Atic	622481	chr1_71620854	71620854	+	CG	CGC	-0.0420436	0.853317	-0.00148537	0.0115637	0.960639	0.000398016	-0.155528	0.51705	-0.00512202	0.167092	0.464997	0.00552004	0.113484	0.731059	0.00363665	0.815083	0.944451
chr1	Atic_1937	chr1:071257150-71879631	Atic	622481	chr1_71620885	71620885	+	CG	CGA	0.431808	0.0203142	0.047557	0.0949574	0.607388	0.0110735	-0.123472	0.51033	-0.0140094	0.218429	0.228168	0.0250828	0.55528	0.0373492	0.0615663	0.109716	0.510427
chr1	Atic_1937	chr1:071257150-71879631	Atic	622481	chr1_71620954	71620954	-	CG	CGA	-0.190929	0.446723	-0.0119751	0.0056654	0.981678	0.000325945	0.0470352	0.85319	0.0028174	-0.0413698	0.864463	-0.00249145	-0.237965	0.505621	-0.0147925	0.851354	0.955896
chr1	Atic_1937	chr1:071257150-71879631	Atic	622481	chr1_71621002	71621002	-	CG	CGG	-0.417253	0.0897973	-0.02407	-0.831478	0.00160325	-0.0542237	-0.259757	0.302638	-0.0197023	-0.571721	0.0209062	-0.0345214	-0.157496	0.650637	-0.00436769	0.0122464	0.218357
chr1	Atic_1937	chr1:071257150-71879631	Atic	622481	chr1_71621014	71621014	-	CG	CGG	-0.19403	0.530891	-0.0103226	0.00886004	0.97819	0.000439804	0.0153887	0.962742	0.000768851	-0.00652867	0.983128	-0.000329048	-0.209419	0.643121	-0.0110915	0.901144	0.971718
chr1	Atic_1937	chr1:071257150-71879631	Atic	622481	chr1_71622069	71622069	-	CG	CGT	0.198035	0.442329	0.0317241	0.424566	0.0994191	0.0663558	0.0834224	0.746258	0.0125216	0.341143	0.168893	0.0538341	0.114612	0.752827	0.0192025	0.347512	0.736905
chr1	Atic_1937	chr1:071257150-71879631	Atic	622481	chr1_71622108	71622108	-	CG	CGG	-0.174304	0.547888	-0.0283696	-0.147262	0.621863	-0.0239342	-0.1218	0.69216	-0.0198629	-0.0254622	0.930857	-0.00407131	-0.0525038	0.900932	-0.00850669	0.912101	0.975075
chr1	Atic_1937	chr1:071257150-71879631	Atic	622481	chr1_71622129	71622129	-	CG	CGT	-0.264534	0.559795	-0.0191437	-0.171404	0.715443	-0.0120002	0.522785	0.280412	0.0444705	-0.694189	0.129992	-0.0564707	-0.78732	0.237219	-0.0636142	0.478768	0.810962
chr1	Atic_1937	chr1:071257150-71879631	Atic	622481	chr1_71622136	71622136	-	CG	CGA	-0.106304	0.825297	-0.00589255	0.458079	0.363182	0.0229056	0.553232	0.285757	0.028162	-0.0951536	0.844557	-0.00525638	-0.659536	0.351684	-0.0340545	0.658591	0.88868
chr1	Atic_1937	chr1:071257150-71879631	Atic	622481	chr1_71623070	71623070	+	CG	CGG	-0.140089	0.62403	-0.0114704	0.171707	0.555647	0.0141347	0.199814	0.505442	0.0163628	-0.0281076	0.920953	-0.00222806	-0.339903	0.41293	-0.0278331	0.771798	0.929532
chr1	Atic_1937	chr1:071257150-71879631	Atic	622481	chr1_71623080	71623080	+	CG	CGG	-1.00623	0.00454963	-0.0446967	-0.420564	0.250501	-0.0153415	0.928912	0.0152835	0.0516309	-1.34948	0.000181669	-0.0669724	-1.93514	0.000379435	-0.0963276	0.00134619	0.0755493
chr1	Atic_1937	chr1:071257150-71879631	Atic	622481	chr1_71623083	71623083	+	CG	CGG	0.235185	0.712839	0.0097297	-0.073704	0.907377	-0.00336293	0.300263	0.650449	0.0152491	-0.373967	0.548053	-0.018612	-0.0650775	0.943581	-0.00551939	0.817137	0.945093
chr1	Atic_1937	chr1:071257150-71879631	Atic	622481	chr1_71623087	71623087	+	CG	CGG	-2.3473	0.143146	-0.0180412	-2.10732	0.184549	-0.0146524	0.260091	0.871335	0.0036981	-2.36741	0.12791	-0.0183505	-2.60739	0.251242	-0.0217393	0.349079	0.73798
chr1	Atic_1937	chr1:071257150-71879631	Atic	622481	chr1_71623956	71623956	-	CG	CGC	-0.235912	0.572219	-0.0178184	0.850646	0.0540881	0.0475511	-0.181111	0.689719	-0.00697027	1.03176	0.0210195	0.0545213	-0.0548008	0.929011	-0.0108481	0.01254	0.220126
chr1	Atic_1937	chr1:071257150-71879631	Atic	622481	chr1_71624048	71624048	+	CG	CGA	-0.587234	0.260803	-0.0170323	-1.1625	0.036811	-0.0422443	-1.0359	0.0700759	-0.0391608	-0.126592	0.811817	-0.0030835	0.448669	0.556535	0.0221285	0.152298	0.569989
chr1	Atic_1937	chr1:071257150-71879631	Atic	622481	chr1_71624049	71624049	-	CG	CGT	-1.00113	0.00298978	-0.0463627	-0.802051	0.0208485	-0.0348846	-0.55217	0.104268	-0.0258085	-0.249881	0.432535	-0.00907606	-0.448962	0.332338	-0.0205542	0.0110614	0.208787
chr1	Atic_1937	chr1:071257150-71879631	Atic	622481	chr1_71624077	71624077	+	CG	CGG	-0.232494	0.714838	-0.00537617	0.560921	0.393829	0.0100557	0.0727619	0.912099	0.00126505	0.488159	0.447653	0.00879065	-0.305256	0.738795	-0.00664122	0.567213	0.850921
chr1	Atic_1937	chr1:071257150-71879631	Atic	622481	chr1_71624078	71624078	-	CG	CGT	0.558382	0.412493	0.0122765	0.0875512	0.897802	0.00222128	-0.232846	0.74355	-0.00535796	0.320397	0.633876	0.00757924	0.791227	0.4227	0.0176345	0.846958	0.954569
chr1	Atic_1937	chr1:071257150-71879631	Atic	622481	chr1_71624093	71624093	+	CG	CGG	0.104736	0.851982	0.00315142	-0.0641243	0.916508	-0.00202996	0.0676757	0.913053	0.00225925	-0.1318	0.814315	-0.0042892	0.0370607	0.964641	0.000892169	0.980135	0.994463
chr1	Atic_1937	chr1:071257150-71879631	Atic	622481	chr1_71624094	71624094	-	CG	CGG	-0.37515	0.462238	-0.0101976	0.128787	0.804831	0.00297066	-1.31038	0.0218888	-0.0194395	1.43917	0.00922068	0.0224102	0.935232	0.216675	0.00924196	0.00938694	0.19409
chr1	Atic_1937	chr1:071257150-71879631	Atic	622481	chr1_71624141	71624141	+	CG	CGG	-0.470518	0.188181	-0.0114907	-0.943818	0.0113809	-0.0269125	-0.0822222	0.824091	-0.00295962	-0.861596	0.0183682	-0.0239529	-0.388296	0.4493	-0.0085311	0.0405717	0.355993
chr1	Atic_1937	chr1:071257150-71879631	Atic	622481	chr1_71624337	71624337	-	CG	CGC	-2.69313	0.0884157	-0.032079	-3.05355	0.0418593	-0.042475	0.0734039	0.958769	0.00235226	-3.12695	0.0308819	-0.0448272	-2.76654	0.193371	-0.0344312	0.100685	0.496224
chr1	Atic_1937	chr1:071257150-71879631	Atic	622481	chr1_71624340	71624340	-	CG	CGA	0.75544	0.064032	0.0674656	-0.665404	0.079965	-0.0812476	-0.313163	0.392817	-0.0411688	-0.352241	0.327672	-0.0400788	1.0686	0.0546243	0.108634	0.00672685	0.166689
chr1	Atic_1937	chr1:071257150-71879631	Atic	622481	chr1_71624380	71624380	-	CG	CGT	-0.767549	0.211274	-0.084009	-1.30285	0.0280774	-0.152607	-0.538051	0.33726	-0.0689316	-0.764799	0.16819	-0.0836751	-0.229497	0.780272	-0.0150774	0.160939	0.580861
chr1	Atic_1937	chr1:071257150-71879631	Atic	622481	chr1_71624403	71624403	-	CG	CGC	-1.6741	0.0549908	-0.0337628	-1.86926	0.0276422	-0.0404642	1.2159	0.112059	0.0641087	-3.08516	0.000256112	-0.104573	-2.89	0.0151772	-0.0978714	0.00308827	0.115855
chr1	Atic_1937	chr1:071257150-71879631	Atic	622481	chr1_71624484	71624484	+	CG	CGT	-1.1631	0.215215	-0.029993	-0.865361	0.364798	-0.0204026	0.663825	0.475293	0.0241735	-1.52919	0.0981114	-0.0445761	-1.82693	0.168961	-0.0541665	0.380425	0.757447
chr1	Atic_1937	chr1:071257150-71879631	Atic	622481	chr1_71624524	71624524	+	CG	CGA	-0.651417	0.378389	-0.0178802	-0.89464	0.242627	-0.0259887	-1.70904	0.0276445	-0.0396971	0.814403	0.282915	0.0137084	1.05763	0.31657	0.0218169	0.119655	0.527172
chr1	Atic_1937	chr1:071257150-71879631	Atic	622481	chr1_71624549	71624549	+	CG	CGT	-0.366716	0.152731	-0.0380451	-0.420539	0.108815	-0.0442037	-0.420688	0.118466	-0.0442512	0.000148558	0.999526	4.74982e-05	0.0539721	0.882832	0.00620614	0.212508	0.6338
chr1	Atic_1937	chr1:071257150-71879631	Atic	622481	chr1_71625768	71625768	-	CG	CGC	-0.435963	0.148274	-0.015027	-0.305537	0.329894	-0.010103	-0.210408	0.509497	-0.00717344	-0.0951286	0.750157	-0.00292956	-0.225555	0.604841	-0.00785351	0.46466	0.804081
chr1	Atic_1937	chr1:071257150-71879631	Atic	622481	chr1_71625808	71625808	-	CG	CGT	0.296111	0.12334	0.012061	-0.184926	0.34377	-0.00872368	0.0331624	0.867357	0.0016182	-0.218089	0.253418	-0.0103419	0.262948	0.340158	0.0104428	0.0444765	0.368249
chr1	Atic_1937	chr1:071257150-71879631	Atic	622481	chr1_71625845	71625845	-	CG	CGA	0.2752	0.272476	0.0148234	-0.125419	0.624307	-0.00759646	-0.357973	0.175229	-0.0202731	0.232554	0.351389	0.0126767	0.633173	0.0849602	0.0350965	0.361755	0.746281
chr1	Atic_1937	chr1:071257150-71879631	Atic	622481	chr1_71626044	71626044	+	CG	CGT	0.590681	0.397685	0.0190926	-0.628952	0.343826	-0.0290627	-1.41304	0.0469029	-0.0530063	0.784089	0.241449	0.0239436	2.00372	0.047037	0.0720988	0.187534	0.609155
chr1	Atic_1937	chr1:071257150-71879631	Atic	622481	chr1_71626118	71626118	+	CG	CGG	0.402634	0.670991	0.0133057	0.445903	0.639081	0.0145164	1.30597	0.181893	0.05648	-0.86007	0.343423	-0.0419635	-0.903339	0.505491	-0.0431743	0.486465	0.815016
chr1	Atic_1937	chr1:071257150-71879631	Atic	622481	chr1_71626147	71626147	+	CG	CGG	0.0430238	0.912158	0.00386389	-0.219587	0.585028	-0.0221186	-0.759653	0.0618345	-0.065215	0.540065	0.163968	0.0430964	0.802676	0.154759	0.0690789	0.276572	0.688126
chr1	Atic_1937	chr1:071257150-71879631	Atic	622481	chr1_71626148	71626148	-	CG	CGT	-0.744891	0.00973379	-0.0842524	-0.947505	0.0017519	-0.112146	-1.09362	0.00049455	-0.126094	0.146117	0.595472	0.0139481	0.348731	0.383665	0.0418415	0.000563117	0.0466256
chr1	Atic_1937	chr1:071257150-71879631	Atic	622481	chr1_71626228	71626228	-	CG	CGG	-0.237688	0.282724	-0.0181927	-0.270783	0.250621	-0.0208826	0.20526	0.411797	0.0177904	-0.476044	0.0449211	-0.038673	-0.442948	0.186906	-0.0359831	0.243047	0.661716
chr1	Atic_1937	chr1:071257150-71879631	Atic	622481	chr1_71626231	71626231	-	CG	CGA	-0.349138	0.259834	-0.0179458	0.27189	0.412609	0.0116303	-0.046152	0.890148	-0.00178199	0.318042	0.304578	0.0134123	-0.302986	0.505575	-0.0161638	0.15258	0.570303
chr1	Atic_1937	chr1:071257150-71879631	Atic	622481	chr1_71626242	71626242	-	CG	CGT	0.165365	0.665447	0.0101187	-0.145342	0.711557	-0.0104712	-0.440711	0.276331	-0.0279608	0.295369	0.445703	0.0174896	0.606076	0.277574	0.0380795	0.705226	0.906298
chr1	Atic_1937	chr1:071257150-71879631	Atic	622481	chr1_71626262	71626262	-	CG	CGC	0.793522	0.078111	0.0199827	-0.18696	0.666099	-0.00608798	-1.56397	0.0016952	-0.0353768	1.37701	0.00329256	0.0292888	2.35749	0.000691757	0.0553595	0.0044764	0.13818
chr1	Atic_1937	chr1:071257150-71879631	Atic	622481	chr1_71627021	71627021	-	CG	CGT	0.0518763	0.788677	0.00463099	-0.602576	0.00461012	-0.060041	-0.939896	6.3621e-05	-0.0880754	0.33732	0.0928409	0.0280344	0.991772	0.00123014	0.0927064	0.000624148	0.0494921
chr1	Atic_1937	chr1:071257150-71879631	Atic	622481	chr1_71627072	71627072	-	CG	CGT	0.168956	0.348308	0.0216938	-0.117697	0.523913	-0.0158873	-0.138945	0.468551	-0.0186862	0.0212485	0.907586	0.00279891	0.307901	0.243509	0.04038	0.504386	0.823562
chr1	Atic_1937	chr1:071257150-71879631	Atic	622481	chr1_71627104	71627104	-	CG	CGC	-0.216227	0.231699	-0.0173041	-0.0199374	0.915056	-0.00152324	0.0290915	0.878012	0.00223765	-0.0490289	0.787092	-0.00376089	-0.245319	0.349143	-0.0195417	0.622944	0.873798
chr1	Atic_1937	chr1:071257150-71879631	Atic	622481	chr1_71627604	71627604	+	CG	CGT	-0.786259	0.0356441	-0.0316075	-0.527875	0.166367	-0.0195249	-0.125025	0.744824	-0.00520874	-0.402851	0.272644	-0.0143162	-0.661234	0.21524	-0.0263988	0.194041	0.616032
chr1	Atic_1937	chr1:071257150-71879631	Atic	622481	chr1_71627605	71627605	-	CG	CGT	-0.090068	0.795865	-0.00415683	-0.503895	0.165701	-0.0260557	-0.598333	0.111196	-0.0301773	0.0944375	0.788051	0.00412159	0.508265	0.319342	0.0260205	0.391552	0.763721
chr1	Atic_1937	chr1:071257150-71879631	Atic	622481	chr1_71627626	71627626	+	CG	CGG	-0.0487029	0.841957	-0.0014329	-0.658949	0.012129	-0.0225933	-0.331105	0.226352	-0.0122887	-0.327844	0.210063	-0.0103047	0.282402	0.440096	0.0108558	0.0562027	0.402809
chr1	Atic_1937	chr1:071257150-71879631	Atic	622481	chr1_71627627	71627627	-	CG	CGC	-1.01682	0.0163991	-0.0336244	-0.411721	0.338501	-0.0111639	-0.135429	0.755654	-0.00398229	-0.276293	0.50097	-0.00718159	-0.881388	0.144593	-0.0296421	0.102823	0.499186
chr1	Atic_1937	chr1:071257150-71879631	Atic	622481	chr1_71627640	71627640	+	CG	CGG	-0.559075	0.00667627	-0.0252384	-0.181094	0.372005	-0.00721787	-0.142019	0.4907	-0.00579987	-0.039075	0.844769	-0.001418	-0.417056	0.146974	-0.0194385	0.0291181	0.312512
chr1	Atic_1937	chr1:071257150-71879631	Atic	622481	chr1_71627641	71627641	-	CG	CGA	-0.224462	0.426757	-0.0131471	0.131232	0.655631	0.00697281	-0.565771	0.0616504	-0.024508	0.697003	0.0183326	0.0314808	0.341309	0.404587	0.0113608	0.019165	0.263284
chr1	Atic_1937	chr1:071257150-71879631	Atic	622481	chr1_71627710	71627710	-	CG	CGC	-0.311164	0.253203	-0.0141238	-0.0999184	0.719933	-0.00422857	-0.0647869	0.822427	-0.00279108	-0.0351316	0.899806	-0.00143749	-0.246377	0.533462	-0.0113327	0.667305	0.892252
chr1	Atic_1937	chr1:071257150-71879631	Atic	622481	chr1_71627713	71627713	-	CG	CGC	0.0885902	0.706461	0.00733883	0.146673	0.545624	0.0116135	0.0638306	0.791094	0.00472331	0.0828428	0.725691	0.00689021	0.0247596	0.941282	0.00261552	0.942165	0.983661
chr1	Atic_1937	chr1:071257150-71879631	Atic	622481	chr1_71628121	71628121	-	CG	CGT	-0.747798	0.182537	-0.0249951	-0.898264	0.116729	-0.0316681	-0.942991	0.109261	-0.0328778	0.0447268	0.935605	0.00120967	0.195193	0.807464	0.0078827	0.22526	0.645608
chr1	Atic_1937	chr1:071257150-71879631	Atic	622481	chr1_71628139	71628139	-	CG	CGC	-0.0916108	0.795892	-0.00611519	0.278988	0.440374	0.0149778	0.329318	0.370529	0.0183089	-0.0503301	0.885519	-0.00333115	-0.420929	0.410184	-0.0244241	0.746181	0.920793
chr1	Atic_1937	chr1:071257150-71879631	Atic	622481	chr1_71628193	71628193	-	CG	CGT	0.0493838	0.927319	0.00154616	0.109319	0.844623	0.00341508	-0.540884	0.368881	-0.0140888	0.650202	0.259161	0.0175039	0.590268	0.465667	0.015635	0.651251	0.88572
chr1	Atic_1937	chr1:071257150-71879631	Atic	622481	chr1_71628195	71628195	-	CG	CGC	-0.618011	0.266687	-0.0191975	-0.00983811	0.986142	-0.000257741	-0.0253848	0.965716	-0.000644353	0.0155467	0.977952	0.000386612	-0.592626	0.464666	-0.0185531	0.613037	0.869995
chr1	Atic_1937	chr1:071257150-71879631	Atic	622481	chr1_71628490	71628490	+	CG	CGG	0.902092	0.0522632	0.136299	0.176814	0.670613	0.0289057	0.153412	0.711421	0.0250402	0.0234016	0.954493	0.0038655	0.74868	0.227118	0.111259	0.167149	0.588451
chr1	Atic_1937	chr1:071257150-71879631	Atic	622481	chr1_71628491	71628491	-	CG	CGG	0.205205	0.646598	0.0306502	0.0661224	0.885531	0.0100697	0.326847	0.479953	0.0511681	-0.260724	0.561867	-0.0410984	-0.121642	0.849646	-0.0205179	0.773515	0.930008
chr1	Atic_1937	chr1:071257150-71879631	Atic	622481	chr1_71628513	71628513	+	CG	CGG	0.852528	0.0692675	0.0987776	0.393494	0.364296	0.0494334	-0.529702	0.220606	-0.05608	0.923196	0.0327254	0.105513	1.38223	0.0331001	0.154858	0.127216	0.537888
chr1	Atic_1937	chr1:071257150-71879631	Atic	622481	chr1_71628514	71628514	-	CG	CGT	0.0277679	0.962939	0.00275906	0.326857	0.597319	0.0320054	-0.247861	0.692419	-0.0211385	0.574718	0.347345	0.0531439	0.275629	0.749973	0.0238975	0.754814	0.92396
chr1	Atic_1937	chr1:071257150-71879631	Atic	622481	chr1_71628523	71628523	+	CG	CGT	0.0594782	0.89029	0.00914946	0.148046	0.716661	0.0226743	-0.460742	0.251184	-0.0654729	0.608788	0.129869	0.0881473	0.52022	0.377841	0.0746224	0.406144	0.772394
chr1	Atic_1937	chr1:071257150-71879631	Atic	622481	chr1_71628524	71628524	-	CG	CGG	0.103099	0.868508	0.0138396	0.108388	0.865664	0.0146307	0.459009	0.482792	0.0650138	-0.350621	0.584837	-0.0503831	-0.355909	0.692794	-0.0511742	0.877537	0.964472
chr1	Atic_1937	chr1:071257150-71879631	Atic	622481	chr1_71628587	71628587	-	CG	CGT	0.0464276	0.923223	0.00562833	-0.456095	0.365546	-0.0595523	0.0578139	0.907226	0.00806342	-0.513909	0.291192	-0.0676157	-0.0113863	0.986849	-0.0024351	0.548159	0.842857
chr1	Atic_1937	chr1:071257150-71879631	Atic	622481	chr1_71628600	71628600	-	CG	CGC	-0.903379	0.377496	-0.0436009	-0.385244	0.715758	-0.0164187	0.893554	0.392	0.0526505	-1.2788	0.206009	-0.0690692	-1.79693	0.221157	-0.0962514	0.597468	0.86397
chr1	Atic_1937	chr1:071257150-71879631	Atic	622481	chr1_71628626	71628626	-	CG	CGT	0.287324	0.526067	0.049033	0.958059	0.0457142	0.159372	0.721538	0.127593	0.118936	0.236522	0.605312	0.0404359	-0.434214	0.50435	-0.0699032	0.221186	0.641913
chr1	Atic_1937	chr1:071257150-71879631	Atic	622481	chr1_71629216	71629216	-	CG	CGG	0.906181	0.0713544	0.0222899	0.256804	0.60344	0.00777216	-0.124547	0.808295	-0.00325031	0.381351	0.440712	0.0110225	1.03073	0.152337	0.0255402	0.321934	0.720204
chr1	Atic_1937	chr1:071257150-71879631	Atic	622481	chr1_71629223	71629223	-	CG	CGG	-0.46138	0.253277	-0.0139316	0.245018	0.550001	0.00584727	0.936848	0.0306879	0.0283799	-0.69183	0.079112	-0.0225326	-1.39823	0.0202059	-0.0423115	0.109051	0.509202
chr1	Atic_1937	chr1:071257150-71879631	Atic	622481	chr1_71629240	71629240	-	CG	CGC	-0.512432	0.504766	-0.00942218	-0.492601	0.537898	-0.00902342	0.610512	0.455587	0.015734	-1.10311	0.15079	-0.0247574	-1.12294	0.318554	-0.0251562	0.553947	0.845423
chr1	Atic_1937	chr1:071257150-71879631	Atic	622481	chr1_71629245	71629245	-	CG	CGG	-0.909165	0.322474	-0.0138775	-1.114	0.241213	-0.0180042	-0.424032	0.656443	-0.00819657	-0.689971	0.455553	-0.00980758	-0.485134	0.712962	-0.00568091	0.644608	0.882925
chr1	Atic_1937	chr1:071257150-71879631	Atic	622481	chr1_71629262	71629262	-	CG	CGC	-0.261188	0.60559	-0.00817471	-0.189715	0.713629	-0.00581682	-0.125524	0.813872	-0.00395998	-0.0641905	0.90133	-0.00185684	-0.135664	0.853237	-0.00421473	0.954014	0.987189
chr1	Atic_1937	chr1:071257150-71879631	Atic	622481	chr1_71629287	71629287	-	CG	CGT	-0.576557	0.178126	-0.0291484	-0.502933	0.251686	-0.0248361	0.0526521	0.905667	0.00306504	-0.555585	0.193533	-0.0279012	-0.629209	0.308102	-0.0322134	0.465691	0.804449
chr1	Atic_1937	chr1:071257150-71879631	Atic	622481	chr1_71629292	71629292	-	CG	CGG	0.0204569	0.950557	0.000798197	0.0406239	0.90636	0.00179224	0.017914	0.959065	0.000894622	0.0227099	0.946322	0.000897621	0.0025429	0.99577	-9.64245e-05	0.99954	0.999813
chr1	Atic_1937	chr1:071257150-71879631	Atic	622481	chr1_71629468	71629468	-	CG	CGC	0.107055	0.93063	0.000987638	-0.22376	0.859941	-0.002795	1.99379	0.130212	0.0508646	-2.21755	0.0788718	-0.0536596	-1.88674	0.294423	-0.049877	0.219966	0.640606
chr1	Atic_1937	chr1:071257150-71879631	Atic	622481	chr1_71629479	71629479	-	CG	CGG	0.732021	0.573034	0.0085687	0.301605	0.820102	0.00424755	-0.531592	0.693877	-0.0051841	0.833197	0.519097	0.00943165	1.26361	0.500471	0.0137528	0.908088	0.973736
chr1	Atic_1937	chr1:071257150-71879631	Atic	622481	chr1_71629486	71629486	-	CG	CGG	-0.138927	0.851592	-0.00313818	-0.543833	0.480701	-0.0168939	-1.29877	0.112451	-0.0299227	0.754937	0.322954	0.0130288	1.15984	0.292592	0.0267845	0.425995	0.783342
chr1	Atic_1937	chr1:071257150-71879631	Atic	622481	chr1_71629545	71629545	-	CG	CGT	-0.448541	0.26281	-0.024807	-0.672066	0.108654	-0.0395451	-0.322743	0.434595	-0.0207622	-0.349323	0.380802	-0.0187829	-0.125798	0.825778	-0.00404484	0.418272	0.779268
chr1	Atic_1937	chr1:071257150-71879631	Atic	622481	chr1_71629575	71629575	+	CG	CGA	0.309739	0.291065	0.0236911	0.258627	0.391662	0.020054	-0.781141	0.0168827	-0.0458791	1.03977	0.00141791	0.065933	1.09088	0.0144246	0.0695701	0.0101979	0.201118
chr1	Atic_1937	chr1:071257150-71879631	Atic	622481	chr1_71629576	71629576	-	CG	CGG	0.125554	0.720807	0.00895975	-0.435534	0.235289	-0.0344936	-0.575885	0.12441	-0.0444687	0.140352	0.69285	0.00997512	0.701439	0.173302	0.0534284	0.379415	0.756852
chr1	Atic_1937	chr1:071257150-71879631	Atic	622481	chr1_71629620	71629620	+	CG	CGT	0.00816045	0.966503	0.000602552	-0.0563619	0.774659	-0.00419421	-0.0224687	0.906218	-0.00169969	-0.0338932	0.85918	-0.00249451	0.0306291	0.91034	0.00230225	0.986588	0.996332
chr1	Atic_1937	chr1:071257150-71879631	Atic	622481	chr1_71629661	71629661	+	CG	CGT	-0.884551	0.153751	-0.0227943	-0.761544	0.220377	-0.0187815	-0.46338	0.46591	-0.0124572	-0.298164	0.624304	-0.00632433	-0.421171	0.632677	-0.0103371	0.444708	0.793818
chr1	Atic_1937	chr1:071257150-71879631	Atic	622481	chr1_71629662	71629662	-	CG	CGT	-0.0396717	0.952703	-0.00130728	1.11685	0.120873	0.0239741	0.378995	0.606001	0.0064489	0.737858	0.287409	0.0175252	-0.418667	0.673303	-0.00775618	0.293533	0.700577
chr1	Atic_1937	chr1:071257150-71879631	Atic	622481	chr1_71629684	71629684	+	CG	CGC	0.3641	0.551512	0.00618377	0.850869	0.169933	0.0120415	0.963693	0.145536	0.0142466	-0.112824	0.852941	-0.00220517	-0.599593	0.503397	-0.00806287	0.434319	0.78829
chr1	Atic_1937	chr1:071257150-71879631	Atic	622481	chr1_71629685	71629685	-	CG	CGC	-1.54209	0.28039	-0.0156599	-1.05584	0.466663	-0.00886574	-0.36188	0.806492	-0.0040526	-0.693961	0.623827	-0.00481314	-1.18021	0.564831	-0.0116073	0.734585	0.91671
chr1	Atic_1937	chr1:071257150-71879631	Atic	622481	chr1_71629699	71629699	+	CG	CGA	-0.016856	0.977949	-0.000469047	-0.214133	0.726204	-0.00557863	-0.751564	0.241273	-0.0181075	0.537432	0.385451	0.0125289	0.734708	0.405963	0.0176385	0.665164	0.891444
chr1	Atic_1937	chr1:071257150-71879631	Atic	622481	chr1_71629700	71629700	-	CG	CGA	-1.67376	0.00360727	-0.0665329	0.0830089	0.886951	0.00184423	0.214133	0.722465	0.00493385	-0.131124	0.817677	-0.00308962	-1.88789	0.0243165	-0.0714667	0.00866194	0.187335
chr1	Atic_1937	chr1:071257150-71879631	Atic	622481	chr1_71629704	71629704	+	CG	CGT	-2.33999	0.000255267	-0.0489863	-1.85372	0.00354481	-0.0320419	-0.878898	0.156236	-0.0197175	-0.974827	0.110672	-0.0123244	-1.46109	0.0892786	-0.0292688	0.00145282	0.0784907
chr1	Atic_1937	chr1:071257150-71879631	Atic	622481	chr1_71629705	71629705	-	CG	CGC	-0.67745	0.295175	-0.0184631	-0.407521	0.532445	-0.0102569	-1.16095	0.0986517	-0.0233231	0.753432	0.263099	0.0130662	0.483503	0.608217	0.00486003	0.176693	0.598534
chr1	Cxcr2_1913_Slc11a1_227_Tmbim1_889	chr1:073853989-74461238	Cxcr2	607249	chr1_74104879	74104879	+	CG	CGA	0.045463	0.851477	0.00437028	-0.151287	0.545561	-0.014898	0.17469	0.501619	0.0184861	-0.325977	0.190956	-0.0333841	-0.129227	0.71597	-0.0141158	0.442831	0.793048
chr1	Cxcr2_1913_Slc11a1_227_Tmbim1_889	chr1:073853989-74461238	Cxcr2	607249	chr1_74104888	74104888	+	CG	CGA	0.129794	0.524692	0.01786	-0.0287345	0.891874	-0.0040691	0.0829799	0.696776	0.0118706	-0.111714	0.583208	-0.0159397	0.0468143	0.873579	0.00598942	0.705208	0.906295
chr1	Cxcr2_1913_Slc11a1_227_Tmbim1_889	chr1:073853989-74461238	Cxcr2	607249	chr1_74104935	74104935	+	CG	CGG	0.265443	0.460297	0.0106886	0.454163	0.228366	0.0168461	0.202786	0.59856	0.00666406	0.251377	0.482821	0.010182	0.0626569	0.905057	0.00402453	0.672351	0.894035
chr1	Cxcr2_1913_Slc11a1_227_Tmbim1_889	chr1:073853989-74461238	Cxcr2	607249	chr1_74105112	74105112	+	CG	CGT	0.618359	0.0286679	0.0259583	-0.290175	0.277577	-0.0158707	-0.0361271	0.893486	-0.0021335	-0.254048	0.334641	-0.0137372	0.654486	0.0945958	0.0280918	0.00715855	0.171416
chr1	Cxcr2_1913_Slc11a1_227_Tmbim1_889	chr1:073853989-74461238	Cxcr2	607249	chr1_74105131	74105131	+	CG	CGA	-0.230279	0.830055	-0.00198441	-2.37431	0.0355139	-0.0267989	-1.3754	0.221632	-0.0168963	-0.998912	0.352593	-0.0099026	1.14512	0.460342	0.0149119	0.151383	0.568956
chr1	Cxcr2_1913_Slc11a1_227_Tmbim1_889	chr1:073853989-74461238	Cxcr2	607249	chr1_74105174	74105174	+	CG	CGT	-0.350846	0.132179	-0.014136	-0.588924	0.0154656	-0.0256802	-0.285895	0.221019	-0.0136596	-0.303029	0.191628	-0.0120207	-0.0649512	0.841794	-0.000476402	0.102958	0.499408
chr1	Cxcr2_1913_Slc11a1_227_Tmbim1_889	chr1:073853989-74461238	Cxcr2	607249	chr1_74106483	74106483	+	CG	CGA	0.197777	0.490646	0.0296551	0.155902	0.597113	0.0230758	0.529403	0.0808859	0.0748844	-0.373501	0.191537	-0.0518086	-0.331626	0.423015	-0.0452293	0.203108	0.624756
chr1	Cxcr2_1913_Slc11a1_227_Tmbim1_889	chr1:073853989-74461238	Cxcr2	607249	chr1_74106511	74106511	+	CG	CGG	0.157898	0.644139	0.0255316	0.0560931	0.873348	0.00892451	0.341617	0.341436	0.0532203	-0.285524	0.403041	-0.0442958	-0.18372	0.709964	-0.0276887	0.617635	0.871572
chr1	Cxcr2_1913_Slc11a1_227_Tmbim1_889	chr1:073853989-74461238	Cxcr2	607249	chr1_74106529	74106529	+	CG	CGT	0.680465	0.00926762	0.107733	0.60986	0.0237443	0.0956832	0.602827	0.0188636	0.0943869	0.00703241	0.977607	0.0012963	0.0776374	0.824848	0.0133459	0.00904263	0.190963
chr1	Cxcr2_1913_Slc11a1_227_Tmbim1_889	chr1:073853989-74461238	Cxcr2	607249	chr1_74106573	74106573	+	CG	CGC	-0.226045	0.331078	-0.0374409	-0.426458	0.0797206	-0.0714832	-0.0973666	0.692776	-0.0166179	-0.329091	0.163858	-0.0548653	-0.128678	0.70321	-0.020823	0.314048	0.714865
chr1	Cxcr2_1913_Slc11a1_227_Tmbim1_889	chr1:073853989-74461238	Cxcr2	607249	chr1_74106742	74106742	-	CG	CGG	-1.26807	0.00662496	-0.0939246	-1.62005	0.00114458	-0.133811	-0.51849	0.271843	-0.0565234	-1.10156	0.0170702	-0.0772877	-0.749582	0.249104	-0.0374012	0.00569735	0.154426
chr1	Cxcr2_1913_Slc11a1_227_Tmbim1_889	chr1:073853989-74461238	Cxcr2	607249	chr1_74106821	74106821	-	CG	CGT	-0.361991	0.293302	-0.0565003	-0.0243997	0.946024	-0.00365853	-0.129861	0.723667	-0.0192368	0.105461	0.756453	0.0155783	-0.23213	0.643864	-0.0372635	0.570789	0.85238
chr1	Cxcr2_1913_Slc11a1_227_Tmbim1_889	chr1:073853989-74461238	Cxcr2	607249	chr1_74106855	74106855	-	CG	CGT	-0.185321	0.720441	-0.0160074	0.049452	0.925751	0.00409617	0.139089	0.797176	0.0116471	-0.0896369	0.865023	-0.00755093	-0.32441	0.66473	-0.0276545	0.972511	0.992214
chr1	Cxcr2_1913_Slc11a1_227_Tmbim1_889	chr1:073853989-74461238	Cxcr2	607249	chr1_74107719	74107719	-	CG	CGT	-0.426024	0.0924641	-0.0383705	-0.446683	0.0889211	-0.040297	-0.207339	0.428662	-0.0196348	-0.239344	0.339761	-0.0206622	-0.218685	0.544415	-0.0187358	0.261802	0.676882
chr1	Cxcr2_1913_Slc11a1_227_Tmbim1_889	chr1:073853989-74461238	Cxcr2	607249	chr1_74107790	74107790	-	CG	CGC	0.109992	0.721879	0.0075873	-0.0144979	0.963635	-0.00108347	-0.0764567	0.810391	-0.0054048	0.0619588	0.840685	0.00432133	0.186449	0.67438	0.0129921	0.976954	0.993604
chr1	Cxcr2_1913_Slc11a1_227_Tmbim1_889	chr1:073853989-74461238	Cxcr2	607249	chr1_74107848	74107848	-	CG	CGC	0.481675	0.230564	0.0166899	0.459221	0.249054	0.0160197	0.0234075	0.95393	0.000706732	0.435813	0.26806	0.015313	0.458267	0.421507	0.0159832	0.549615	0.843578
chr1	Cxcr2_1913_Slc11a1_227_Tmbim1_889	chr1:073853989-74461238	Cxcr2	607249	chr1_74117748	74117748	+	CG	CGA	0.117194	0.541436	0.0072314	0.177926	0.370508	0.0108053	0.212353	0.301126	0.0130244	-0.0344278	0.85854	-0.00221909	-0.0951594	0.733685	-0.00579304	0.686526	0.899199
chr1	Cxcr2_1913_Slc11a1_227_Tmbim1_889	chr1:073853989-74461238	Cxcr2	607249	chr1_74117790	74117790	+	CG	CGA	-0.23641	0.285332	-0.00978345	0.0811976	0.718489	0.00286554	0.103785	0.642508	0.00374382	-0.0225873	0.917711	-0.00087828	-0.340195	0.280625	-0.0135273	0.541477	0.839628
chr1	Cxcr2_1913_Slc11a1_227_Tmbim1_889	chr1:073853989-74461238	Cxcr2	607249	chr1_74117800	74117800	+	CG	CGG	-0.236593	0.268034	-0.0148398	0.226999	0.305082	0.0126272	0.119089	0.591404	0.00649435	0.10791	0.612018	0.00613281	-0.355682	0.249647	-0.0213341	0.202632	0.624415
chr1	Cxcr2_1913_Slc11a1_227_Tmbim1_889	chr1:073853989-74461238	Cxcr2	607249	chr1_74117819	74117819	+	CG	CGC	-0.639225	0.0121703	-0.0408253	-0.639282	0.0146815	-0.0409205	-0.818349	0.002581	-0.0500212	0.179067	0.464667	0.00910071	0.179124	0.61213	0.00919588	0.00217798	0.096163
chr1	Cxcr2_1913_Slc11a1_227_Tmbim1_889	chr1:073853989-74461238	Cxcr2	607249	chr1_74118024	74118024	+	CG	CGT	0.288278	0.170292	0.0474218	-0.0491885	0.819527	-0.00834932	-0.0611238	0.781456	-0.0103509	0.0119353	0.955	0.00200156	0.349402	0.251976	0.0577727	0.389403	0.762706
chr1	Cxcr2_1913_Slc11a1_227_Tmbim1_889	chr1:073853989-74461238	Cxcr2	607249	chr1_74118097	74118097	+	CG	CGA	0.455116	0.0571289	0.0326292	0.136185	0.574512	0.0105181	-0.049964	0.838544	-0.00373764	0.186149	0.427943	0.0142558	0.50508	0.141194	0.0363669	0.277452	0.688743
chr1	Cxcr2_1913_Slc11a1_227_Tmbim1_889	chr1:073853989-74461238	Cxcr2	607249	chr1_74118108	74118108	+	CG	CGG	-0.240308	0.305999	-0.0144308	-0.275785	0.267432	-0.0169881	-0.040491	0.869917	-0.00290047	-0.235294	0.313636	-0.0140876	-0.199817	0.557226	-0.0115303	0.627136	0.875697
chr1	Cxcr2_1913_Slc11a1_227_Tmbim1_889	chr1:073853989-74461238	Cxcr2	607249	chr1_74119514	74119514	-	CG	CGT	-0.157035	0.46451	-0.0193276	-0.0805372	0.71559	-0.00988715	0.14972	0.501923	0.0187677	-0.230257	0.285499	-0.0286548	-0.306755	0.322893	-0.0380953	0.728922	0.914623
chr1	Cxcr2_1913_Slc11a1_227_Tmbim1_889	chr1:073853989-74461238	Cxcr2	607249	chr1_74119613	74119613	-	CG	CGT	-0.163757	0.646108	-0.00393982	-0.598566	0.104548	-0.0164006	-0.516868	0.159103	-0.0144842	-0.0816977	0.815344	-0.00191639	0.353111	0.488056	0.0105443	0.374758	0.75402
chr1	Cxcr2_1913_Slc11a1_227_Tmbim1_889	chr1:073853989-74461238	Cxcr2	607249	chr1_74119615	74119615	-	CG	CGC	-0.171577	0.561736	-0.00610042	-0.159334	0.596495	-0.00566441	-0.122159	0.68891	-0.00441506	-0.0371749	0.898562	-0.00124935	-0.0494177	0.907215	-0.00168536	0.915955	0.976136
chr1	Cxcr2_1913_Slc11a1_227_Tmbim1_889	chr1:073853989-74461238	Cxcr2	607249	chr1_74120942	74120942	-	CG	CGC	0.417794	0.272711	0.0248141	0.0952804	0.804773	0.0063313	-0.457914	0.254164	-0.0253083	0.553194	0.147923	0.0316396	0.875708	0.116471	0.0501224	0.427217	0.784065
chr1	Cxcr2_1913_Slc11a1_227_Tmbim1_889	chr1:073853989-74461238	Cxcr2	607249	chr1_74120948	74120948	-	CG	CGA	-0.00832436	0.964913	-0.00136912	-0.0983642	0.61703	-0.0162035	-0.339786	0.100326	-0.0550487	0.241422	0.210005	0.0388452	0.331462	0.236547	0.0536796	0.367604	0.74987
chr1	Cxcr2_1913_Slc11a1_227_Tmbim1_889	chr1:073853989-74461238	Cxcr2	607249	chr1_74121026	74121026	-	CG	CGT	-0.42716	0.128068	-0.0541093	-0.106915	0.707195	-0.0127642	-0.296152	0.313488	-0.0340511	0.189237	0.496727	0.021287	-0.131008	0.744414	-0.0200582	0.185685	0.60755
chr1	Cxcr2_1913_Slc11a1_227_Tmbim1_889	chr1:073853989-74461238	Cxcr2	607249	chr1_74121283	74121283	-	CG	CGC	0.0334271	0.949867	0.00456701	1.47054	0.0111847	0.183406	1.82921	0.00301301	0.235337	-0.358674	0.507429	-0.0519306	-1.79579	0.0272391	-0.23077	0.0152095	0.239006
chr1	Cxcr2_1913_Slc11a1_227_Tmbim1_889	chr1:073853989-74461238	Cxcr2	607249	chr1_74121306	74121306	-	CG	CGG	-1.47028	0.00916254	-0.160643	-0.805032	0.151477	-0.0774423	-2.67086	8.51969e-05	-0.169533	1.86582	0.00331938	0.0920904	1.20057	0.139984	0.00889007	1.43173e-05	0.00477309
chr1	Cxcr2_1913_Slc11a1_227_Tmbim1_889	chr1:073853989-74461238	Cxcr2	607249	chr1_74121321	74121321	-	CG	CGC	-0.0447054	0.936224	-0.00497939	1.15006	0.0598318	0.104356	1.03622	0.0927598	0.0922238	0.113844	0.841479	0.0121326	-1.08092	0.194012	-0.0972032	0.173105	0.594723
chr1	Cxcr2_1913_Slc11a1_227_Tmbim1_889	chr1:073853989-74461238	Cxcr2	607249	chr1_74121343	74121343	-	CG	CGC	-0.0348035	0.929798	-0.00365677	-0.00261527	0.995116	-0.000297085	0.793046	0.0684358	0.0968904	-0.795661	0.0529427	-0.0971875	-0.82785	0.159395	-0.100547	0.156598	0.575325
chr1	Cxcr2_1913_Slc11a1_227_Tmbim1_889	chr1:073853989-74461238	Cxcr2	607249	chr1_74121892	74121892	+	CG	CGT	0.321046	0.40589	0.0396452	0.0834092	0.83248	0.0105669	-0.563711	0.171211	-0.0646203	0.64712	0.100965	0.0751871	0.884756	0.119733	0.104266	0.359189	0.744614
chr1	Cxcr2_1913_Slc11a1_227_Tmbim1_889	chr1:073853989-74461238	Cxcr2	607249	chr1_74121994	74121994	+	CG	CGG	0.30229	0.333666	0.0460838	-0.0474251	0.882309	-0.0065875	-0.0769619	0.813336	-0.0109575	0.0295368	0.924953	0.00437004	0.379252	0.401394	0.0570414	0.690222	0.900518
chr1	Cxcr2_1913_Slc11a1_227_Tmbim1_889	chr1:073853989-74461238	Cxcr2	607249	chr1_74121995	74121995	-	CG	CGC	0.229753	0.515317	0.0345502	0.197429	0.586404	0.0295797	0.00239341	0.994888	0.000352925	0.195036	0.582487	0.0292268	0.22736	0.658068	0.0341972	0.907815	0.973593
chr1	Cxcr2_1913_Slc11a1_227_Tmbim1_889	chr1:073853989-74461238	Cxcr2	607249	chr1_74122003	74122003	+	CG	CGT	0.515851	0.212718	0.0388956	0.0728576	0.868524	0.0052202	-0.0477892	0.912252	-0.00314479	0.120647	0.766889	0.00836498	0.56364	0.347513	0.0420404	0.604468	0.866675
chr1	Cxcr2_1913_Slc11a1_227_Tmbim1_889	chr1:073853989-74461238	Cxcr2	607249	chr1_74122004	74122004	-	CG	CGT	0.00963517	0.9739	0.000930913	0.264896	0.373021	0.0243065	0.074351	0.81074	0.00698114	0.190545	0.519368	0.0173254	-0.0647158	0.879747	-0.00605023	0.759057	0.925413
chr1	Cxcr2_1913_Slc11a1_227_Tmbim1_889	chr1:073853989-74461238	Cxcr2	607249	chr1_74122114	74122114	-	CG	CGT	0.341878	0.322036	0.0498713	0.250042	0.481698	0.0360197	-0.000754069	0.998354	-0.00012989	0.250796	0.466423	0.0361495	0.342632	0.495327	0.0500012	0.770755	0.929244
chr1	Cxcr2_1913_Slc11a1_227_Tmbim1_889	chr1:073853989-74461238	Cxcr2	607249	chr1_74123284	74123284	+	CG	CGC	0.0287809	0.880848	0.00113511	-0.106478	0.585044	-0.00435472	-0.00355535	0.985695	-0.000162796	-0.102922	0.586146	-0.00419192	0.0323362	0.906705	0.00129791	0.85408	0.956716
chr1	Cxcr2_1913_Slc11a1_227_Tmbim1_889	chr1:073853989-74461238	Cxcr2	607249	chr1_74123325	74123325	+	CG	CGG	-0.167999	0.230581	-0.0112054	-0.451307	0.00210559	-0.0326419	-0.489651	0.00101315	-0.0350639	0.0383437	0.776807	0.002422	0.321652	0.106386	0.0238585	0.00451869	0.138836
chr1	Cxcr2_1913_Slc11a1_227_Tmbim1_889	chr1:073853989-74461238	Cxcr2	607249	chr1_74123330	74123330	+	CG	CGC	0.0318979	0.878439	0.00182898	0.217175	0.313263	0.0119993	0.145276	0.505971	0.00791517	0.0718989	0.728173	0.00408414	-0.113378	0.707006	-0.00608619	0.75907	0.925421
chr1	Cxcr2_1913_Slc11a1_227_Tmbim1_889	chr1:073853989-74461238	Cxcr2	607249	chr1_74123340	74123340	+	CG	CGT	-0.18858	0.297672	-0.0177033	-0.188092	0.30696	-0.0176599	0.0126494	0.946154	0.00127087	-0.200742	0.26265	-0.0189307	-0.20123	0.439891	-0.0189742	0.617535	0.871514
chr1	Cxcr2_1913_Slc11a1_227_Tmbim1_889	chr1:073853989-74461238	Cxcr2	607249	chr1_74123388	74123388	+	CG	CGC	-0.17712	0.28127	-0.0284959	-0.293316	0.0871524	-0.0476874	-0.328379	0.0608505	-0.0532251	0.0350624	0.830031	0.00553766	0.151259	0.522944	0.0247292	0.19005	0.612158
chr1	Cxcr2_1913_Slc11a1_227_Tmbim1_889	chr1:073853989-74461238	Cxcr2	607249	chr1_74123389	74123389	-	CG	CGT	-0.077555	0.674994	-0.0126669	-0.128898	0.495193	-0.0211052	-0.0775168	0.694873	-0.0127255	-0.051381	0.787209	-0.00837967	-3.81942e-05	0.999887	5.8583e-05	0.921118	0.977814
chr1	Cxcr2_1913_Slc11a1_227_Tmbim1_889	chr1:073853989-74461238	Cxcr2	607249	chr1_74123439	74123439	-	CG	CGA	-0.903259	0.000371214	-0.151675	-0.380432	0.105687	-0.0653779	-0.216591	0.359338	-0.0371428	-0.163841	0.46694	-0.0282351	-0.686667	0.043199	-0.114532	0.00246685	0.102987
chr1	Cxcr2_1913_Slc11a1_227_Tmbim1_889	chr1:073853989-74461238	Cxcr2	607249	chr1_74123489	74123489	-	CG	CGG	-0.215906	0.439395	-0.0369718	0.139372	0.626638	0.0239824	-0.291934	0.321642	-0.049658	0.431306	0.128116	0.0736404	0.0760283	0.850537	0.0126862	0.1569	0.57573
chr1	Cxcr2_1913_Slc11a1_227_Tmbim1_889	chr1:073853989-74461238	Cxcr2	607249	chr1_74124840	74124840	+	CG	CGA	1.47283	0.168218	0.00268259	1.53387	0.163902	0.002879	1.50644	0.181335	0.0028603	0.0274343	0.979331	1.86951e-05	-0.033612	0.982504	-0.000177715	0.296326	0.702663
chr1	Cxcr2_1913_Slc11a1_227_Tmbim1_889	chr1:073853989-74461238	Cxcr2	607249	chr1_74124849	74124849	+	CG	CGC	0.548609	0.644636	0.000944225	0.508897	0.677997	0.000869948	-0.562906	0.652724	-0.00133853	1.0718	0.369485	0.00220847	1.11151	0.519956	0.00228275	0.842578	0.953164
chr1	Cxcr2_1913_Slc11a1_227_Tmbim1_889	chr1:073853989-74461238	Cxcr2	607249	chr1_74124852	74124852	+	CG	CGG	-0.245358	0.826551	-0.000255963	0.785626	0.497268	0.00120452	0.1948	0.868603	0.000349364	0.590826	0.598308	0.000855159	-0.440158	0.786401	-0.000605326	0.786722	0.934336
chr1	Cxcr2_1913_Slc11a1_227_Tmbim1_889	chr1:073853989-74461238	Cxcr2	607249	chr1_74124887	74124887	+	CG	CGG	0.378576	0.757876	0.000985541	0.0304468	0.980785	7.29219e-05	0.605828	0.638772	0.00115509	-0.575381	0.639491	-0.00108216	-0.227252	0.898332	-0.000169546	0.895065	0.969805
chr1	Cxcr2_1913_Slc11a1_227_Tmbim1_889	chr1:073853989-74461238	Cxcr2	607249	chr1_74124922	74124922	+	CG	CGC	-0.0700987	0.962716	-0.000228347	-0.594548	0.700745	-0.00142727	0.560986	0.721589	0.000914487	-1.15553	0.442791	-0.00234176	-0.631085	0.771494	-0.00114283	0.858296	0.958021
chr1	Cxcr2_1913_Slc11a1_227_Tmbim1_889	chr1:073853989-74461238	Cxcr2	607249	chr1_74124952	74124952	+	CG	CGA	-0.385785	0.697392	-0.000588109	0.722993	0.480559	0.00161403	-0.508378	0.623115	-0.00172286	1.23137	0.219377	0.00333688	0.122593	0.931697	0.00113475	0.388293	0.762008
chr1	Cxcr2_1913_Slc11a1_227_Tmbim1_889	chr1:073853989-74461238	Cxcr2	607249	chr1_74124958	74124958	+	CG	CGT	-0.136433	0.901356	-0.000225537	-0.552772	0.626592	-0.000663236	-0.921789	0.429092	-0.00138289	0.369017	0.738371	0.000719653	0.785356	0.623783	0.00115735	0.882948	0.966012
chr1	Cxcr2_1913_Slc11a1_227_Tmbim1_889	chr1:073853989-74461238	Cxcr2	607249	chr1_74125062	74125062	-	CG	CGC	0.38117	0.737273	0.000748047	1.50622	0.207534	0.00499232	2.25684	0.0675992	0.00600477	-0.750629	0.510134	-0.00101245	-1.87567	0.261477	-0.00525672	0.311906	0.71341
chr1	Cxcr2_1913_Slc11a1_227_Tmbim1_889	chr1:073853989-74461238	Cxcr2	607249	chr1_74125082	74125082	-	CG	CGG	1.01259	0.583929	0.00582113	0.15365	0.935613	0.000631728	0.10961	0.954961	0.000469499	0.0440404	0.980958	0.00016223	0.902984	0.736003	0.00535163	0.940944	0.983301
chr1	Cxcr2_1913_Slc11a1_227_Tmbim1_889	chr1:073853989-74461238	Cxcr2	607249	chr1_74127607	74127607	+	CG	CGT	-0.69424	0.0351858	-0.106704	-0.431975	0.195498	-0.0645886	-0.469403	0.169958	-0.0700028	0.0374281	0.906843	0.00541421	-0.224837	0.629058	-0.0367016	0.0852533	0.468017
chr1	Cxcr2_1913_Slc11a1_227_Tmbim1_889	chr1:073853989-74461238	Cxcr2	607249	chr1_74127669	74127669	+	CG	CGA	-0.218564	0.543682	-0.0188042	0.347753	0.340785	0.0252412	0.184173	0.614413	0.0123881	0.163579	0.648382	0.0128532	-0.402738	0.432915	-0.0311923	0.474145	0.808728
chr1	Cxcr2_1913_Slc11a1_227_Tmbim1_889	chr1:073853989-74461238	Cxcr2	607249	chr1_74127689	74127689	+	CG	CGG	-0.140815	0.665521	-0.011738	-0.29141	0.391424	-0.0254475	0.106529	0.759203	0.0101652	-0.397939	0.232639	-0.0356128	-0.247343	0.603594	-0.0219033	0.6463	0.883505
chr1	Cxcr2_1913_Slc11a1_227_Tmbim1_889	chr1:073853989-74461238	Cxcr2	607249	chr1_74127836	74127836	+	CG	CGC	-0.337309	0.282559	-0.0266286	-0.290014	0.368646	-0.0227035	-0.504219	0.128259	-0.0373934	0.214205	0.494553	0.0146899	0.16691	0.711385	0.0107648	0.281647	0.691869
chr1	Cxcr2_1913_Slc11a1_227_Tmbim1_889	chr1:073853989-74461238	Cxcr2	607249	chr1_74127880	74127880	+	CG	CGG	-0.0908268	0.720865	-0.00833119	-0.312616	0.245625	-0.0305894	0.00922428	0.972846	0.000861072	-0.32184	0.211442	-0.0314505	-0.100051	0.787621	-0.00919226	0.515466	0.828732
chr1	Cxcr2_1913_Slc11a1_227_Tmbim1_889	chr1:073853989-74461238	Cxcr2	607249	chr1_74127907	74127907	+	CG	CGC	0.385334	0.274471	0.054626	0.10526	0.768642	0.0155177	-0.169674	0.64268	-0.0240949	0.274934	0.429032	0.0396126	0.555008	0.276037	0.0787209	0.694772	0.902215
chr1	Cxcr2_1913_Slc11a1_227_Tmbim1_889	chr1:073853989-74461238	Cxcr2	607249	chr1_74128985	74128985	-	CG	CGG	0.669433	0.0286196	0.0369063	-0.203404	0.509876	-0.0142096	-0.648696	0.0440227	-0.0403039	0.445293	0.136003	0.0260943	1.31813	0.00387968	0.0772102	0.0271144	0.303275
chr1	Cxcr2_1913_Slc11a1_227_Tmbim1_889	chr1:073853989-74461238	Cxcr2	607249	chr1_74129021	74129021	-	CG	CGA	-0.102453	0.74248	-0.0062747	-0.115651	0.722484	-0.00712204	-0.0941599	0.77836	-0.00584272	-0.0214907	0.945366	-0.00127933	-0.00829358	0.985514	-0.000431982	0.978051	0.993886
chr1	Cxcr2_1913_Slc11a1_227_Tmbim1_889	chr1:073853989-74461238	Cxcr2	607249	chr1_74129024	74129024	-	CG	CGT	-0.1848	0.361505	-0.014962	0.077672	0.706347	0.00591457	-0.0321506	0.878481	-0.00233025	0.109823	0.586945	0.00824482	-0.152649	0.600444	-0.0126318	0.489196	0.816328
chr1	Cxcr2_1913_Slc11a1_227_Tmbim1_889	chr1:073853989-74461238	Cxcr2	607249	chr1_74129030	74129030	-	CG	CGG	0.475846	0.0271266	0.0242256	0.0234129	0.912104	0.00144125	-0.246279	0.264272	-0.0131252	0.269692	0.200023	0.0145664	0.722126	0.0210986	0.0373508	0.0958437	0.488219
chr1	Cxcr2_1913_Slc11a1_227_Tmbim1_889	chr1:073853989-74461238	Cxcr2	607249	chr1_74129715	74129715	-	CG	CGA	-0.202679	0.779281	-0.00667188	-0.321029	0.68069	-0.0108491	0.477691	0.546725	0.0201229	-0.79872	0.285199	-0.030972	-0.68037	0.526178	-0.0267947	0.745792	0.920667
chr1	Cxcr2_1913_Slc11a1_227_Tmbim1_889	chr1:073853989-74461238	Cxcr2	607249	chr1_74129732	74129732	-	CG	CGC	-0.233191	0.89805	-0.00129439	-2.36238	0.211973	-0.0164489	-1.7139	0.372338	-0.0125383	-0.64848	0.720847	-0.00391057	1.48071	0.575301	0.0112439	0.599974	0.86492
chr1	Cxcr2_1913_Slc11a1_227_Tmbim1_889	chr1:073853989-74461238	Cxcr2	607249	chr1_74129805	74129805	-	CG	CGC	-0.984217	0.519544	-0.0169742	1.43449	0.36414	0.00904373	2.19297	0.178507	0.0211554	-0.758472	0.6198	-0.0121117	-3.17718	0.157191	-0.0381297	0.438479	0.790749
chr1	Cxcr2_1913_Slc11a1_227_Tmbim1_889	chr1:073853989-74461238	Cxcr2	607249	chr1_74131114	74131114	+	CG	CGG	-0.0990907	0.804292	-0.0170676	-0.281675	0.495589	-0.0486015	-0.303397	0.456359	-0.0523409	0.0217224	0.956812	0.0037394	0.204306	0.719727	0.0352733	0.877393	0.964424
chr1	Cxcr2_1913_Slc11a1_227_Tmbim1_889	chr1:073853989-74461238	Cxcr2	607249	chr1_74131153	74131153	+	CG	CGG	0.354516	0.376125	0.0422571	0.215311	0.601293	0.026289	-0.16946	0.689337	-0.019318	0.384772	0.341591	0.0456069	0.523976	0.369775	0.061575	0.758389	0.925133
chr1	Cxcr2_1913_Slc11a1_227_Tmbim1_889	chr1:073853989-74461238	Cxcr2	607249	chr1_74131182	74131182	+	CG	CGC	0.183944	0.830961	0.00474853	-1.26638	0.165959	-0.0528832	-0.396269	0.666149	-0.0209298	-0.870108	0.324284	-0.0319534	0.580213	0.644899	0.0256783	0.330639	0.726221
chr1	Cxcr2_1913_Slc11a1_227_Tmbim1_889	chr1:073853989-74461238	Cxcr2	607249	chr1_74131200	74131200	+	CG	CGG	-1.06822	0.420805	-0.0191599	-1.89673	0.169976	-0.0527307	-2.07882	0.1446	-0.0556087	0.182089	0.891206	0.00287802	1.01059	0.600605	0.0364488	0.405536	0.772138
chr1	Cxcr2_1913_Slc11a1_227_Tmbim1_889	chr1:073853989-74461238	Cxcr2	607249	chr1_74131205	74131205	+	CG	CGG	-0.19862	0.693915	-0.0107725	-0.643734	0.232007	-0.0370992	-0.265954	0.625694	-0.0158605	-0.377781	0.459852	-0.0212387	0.0673342	0.92765	0.00508798	0.660939	0.889669
chr1	Cxcr2_1913_Slc11a1_227_Tmbim1_889	chr1:073853989-74461238	Cxcr2	607249	chr1_74131220	74131220	+	CG	CGG	0.971176	0.0836687	0.0582596	0.843786	0.140609	0.0523729	-0.16225	0.786948	-0.0074204	1.00604	0.0780943	0.0597933	1.13343	0.169152	0.06568	0.225222	0.645563
chr1	Cxcr2_1913_Slc11a1_227_Tmbim1_889	chr1:073853989-74461238	Cxcr2	607249	chr1_74139381	74139381	-	CG	CGA	-0.0584551	0.844825	-0.00352056	-0.2864	0.355	-0.018907	-0.244741	0.438262	-0.0164125	-0.0416595	0.888689	-0.00249442	0.186286	0.667708	0.012892	0.797733	0.93846
chr1	Cxcr2_1913_Slc11a1_227_Tmbim1_889	chr1:073853989-74461238	Cxcr2	607249	chr1_74139400	74139400	-	CG	CGT	-0.0416879	0.850384	-0.00332606	-0.141276	0.533973	-0.0120115	-0.289672	0.214567	-0.0233196	0.148396	0.497455	0.0113081	0.247985	0.439512	0.0199936	0.64637	0.88353
chr1	Cxcr2_1913_Slc11a1_227_Tmbim1_889	chr1:073853989-74461238	Cxcr2	607249	chr1_74139450	74139450	-	CG	CGG	0.163645	0.590159	0.00494376	0.494374	0.124111	0.0139555	0.542205	0.0952614	0.0155185	-0.047831	0.874123	-0.00156299	-0.37856	0.391727	-0.0105747	0.329968	0.725866
chr1	Cxcr2_1913_Slc11a1_227_Tmbim1_889	chr1:073853989-74461238	Cxcr2	607249	chr1_74141456	74141456	+	CG	CGC	-0.0994183	0.755066	-0.00632908	-0.190767	0.565059	-0.0123926	-0.540996	0.112362	-0.0320562	0.350228	0.275364	0.0196636	0.441577	0.342	0.0257271	0.385482	0.760334
chr1	Cxcr2_1913_Slc11a1_227_Tmbim1_889	chr1:073853989-74461238	Cxcr2	607249	chr1_74141529	74141529	+	CG	CGG	-0.251596	0.354167	-0.0396708	-0.448397	0.111345	-0.072018	-0.261923	0.354653	-0.0428123	-0.186474	0.489961	-0.0292056	0.0103268	0.978855	0.00314154	0.446494	0.794869
chr1	Cxcr2_1913_Slc11a1_227_Tmbim1_889	chr1:073853989-74461238	Cxcr2	607249	chr1_74141594	74141594	+	CG	CGG	-0.00328268	0.990695	-0.000254649	0.0851021	0.769845	0.00669895	-0.0261183	0.930154	-0.00200795	0.11122	0.691612	0.00870691	0.0228356	0.955552	0.0017533	0.967863	0.991088
chr1	Cxcr2_1913_Slc11a1_227_Tmbim1_889	chr1:073853989-74461238	Cxcr2	607249	chr1_74146739	74146739	+	CG	CGT	-0.194484	0.375015	-0.00559735	0.0144845	0.948908	0.000391546	-0.0896376	0.69883	-0.00233298	0.104122	0.634772	0.00272453	-0.104846	0.741644	-0.00326437	0.593953	0.862537
chr1	Cxcr2_1913_Slc11a1_227_Tmbim1_889	chr1:073853989-74461238	Cxcr2	607249	chr1_74146748	74146748	+	CG	CGG	-0.182757	0.296535	-0.00572847	-0.395006	0.0318171	-0.013627	-0.765664	0.000256829	-0.0234298	0.370659	0.0474174	0.00980284	0.582907	0.028643	0.0177013	0.00179465	0.0874819
chr1	Cxcr2_1913_Slc11a1_227_Tmbim1_889	chr1:073853989-74461238	Cxcr2	607249	chr1_74146751	74146751	+	CG	CGG	0.189081	0.543698	0.00342641	0.572974	0.0858817	0.00926761	0.241871	0.466507	0.00351928	0.331103	0.290255	0.00574833	-0.0527902	0.90737	-9.28711e-05	0.35476	0.741787
chr1	Cxcr2_1913_Slc11a1_227_Tmbim1_889	chr1:073853989-74461238	Cxcr2	607249	chr1_74147669	74147669	-	CG	CGT	-0.272119	0.290999	-0.0267175	0.138655	0.588796	0.0120845	0.52447	0.0496769	0.050926	-0.385815	0.126505	-0.0388415	-0.796589	0.0342237	-0.0776434	0.173939	0.595793
chr1	Cxcr2_1913_Slc11a1_227_Tmbim1_889	chr1:073853989-74461238	Cxcr2	607249	chr1_74147700	74147700	-	CG	CGC	-0.486572	0.192042	-0.0420728	-0.788435	0.0468526	-0.0718073	-0.566042	0.149301	-0.0535918	-0.222393	0.544772	-0.0182156	0.0794702	0.881755	0.011519	0.206301	0.628104
chr1	Cxcr2_1913_Slc11a1_227_Tmbim1_889	chr1:073853989-74461238	Cxcr2	607249	chr1_74147772	74147772	-	CG	CGG	-0.174787	0.464035	-0.0195727	-0.442091	0.0769178	-0.0516663	0.0277011	0.911183	0.00372283	-0.469792	0.0501094	-0.0553891	-0.202488	0.556728	-0.0232956	0.161668	0.581835
chr1	Cxcr2_1913_Slc11a1_227_Tmbim1_889	chr1:073853989-74461238	Cxcr2	607249	chr1_74149205	74149205	-	CG	CGG	-0.0245157	0.959157	-0.00415646	-0.443021	0.419902	-0.0739475	-0.196138	0.727702	-0.0321647	-0.246883	0.614829	-0.0417827	0.171622	0.816412	0.0280083	0.822228	0.946752
chr1	Cxcr2_1913_Slc11a1_227_Tmbim1_889	chr1:073853989-74461238	Cxcr2	607249	chr1_74149254	74149254	-	CG	CGG	0.093663	0.767742	0.0154123	-0.505687	0.170408	-0.0869013	-0.471112	0.21002	-0.0811795	-0.0345741	0.915326	-0.00572187	0.564775	0.252185	0.0965918	0.370264	0.751577
chr1	Cxcr2_1913_Slc11a1_227_Tmbim1_889	chr1:073853989-74461238	Cxcr2	607249	chr1_74149268	74149268	-	CG	CGG	0.0437821	0.904214	0.00751548	-0.18887	0.647609	-0.0324603	0.300212	0.488661	0.0510106	-0.489082	0.199494	-0.083471	-0.25643	0.650268	-0.0434951	0.512512	0.827443
chr1	Cxcr2_1913_Slc11a1_227_Tmbim1_889	chr1:073853989-74461238	Cxcr2	607249	chr1_74149315	74149315	+	CG	CGG	0.167106	0.568551	0.0284619	0.145922	0.628662	0.0248361	-0.222323	0.472396	-0.0378482	0.368245	0.21675	0.0626843	0.389429	0.361757	0.0663101	0.662164	0.890295
chr1	Cxcr2_1913_Slc11a1_227_Tmbim1_889	chr1:073853989-74461238	Cxcr2	607249	chr1_74149316	74149316	-	CG	CGG	0.178524	0.620586	0.02963	-0.891516	0.0327337	-0.151064	-0.408708	0.324626	-0.0690236	-0.482808	0.196452	-0.0820401	0.587233	0.287154	0.0986536	0.0441511	0.36727
chr1	Cxcr2_1913_Slc11a1_227_Tmbim1_889	chr1:073853989-74461238	Cxcr2	607249	chr1_74149336	74149336	+	CG	CGA	-0.0127607	0.961899	-0.00196106	0.00376336	0.988859	0.000583489	-0.0405605	0.882472	-0.00628489	0.0443238	0.865545	0.00686838	0.0277998	0.9421	0.00432383	0.99686	0.999262
chr1	Cxcr2_1913_Slc11a1_227_Tmbim1_889	chr1:073853989-74461238	Cxcr2	607249	chr1_74149337	74149337	-	CG	CGA	0.0821721	0.833614	0.0135768	-0.240853	0.580806	-0.0375976	-0.178286	0.68638	-0.0273364	-0.062567	0.875566	-0.0102612	0.260458	0.658988	0.0409132	0.893912	0.969367
chr1	Cxcr2_1913_Slc11a1_227_Tmbim1_889	chr1:073853989-74461238	Cxcr2	607249	chr1_74149617	74149617	+	CG	CGC	-1.01652	0.00297069	-0.103603	-1.05383	0.00296561	-0.108565	-0.776083	0.0296671	-0.0849837	-0.277751	0.392828	-0.0235817	-0.240436	0.610999	-0.0186192	0.00412597	0.133596
chr1	Cxcr2_1913_Slc11a1_227_Tmbim1_889	chr1:073853989-74461238	Cxcr2	607249	chr1_74150766	74150766	+	CG	CGA	0.08639	0.677354	0.0117859	-0.231936	0.287297	-0.0331142	-0.571535	0.0112069	-0.0775213	0.339599	0.110281	0.0444072	0.657925	0.0328598	0.0893072	0.0818846	0.461787
chr1	Cxcr2_1913_Slc11a1_227_Tmbim1_889	chr1:073853989-74461238	Cxcr2	607249	chr1_74150773	74150773	+	CG	CGC	-0.276757	0.532723	-0.0130767	-0.165943	0.716804	-0.00758513	-0.149923	0.751869	-0.00689721	-0.0160203	0.971603	-0.000687924	-0.126834	0.844811	-0.00617954	0.914309	0.975724
chr1	Cxcr2_1913_Slc11a1_227_Tmbim1_889	chr1:073853989-74461238	Cxcr2	607249	chr1_74150803	74150803	+	CG	CGC	0.171428	0.506572	0.0205141	0.0172697	0.94737	0.00211473	0.0177681	0.946556	0.00219159	-0.000498337	0.998427	-7.68658e-05	0.15366	0.677673	0.0183225	0.891927	0.968684
chr1	Cxcr2_1913_Slc11a1_227_Tmbim1_889	chr1:073853989-74461238	Cxcr2	607249	chr1_74152670	74152670	+	CG	CGG	0.0740664	0.728854	0.00720101	-0.258155	0.246082	-0.029489	-0.246361	0.283432	-0.0283244	-0.0117943	0.956578	-0.00116466	0.320427	0.307879	0.0355254	0.493762	0.818456
chr1	Cxcr2_1913_Slc11a1_227_Tmbim1_889	chr1:073853989-74461238	Cxcr2	607249	chr1_74152791	74152791	-	CG	CGC	0.0532719	0.724262	0.00285536	-0.0130528	0.933008	-0.000711951	-0.00205476	0.989522	-0.000111421	-0.0109981	0.940961	-0.00060053	0.0553267	0.799079	0.00296678	0.969323	0.991385
chr1	Cxcr2_1913_Slc11a1_227_Tmbim1_889	chr1:073853989-74461238	Cxcr2	607249	chr1_74152865	74152865	-	CG	CGT	0.12347	0.26009	0.0121953	0.0584917	0.610817	0.00581721	-0.175243	0.116306	-0.0167352	0.233735	0.0420701	0.0225524	0.298714	0.0586021	0.0289305	0.185814	0.607677
chr1	Cxcr2_1913_Slc11a1_227_Tmbim1_889	chr1:073853989-74461238	Cxcr2	607249	chr1_74152869	74152869	-	CG	CGC	0.00678368	0.971202	0.000330349	0.0186363	0.924147	0.000911346	0.0899001	0.651805	0.00446411	-0.0712638	0.704775	-0.00355277	-0.0831164	0.76135	-0.00413377	0.965952	0.990664
chr1	Cxcr2_1913_Slc11a1_227_Tmbim1_889	chr1:073853989-74461238	Cxcr2	607249	chr1_74152880	74152880	-	CG	CGG	-0.000678084	0.996969	-2.56479e-05	-0.120523	0.512445	-0.00475469	-0.337413	0.0752015	-0.0124333	0.21689	0.231371	0.00767859	0.336735	0.195609	0.0124076	0.333535	0.728017
chr1	Cxcr2_1913_Slc11a1_227_Tmbim1_889	chr1:073853989-74461238	Cxcr2	607249	chr1_74153029	74153029	-	CG	CGG	0.555874	0.072843	0.0570537	-0.592108	0.0609003	-0.0763293	-0.0828296	0.784398	-0.011707	-0.509279	0.0937792	-0.0646224	0.638704	0.141401	0.0687606	0.00209031	0.0943379
chr1	Cxcr2_1913_Slc11a1_227_Tmbim1_889	chr1:073853989-74461238	Cxcr2	607249	chr1_74153108	74153108	+	CG	CGT	-0.100809	0.496449	-0.0159148	-0.0520055	0.729747	-0.00820836	-0.291245	0.0699495	-0.0445511	0.23924	0.122408	0.0363428	0.190436	0.379192	0.0286363	0.141455	0.555981
chr1	Cxcr2_1913_Slc11a1_227_Tmbim1_889	chr1:073853989-74461238	Cxcr2	607249	chr1_74153109	74153109	-	CG	CGT	0.197995	0.412333	0.0278695	-0.447245	0.0836636	-0.0690808	-0.657007	0.0137164	-0.0985546	0.209762	0.392911	0.0294738	0.855002	0.0188903	0.126424	0.0493332	0.383671
chr1	Cxcr2_1913_Slc11a1_227_Tmbim1_889	chr1:073853989-74461238	Cxcr2	607249	chr1_74153209	74153209	+	CG	CGG	-0.150946	0.362749	-0.0143671	-0.254915	0.136656	-0.0247546	-0.384591	0.0323474	-0.0362846	0.129675	0.441372	0.0115301	0.233644	0.332551	0.0219175	0.139816	0.554103
chr1	Cxcr2_1913_Slc11a1_227_Tmbim1_889	chr1:073853989-74461238	Cxcr2	607249	chr1_74153229	74153229	+	CG	CGT	-0.208593	0.461311	-0.00824637	-0.0242015	0.934029	-0.000933031	0.119591	0.689917	0.00464391	-0.143792	0.614822	-0.00557694	-0.328184	0.426639	-0.0128903	0.867902	0.961376
chr1	Cxcr2_1913_Slc11a1_227_Tmbim1_889	chr1:073853989-74461238	Cxcr2	607249	chr1_74153305	74153305	+	CG	CGT	-0.11522	0.327971	-0.0163125	-0.0129815	0.911562	-0.00181376	-0.121578	0.311638	-0.0166748	0.108596	0.343093	0.014861	0.00635759	0.969647	0.00036224	0.314031	0.714842
chr1	Cxcr2_1913_Slc11a1_227_Tmbim1_889	chr1:073853989-74461238	Cxcr2	607249	chr1_74153400	74153400	+	CG	CGG	-0.0780404	0.628613	-0.00900187	0.150526	0.368476	0.0168969	0.149263	0.381951	0.0167536	0.00126294	0.99374	0.000143273	-0.227303	0.334319	-0.0257555	0.59775	0.864085
chr1	Cxcr2_1913_Slc11a1_227_Tmbim1_889	chr1:073853989-74461238	Cxcr2	607249	chr1_74153610	74153610	+	CG	CGG	-0.333301	0.0880803	-0.0335368	0.174558	0.362154	0.0203256	0.61165	0.00278241	0.0633482	-0.437092	0.0231069	-0.0430226	-0.944951	0.00120401	-0.096885	0.00954082	0.19569
chr1	Cxcr2_1913_Slc11a1_227_Tmbim1_889	chr1:073853989-74461238	Cxcr2	607249	chr1_74153702	74153702	+	CG	CGC	-0.136659	0.392274	-0.0224765	0.0823898	0.627295	0.0137589	-0.221551	0.211916	-0.0375843	0.303941	0.0666978	0.0513432	0.084892	0.720128	0.0151079	0.0734352	0.444362
chr1	Cxcr2_1913_Slc11a1_227_Tmbim1_889	chr1:073853989-74461238	Cxcr2	607249	chr1_74153703	74153703	-	CG	CGT	-0.230554	0.368383	-0.0395139	-0.163737	0.543519	-0.0281249	0.222519	0.405704	0.0376164	-0.386256	0.129471	-0.0657413	-0.453074	0.223722	-0.0771304	0.495192	0.819036
chr1	Cxcr2_1913_Slc11a1_227_Tmbim1_889	chr1:073853989-74461238	Cxcr2	607249	chr1_74153981	74153981	-	CG	CGA	-0.302912	0.0490275	-0.0479844	-0.14977	0.338759	-0.0240686	-0.125102	0.431869	-0.0201107	-0.0246678	0.869348	-0.00395786	-0.17781	0.416761	-0.0278737	0.184997	0.606919
chr1	Cxcr2_1913_Slc11a1_227_Tmbim1_889	chr1:073853989-74461238	Cxcr2	607249	chr1_74154011	74154011	-	CG	CGT	-0.125427	0.364893	-0.0209681	-0.14223	0.318862	-0.0237323	-0.174921	0.223275	-0.0292391	0.0326914	0.813724	0.00550683	0.0494939	0.802372	0.008271	0.50835	0.825415
chr1	Cxcr2_1913_Slc11a1_227_Tmbim1_889	chr1:073853989-74461238	Cxcr2	607249	chr1_74155501	74155501	-	CG	CGA	-0.372426	0.448823	-0.0304257	-1.06582	0.0376638	-0.105024	-0.466813	0.349402	-0.0530369	-0.599009	0.218181	-0.0519872	0.0943866	0.892221	0.0226112	0.198864	0.620467
chr1	Cxcr2_1913_Slc11a1_227_Tmbim1_889	chr1:073853989-74461238	Cxcr2	607249	chr1_74155518	74155518	-	CG	CGT	-0.520426	0.0936614	-0.080026	-0.767184	0.0167047	-0.121097	-0.636192	0.0474252	-0.101985	-0.130993	0.666274	-0.0191111	0.115766	0.790631	0.0219594	0.0644045	0.423425
chr1	Cxcr2_1913_Slc11a1_227_Tmbim1_889	chr1:073853989-74461238	Cxcr2	607249	chr1_74155550	74155550	-	CG	CGG	0.257697	0.484421	0.0370508	-0.0773073	0.839217	-0.0110675	-0.9489	0.0189022	-0.14598	0.871593	0.020933	0.134912	1.2066	0.029058	0.18303	0.0637916	0.422005
chr1	Cxcr2_1913_Slc11a1_227_Tmbim1_889	chr1:073853989-74461238	Cxcr2	607249	chr1_74155556	74155556	-	CG	CGC	-0.0865378	0.756615	-0.0149218	-0.312326	0.280105	-0.0537664	-0.534073	0.0758639	-0.0919767	0.221747	0.431683	0.0382102	0.447535	0.273473	0.0770549	0.343098	0.734318
chr1	Cxcr2_1913_Slc11a1_227_Tmbim1_889	chr1:073853989-74461238	Cxcr2	607249	chr1_74155599	74155599	-	CG	CGT	-0.405353	0.410707	-0.0536201	-0.82512	0.106801	-0.101803	-1.03933	0.0494981	-0.133019	0.214209	0.661375	0.0312158	0.633977	0.375131	0.0793989	0.199663	0.621244
chr1	Cxcr2_1913_Slc11a1_227_Tmbim1_889	chr1:073853989-74461238	Cxcr2	607249	chr1_74155605	74155605	-	CG	CGA	0.19609	0.543918	0.0263756	-0.20725	0.521693	-0.0265502	-0.371024	0.276738	-0.0484595	0.163773	0.61417	0.0219092	0.567113	0.229258	0.074835	0.614872	0.87065
chr1	Cxcr2_1913_Slc11a1_227_Tmbim1_889	chr1:073853989-74461238	Cxcr2	607249	chr1_74156401	74156401	-	CG	CGA	-2.12555	0.0892678	-0.143939	-0.441773	0.7143	-0.0177732	1.1519	0.336106	0.0741871	-1.59367	0.128483	-0.0919603	-3.27745	0.0620747	-0.218126	0.264209	0.679043
chr1	Cxcr2_1913_Slc11a1_227_Tmbim1_889	chr1:073853989-74461238	Cxcr2	607249	chr1_74156456	74156456	+	CG	CGA	0.260601	0.244769	0.037648	-0.0215414	0.924682	-0.00327595	-0.0809436	0.727738	-0.0120858	0.0594023	0.786043	0.00880984	0.341545	0.291309	0.0497338	0.590819	0.860952
chr1	Cxcr2_1913_Slc11a1_227_Tmbim1_889	chr1:073853989-74461238	Cxcr2	607249	chr1_74156457	74156457	-	CG	CGT	-0.508512	0.465981	-0.0816569	-0.10129	0.869533	-0.0156688	-0.94112	0.130458	-0.129102	0.83983	0.150378	0.113434	0.432608	0.64006	0.0474455	0.185853	0.607739
chr1	Cxcr2_1913_Slc11a1_227_Tmbim1_889	chr1:073853989-74461238	Cxcr2	607249	chr1_74156484	74156484	+	CG	CGC	-0.481179	0.0532177	-0.0499492	-0.206983	0.403892	-0.0201417	-0.0932076	0.713659	-0.00936355	-0.113775	0.635038	-0.0107782	-0.387972	0.272897	-0.0405856	0.249481	0.666708
chr1	Cxcr2_1913_Slc11a1_227_Tmbim1_889	chr1:073853989-74461238	Cxcr2	607249	chr1_74156486	74156486	+	CG	CGT	-0.474966	0.0212648	-0.0711756	-0.063583	0.754388	-0.008988	0.199003	0.33421	0.0293017	-0.262586	0.188624	-0.0382897	-0.673969	0.0226137	-0.100477	0.0920411	0.481391
chr1	Cxcr2_1913_Slc11a1_227_Tmbim1_889	chr1:073853989-74461238	Cxcr2	607249	chr1_74156491	74156491	+	CG	CGT	-0.0655409	0.820771	-0.00983206	0.124109	0.67639	0.0182287	0.049531	0.868589	0.00726674	0.0745783	0.795981	0.0109619	-0.115072	0.782124	-0.0170988	0.925313	0.979184
chr1	Cxcr2_1913_Slc11a1_227_Tmbim1_889	chr1:073853989-74461238	Cxcr2	607249	chr1_74156508	74156508	+	CG	CGT	0.0099132	0.967326	0.00168283	-0.0110521	0.964772	-0.00186808	0.0587248	0.817599	0.00990677	-0.0697769	0.773794	-0.0117748	-0.0488116	0.889404	-0.00822394	0.98819	0.996872
chr1	Cxcr2_1913_Slc11a1_227_Tmbim1_889	chr1:073853989-74461238	Cxcr2	607249	chr1_74156518	74156518	+	CG	CGC	-0.305827	0.209371	-0.0470497	-0.125495	0.615271	-0.0189055	-0.0833147	0.745787	-0.0126107	-0.0421798	0.862064	-0.00629485	-0.222512	0.528379	-0.034439	0.604099	0.866517
chr1	Cxcr2_1913_Slc11a1_227_Tmbim1_889	chr1:073853989-74461238	Cxcr2	607249	chr1_74156543	74156543	+	CG	CGC	-0.0280868	0.892103	-0.00473975	0.059776	0.780719	0.0100077	-0.387062	0.0878605	-0.0626438	0.446838	0.0438172	0.0726516	0.358975	0.240983	0.0579041	0.11832	0.5252
chr1	Cxcr2_1913_Slc11a1_227_Tmbim1_889	chr1:073853989-74461238	Cxcr2	607249	chr1_74156576	74156576	+	CG	CGT	0.0689988	0.761518	0.0117589	0.168188	0.476702	0.0288158	0.233309	0.3368	0.0398463	-0.0651202	0.77549	-0.0110305	-0.16431	0.620497	-0.0280874	0.789569	0.935473
chr1	Cxcr2_1913_Slc11a1_227_Tmbim1_889	chr1:073853989-74461238	Cxcr2	607249	chr1_74156577	74156577	-	CG	CGA	0.0647339	0.749769	0.0110414	0.116883	0.565129	0.0199943	0.102433	0.621444	0.0175387	0.0144495	0.941786	0.00245554	-0.0376994	0.896502	-0.00649732	0.938813	0.982845
chr1	Cxcr2_1913_Slc11a1_227_Tmbim1_889	chr1:073853989-74461238	Cxcr2	607249	chr1_74156580	74156580	+	CG	CGT	-0.0144235	0.950822	-0.00249406	0.193211	0.430614	0.0332328	0.190073	0.446889	0.0326902	0.00313881	0.989473	0.000542597	-0.204496	0.549927	-0.0351842	0.815618	0.944567
chr1	Cxcr2_1913_Slc11a1_227_Tmbim1_889	chr1:073853989-74461238	Cxcr2	607249	chr1_74156581	74156581	-	CG	CGG	-0.23516	0.273529	-0.0403454	-0.0931256	0.664563	-0.0159036	-0.00582122	0.978772	-0.000996924	-0.0873044	0.674231	-0.0149067	-0.229339	0.454207	-0.0393485	0.73946	0.918321
chr1	Cxcr2_1913_Slc11a1_227_Tmbim1_889	chr1:073853989-74461238	Cxcr2	607249	chr1_74156585	74156585	+	CG	CGC	0.119643	0.580961	0.0203594	0.0561506	0.800597	0.00958677	-0.0283923	0.900402	-0.00482498	0.0845429	0.699483	0.0144118	0.148036	0.63689	0.0251844	0.952894	0.986889
chr1	Cxcr2_1913_Slc11a1_227_Tmbim1_889	chr1:073853989-74461238	Cxcr2	607249	chr1_74156586	74156586	-	CG	CGG	-0.418505	0.0136939	-0.0701495	-0.206474	0.203916	-0.0342045	0.0400637	0.802422	0.00673826	-0.246538	0.117721	-0.0409428	-0.458569	0.0503436	-0.0768878	0.0904555	0.47829
chr1	Cxcr2_1913_Slc11a1_227_Tmbim1_889	chr1:073853989-74461238	Cxcr2	607249	chr1_74158244	74158244	-	CG	CGT	0.233837	0.690879	0.0164874	-0.282469	0.650448	-0.0255598	-0.431414	0.501509	-0.0362692	0.148945	0.802668	0.0107094	0.665251	0.445311	0.0527566	0.854464	0.956777
chr1	Cxcr2_1913_Slc11a1_227_Tmbim1_889	chr1:073853989-74461238	Cxcr2	607249	chr1_74158266	74158266	-	CG	CGC	0.215693	0.664757	0.00942776	0.441444	0.398145	0.0184298	0.984102	0.0575705	0.0482128	-0.542658	0.28573	-0.029783	-0.768409	0.281529	-0.038785	0.262458	0.677498
chr1	Cxcr2_1913_Slc11a1_227_Tmbim1_889	chr1:073853989-74461238	Cxcr2	607249	chr1_74158297	74158297	-	CG	CGG	0.468467	0.0385885	0.0619421	-0.182536	0.445673	-0.0268695	-0.228929	0.342044	-0.0334297	0.0463933	0.834939	0.00656021	0.697396	0.0372741	0.0953718	0.0488145	0.382393
chr1	Cxcr2_1913_Slc11a1_227_Tmbim1_889	chr1:073853989-74461238	Cxcr2	607249	chr1_74158511	74158511	-	CG	CGT	-0.000418087	0.998059	-3.93534e-05	-0.0707169	0.686798	-0.00683533	-0.230045	0.202201	-0.0212821	0.159328	0.35259	0.0144468	0.229627	0.356397	0.0212428	0.608539	0.868346
chr1	Cxcr2_1913_Slc11a1_227_Tmbim1_889	chr1:073853989-74461238	Cxcr2	607249	chr1_74158574	74158574	+	CG	CGG	-0.608444	0.0518092	-0.0275025	-0.518106	0.0940857	-0.0227702	0.182687	0.558057	0.00979804	-0.700794	0.0223008	-0.0325683	-0.791131	0.0754927	-0.0373006	0.0947125	0.486238
chr1	Cxcr2_1913_Slc11a1_227_Tmbim1_889	chr1:073853989-74461238	Cxcr2	607249	chr1_74158575	74158575	-	CG	CGG	-0.672373	0.0356093	-0.0342996	-0.69275	0.042568	-0.035524	-0.495564	0.153191	-0.0267987	-0.197187	0.535769	-0.00872528	-0.176809	0.702002	-0.0075009	0.088963	0.475168
chr1	Cxcr2_1913_Slc11a1_227_Tmbim1_889	chr1:073853989-74461238	Cxcr2	607249	chr1_74158594	74158594	+	CG	CGA	-0.349087	0.334144	-0.01445	0.712581	0.0620629	0.0213831	0.356042	0.352628	0.00950014	0.356539	0.324276	0.011883	-0.70513	0.183002	-0.0239501	0.0438059	0.36612
chr1	Cxcr2_1913_Slc11a1_227_Tmbim1_889	chr1:073853989-74461238	Cxcr2	607249	chr1_74158595	74158595	-	CG	CGG	-0.173734	0.637385	-0.00470901	-0.435706	0.252356	-0.0128127	-0.162419	0.676947	-0.00516963	-0.273288	0.464553	-0.00764308	-0.0113149	0.983137	0.000460618	0.703317	0.905627
chr1	Cxcr2_1913_Slc11a1_227_Tmbim1_889	chr1:073853989-74461238	Cxcr2	607249	chr1_74158895	74158895	+	CG	CGA	-0.0358736	0.913283	-0.00417471	-0.64874	0.0586777	-0.0871897	-1.02059	0.00445412	-0.127042	0.371852	0.258029	0.0398523	0.984718	0.0427905	0.122867	0.0388074	0.349879
chr1	Cxcr2_1913_Slc11a1_227_Tmbim1_889	chr1:073853989-74461238	Cxcr2	607249	chr1_74158961	74158961	+	CG	CGT	-0.903002	0.0401804	-0.0483036	-0.789674	0.0814435	-0.0408708	-0.731475	0.106657	-0.0385381	-0.0581987	0.892074	-0.00233265	-0.171527	0.781046	-0.00976544	0.0824178	0.462634
chr1	Cxcr2_1913_Slc11a1_227_Tmbim1_889	chr1:073853989-74461238	Cxcr2	607249	chr1_74158962	74158962	-	CG	CGG	-0.272518	0.382428	-0.0133138	-0.478776	0.137844	-0.0245741	-0.0305994	0.927872	-0.00162744	-0.448176	0.16457	-0.0229466	-0.241918	0.598578	-0.0116864	0.411186	0.775126
chr1	Cxcr2_1913_Slc11a1_227_Tmbim1_889	chr1:073853989-74461238	Cxcr2	607249	chr1_74158972	74158972	+	CG	CGT	0.531618	0.355901	0.0258473	0.00766071	0.989372	0.000556456	-0.352535	0.545804	-0.0178402	0.360196	0.534006	0.0183967	0.884154	0.281998	0.0436876	0.737087	0.917562
chr1	Cxcr2_1913_Slc11a1_227_Tmbim1_889	chr1:073853989-74461238	Cxcr2	607249	chr1_74158973	74158973	-	CG	CGA	-0.686779	0.0648913	-0.0322304	-0.486597	0.199231	-0.0214027	0.508939	0.188342	0.0300835	-0.995536	0.00862102	-0.0514862	-1.19572	0.0282465	-0.062314	0.0589	0.410195
chr1	Cxcr2_1913_Slc11a1_227_Tmbim1_889	chr1:073853989-74461238	Cxcr2	607249	chr1_74158979	74158979	+	CG	CGT	-2.72338	0.08561	-0.040395	-0.411719	0.79703	-0.00261238	0.113975	0.944351	0.000765487	-0.525695	0.735083	-0.00337786	-2.83735	0.212462	-0.0411605	0.314494	0.715071
chr1	Cxcr2_1913_Slc11a1_227_Tmbim1_889	chr1:073853989-74461238	Cxcr2	607249	chr1_74158980	74158980	-	CG	CGC	0.413563	0.760943	0.00621995	0.479335	0.730186	0.00708344	-0.850528	0.550577	-0.00830556	1.32986	0.32947	0.015389	1.26409	0.521205	0.0145255	0.796665	0.938141
chr1	Cxcr2_1913_Slc11a1_227_Tmbim1_889	chr1:073853989-74461238	Cxcr2	607249	chr1_74159009	74159009	-	CG	CGA	0.192127	0.64345	0.0071842	-0.224186	0.607481	-0.0095294	0.32711	0.457563	0.0163836	-0.551296	0.181447	-0.025913	-0.134983	0.823035	-0.00919939	0.333897	0.728295
chr1	Cxcr2_1913_Slc11a1_227_Tmbim1_889	chr1:073853989-74461238	Cxcr2	607249	chr1_74159014	74159014	-	CG	CGG	-0.360082	0.612254	-0.00869654	-0.732938	0.314304	-0.0200858	-0.267487	0.705624	-0.00844011	-0.465451	0.508776	-0.0116456	-0.0925951	0.926274	-0.000256428	0.778893	0.931761
chr1	Cxcr2_1913_Slc11a1_227_Tmbim1_889	chr1:073853989-74461238	Cxcr2	607249	chr1_74159039	74159039	-	CG	CGT	0.219432	0.665181	0.00690859	1.01419	0.0652506	0.0244418	0.464295	0.406575	0.00896077	0.549892	0.28837	0.0154811	-0.244863	0.744989	-0.00205218	0.272749	0.685346
chr1	Cxcr2_1913_Slc11a1_227_Tmbim1_889	chr1:073853989-74461238	Cxcr2	607249	chr1_74159052	74159052	-	CG	CGC	0.102122	0.888605	0.00162851	-0.270232	0.719067	-0.00460239	-0.89689	0.254058	-0.0130341	0.626658	0.399698	0.00843167	0.999012	0.351704	0.0146626	0.695716	0.902517
chr1	Cxcr2_1913_Slc11a1_227_Tmbim1_889	chr1:073853989-74461238	Cxcr2	607249	chr1_74159207	74159207	+	CG	CGC	-1.15157	0.0499843	-0.0114317	-0.707707	0.236757	-0.00598658	0.204202	0.725113	0.00230395	-0.91191	0.115678	-0.00829053	-1.35577	0.102037	-0.0137357	0.215228	0.636633
chr1	Cxcr2_1913_Slc11a1_227_Tmbim1_889	chr1:073853989-74461238	Cxcr2	607249	chr1_74159210	74159210	+	CG	CGC	-0.0436362	0.894004	-0.00117029	0.578678	0.0830909	0.0138801	0.609563	0.0781286	0.0147041	-0.0308851	0.925371	-0.000824013	-0.653199	0.170711	-0.0158744	0.207094	0.628921
chr1	Cxcr2_1913_Slc11a1_227_Tmbim1_889	chr1:073853989-74461238	Cxcr2	607249	chr1_74159212	74159212	+	CG	CGA	0.51071	0.298662	0.0107862	-0.0317353	0.949482	-0.000797913	0.0699009	0.892804	0.001807	-0.101636	0.835992	-0.00260492	0.440809	0.536663	0.00897916	0.595523	0.863192
chr1	Cxcr2_1913_Slc11a1_227_Tmbim1_889	chr1:073853989-74461238	Cxcr2	607249	chr1_74159241	74159241	+	CG	CGG	0.513112	0.0495339	0.0253329	0.299566	0.260526	0.0157384	-0.367667	0.201659	-0.015798	0.667233	0.0180436	0.0315364	0.880779	0.0256371	0.0411309	0.0810176	0.460049
chr1	Cxcr2_1913_Slc11a1_227_Tmbim1_889	chr1:073853989-74461238	Cxcr2	607249	chr1_74159309	74159309	+	CG	CGC	0.072479	0.759102	0.0121258	-0.289342	0.243393	-0.0493781	-0.681014	0.00967903	-0.113314	0.391672	0.104755	0.0639355	0.753493	0.034057	0.125439	0.0711968	0.439727
chr1	Cxcr2_1913_Slc11a1_227_Tmbim1_889	chr1:073853989-74461238	Cxcr2	607249	chr1_74161666	74161666	-	CG	CGT	-0.149153	0.684691	-0.0221427	-0.238679	0.523023	-0.0360932	-0.538262	0.156017	-0.078028	0.299583	0.409344	0.0419348	0.389108	0.459202	0.0558852	0.495744	0.819336
chr1	Cxcr2_1913_Slc11a1_227_Tmbim1_889	chr1:073853989-74461238	Cxcr2	607249	chr1_74161694	74161694	-	CG	CGC	1.34573	0.0836478	0.0399757	-0.308324	0.688782	-0.0155005	-1.23414	0.139706	-0.0463742	0.925816	0.245557	0.0308737	2.57987	0.026125	0.0863499	0.142082	0.55686
chr1	Cxcr2_1913_Slc11a1_227_Tmbim1_889	chr1:073853989-74461238	Cxcr2	607249	chr1_74161696	74161696	-	CG	CGC	2.06922	0.0243908	0.0279957	1.06809	0.251786	0.0189188	1.41351	0.13322	0.0283119	-0.345419	0.687787	-0.00939306	0.655708	0.61	-0.000316178	0.0431531	0.363854
chr1	Cxcr2_1913_Slc11a1_227_Tmbim1_889	chr1:073853989-74461238	Cxcr2	607249	chr1_74162398	74162398	+	CG	CGG	0.183789	0.33446	0.0313848	-0.221112	0.252718	-0.0370318	-0.0559262	0.781291	-0.00922307	-0.165186	0.400648	-0.0278087	0.239715	0.387423	0.0406079	0.177606	0.599465
chr1	Cxcr2_1913_Slc11a1_227_Tmbim1_889	chr1:073853989-74461238	Cxcr2	607249	chr1_74162453	74162453	+	CG	CGG	0.324009	0.189473	0.0554411	0.0459367	0.853661	0.00789244	-0.0692825	0.78768	-0.0119274	0.115219	0.63648	0.0198198	0.393292	0.27098	0.0673685	0.572452	0.853156
chr1	Cxcr2_1913_Slc11a1_227_Tmbim1_889	chr1:073853989-74461238	Cxcr2	607249	chr1_74162471	74162471	+	CG	CGG	0.611746	0.022999	0.104319	0.448063	0.100129	0.0761555	0.0945358	0.72848	0.0161397	0.353527	0.174691	0.0600159	0.517211	0.174296	0.0881795	0.127076	0.537682
chr1	Cxcr2_1913_Slc11a1_227_Tmbim1_889	chr1:073853989-74461238	Cxcr2	607249	chr1_74162514	74162514	+	CG	CGC	0.235076	0.468978	0.0389652	-0.0227529	0.944962	-0.00387381	-0.0527663	0.876476	-0.00890557	0.0300134	0.925754	0.00503176	0.287842	0.540112	0.0478708	0.855601	0.957063
chr1	Cxcr2_1913_Slc11a1_227_Tmbim1_889	chr1:073853989-74461238	Cxcr2	607249	chr1_74162836	74162836	-	CG	CGT	0.0328085	0.886797	0.00212191	-0.392118	0.107056	-0.0319162	-0.476583	0.0547822	-0.037325	0.0844653	0.717227	0.0054088	0.509392	0.132918	0.039447	0.204653	0.626257
chr1	Cxcr2_1913_Slc11a1_227_Tmbim1_889	chr1:073853989-74461238	Cxcr2	607249	chr1_74162847	74162847	-	CG	CGG	-0.215559	0.269828	-0.0202382	-0.267713	0.185502	-0.0254912	-0.344436	0.0953986	-0.0322323	0.0767232	0.695282	0.00674117	0.128877	0.645866	0.0119942	0.260449	0.675716
chr1	Cxcr2_1913_Slc11a1_227_Tmbim1_889	chr1:073853989-74461238	Cxcr2	607249	chr1_74162856	74162856	-	CG	CGT	0.226491	0.317833	0.0184942	-0.226063	0.338639	-0.0214398	-0.649503	0.00862865	-0.0544037	0.42344	0.0676578	0.032964	0.875994	0.0101988	0.072898	0.0481664	0.380328
chr1	Cxcr2_1913_Slc11a1_227_Tmbim1_889	chr1:073853989-74461238	Cxcr2	607249	chr1_74168343	74168343	+	CG	CGG	-0.01825	0.931541	-0.00296189	-0.340072	0.125647	-0.0583388	-0.560994	0.0150483	-0.0935264	0.220922	0.305193	0.0351876	0.542744	0.082929	0.0905645	0.10762	0.507008
chr1	Cxcr2_1913_Slc11a1_227_Tmbim1_889	chr1:073853989-74461238	Cxcr2	607249	chr1_74168390	74168390	+	CG	CGC	-0.33445	0.251307	-0.0135516	-0.331966	0.266243	-0.0134171	-0.18714	0.53755	-0.00786899	-0.144826	0.616739	-0.00554812	-0.147309	0.72489	-0.00568263	0.60342	0.866271
chr1	Cxcr2_1913_Slc11a1_227_Tmbim1_889	chr1:073853989-74461238	Cxcr2	607249	chr1_74168398	74168398	+	CG	CGC	-0.32223	0.142853	-0.022061	-0.270733	0.228939	-0.0182687	-0.0368055	0.87187	-0.0026307	-0.233927	0.292965	-0.015638	-0.285425	0.366496	-0.0194303	0.458889	0.801366
chr1	Cxcr2_1913_Slc11a1_227_Tmbim1_889	chr1:073853989-74461238	Cxcr2	607249	chr1_74180067	74180067	+	CG	CGG	-0.736191	0.048013	-0.120435	-0.240259	0.51987	-0.0407402	0.00824305	0.982395	0.00138068	-0.248502	0.489469	-0.0421209	-0.744434	0.158028	-0.121816	0.242277	0.661158
chr1	Cxcr2_1913_Slc11a1_227_Tmbim1_889	chr1:073853989-74461238	Cxcr2	607249	chr1_74180157	74180157	+	CG	CGC	-0.759145	0.117373	-0.122231	-0.19689	0.68755	-0.0301957	0.724316	0.154252	0.119769	-0.921206	0.0594813	-0.149964	-1.48346	0.037309	-0.242	0.1846	0.60667
chr1	Cxcr2_1913_Slc11a1_227_Tmbim1_889	chr1:073853989-74461238	Cxcr2	607249	chr1_74180158	74180158	-	CG	CGT	-0.533593	0.0997984	-0.0888099	-0.139781	0.666216	-0.0227896	0.347496	0.296219	0.0581156	-0.487276	0.126427	-0.0809052	-0.881088	0.0606359	-0.146925	0.269705	0.68322
chr1	Cxcr2_1913_Slc11a1_227_Tmbim1_889	chr1:073853989-74461238	Cxcr2	607249	chr1_74180175	74180175	+	CG	CGC	-0.573105	0.195636	-0.095499	-0.121407	0.785955	-0.0196942	0.488121	0.287597	0.0820627	-0.609528	0.165419	-0.101757	-1.06123	0.0990463	-0.177562	0.40002	0.768838
chr1	Cxcr2_1913_Slc11a1_227_Tmbim1_889	chr1:073853989-74461238	Cxcr2	607249	chr1_74180176	74180176	-	CG	CGG	-0.621627	0.0731434	-0.106678	-0.393901	0.261059	-0.0674479	0.163006	0.646669	0.0280638	-0.556907	0.105529	-0.0955117	-0.784633	0.116052	-0.134742	0.258399	0.674077
chr1	Cxcr2_1913_Slc11a1_227_Tmbim1_889	chr1:073853989-74461238	Cxcr2	607249	chr1_74180218	74180218	-	CG	CGA	-0.719096	0.0172561	-0.1233	-0.298754	0.315983	-0.050841	0.339767	0.266608	0.0587818	-0.63852	0.0320714	-0.109623	-1.05886	0.0154036	-0.182082	0.063276	0.420824
chr1	Cxcr2_1913_Slc11a1_227_Tmbim1_889	chr1:073853989-74461238	Cxcr2	607249	chr1_74180258	74180258	-	CG	CGT	-0.611488	0.0723994	-0.104389	-0.209903	0.539931	-0.0360169	0.295599	0.396053	0.0505422	-0.505502	0.132894	-0.0865591	-0.907087	0.0650324	-0.154931	0.251695	0.668347
[truncated: 238,818+ more rows]
