# Supplementary material for: Epigenetic inactivation of the autophagy–lysosomal system in appendix in Parkinson’s disease
Source: Nat Commun. 2021 Aug 26;12:5134. doi: 10.1038/s41467-021-25474-x (PMC8390554; doi:10.1038/s41467-021-25474-x)
Supplement: Supplementary file 19 — Supplementary Data 16 [file 41467_2021_25474_MOESM19_ESM.xlsx]

## Sheet: Supplementary_Data_16
Chr	TargetID	TargetLocation	Gene	Length	ID	SNP	str	type	seq	logFC	AveExpr	t	P.Value	adj.P.Val	B	BetaFC
chr1	Atp6v1h_1945	chr1:004783173-5462549	Atp6v1h	679376	chr1_5084469	5084469	+	CG	CGA	-0.153938	2.16549	-0.245262	0.811306	0.939615	-6.52363	-0.0160642
chr1	Atp6v1h_1945	chr1:004783173-5462549	Atp6v1h	679376	chr1_5084509	5084509	+	CG	CGG	-0.329991	4.09762	-0.727801	0.483737	0.785596	-6.24627	-0.0111013
chr1	Atp6v1h_1945	chr1:004783173-5462549	Atp6v1h	679376	chr1_5084529	5084529	+	CG	CGT	-0.789218	2.78719	-1.31989	0.21683	0.588978	-5.69447	-0.0610619
chr1	Atp6v1h_1945	chr1:004783173-5462549	Atp6v1h	679376	chr1_5084567	5084567	+	CG	CGT	-0.728812	4.19171	-0.886916	0.396338	0.730391	-6.0875	-0.0306105
chr1	Atp6v1h_1945	chr1:004783173-5462549	Atp6v1h	679376	chr1_5085863	5085863	+	CG	CGA	-1.37583	4.51282	-1.29835	0.223846	0.595887	-5.69219	-0.0497838
chr1	Atp6v1h_1945	chr1:004783173-5462549	Atp6v1h	679376	chr1_5086067	5086067	+	CG	CGC	-0.388673	3.17017	-1.98108	0.0762799	0.411523	-4.76118	-0.0246724
chr1	Atp6v1h_1945	chr1:004783173-5462549	Atp6v1h	679376	chr1_5087309	5087309	+	CG	CGT	-0.0257457	4.10554	-0.0632833	0.950811	0.985942	-6.55702	-0.000930083
chr1	Atp6v1h_1945	chr1:004783173-5462549	Atp6v1h	679376	chr1_5101459	5101459	+	CG	CGA	0.221972	4.6713	0.437608	0.671144	0.883206	-6.42503	0.00633304
chr1	Atp6v1h_1945	chr1:004783173-5462549	Atp6v1h	679376	chr1_5101515	5101515	+	CG	CGT	-0.266811	2.97788	-1.30436	0.221871	0.593948	-5.61725	-0.0185789
chr1	Atp6v1h_1945	chr1:004783173-5462549	Atp6v1h	679376	chr1_5101527	5101527	+	CG	CGT	0.249179	5.00582	0.614086	0.553126	0.825152	-6.28879	0.00654077
chr1	Atp6v1h_1945	chr1:004783173-5462549	Atp6v1h	679376	chr1_5101531	5101531	+	CG	CGC	0.379333	6.1669	0.457657	0.657163	0.876732	-6.39869	0.00414958
chr1	Atp6v1h_1945	chr1:004783173-5462549	Atp6v1h	679376	chr1_5103419	5103419	+	CG	CGA	-0.110432	1.46211	-0.395098	0.701221	0.895754	-6.426	-0.0149593
chr1	Atp6v1h_1945	chr1:004783173-5462549	Atp6v1h	679376	chr1_5103478	5103478	+	CG	CGC	-0.280519	2.52046	-0.95206	0.363925	0.708332	-6.0895	-0.0246749
chr1	Atp6v1h_1945	chr1:004783173-5462549	Atp6v1h	679376	chr1_5103525	5103525	+	CG	CGA	-0.589798	3.26858	-1.5246	0.158914	0.527433	-5.42752	-0.0348335
chr1	Atp6v1h_1945	chr1:004783173-5462549	Atp6v1h	679376	chr1_5115760	5115760	+	CG	CGT	0.190677	2.90886	0.443846	0.666779	0.881415	-6.42123	0.0142967
chr1	Atp6v1h_1945	chr1:004783173-5462549	Atp6v1h	679376	chr1_5115794	5115794	+	CG	CGC	0.341014	7.25035	0.114167	0.911407	0.973826	-6.55586	0.00153572
chr1	Atp6v1h_1945	chr1:004783173-5462549	Atp6v1h	679376	chr1_5115841	5115841	+	CG	CGT	-0.0544883	1.59509	-0.123851	0.903933	0.971332	-6.54371	-0.00712146
chr1	Atp6v1h_1945	chr1:004783173-5462549	Atp6v1h	679376	chr1_5124380	5124380	+	CG	CGT	-0.352122	3.91945	-0.764052	0.46281	0.772979	-6.25675	-0.0142155
chr1	Atp6v1h_1945	chr1:004783173-5462549	Atp6v1h	679376	chr1_5124383	5124383	+	CG	CGC	0.594497	4.15883	0.759615	0.46534	0.774708	-6.26019	0.0207906
chr1	Atp6v1h_1945	chr1:004783173-5462549	Atp6v1h	679376	chr1_5124467	5124467	+	CG	CGG	-0.754417	3.15238	-2.61379	0.0262472	0.296836	-3.75996	-0.0488884
chr1	Atp6v1h_1945	chr1:004783173-5462549	Atp6v1h	679376	chr1_5143811	5143811	-	CG	CGT	1.687	6.62238	0.928793	0.375276	0.716362	-6.09673	0.012154
chr1	Atp6v1h_1945	chr1:004783173-5462549	Atp6v1h	679376	chr1_5143830	5143830	-	CG	CGG	-0.340751	6.94581	-0.113644	0.911811	0.974007	-6.55593	-0.00188933
chr1	Atp6v1h_1945	chr1:004783173-5462549	Atp6v1h	679376	chr1_5143842	5143842	-	CG	CGG	-0.822931	4.25101	-1.99439	0.0746178	0.408647	-4.70694	-0.0304461
chr1	Atp6v1h_1945	chr1:004783173-5462549	Atp6v1h	679376	chr1_5143851	5143851	-	CG	CGT	-3.89244	6.20705	-2.45003	0.0346794	0.323917	-4.01919	-0.0555353
chr1	Atp6v1h_1945	chr1:004783173-5462549	Atp6v1h	679376	chr1_5146022	5146022	+	CG	CGG	-0.0580269	5.45647	-0.0766323	0.940456	0.98289	-6.51954	-0.00115422
chr1	Atp6v1h_1945	chr1:004783173-5462549	Atp6v1h	679376	chr1_5146064	5146064	+	CG	CGA	0.0873758	4.24372	0.15084	0.883157	0.964509	-6.50416	0.00418542
chr1	Atp6v1h_1945	chr1:004783173-5462549	Atp6v1h	679376	chr1_5146088	5146088	+	CG	CGG	-0.312468	4.25756	-0.730958	0.481891	0.784583	-6.23317	-0.015007
chr1	Atp6v1h_1945	chr1:004783173-5462549	Atp6v1h	679376	chr1_5150015	5150015	+	CG	CGC	-0.840066	5.5461	-1.00266	0.340105	0.691083	-6.01188	-0.0152073
chr1	Atp6v1h_1945	chr1:004783173-5462549	Atp6v1h	679376	chr1_5150035	5150035	+	CG	CGT	-0.632568	5.05833	-0.544228	0.598431	0.848263	-6.34058	-0.0213671
chr1	Atp6v1h_1945	chr1:004783173-5462549	Atp6v1h	679376	chr1_5150133	5150133	+	CG	CGG	-0.14688	5.04428	-0.2381	0.816701	0.941208	-6.47787	-0.00398948
chr1	Rb1cc1_2129	chr1:005906197-6576648	Rb1cc1	670451	chr1_6181423	6181423	-	CG	CGG	-0.521087	2.11873	-0.587719	0.571469	0.834601	-6.32081	-0.0556609
chr1	Rb1cc1_2129	chr1:005906197-6576648	Rb1cc1	670451	chr1_6181531	6181531	-	CG	CGT	0.895106	3.93066	0.903563	0.390254	0.726558	-6.00582	0.0469794
chr1	Rb1cc1_2129	chr1:005906197-6576648	Rb1cc1	670451	chr1_6181536	6181536	-	CG	CGA	-0.156044	1.41869	-0.649171	0.532777	0.814167	-6.11469	-0.0221259
chr1	Rb1cc1_2129	chr1:005906197-6576648	Rb1cc1	670451	chr1_6206787	6206787	+	CG	CGA	-1.08289	4.50597	-2.64099	0.0250594	0.293165	-3.64307	-0.0412963
chr1	Rb1cc1_2129	chr1:005906197-6576648	Rb1cc1	670451	chr1_6214082	6214082	-	CG	CGG	0.21097	-7.07679	0.301826	0.769084	0.922897	-6.51392	0.00106827
chr1	Rb1cc1_2129	chr1:005906197-6576648	Rb1cc1	670451	chr1_6214151	6214151	-	CG	CGA	2.05435	-8.84568	2.19318	0.0535441	0.36847	-4.4578	0.00334499
chr1	Rb1cc1_2129	chr1:005906197-6576648	Rb1cc1	670451	chr1_6214167	6214167	-	CG	CGA	0.74035	-8.64385	0.475354	0.644937	0.87133	-6.44225	0.00129039
chr1	Rb1cc1_2129	chr1:005906197-6576648	Rb1cc1	670451	chr1_6214171	6214171	-	CG	CGA	1.24172	-8.37364	1.00764	0.337825	0.689732	-6.0415	0.00265824
chr1	Rb1cc1_2129	chr1:005906197-6576648	Rb1cc1	670451	chr1_6214176	6214176	-	CG	CGG	-0.604668	-7.65312	-1.00126	0.340747	0.69164	-6.03658	-0.00203852
chr1	Rb1cc1_2129	chr1:005906197-6576648	Rb1cc1	670451	chr1_6214202	6214202	-	CG	CGA	-1.08998	-8.52757	-3.36884	0.00732358	0.203789	-2.4236	-0.00244886
chr1	Rb1cc1_2129	chr1:005906197-6576648	Rb1cc1	670451	chr1_6214218	6214218	-	CG	CGT	0.501868	-8.75021	0.418559	0.684551	0.88863	-6.46911	0.000808132
chr1	Rb1cc1_2129	chr1:005906197-6576648	Rb1cc1	670451	chr1_6214389	6214389	+	CG	CGT	-0.353306	-7.6118	-1.56945	0.148191	0.514246	-5.37098	-0.00123601
chr1	Rb1cc1_2129	chr1:005906197-6576648	Rb1cc1	670451	chr1_6214399	6214399	+	CG	CGG	-0.441421	-7.62621	-1.77851	0.106254	0.459311	-5.08266	-0.00153482
chr1	Rb1cc1_2129	chr1:005906197-6576648	Rb1cc1	670451	chr1_6214431	6214431	+	CG	CGA	0.0227201	-7.58357	0.0728836	0.943363	0.983849	-6.54623	7.99596e-05
chr1	Rb1cc1_2129	chr1:005906197-6576648	Rb1cc1	670451	chr1_6214437	6214437	+	CG	CGG	0.131883	-7.68835	0.333836	0.745527	0.913803	-6.50304	0.000439073
chr1	Rb1cc1_2129	chr1:005906197-6576648	Rb1cc1	670451	chr1_6214445	6214445	+	CG	CGC	-0.1013	-7.31175	-0.283755	0.782494	0.928356	-6.50645	-0.000431698
chr1	Rb1cc1_2129	chr1:005906197-6576648	Rb1cc1	670451	chr1_6214447	6214447	+	CG	CGG	-0.0543673	-7.66722	-0.144387	0.888117	0.966266	-6.53533	-0.000183755
chr1	Rb1cc1_2129	chr1:005906197-6576648	Rb1cc1	670451	chr1_6214461	6214461	+	CG	CGC	-0.259394	-8.12665	-1.12048	0.289178	0.652241	-5.89282	-0.000656921
chr1	Rb1cc1_2129	chr1:005906197-6576648	Rb1cc1	670451	chr1_6214476	6214476	+	CG	CGT	0.0837252	-7.86252	0.321314	0.75471	0.917437	-6.49045	0.000251393
chr1	Rb1cc1_2129	chr1:005906197-6576648	Rb1cc1	670451	chr1_6214492	6214492	+	CG	CGA	-0.188863	-8.21113	-0.421778	0.682277	0.887857	-6.46768	-0.00043909
chr1	Rb1cc1_2129	chr1:005906197-6576648	Rb1cc1	670451	chr1_6215588	6215588	+	CG	CGG	-1.39898	-5.28861	-1.37772	0.202258	0.574782	-5.49025	-0.050125
chr1	Rb1cc1_2129	chr1:005906197-6576648	Rb1cc1	670451	chr1_6229922	6229922	+	CG	CGT	2.48384	7.53793	1.31725	0.217681	0.589812	-5.69841	0.0104977
chr1	Rb1cc1_2129	chr1:005906197-6576648	Rb1cc1	670451	chr1_6230040	6230040	+	CG	CGC	1.01954	6.22249	0.491928	0.633587	0.866049	-6.42961	0.00968143
chr1	Rb1cc1_2129	chr1:005906197-6576648	Rb1cc1	670451	chr1_6234059	6234059	-	CG	CGA	0.439105	4.37693	2.1278	0.0597513	0.381085	-4.51676	0.0137835
chr1	Rb1cc1_2129	chr1:005906197-6576648	Rb1cc1	670451	chr1_6234079	6234079	-	CG	CGC	-0.0132529	5.04354	-0.0209337	0.983718	0.995528	-6.56266	-0.000262383
chr1	Rb1cc1_2129	chr1:005906197-6576648	Rb1cc1	670451	chr1_6234087	6234087	-	CG	CGT	0.221372	4.92916	0.666868	0.520226	0.806474	-6.32313	0.00474888
chr1	Rb1cc1_2129	chr1:005906197-6576648	Rb1cc1	670451	chr1_6240128	6240128	+	CG	CGA	-0.46591	4.5957	-0.839348	0.421249	0.746453	-6.16842	-0.0133979
chr1	Rb1cc1_2129	chr1:005906197-6576648	Rb1cc1	670451	chr1_6240189	6240189	+	CG	CGG	-1.43951	5.3718	-3.31462	0.00801701	0.21069	-2.57052	-0.036157
chr1	Rb1cc1_2129	chr1:005906197-6576648	Rb1cc1	670451	chr1_6240199	6240199	+	CG	CGT	1.78881	4.41877	4.06968	0.00234019	0.137699	-1.3562	0.077491
chr1	Rb1cc1_2129	chr1:005906197-6576648	Rb1cc1	670451	chr1_6244204	6244204	+	CG	CGG	0.648057	1.47016	1.90928	0.0858623	0.427202	-4.87696	0.0885159
chr1	Rb1cc1_2129	chr1:005906197-6576648	Rb1cc1	670451	chr1_6244243	6244243	+	CG	CGG	0.116785	1.64622	0.266155	0.795628	0.933558	-6.52477	0.0148538
chr1	Rb1cc1_2129	chr1:005906197-6576648	Rb1cc1	670451	chr1_6244280	6244280	+	CG	CGT	0.028097	2.09195	0.107848	0.916289	0.97545	-6.49592	0.00303858
chr1	Rb1cc1_2129	chr1:005906197-6576648	Rb1cc1	670451	chr1_6248401	6248401	-	CG	CGG	-0.116522	3.32168	-0.405908	0.693519	0.892337	-6.47465	-0.00667677
chr1	Rb1cc1_2129	chr1:005906197-6576648	Rb1cc1	670451	chr1_6248441	6248441	-	CG	CGA	-0.234237	4.99283	-0.857952	0.411382	0.740325	-6.13405	-0.00533523
chr1	Rb1cc1_2129	chr1:005906197-6576648	Rb1cc1	670451	chr1_6248462	6248462	-	CG	CGA	0.118221	4.69525	0.253453	0.805149	0.937278	-6.52517	0.00294626
chr1	Rb1cc1_2129	chr1:005906197-6576648	Rb1cc1	670451	chr1_6248592	6248592	+	CG	CGT	-1.29473	3.9293	-2.21721	0.0514229	0.364267	-4.40342	-0.0550402
chr1	Rb1cc1_2129	chr1:005906197-6576648	Rb1cc1	670451	chr1_6248681	6248681	+	CG	CGT	0.179193	2.26479	0.462621	0.653723	0.875179	-6.41933	0.0173426
chr1	Rb1cc1_2129	chr1:005906197-6576648	Rb1cc1	670451	chr1_6248682	6248682	-	CG	CGC	-1.4506	4.70914	-1.71631	0.11744	0.4752	-5.14042	-0.0475219
chr1	Rb1cc1_2129	chr1:005906197-6576648	Rb1cc1	670451	chr1_6248702	6248702	+	CG	CGT	-0.327161	3.12537	-0.651796	0.5295	0.812331	-6.33551	-0.0210174
chr1	Rb1cc1_2129	chr1:005906197-6576648	Rb1cc1	670451	chr1_6248703	6248703	-	CG	CGT	-0.628543	3.02811	-2.39811	0.0378744	0.332738	-4.0127	-0.0429053
chr1	Rb1cc1_2129	chr1:005906197-6576648	Rb1cc1	670451	chr1_6248710	6248710	+	CG	CGA	-0.076792	2.33933	-0.169759	0.868648	0.959899	-6.47136	-0.00756577
chr1	Rb1cc1_2129	chr1:005906197-6576648	Rb1cc1	670451	chr1_6248711	6248711	-	CG	CGT	-1.54515	4.23272	-1.50796	0.16306	0.532146	-5.42315	-0.0750801
chr1	Rb1cc1_2129	chr1:005906197-6576648	Rb1cc1	670451	chr1_6248726	6248726	+	CG	CGG	-0.263544	4.45432	-0.325236	0.75183	0.916235	-6.49605	-0.00783679
chr1	Rb1cc1_2129	chr1:005906197-6576648	Rb1cc1	670451	chr1_6248727	6248727	-	CG	CGA	4.82248	6.80239	3.23595	0.00914556	0.218505	-2.74846	0.0438083
chr1	Rb1cc1_2129	chr1:005906197-6576648	Rb1cc1	670451	chr1_6248807	6248807	-	CG	CGT	2.20807	6.11337	0.764669	0.462459	0.772813	-6.25627	0.0234388
chr1	Rb1cc1_2129	chr1:005906197-6576648	Rb1cc1	670451	chr1_6257189	6257189	-	CG	CGT	-0.0471911	3.72447	-0.0906722	0.929577	0.979684	-6.54224	-0.00220737
chr1	Rb1cc1_2129	chr1:005906197-6576648	Rb1cc1	670451	chr1_6257217	6257217	-	CG	CGT	0.809723	4.27788	1.80967	0.101025	0.451311	-5.01192	0.0277801
chr1	Rb1cc1_2129	chr1:005906197-6576648	Rb1cc1	670451	chr1_6257286	6257286	-	CG	CGG	0.235289	4.99015	0.439389	0.669897	0.882752	-6.45964	0.00482759
chr1	Rb1cc1_2129	chr1:005906197-6576648	Rb1cc1	670451	chr1_6257320	6257320	+	CG	CGG	-0.90016	4.63345	-1.99355	0.0747212	0.40878	-4.75319	-0.0241521
chr1	Rb1cc1_2129	chr1:005906197-6576648	Rb1cc1	670451	chr1_6257321	6257321	-	CG	CGT	-0.344476	5	-0.535792	0.604032	0.851495	-6.36732	-0.0096186
chr1	Rb1cc1_2129	chr1:005906197-6576648	Rb1cc1	670451	chr1_6257360	6257360	+	CG	CGT	-0.473094	3.71746	-1.18397	0.264309	0.632375	-5.85095	-0.0214578
chr1	Rb1cc1_2129	chr1:005906197-6576648	Rb1cc1	670451	chr1_6257382	6257382	+	CG	CGG	-0.584395	5.4175	-1.24566	0.241806	0.612649	-5.71934	-0.013214
chr1	Rb1cc1_2129	chr1:005906197-6576648	Rb1cc1	670451	chr1_6257443	6257443	+	CG	CGT	0.282676	6.3294	0.406136	0.693356	0.892312	-6.43752	0.00297041
chr1	Rb1cc1_2129	chr1:005906197-6576648	Rb1cc1	670451	chr1_6262933	6262933	+	CG	CGG	0.84007	3.51753	2.31938	0.0432784	0.346117	-4.21731	0.0452376
chr1	Rb1cc1_2129	chr1:005906197-6576648	Rb1cc1	670451	chr1_6263036	6263036	+	CG	CGC	0.557973	0.858577	1.16506	0.271533	0.638507	-5.87705	0.0884029
chr1	Rb1cc1_2129	chr1:005906197-6576648	Rb1cc1	670451	chr1_6263050	6263050	+	CG	CGA	0.416162	0.430344	1.28104	0.229621	0.601425	-5.70531	0.0702227
chr1	Rb1cc1_2129	chr1:005906197-6576648	Rb1cc1	670451	chr1_6263056	6263056	+	CG	CGT	0.420562	-0.044299	0.84866	0.41629	0.743418	-6.18772	0.072732
chr1	Rb1cc1_2129	chr1:005906197-6576648	Rb1cc1	670451	chr1_6263163	6263163	-	CG	CGC	0.852322	0.794478	1.43506	0.182362	0.553557	-5.54589	0.137032
chr1	Rb1cc1_2129	chr1:005906197-6576648	Rb1cc1	670451	chr1_6263211	6263211	-	CG	CGT	0.711591	0.778546	1.45646	0.176501	0.547388	-5.51095	0.115282
chr1	Rb1cc1_2129	chr1:005906197-6576648	Rb1cc1	670451	chr1_6263236	6263236	-	CG	CGG	0.682966	1.30454	1.08487	0.303908	0.663948	-5.96314	0.0968994
chr1	Rb1cc1_2129	chr1:005906197-6576648	Rb1cc1	670451	chr1_6280310	6280310	-	CG	CGG	-0.676471	1.14109	-1.12741	0.286378	0.649815	-5.91806	-0.10038
chr1	Rb1cc1_2129	chr1:005906197-6576648	Rb1cc1	670451	chr1_6280344	6280344	-	CG	CGA	-0.0438141	0.885211	-0.157577	0.877985	0.962831	-6.46248	-0.00701715
chr1	Rb1cc1_2129	chr1:005906197-6576648	Rb1cc1	670451	chr1_6280426	6280426	-	CG	CGT	-0.453229	1.4111	-1.20463	0.256593	0.625783	-5.81664	-0.0630829
chr1	Rb1cc1_2129	chr1:005906197-6576648	Rb1cc1	670451	chr1_6280542	6280542	-	CG	CGC	0.566375	2.16437	0.827978	0.427358	0.750455	-6.20444	0.0586448
chr1	Rb1cc1_2129	chr1:005906197-6576648	Rb1cc1	670451	chr1_6280552	6280552	-	CG	CGA	1.16192	3.14508	1.41956	0.18671	0.558249	-5.57417	0.0742798
chr1	Rb1cc1_2129	chr1:005906197-6576648	Rb1cc1	670451	chr1_6280608	6280608	-	CG	CGT	-0.220879	1.95197	-0.310873	0.762399	0.920509	-6.50271	-0.0253122
chr1	Rb1cc1_2129	chr1:005906197-6576648	Rb1cc1	670451	chr1_6280635	6280635	-	CG	CGA	1.02692	2.53059	1.51058	0.162401	0.531469	-5.45705	0.0899761
chr1	Lmbrd1_1978	chr1:024378544-25066299	Lmbrd1	687755	chr1_24633859	24633859	-	CG	CGT	-0.273437	-3.22265	-0.90371	0.387794	0.724832	-6.13947	-0.0165762
chr1	Lmbrd1_1978	chr1:024378544-25066299	Lmbrd1	687755	chr1_24633910	24633910	-	CG	CGG	0.173395	-2.79723	0.896245	0.391576	0.727393	-6.01342	0.013656
chr1	Lmbrd1_1978	chr1:024378544-25066299	Lmbrd1	687755	chr1_24633947	24633947	-	CG	CGC	0.752322	-5.97841	0.767662	0.460758	0.771808	-6.18588	0.0128787
chr1	Lmbrd1_1978	chr1:024378544-25066299	Lmbrd1	687755	chr1_24633989	24633989	+	CG	CGA	0.222896	-4.12537	0.228763	0.823749	0.943968	-6.53471	0.00792451
chr1	Lmbrd1_1978	chr1:024378544-25066299	Lmbrd1	687755	chr1_24634010	24634010	+	CG	CGA	-0.348724	-7.50748	-0.146884	0.886197	0.965555	-6.55126	-0.00131701
chr1	Lmbrd1_1978	chr1:024378544-25066299	Lmbrd1	687755	chr1_24634052	24634052	+	CG	CGT	0.873986	-6.57675	0.408465	0.691702	0.891646	-6.47354	0.00630502
chr1	Lmbrd1_1978	chr1:024378544-25066299	Lmbrd1	687755	chr1_24661755	24661755	-	CG	CGG	-0.532977	3.75927	-0.602604	0.560437	0.828642	-6.37035	-0.0237417
chr1	Lmbrd1_1978	chr1:024378544-25066299	Lmbrd1	687755	chr1_24661787	24661787	-	CG	CGT	-0.309876	2.15353	-0.869288	0.405448	0.736513	-6.1385	-0.0327271
chr1	Lmbrd1_1978	chr1:024378544-25066299	Lmbrd1	687755	chr1_24661820	24661820	-	CG	CGC	0.114464	0.992798	0.390674	0.704384	0.897033	-6.4811	0.017659
chr1	Lmbrd1_1978	chr1:024378544-25066299	Lmbrd1	687755	chr1_24673689	24673689	+	CG	CGC	0.692504	2.27784	0.689992	0.507958	0.799638	-6.25077	0.0697113
chr1	Lmbrd1_1978	chr1:024378544-25066299	Lmbrd1	687755	chr1_24673710	24673710	+	CG	CGC	0.995796	3.76013	1.21213	0.256952	0.626087	-5.72983	0.0658861
chr1	Lmbrd1_1978	chr1:024378544-25066299	Lmbrd1	687755	chr1_24673716	24673716	+	CG	CGT	-0.017851	1.77857	-0.0175208	0.986411	0.996239	-6.50506	-0.00216148
chr1	Lmbrd1_1978	chr1:024378544-25066299	Lmbrd1	687755	chr1_24673746	24673746	+	CG	CGA	-0.178623	0.734915	-0.237412	0.817763	0.941638	-6.47463	-0.0289712
chr1	Lmbrd1_1978	chr1:024378544-25066299	Lmbrd1	687755	chr1_24677282	24677282	+	CG	CGT	-0.755736	2.6888	-2.37559	0.0393487	0.336307	-4.167	-0.0610994
chr1	Lmbrd1_1978	chr1:024378544-25066299	Lmbrd1	687755	chr1_24677464	24677464	-	CG	CGT	-0.0114586	3.13426	-0.0297535	0.97686	0.993376	-6.55965	-0.000727074
chr1	Lmbrd1_1978	chr1:024378544-25066299	Lmbrd1	687755	chr1_24677501	24677501	-	CG	CGG	-0.187158	4.06446	-0.560991	0.587382	0.842656	-6.38107	-0.00702523
chr1	Lmbrd1_1978	chr1:024378544-25066299	Lmbrd1	687755	chr1_24678084	24678084	-	CG	CGT	-0.244793	-3.26536	-0.46905	0.64928	0.8732	-6.43197	-0.0148291
chr1	Lmbrd1_1978	chr1:024378544-25066299	Lmbrd1	687755	chr1_24678192	24678192	-	CG	CGA	-2.9757	-7.5819	-1.73736	0.113539	0.470114	-5.13588	-0.0134501
chr1	Lmbrd1_1978	chr1:024378544-25066299	Lmbrd1	687755	chr1_24679083	24679083	-	CG	CGT	-0.00344612	-8.6669	-0.00192601	0.998502	0.99962	-6.5629	-5.84825e-06
chr1	Lmbrd1_1978	chr1:024378544-25066299	Lmbrd1	687755	chr1_24679403	24679403	-	CG	CGA	0.0978388	-4.39305	0.225877	0.825932	0.944824	-6.4974	0.00335269
chr1	Lmbrd1_1978	chr1:024378544-25066299	Lmbrd1	687755	chr1_24679504	24679504	-	CG	CGA	-0.107719	-1.68538	-0.393091	0.702656	0.896333	-6.47222	-0.0134593
chr1	Lmbrd1_1978	chr1:024378544-25066299	Lmbrd1	687755	chr1_24679508	24679508	-	CG	CGG	-0.353345	-1.06556	-1.26239	0.23598	0.607373	-5.76303	-0.0534869
chr1	Lmbrd1_1978	chr1:024378544-25066299	Lmbrd1	687755	chr1_24682523	24682523	-	CG	CGA	-1.17286	2.92864	-1.19233	0.264243	0.632352	-5.7787	-0.0904831
chr1	Lmbrd1_1978	chr1:024378544-25066299	Lmbrd1	687755	chr1_24682600	24682600	+	CG	CGT	0.209367	4.81953	0.285059	0.781524	0.92789	-6.47718	0.006656
chr1	Lmbrd1_1978	chr1:024378544-25066299	Lmbrd1	687755	chr1_24682601	24682601	-	CG	CGG	0.18274	4.53046	0.217113	0.833063	0.947463	-6.33454	0.0101058
chr1	Lmbrd1_1978	chr1:024378544-25066299	Lmbrd1	687755	chr1_24682611	24682611	+	CG	CGA	-0.457264	4.26949	-0.66341	0.522345	0.807832	-6.30317	-0.0165085
chr1	Lmbrd1_1978	chr1:024378544-25066299	Lmbrd1	687755	chr1_24682612	24682612	-	CG	CGG	-4.3452	4.85317	-1.52439	0.162454	0.531494	-5.38527	-0.146693
chr1	Lmbrd1_1978	chr1:024378544-25066299	Lmbrd1	687755	chr1_24682642	24682642	+	CG	CGC	-0.830482	5.70821	-0.756427	0.467163	0.775909	-6.20132	-0.017171
chr1	Lmbrd1_1978	chr1:024378544-25066299	Lmbrd1	687755	chr1_24682644	24682644	+	CG	CGT	-1.56457	2.91752	-5.50546	0.000277757	0.0598051	0.756828	-0.115057
chr1	Lmbrd1_1978	chr1:024378544-25066299	Lmbrd1	687755	chr1_24682645	24682645	-	CG	CGC	-0.92704	2.57923	-1.7499	0.11477	0.471685	-4.99101	-0.0836683
chr1	Lmbrd1_1978	chr1:024378544-25066299	Lmbrd1	687755	chr1_24682648	24682648	+	CG	CGC	-1.75651	5.13639	-3.64649	0.00462915	0.176766	-1.99873	-0.0428501
chr1	Lmbrd1_1978	chr1:024378544-25066299	Lmbrd1	687755	chr1_24682657	24682657	+	CG	CGA	-0.89804	2.74063	-2.1122	0.0613317	0.384667	-4.57503	-0.0699577
chr1	Lmbrd1_1978	chr1:024378544-25066299	Lmbrd1	687755	chr1_24682658	24682658	-	CG	CGT	-2.08109	3.03065	-1.70102	0.123863	0.483725	-5.14739	-0.153732
chr1	Lmbrd1_1978	chr1:024378544-25066299	Lmbrd1	687755	chr1_24683453	24683453	+	CG	CGA	-0.358712	2.47159	-0.88679	0.396402	0.730424	-6.12008	-0.0313412
chr1	Lmbrd1_1978	chr1:024378544-25066299	Lmbrd1	687755	chr1_24683462	24683462	+	CG	CGG	0.524167	4.2488	1.43492	0.182401	0.553618	-5.45629	0.0248675
chr1	Lmbrd1_1978	chr1:024378544-25066299	Lmbrd1	687755	chr1_24692493	24692493	+	CG	CGT	0.0949168	4.31611	0.187969	0.854731	0.955124	-6.46236	0.00410638
chr1	Lmbrd1_1978	chr1:024378544-25066299	Lmbrd1	687755	chr1_24692517	24692517	+	CG	CGC	0.670758	3.01786	1.68941	0.122603	0.482231	-5.19552	0.0468507
chr1	Lmbrd1_1978	chr1:024378544-25066299	Lmbrd1	687755	chr1_24692524	24692524	+	CG	CGT	0.251636	3.33051	0.692581	0.50463	0.797885	-6.24446	0.0143975
chr1	Lmbrd1_1978	chr1:024378544-25066299	Lmbrd1	687755	chr1_24692543	24692543	+	CG	CGG	0.332423	3.9837	0.77656	0.455727	0.768847	-6.18379	0.0156398
chr1	Lmbrd1_1978	chr1:024378544-25066299	Lmbrd1	687755	chr1_24693173	24693173	-	CG	CGA	-0.133408	3.92418	-0.430016	0.676473	0.885707	-6.38417	-0.00613693
chr1	Lmbrd1_1978	chr1:024378544-25066299	Lmbrd1	687755	chr1_24693205	24693205	-	CG	CGA	3.36756	6.36088	1.82417	0.0986735	0.447601	-5.01526	0.0328331
chr1	Lmbrd1_1978	chr1:024378544-25066299	Lmbrd1	687755	chr1_24693212	24693212	-	CG	CGT	-0.673953	6.82763	-0.363949	0.723614	0.904706	-6.4902	-0.00411773
chr1	Lmbrd1_1978	chr1:024378544-25066299	Lmbrd1	687755	chr1_24693238	24693238	-	CG	CGC	2.16732	5.83179	3.07066	0.01208	0.237038	-2.92135	0.0374427
chr1	Lmbrd1_1978	chr1:024378544-25066299	Lmbrd1	687755	chr1_24693252	24693252	-	CG	CGC	-1.71836	7.46748	-0.76759	0.460799	0.771829	-6.25399	-0.00704042
chr1	Lmbrd1_1978	chr1:024378544-25066299	Lmbrd1	687755	chr1_24695992	24695992	-	CG	CGC	-0.209505	3.33363	-0.509799	0.621459	0.860349	-6.4158	-0.0120527
chr1	Lmbrd1_1978	chr1:024378544-25066299	Lmbrd1	687755	chr1_24696008	24696008	-	CG	CGA	-0.847312	3.63287	-2.28532	0.0458431	0.351669	-4.27853	-0.0400267
chr1	Lmbrd1_1978	chr1:024378544-25066299	Lmbrd1	687755	chr1_24696067	24696067	-	CG	CGT	0.0678489	4.21607	0.217829	0.832025	0.947179	-6.48065	0.00238581
chr1	Lmbrd1_1978	chr1:024378544-25066299	Lmbrd1	687755	chr1_24696085	24696085	-	CG	CGC	0.0130794	5.93593	0.0208436	0.983788	0.995539	-6.51569	0.000190857
chr1	Lmbrd1_1978	chr1:024378544-25066299	Lmbrd1	687755	chr1_24696092	24696092	-	CG	CGA	0.206949	4.07988	0.508884	0.622078	0.860697	-6.39141	0.00760706
chr1	Lmbrd1_1978	chr1:024378544-25066299	Lmbrd1	687755	chr1_24698620	24698620	-	CG	CGG	-1.06345	0.415699	-4.5882	0.00104784	0.102981	-0.550658	-0.178138
chr1	Lmbrd1_1978	chr1:024378544-25066299	Lmbrd1	687755	chr1_24698657	24698657	-	CG	CGT	-1.218	0.199586	-5.51539	0.000273972	0.05941	0.775629	-0.206537
chr1	Lmbrd1_1978	chr1:024378544-25066299	Lmbrd1	687755	chr1_24698705	24698705	-	CG	CGA	-0.87605	0.677685	-2.55255	0.0291312	0.30579	-3.85484	-0.142987
chr1	Lmbrd1_1978	chr1:024378544-25066299	Lmbrd1	687755	chr1_24699207	24699207	-	CG	CGT	-0.4965	-1.11508	-1.82473	0.0985829	0.447459	-5.01732	-0.0742175
chr1	Lmbrd1_1978	chr1:024378544-25066299	Lmbrd1	687755	chr1_24699235	24699235	-	CG	CGA	-0.321945	-0.840436	-1.30955	0.220175	0.592178	-5.69311	-0.05124
chr1	Lmbrd1_1978	chr1:024378544-25066299	Lmbrd1	687755	chr1_24699284	24699284	-	CG	CGG	-0.0764109	-0.0182703	-0.40381	0.695011	0.893015	-6.47555	-0.0132397
chr1	Lmbrd1_1978	chr1:024378544-25066299	Lmbrd1	687755	chr1_24699319	24699319	+	CG	CGA	-0.132107	-1.18938	-0.48995	0.634937	0.866717	-6.39401	-0.0198498
chr1	Lmbrd1_1978	chr1:024378544-25066299	Lmbrd1	687755	chr1_24699320	24699320	-	CG	CGA	-0.485656	-1.3652	-1.94948	0.0803655	0.418367	-4.83381	-0.0677436
chr1	Lmbrd1_1978	chr1:024378544-25066299	Lmbrd1	687755	chr1_24699352	24699352	+	CG	CGG	0.252758	-2.11774	0.682554	0.510677	0.801256	-6.31714	0.0266672
chr1	Lmbrd1_1978	chr1:024378544-25066299	Lmbrd1	687755	chr1_24699406	24699406	+	CG	CGG	-0.739814	-2.59254	-1.44043	0.180875	0.551984	-5.53525	-0.0614761
chr1	Lmbrd1_1978	chr1:024378544-25066299	Lmbrd1	687755	chr1_24699422	24699422	+	CG	CGG	-0.449282	-2.60021	-0.737398	0.47814	0.78233	-6.25458	-0.0388843
chr1	Lmbrd1_1978	chr1:024378544-25066299	Lmbrd1	687755	chr1_24699439	24699439	+	CG	CGT	-0.345888	-4.56228	-0.520112	0.614515	0.85684	-6.38576	-0.0108597
chr1	Lmbrd1_1978	chr1:024378544-25066299	Lmbrd1	687755	chr1_24700448	24700448	+	CG	CGC	-0.879364	0.136191	-2.33119	0.0424222	0.344235	-4.16601	-0.151212
chr1	Lmbrd1_1978	chr1:024378544-25066299	Lmbrd1	687755	chr1_24700495	24700495	+	CG	CGT	-0.619872	-0.6604	-1.53465	0.156453	0.524599	-5.40111	-0.100739
chr1	Lmbrd1_1978	chr1:024378544-25066299	Lmbrd1	687755	chr1_24700510	24700510	+	CG	CGA	-0.912307	-0.00728685	-2.02857	0.0705055	0.401408	-4.67867	-0.156561
chr1	Lmbrd1_1978	chr1:024378544-25066299	Lmbrd1	687755	chr1_24700582	24700582	+	CG	CGG	-0.70287	-0.539344	-1.39751	0.193047	0.565218	-5.59065	-0.116735
chr1	Lmbrd1_1978	chr1:024378544-25066299	Lmbrd1	687755	chr1_24702990	24702990	+	CG	CGC	-0.314232	2.88379	-1.06568	0.312083	0.670088	-5.9467	-0.0239999
chr1	Lmbrd1_1978	chr1:024378544-25066299	Lmbrd1	687755	chr1_24702992	24702992	+	CG	CGC	0.0757282	3.20173	0.219155	0.83102	0.946687	-6.53702	0.00464164
chr1	Lmbrd1_1978	chr1:024378544-25066299	Lmbrd1	687755	chr1_24703113	24703113	+	CG	CGC	0.0704966	2.49849	0.198255	0.846892	0.952615	-6.54171	0.0062425
chr1	Lmbrd1_1978	chr1:024378544-25066299	Lmbrd1	687755	chr1_24704864	24704864	-	CG	CGG	-0.364666	2.01861	-1.05005	0.318866	0.675713	-5.99817	-0.0401581
chr1	Lmbrd1_1978	chr1:024378544-25066299	Lmbrd1	687755	chr1_24704883	24704883	-	CG	CGT	0.125644	2.19056	0.5801	0.574923	0.836259	-6.38422	0.0128381
chr1	Lmbrd1_1978	chr1:024378544-25066299	Lmbrd1	687755	chr1_24704901	24704901	-	CG	CGT	-0.029617	2.74708	-0.105536	0.918076	0.975912	-6.49299	-0.00233473
chr1	Lmbrd1_1978	chr1:024378544-25066299	Lmbrd1	687755	chr1_24704904	24704904	-	CG	CGT	0.129493	3.56667	0.410415	0.690318	0.891026	-6.4727	0.00644322
chr1	Lmbrd1_1978	chr1:024378544-25066299	Lmbrd1	687755	chr1_24704919	24704919	-	CG	CGG	0.307094	3.82688	0.670509	0.518	0.805147	-6.32554	0.0131057
chr1	Lmbrd1_1978	chr1:024378544-25066299	Lmbrd1	687755	chr1_24704932	24704932	-	CG	CGT	-0.382292	4.08697	-1.53466	0.15645	0.524599	-5.39549	-0.0134108
chr1	Lmbrd1_1978	chr1:024378544-25066299	Lmbrd1	687755	chr1_24704947	24704947	-	CG	CGA	0.64608	4.75582	1.66006	0.128467	0.489774	-5.22259	0.0156902
chr1	Lmbrd1_1978	chr1:024378544-25066299	Lmbrd1	687755	chr1_24704965	24704965	-	CG	CGG	0.507002	5.1002	0.938326	0.370595	0.71302	-6.10535	0.00967309
chr1	Lmbrd1_1978	chr1:024378544-25066299	Lmbrd1	687755	chr1_24704979	24704979	-	CG	CGC	0.503337	4.09885	1.6194	0.137008	0.500519	-5.31055	0.018241
chr1	Lmbrd1_1978	chr1:024378544-25066299	Lmbrd1	687755	chr1_24705987	24705987	+	CG	CGG	-0.108563	3.19767	-0.185042	0.856964	0.955938	-6.54443	-0.00666962
chr1	Lmbrd1_1978	chr1:024378544-25066299	Lmbrd1	687755	chr1_24705990	24705990	+	CG	CGC	1.72236	6.61626	1.12264	0.288305	0.651483	-5.91271	0.0118978
chr1	Lmbrd1_1978	chr1:024378544-25066299	Lmbrd1	687755	chr1_24706024	24706024	+	CG	CGC	0.286703	4.69782	0.365379	0.72258	0.904404	-6.49128	0.00710875
chr1	Lmbrd1_1978	chr1:024378544-25066299	Lmbrd1	687755	chr1_24706039	24706039	+	CG	CGT	0.195214	2.60978	0.350073	0.733681	0.90895	-6.49712	0.0163693
chr1	Lmbrd1_1978	chr1:024378544-25066299	Lmbrd1	687755	chr1_24707295	24707295	-	CG	CGT	-0.303146	3.79832	-0.658922	0.525103	0.809669	-6.26198	-0.0188138
chr1	Lmbrd1_1978	chr1:024378544-25066299	Lmbrd1	687755	chr1_24707357	24707357	-	CG	CGC	-2.00281	6.13438	-0.797869	0.443824	0.761619	-6.22992	-0.0206482
chr1	Lmbrd1_1978	chr1:024378544-25066299	Lmbrd1	687755	chr1_24707387	24707387	-	CG	CGG	1.95906	5.22698	0.730093	0.482396	0.784858	-6.2792	0.0378079
chr1	Lmbrd1_1978	chr1:024378544-25066299	Lmbrd1	687755	chr1_24707459	24707459	+	CG	CGC	0.758215	7.15217	0.330458	0.748	0.914761	-6.50424	0.00368377
chr1	Lmbrd1_1978	chr1:024378544-25066299	Lmbrd1	687755	chr1_24707495	24707495	+	CG	CGA	1.48783	4.89214	1.11643	0.290825	0.653621	-5.90655	0.0395983
chr1	Lmbrd1_1978	chr1:024378544-25066299	Lmbrd1	687755	chr1_24707505	24707505	+	CG	CGA	1.64939	5.12353	1.65072	0.130385	0.492092	-5.23821	0.039497
chr1	Lmbrd1_1978	chr1:024378544-25066299	Lmbrd1	687755	chr1_24707512	24707512	+	CG	CGC	1.05263	5.26713	0.804776	0.440009	0.758972	-6.2011	0.0214894
chr1	Lmbrd1_1978	chr1:024378544-25066299	Lmbrd1	687755	chr1_24707530	24707530	+	CG	CGC	1.25409	6.40645	1.00494	0.339058	0.690429	-6.0038	0.0122046
chr1	Lmbrd1_1978	chr1:024378544-25066299	Lmbrd1	687755	chr1_24707533	24707533	+	CG	CGT	-0.111946	6.29684	-0.0848036	0.934123	0.981039	-6.51603	-0.00128407
chr1	Lmbrd1_1978	chr1:024378544-25066299	Lmbrd1	687755	chr1_24707539	24707539	+	CG	CGA	-0.744055	4.49502	-1.99704	0.0742901	0.40819	-4.69039	-0.0275508
chr1	Lmbrd1_1978	chr1:024378544-25066299	Lmbrd1	687755	chr1_24707579	24707579	+	CG	CGG	0.844987	5.17354	0.668299	0.519351	0.805869	-6.32707	0.0155508
chr1	Lmbrd1_1978	chr1:024378544-25066299	Lmbrd1	687755	chr1_24707936	24707936	+	CG	CGC	-0.537788	3.98456	-1.37574	0.199485	0.571859	-5.58348	-0.0228425
chr1	Lmbrd1_1978	chr1:024378544-25066299	Lmbrd1	687755	chr1_24707950	24707950	+	CG	CGG	0.394751	5.30575	0.532006	0.606555	0.852785	-6.37283	0.00870711
chr1	Lmbrd1_1978	chr1:024378544-25066299	Lmbrd1	687755	chr1_24707968	24707968	+	CG	CGA	0.110522	4.26321	0.166605	0.871063	0.960736	-6.50345	0.00512592
chr1	Lmbrd1_1978	chr1:024378544-25066299	Lmbrd1	687755	chr1_24707975	24707975	+	CG	CGA	-0.305679	6.33442	-0.260583	0.7998	0.93511	-6.47551	-0.00361135
chr1	Lmbrd1_1978	chr1:024378544-25066299	Lmbrd1	687755	chr1_24707997	24707997	+	CG	CGA	2.49386	5.62537	2.49533	0.0321095	0.315611	-3.94388	0.0415986
chr1	Lmbrd1_1978	chr1:024378544-25066299	Lmbrd1	687755	chr1_24708002	24708002	+	CG	CGG	1.09758	5.33293	3.9871	0.00266867	0.145036	-1.45445	0.0167667
chr1	Lmbrd1_1978	chr1:024378544-25066299	Lmbrd1	687755	chr1_24708063	24708063	+	CG	CGG	1.11111	4.92933	1.72366	0.116065	0.473288	-5.08601	0.037072
chr1	Lmbrd1_1978	chr1:024378544-25066299	Lmbrd1	687755	chr1_24708238	24708238	+	CG	CGC	0.233669	4.91133	0.260001	0.800236	0.935261	-6.48837	0.00678816
chr1	Lmbrd1_1978	chr1:024378544-25066299	Lmbrd1	687755	chr1_24708277	24708277	+	CG	CGA	-1.00882	3.8539	-1.82517	0.0985134	0.44734	-5.01527	-0.0426174
chr1	Lmbrd1_1978	chr1:024378544-25066299	Lmbrd1	687755	chr1_24708298	24708298	+	CG	CGC	-0.464862	5.051	-0.80872	0.437842	0.757654	-6.21199	-0.00933317
chr1	Lmbrd1_1978	chr1:024378544-25066299	Lmbrd1	687755	chr1_24708931	24708931	+	CG	CGG	-0.989503	4.17116	-1.44098	0.180725	0.551853	-5.49999	-0.0410938
chr1	Lmbrd1_1978	chr1:024378544-25066299	Lmbrd1	687755	chr1_24708944	24708944	+	CG	CGT	-0.259773	0.0268378	-0.53753	0.602876	0.850823	-6.38	-0.0449842
chr1	Lmbrd1_1978	chr1:024378544-25066299	Lmbrd1	687755	chr1_24708976	24708976	+	CG	CGG	0.0649704	1.92729	0.127067	0.901453	0.970582	-6.51217	0.007352
chr1	Lmbrd1_1978	chr1:024378544-25066299	Lmbrd1	687755	chr1_24709374	24709374	+	CG	CGC	-0.622016	3.66249	-2.84417	0.0177336	0.265117	-3.35237	-0.028651
chr1	Lmbrd1_1978	chr1:024378544-25066299	Lmbrd1	687755	chr1_24709385	24709385	+	CG	CGT	-0.494256	5.02881	-1.13105	0.284914	0.648639	-5.87838	-0.011118
chr1	Lmbrd1_1978	chr1:024378544-25066299	Lmbrd1	687755	chr1_24709434	24709434	+	CG	CGC	-0.576636	3.57068	-1.27325	0.23226	0.604055	-5.74027	-0.0293538
chr1	Lmbrd1_1978	chr1:024378544-25066299	Lmbrd1	687755	chr1_24711054	24711054	+	CG	CGT	-0.827376	2.00491	-2.25597	0.0481715	0.356969	-4.35846	-0.0916206
chr1	Lmbrd1_1978	chr1:024378544-25066299	Lmbrd1	687755	chr1_24711075	24711075	+	CG	CGG	-0.483145	3.96582	-1.33622	0.211633	0.583866	-5.65142	-0.0199716
chr1	Lmbrd1_1978	chr1:024378544-25066299	Lmbrd1	687755	chr1_24711136	24711136	+	CG	CGT	-0.770674	3.28061	-2.27442	0.0466951	0.353727	-4.29383	-0.0480053
chr1	Lmbrd1_1978	chr1:024378544-25066299	Lmbrd1	687755	chr1_24711154	24711154	+	CG	CGA	-0.311194	4.03188	-1.32858	0.21405	0.586306	-5.64984	-0.0119766
chr1	Lmbrd1_1978	chr1:024378544-25066299	Lmbrd1	687755	chr1_24711170	24711170	+	CG	CGC	-0.551964	4.17035	-1.12167	0.288695	0.651861	-5.87762	-0.0200342
chr1	Lmbrd1_1978	chr1:024378544-25066299	Lmbrd1	687755	chr1_24711348	24711348	-	CG	CGG	0.608133	3.17608	1.25227	0.239492	0.610681	-5.75228	0.035712
chr1	Lmbrd1_1978	chr1:024378544-25066299	Lmbrd1	687755	chr1_24711370	24711370	-	CG	CGG	-0.550998	2.73058	-1.17337	0.268337	0.635673	-5.84559	-0.0450168
chr1	Lmbrd1_1978	chr1:024378544-25066299	Lmbrd1	687755	chr1_24711379	24711379	-	CG	CGC	-0.759267	2.68401	-1.71081	0.11848	0.476687	-5.18305	-0.061535
chr1	Lmbrd1_1978	chr1:024378544-25066299	Lmbrd1	687755	chr1_24711432	24711432	-	CG	CGC	-0.621853	3.85692	-1.34748	0.208109	0.580452	-5.60505	-0.030339
chr1	Lmbrd1_1978	chr1:024378544-25066299	Lmbrd1	687755	chr1_24714871	24714871	+	CG	CGG	-0.502069	4.3585	-0.729389	0.482808	0.785104	-6.21984	-0.0221847
chr1	Lmbrd1_1978	chr1:024378544-25066299	Lmbrd1	687755	chr1_24714877	24714877	+	CG	CGC	0.159444	3.9282	0.307965	0.764545	0.921156	-6.48218	0.00586255
chr1	Lmbrd1_1978	chr1:024378544-25066299	Lmbrd1	687755	chr1_24714966	24714966	+	CG	CGG	0.000804437	4.44894	0.0022792	0.998227	0.999538	-6.4091	3.76954e-05
chr1	Lmbrd1_1978	chr1:024378544-25066299	Lmbrd1	687755	chr1_24714967	24714967	-	CG	CGC	0.216571	3.74675	0.658671	0.525258	0.809772	-6.33367	0.00969133
chr1	Lmbrd1_1978	chr1:024378544-25066299	Lmbrd1	687755	chr1_24715020	24715020	-	CG	CGC	-0.382385	4.8154	-0.932743	0.373331	0.715104	-6.11299	-0.00879935
chr1	Lmbrd1_1978	chr1:024378544-25066299	Lmbrd1	687755	chr1_24715026	24715026	-	CG	CGG	-0.106976	3.75287	-0.179963	0.860843	0.957454	-6.53954	-0.00481914
chr1	Lmbrd1_1978	chr1:024378544-25066299	Lmbrd1	687755	chr1_24715071	24715071	-	CG	CGG	-0.215439	2.87566	-0.822176	0.430499	0.752534	-6.17069	-0.0161917
chr1	Lmbrd1_1978	chr1:024378544-25066299	Lmbrd1	687755	chr1_24717992	24717992	+	CG	CGT	-0.0598789	0.553598	-0.197491	0.847474	0.952689	-6.53226	-0.00998393
chr1	Lmbrd1_1978	chr1:024378544-25066299	Lmbrd1	687755	chr1_24718035	24718035	+	CG	CGG	-0.254217	3.11306	-1.00606	0.338547	0.690197	-6.04306	-0.016374
chr1	Lmbrd1_1978	chr1:024378544-25066299	Lmbrd1	687755	chr1_24718047	24718047	+	CG	CGT	-0.0321838	3.13898	-0.133882	0.896202	0.968826	-6.48249	-0.00208571
chr1	Lmbrd1_1978	chr1:024378544-25066299	Lmbrd1	687755	chr1_24719989	24719989	-	CG	CGT	0.0506457	3.07666	0.189146	0.853833	0.954834	-6.52737	0.00328333
chr1	Lmbrd1_1978	chr1:024378544-25066299	Lmbrd1	687755	chr1_24719995	24719995	-	CG	CGT	-0.0075118	2.45255	-0.0268986	0.97908	0.994024	-6.51789	-0.000701621
chr1	Lmbrd1_1978	chr1:024378544-25066299	Lmbrd1	687755	chr1_24720064	24720064	-	CG	CGA	-0.380662	3.36716	-1.17026	0.26953	0.636703	-5.86713	-0.0212065
chr1	Lmbrd1_1978	chr1:024378544-25066299	Lmbrd1	687755	chr1_24728606	24728606	-	CG	CGT	-0.251043	3.88544	-0.688223	0.507253	0.799215	-6.30251	-0.0104685
chr1	Lmbrd1_1978	chr1:024378544-25066299	Lmbrd1	687755	chr1_24728610	24728610	-	CG	CGC	0.344826	5.32882	0.745965	0.473177	0.779395	-6.19189	0.00745439
chr1	Lmbrd1_1978	chr1:024378544-25066299	Lmbrd1	687755	chr1_24728623	24728623	-	CG	CGT	-0.433921	4.43735	-0.666033	0.520737	0.806723	-6.30877	-0.0120022
chr1	Lmbrd1_1978	chr1:024378544-25066299	Lmbrd1	687755	chr1_24728633	24728633	-	CG	CGA	0.478874	3.91887	0.644528	0.534007	0.81474	-6.34321	0.0193658
chr1	Lmbrd1_1978	chr1:024378544-25066299	Lmbrd1	687755	chr1_24728659	24728659	-	CG	CGT	-0.835576	4.21257	-1.08587	0.303487	0.663482	-5.9621	-0.0284019
chr1	Lmbrd1_1978	chr1:024378544-25066299	Lmbrd1	687755	chr1_24728664	24728664	-	CG	CGA	-1.06888	5.03068	-1.67932	0.12459	0.484597	-5.20454	-0.0235355
chr1	Lmbrd1_1978	chr1:024378544-25066299	Lmbrd1	687755	chr1_24728689	24728689	-	CG	CGA	-0.1292	4.5098	-0.293618	0.775165	0.925308	-6.46246	-0.00369567
chr1	Lmbrd1_1978	chr1:024378544-25066299	Lmbrd1	687755	chr1_24728698	24728698	-	CG	CGC	1.4553	5.03778	2.03888	0.0693075	0.399319	-4.68172	0.0290363
chr1	Lmbrd1_1978	chr1:024378544-25066299	Lmbrd1	687755	chr1_24728703	24728703	-	CG	CGC	-0.375253	4.27717	-0.886832	0.396381	0.73042	-6.12408	-0.0128118
chr1	Lmbrd1_1978	chr1:024378544-25066299	Lmbrd1	687755	chr1_24728714	24728714	-	CG	CGG	-0.638496	3.80175	-0.841384	0.420161	0.745757	-6.19391	-0.0277715
chr1	Lmbrd1_1978	chr1:024378544-25066299	Lmbrd1	687755	chr1_24731153	24731153	-	CG	CGG	-0.249387	3.81091	-0.577556	0.576573	0.837228	-6.38576	-0.0107413
chr1	Lmbrd1_1978	chr1:024378544-25066299	Lmbrd1	687755	chr1_24731223	24731223	-	CG	CGG	-0.12635	3.99993	-0.377309	0.713974	0.900792	-6.43771	-0.00518401
chr1	Lmbrd1_1978	chr1:024378544-25066299	Lmbrd1	687755	chr1_24731233	24731233	-	CG	CGG	-0.553995	3.52406	-1.20664	0.255853	0.625215	-5.82064	-0.0279293
chr1	Lmbrd1_1978	chr1:024378544-25066299	Lmbrd1	687755	chr1_24731277	24731277	+	CG	CGG	-0.566711	3.24004	-1.2055	0.256272	0.625539	-5.81914	-0.0347923
chr1	Lmbrd1_1978	chr1:024378544-25066299	Lmbrd1	687755	chr1_24731278	24731278	-	CG	CGA	0.14495	3.65682	0.311388	0.762019	0.920338	-6.46819	0.00828972
chr1	Lmbrd1_1978	chr1:024378544-25066299	Lmbrd1	687755	chr1_24731366	24731366	+	CG	CGG	0.125727	4.5957	0.166972	0.870782	0.960665	-6.49865	0.00453216
chr1	Lmbrd1_1978	chr1:024378544-25066299	Lmbrd1	687755	chr1_24731386	24731386	+	CG	CGT	-0.996759	1.78734	-1.95315	0.0798807	0.417616	-4.81137	-0.119888
chr1	Lmbrd1_1978	chr1:024378544-25066299	Lmbrd1	687755	chr1_24731759	24731759	+	CG	CGA	0.0332404	2.90287	0.0646115	0.94978	0.985651	-6.53892	0.00250043
chr1	Lmbrd1_1978	chr1:024378544-25066299	Lmbrd1	687755	chr1_24731772	24731772	+	CG	CGA	-1.22152	4.65922	-2.23314	0.0500622	0.361286	-4.36288	-0.0366572
chr1	Lmbrd1_1978	chr1:024378544-25066299	Lmbrd1	687755	chr1_24731783	24731783	+	CG	CGT	0.709421	4.92041	0.875081	0.402438	0.734471	-6.14792	0.015529
chr1	Lmbrd1_1978	chr1:024378544-25066299	Lmbrd1	687755	chr1_24731868	24731868	+	CG	CGA	0.868399	4.30278	0.84632	0.417533	0.744235	-6.13293	0.041033
chr1	Lmbrd1_1978	chr1:024378544-25066299	Lmbrd1	687755	chr1_24731888	24731888	+	CG	CGC	1.64677	4.74043	2.00443	0.0733859	0.406823	-4.75052	0.0413858
chr1	Lmbrd1_1978	chr1:024378544-25066299	Lmbrd1	687755	chr1_24731982	24731982	+	CG	CGC	2.16674	6.60024	1.21332	0.253401	0.622749	-5.80269	0.0172241
chr1	Lmbrd1_1978	chr1:024378544-25066299	Lmbrd1	687755	chr1_24731984	24731984	+	CG	CGG	2.03011	7.13798	0.851085	0.415005	0.742644	-6.18565	0.010645
chr1	Lmbrd1_1978	chr1:024378544-25066299	Lmbrd1	687755	chr1_24732004	24732004	+	CG	CGA	1.04208	4.79889	2.69689	0.0227841	0.285101	-3.57924	0.0335612
chr1	Lmbrd1_1978	chr1:024378544-25066299	Lmbrd1	687755	chr1_24732407	24732407	+	CG	CGG	-0.459349	3.58653	-1.67618	0.125215	0.485445	-5.18164	-0.0226732
chr1	Lmbrd1_1978	chr1:024378544-25066299	Lmbrd1	687755	chr1_24732469	24732469	+	CG	CGT	-0.442145	3.99289	-1.22122	0.250529	0.620372	-5.79503	-0.0175709
chr1	Lmbrd1_1978	chr1:024378544-25066299	Lmbrd1	687755	chr1_24732484	24732484	+	CG	CGG	-0.134774	3.38877	-0.341181	0.740159	0.91161	-6.5004	-0.00743345
chr1	Lmbrd1_1978	chr1:024378544-25066299	Lmbrd1	687755	chr1_24738821	24738821	-	CG	CGG	0.148695	4.28692	0.289503	0.77822	0.926624	-6.44644	0.00635813
chr1	Lmbrd1_1978	chr1:024378544-25066299	Lmbrd1	687755	chr1_24738881	24738881	-	CG	CGC	1.27785	5.73808	2.96625	0.0144145	0.249183	-3.13296	0.0243871
chr1	Lmbrd1_1978	chr1:024378544-25066299	Lmbrd1	687755	chr1_24738904	24738904	-	CG	CGG	0.434521	5.66915	0.551209	0.593816	0.846002	-6.36456	0.00729651
chr1	Lmbrd1_1978	chr1:024378544-25066299	Lmbrd1	687755	chr1_24738926	24738926	-	CG	CGG	-0.450854	3.92009	-1.2094	0.254838	0.624085	-5.82604	-0.0182402
chr1	Lmbrd1_1978	chr1:024378544-25066299	Lmbrd1	687755	chr1_24739109	24739109	+	CG	CGG	-0.506006	6.44464	-0.142822	0.88932	0.966666	-6.55189	-0.00395466
chr1	Lmbrd1_1978	chr1:024378544-25066299	Lmbrd1	687755	chr1_24739163	24739163	+	CG	CGC	1.8487	6.81981	0.676965	0.514068	0.802939	-6.32106	0.0118792
chr1	Lmbrd1_1978	chr1:024378544-25066299	Lmbrd1	687755	chr1_24743699	24743699	-	CG	CGT	-1.18727	3.07104	-2.92988	0.0153314	0.25395	-3.23223	-0.0838302
chr1	Lmbrd1_1978	chr1:024378544-25066299	Lmbrd1	687755	chr1_24743715	24743715	-	CG	CGC	-0.0843113	3.77348	-0.0956969	0.925687	0.978404	-6.55795	-0.00371122
chr1	Lmbrd1_1978	chr1:024378544-25066299	Lmbrd1	687755	chr1_24743723	24743723	-	CG	CGG	1.39376	4.68846	1.38611	0.196395	0.568744	-5.53193	0.0599095
chr1	Lmbrd1_1978	chr1:024378544-25066299	Lmbrd1	687755	chr1_24743775	24743775	-	CG	CGG	0.698707	4.47907	1.26461	0.235217	0.606579	-5.66726	0.0276717
chr1	Lmbrd1_1978	chr1:024378544-25066299	Lmbrd1	687755	chr1_24743779	24743779	-	CG	CGC	2.25871	6.55742	0.812668	0.435679	0.756031	-6.21786	0.0178695
chr1	Lmbrd1_1978	chr1:024378544-25066299	Lmbrd1	687755	chr1_24744131	24744131	-	CG	CGG	1.04029	3.56558	1.78208	0.105642	0.458358	-5.08085	0.0523985
chr1	Lmbrd1_1978	chr1:024378544-25066299	Lmbrd1	687755	chr1_24744168	24744168	-	CG	CGC	0.0279678	4.68328	0.0470525	0.963415	0.989741	-6.50739	0.00101262
chr1	Lmbrd1_1978	chr1:024378544-25066299	Lmbrd1	687755	chr1_24744175	24744175	-	CG	CGA	-1.89571	5.86427	-0.923313	0.377986	0.71813	-6.1102	-0.025536
chr1	Lmbrd1_1978	chr1:024378544-25066299	Lmbrd1	687755	chr1_24744223	24744223	+	CG	CGT	-1.765	6.26239	-0.895992	0.391704	0.727502	-6.13666	-0.0177154
chr1	Lmbrd1_1978	chr1:024378544-25066299	Lmbrd1	687755	chr1_24744224	24744224	-	CG	CGT	-1.71873	4.75812	-5.62575	0.000235453	0.0558246	0.923003	-0.066905
chr1	Lmbrd1_1978	chr1:024378544-25066299	Lmbrd1	687755	chr1_24744291	24744291	+	CG	CGG	0.982332	2.94124	1.44052	0.18085	0.551967	-5.54805	0.069917
chr1	Lmbrd1_1978	chr1:024378544-25066299	Lmbrd1	687755	chr1_24744307	24744307	+	CG	CGG	-3.94883	5.97719	-1.92881	0.0831488	0.423279	-4.84848	-0.0642326
chr1	Lmbrd1_1978	chr1:024378544-25066299	Lmbrd1	687755	chr1_24744345	24744345	+	CG	CGT	-0.667648	6.19578	-0.242495	0.813389	0.940228	-6.53123	-0.00619506
chr1	Lmbrd1_1978	chr1:024378544-25066299	Lmbrd1	687755	chr1_24746826	24746826	+	CG	CGA	-0.175471	3.84243	-0.193652	0.850397	0.953693	-6.54268	-0.00741273
chr1	Lmbrd1_1978	chr1:024378544-25066299	Lmbrd1	687755	chr1_24746909	24746909	+	CG	CGC	5.07686	6.30586	3.39244	0.00704144	0.201374	-2.48975	0.0662383
chr1	Lmbrd1_1978	chr1:024378544-25066299	Lmbrd1	687755	chr1_24746911	24746911	+	CG	CGC	-1.44879	5.22709	-1.25186	0.239636	0.610822	-5.75302	-0.0312881
chr1	Lmbrd1_1978	chr1:024378544-25066299	Lmbrd1	687755	chr1_24748790	24748790	+	CG	CGT	-1.83249	5.14759	-1.72896	0.118587	0.476799	-5.06945	-0.0411866
chr1	Lmbrd1_1978	chr1:024378544-25066299	Lmbrd1	687755	chr1_24748841	24748841	+	CG	CGC	-1.54467	4.89564	-1.67213	0.129542	0.490956	-5.14035	-0.0429698
chr1	Lmbrd1_1978	chr1:024378544-25066299	Lmbrd1	687755	chr1_24748923	24748923	+	CG	CGG	0.157186	3.41905	0.209525	0.838801	0.949679	-6.44802	0.0092871
chr1	Lmbrd1_1978	chr1:024378544-25066299	Lmbrd1	687755	chr1_24748924	24748924	-	CG	CGT	0.203541	4.90471	0.294895	0.774218	0.925	-6.46203	0.00592111
chr1	Lmbrd1_1978	chr1:024378544-25066299	Lmbrd1	687755	chr1_24748968	24748968	-	CG	CGG	-1.98734	5.38723	-2.39072	0.0383525	0.333976	-4.05514	-0.0508992
chr1	Lmbrd1_1978	chr1:024378544-25066299	Lmbrd1	687755	chr1_24748977	24748977	-	CG	CGC	-0.940619	7.49552	-0.375473	0.715296	0.901353	-6.4873	-0.00363474
chr1	Lmbrd1_1978	chr1:024378544-25066299	Lmbrd1	687755	chr1_24750967	24750967	+	CG	CGC	0.373999	6.08374	0.332258	0.746681	0.914303	-6.47826	0.0043636
chr1	Lmbrd1_1978	chr1:024378544-25066299	Lmbrd1	687755	chr1_24750995	24750995	+	CG	CGT	0.247438	5.12212	0.639715	0.537004	0.816444	-6.30342	0.00560666
chr1	Lmbrd1_1978	chr1:024378544-25066299	Lmbrd1	687755	chr1_24751007	24751007	+	CG	CGT	-0.304381	3.90474	-1.04866	0.319474	0.676079	-5.98891	-0.0122623
chr1	Lmbrd1_1978	chr1:024378544-25066299	Lmbrd1	687755	chr1_24752615	24752615	+	CG	CGT	0.647659	4.39012	0.753165	0.469033	0.77684	-6.26517	0.0196261
chr1	Lmbrd1_1978	chr1:024378544-25066299	Lmbrd1	687755	chr1_24752619	24752619	+	CG	CGC	-0.221049	6.12238	-0.152913	0.881565	0.964039	-6.53388	-0.00237578
chr1	Lmbrd1_1978	chr1:024378544-25066299	Lmbrd1	687755	chr1_24752639	24752639	+	CG	CGA	-0.540666	6.93831	-0.191779	0.851825	0.954193	-6.54307	-0.00302327
chr1	Lmbrd1_1978	chr1:024378544-25066299	Lmbrd1	687755	chr1_24752693	24752693	+	CG	CGG	0.501439	4.42656	0.710501	0.493931	0.79148	-6.26551	0.0164107
chr1	Lmbrd1_1978	chr1:024378544-25066299	Lmbrd1	687755	chr1_24752719	24752719	+	CG	CGG	0.0942124	3.22584	0.226992	0.825088	0.944577	-6.52562	0.00576479
chr1	Lmbrd1_1978	chr1:024378544-25066299	Lmbrd1	687755	chr1_24757951	24757951	+	CG	CGC	-0.322809	5.00183	-0.443278	0.667177	0.881564	-6.40101	-0.00917829
chr1	Lmbrd1_1978	chr1:024378544-25066299	Lmbrd1	687755	chr1_24757962	24757962	+	CG	CGA	0.262391	3.39987	0.426533	0.678924	0.886627	-6.42617	0.0158762
chr1	Lmbrd1_1978	chr1:024378544-25066299	Lmbrd1	687755	chr1_24757972	24757972	+	CG	CGT	0.212984	2.46132	0.709001	0.494821	0.792014	-6.18878	0.0183557
chr1	Lmbrd1_1978	chr1:024378544-25066299	Lmbrd1	687755	chr1_24760283	24760283	+	CG	CGT	-0.55948	3.82646	-0.819139	0.432149	0.753635	-6.21252	-0.0239484
chr1	Lmbrd1_1978	chr1:024378544-25066299	Lmbrd1	687755	chr1_24760308	24760308	+	CG	CGC	1.18856	5.70957	1.23989	0.243845	0.614538	-5.76349	0.0186805
chr1	Lmbrd1_1978	chr1:024378544-25066299	Lmbrd1	687755	chr1_24760354	24760354	+	CG	CGG	-0.075562	3.51793	-0.101604	0.921117	0.976918	-6.54755	-0.00395447
chr1	Lmbrd1_1978	chr1:024378544-25066299	Lmbrd1	687755	chr1_24760355	24760355	-	CG	CGG	0.502286	4.20012	0.683977	0.509817	0.800721	-6.29974	0.0167165
chr1	Lmbrd1_1978	chr1:024378544-25066299	Lmbrd1	687755	chr1_24760389	24760389	+	CG	CGC	-0.971138	6.63404	-0.424055	0.68067	0.887288	-6.46666	-0.00676145
chr1	Lmbrd1_1978	chr1:024378544-25066299	Lmbrd1	687755	chr1_24760390	24760390	-	CG	CGT	0.649991	4.39503	1.09372	0.300195	0.660911	-5.92237	0.0198039
chr1	Lmbrd1_1978	chr1:024378544-25066299	Lmbrd1	687755	chr1_24760484	24760484	-	CG	CGA	0.353724	3.67034	0.67489	0.515329	0.803743	-6.30615	0.0171249
chr1	Lmbrd1_1978	chr1:024378544-25066299	Lmbrd1	687755	chr1_24761420	24761420	-	CG	CGG	-0.592414	3.19008	-1.70446	0.123201	0.482992	-5.12143	-0.0353179
chr1	Lmbrd1_1978	chr1:024378544-25066299	Lmbrd1	687755	chr1_24761426	24761426	+	CG	CGA	1.83052	5.93864	0.683669	0.510003	0.800823	-6.31636	0.0212594
chr1	Lmbrd1_1978	chr1:024378544-25066299	Lmbrd1	687755	chr1_24761427	24761427	-	CG	CGC	-0.531186	3.2824	-1.37785	0.202219	0.574748	-5.56713	-0.0308468
chr1	Lmbrd1_1978	chr1:024378544-25066299	Lmbrd1	687755	chr1_24761846	24761846	+	CG	CGT	-0.900245	3.13413	-1.57384	0.147177	0.513001	-5.33965	-0.0639678
chr1	Lmbrd1_1978	chr1:024378544-25066299	Lmbrd1	687755	chr1_24761878	24761878	+	CG	CGT	-0.798016	3.06894	-1.48893	0.16792	0.537635	-5.48546	-0.0529125
chr1	Lmbrd1_1978	chr1:024378544-25066299	Lmbrd1	687755	chr1_24761935	24761935	+	CG	CGT	-0.915957	4.49666	-2.67696	0.0235706	0.287899	-3.57968	-0.0411822
chr1	Lmbrd1_1978	chr1:024378544-25066299	Lmbrd1	687755	chr1_24762102	24762102	-	CG	CGC	0.494955	7.34509	0.175749	0.864064	0.958377	-6.54624	0.00209423
chr1	Lmbrd1_1978	chr1:024378544-25066299	Lmbrd1	687755	chr1_24762114	24762114	-	CG	CGA	-0.492235	4.07531	-0.850384	0.415376	0.742823	-6.18625	-0.0180962
chr1	Lmbrd1_1978	chr1:024378544-25066299	Lmbrd1	687755	chr1_24762210	24762210	-	CG	CGG	-0.0497271	2.4961	-0.0664163	0.94838	0.985234	-6.56052	-0.00440839
chr1	Lmbrd1_1978	chr1:024378544-25066299	Lmbrd1	687755	chr1_24762634	24762634	+	CG	CGG	-0.462882	2.46915	-0.928356	0.375491	0.716531	-6.10867	-0.0411607
chr1	Lmbrd1_1978	chr1:024378544-25066299	Lmbrd1	687755	chr1_24762696	24762696	+	CG	CGG	-0.0247121	3.53314	-0.109445	0.915055	0.975047	-6.54803	-0.00125946
chr1	Lmbrd1_1978	chr1:024378544-25066299	Lmbrd1	687755	chr1_24762717	24762717	+	CG	CGT	0.220295	4.04306	0.361402	0.725458	0.905597	-6.4887	0.00830284
chr1	Lmbrd1_1978	chr1:024378544-25066299	Lmbrd1	687755	chr1_24762732	24762732	+	CG	CGT	0.670682	4.51148	1.97597	0.0769271	0.41266	-4.77661	0.0193136
chr1	Lmbrd1_1978	chr1:024378544-25066299	Lmbrd1	687755	chr1_24762738	24762738	+	CG	CGG	0.212068	4.34918	0.464473	0.652441	0.874643	-6.4137	0.00615417
chr1	Lmbrd1_1978	chr1:024378544-25066299	Lmbrd1	687755	chr1_24763425	24763425	+	CG	CGT	-0.744742	4.0376	-0.659524	0.524733	0.809394	-6.32491	-0.0290339
chr1	Lmbrd1_1978	chr1:024378544-25066299	Lmbrd1	687755	chr1_24763437	24763437	+	CG	CGT	0.672577	5.36663	0.643128	0.534878	0.815222	-6.31345	0.0134098
chr1	Lmbrd1_1978	chr1:024378544-25066299	Lmbrd1	687755	chr1_24763530	24763530	+	CG	CGT	-0.170873	4.78627	-0.283042	0.783025	0.928515	-6.39885	-0.00790384
chr1	Lmbrd1_1978	chr1:024378544-25066299	Lmbrd1	687755	chr1_24763561	24763561	+	CG	CGC	0.609854	5.48965	0.471309	0.647722	0.872653	-6.38941	0.013902
chr1	Lmbrd1_1978	chr1:024378544-25066299	Lmbrd1	687755	chr1_24763784	24763784	+	CG	CGG	1.00222	6.24785	0.386839	0.707131	0.89817	-6.48268	0.00907117
chr1	Lmbrd1_1978	chr1:024378544-25066299	Lmbrd1	687755	chr1_24763785	24763785	-	CG	CGG	0.620862	4.49706	1.23209	0.246619	0.61688	-5.79827	0.0176704
chr1	Lmbrd1_1978	chr1:024378544-25066299	Lmbrd1	687755	chr1_24763792	24763792	+	CG	CGA	-1.01279	5.31569	-1.00714	0.338055	0.689901	-5.97388	-0.0298647
chr1	Lmbrd1_1978	chr1:024378544-25066299	Lmbrd1	687755	chr1_24763793	24763793	-	CG	CGG	-0.391589	4.69982	-0.722729	0.486712	0.787312	-6.28813	-0.0097078
chr1	Lmbrd1_1978	chr1:024378544-25066299	Lmbrd1	687755	chr1_24763815	24763815	+	CG	CGT	-0.978238	2.74276	-3.06401	0.0122165	0.237731	-3.01431	-0.0770025
chr1	Lmbrd1_1978	chr1:024378544-25066299	Lmbrd1	687755	chr1_24763816	24763816	-	CG	CGT	-0.44784	3.15324	-1.51574	0.161111	0.530002	-5.43901	-0.0279703
chr1	Lmbrd1_1978	chr1:024378544-25066299	Lmbrd1	687755	chr1_24763859	24763859	+	CG	CGA	-0.0281628	3.71506	-0.0530256	0.958775	0.988317	-6.51174	-0.00189707
chr1	Lmbrd1_1978	chr1:024378544-25066299	Lmbrd1	687755	chr1_24763860	24763860	-	CG	CGG	-0.242332	3.17751	-0.578986	0.575645	0.836677	-6.36731	-0.0154554
chr1	Lmbrd1_1978	chr1:024378544-25066299	Lmbrd1	687755	chr1_24763890	24763890	+	CG	CGT	-0.444473	2.93501	-0.993373	0.344388	0.694217	-6.04567	-0.0311498
chr1	Lmbrd1_1978	chr1:024378544-25066299	Lmbrd1	687755	chr1_24764664	24764664	-	CG	CGA	-0.958323	5.25236	-2.9266	0.015417	0.254226	-3.1868	-0.0220196
chr1	Lmbrd1_1978	chr1:024378544-25066299	Lmbrd1	687755	chr1_24764701	24764701	-	CG	CGG	-0.112862	5.37918	-0.104719	0.918708	0.976118	-6.52499	-0.00226589
chr1	Lmbrd1_1978	chr1:024378544-25066299	Lmbrd1	687755	chr1_24764728	24764728	-	CG	CGG	0.244602	3.74089	0.5203	0.614388	0.856775	-6.39917	0.0109587
chr1	Lmbrd1_1978	chr1:024378544-25066299	Lmbrd1	687755	chr1_24774670	24774670	+	CG	CGT	0.156885	0.621854	0.566002	0.584101	0.84089	-6.39266	0.0259559
chr1	Lmbrd1_1978	chr1:024378544-25066299	Lmbrd1	687755	chr1_24774731	24774731	+	CG	CGG	-0.35122	3.8114	-0.764311	0.462663	0.772908	-6.21995	-0.0163218
chr1	Lmbrd1_1978	chr1:024378544-25066299	Lmbrd1	687755	chr1_24774794	24774794	+	CG	CGT	-0.379438	2.27382	-0.896154	0.391622	0.727413	-6.10397	-0.0400573
chr1	Lmbrd1_1978	chr1:024378544-25066299	Lmbrd1	687755	chr1_24794608	24794608	-	CG	CGA	-0.0508026	2.60182	-0.301667	0.769201	0.922906	-6.45193	-0.00421146
chr1	Lmbrd1_1978	chr1:024378544-25066299	Lmbrd1	687755	chr1_24794734	24794734	-	CG	CGA	0.0263345	3.49136	0.151948	0.882306	0.964317	-6.5272	0.00135718
chr1	Lmbrd1_1978	chr1:024378544-25066299	Lmbrd1	687755	chr1_24794744	24794744	-	CG	CGA	-0.0510668	3.95203	-0.297922	0.771974	0.923991	-6.51517	-0.00201798
chr1	Lmbrd1_1978	chr1:024378544-25066299	Lmbrd1	687755	chr1_24797510	24797510	+	CG	CGC	0.112032	3.42679	0.61998	0.549394	0.823001	-6.30861	0.00621198
chr1	Lmbrd1_1978	chr1:024378544-25066299	Lmbrd1	687755	chr1_24797537	24797537	+	CG	CGG	0.0521922	2.54931	0.194689	0.849607	0.95342	-6.5192	0.00446183
chr1	Lmbrd1_1978	chr1:024378544-25066299	Lmbrd1	687755	chr1_24797587	24797587	+	CG	CGA	-0.226066	2.91926	-0.644246	0.534183	0.814809	-6.32372	-0.0162835
chr1	Lmbrd1_1978	chr1:024378544-25066299	Lmbrd1	687755	chr1_24797612	24797612	+	CG	CGC	0.537093	3.41504	1.11788	0.290237	0.653149	-5.90951	0.0303214
chr1	Lmbrd1_1978	chr1:024378544-25066299	Lmbrd1	687755	chr1_24801535	24801535	-	CG	CGT	0.976982	4.83008	2.30501	0.0443428	0.348496	-4.06588	0.0430169
chr1	Lmbrd1_1978	chr1:024378544-25066299	Lmbrd1	687755	chr1_24801545	24801545	-	CG	CGT	1.84582	3.32226	2.8061	0.0189197	0.27048	-3.42943	0.11777
chr1	Lmbrd1_1978	chr1:024378544-25066299	Lmbrd1	687755	chr1_24801609	24801609	-	CG	CGG	1.88688	4.68932	3.03111	0.0129151	0.241407	-3.01501	0.0591268
chr1	Ccdc115_1880	chr1:034136671-34739672	Ccdc115	603001	chr1_34387135	34387135	-	CG	CGC	-0.0775811	4.78643	-0.209845	0.838081	0.949441	-6.50995	-0.00183033
chr1	Ccdc115_1880	chr1:034136671-34739672	Ccdc115	603001	chr1_34387148	34387148	-	CG	CGT	0.595658	4.92934	1.76499	0.108599	0.462607	-5.09364	0.0129757
chr1	Ccdc115_1880	chr1:034136671-34739672	Ccdc115	603001	chr1_34387150	34387150	-	CG	CGC	0.392937	5.18382	1.31118	0.219643	0.591631	-5.70857	0.00711574
chr1	Ccdc115_1880	chr1:034136671-34739672	Ccdc115	603001	chr1_34387156	34387156	-	CG	CGT	0.342114	6.14435	1.12687	0.286597	0.650028	-5.87528	0.00382771
chr1	Ccdc115_1880	chr1:034136671-34739672	Ccdc115	603001	chr1_34387164	34387164	-	CG	CGT	-0.156462	4.39723	-0.620209	0.54925	0.822895	-6.3125	-0.00482376
chr1	Ccdc115_1880	chr1:034136671-34739672	Ccdc115	603001	chr1_34387228	34387228	-	CG	CGT	-0.139403	0.251521	-0.756446	0.467152	0.775909	-6.20067	-0.0239428
chr1	Ccdc115_1880	chr1:034136671-34739672	Ccdc115	603001	chr1_34387327	34387327	+	CG	CGC	-0.453218	5.3464	-0.698747	0.500933	0.795584	-6.22163	-0.0146636
chr1	Ccdc115_1880	chr1:034136671-34739672	Ccdc115	603001	chr1_34387355	34387355	+	CG	CGG	0.868829	6.01434	0.360662	0.725994	0.905856	-6.4931	0.00915961
chr1	Ccdc115_1880	chr1:034136671-34739672	Ccdc115	603001	chr1_34387378	34387378	+	CG	CGG	-0.704134	3.7183	-1.65526	0.129449	0.49091	-5.21565	-0.0343273
chr1	Ccdc115_1880	chr1:034136671-34739672	Ccdc115	603001	chr1_34388242	34388242	-	CG	CGT	-0.477589	1.34818	-2.20248	0.0527134	0.366877	-4.39625	-0.0666428
chr1	Ccdc115_1880	chr1:034136671-34739672	Ccdc115	603001	chr1_34388266	34388266	-	CG	CGT	-0.180441	1.78261	-0.587872	0.569897	0.833788	-6.37949	-0.0218226
chr1	Ccdc115_1880	chr1:034136671-34739672	Ccdc115	603001	chr1_34388315	34388315	-	CG	CGG	0.538174	3.12555	1.80495	0.101802	0.452535	-5.02584	0.0335844
chr1	Ccdc115_1880	chr1:034136671-34739672	Ccdc115	603001	chr1_34388706	34388706	-	CG	CGT	-0.645311	1.77396	-1.48369	0.169281	0.539287	-5.49231	-0.0782699
chr1	Ccdc115_1880	chr1:034136671-34739672	Ccdc115	603001	chr1_34388736	34388736	-	CG	CGG	-0.558556	4.62824	-0.911374	0.383938	0.72213	-6.13255	-0.0145319
chr1	Ccdc115_1880	chr1:034136671-34739672	Ccdc115	603001	chr1_34388764	34388764	-	CG	CGG	-0.302342	3.5768	-0.569217	0.582001	0.839845	-6.38486	-0.014827
chr1	Ccdc115_1880	chr1:034136671-34739672	Ccdc115	603001	chr1_34389128	34389128	+	CG	CGC	-0.167526	2.05399	-0.782856	0.452188	0.766735	-6.24196	-0.0181632
chr1	Ccdc115_1880	chr1:034136671-34739672	Ccdc115	603001	chr1_34389137	34389137	+	CG	CGC	-0.00321264	2.34411	-0.0158934	0.987638	0.996555	-6.55142	-0.000307241
chr1	Ccdc115_1880	chr1:034136671-34739672	Ccdc115	603001	chr1_34389154	34389154	+	CG	CGG	0.0747765	0.0768898	0.292643	0.775889	0.925631	-6.51684	0.0129479
chr1	Ccdc115_1880	chr1:034136671-34739672	Ccdc115	603001	chr1_34389200	34389200	+	CG	CGG	-0.120159	1.1171	-0.587834	0.569921	0.833803	-6.32334	-0.0179508
chr1	Ccdc115_1880	chr1:034136671-34739672	Ccdc115	603001	chr1_34389256	34389256	+	CG	CGT	0.331733	-0.787612	0.862907	0.408781	0.73878	-6.16545	0.0534597
chr1	Ccdc115_1880	chr1:034136671-34739672	Ccdc115	603001	chr1_34389822	34389822	-	CG	CGG	-0.0230736	0.591842	-0.109789	0.914789	0.97497	-6.43765	-0.00378709
chr1	Ccdc115_1880	chr1:034136671-34739672	Ccdc115	603001	chr1_34389861	34389861	-	CG	CGG	-0.277419	1.69456	-0.924559	0.377368	0.717743	-6.02325	-0.0355538
chr1	Ccdc115_1880	chr1:034136671-34739672	Ccdc115	603001	chr1_34389871	34389871	-	CG	CGG	0.00658022	1.27058	0.0266144	0.979301	0.994026	-6.47654	0.000960942
chr1	Ccdc115_1880	chr1:034136671-34739672	Ccdc115	603001	chr1_34389901	34389901	-	CG	CGC	0.090596	2.19393	0.314031	0.760071	0.919582	-6.45251	0.0094227
chr1	Ccdc115_1880	chr1:034136671-34739672	Ccdc115	603001	chr1_34391113	34391113	+	CG	CGG	-0.568709	1.73095	-2.43469	0.0355948	0.326599	-4.07093	-0.0700874
chr1	Ccdc115_1880	chr1:034136671-34739672	Ccdc115	603001	chr1_34391121	34391121	+	CG	CGC	-0.192998	3.08529	-0.878869	0.400479	0.733274	-6.13696	-0.0127253
chr1	Ccdc115_1880	chr1:034136671-34739672	Ccdc115	603001	chr1_34391157	34391157	+	CG	CGA	-0.683724	2.02654	-3.5122	0.0057733	0.190055	-2.23895	-0.0743875
chr1	Ccdc115_1880	chr1:034136671-34739672	Ccdc115	603001	chr1_34393937	34393937	+	CG	CGT	-0.41114	4.47478	-1.44729	0.178993	0.549902	-5.53602	-0.0117994
chr1	Ccdc115_1880	chr1:034136671-34739672	Ccdc115	603001	chr1_34393947	34393947	+	CG	CGA	-0.277989	4.35476	-0.86906	0.405567	0.736548	-6.15566	-0.0084292
chr1	Ccdc115_1880	chr1:034136671-34739672	Ccdc115	603001	chr1_34393996	34393996	+	CG	CGG	0.0429718	3.21087	0.124137	0.903713	0.97122	-6.54909	0.0026072
chr1	Ccdc115_1880	chr1:034136671-34739672	Ccdc115	603001	chr1_34394115	34394115	+	CG	CGA	-0.0511351	2.77548	-0.0911815	0.929183	0.979565	-6.54239	-0.00404444
chr1	Ccdc115_1880	chr1:034136671-34739672	Ccdc115	603001	chr1_34394121	34394121	+	CG	CGC	-0.17426	3.78017	-0.300209	0.77028	0.9234	-6.50803	-0.0075541
chr1	Ccdc115_1880	chr1:034136671-34739672	Ccdc115	603001	chr1_34394236	34394236	+	CG	CGT	-0.640397	2.24198	-1.43875	0.181338	0.55248	-5.55032	-0.064014
chr1	Ccdc115_1880	chr1:034136671-34739672	Ccdc115	603001	chr1_34394357	34394357	+	CG	CGT	-4.4421	5.86159	-3.82482	0.00346332	0.158674	-1.72259	-0.0951967
chr1	Ccdc115_1880	chr1:034136671-34739672	Ccdc115	603001	chr1_34394428	34394428	+	CG	CGT	-1.45524	1.8474	-2.08557	0.064121	0.389603	-4.60985	-0.175799
chr1	Ccdc115_1880	chr1:034136671-34739672	Ccdc115	603001	chr1_34394445	34394445	+	CG	CGA	1.29129	5.99621	0.45479	0.659154	0.877729	-6.45235	0.0140077
chr1	Ccdc115_1880	chr1:034136671-34739672	Ccdc115	603001	chr1_34394460	34394460	+	CG	CGC	-4.07074	6.34866	-1.90179	0.0869236	0.428899	-4.90529	-0.0449069
chr1	Ccdc115_1880	chr1:034136671-34739672	Ccdc115	603001	chr1_34394488	34394488	+	CG	CGA	-0.0411174	1.86147	-0.0603784	0.953066	0.986614	-6.55755	-0.00484494
chr1	Ccdc115_1880	chr1:034136671-34739672	Ccdc115	603001	chr1_34394494	34394494	+	CG	CGG	-0.0796336	2.99792	-0.124412	0.9035	0.971168	-6.54233	-0.00554993
chr1	Ccdc115_1880	chr1:034136671-34739672	Ccdc115	603001	chr1_34394601	34394601	-	CG	CGA	-0.363876	2.74588	-0.619119	0.549939	0.823296	-6.33949	-0.0297615
chr1	Ccdc115_1880	chr1:034136671-34739672	Ccdc115	603001	chr1_34394633	34394633	-	CG	CGC	0.517597	6.574	0.147821	0.885477	0.965238	-6.55111	0.00370647
chr1	Ccdc115_1880	chr1:034136671-34739672	Ccdc115	603001	chr1_34394660	34394660	-	CG	CGA	-0.184506	1.46905	-0.397311	0.699642	0.895157	-6.47832	-0.0249287
chr1	Ccdc115_1880	chr1:034136671-34739672	Ccdc115	603001	chr1_34394685	34394685	-	CG	CGG	0.458812	5.59488	0.170277	0.868251	0.959857	-6.54726	0.00633951
chr1	Ccdc115_1880	chr1:034136671-34739672	Ccdc115	603001	chr1_34394703	34394703	-	CG	CGA	0.166809	2.57425	0.258835	0.80111	0.935639	-6.52232	0.0143387
chr1	Ccdc115_1880	chr1:034136671-34739672	Ccdc115	603001	chr1_34394716	34394716	-	CG	CGA	-0.187821	6.4953	-0.0542589	0.957818	0.988056	-6.56131	-0.00141254
chr1	Ccdc115_1880	chr1:034136671-34739672	Ccdc115	603001	chr1_34394727	34394727	-	CG	CGG	-1.47398	2.67495	-4.28151	0.00167779	0.12226	-1.03273	-0.127179
chr1	Ccdc115_1880	chr1:034136671-34739672	Ccdc115	603001	chr1_34396291	34396291	+	CG	CGT	-0.814024	1.09193	-1.86924	0.091683	0.436923	-4.93552	-0.120405
chr1	Ccdc115_1880	chr1:034136671-34739672	Ccdc115	603001	chr1_34396292	34396292	-	CG	CGC	-0.298747	1.25545	-0.967387	0.356585	0.702979	-6.06945	-0.0432828
chr1	Ccdc115_1880	chr1:034136671-34739672	Ccdc115	603001	chr1_34396307	34396307	+	CG	CGT	0.31948	3.01953	1.16365	0.272075	0.638867	-5.72826	0.0326328
chr1	Ccdc115_1880	chr1:034136671-34739672	Ccdc115	603001	chr1_34396308	34396308	-	CG	CGG	-0.363394	2.11517	-1.10605	0.29508	0.657151	-5.94086	-0.0383869
chr1	Ccdc115_1880	chr1:034136671-34739672	Ccdc115	603001	chr1_34396337	34396337	+	CG	CGT	-0.92683	2.49076	-2.45365	0.0344662	0.323221	-4.02587	-0.0842686
chr1	Ccdc115_1880	chr1:034136671-34739672	Ccdc115	603001	chr1_34396338	34396338	-	CG	CGT	-0.453003	2.3732	-1.60909	0.139254	0.503443	-5.28441	-0.0424986
chr1	Ccdc115_1880	chr1:034136671-34739672	Ccdc115	603001	chr1_34399302	34399302	-	CG	CGG	-0.674363	1.36492	-2.41244	0.0369646	0.330249	-4.09204	-0.0933462
chr1	Ccdc115_1880	chr1:034136671-34739672	Ccdc115	603001	chr1_34399364	34399364	-	CG	CGT	-0.103116	-0.587494	-0.252277	0.806032	0.937619	-6.52863	-0.0171462
chr1	Ccdc115_1880	chr1:034136671-34739672	Ccdc115	603001	chr1_34399396	34399396	-	CG	CGA	-0.51592	-0.498375	-1.69729	0.12107	0.480255	-5.19986	-0.0866096
chr1	Ccdc115_1880	chr1:034136671-34739672	Ccdc115	603001	chr1_34399570	34399570	-	CG	CGC	-0.625819	1.37928	-2.54841	0.029337	0.306876	-3.83947	-0.0874793
chr1	Ccdc115_1880	chr1:034136671-34739672	Ccdc115	603001	chr1_34399578	34399578	-	CG	CGC	-0.528519	0.674887	-1.39049	0.195105	0.567435	-5.61135	-0.0865484
chr1	Ccdc115_1880	chr1:034136671-34739672	Ccdc115	603001	chr1_34399622	34399622	-	CG	CGT	-0.396891	0.828767	-1.33121	0.213216	0.58554	-5.66825	-0.0636693
chr1	Ccdc115_1880	chr1:034136671-34739672	Ccdc115	603001	chr1_34399739	34399739	-	CG	CGA	-0.496603	1.09816	-1.75344	0.11064	0.465884	-5.12232	-0.07459
chr1	Ccdc115_1880	chr1:034136671-34739672	Ccdc115	603001	chr1_34399830	34399830	-	CG	CGT	-0.930965	-0.663575	-3.65462	0.00456798	0.175927	-1.96546	-0.154253
chr1	Ccdc115_1880	chr1:034136671-34739672	Ccdc115	603001	chr1_34399870	34399870	-	CG	CGT	-0.960203	-0.030581	-2.65059	0.0246531	0.291689	-3.69396	-0.164853
chr1	Ccdc115_1880	chr1:034136671-34739672	Ccdc115	603001	chr1_34399876	34399876	-	CG	CGC	-0.5503	-0.831833	-1.33325	0.212569	0.584954	-5.68191	-0.0876505
chr1	Ccdc115_1880	chr1:034136671-34739672	Ccdc115	603001	chr1_34402673	34402673	+	CG	CGT	0.40956	1.88715	1.34408	0.209169	0.581381	-5.64969	0.047648
chr1	Ccdc115_1880	chr1:034136671-34739672	Ccdc115	603001	chr1_34402679	34402679	+	CG	CGT	0.226591	2.31054	1.21443	0.252995	0.62236	-5.7528	0.0223992
chr1	Ccdc115_1880	chr1:034136671-34739672	Ccdc115	603001	chr1_34402685	34402685	+	CG	CGT	0.223296	1.96141	0.891623	0.39393	0.728807	-6.11301	0.0257287
chr1	Ccdc115_1880	chr1:034136671-34739672	Ccdc115	603001	chr1_34402691	34402691	+	CG	CGT	0.291559	1.81872	1.38359	0.197143	0.569384	-5.5583	0.0353034
chr1	Ccdc115_1880	chr1:034136671-34739672	Ccdc115	603001	chr1_34403080	34403080	+	CG	CGT	0.0181952	3.97057	0.0660777	0.948643	0.985286	-6.40625	0.00162801
chr1	Ccdc115_1880	chr1:034136671-34739672	Ccdc115	603001	chr1_34403085	34403085	+	CG	CGT	0.168899	1.15647	0.287818	0.779472	0.927036	-6.51834	0.0250235
chr1	Ccdc115_1880	chr1:034136671-34739672	Ccdc115	603001	chr1_34403105	34403105	+	CG	CGA	0.577379	0.690206	0.84378	0.418884	0.744914	-6.17042	0.0957155
chr1	Ccdc115_1880	chr1:034136671-34739672	Ccdc115	603001	chr1_34403195	34403195	+	CG	CGG	2.08112	3.67592	1.47045	0.172758	0.542984	-5.47789	0.126527
chr1	Ccdc115_1880	chr1:034136671-34739672	Ccdc115	603001	chr1_34403196	34403196	-	CG	CGA	-0.264976	2.85483	-1.33923	0.210686	0.582888	-5.66676	-0.0195468
chr1	Ccdc115_1880	chr1:034136671-34739672	Ccdc115	603001	chr1_34403260	34403260	-	CG	CGG	0.0945967	3.82898	0.435674	0.6725	0.883834	-6.44976	0.00405382
chr1	Ccdc115_1880	chr1:034136671-34739672	Ccdc115	603001	chr1_34403293	34403293	-	CG	CGC	0.109183	4.5047	0.331732	0.747067	0.914412	-6.47738	0.0031907
chr1	Ccdc115_1880	chr1:034136671-34739672	Ccdc115	603001	chr1_34426982	34426982	-	CG	CGA	-0.151625	4.39748	-0.460248	0.655367	0.875968	-6.37838	-0.00488621
chr1	Ccdc115_1880	chr1:034136671-34739672	Ccdc115	603001	chr1_34426990	34426990	-	CG	CGA	-0.22125	3.91112	-0.773401	0.457509	0.769945	-6.19948	-0.00890002
chr1	Ccdc115_1880	chr1:034136671-34739672	Ccdc115	603001	chr1_34427091	34427091	-	CG	CGG	0.215781	4.12837	0.653094	0.528698	0.811852	-6.32951	0.00771893
chr1	Ccdc115_1880	chr1:034136671-34739672	Ccdc115	603001	chr1_34427117	34427117	-	CG	CGT	-0.0203076	2.58036	-0.0935875	0.92732	0.978911	-6.51501	-0.00178589
chr1	Ccdc115_1880	chr1:034136671-34739672	Ccdc115	603001	chr1_34427259	34427259	+	CG	CGC	-0.580221	4.08805	-1.97978	0.0764432	0.411873	-4.71497	-0.0244512
chr1	Ccdc115_1880	chr1:034136671-34739672	Ccdc115	603001	chr1_34427359	34427359	+	CG	CGA	0.400594	4.01493	1.45864	0.175915	0.54664	-5.48116	0.0156561
chr1	Ccdc115_1880	chr1:034136671-34739672	Ccdc115	603001	chr1_34427360	34427360	-	CG	CGA	2.00545	6.06127	1.02601	0.329509	0.683387	-6.01072	0.0240444
chr1	Ccdc115_1880	chr1:034136671-34739672	Ccdc115	603001	chr1_34427371	34427371	+	CG	CGG	0.758476	4.64491	2.32079	0.043175	0.345928	-4.24347	0.0198798
chr1	Ccdc115_1880	chr1:034136671-34739672	Ccdc115	603001	chr1_34427372	34427372	-	CG	CGA	5.79028	6.07861	5.22275	0.000412862	0.0700381	0.356346	0.0787649
chr1	Ccdc115_1880	chr1:034136671-34739672	Ccdc115	603001	chr1_34427374	34427374	+	CG	CGA	-0.769364	5.77354	-1.33101	0.213279	0.585591	-5.67143	-0.00980835
chr1	Ccdc115_1880	chr1:034136671-34739672	Ccdc115	603001	chr1_34427375	34427375	-	CG	CGC	-2.43081	6.87216	-0.995975	0.343184	0.693406	-6.05293	-0.0157739
chr1	Ccdc115_1880	chr1:034136671-34739672	Ccdc115	603001	chr1_34427484	34427484	-	CG	CGG	-3.53815	6.39172	-1.44435	0.179798	0.550695	-5.53809	-0.0371717
chr1	Ccdc115_1880	chr1:034136671-34739672	Ccdc115	603001	chr1_34432355	34432355	+	CG	CGG	-1.13185	4.79623	-2.35868	0.0404926	0.339371	-4.13699	-0.0277869
chr1	Ccdc115_1880	chr1:034136671-34739672	Ccdc115	603001	chr1_34433201	34433201	+	CG	CGA	-0.445097	-4.33688	-0.344272	0.737905	0.910737	-6.46889	-0.0176473
chr1	Ccdc115_1880	chr1:034136671-34739672	Ccdc115	603001	chr1_34433207	34433207	+	CG	CGT	-1.56358	-3.87791	-1.60337	0.140512	0.505038	-5.3106	-0.0718084
chr1	Ccdc115_1880	chr1:034136671-34739672	Ccdc115	603001	chr1_34433240	34433240	+	CG	CGA	-0.739333	-2.88859	-1.40218	0.19169	0.563644	-5.59271	-0.0536257
chr1	Ccdc115_1880	chr1:034136671-34739672	Ccdc115	603001	chr1_34433264	34433264	+	CG	CGA	0.406624	-2.33173	1.66808	0.126841	0.487366	-5.12695	0.0406649
chr1	Ccdc115_1880	chr1:034136671-34739672	Ccdc115	603001	chr1_34433267	34433267	+	CG	CGC	0.0860836	-2.47861	0.289929	0.777904	0.92654	-6.43753	0.00797731
chr1	Ccdc115_1880	chr1:034136671-34739672	Ccdc115	603001	chr1_34433272	34433272	+	CG	CGG	0.433338	-2.22944	1.33685	0.211435	0.583685	-5.58291	0.045973
chr1	Ccdc115_1880	chr1:034136671-34739672	Ccdc115	603001	chr1_34433290	34433290	+	CG	CGG	-0.128709	-3.57701	-0.289721	0.778059	0.926591	-6.45207	-0.00933922
chr1	Ccdc115_1880	chr1:034136671-34739672	Ccdc115	603001	chr1_34433296	34433296	+	CG	CGC	0.249973	-2.79604	0.783155	0.452021	0.76663	-6.16846	0.0233882
chr1	Ccdc115_1880	chr1:034136671-34739672	Ccdc115	603001	chr1_34433460	34433460	-	CG	CGG	-0.255936	-2.30373	-0.953656	0.363156	0.707725	-6.03352	-0.0264577
chr1	Ccdc115_1880	chr1:034136671-34739672	Ccdc115	603001	chr1_34433544	34433544	-	CG	CGT	-0.428358	-2.0922	-1.46576	0.174006	0.544469	-5.49435	-0.0464048
chr1	Ccdc115_1880	chr1:034136671-34739672	Ccdc115	603001	chr1_34434340	34434340	-	CG	CGC	-0.160544	-3.27673	-0.281211	0.784388	0.929057	-6.48427	-0.010815
chr1	Ccdc115_1880	chr1:034136671-34739672	Ccdc115	603001	chr1_34434352	34434352	-	CG	CGG	0.234206	-5.31867	0.16964	0.868739	0.959912	-6.54738	0.00387487
chr1	Ccdc115_1880	chr1:034136671-34739672	Ccdc115	603001	chr1_34434357	34434357	-	CG	CGC	-0.539797	-5.29814	-0.357515	0.728275	0.906783	-6.44729	-0.0132034
chr1	Ccdc115_1880	chr1:034136671-34739672	Ccdc115	603001	chr1_34434360	34434360	-	CG	CGC	0.679941	-3.59305	1.26547	0.234921	0.606285	-5.7224	0.0367087
chr1	Ccdc115_1880	chr1:034136671-34739672	Ccdc115	603001	chr1_34434377	34434377	-	CG	CGC	0.0851793	-3.82211	0.0868643	0.932526	0.98047	-6.55858	0.0036441
chr1	Ccdc115_1880	chr1:034136671-34739672	Ccdc115	603001	chr1_34434925	34434925	-	CG	CGT	0.15449	-7.16315	0.541482	0.600251	0.8493	-6.32776	0.000665102
chr1	Ccdc115_1880	chr1:034136671-34739672	Ccdc115	603001	chr1_34434937	34434937	-	CG	CGG	0.0470139	-7.46532	0.0575047	0.955297	0.987294	-6.56111	0.000182341
chr1	Ccdc115_1880	chr1:034136671-34739672	Ccdc115	603001	chr1_34434977	34434977	-	CG	CGA	0.97315	-6.95184	2.94781	0.0148724	0.251829	-3.13559	0.00669808
chr1	Ccdc115_1880	chr1:034136671-34739672	Ccdc115	603001	chr1_34434997	34434997	-	CG	CGT	-0.146337	-7.7601	-0.209323	0.838477	0.949581	-6.48579	-0.000486962
chr1	Ccdc115_1880	chr1:034136671-34739672	Ccdc115	603001	chr1_34435005	34435005	-	CG	CGG	1.11532	-6.76579	2.93456	0.0152103	0.253189	-3.17507	0.00657294
chr1	Ccdc115_1880	chr1:034136671-34739672	Ccdc115	603001	chr1_34435011	34435011	-	CG	CGG	-0.0439068	-7.94642	-0.0538086	0.958167	0.988158	-6.56133	-0.00012239
chr1	Ccdc115_1880	chr1:034136671-34739672	Ccdc115	603001	chr1_34435015	34435015	-	CG	CGT	-0.423675	-7.78872	-1.04349	0.321745	0.677741	-5.99386	-0.00134589
chr1	Ccdc115_1880	chr1:034136671-34739672	Ccdc115	603001	chr1_34435021	34435021	-	CG	CGG	-0.429985	-7.77142	-0.53766	0.602789	0.850787	-6.40271	-0.00133178
chr1	Ccdc115_1880	chr1:034136671-34739672	Ccdc115	603001	chr1_34435028	34435028	-	CG	CGG	2.11947	-7.85647	4.21296	0.00186732	0.127058	-1.14839	0.00731881
chr1	Ccdc115_1880	chr1:034136671-34739672	Ccdc115	603001	chr1_34435035	34435035	-	CG	CGG	1.32711	-8.10782	2.95705	0.014641	0.25064	-3.16166	0.00352021
chr1	Ccdc115_1880	chr1:034136671-34739672	Ccdc115	603001	chr1_34435054	34435054	-	CG	CGG	-0.811776	-7.72943	-1.00684	0.338188	0.689983	-6.04228	-0.00266037
chr1	Ccdc115_1880	chr1:034136671-34739672	Ccdc115	603001	chr1_34435058	34435058	-	CG	CGC	0.0647835	-7.81795	0.138507	0.89264	0.967769	-6.5481	0.000198651
chr1	Ccdc115_1880	chr1:034136671-34739672	Ccdc115	603001	chr1_34435129	34435129	-	CG	CGC	-1.83079	-7.94482	-1.21457	0.252944	0.622337	-5.81587	-0.00562846
chr1	Ccdc115_1880	chr1:034136671-34739672	Ccdc115	603001	chr1_34435132	34435132	-	CG	CGA	-1.15615	-6.99998	-2.46999	0.0335227	0.320318	-3.92712	-0.00808357
chr1	Ccdc115_1880	chr1:034136671-34739672	Ccdc115	603001	chr1_34435134	34435134	-	CG	CGC	-1.24435	-7.23965	-1.096	0.299244	0.660232	-5.9202	-0.00596181
chr1	Ccdc115_1880	chr1:034136671-34739672	Ccdc115	603001	chr1_34435157	34435157	-	CG	CGG	-0.871097	-7.32639	-0.451087	0.66173	0.878956	-6.45413	-0.00377022
chr1	Ccdc115_1880	chr1:034136671-34739672	Ccdc115	603001	chr1_34435170	34435170	-	CG	CGT	-0.680415	-6.38947	-0.71504	0.491244	0.789893	-6.26243	-0.00682211
chr1	Ccdc115_1880	chr1:034136671-34739672	Ccdc115	603001	chr1_34435229	34435229	-	CG	CGC	-3.53561	-8.72849	-9.50996	2.89071e-06	0.00238069	5.02475	-0.00594694
chr1	Ccdc115_1880	chr1:034136671-34739672	Ccdc115	603001	chr1_34435568	34435568	-	CG	CGA	-0.514255	-0.619842	-1.9675	0.0780108	0.41474	-4.75234	-0.0850724
chr1	Ccdc115_1880	chr1:034136671-34739672	Ccdc115	603001	chr1_34435601	34435601	-	CG	CGA	-0.532426	0.928026	-2.15012	0.0575583	0.376253	-4.47144	-0.0852546
chr1	Ccdc115_1880	chr1:034136671-34739672	Ccdc115	603001	chr1_34435625	34435625	-	CG	CGT	-1.0397	0.326628	-4.0681	0.00234606	0.137838	-1.39487	-0.176053
chr1	Ccdc115_1880	chr1:034136671-34739672	Ccdc115	603001	chr1_34435647	34435647	-	CG	CGG	-0.644142	2.98045	-1.20041	0.258154	0.627196	-5.83762	-0.0447114
chr1	Ccdc115_1880	chr1:034136671-34739672	Ccdc115	603001	chr1_34436590	34436590	-	CG	CGA	0.241427	2.62982	1.04092	0.322877	0.678611	-5.97406	0.0207697
chr1	Ccdc115_1880	chr1:034136671-34739672	Ccdc115	603001	chr1_34436593	34436593	-	CG	CGG	0.0915881	3.1278	0.210879	0.837296	0.949173	-6.53893	0.0058486
chr1	Ccdc115_1880	chr1:034136671-34739672	Ccdc115	603001	chr1_34436845	34436845	-	CG	CGT	-0.580703	2.04594	-1.50112	0.164792	0.534193	-5.46274	-0.0628322
chr1	Ccdc115_1880	chr1:034136671-34739672	Ccdc115	603001	chr1_34436950	34436950	-	CG	CGG	-0.875061	2.98766	-2.32344	0.0429825	0.345416	-4.25081	-0.0606748
chr1	Ccdc115_1880	chr1:034136671-34739672	Ccdc115	603001	chr1_34437460	34437460	+	CG	CGG	-0.240923	4.2375	-0.856938	0.411915	0.740757	-6.12936	-0.00861048
chr1	Ccdc115_1880	chr1:034136671-34739672	Ccdc115	603001	chr1_34437544	34437544	+	CG	CGA	-0.283669	3.40383	-0.907363	0.385952	0.723558	-6.12018	-0.0152626
chr1	Ccdc115_1880	chr1:034136671-34739672	Ccdc115	603001	chr1_34437545	34437545	-	CG	CGA	-1.11389	3.21486	-1.88207	0.0897784	0.4336	-4.91375	-0.0648603
chr1	Ccdc115_1880	chr1:034136671-34739672	Ccdc115	603001	chr1_34437571	34437571	+	CG	CGA	-0.10611	3.25966	-0.339656	0.741272	0.91208	-6.49734	-0.00631463
chr1	Ccdc115_1880	chr1:034136671-34739672	Ccdc115	603001	chr1_34437572	34437572	-	CG	CGC	4.84678	6.60637	2.94596	0.014919	0.251969	-3.22982	0.0502726
chr1	Ccdc115_1880	chr1:034136671-34739672	Ccdc115	603001	chr1_34437657	34437657	+	CG	CGC	0.683811	4.51056	1.00817	0.337581	0.689596	-6.03367	0.018892
chr1	Ccdc115_1880	chr1:034136671-34739672	Ccdc115	603001	chr1_34437658	34437658	-	CG	CGG	2.00376	7.38463	0.918666	0.380295	0.71963	-6.12487	0.00879392
chr1	Ccdc115_1880	chr1:034136671-34739672	Ccdc115	603001	chr1_34437732	34437732	+	CG	CGG	-0.248853	4.20436	-0.673662	0.516077	0.804245	-6.31026	-0.0085708
chr1	Ccdc115_1880	chr1:034136671-34739672	Ccdc115	603001	chr1_34437753	34437753	+	CG	CGC	-0.567844	4.57082	-1.60764	0.139571	0.503789	-5.29445	-0.0163016
chr1	Ccdc115_1880	chr1:034136671-34739672	Ccdc115	603001	chr1_34437847	34437847	-	CG	CGC	-0.481897	5.10032	-0.426228	0.679139	0.886724	-6.43518	-0.0115112
chr1	Ccdc115_1880	chr1:034136671-34739672	Ccdc115	603001	chr1_34437853	34437853	-	CG	CGC	2.43747	6.6636	0.932442	0.373479	0.715225	-6.11327	0.0182224
chr1	Ccdc115_1880	chr1:034136671-34739672	Ccdc115	603001	chr1_34438429	34438429	-	CG	CGT	-0.285814	3.16727	-0.761691	0.464155	0.773978	-6.22993	-0.01881
chr1	Ccdc115_1880	chr1:034136671-34739672	Ccdc115	603001	chr1_34438448	34438448	-	CG	CGA	-0.594991	4.07911	-1.61778	0.137359	0.501029	-5.27707	-0.0231693
chr1	Ccdc115_1880	chr1:034136671-34739672	Ccdc115	603001	chr1_34438482	34438482	-	CG	CGA	-0.738113	3.37159	-2.44744	0.0348321	0.324393	-4.02101	-0.0437786
chr1	Ccdc115_1880	chr1:034136671-34739672	Ccdc115	603001	chr1_34438564	34438564	-	CG	CGT	-0.447503	0.890684	-1.52721	0.158272	0.526595	-5.43506	-0.070499
chr1	Ccdc115_1880	chr1:034136671-34739672	Ccdc115	603001	chr1_34443407	34443407	+	CG	CGA	-0.269067	4.92762	-0.477187	0.643677	0.870609	-6.44133	-0.00575116
chr1	Ccdc115_1880	chr1:034136671-34739672	Ccdc115	603001	chr1_34443408	34443408	-	CG	CGA	-0.437313	7.14889	-0.143416	0.888864	0.966495	-6.5518	-0.00211388
chr1	Ccdc115_1880	chr1:034136671-34739672	Ccdc115	603001	chr1_34443415	34443415	+	CG	CGG	-0.707501	5.3236	-0.735051	0.479505	0.783221	-6.26912	-0.0121723
chr1	Ccdc115_1880	chr1:034136671-34739672	Ccdc115	603001	chr1_34443416	34443416	-	CG	CGG	-1.06012	4.08744	-2.70849	0.0223386	0.283552	-3.6025	-0.0409168
chr1	Ccdc115_1880	chr1:034136671-34739672	Ccdc115	603001	chr1_34443467	34443467	+	CG	CGC	-0.703203	2.63418	-1.61515	0.13793	0.50174	-5.31638	-0.0584013
chr1	Ccdc115_1880	chr1:034136671-34739672	Ccdc115	603001	chr1_34443468	34443468	-	CG	CGA	0.0928943	4.90376	0.0965922	0.924994	0.978253	-6.48327	0.0037759
chr1	Ccdc115_1880	chr1:034136671-34739672	Ccdc115	603001	chr1_34443497	34443497	-	CG	CGC	-2.58672	4.8111	-3.28474	0.00842776	0.213614	-2.63082	-0.0795373
chr1	Ccdc115_1880	chr1:034136671-34739672	Ccdc115	603001	chr1_34443544	34443544	-	CG	CGA	0.281561	6.7974	0.0962149	0.925286	0.978312	-6.5579	0.00172605
chr1	Ccdc115_1880	chr1:034136671-34739672	Ccdc115	603001	chr1_34443593	34443593	+	CG	CGC	-0.415152	4.61969	-1.09346	0.300304	0.660969	-5.86927	-0.01233
chr1	Ccdc115_1880	chr1:034136671-34739672	Ccdc115	603001	chr1_34443602	34443602	+	CG	CGA	0.191472	3.9248	0.285637	0.781094	0.927666	-6.51901	0.00769606
chr1	Ccdc115_1880	chr1:034136671-34739672	Ccdc115	603001	chr1_34443608	34443608	+	CG	CGG	2.02135	5.62913	1.47806	0.170753	0.540904	-5.47242	0.0369422
chr1	Ccdc115_1880	chr1:034136671-34739672	Ccdc115	603001	chr1_34443649	34443649	+	CG	CGG	1.74454	5.22783	1.87959	0.090144	0.434171	-4.90867	0.0393167
chr1	Ccdc115_1880	chr1:034136671-34739672	Ccdc115	603001	chr1_34443658	34443658	+	CG	CGA	0.00859352	5.17121	0.0155749	0.987886	0.996624	-6.48647	0.000248937
chr1	Ccdc115_1880	chr1:034136671-34739672	Ccdc115	603001	chr1_34443683	34443683	+	CG	CGA	-0.169175	4.25066	-0.426395	0.679021	0.886681	-6.38182	-0.00833825
chr1	Ccdc115_1880	chr1:034136671-34739672	Ccdc115	603001	chr1_34443694	34443694	+	CG	CGG	-0.607134	4.30092	-0.613318	0.553614	0.825455	-6.34118	-0.0216123
chr1	Ccdc115_1880	chr1:034136671-34739672	Ccdc115	603001	chr1_34443910	34443910	-	CG	CGT	-0.218165	2.85608	-0.426873	0.678685	0.886536	-6.43763	-0.0167168
chr1	Ccdc115_1880	chr1:034136671-34739672	Ccdc115	603001	chr1_34443922	34443922	-	CG	CGC	-0.353645	4.16726	-1.22934	0.247604	0.617685	-5.78126	-0.0120653
chr1	Ccdc115_1880	chr1:034136671-34739672	Ccdc115	603001	chr1_34444001	34444001	+	CG	CGG	1.11114	4.50777	2.21008	0.0520441	0.365589	-4.42346	0.0311881
chr1	Ccdc115_1880	chr1:034136671-34739672	Ccdc115	603001	chr1_34444002	34444002	-	CG	CGA	0.472532	5.77117	0.413631	0.688038	0.890057	-6.44068	0.00720497
chr1	Ccdc115_1880	chr1:034136671-34739672	Ccdc115	603001	chr1_34444012	34444012	+	CG	CGT	-0.453957	4.97101	-1.02833	0.328471	0.682739	-5.98286	-0.0104111
chr1	Ccdc115_1880	chr1:034136671-34739672	Ccdc115	603001	chr1_34444013	34444013	-	CG	CGA	3.07901	6.25885	2.74082	0.0211422	0.279206	-3.54152	0.0340481
chr1	Ccdc115_1880	chr1:034136671-34739672	Ccdc115	603001	chr1_34444026	34444026	+	CG	CGT	0.393223	3.53341	1.27071	0.233126	0.604737	-5.66448	0.0181064
chr1	Ccdc115_1880	chr1:034136671-34739672	Ccdc115	603001	chr1_34444027	34444027	-	CG	CGG	-0.623547	3.35595	-2.08883	0.0637738	0.388946	-4.60017	-0.0351167
chr1	Ccdc115_1880	chr1:034136671-34739672	Ccdc115	603001	chr1_34444038	34444038	+	CG	CGA	0.178024	4.01503	0.813968	0.434968	0.75558	-6.17334	0.0072902
chr1	Ccdc115_1880	chr1:034136671-34739672	Ccdc115	603001	chr1_34444039	34444039	-	CG	CGT	0.662751	5.47517	0.723643	0.486175	0.787015	-6.24294	0.0121139
chr1	Ccdc115_1880	chr1:034136671-34739672	Ccdc115	603001	chr1_34444048	34444048	+	CG	CGG	0.744543	4.20085	1.51507	0.161277	0.5302	-5.45113	0.0254407
chr1	Ccdc115_1880	chr1:034136671-34739672	Ccdc115	603001	chr1_34444049	34444049	-	CG	CGA	-0.36291	3.9946	-0.956911	0.36159	0.706457	-6.05157	-0.0158235
chr1	Ccdc115_1880	chr1:034136671-34739672	Ccdc115	603001	chr1_34444090	34444090	+	CG	CGG	-0.614921	5.01061	-1.71578	0.117541	0.47535	-5.10063	-0.0129113
chr1	Ccdc115_1880	chr1:034136671-34739672	Ccdc115	603001	chr1_34444225	34444225	-	CG	CGG	-1.5262	3.74238	-4.07431	0.00232309	0.137236	-1.35945	-0.0750213
chr1	Ccdc115_1880	chr1:034136671-34739672	Ccdc115	603001	chr1_34444248	34444248	-	CG	CGA	-0.719471	4.85126	-0.696929	0.502021	0.796151	-6.26968	-0.0219567
chr1	Ccdc115_1880	chr1:034136671-34739672	Ccdc115	603001	chr1_34444255	34444255	-	CG	CGA	-1.3809	5.00311	-3.1236	0.0110476	0.231966	-2.85364	-0.0358465
chr1	Ccdc115_1880	chr1:034136671-34739672	Ccdc115	603001	chr1_34447301	34447301	-	CG	CGA	-1.8495	4.28148	-1.85345	0.0940782	0.440608	-4.9423	-0.0785937
chr1	Ccdc115_1880	chr1:034136671-34739672	Ccdc115	603001	chr1_34447331	34447331	-	CG	CGG	0.330339	1.2808	0.85765	0.411541	0.740442	-6.16444	0.0477651
chr1	Ccdc115_1880	chr1:034136671-34739672	Ccdc115	603001	chr1_34447355	34447355	-	CG	CGT	-0.814898	4.26198	-0.907452	0.385908	0.723538	-6.09621	-0.0358535
chr1	Ccdc115_1880	chr1:034136671-34739672	Ccdc115	603001	chr1_34460447	34460447	+	CG	CGG	0.417629	-4.6896	0.994433	0.343897	0.693925	-5.96055	0.0238996
chr1	Ccdc115_1880	chr1:034136671-34739672	Ccdc115	603001	chr1_34460487	34460487	+	CG	CGC	0.194861	-2.466	0.648455	0.531569	0.813391	-6.2677	0.0184744
chr1	Ccdc115_1880	chr1:034136671-34739672	Ccdc115	603001	chr1_34460489	34460489	+	CG	CGT	-0.509238	-3.1074	-0.973214	0.353823	0.700914	-6.07492	-0.0329582
chr1	Ccdc115_1880	chr1:034136671-34739672	Ccdc115	603001	chr1_34462655	34462655	+	CG	CGG	0.825957	2.62239	1.15935	0.273745	0.640232	-5.83238	0.0813053
chr1	Ccdc115_1880	chr1:034136671-34739672	Ccdc115	603001	chr1_34462714	34462714	+	CG	CGC	-3.26653	5.20759	-6.91083	4.54793e-05	0.0205958	2.44613	-0.0814379
chr1	Ccdc115_1880	chr1:034136671-34739672	Ccdc115	603001	chr1_34462758	34462758	+	CG	CGG	1.1652	2.33614	2.38976	0.0384145	0.334121	-4.12858	0.114522
chr1	Ccdc115_1880	chr1:034136671-34739672	Ccdc115	603001	chr1_34462765	34462765	+	CG	CGG	0.658842	2.03911	1.23317	0.246232	0.616581	-5.78322	0.0735857
chr1	Ccdc115_1880	chr1:034136671-34739672	Ccdc115	603001	chr1_34462778	34462778	+	CG	CGA	0.195857	1.56508	0.5247	0.611438	0.855353	-6.3916	0.0262327
chr1	Ccdc115_1880	chr1:034136671-34739672	Ccdc115	603001	chr1_34462789	34462789	+	CG	CGC	0.34118	2.41952	0.642569	0.535226	0.815457	-6.27214	0.0343658
chr1	Ccdc115_1880	chr1:034136671-34739672	Ccdc115	603001	chr1_34463245	34463245	+	CG	CGT	0.2784	-1.23776	0.469989	0.648632	0.872875	-6.39726	0.0400073
chr1	Ccdc115_1880	chr1:034136671-34739672	Ccdc115	603001	chr1_34463297	34463297	+	CG	CGA	1.07803	2.19069	1.83877	0.0963568	0.444282	-4.96087	0.127934
chr1	Ccdc115_1880	chr1:034136671-34739672	Ccdc115	603001	chr1_34463300	34463300	+	CG	CGC	0.95352	0.93067	3.6656	0.00448662	0.174396	-1.97588	0.148901
chr1	Ccdc115_1880	chr1:034136671-34739672	Ccdc115	603001	chr1_34463338	34463338	+	CG	CGC	0.0621634	3.05119	0.107815	0.916315	0.97545	-6.52345	0.00461021
chr1	Ccdc115_1880	chr1:034136671-34739672	Ccdc115	603001	chr1_34463375	34463375	+	CG	CGG	2.64162	5.45547	1.25301	0.239233	0.610428	-5.76205	0.051586
chr1	Ccdc115_1880	chr1:034136671-34739672	Ccdc115	603001	chr1_34463376	34463376	-	CG	CGC	0.8125	5.43046	0.626775	0.54511	0.820773	-6.29798	0.0182832
chr1	Ccdc115_1880	chr1:034136671-34739672	Ccdc115	603001	chr1_34463419	34463419	-	CG	CGG	1.60887	4.11448	1.79134	0.104073	0.456111	-5.00019	0.0680719
chr1	Ccdc115_1880	chr1:034136671-34739672	Ccdc115	603001	chr1_34463444	34463444	-	CG	CGG	0.627598	2.57552	0.941618	0.368988	0.711846	-6.07796	0.0578516
chr1	Ccdc115_1880	chr1:034136671-34739672	Ccdc115	603001	chr1_34463502	34463502	+	CG	CGG	0.323768	0.563482	0.62179	0.548251	0.8224	-6.35814	0.053968
chr1	Ccdc115_1880	chr1:034136671-34739672	Ccdc115	603001	chr1_34463503	34463503	-	CG	CGT	-0.586209	0.808898	-1.85282	0.0941748	0.440805	-4.96295	-0.0941211
chr1	Ccdc115_1880	chr1:034136671-34739672	Ccdc115	603001	chr1_34463562	34463562	+	CG	CGC	-1.15661	5.82757	-0.898995	0.390179	0.726499	-6.09356	-0.0203668
chr1	Ccdc115_1880	chr1:034136671-34739672	Ccdc115	603001	chr1_34463564	34463564	+	CG	CGG	0.320254	6.48992	0.143514	0.888788	0.966481	-6.55178	0.00242037
chr1	Ccdc115_1880	chr1:034136671-34739672	Ccdc115	603001	chr1_34463979	34463979	+	CG	CGA	0.580513	1.32598	1.83458	0.0970158	0.445255	-5.00465	0.081896
chr1	Ccdc115_1880	chr1:034136671-34739672	Ccdc115	603001	chr1_34464024	34464024	+	CG	CGG	0.413651	2.5766	1.26624	0.234657	0.606073	-5.74767	0.0348152
chr1	Ccdc115_1880	chr1:034136671-34739672	Ccdc115	603001	chr1_34464040	34464040	+	CG	CGT	0.557358	2.15997	2.65311	0.0245474	0.291272	-3.68784	0.0566385
chr1	Ccdc115_1880	chr1:034136671-34739672	Ccdc115	603001	chr1_34468526	34468526	+	CG	CGT	0.059284	1.61589	0.210059	0.837918	0.949394	-6.51155	0.00777813
chr1	Ccdc115_1880	chr1:034136671-34739672	Ccdc115	603001	chr1_34468530	34468530	+	CG	CGG	0.276203	1.86105	0.707462	0.495736	0.792576	-6.29933	0.0324044
chr1	Ccdc115_1880	chr1:034136671-34739672	Ccdc115	603001	chr1_34468574	34468574	+	CG	CGG	1.04047	1.93927	2.48078	0.0329137	0.317988	-3.98552	0.116899
chr1	Ccdc115_1880	chr1:034136671-34739672	Ccdc115	603001	chr1_34468598	34468598	+	CG	CGT	0.0044161	-0.971079	0.0117857	0.990833	0.997454	-6.56282	0.000684723
chr1	Ccdc115_1880	chr1:034136671-34739672	Ccdc115	603001	chr1_34470193	34470193	-	CG	CGG	-0.464767	3.39855	-1.03938	0.323558	0.679131	-5.97633	-0.0280472
chr1	Ccdc115_1880	chr1:034136671-34739672	Ccdc115	603001	chr1_34470207	34470207	-	CG	CGG	-0.240596	5.85576	-0.518295	0.615735	0.857447	-6.35233	-0.00353618
chr1	Ccdc115_1880	chr1:034136671-34739672	Ccdc115	603001	chr1_34470248	34470248	-	CG	CGT	-0.557413	1.81377	-1.50754	0.163169	0.532265	-5.44769	-0.0662773
chr1	Ccdc115_1880	chr1:034136671-34739672	Ccdc115	603001	chr1_34471734	34471734	-	CG	CGG	-0.0700922	1.70942	-0.0859653	0.933656	0.980882	-6.36456	-0.00872203
chr1	Ccdc115_1880	chr1:034136671-34739672	Ccdc115	603001	chr1_34471754	34471754	-	CG	CGT	-0.169414	3.32781	-0.108155	0.916598	0.975462	-6.39077	-0.0135507
chr1	Ccdc115_1880	chr1:034136671-34739672	Ccdc115	603001	chr1_34471858	34471858	-	CG	CGG	1.26375	2.77915	1.11198	0.299186	0.660187	-5.76373	0.149067
chr1	Ccdc115_1880	chr1:034136671-34739672	Ccdc115	603001	chr1_34473225	34473225	+	CG	CGC	-0.0727051	-6.8258	-0.0465642	0.963794	0.98984	-6.53944	-0.000456127
chr1	Ccdc115_1880	chr1:034136671-34739672	Ccdc115	603001	chr1_34473235	34473235	+	CG	CGC	-0.0478267	-5.91539	-0.048718	0.962121	0.989421	-6.53014	-0.000655008
chr1	Ccdc115_1880	chr1:034136671-34739672	Ccdc115	603001	chr1_34473342	34473342	-	CG	CGC	0.437494	-4.21984	1.54418	0.154152	0.522174	-5.35512	0.0155829
chr1	Ccdc115_1880	chr1:034136671-34739672	Ccdc115	603001	chr1_34473358	34473358	-	CG	CGG	0.757524	-3.10982	2.20023	0.0529131	0.367207	-4.40766	0.0496371
chr1	Ccdc115_1880	chr1:034136671-34739672	Ccdc115	603001	chr1_34473373	34473373	-	CG	CGT	1.16424	-2.46189	3.45904	0.00630415	0.195061	-2.32955	0.103134
chr1	Ccdc115_1880	chr1:034136671-34739672	Ccdc115	603001	chr1_34473454	34473454	+	CG	CGG	0.733329	0.00167577	2.22798	0.0504987	0.362388	-4.23171	0.126101
chr1	Ccdc115_1880	chr1:034136671-34739672	Ccdc115	603001	chr1_34473455	34473455	-	CG	CGA	1.30979	-0.385003	2.73572	0.0213267	0.280124	-3.56366	0.218781
chr1	Ccdc115_1880	chr1:034136671-34739672	Ccdc115	603001	chr1_34473462	34473462	+	CG	CGG	1.22741	0.0843832	2.17106	0.0555712	0.372603	-4.47269	0.209531
chr1	Ccdc115_1880	chr1:034136671-34739672	Ccdc115	603001	chr1_34473463	34473463	-	CG	CGA	1.21039	-0.285055	2.98949	0.0138579	0.24644	-3.12648	0.204592
chr1	Ccdc115_1880	chr1:034136671-34739672	Ccdc115	603001	chr1_34473512	34473512	+	CG	CGG	0.710561	-0.377577	1.92654	0.0834601	0.423609	-4.84024	0.121095
chr1	Ccdc115_1880	chr1:034136671-34739672	Ccdc115	603001	chr1_34473591	34473591	-	CG	CGC	0.809137	1.02113	2.09091	0.0635519	0.388692	-4.59067	0.123222
chr1	Ccdc115_1880	chr1:034136671-34739672	Ccdc115	603001	chr1_34473596	34473596	-	CG	CGA	0.701816	0.937753	2.06207	0.0666833	0.393959	-4.64072	0.107874
chr1	Ccdc115_1880	chr1:034136671-34739672	Ccdc115	603001	chr1_34473615	34473615	-	CG	CGG	0.771642	0.285224	2.39223	0.0382542	0.333785	-4.11512	0.13145
chr1	Ccdc115_1880	chr1:034136671-34739672	Ccdc115	603001	chr1_34473639	34473639	-	CG	CGT	1.17366	-0.255168	2.77446	0.0199659	0.274594	-3.50587	0.199375
chr1	Ccdc115_1880	chr1:034136671-34739672	Ccdc115	603001	chr1_34473648	34473648	-	CG	CGT	1.1879	0.037564	3.74253	0.00395767	0.166149	-1.89537	0.202776
chr1	Ccdc115_1880	chr1:034136671-34739672	Ccdc115	603001	chr1_34473678	34473678	-	CG	CGA	1.24133	-1.36871	2.89997	0.0161298	0.2576	-3.28207	0.173618
chr1	Ccdc115_1880	chr1:034136671-34739672	Ccdc115	603001	chr1_34480585	34480585	-	CG	CGG	-0.831834	3.02984	-1.84666	0.095125	0.442242	-4.95743	-0.0591265
chr1	Ccdc115_1880	chr1:034136671-34739672	Ccdc115	603001	chr1_34480709	34480709	-	CG	CGT	0.277644	3.8354	0.579501	0.575311	0.836527	-6.34257	0.0130399
chr1	Ccdc115_1880	chr1:034136671-34739672	Ccdc115	603001	chr1_34480719	34480719	-	CG	CGA	-0.198807	2.19774	-0.501228	0.627261	0.863169	-6.41811	-0.0200876
chr1	Ccdc115_1880	chr1:034136671-34739672	Ccdc115	603001	chr1_34484841	34484841	+	CG	CGA	0.633542	1.6752	1.18033	0.265685	0.633517	-5.85118	0.0789152
chr1	Ccdc115_1880	chr1:034136671-34739672	Ccdc115	603001	chr1_34484856	34484856	+	CG	CGG	0.677662	2.47407	1.50442	0.163957	0.533154	-5.44232	0.0630612
chr1	Ccdc115_1880	chr1:034136671-34739672	Ccdc115	603001	chr1_34484865	34484865	+	CG	CGG	-0.305557	2.59843	-0.514561	0.618248	0.85868	-6.4203	-0.0258293
chr1	Ccdc115_1880	chr1:034136671-34739672	Ccdc115	603001	chr1_34484965	34484965	+	CG	CGT	0.525965	2.1125	1.01189	0.335886	0.688285	-6.02867	0.0562299
chr1	Ccdc115_1880	chr1:034136671-34739672	Ccdc115	603001	chr1_34485436	34485436	-	CG	CGC	-0.0361922	-0.243918	-0.106171	0.917586	0.975809	-6.55592	-0.00622646
chr1	Ccdc115_1880	chr1:034136671-34739672	Ccdc115	603001	chr1_34485492	34485492	+	CG	CGA	-2.64372	-7.05689	-1.67501	0.125448	0.485633	-5.21334	-0.0169204
chr1	Ccdc115_1880	chr1:034136671-34739672	Ccdc115	603001	chr1_34485493	34485493	-	CG	CGA	2.91316	-5.41638	1.48181	0.169771	0.53977	-5.49476	0.0519259
chr1	Ccdc115_1880	chr1:034136671-34739672	Ccdc115	603001	chr1_34485512	34485512	+	CG	CGA	-0.170553	-1.58919	-0.298504	0.771543	0.923775	-6.51499	-0.0221319
chr1	Ccdc115_1880	chr1:034136671-34739672	Ccdc115	603001	chr1_34485513	34485513	-	CG	CGC	0.153851	-2.05702	0.285709	0.78104	0.927666	-6.49842	0.0172112
chr1	Ccdc115_1880	chr1:034136671-34739672	Ccdc115	603001	chr1_34485517	34485517	+	CG	CGC	0.646738	-0.295964	0.777704	0.455083	0.768435	-6.24604	0.110453
chr1	Ccdc115_1880	chr1:034136671-34739672	Ccdc115	603001	chr1_34485518	34485518	-	CG	CGG	0.984102	-0.428969	2.08878	0.0637789	0.388946	-4.55334	0.165925
chr1	Ccdc115_1880	chr1:034136671-34739672	Ccdc115	603001	chr1_34485577	34485577	+	CG	CGA	-2.19045	-5.27479	-1.99948	0.0739909	0.4077	-4.68486	-0.0543426
chr1	Ccdc115_1880	chr1:034136671-34739672	Ccdc115	603001	chr1_34485581	34485581	+	CG	CGG	-0.12081	-6.44717	-0.0969878	0.924688	0.978151	-6.51287	-0.00125801
chr1	Ccdc115_1880	chr1:034136671-34739672	Ccdc115	603001	chr1_34485732	34485732	-	CG	CGG	0.261189	-4.32703	0.3516	0.73257	0.908437	-6.43766	0.0102007
chr1	Ccdc115_1880	chr1:034136671-34739672	Ccdc115	603001	chr1_34485734	34485734	-	CG	CGC	-1.16185	-5.13178	-0.921721	0.378776	0.718617	-6.12313	-0.0222065
chr1	Ccdc115_1880	chr1:034136671-34739672	Ccdc115	603001	chr1_34485755	34485755	-	CG	CGT	-1.02312	-5.30637	-0.644419	0.534075	0.814762	-6.32746	-0.0193355
chr1	Ccdc115_1880	chr1:034136671-34739672	Ccdc115	603001	chr1_34485776	34485776	-	CG	CGC	0.703943	-2.97286	2.08164	0.0645431	0.390293	-4.56682	0.0496804
chr1	Ccdc115_1880	chr1:034136671-34739672	Ccdc115	603001	chr1_34485782	34485782	-	CG	CGA	0.883803	-4.56045	1.27125	0.232943	0.604616	-5.6822	0.0314264
chr1	Ccdc115_1880	chr1:034136671-34739672	Ccdc115	603001	chr1_34485791	34485791	-	CG	CGG	1.34695	-4.09549	1.7146	0.117763	0.475648	-5.15495	0.0492802
chr1	Ccdc115_1880	chr1:034136671-34739672	Ccdc115	603001	chr1_34485858	34485858	-	CG	CGA	0.142749	-3.8523	0.189928	0.853236	0.954664	-6.53076	0.00620256
chr1	Ccdc115_1880	chr1:034136671-34739672	Ccdc115	603001	chr1_34486026	34486026	+	CG	CGT	-0.354751	-5.64559	-0.736067	0.478914	0.782838	-6.26934	-0.00465988
chr1	Ccdc115_1880	chr1:034136671-34739672	Ccdc115	603001	chr1_34486044	34486044	+	CG	CGC	0.32925	-4.56126	1.04461	0.32125	0.677344	-5.9692	0.00964071
chr1	Ccdc115_1880	chr1:034136671-34739672	Ccdc115	603001	chr1_34486154	34486154	+	CG	CGT	-0.0904511	-5.0511	-0.181465	0.859695	0.957069	-6.53655	-0.00180894
chr1	Casp8_1316_Cflar_1965	chr1:058495374-59147503	Casp8	652129	chr1_58669591	58669591	-	CG	CGG	-0.636294	1.16343	-1.33648	0.21155	0.583754	-5.66332	-0.0940545
chr1	Casp8_1316_Cflar_1965	chr1:058495374-59147503	Casp8	652129	chr1_58669610	58669610	-	CG	CGA	-0.564425	1.63106	-2.3972	0.0379329	0.332824	-4.04751	-0.0725219
chr1	Casp8_1316_Cflar_1965	chr1:058495374-59147503	Casp8	652129	chr1_58669661	58669661	-	CG	CGG	-0.916155	0.278698	-2.79166	0.01939	0.272397	-3.48449	-0.156034
chr1	Casp8_1316_Cflar_1965	chr1:058495374-59147503	Casp8	652129	chr1_58670361	58670361	+	CG	CGA	0.082773	2.76409	0.311778	0.761732	0.92018	-6.51065	0.00641766
chr1	Casp8_1316_Cflar_1965	chr1:058495374-59147503	Casp8	652129	chr1_58670382	58670382	+	CG	CGG	-0.240303	3.34159	-0.851172	0.414959	0.742608	-6.1727	-0.0137694
chr1	Casp8_1316_Cflar_1965	chr1:058495374-59147503	Casp8	652129	chr1_58670436	58670436	+	CG	CGA	-0.0787672	2.87397	-0.344444	0.737779	0.910675	-6.4992	-0.00576726
chr1	Casp8_1316_Cflar_1965	chr1:058495374-59147503	Casp8	652129	chr1_58676483	58676483	+	CG	CGG	0.0797115	2.22263	0.206058	0.840957	0.950375	-6.54001	0.00802894
chr1	Casp8_1316_Cflar_1965	chr1:058495374-59147503	Casp8	652129	chr1_58676504	58676504	+	CG	CGC	-0.0588329	3.72651	-0.132379	0.89736	0.969276	-6.55024	-0.00267405
chr1	Casp8_1316_Cflar_1965	chr1:058495374-59147503	Casp8	652129	chr1_58676536	58676536	+	CG	CGG	-0.327656	2.66614	-0.796569	0.444544	0.761939	-6.23097	-0.0267209
chr1	Casp8_1316_Cflar_1965	chr1:058495374-59147503	Casp8	652129	chr1_58676568	58676568	+	CG	CGG	-0.572591	4.35663	-1.63305	0.134087	0.496782	-5.19079	-0.0180042
chr1	Casp8_1316_Cflar_1965	chr1:058495374-59147503	Casp8	652129	chr1_58676569	58676569	-	CG	CGC	1.82995	5.19561	2.08776	0.0638873	0.389191	-4.5159	0.0506268
chr1	Casp8_1316_Cflar_1965	chr1:058495374-59147503	Casp8	652129	chr1_58676608	58676608	-	CG	CGT	-0.693524	3.9495	-0.978282	0.351433	0.69924	-6.02741	-0.0385928
chr1	Casp8_1316_Cflar_1965	chr1:058495374-59147503	Casp8	652129	chr1_58676639	58676639	-	CG	CGG	2.13159	6.51439	1.21263	0.253652	0.622973	-5.82378	0.0171876
chr1	Casp8_1316_Cflar_1965	chr1:058495374-59147503	Casp8	652129	chr1_58676655	58676655	-	CG	CGT	1.87712	7.61497	0.916988	0.381131	0.720176	-6.12745	0.00702772
chr1	Casp8_1316_Cflar_1965	chr1:058495374-59147503	Casp8	652129	chr1_58676657	58676657	-	CG	CGC	-2.29411	5.7219	-2.58537	0.0275483	0.300946	-3.74201	-0.0418924
chr1	Casp8_1316_Cflar_1965	chr1:058495374-59147503	Casp8	652129	chr1_58676668	58676668	-	CG	CGG	-0.287624	3.51844	-0.790201	0.448083	0.7643	-6.19917	-0.0161761
chr1	Casp8_1316_Cflar_1965	chr1:058495374-59147503	Casp8	652129	chr1_58711395	58711395	+	CG	CGG	0.211748	-8.40279	0.28316	0.782937	0.928471	-6.47819	0.000504809
chr1	Casp8_1316_Cflar_1965	chr1:058495374-59147503	Casp8	652129	chr1_58711415	58711415	+	CG	CGG	0.355997	-8.00562	0.342264	0.739369	0.911296	-6.47627	0.00105783
chr1	Casp8_1316_Cflar_1965	chr1:058495374-59147503	Casp8	652129	chr1_58711822	58711822	-	CG	CGC	-0.759559	-8.43126	-1.34217	0.209764	0.582025	-5.64178	-0.00166973
chr1	Casp8_1316_Cflar_1965	chr1:058495374-59147503	Casp8	652129	chr1_58711919	58711919	-	CG	CGG	-0.276154	-9.53114	-0.249412	0.808185	0.938421	-6.5294	-0.000258407
chr1	Casp8_1316_Cflar_1965	chr1:058495374-59147503	Casp8	652129	chr1_58712938	58712938	+	CG	CGC	3.46715	-6.13814	3.09734	0.0130979	0.2423	-2.96053	0.0359539
chr1	Casp8_1316_Cflar_1965	chr1:058495374-59147503	Casp8	652129	chr1_58713753	58713753	-	CG	CGA	0.106691	-4.00153	0.195899	0.848686	0.95311	-6.52656	0.00420439
chr1	Casp8_1316_Cflar_1965	chr1:058495374-59147503	Casp8	652129	chr1_58713933	58713933	-	CG	CGC	-0.743108	-2.04502	-2.38569	0.0386805	0.334836	-4.08639	-0.0805789
chr1	Casp8_1316_Cflar_1965	chr1:058495374-59147503	Casp8	652129	chr1_58713942	58713942	+	CG	CGA	0.337127	-4.66264	0.305895	0.767675	0.922364	-6.28558	0.0130575
chr1	Casp8_1316_Cflar_1965	chr1:058495374-59147503	Casp8	652129	chr1_58713943	58713943	-	CG	CGA	-0.571529	-3.17461	-1.95196	0.0800384	0.417913	-4.72529	-0.0358036
chr1	Casp8_1316_Cflar_1965	chr1:058495374-59147503	Casp8	652129	chr1_58713988	58713988	-	CG	CGC	-0.549286	-1.89131	-1.12165	0.288706	0.651862	-5.88301	-0.0614156
chr1	Casp8_1316_Cflar_1965	chr1:058495374-59147503	Casp8	652129	chr1_58714144	58714144	+	CG	CGC	-1.72025	-2.08673	-5.27621	0.000809148	0.0948757	-0.110001	-0.200352
chr1	Casp8_1316_Cflar_1965	chr1:058495374-59147503	Casp8	652129	chr1_58715952	58715952	-	CG	CGT	0.315212	0.576111	0.477858	0.643216	0.870387	-6.44099	0.052455
chr1	Casp8_1316_Cflar_1965	chr1:058495374-59147503	Casp8	652129	chr1_58716339	58716339	-	CG	CGA	0.853986	-2.31833	3.77417	0.00375936	0.163754	-1.85419	0.0819149
chr1	Casp8_1316_Cflar_1965	chr1:058495374-59147503	Casp8	652129	chr1_58716374	58716374	+	CG	CGT	0.37761	-2.62841	0.571301	0.580642	0.839125	-6.38951	0.0313893
chr1	Casp8_1316_Cflar_1965	chr1:058495374-59147503	Casp8	652129	chr1_58716375	58716375	-	CG	CGA	0.56223	-3.848	0.587509	0.570131	0.833887	-6.37971	0.0237576
chr1	Casp8_1316_Cflar_1965	chr1:058495374-59147503	Casp8	652129	chr1_58716392	58716392	+	CG	CGA	0.252812	-1.258	0.527237	0.60974	0.854596	-6.3823	0.0374499
chr1	Casp8_1316_Cflar_1965	chr1:058495374-59147503	Casp8	652129	chr1_58716393	58716393	-	CG	CGC	-0.118005	-1.94251	-0.38121	0.71117	0.899766	-6.44951	-0.0134929
chr1	Casp8_1316_Cflar_1965	chr1:058495374-59147503	Casp8	652129	chr1_58717738	58717738	-	CG	CGG	0.385908	0.679418	1.35419	0.206034	0.578283	-5.63942	0.0632744
chr1	Casp8_1316_Cflar_1965	chr1:058495374-59147503	Casp8	652129	chr1_58717857	58717857	-	CG	CGT	0.432203	1.24294	1.45232	0.177622	0.548613	-5.52037	0.0628529
chr1	Casp8_1316_Cflar_1965	chr1:058495374-59147503	Casp8	652129	chr1_58717877	58717877	-	CG	CGG	0.231857	1.35003	0.739056	0.477177	0.781733	-6.27592	0.0325154
chr1	Casp8_1316_Cflar_1965	chr1:058495374-59147503	Casp8	652129	chr1_58719620	58719620	+	CG	CGT	-0.12624	0.450449	-0.42663	0.678856	0.886592	-6.42528	-0.0212517
chr1	Casp8_1316_Cflar_1965	chr1:058495374-59147503	Casp8	652129	chr1_58719693	58719693	+	CG	CGT	-0.161993	1.29021	-0.623146	0.547396	0.822025	-6.28118	-0.0231899
chr1	Casp8_1316_Cflar_1965	chr1:058495374-59147503	Casp8	652129	chr1_58719705	58719705	+	CG	CGC	-0.0336085	1.93655	-0.0779046	0.939469	0.982652	-6.55148	-0.00379743
chr1	Casp8_1316_Cflar_1965	chr1:058495374-59147503	Casp8	652129	chr1_58719776	58719776	+	CG	CGT	0.209503	0.0619974	0.779304	0.454182	0.76793	-6.18153	0.0362489
chr1	Casp8_1316_Cflar_1965	chr1:058495374-59147503	Casp8	652129	chr1_58719811	58719811	+	CG	CGG	0.304062	1.34604	0.564781	0.5849	0.841312	-6.35704	0.0436248
chr1	Casp8_1316_Cflar_1965	chr1:058495374-59147503	Casp8	652129	chr1_58719912	58719912	+	CG	CGA	-0.429694	1.53739	-0.66589	0.520825	0.806788	-6.32873	-0.0567318
chr1	Casp8_1316_Cflar_1965	chr1:058495374-59147503	Casp8	652129	chr1_58720194	58720194	-	CG	CGT	0.168303	0.0572132	0.532641	0.606131	0.852583	-6.40178	0.0291376
chr1	Casp8_1316_Cflar_1965	chr1:058495374-59147503	Casp8	652129	chr1_58720246	58720246	+	CG	CGG	-0.128616	1.86173	-0.371137	0.718422	0.902533	-6.46153	-0.0155404
chr1	Casp8_1316_Cflar_1965	chr1:058495374-59147503	Casp8	652129	chr1_58720247	58720247	-	CG	CGG	-0.614101	1.76655	-1.25965	0.236926	0.60826	-5.76962	-0.0746952
chr1	Casp8_1316_Cflar_1965	chr1:058495374-59147503	Casp8	652129	chr1_58720260	58720260	+	CG	CGC	-0.809357	1.96489	-2.61965	0.0259867	0.296044	-3.73304	-0.0935343
chr1	Casp8_1316_Cflar_1965	chr1:058495374-59147503	Casp8	652129	chr1_58720261	58720261	-	CG	CGA	-0.636468	1.83233	-2.33401	0.0422201	0.34358	-4.22355	-0.07504
chr1	Casp8_1316_Cflar_1965	chr1:058495374-59147503	Casp8	652129	chr1_58720262	58720262	+	CG	CGT	-0.430168	1.47398	-1.50664	0.163395	0.532525	-5.45184	-0.058286
chr1	Casp8_1316_Cflar_1965	chr1:058495374-59147503	Casp8	652129	chr1_58720263	58720263	-	CG	CGC	-0.342275	1.45752	-0.849127	0.416042	0.743184	-6.18334	-0.0465212
chr1	Casp8_1316_Cflar_1965	chr1:058495374-59147503	Casp8	652129	chr1_58720273	58720273	+	CG	CGT	-0.103334	0.248821	-0.381646	0.710856	0.899586	-6.42966	-0.017785
chr1	Casp8_1316_Cflar_1965	chr1:058495374-59147503	Casp8	652129	chr1_58720274	58720274	-	CG	CGT	-0.239642	0.380834	-1.12307	0.28813	0.651358	-5.82927	-0.0405906
chr1	Casp8_1316_Cflar_1965	chr1:058495374-59147503	Casp8	652129	chr1_58720291	58720291	+	CG	CGC	-0.0846329	0.81885	-0.295296	0.77392	0.92486	-6.50928	-0.0135674
chr1	Casp8_1316_Cflar_1965	chr1:058495374-59147503	Casp8	652129	chr1_58720292	58720292	-	CG	CGT	-0.30087	0.934836	-1.31126	0.219618	0.591607	-5.67001	-0.0465765
chr1	Casp8_1316_Cflar_1965	chr1:058495374-59147503	Casp8	652129	chr1_58720295	58720295	+	CG	CGA	-0.322848	0.352776	-0.72109	0.487676	0.787954	-6.28864	-0.0550691
chr1	Casp8_1316_Cflar_1965	chr1:058495374-59147503	Casp8	652129	chr1_58720296	58720296	-	CG	CGG	0.372133	0.313159	1.13077	0.285029	0.648778	-5.87872	0.0636077
chr1	Casp8_1316_Cflar_1965	chr1:058495374-59147503	Casp8	652129	chr1_58720378	58720378	+	CG	CGC	0.133529	1.77526	0.657063	0.526248	0.810362	-6.22609	0.0165561
chr1	Casp8_1316_Cflar_1965	chr1:058495374-59147503	Casp8	652129	chr1_58720890	58720890	+	CG	CGG	1.06705	0.398573	2.63114	0.0254832	0.294324	-3.69842	0.179575
chr1	Casp8_1316_Cflar_1965	chr1:058495374-59147503	Casp8	652129	chr1_58720929	58720929	+	CG	CGG	0.95926	0.492924	1.98912	0.0752716	0.409766	-4.74292	0.159904
chr1	Casp8_1316_Cflar_1965	chr1:058495374-59147503	Casp8	652129	chr1_58720933	58720933	+	CG	CGG	0.953846	0.325776	2.67716	0.0235626	0.287866	-3.61471	0.161589
chr1	Casp8_1316_Cflar_1965	chr1:058495374-59147503	Casp8	652129	chr1_58720941	58720941	+	CG	CGC	0.87364	0.697714	2.68333	0.0233165	0.286712	-3.59717	0.14094
chr1	Casp8_1316_Cflar_1965	chr1:058495374-59147503	Casp8	652129	chr1_58723701	58723701	-	CG	CGG	-0.106519	1.31608	-0.57728	0.576752	0.837278	-6.37548	-0.0150656
chr1	Casp8_1316_Cflar_1965	chr1:058495374-59147503	Casp8	652129	chr1_58723738	58723738	-	CG	CGA	0.0250737	1.09915	0.13347	0.896519	0.968921	-6.54217	0.00377764
chr1	Casp8_1316_Cflar_1965	chr1:058495374-59147503	Casp8	652129	chr1_58723800	58723800	-	CG	CGG	0.021141	0.890218	0.103909	0.919334	0.976263	-6.54485	0.00334037
chr1	Casp8_1316_Cflar_1965	chr1:058495374-59147503	Casp8	652129	chr1_58723819	58723819	-	CG	CGT	0.289178	2.09319	1.45598	0.176632	0.547517	-5.47973	0.0315489
chr1	Casp8_1316_Cflar_1965	chr1:058495374-59147503	Casp8	652129	chr1_58724442	58724442	-	CG	CGA	-0.57719	0.90212	-2.75197	0.0207449	0.277701	-3.42915	-0.0926845
chr1	Casp8_1316_Cflar_1965	chr1:058495374-59147503	Casp8	652129	chr1_58724458	58724458	-	CG	CGA	-0.351726	1.13377	-1.18391	0.264332	0.632375	-5.8339	-0.0519001
chr1	Casp8_1316_Cflar_1965	chr1:058495374-59147503	Casp8	652129	chr1_58724477	58724477	-	CG	CGC	-0.339141	0.494632	-1.37416	0.199958	0.572369	-5.6062	-0.0569607
chr1	Casp8_1316_Cflar_1965	chr1:058495374-59147503	Casp8	652129	chr1_58724482	58724482	-	CG	CGC	-0.434945	1.18005	-1.27613	0.231283	0.602979	-5.7353	-0.0642734
chr1	Casp8_1316_Cflar_1965	chr1:058495374-59147503	Casp8	652129	chr1_58726003	58726003	-	CG	CGG	0.194066	1.64319	0.491643	0.633781	0.866097	-6.41676	0.0250811
chr1	Casp8_1316_Cflar_1965	chr1:058495374-59147503	Casp8	652129	chr1_58726014	58726014	-	CG	CGG	0.527573	1.27072	2.74149	0.0211184	0.279048	-3.51394	0.0778817
chr1	Casp8_1316_Cflar_1965	chr1:058495374-59147503	Casp8	652129	chr1_58726018	58726018	-	CG	CGG	0.142649	0.22987	0.313429	0.760514	0.919678	-6.5101	0.0245581
chr1	Casp8_1316_Cflar_1965	chr1:058495374-59147503	Casp8	652129	chr1_58728271	58728271	-	CG	CGG	-0.0800908	2.12994	-0.292825	0.775754	0.925571	-6.48992	-0.00860009
chr1	Casp8_1316_Cflar_1965	chr1:058495374-59147503	Casp8	652129	chr1_58728299	58728299	-	CG	CGT	0.0290075	1.5893	0.0889862	0.930883	0.979969	-6.55862	0.00376428
chr1	Casp8_1316_Cflar_1965	chr1:058495374-59147503	Casp8	652129	chr1_58728313	58728313	-	CG	CGC	0.425502	2.0205	1.67233	0.125986	0.486266	-5.17483	0.0473111
chr1	Casp8_1316_Cflar_1965	chr1:058495374-59147503	Casp8	652129	chr1_58728385	58728385	-	CG	CGT	-0.00682183	0.491765	-0.020303	0.984209	0.995679	-6.56268	-0.00114845
chr1	Casp8_1316_Cflar_1965	chr1:058495374-59147503	Casp8	652129	chr1_58728963	58728963	-	CG	CGG	0.0955936	4.4012	0.160893	0.875805	0.962223	-6.36782	0.00424288
chr1	Casp8_1316_Cflar_1965	chr1:058495374-59147503	Casp8	652129	chr1_58729024	58729024	-	CG	CGG	-0.475227	2.78253	-0.906964	0.388548	0.72534	-6.05969	-0.0375647
chr1	Casp8_1316_Cflar_1965	chr1:058495374-59147503	Casp8	652129	chr1_58729095	58729095	+	CG	CGA	-0.309552	2.60376	-0.502967	0.626082	0.862685	-6.42374	-0.025872
chr1	Casp8_1316_Cflar_1965	chr1:058495374-59147503	Casp8	652129	chr1_58729096	58729096	-	CG	CGT	-0.866709	2.46128	-1.54444	0.157587	0.525773	-5.35146	-0.0812753
chr1	Casp8_1316_Cflar_1965	chr1:058495374-59147503	Casp8	652129	chr1_58729178	58729178	+	CG	CGG	0.10966	3.58785	0.196908	0.847917	0.952863	-6.48361	0.00642711
chr1	Casp8_1316_Cflar_1965	chr1:058495374-59147503	Casp8	652129	chr1_58729179	58729179	-	CG	CGA	0.2049	4.4013	0.219267	0.830935	0.946664	-6.49873	0.00828409
chr1	Casp8_1316_Cflar_1965	chr1:058495374-59147503	Casp8	652129	chr1_58729195	58729195	+	CG	CGT	-0.810034	2.88868	-0.953274	0.36334	0.707885	-6.09385	-0.059133
chr1	Casp8_1316_Cflar_1965	chr1:058495374-59147503	Casp8	652129	chr1_58729196	58729196	-	CG	CGT	0.450817	4.61901	1.33973	0.210528	0.582708	-5.47631	0.0248405
chr1	Casp8_1316_Cflar_1965	chr1:058495374-59147503	Casp8	652129	chr1_58729214	58729214	+	CG	CGA	-0.603333	3.45019	-1.19402	0.260531	0.629241	-5.83682	-0.0326542
chr1	Casp8_1316_Cflar_1965	chr1:058495374-59147503	Casp8	652129	chr1_58729215	58729215	-	CG	CGT	0.562775	4.54208	0.82702	0.427876	0.750715	-6.15529	0.0224347
chr1	Casp8_1316_Cflar_1965	chr1:058495374-59147503	Casp8	652129	chr1_58729217	58729217	+	CG	CGG	0.698618	5.18662	1.51202	0.162042	0.531038	-5.3516	0.0268478
chr1	Casp8_1316_Cflar_1965	chr1:058495374-59147503	Casp8	652129	chr1_58729218	58729218	-	CG	CGT	-1.1483	3.42561	-1.70828	0.118961	0.477246	-5.17788	-0.0641117
chr1	Casp8_1316_Cflar_1965	chr1:058495374-59147503	Casp8	652129	chr1_58729267	58729267	-	CG	CGC	-1.06132	4.78242	-1.10725	0.294584	0.656635	-5.9047	-0.0323371
chr1	Casp8_1316_Cflar_1965	chr1:058495374-59147503	Casp8	652129	chr1_58730042	58730042	+	CG	CGT	-2.50349	5.28229	-1.32616	0.21482	0.587028	-5.6905	-0.0469863
chr1	Casp8_1316_Cflar_1965	chr1:058495374-59147503	Casp8	652129	chr1_58730050	58730050	+	CG	CGC	-0.146458	5.0807	-0.109018	0.915385	0.975156	-6.49923	-0.00452341
chr1	Casp8_1316_Cflar_1965	chr1:058495374-59147503	Casp8	652129	chr1_58730075	58730075	+	CG	CGT	0.0137414	3.36589	0.0161862	0.98741	0.996474	-6.54922	0.000798881
chr1	Casp8_1316_Cflar_1965	chr1:058495374-59147503	Casp8	652129	chr1_58730093	58730093	+	CG	CGC	0.907157	5.51034	0.353239	0.731379	0.907999	-6.49593	0.0133999
chr1	Casp8_1316_Cflar_1965	chr1:058495374-59147503	Casp8	652129	chr1_58736167	58736167	-	CG	CGT	-0.0295479	2.14687	-0.062372	0.951519	0.986161	-6.55777	-0.00306853
chr1	Casp8_1316_Cflar_1965	chr1:058495374-59147503	Casp8	652129	chr1_58736172	58736172	-	CG	CGT	0.698643	4.35929	1.16188	0.272762	0.639214	-5.83684	0.0302822
chr1	Casp8_1316_Cflar_1965	chr1:058495374-59147503	Casp8	652129	chr1_58736181	58736181	-	CG	CGA	0.561897	2.67305	1.5516	0.152381	0.520051	-5.37978	0.046864
chr1	Casp8_1316_Cflar_1965	chr1:058495374-59147503	Casp8	652129	chr1_58736185	58736185	-	CG	CGG	0.699093	4.58267	0.801897	0.441596	0.76011	-6.18885	0.0249615
chr1	Casp8_1316_Cflar_1965	chr1:058495374-59147503	Casp8	652129	chr1_58736269	58736269	-	CG	CGG	-0.910961	2.39817	-1.51429	0.161473	0.530484	-5.44033	-0.0866401
chr1	Casp8_1316_Cflar_1965	chr1:058495374-59147503	Casp8	652129	chr1_58736965	58736965	+	CG	CGA	3.01191	5.73242	4.07598	0.00231696	0.137185	-1.31361	0.0574821
chr1	Casp8_1316_Cflar_1965	chr1:058495374-59147503	Casp8	652129	chr1_58736993	58736993	+	CG	CGC	-0.885433	6.57977	-0.590979	0.567894	0.832743	-6.35212	-0.00750873
chr1	Casp8_1316_Cflar_1965	chr1:058495374-59147503	Casp8	652129	chr1_58736995	58736995	+	CG	CGC	1.14038	6.72196	0.775355	0.456406	0.769355	-6.22453	0.00874078
chr1	Casp8_1316_Cflar_1965	chr1:058495374-59147503	Casp8	652129	chr1_58737010	58737010	+	CG	CGG	3.16257	7.22402	4.08776	0.00227413	0.136177	-1.336	0.0171509
chr1	Casp8_1316_Cflar_1965	chr1:058495374-59147503	Casp8	652129	chr1_58737016	58737016	+	CG	CGA	0.654449	4.71661	0.563817	0.585531	0.841655	-6.36289	0.0203364
chr1	Casp8_1316_Cflar_1965	chr1:058495374-59147503	Casp8	652129	chr1_58737020	58737020	+	CG	CGA	0.255689	3.39107	0.745439	0.473482	0.779588	-6.22527	0.0151031
chr1	Casp8_1316_Cflar_1965	chr1:058495374-59147503	Casp8	652129	chr1_58737047	58737047	+	CG	CGG	-0.591293	5.11257	-0.853811	0.413564	0.741804	-6.18332	-0.0112558
chr1	Casp8_1316_Cflar_1965	chr1:058495374-59147503	Casp8	652129	chr1_58737050	58737050	+	CG	CGC	-0.862212	5.06935	-1.62705	0.135363	0.498431	-5.24472	-0.0253109
chr1	Casp8_1316_Cflar_1965	chr1:058495374-59147503	Casp8	652129	chr1_58737104	58737104	+	CG	CGT	0.0224817	3.54071	0.0678231	0.947288	0.984918	-6.54975	0.00114772
chr1	Casp8_1316_Cflar_1965	chr1:058495374-59147503	Casp8	652129	chr1_58737317	58737317	+	CG	CGG	-0.488705	3.04148	-0.938419	0.370549	0.71302	-6.10773	-0.0327793
chr1	Casp8_1316_Cflar_1965	chr1:058495374-59147503	Casp8	652129	chr1_58737343	58737343	+	CG	CGC	-0.136373	7.05249	-0.0418574	0.967452	0.990757	-6.56195	-0.000701745
chr1	Casp8_1316_Cflar_1965	chr1:058495374-59147503	Casp8	652129	chr1_58737347	58737347	+	CG	CGC	-0.0355216	4.29665	-0.0622049	0.951648	0.986217	-6.53062	-0.00125513
chr1	Casp8_1316_Cflar_1965	chr1:058495374-59147503	Casp8	652129	chr1_58737349	58737349	+	CG	CGT	-2.02167	6.1962	-0.860897	0.409834	0.739459	-6.17467	-0.0204368
chr1	Casp8_1316_Cflar_1965	chr1:058495374-59147503	Casp8	652129	chr1_58737363	58737363	+	CG	CGA	-0.267248	4.36127	-0.491901	0.633606	0.866057	-6.43381	-0.00820463
chr1	Casp8_1316_Cflar_1965	chr1:058495374-59147503	Casp8	652129	chr1_58737402	58737402	+	CG	CGA	0.00441721	4.65699	0.00665948	0.99482	0.998575	-6.51907	0.000157733
chr1	Casp8_1316_Cflar_1965	chr1:058495374-59147503	Casp8	652129	chr1_58737482	58737482	-	CG	CGA	-0.362753	2.93753	-1.81427	0.100273	0.450293	-4.97936	-0.025066
chr1	Casp8_1316_Cflar_1965	chr1:058495374-59147503	Casp8	652129	chr1_58737570	58737570	-	CG	CGC	-0.461124	4.46045	-0.852341	0.414341	0.742224	-6.18458	-0.0133265
chr1	Casp8_1316_Cflar_1965	chr1:058495374-59147503	Casp8	652129	chr1_58737588	58737588	-	CG	CGG	-0.300109	4.01221	-0.937113	0.371188	0.713543	-6.08421	-0.0117514
chr1	Casp8_1316_Cflar_1965	chr1:058495374-59147503	Casp8	652129	chr1_58737593	58737593	-	CG	CGT	-0.123782	4.43475	-0.365903	0.722201	0.904232	-6.44994	-0.00379657
chr1	Casp8_1316_Cflar_1965	chr1:058495374-59147503	Casp8	652129	chr1_58739806	58739806	+	CG	CGG	0.374231	3.98351	0.471508	0.647585	0.872584	-6.40226	0.020258
chr1	Casp8_1316_Cflar_1965	chr1:058495374-59147503	Casp8	652129	chr1_58739850	58739850	+	CG	CGG	-0.23262	2.52997	-0.612674	0.554022	0.825641	-6.32626	-0.0218184
chr1	Casp8_1316_Cflar_1965	chr1:058495374-59147503	Casp8	652129	chr1_58739895	58739895	+	CG	CGC	3.73013	6.28383	1.99481	0.0745656	0.408588	-4.75602	0.0383334
chr1	Casp8_1316_Cflar_1965	chr1:058495374-59147503	Casp8	652129	chr1_58741778	58741778	-	CG	CGG	-0.584506	1.1452	-2.25898	0.0479281	0.356428	-4.28618	-0.0856134
chr1	Casp8_1316_Cflar_1965	chr1:058495374-59147503	Casp8	652129	chr1_58741819	58741819	+	CG	CGA	-0.271555	1.20319	-0.555343	0.591093	0.844566	-6.39026	-0.0399669
chr1	Casp8_1316_Cflar_1965	chr1:058495374-59147503	Casp8	652129	chr1_58741820	58741820	-	CG	CGT	-0.589138	0.902393	-2.39985	0.0377627	0.332466	-4.02496	-0.0940394
chr1	Casp8_1316_Cflar_1965	chr1:058495374-59147503	Casp8	652129	chr1_58741845	58741845	+	CG	CGG	0.0810749	3.15994	0.222474	0.828507	0.945848	-6.48197	0.00491818
chr1	Casp8_1316_Cflar_1965	chr1:058495374-59147503	Casp8	652129	chr1_58741846	58741846	-	CG	CGT	-1.07014	2.66915	-1.94658	0.0807515	0.418918	-4.83818	-0.0876622
chr1	Casp8_1316_Cflar_1965	chr1:058495374-59147503	Casp8	652129	chr1_58741899	58741899	+	CG	CGA	-0.719463	3.21544	-1.83974	0.0962052	0.443989	-4.98261	-0.0430882
chr1	Casp8_1316_Cflar_1965	chr1:058495374-59147503	Casp8	652129	chr1_58741900	58741900	-	CG	CGT	0.0344277	2.75256	0.095663	0.925713	0.97841	-6.55327	0.0026961
chr1	Casp8_1316_Cflar_1965	chr1:058495374-59147503	Casp8	652129	chr1_58743042	58743042	-	CG	CGA	-0.405805	-0.595013	-0.403297	0.695376	0.893204	-6.47577	-0.0673158
chr1	Casp8_1316_Cflar_1965	chr1:058495374-59147503	Casp8	652129	chr1_58743106	58743106	-	CG	CGT	-1.15421	1.5629	-2.3315	0.0424003	0.344204	-4.23261	-0.149847
chr1	Casp8_1316_Cflar_1965	chr1:058495374-59147503	Casp8	652129	chr1_58743153	58743153	-	CG	CGC	-0.680949	2.16839	-1.78738	0.10474	0.457101	-5.00823	-0.0679255
chr1	Casp8_1316_Cflar_1965	chr1:058495374-59147503	Casp8	652129	chr1_58743629	58743629	+	CG	CGG	0.742778	1.32569	0.990683	0.351521	0.699271	-5.94126	0.105182
chr1	Casp8_1316_Cflar_1965	chr1:058495374-59147503	Casp8	652129	chr1_58743642	58743642	+	CG	CGC	-0.198496	3.11653	-0.431853	0.677516	0.886106	-6.29015	-0.0148117
chr1	Casp8_1316_Cflar_1965	chr1:058495374-59147503	Casp8	652129	chr1_58743741	58743741	+	CG	CGG	0.580951	1.31762	1.15872	0.280755	0.645483	-5.77335	0.0821598
chr1	Casp8_1316_Cflar_1965	chr1:058495374-59147503	Casp8	652129	chr1_58746101	58746101	-	CG	CGG	-0.299939	2.02363	-0.770457	0.459174	0.770938	-6.2246	-0.0339826
chr1	Casp8_1316_Cflar_1965	chr1:058495374-59147503	Casp8	652129	chr1_58746179	58746179	-	CG	CGT	-0.445396	3.52357	-1.74854	0.111516	0.467339	-5.10202	-0.0229901
chr1	Casp8_1316_Cflar_1965	chr1:058495374-59147503	Casp8	652129	chr1_58746181	58746181	-	CG	CGC	-0.210579	3.68495	-0.957379	0.361366	0.706253	-6.04767	-0.0105064
chr1	Casp8_1316_Cflar_1965	chr1:058495374-59147503	Casp8	652129	chr1_58746203	58746203	-	CG	CGT	-0.118019	1.9855	-0.600841	0.561565	0.829323	-6.36853	-0.0131631
chr1	Casp8_1316_Cflar_1965	chr1:058495374-59147503	Casp8	652129	chr1_58746221	58746221	-	CG	CGG	0.397379	3.9591	0.760759	0.464686	0.774343	-6.25769	0.0157061
chr1	Casp8_1316_Cflar_1965	chr1:058495374-59147503	Casp8	652129	chr1_58746631	58746631	+	CG	CGG	-0.417503	2.6235	-0.988433	0.346683	0.695942	-6.04517	-0.0354808
chr1	Casp8_1316_Cflar_1965	chr1:058495374-59147503	Casp8	652129	chr1_58746712	58746712	+	CG	CGG	-0.897568	3.60619	-2.47998	0.0329583	0.31807	-3.97272	-0.0463987
chr1	Casp8_1316_Cflar_1965	chr1:058495374-59147503	Casp8	652129	chr1_58746758	58746758	+	CG	CGG	-0.383272	4.22014	-1.22403	0.249511	0.619429	-5.78481	-0.0133886
chr1	Casp8_1316_Cflar_1965	chr1:058495374-59147503	Casp8	652129	chr1_58746759	58746759	-	CG	CGA	-0.0590182	4.23162	-0.0889133	0.930939	0.979969	-6.53197	-0.00206679
chr1	Casp8_1316_Cflar_1965	chr1:058495374-59147503	Casp8	652129	chr1_58746800	58746800	-	CG	CGA	-3.98953	6.62314	-2.38793	0.0385344	0.334548	-4.14712	-0.0363215
chr1	Casp8_1316_Cflar_1965	chr1:058495374-59147503	Casp8	652129	chr1_58746874	58746874	+	CG	CGT	-0.595612	3.53275	-2.04132	0.0690269	0.398734	-4.69409	-0.0303434
chr1	Casp8_1316_Cflar_1965	chr1:058495374-59147503	Casp8	652129	chr1_58746875	58746875	-	CG	CGC	0.362473	3.61414	0.388495	0.705944	0.897637	-6.4688	0.0183524
chr1	Casp8_1316_Cflar_1965	chr1:058495374-59147503	Casp8	652129	chr1_58746886	58746886	+	CG	CGT	0.175989	4.00961	0.578594	0.5759	0.836836	-6.34828	0.00692683
chr1	Casp8_1316_Cflar_1965	chr1:058495374-59147503	Casp8	652129	chr1_58746887	58746887	-	CG	CGC	-0.319319	3.3659	-0.73386	0.480198	0.783696	-6.25439	-0.0187791
chr1	Casp8_1316_Cflar_1965	chr1:058495374-59147503	Casp8	652129	chr1_58746917	58746917	+	CG	CGG	0.233047	4.06558	0.604084	0.559492	0.828242	-6.35476	0.00842225
chr1	Casp8_1316_Cflar_1965	chr1:058495374-59147503	Casp8	652129	chr1_58746938	58746938	+	CG	CGA	-0.327579	1.62282	-1.55906	0.150618	0.51761	-5.35471	-0.0422969
chr1	Casp8_1316_Cflar_1965	chr1:058495374-59147503	Casp8	652129	chr1_58746974	58746974	+	CG	CGA	0.105303	1.84775	0.454942	0.659048	0.877643	-6.45228	0.0124192
chr1	Casp8_1316_Cflar_1965	chr1:058495374-59147503	Casp8	652129	chr1_58746978	58746978	+	CG	CGC	-0.187655	2.93376	-0.979453	0.350883	0.698896	-6.02379	-0.0141547
chr1	Casp8_1316_Cflar_1965	chr1:058495374-59147503	Casp8	652129	chr1_58747638	58747638	-	CG	CGA	-1.0443	4.80808	-3.32305	0.00790482	0.209718	-2.54762	-0.0248039
chr1	Casp8_1316_Cflar_1965	chr1:058495374-59147503	Casp8	652129	chr1_58747650	58747650	-	CG	CGC	-0.300533	5.85881	-0.383455	0.709558	0.899113	-6.40827	-0.00613016
chr1	Casp8_1316_Cflar_1965	chr1:058495374-59147503	Casp8	652129	chr1_58747653	58747653	-	CG	CGT	-0.342627	4.35055	-0.762442	0.463727	0.773678	-6.24286	-0.0108784
chr1	Casp8_1316_Cflar_1965	chr1:058495374-59147503	Casp8	652129	chr1_58747676	58747676	-	CG	CGA	0.0216201	3.99972	0.0658815	0.948795	0.985355	-6.54957	0.000820336
chr1	Casp8_1316_Cflar_1965	chr1:058495374-59147503	Casp8	652129	chr1_58747698	58747698	-	CG	CGA	-0.83652	4.01092	-2.89688	0.0162148	0.258026	-3.27234	-0.0303589
chr1	Casp8_1316_Cflar_1965	chr1:058495374-59147503	Casp8	652129	chr1_58747748	58747748	-	CG	CGG	-0.733052	3.16642	-3.1148	0.0112127	0.232541	-2.90993	-0.0469943
chr1	Casp8_1316_Cflar_1965	chr1:058495374-59147503	Casp8	652129	chr1_58748379	58748379	-	CG	CGG	-3.4166	6.23035	-1.31139	0.219577	0.591589	-5.7056	-0.0385836
chr1	Casp8_1316_Cflar_1965	chr1:058495374-59147503	Casp8	652129	chr1_58748455	58748455	-	CG	CGA	-3.70249	4.90714	-2.08166	0.0645405	0.390293	-4.62576	-0.0943501
chr1	Casp8_1316_Cflar_1965	chr1:058495374-59147503	Casp8	652129	chr1_58748568	58748568	-	CG	CGC	-0.798144	4.79129	-1.01543	0.33428	0.686984	-6.01917	-0.0197125
chr1	Casp8_1316_Cflar_1965	chr1:058495374-59147503	Casp8	652129	chr1_58748607	58748607	-	CG	CGA	-1.12436	2.73418	-2.87216	0.0169099	0.261505	-3.32483	-0.0853013
chr1	Casp8_1316_Cflar_1965	chr1:058495374-59147503	Casp8	652129	chr1_58748650	58748650	-	CG	CGT	0.277178	4.58285	0.720682	0.487916	0.788051	-6.22638	0.0107803
chr1	Casp8_1316_Cflar_1965	chr1:058495374-59147503	Casp8	652129	chr1_58748695	58748695	+	CG	CGG	-0.112449	4.16033	-0.127455	0.901154	0.970492	-6.54611	-0.00400482
chr1	Casp8_1316_Cflar_1965	chr1:058495374-59147503	Casp8	652129	chr1_58748696	58748696	-	CG	CGA	2.73479	7.43047	1.44271	0.180247	0.551247	-5.54018	0.0129518
chr1	Casp8_1316_Cflar_1965	chr1:058495374-59147503	Casp8	652129	chr1_58748755	58748755	+	CG	CGT	1.28739	5.34433	2.75533	0.0206268	0.27717	-3.49207	0.0259346
chr1	Casp8_1316_Cflar_1965	chr1:058495374-59147503	Casp8	652129	chr1_58748769	58748769	+	CG	CGC	3.64833	6.57133	2.29055	0.0454398	0.350715	-4.29122	0.0305193
chr1	Casp8_1316_Cflar_1965	chr1:058495374-59147503	Casp8	652129	chr1_58752236	58752236	+	CG	CGT	-0.0727083	5.31682	-0.154873	0.88006	0.963628	-6.41008	-0.00168513
chr1	Casp8_1316_Cflar_1965	chr1:058495374-59147503	Casp8	652129	chr1_58752250	58752250	+	CG	CGC	1.97604	6.57211	2.40672	0.0373252	0.331304	-4.06273	0.0199084
chr1	Casp8_1316_Cflar_1965	chr1:058495374-59147503	Casp8	652129	chr1_58752258	58752258	+	CG	CGA	-0.588007	5.08051	-0.715954	0.490703	0.789526	-6.29226	-0.0114035
chr1	Casp8_1316_Cflar_1965	chr1:058495374-59147503	Casp8	652129	chr1_58752276	58752276	+	CG	CGT	-0.703302	4.27906	-1.07847	0.306618	0.665999	-5.94582	-0.0247576
chr1	Casp8_1316_Cflar_1965	chr1:058495374-59147503	Casp8	652129	chr1_58752567	58752567	+	CG	CGG	-0.0115108	4.25741	-0.0273685	0.978714	0.99392	-6.5482	-0.00036853
chr1	Casp8_1316_Cflar_1965	chr1:058495374-59147503	Casp8	652129	chr1_58752568	58752568	-	CG	CGT	-0.460758	3.67356	-1.93982	0.0816549	0.420474	-4.82706	-0.0217116
chr1	Casp8_1316_Cflar_1965	chr1:058495374-59147503	Casp8	652129	chr1_58752576	58752576	+	CG	CGT	0.346392	4.48187	1.2157	0.252532	0.62201	-5.72896	0.0112415
chr1	Casp8_1316_Cflar_1965	chr1:058495374-59147503	Casp8	652129	chr1_58752577	58752577	-	CG	CGT	-0.612662	4.2025	-2.07472	0.0652928	0.391473	-4.61023	-0.0223291
chr1	Casp8_1316_Cflar_1965	chr1:058495374-59147503	Casp8	652129	chr1_58752630	58752630	+	CG	CGT	0.111336	2.79784	0.352457	0.731947	0.908248	-6.47662	0.00846874
chr1	Casp8_1316_Cflar_1965	chr1:058495374-59147503	Casp8	652129	chr1_58752631	58752631	-	CG	CGA	-0.0559984	3.29729	-0.228046	0.824292	0.944219	-6.53488	-0.00325303
chr1	Casp8_1316_Cflar_1965	chr1:058495374-59147503	Casp8	652129	chr1_58753789	58753789	-	CG	CGT	-0.951644	3.52374	-1.18534	0.263792	0.63198	-5.85139	-0.0486656
chr1	Casp8_1316_Cflar_1965	chr1:058495374-59147503	Casp8	652129	chr1_58753797	58753797	-	CG	CGA	0.662217	4.74412	0.626933	0.545011	0.820754	-6.2737	0.0282126
chr1	Casp8_1316_Cflar_1965	chr1:058495374-59147503	Casp8	652129	chr1_58753809	58753809	-	CG	CGT	0.050631	2.68875	0.0850574	0.933926	0.980985	-6.55899	0.00407959
chr1	Casp8_1316_Cflar_1965	chr1:058495374-59147503	Casp8	652129	chr1_58753967	58753967	-	CG	CGC	0.749382	5.13349	1.51932	0.160219	0.529189	-5.40127	0.0193981
chr1	Casp8_1316_Cflar_1965	chr1:058495374-59147503	Casp8	652129	chr1_58753987	58753987	-	CG	CGC	-0.0042117	4.26105	-0.0110096	0.991436	0.997747	-6.54751	-0.000134587
chr1	Casp8_1316_Cflar_1965	chr1:058495374-59147503	Casp8	652129	chr1_58753993	58753993	-	CG	CGT	-0.228448	4.27094	-0.631498	0.542143	0.8192	-6.30967	-0.00742299
chr1	Casp8_1316_Cflar_1965	chr1:058495374-59147503	Casp8	652129	chr1_58754021	58754021	+	CG	CGT	-0.507515	2.42853	-2.49136	0.0323269	0.316231	-3.95766	-0.0471429
chr1	Casp8_1316_Cflar_1965	chr1:058495374-59147503	Casp8	652129	chr1_58754022	58754022	-	CG	CGG	-0.179854	2.43845	-0.489966	0.634926	0.866717	-6.43481	-0.0163947
chr1	Casp8_1316_Cflar_1965	chr1:058495374-59147503	Casp8	652129	chr1_58754063	58754063	+	CG	CGT	0.364439	4.39124	1.03084	0.327351	0.681983	-5.99018	0.0114911
chr1	Casp8_1316_Cflar_1965	chr1:058495374-59147503	Casp8	652129	chr1_58754064	58754064	-	CG	CGG	-0.513005	3.74692	-1.22389	0.249565	0.619451	-5.79326	-0.0237002
chr1	Casp8_1316_Cflar_1965	chr1:058495374-59147503	Casp8	652129	chr1_58754084	58754084	+	CG	CGT	-0.564463	2.95934	-1.42891	0.184077	0.555288	-5.55975	-0.039723
chr1	Casp8_1316_Cflar_1965	chr1:058495374-59147503	Casp8	652129	chr1_58754085	58754085	-	CG	CGT	-0.246559	3.39967	-0.564555	0.585048	0.841351	-6.3868	-0.0134045
chr1	Casp8_1316_Cflar_1965	chr1:058495374-59147503	Casp8	652129	chr1_58754095	58754095	+	CG	CGC	-0.772663	4.27933	-3.04281	0.0126622	0.240103	-3.02265	-0.0262206
chr1	Casp8_1316_Cflar_1965	chr1:058495374-59147503	Casp8	652129	chr1_58754096	58754096	-	CG	CGG	-0.171194	5.07396	-0.857838	0.411441	0.740385	-6.09037	-0.00353927
chr1	Casp8_1316_Cflar_1965	chr1:058495374-59147503	Casp8	652129	chr1_58754098	58754098	+	CG	CGC	-0.167866	4.34638	-0.516862	0.616699	0.857897	-6.36365	-0.00533064
chr1	Casp8_1316_Cflar_1965	chr1:058495374-59147503	Casp8	652129	chr1_58754099	58754099	-	CG	CGG	-0.477713	5.55465	-1.35287	0.206439	0.578739	-5.59774	-0.00929219
chr1	Casp8_1316_Cflar_1965	chr1:058495374-59147503	Casp8	652129	chr1_58754101	58754101	+	CG	CGT	-0.444179	3.63867	-1.68852	0.122777	0.482411	-5.19752	-0.0208988
chr1	Casp8_1316_Cflar_1965	chr1:058495374-59147503	Casp8	652129	chr1_58754102	58754102	-	CG	CGG	-1.28727	4.17648	-2.36618	0.0399817	0.337997	-4.18217	-0.0453383
chr1	Casp8_1316_Cflar_1965	chr1:058495374-59147503	Casp8	652129	chr1_58754144	58754144	+	CG	CGG	-0.393861	1.53547	-1.66317	0.127834	0.488701	-5.17446	-0.0523635
chr1	Casp8_1316_Cflar_1965	chr1:058495374-59147503	Casp8	652129	chr1_58795312	58795312	-	CG	CGG	0.13346	-8.15191	0.151967	0.882291	0.964317	-6.51482	0.000373924
chr1	Casp8_1316_Cflar_1965	chr1:058495374-59147503	Casp8	652129	chr1_58795403	58795403	-	CG	CGC	-1.23716	-8.03551	-1.65409	0.12969	0.491162	-5.20484	-0.00335729
chr1	Casp8_1316_Cflar_1965	chr1:058495374-59147503	Casp8	652129	chr1_58795418	58795418	-	CG	CGC	-1.14554	-8.40863	-1.0953	0.299534	0.660405	-5.93348	-0.00244931
chr1	Casp8_1316_Cflar_1965	chr1:058495374-59147503	Casp8	652129	chr1_58795429	58795429	-	CG	CGC	-0.0781071	-9.19672	-0.0556073	0.95677	0.987722	-6.56123	-9.19606e-05
chr1	Casp8_1316_Cflar_1965	chr1:058495374-59147503	Casp8	652129	chr1_58795560	58795560	+	CG	CGG	-3.24831	-8.75583	-14.8967	4.62141e-08	6.70142e-05	8.27171	-0.00445073
chr1	Casp8_1316_Cflar_1965	chr1:058495374-59147503	Casp8	652129	chr1_58795583	58795583	+	CG	CGG	-3.20352	-8.92177	-17.0788	1.26484e-08	2.28214e-05	8.93182	-0.00417623
chr1	Casp8_1316_Cflar_1965	chr1:058495374-59147503	Casp8	652129	chr1_58795589	58795589	+	CG	CGG	0.630895	-8.79623	0.737766	0.477926	0.782229	-6.2647	0.00102535
chr1	Casp8_1316_Cflar_1965	chr1:058495374-59147503	Casp8	652129	chr1_58795610	58795610	+	CG	CGG	0.00239975	-8.98967	0.00143011	0.998888	0.999755	-6.5629	3.25929e-06
chr1	Casp8_1316_Cflar_1965	chr1:058495374-59147503	Casp8	652129	chr1_58795758	58795758	+	CG	CGG	0.045296	-8.18347	0.0955107	0.925831	0.978445	-6.50864	0.000120104
chr1	Casp8_1316_Cflar_1965	chr1:058495374-59147503	Casp8	652129	chr1_58795777	58795777	+	CG	CGG	1.27624	-8.11589	2.11889	0.0606486	0.383301	-4.55439	0.00349223
chr1	Casp8_1316_Cflar_1965	chr1:058495374-59147503	Casp8	652129	chr1_58795782	58795782	+	CG	CGA	-2.23818	-8.58043	-2.25202	0.0484939	0.357424	-4.351	-0.00415148
chr1	Casp8_1316_Cflar_1965	chr1:058495374-59147503	Casp8	652129	chr1_58795793	58795793	+	CG	CGG	-2.26351	-8.82726	-3.66642	0.00448064	0.174326	-2.0246	-0.00357333
chr1	Casp8_1316_Cflar_1965	chr1:058495374-59147503	Casp8	652129	chr1_58795803	58795803	+	CG	CGA	0.840896	-8.62601	1.27743	0.23084	0.602571	-5.70688	0.0017376
chr1	Casp8_1316_Cflar_1965	chr1:058495374-59147503	Casp8	652129	chr1_58795809	58795809	+	CG	CGC	-0.450144	-8.40139	-0.777636	0.455121	0.768444	-6.18076	-0.00114354
chr1	Casp8_1316_Cflar_1965	chr1:058495374-59147503	Casp8	652129	chr1_58795811	58795811	+	CG	CGT	0.0608402	-8.03291	0.0871845	0.932278	0.980406	-6.50283	0.000203968
chr1	Casp8_1316_Cflar_1965	chr1:058495374-59147503	Casp8	652129	chr1_58795816	58795816	+	CG	CGC	0.291942	-7.54106	0.429032	0.677165	0.885952	-6.43432	0.00123152
chr1	Casp8_1316_Cflar_1965	chr1:058495374-59147503	Casp8	652129	chr1_58795823	58795823	+	CG	CGA	-0.310826	-8.53255	-0.836435	0.422809	0.747551	-6.12038	-0.000777811
chr1	Casp8_1316_Cflar_1965	chr1:058495374-59147503	Casp8	652129	chr1_58795837	58795837	+	CG	CGG	0.48721	-8.32734	1.18291	0.264708	0.632708	-5.74892	0.00132758
chr1	Casp8_1316_Cflar_1965	chr1:058495374-59147503	Casp8	652129	chr1_58795845	58795845	+	CG	CGT	-0.833241	-7.36797	-1.8003	0.102572	0.453722	-5.01844	-0.0041358
chr1	Casp8_1316_Cflar_1965	chr1:058495374-59147503	Casp8	652129	chr1_58795848	58795848	+	CG	CGC	-0.0178957	-7.72163	-0.0365987	0.971539	0.991879	-6.52386	-6.88561e-05
chr1	Casp8_1316_Cflar_1965	chr1:058495374-59147503	Casp8	652129	chr1_58795851	58795851	+	CG	CGC	0.237025	-7.32851	0.456043	0.658284	0.877322	-6.38141	0.00112155
chr1	Casp8_1316_Cflar_1965	chr1:058495374-59147503	Casp8	652129	chr1_58797339	58797339	-	CG	CGA	0.0444038	-2.98446	0.0997869	0.922522	0.977365	-6.53447	0.00294299
chr1	Casp8_1316_Cflar_1965	chr1:058495374-59147503	Casp8	652129	chr1_58797560	58797560	+	CG	CGT	1.08071	-3.6787	1.79748	0.103042	0.454641	-5.02992	0.0567272
chr1	Casp8_1316_Cflar_1965	chr1:058495374-59147503	Casp8	652129	chr1_58797561	58797561	-	CG	CGA	1.82037	-4.26199	1.96621	0.0781773	0.414958	-4.77538	0.0797796
chr1	Casp8_1316_Cflar_1965	chr1:058495374-59147503	Casp8	652129	chr1_58797744	58797744	+	CG	CGA	-1.15508	-2.84116	-2.59867	0.0269315	0.29905	-3.773	-0.0939509
chr1	Casp8_1316_Cflar_1965	chr1:058495374-59147503	Casp8	652129	chr1_58797770	58797770	+	CG	CGA	-0.39635	-2.4241	-0.937003	0.371242	0.713588	-6.10905	-0.0363955
chr1	Casp8_1316_Cflar_1965	chr1:058495374-59147503	Casp8	652129	chr1_58797794	58797794	+	CG	CGC	-0.34843	-1.66226	-1.09079	0.30142	0.661858	-5.93463	-0.0447419
chr1	Casp8_1316_Cflar_1965	chr1:058495374-59147503	Casp8	652129	chr1_58797827	58797827	+	CG	CGC	0.197139	-1.37431	0.526351	0.610333	0.854859	-6.39253	0.0269239
chr1	Casp8_1316_Cflar_1965	chr1:058495374-59147503	Casp8	652129	chr1_58803246	58803246	+	CG	CGT	-0.922534	-3.24508	-1.5961	0.142128	0.507007	-5.33955	-0.0553732
chr1	Casp8_1316_Cflar_1965	chr1:058495374-59147503	Casp8	652129	chr1_58803254	58803254	+	CG	CGT	-0.389579	-3.08826	-0.766656	0.46133	0.772133	-6.24583	-0.0257998
chr1	Casp8_1316_Cflar_1965	chr1:058495374-59147503	Casp8	652129	chr1_58803286	58803286	+	CG	CGA	-1.51518	-4.38106	-1.59764	0.141784	0.506582	-5.24062	-0.0809154
chr1	Casp8_1316_Cflar_1965	chr1:058495374-59147503	Casp8	652129	chr1_58803289	58803289	+	CG	CGG	-0.786539	-3.00004	-2.22578	0.0506864	0.36269	-4.33554	-0.0552101
chr1	Casp8_1316_Cflar_1965	chr1:058495374-59147503	Casp8	652129	chr1_58803314	58803314	+	CG	CGT	-0.510007	-3.10211	-0.587506	0.570133	0.833887	-6.37934	-0.0331323
chr1	Casp8_1316_Cflar_1965	chr1:058495374-59147503	Casp8	652129	chr1_58803358	58803358	+	CG	CGG	-0.364059	-2.56798	-0.925054	0.377123	0.717566	-6.09047	-0.0328409
chr1	Casp8_1316_Cflar_1965	chr1:058495374-59147503	Casp8	652129	chr1_58803370	58803370	+	CG	CGT	-0.366801	-3.07358	-0.517831	0.616047	0.857603	-6.40373	-0.0251559
chr1	Casp8_1316_Cflar_1965	chr1:058495374-59147503	Casp8	652129	chr1_58803731	58803731	-	CG	CGA	0.172756	-2.86795	0.212132	0.836345	0.948841	-6.53101	0.0129171
chr1	Casp8_1316_Cflar_1965	chr1:058495374-59147503	Casp8	652129	chr1_58803739	58803739	-	CG	CGG	0.848149	-2.84703	1.69163	0.122168	0.481794	-5.18638	0.0623467
chr1	Casp8_1316_Cflar_1965	chr1:058495374-59147503	Casp8	652129	chr1_58803809	58803809	-	CG	CGG	0.625193	-2.71	0.926253	0.37653	0.717148	-6.09218	0.0513684
chr1	Casp8_1316_Cflar_1965	chr1:058495374-59147503	Casp8	652129	chr1_58824088	58824088	-	CG	CGC	-0.00995074	1.93385	-0.0551342	0.957138	0.987847	-6.50228	-0.0011111
chr1	Casp8_1316_Cflar_1965	chr1:058495374-59147503	Casp8	652129	chr1_58824154	58824154	-	CG	CGA	-0.341513	2.01578	-0.937742	0.37088	0.71323	-6.09742	-0.0372889
chr1	Casp8_1316_Cflar_1965	chr1:058495374-59147503	Casp8	652129	chr1_58824190	58824190	-	CG	CGG	-0.548061	3.11942	-2.30494	0.0443485	0.348496	-4.25722	-0.0348528
chr1	Casp8_1316_Cflar_1965	chr1:058495374-59147503	Casp8	652129	chr1_58824214	58824214	-	CG	CGC	-0.14582	3.60452	-0.406066	0.693406	0.892332	-6.46568	-0.00702859
chr1	Casp8_1316_Cflar_1965	chr1:058495374-59147503	Casp8	652129	chr1_58826961	58826961	+	CG	CGC	0.224525	4.65151	0.265624	0.796025	0.933666	-6.50863	0.00606882
chr1	Casp8_1316_Cflar_1965	chr1:058495374-59147503	Casp8	652129	chr1_58826986	58826986	+	CG	CGA	-0.195771	3.91345	-0.706925	0.496055	0.792678	-6.29528	-0.00794525
chr1	Casp8_1316_Cflar_1965	chr1:058495374-59147503	Casp8	652129	chr1_58827048	58827048	+	CG	CGC	0.634066	4.06253	2.62431	0.0257814	0.295126	-3.66135	0.023155
chr1	Casp8_1316_Cflar_1965	chr1:058495374-59147503	Casp8	652129	chr1_58831586	58831586	-	CG	CGT	0.126508	2.86035	0.408038	0.692005	0.891742	-6.46569	0.00938951
chr1	Casp8_1316_Cflar_1965	chr1:058495374-59147503	Casp8	652129	chr1_58831625	58831625	-	CG	CGC	0.787854	4.33549	2.65075	0.0246465	0.29164	-3.68537	0.0235872
chr1	Casp8_1316_Cflar_1965	chr1:058495374-59147503	Casp8	652129	chr1_58831640	58831640	-	CG	CGA	-0.183175	3.63981	-0.497543	0.629764	0.864364	-6.41179	-0.00883927
chr1	Casp8_1316_Cflar_1965	chr1:058495374-59147503	Casp8	652129	chr1_58831666	58831666	-	CG	CGT	-0.504733	3.28751	-1.24616	0.241632	0.612563	-5.78532	-0.0295563
chr1	Casp8_1316_Cflar_1965	chr1:058495374-59147503	Casp8	652129	chr1_58833670	58833670	-	CG	CGA	1.00092	5.31673	0.974644	0.355725	0.702272	-5.94164	0.0305459
chr1	Casp8_1316_Cflar_1965	chr1:058495374-59147503	Casp8	652129	chr1_58833715	58833715	-	CG	CGG	0.101947	4.58585	0.104678	0.918975	0.976166	-6.46532	0.00379755
chr1	Casp8_1316_Cflar_1965	chr1:058495374-59147503	Casp8	652129	chr1_58833736	58833736	-	CG	CGG	2.04699	5.69446	0.910707	0.386678	0.724092	-6.07405	0.0305704
chr1	Casp8_1316_Cflar_1965	chr1:058495374-59147503	Casp8	652129	chr1_58844394	58844394	-	CG	CGT	0.173993	4.75325	0.115671	0.910246	0.973443	-6.53119	0.00503302
chr1	Casp8_1316_Cflar_1965	chr1:058495374-59147503	Casp8	652129	chr1_58844397	58844397	-	CG	CGT	-0.57094	3.35192	-0.636056	0.539289	0.817747	-6.30358	-0.043984
chr1	Casp8_1316_Cflar_1965	chr1:058495374-59147503	Casp8	652129	chr1_58844421	58844421	-	CG	CGT	0.25792	3.10597	0.756684	0.467015	0.775793	-6.02098	0.0223964
chr1	Casp8_1316_Cflar_1965	chr1:058495374-59147503	Casp8	652129	chr1_58844445	58844445	-	CG	CGC	1.8883	5.42022	1.61686	0.137558	0.501341	-5.24061	0.0399604
chr1	Casp8_1316_Cflar_1965	chr1:058495374-59147503	Casp8	652129	chr1_58844666	58844666	+	CG	CGA	-0.18412	3.63802	-1.01846	0.332908	0.686063	-5.91931	-0.00895309
chr1	Casp8_1316_Cflar_1965	chr1:058495374-59147503	Casp8	652129	chr1_58844722	58844722	+	CG	CGG	0.0554794	4.77643	0.179229	0.861404	0.957627	-6.52072	0.00133438
chr1	Casp8_1316_Cflar_1965	chr1:058495374-59147503	Casp8	652129	chr1_58844755	58844755	+	CG	CGG	-0.0581082	4.90963	-0.190001	0.853181	0.954656	-6.50493	-0.00131581
chr1	Casp8_1316_Cflar_1965	chr1:058495374-59147503	Casp8	652129	chr1_58844756	58844756	-	CG	CGT	2.77361	6.45723	1.31523	0.218332	0.590422	-5.7029	0.0244267
chr1	Casp8_1316_Cflar_1965	chr1:058495374-59147503	Casp8	652129	chr1_58844768	58844768	+	CG	CGT	-0.306366	4.72014	-0.583265	0.572873	0.835289	-6.3823	-0.00748961
chr1	Casp8_1316_Cflar_1965	chr1:058495374-59147503	Casp8	652129	chr1_58844769	58844769	-	CG	CGC	0.530242	6.93214	0.254379	0.804453	0.936967	-6.52806	0.00297684
chr1	Casp8_1316_Cflar_1965	chr1:058495374-59147503	Casp8	652129	chr1_58844778	58844778	+	CG	CGA	-0.073241	4.22232	-0.306374	0.765721	0.921505	-6.49685	-0.00247906
chr1	Casp8_1316_Cflar_1965	chr1:058495374-59147503	Casp8	652129	chr1_58844779	58844779	-	CG	CGG	-0.780017	4.9468	-0.595004	0.565306	0.831378	-6.34904	-0.0200651
chr1	Casp8_1316_Cflar_1965	chr1:058495374-59147503	Casp8	652129	chr1_58860468	58860468	+	CG	CGG	-0.876408	-0.21331	-2.89515	0.0162625	0.258337	-3.24901	-0.150378
chr1	Casp8_1316_Cflar_1965	chr1:058495374-59147503	Casp8	652129	chr1_58860541	58860541	+	CG	CGT	-0.562959	-0.649195	-1.33881	0.210817	0.583051	-5.65681	-0.0930227
chr1	Casp8_1316_Cflar_1965	chr1:058495374-59147503	Casp8	652129	chr1_58860560	58860560	+	CG	CGC	-0.881032	-0.210042	-1.45057	0.178098	0.549036	-5.53517	-0.150714
chr1	Atic_1937	chr1:071257150-71879631	Atic	622481	chr1_71507303	71507303	+	CG	CGT	-0.160942	1.76539	-0.699886	0.500251	0.795227	-6.29768	-0.0196424
chr1	Atic_1937	chr1:071257150-71879631	Atic	622481	chr1_71507340	71507340	+	CG	CGA	0.327386	0.423895	1.76762	0.10814	0.461952	-5.04837	0.0549651
chr1	Atic_1937	chr1:071257150-71879631	Atic	622481	chr1_71507363	71507363	+	CG	CGC	-0.28488	2.73267	-0.652431	0.529108	0.812125	-6.33778	-0.0224548
chr1	Atic_1937	chr1:071257150-71879631	Atic	622481	chr1_71508075	71508075	+	CG	CGT	0.113789	4.29315	0.252899	0.805565	0.937412	-6.47178	0.00448036
chr1	Atic_1937	chr1:071257150-71879631	Atic	622481	chr1_71508080	71508080	+	CG	CGA	1.33246	3.96512	4.06564	0.00235521	0.138068	-1.3575	0.0517098
chr1	Atic_1937	chr1:071257150-71879631	Atic	622481	chr1_71508099	71508099	+	CG	CGG	-0.172982	3.00441	-0.434177	0.67355	0.884231	-6.45109	-0.0116657
chr1	Atic_1937	chr1:071257150-71879631	Atic	622481	chr1_71508150	71508150	+	CG	CGG	0.19297	3.54185	0.492871	0.632944	0.865778	-6.4333	0.00974419
chr1	Atic_1937	chr1:071257150-71879631	Atic	622481	chr1_71513344	71513344	-	CG	CGA	0.155059	1.12868	0.900614	0.389359	0.72595	-6.07032	0.0231129
chr1	Atic_1937	chr1:071257150-71879631	Atic	622481	chr1_71513402	71513402	-	CG	CGT	0.0269636	2.3414	0.0672747	0.947714	0.985023	-6.55258	0.0025918
chr1	Atic_1937	chr1:071257150-71879631	Atic	622481	chr1_71513446	71513446	-	CG	CGT	0.466819	3.3684	1.9295	0.0830547	0.423147	-4.78968	0.0259252
chr1	Atic_1937	chr1:071257150-71879631	Atic	622481	chr1_71513597	71513597	-	CG	CGG	-0.103906	2.59827	-0.399182	0.698307	0.89447	-6.46725	-0.00870668
chr1	Atic_1937	chr1:071257150-71879631	Atic	622481	chr1_71513619	71513619	-	CG	CGT	0.0489731	1.7469	0.23737	0.817251	0.941484	-6.50714	0.00600402
chr1	Atic_1937	chr1:071257150-71879631	Atic	622481	chr1_71513684	71513684	+	CG	CGC	-1.12458	2.84938	-2.66544	0.0240375	0.289431	-3.65603	-0.080004
chr1	Atic_1937	chr1:071257150-71879631	Atic	622481	chr1_71513685	71513685	-	CG	CGT	-0.150929	2.44946	-0.448499	0.663533	0.879788	-6.45117	-0.0136424
chr1	Atic_1937	chr1:071257150-71879631	Atic	622481	chr1_71513689	71513689	+	CG	CGG	-0.153464	1.78291	-0.526229	0.610414	0.854887	-6.36817	-0.0193154
chr1	Atic_1937	chr1:071257150-71879631	Atic	622481	chr1_71513690	71513690	-	CG	CGA	-0.223639	1.86755	-0.564753	0.584918	0.841317	-6.3882	-0.0260665
chr1	Atic_1937	chr1:071257150-71879631	Atic	622481	chr1_71513713	71513713	+	CG	CGT	-0.850402	3.45379	-2.09331	0.0632982	0.388185	-4.60136	-0.0463425
chr1	Atic_1937	chr1:071257150-71879631	Atic	622481	chr1_71513714	71513714	-	CG	CGC	-0.637444	3.22292	-2.79981	0.0191232	0.271211	-3.45978	-0.0391085
chr1	Atic_1937	chr1:071257150-71879631	Atic	622481	chr1_71513745	71513745	+	CG	CGG	-0.802532	-0.466963	-2.99617	0.0137021	0.245726	-3.12427	-0.135438
chr1	Atic_1937	chr1:071257150-71879631	Atic	622481	chr1_71513802	71513802	+	CG	CGG	-0.310315	1.96461	-0.759301	0.465519	0.774853	-6.25684	-0.0348225
chr1	Atic_1937	chr1:071257150-71879631	Atic	622481	chr1_71514171	71514171	-	CG	CGT	-0.026397	2.13747	-0.125122	0.902952	0.970996	-6.52751	-0.00271989
chr1	Atic_1937	chr1:071257150-71879631	Atic	622481	chr1_71514217	71514217	-	CG	CGG	-0.173452	3.40107	-0.753078	0.469083	0.77684	-6.22858	-0.00974843
chr1	Atic_1937	chr1:071257150-71879631	Atic	622481	chr1_71514231	71514231	-	CG	CGC	-0.127884	2.69329	-0.525056	0.611199	0.855251	-6.41368	-0.0102935
chr1	Atic_1937	chr1:071257150-71879631	Atic	622481	chr1_71522439	71522439	-	CG	CGT	0.608692	4.99098	1.13905	0.281723	0.646145	-5.8435	0.017732
chr1	Atic_1937	chr1:071257150-71879631	Atic	622481	chr1_71522496	71522496	-	CG	CGA	-0.502004	3.09361	-1.74304	0.112508	0.468876	-5.13486	-0.0326786
chr1	Atic_1937	chr1:071257150-71879631	Atic	622481	chr1_71522504	71522504	-	CG	CGC	1.30039	4.14652	2.46071	0.0340556	0.322022	-4.01835	0.0477858
chr1	Atic_1937	chr1:071257150-71879631	Atic	622481	chr1_71522836	71522836	+	CG	CGA	-0.785336	1.34725	-2.52796	0.0303757	0.310191	-3.91971	-0.109959
chr1	Atic_1937	chr1:071257150-71879631	Atic	622481	chr1_71522848	71522848	+	CG	CGG	-1.0967	3.24957	-4.15522	0.00204446	0.131203	-1.17736	-0.0651666
chr1	Atic_1937	chr1:071257150-71879631	Atic	622481	chr1_71522875	71522875	+	CG	CGC	0.104534	4.55536	0.319279	0.756207	0.918005	-6.46198	0.00302412
chr1	Atic_1937	chr1:071257150-71879631	Atic	622481	chr1_71526671	71526671	-	CG	CGT	-0.460205	4.58986	-1.09913	0.297942	0.659332	-5.87755	-0.0156165
chr1	Atic_1937	chr1:071257150-71879631	Atic	622481	chr1_71526675	71526675	-	CG	CGA	0.300641	4.15151	1.02674	0.329183	0.683141	-6.00029	0.0102389
chr1	Atic_1937	chr1:071257150-71879631	Atic	622481	chr1_71526698	71526698	-	CG	CGC	-0.237563	4.4888	-0.554349	0.591747	0.844934	-6.39949	-0.00672762
chr1	Atic_1937	chr1:071257150-71879631	Atic	622481	chr1_71526724	71526724	-	CG	CGG	0.0614015	4.69069	0.113361	0.91203	0.974108	-6.50958	0.00218028
chr1	Atic_1937	chr1:071257150-71879631	Atic	622481	chr1_71526730	71526730	-	CG	CGC	-0.206408	5.62304	-0.364069	0.723527	0.904683	-6.44783	-0.00380363
chr1	Atic_1937	chr1:071257150-71879631	Atic	622481	chr1_71531905	71531905	-	CG	CGC	0.157967	-4.82007	0.0964937	0.925287	0.978312	-6.44111	0.00584361
chr1	Atic_1937	chr1:071257150-71879631	Atic	622481	chr1_71539941	71539941	+	CG	CGG	0.274046	2.64104	0.725737	0.484946	0.786298	-6.27271	0.0226333
chr1	Atic_1937	chr1:071257150-71879631	Atic	622481	chr1_71540000	71540000	+	CG	CGT	0.739279	3.23241	1.49806	0.165573	0.535133	-5.47351	0.0447728
chr1	Atic_1937	chr1:071257150-71879631	Atic	622481	chr1_71540033	71540033	+	CG	CGC	0.949891	5.70656	1.17944	0.266025	0.633824	-5.80638	0.0149867
chr1	Atic_1937	chr1:071257150-71879631	Atic	622481	chr1_71540039	71540039	+	CG	CGT	0.595988	3.87142	0.992915	0.344601	0.694308	-6.03868	0.0259032
chr1	Atic_1937	chr1:071257150-71879631	Atic	622481	chr1_71550731	71550731	-	CG	CGC	-0.944694	0.886775	-1.65654	0.129187	0.490681	-5.25361	-0.14871
chr1	Atic_1937	chr1:071257150-71879631	Atic	622481	chr1_71550744	71550744	-	CG	CGC	-0.903942	0.331064	-1.78388	0.105336	0.457894	-5.05836	-0.153827
chr1	Atic_1937	chr1:071257150-71879631	Atic	622481	chr1_71550771	71550771	-	CG	CGG	-0.96929	0.0888598	-2.13912	0.0586296	0.378847	-4.51607	-0.166351
chr1	Atic_1937	chr1:071257150-71879631	Atic	622481	chr1_71550782	71550782	-	CG	CGG	-1.023	0.363272	-2.44247	0.0351273	0.325089	-4.03209	-0.172862
chr1	Atic_1937	chr1:071257150-71879631	Atic	622481	chr1_71550821	71550821	-	CG	CGT	-0.991812	0.139718	-2.82546	0.018307	0.267866	-3.38452	-0.169668
chr1	Atic_1937	chr1:071257150-71879631	Atic	622481	chr1_71550851	71550851	-	CG	CGG	-1.21941	0.291028	-2.81227	0.0187223	0.2698	-3.42816	-0.20593
chr1	Atic_1937	chr1:071257150-71879631	Atic	622481	chr1_71553351	71553351	-	CG	CGA	-0.307673	3.9509	-0.963108	0.358623	0.704436	-6.07881	-0.0122465
chr1	Atic_1937	chr1:071257150-71879631	Atic	622481	chr1_71553383	71553383	-	CG	CGT	-0.139353	3.36627	-0.510477	0.621002	0.860179	-6.39207	-0.00809204
chr1	Atic_1937	chr1:071257150-71879631	Atic	622481	chr1_71554865	71554865	+	CG	CGT	-0.566444	4.17246	-0.947198	0.366276	0.710037	-5.97379	-0.0211777
chr1	Atic_1937	chr1:071257150-71879631	Atic	622481	chr1_71554871	71554871	+	CG	CGA	4.39493	4.8047	3.59591	0.00502956	0.181691	-2.10546	0.126289
chr1	Atic_1937	chr1:071257150-71879631	Atic	622481	chr1_71554915	71554915	+	CG	CGG	1.97996	5.29285	1.22774	0.248178	0.618188	-5.77712	0.0410765
chr1	Atic_1937	chr1:071257150-71879631	Atic	622481	chr1_71554930	71554930	+	CG	CGT	-0.252393	4.32952	-0.133805	0.896261	0.968862	-6.51096	-0.0114044
chr1	Atic_1937	chr1:071257150-71879631	Atic	622481	chr1_71554956	71554956	+	CG	CGA	-0.143428	3.56687	-0.190136	0.853078	0.954629	-6.49945	-0.0101553
chr1	Atic_1937	chr1:071257150-71879631	Atic	622481	chr1_71557551	71557551	+	CG	CGT	-0.740395	-8.49795	-0.589633	0.568761	0.833193	-6.37841	-0.00142701
chr1	Atic_1937	chr1:071257150-71879631	Atic	622481	chr1_71557573	71557573	+	CG	CGC	0.302323	-6.94987	0.310673	0.762547	0.920543	-6.47022	0.00184256
chr1	Atic_1937	chr1:071257150-71879631	Atic	622481	chr1_71557579	71557579	+	CG	CGG	-1.21305	-7.3034	-0.860526	0.410029	0.739527	-6.17187	-0.0052502
chr1	Atic_1937	chr1:071257150-71879631	Atic	622481	chr1_71557596	71557596	+	CG	CGA	0.998709	-8.17612	0.500415	0.627813	0.863487	-6.42936	0.00242362
chr1	Atic_1937	chr1:071257150-71879631	Atic	622481	chr1_71557640	71557640	+	CG	CGT	1.0485	-6.14117	0.518748	0.615431	0.857282	-6.41309	0.0107077
chr1	Atic_1937	chr1:071257150-71879631	Atic	622481	chr1_71557787	71557787	+	CG	CGG	-0.534126	-4.88727	-1.01737	0.333403	0.68637	-6.00586	-0.0126758
chr1	Atic_1937	chr1:071257150-71879631	Atic	622481	chr1_71557817	71557817	+	CG	CGA	-0.31447	-6.15808	-0.59895	0.562776	0.829919	-6.35076	-0.00314769
chr1	Atic_1937	chr1:071257150-71879631	Atic	622481	chr1_71558227	71558227	+	CG	CGG	-0.609581	0.786785	-2.20109	0.0528374	0.367119	-4.41859	-0.0975637
chr1	Atic_1937	chr1:071257150-71879631	Atic	622481	chr1_71559269	71559269	+	CG	CGC	0.0390757	4.70934	0.0469168	0.96352	0.989776	-6.51967	0.00131611
chr1	Atic_1937	chr1:071257150-71879631	Atic	622481	chr1_71559271	71559271	+	CG	CGT	0.0903335	5.05074	0.177126	0.863012	0.958146	-6.49956	0.00250666
chr1	Atic_1937	chr1:071257150-71879631	Atic	622481	chr1_71559291	71559291	+	CG	CGG	0.272008	3.48181	0.672828	0.516585	0.80448	-6.26196	0.0147357
chr1	Atic_1937	chr1:071257150-71879631	Atic	622481	chr1_71559497	71559497	-	CG	CGA	-0.226432	3.69888	-0.42964	0.676737	0.885839	-6.42981	-0.0107311
chr1	Atic_1937	chr1:071257150-71879631	Atic	622481	chr1_71559532	71559532	-	CG	CGC	-0.966613	6.54576	-1.00074	0.340987	0.691844	-5.98995	-0.0105408
chr1	Atic_1937	chr1:071257150-71879631	Atic	622481	chr1_71560900	71560900	+	CG	CGC	-0.479578	4.82256	-2.43515	0.0355668	0.326518	-4.03744	-0.0114603
chr1	Atic_1937	chr1:071257150-71879631	Atic	622481	chr1_71560917	71560917	+	CG	CGC	0.0379874	4.39941	0.149018	0.884557	0.964957	-6.4799	0.00118706
chr1	Atic_1937	chr1:071257150-71879631	Atic	622481	chr1_71561159	71561159	+	CG	CGA	1.1395	6.07747	0.449507	0.66283	0.879453	-6.45488	0.0116283
chr1	Atic_1937	chr1:071257150-71879631	Atic	622481	chr1_71561163	71561163	+	CG	CGA	-0.520531	4.74521	-1.04586	0.320701	0.676932	-5.93349	-0.0170721
chr1	Atic_1937	chr1:071257150-71879631	Atic	622481	chr1_71561236	71561236	+	CG	CGT	-0.715247	3.63896	-1.54864	0.153086	0.520944	-5.39722	-0.0345856
chr1	Atic_1937	chr1:071257150-71879631	Atic	622481	chr1_71562865	71562865	-	CG	CGG	-0.501658	3.4422	-1.66758	0.126941	0.487475	-5.20186	-0.0269453
chr1	Atic_1937	chr1:071257150-71879631	Atic	622481	chr1_71562908	71562908	-	CG	CGC	0.0974956	3.34514	0.405573	0.693757	0.892452	-6.34145	0.00625188
chr1	Atic_1937	chr1:071257150-71879631	Atic	622481	chr1_71562919	71562919	-	CG	CGG	-0.193275	3.11127	-0.357798	0.72807	0.906671	-6.49161	-0.0124118
chr1	Atic_1937	chr1:071257150-71879631	Atic	622481	chr1_71564411	71564411	-	CG	CGC	0.908043	5.35157	0.773367	0.457528	0.769958	-6.22279	0.0178584
chr1	Atic_1937	chr1:071257150-71879631	Atic	622481	chr1_71564444	71564444	-	CG	CGT	3.23057	7.54399	2.15511	0.057079	0.375529	-4.48294	0.013338
chr1	Atic_1937	chr1:071257150-71879631	Atic	622481	chr1_71564448	71564448	-	CG	CGA	4.2808	5.41784	3.17878	0.0100674	0.224916	-2.82263	0.0800515
chr1	Atic_1937	chr1:071257150-71879631	Atic	622481	chr1_71564459	71564459	-	CG	CGA	-0.299835	3.23428	-0.550582	0.59423	0.846195	-6.38811	-0.0176174
chr1	Atic_1937	chr1:071257150-71879631	Atic	622481	chr1_71564482	71564482	-	CG	CGC	-1.04476	4.14618	-2.52961	0.0302906	0.310067	-3.8942	-0.0387763
chr1	Atic_1937	chr1:071257150-71879631	Atic	622481	chr1_71564504	71564504	-	CG	CGT	-1.40146	4.05114	-2.17675	0.0550432	0.371478	-4.40987	-0.0937183
chr1	Atic_1937	chr1:071257150-71879631	Atic	622481	chr1_71564541	71564541	-	CG	CGC	0.661434	4.93695	0.543626	0.59883	0.848502	-6.37695	0.017437
chr1	Atic_1937	chr1:071257150-71879631	Atic	622481	chr1_71564826	71564826	-	CG	CGG	-0.47527	5.32827	-0.957289	0.361409	0.706291	-6.09006	-0.00783653
chr1	Atic_1937	chr1:071257150-71879631	Atic	622481	chr1_71564835	71564835	-	CG	CGT	-0.124982	5.35511	-0.310533	0.76265	0.920603	-6.44337	-0.00298326
chr1	Atic_1937	chr1:071257150-71879631	Atic	622481	chr1_71564899	71564899	-	CG	CGC	0.480461	5.72476	0.660234	0.524296	0.809164	-6.32879	0.00614825
chr1	Atic_1937	chr1:071257150-71879631	Atic	622481	chr1_71564942	71564942	-	CG	CGT	-0.255712	4.94633	-0.554232	0.591824	0.844977	-6.33968	-0.00553781
chr1	Atic_1937	chr1:071257150-71879631	Atic	622481	chr1_71565165	71565165	+	CG	CGA	0.102935	3.45914	0.330798	0.747751	0.914692	-6.50412	0.00545184
chr1	Atic_1937	chr1:071257150-71879631	Atic	622481	chr1_71565246	71565246	+	CG	CGA	-0.316486	3.85931	-0.460446	0.65523	0.875903	-6.44947	-0.0132499
chr1	Atic_1937	chr1:071257150-71879631	Atic	622481	chr1_71565247	71565247	-	CG	CGT	0.509349	4.17782	0.610406	0.555464	0.826177	-6.3026	0.0227046
chr1	Atic_1937	chr1:071257150-71879631	Atic	622481	chr1_71565259	71565259	+	CG	CGT	-0.00488116	5.00916	-0.0125002	0.990277	0.997339	-6.46433	-0.000114701
chr1	Atic_1937	chr1:071257150-71879631	Atic	622481	chr1_71565260	71565260	-	CG	CGC	1.48764	6.09086	0.662383	0.522975	0.808276	-6.32768	0.0157083
chr1	Atic_1937	chr1:071257150-71879631	Atic	622481	chr1_71565276	71565276	+	CG	CGG	-0.170199	4.43982	-0.546989	0.596604	0.847385	-6.37423	-0.00491993
chr1	Atic_1937	chr1:071257150-71879631	Atic	622481	chr1_71565277	71565277	-	CG	CGT	0.648623	4.60686	1.09767	0.301431	0.661858	-5.85082	0.0255824
chr1	Atic_1937	chr1:071257150-71879631	Atic	622481	chr1_71565299	71565299	+	CG	CGA	0.326832	4.1184	0.373122	0.71699	0.902019	-6.48823	0.011679
chr1	Atic_1937	chr1:071257150-71879631	Atic	622481	chr1_71565300	71565300	-	CG	CGG	0.0854504	4.12398	0.126989	0.901513	0.970586	-6.53762	0.00317676
chr1	Atic_1937	chr1:071257150-71879631	Atic	622481	chr1_71566022	71566022	+	CG	CGA	-0.0680219	3.60161	-0.0919889	0.928557	0.979325	-6.55833	-0.00331549
chr1	Atic_1937	chr1:071257150-71879631	Atic	622481	chr1_71566060	71566060	+	CG	CGG	-0.689701	3.80343	-1.4312	0.183435	0.554534	-5.52653	-0.0312951
chr1	Atic_1937	chr1:071257150-71879631	Atic	622481	chr1_71566068	71566068	+	CG	CGC	0.111498	4.46239	0.259987	0.800247	0.935264	-6.4529	0.00356008
chr1	Atic_1937	chr1:071257150-71879631	Atic	622481	chr1_71566394	71566394	+	CG	CGA	-0.121291	0.787846	-0.35197	0.732301	0.908325	-6.49641	-0.0195236
chr1	Atic_1937	chr1:071257150-71879631	Atic	622481	chr1_71566444	71566444	+	CG	CGA	0.290097	2.80994	1.29122	0.226209	0.598342	-5.69906	0.0213578
chr1	Atic_1937	chr1:071257150-71879631	Atic	622481	chr1_71566479	71566479	+	CG	CGT	-0.162083	2.26731	-0.793917	0.446015	0.763034	-6.14903	-0.0163416
chr1	Atic_1937	chr1:071257150-71879631	Atic	622481	chr1_71566641	71566641	+	CG	CGA	-0.36735	2.17751	-1.30141	0.222838	0.594916	-5.6826	-0.0385537
chr1	Atic_1937	chr1:071257150-71879631	Atic	622481	chr1_71566650	71566650	+	CG	CGC	-0.593692	4.0242	-1.19741	0.259268	0.628191	-5.841	-0.0225543
chr1	Atic_1937	chr1:071257150-71879631	Atic	622481	chr1_71566769	71566769	+	CG	CGA	-0.186721	2.71636	-0.676125	0.514578	0.803197	-6.30104	-0.015106
chr1	Atic_1937	chr1:071257150-71879631	Atic	622481	chr1_71567270	71567270	-	CG	CGA	-1.12234	1.18315	-2.37989	0.0498464	0.360827	-4.1042	-0.16753
chr1	Atic_1937	chr1:071257150-71879631	Atic	622481	chr1_71567311	71567311	-	CG	CGG	-0.861584	2.32932	-1.79047	0.117659	0.47551	-4.88901	-0.0939257
chr1	Atic_1937	chr1:071257150-71879631	Atic	622481	chr1_71567367	71567367	-	CG	CGG	0.000982804	1.19727	0.00322008	0.997523	0.999259	-6.27719	0.000144989
chr1	Atic_1937	chr1:071257150-71879631	Atic	622481	chr1_71567781	71567781	+	CG	CGT	-0.0122614	5.11588	-0.014901	0.98841	0.996742	-6.52153	-0.000311343
chr1	Atic_1937	chr1:071257150-71879631	Atic	622481	chr1_71567795	71567795	+	CG	CGT	-0.048211	4.64928	-0.106443	0.917375	0.975748	-6.46188	-0.00168366
chr1	Atic_1937	chr1:071257150-71879631	Atic	622481	chr1_71567805	71567805	+	CG	CGT	-0.752542	5.02186	-1.37578	0.199471	0.571853	-5.53091	-0.0218143
chr1	Atic_1937	chr1:071257150-71879631	Atic	622481	chr1_71567851	71567851	+	CG	CGC	1.05556	5.26808	1.39603	0.193481	0.565735	-5.56784	0.0236627
chr1	Atic_1937	chr1:071257150-71879631	Atic	622481	chr1_71567852	71567852	-	CG	CGT	-0.419309	4.14973	-1.35745	0.20503	0.577274	-5.60102	-0.0160319
chr1	Atic_1937	chr1:071257150-71879631	Atic	622481	chr1_71567860	71567860	+	CG	CGC	0.86577	5.36037	2.35993	0.0404074	0.339053	-4.11532	0.0185065
chr1	Atic_1937	chr1:071257150-71879631	Atic	622481	chr1_71567861	71567861	-	CG	CGT	0.935645	4.69189	2.31936	0.0432796	0.346117	-4.2218	0.0272907
chr1	Atic_1937	chr1:071257150-71879631	Atic	622481	chr1_71567908	71567908	-	CG	CGC	0.910549	5.37217	1.77936	0.106108	0.459182	-5.024	0.0203643
chr1	Atic_1937	chr1:071257150-71879631	Atic	622481	chr1_71567927	71567927	-	CG	CGT	0.164489	3.4809	0.423717	0.680909	0.887327	-6.46681	0.00860455
chr1	Atic_1937	chr1:071257150-71879631	Atic	622481	chr1_71567935	71567935	-	CG	CGG	-0.368154	4.85267	-0.83055	0.425971	0.74959	-6.15505	-0.0120819
chr1	Atic_1937	chr1:071257150-71879631	Atic	622481	chr1_71567978	71567978	-	CG	CGT	-0.899541	0.630469	-2.48804	0.03251	0.31689	-3.96897	-0.148482
chr1	Atic_1937	chr1:071257150-71879631	Atic	622481	chr1_71569967	71569967	+	CG	CGG	0.991327	4.41872	1.22214	0.250196	0.620104	-5.79196	0.0317748
chr1	Atic_1937	chr1:071257150-71879631	Atic	622481	chr1_71570012	71570012	+	CG	CGT	-0.390881	2.96948	-1.2783	0.230546	0.602363	-5.69716	-0.0278759
chr1	Atic_1937	chr1:071257150-71879631	Atic	622481	chr1_71570016	71570016	+	CG	CGT	-0.0114964	3.46355	-0.0302854	0.976446	0.993285	-6.53575	-0.000636017
chr1	Atic_1937	chr1:071257150-71879631	Atic	622481	chr1_71570456	71570456	-	CG	CGC	0.807667	4.62271	0.914786	0.38223	0.72092	-6.09236	0.0279647
chr1	Atic_1937	chr1:071257150-71879631	Atic	622481	chr1_71570550	71570550	+	CG	CGT	-0.265083	4.00342	-0.868403	0.405909	0.736829	-6.17072	-0.0101608
chr1	Atic_1937	chr1:071257150-71879631	Atic	622481	chr1_71570551	71570551	-	CG	CGT	-0.639119	4.31	-1.73504	0.113964	0.470718	-5.09189	-0.0225612
chr1	Atic_1937	chr1:071257150-71879631	Atic	622481	chr1_71570559	71570559	+	CG	CGG	0.240469	5.20994	0.787768	0.44944	0.765063	-6.22971	0.00430895
chr1	Atic_1937	chr1:071257150-71879631	Atic	622481	chr1_71570560	71570560	-	CG	CGC	-0.811928	6.25089	-0.305229	0.766567	0.921884	-6.51281	-0.00728752
chr1	Atic_1937	chr1:071257150-71879631	Atic	622481	chr1_71570567	71570567	+	CG	CGT	-0.125485	3.47237	-0.295237	0.773965	0.924875	-6.51603	-0.0065959
chr1	Atic_1937	chr1:071257150-71879631	Atic	622481	chr1_71570568	71570568	-	CG	CGT	0.776547	4.97475	1.34328	0.209417	0.581656	-5.6073	0.0213373
chr1	Atic_1937	chr1:071257150-71879631	Atic	622481	chr1_71570626	71570626	+	CG	CGA	0.118526	3.55267	0.355853	0.729481	0.907252	-6.49494	0.00594581
chr1	Atic_1937	chr1:071257150-71879631	Atic	622481	chr1_71575980	71575980	-	CG	CGG	-0.0429009	3.54718	-0.0898131	0.930242	0.979817	-6.55854	-0.00215872
chr1	Atic_1937	chr1:071257150-71879631	Atic	622481	chr1_71576046	71576046	-	CG	CGG	-0.583119	3.63157	-1.09419	0.3	0.660773	-5.95091	-0.0281424
chr1	Atic_1937	chr1:071257150-71879631	Atic	622481	chr1_71576074	71576074	-	CG	CGA	0.384107	3.34776	1.72451	0.115906	0.473118	-5.08642	0.0219758
chr1	Atic_1937	chr1:071257150-71879631	Atic	622481	chr1_71576080	71576080	-	CG	CGG	-0.0969988	3.21369	-0.400671	0.697246	0.893957	-6.40211	-0.00585159
chr1	Atic_1937	chr1:071257150-71879631	Atic	622481	chr1_71576083	71576083	-	CG	CGA	-0.34007	3.32402	-0.959066	0.360556	0.70569	-6.03611	-0.0193494
chr1	Atic_1937	chr1:071257150-71879631	Atic	622481	chr1_71576109	71576109	-	CG	CGA	-0.432283	2.81809	-1.31759	0.21757	0.58968	-5.68606	-0.0331179
chr1	Atic_1937	chr1:071257150-71879631	Atic	622481	chr1_71576577	71576577	-	CG	CGC	1.70092	4.48723	3.39755	0.00698175	0.201041	-2.45051	0.051169
chr1	Atic_1937	chr1:071257150-71879631	Atic	622481	chr1_71576602	71576602	-	CG	CGT	0.358467	2.67202	1.29532	0.224848	0.597052	-5.68234	0.0286059
chr1	Atic_1937	chr1:071257150-71879631	Atic	622481	chr1_71576606	71576606	-	CG	CGG	-0.104585	3.60937	-0.183198	0.858372	0.956491	-6.53505	-0.00516728
chr1	Atic_1937	chr1:071257150-71879631	Atic	622481	chr1_71576629	71576629	-	CG	CGA	-0.00756252	5.31402	-0.00793939	0.993824	0.998305	-6.54091	-0.000136013
chr1	Atic_1937	chr1:071257150-71879631	Atic	622481	chr1_71576648	71576648	-	CG	CGA	-0.123833	5.67897	-0.237454	0.817188	0.941448	-6.44358	-0.00321652
chr1	Atic_1937	chr1:071257150-71879631	Atic	622481	chr1_71576663	71576663	-	CG	CGA	0.457037	4.17612	1.05614	0.316207	0.673685	-5.95562	0.0165396
chr1	Atic_1937	chr1:071257150-71879631	Atic	622481	chr1_71576737	71576737	-	CG	CGG	1.19523	3.85718	2.55719	0.028902	0.30491	-3.85792	0.0515431
chr1	Atic_1937	chr1:071257150-71879631	Atic	622481	chr1_71576766	71576766	-	CG	CGC	-0.924363	3.89352	-2.75844	0.0205179	0.276823	-3.50085	-0.0411849
chr1	Atic_1937	chr1:071257150-71879631	Atic	622481	chr1_71576785	71576785	-	CG	CGG	0.197667	2.36668	0.62029	0.549199	0.822877	-6.31542	0.0184315
chr1	Atic_1937	chr1:071257150-71879631	Atic	622481	chr1_71576794	71576794	-	CG	CGA	0.388981	1.98716	1.32423	0.215437	0.587633	-5.68884	0.0432774
chr1	Atic_1937	chr1:071257150-71879631	Atic	622481	chr1_71576804	71576804	-	CG	CGC	-0.242634	3.26866	-0.632415	0.541568	0.818953	-6.33614	-0.0146119
chr1	Atic_1937	chr1:071257150-71879631	Atic	622481	chr1_71576829	71576829	-	CG	CGG	0.762166	1.50694	1.52946	0.157719	0.525803	-5.43207	0.101529
chr1	Atic_1937	chr1:071257150-71879631	Atic	622481	chr1_71576836	71576836	-	CG	CGC	-0.0818829	3.45586	-0.200389	0.845268	0.951998	-6.50933	-0.00467011
chr1	Atic_1937	chr1:071257150-71879631	Atic	622481	chr1_71576840	71576840	-	CG	CGA	0.40634	1.14732	1.18785	0.262844	0.631105	-5.81541	0.059993
chr1	Atic_1937	chr1:071257150-71879631	Atic	622481	chr1_71576951	71576951	-	CG	CGC	1.17807	2.03696	2.81412	0.0186634	0.269543	-3.4242	0.129219
chr1	Atic_1937	chr1:071257150-71879631	Atic	622481	chr1_71577000	71577000	-	CG	CGA	0.548062	0.978749	1.23941	0.244012	0.6147	-5.79256	0.0846799
chr1	Atic_1937	chr1:071257150-71879631	Atic	622481	chr1_71577019	71577019	-	CG	CGG	0.793828	0.816634	2.51285	0.0311665	0.312501	-3.91903	0.12702
chr1	Atic_1937	chr1:071257150-71879631	Atic	622481	chr1_71577287	71577287	+	CG	CGG	0.553569	2.29317	1.2006	0.258084	0.627143	-5.83741	0.0540532
chr1	Atic_1937	chr1:071257150-71879631	Atic	622481	chr1_71577397	71577397	+	CG	CGT	0.278704	5.08445	0.457105	0.657546	0.876977	-6.40532	0.00735927
chr1	Atic_1937	chr1:071257150-71879631	Atic	622481	chr1_71577401	71577401	+	CG	CGT	1.36337	6.21621	2.61916	0.0260084	0.296122	-3.67994	0.0226759
chr1	Atic_1937	chr1:071257150-71879631	Atic	622481	chr1_71577420	71577420	+	CG	CGG	1.94206	4.89682	2.48085	0.0329097	0.317988	-3.98582	0.0432881
chr1	Atic_1937	chr1:071257150-71879631	Atic	622481	chr1_71577741	71577741	+	CG	CGC	0.0669322	4.72375	0.304858	0.766841	0.922018	-6.46998	0.00172064
chr1	Atic_1937	chr1:071257150-71879631	Atic	622481	chr1_71577769	71577769	+	CG	CGT	-0.47999	4.38049	-1.9285	0.0831919	0.423326	-4.85187	-0.0147393
chr1	Atic_1937	chr1:071257150-71879631	Atic	622481	chr1_71577788	71577788	+	CG	CGA	0.135548	4.62004	0.640423	0.536563	0.816305	-6.34594	0.00352897
chr1	Atic_1937	chr1:071257150-71879631	Atic	622481	chr1_71577818	71577818	+	CG	CGA	-0.188741	4.94979	-0.844112	0.418707	0.744848	-6.1347	-0.00413729
chr1	Atic_1937	chr1:071257150-71879631	Atic	622481	chr1_71577841	71577841	+	CG	CGG	0.262522	4.9398	1.27019	0.233304	0.604916	-5.67757	0.00545449
chr1	Atic_1937	chr1:071257150-71879631	Atic	622481	chr1_71577847	71577847	+	CG	CGG	0.0345793	5.01305	0.155361	0.879686	0.9635	-6.51205	0.000711096
chr1	Atic_1937	chr1:071257150-71879631	Atic	622481	chr1_71578032	71578032	+	CG	CGA	0.79272	3.36251	1.32336	0.215717	0.587856	-5.6939	0.0446613
chr1	Atic_1937	chr1:071257150-71879631	Atic	622481	chr1_71578040	71578040	+	CG	CGA	0.337158	3.30012	0.556448	0.590366	0.844217	-6.36322	0.0212202
chr1	Atic_1937	chr1:071257150-71879631	Atic	622481	chr1_71578079	71578079	+	CG	CGA	0.232414	2.8478	0.811471	0.436334	0.756508	-6.16622	0.0173164
chr1	Atic_1937	chr1:071257150-71879631	Atic	622481	chr1_71578115	71578115	+	CG	CGC	0.277236	3.96184	0.610232	0.555574	0.826179	-6.36554	0.0109007
chr1	Atic_1937	chr1:071257150-71879631	Atic	622481	chr1_71578120	71578120	+	CG	CGG	0.457446	4.78035	0.652146	0.529284	0.812223	-6.30155	0.0122045
chr1	Atic_1937	chr1:071257150-71879631	Atic	622481	chr1_71578133	71578133	+	CG	CGG	-0.18838	4.04361	-0.393264	0.702532	0.896308	-6.46318	-0.00724511
chr1	Atic_1937	chr1:071257150-71879631	Atic	622481	chr1_71578548	71578548	-	CG	CGG	-0.660578	5.46725	-1.15695	0.274677	0.640916	-5.8102	-0.014355
chr1	Atic_1937	chr1:071257150-71879631	Atic	622481	chr1_71578573	71578573	-	CG	CGA	2.09604	6.99604	0.846067	0.417667	0.744273	-6.18993	0.0121656
chr1	Atic_1937	chr1:071257150-71879631	Atic	622481	chr1_71578614	71578614	-	CG	CGC	-3.79466	6.01996	-3.09584	0.0115772	0.235007	-2.96112	-0.0435523
chr1	Atic_1937	chr1:071257150-71879631	Atic	622481	chr1_71578618	71578618	-	CG	CGC	0.893027	4.91032	1.35717	0.205118	0.577368	-5.59379	0.0198518
chr1	Atic_1937	chr1:071257150-71879631	Atic	622481	chr1_71578621	71578621	-	CG	CGT	1.22779	4.8017	1.85724	0.0934984	0.43966	-4.95765	0.0283813
chr1	Atic_1937	chr1:071257150-71879631	Atic	622481	chr1_71578647	71578647	-	CG	CGT	-0.511066	3.62947	-0.705177	0.497095	0.793206	-6.29105	-0.0251774
chr1	Atic_1937	chr1:071257150-71879631	Atic	622481	chr1_71578655	71578655	-	CG	CGG	0.459082	5.15759	0.462363	0.653902	0.875281	-6.42937	0.00924724
chr1	Atic_1937	chr1:071257150-71879631	Atic	622481	chr1_71580358	71580358	+	CG	CGA	0.062301	3.02458	0.131304	0.898188	0.969497	-6.5222	0.00454572
chr1	Atic_1937	chr1:071257150-71879631	Atic	622481	chr1_71580396	71580396	+	CG	CGC	1.38481	5.87814	2.34762	0.0412583	0.341208	-4.15714	0.0240874
chr1	Atic_1937	chr1:071257150-71879631	Atic	622481	chr1_71580398	71580398	+	CG	CGG	-0.613732	5.78177	-0.618938	0.550053	0.823331	-6.32984	-0.00912693
chr1	Atic_1937	chr1:071257150-71879631	Atic	622481	chr1_71580407	71580407	+	CG	CGT	0.163242	5.531	0.155093	0.879891	0.963549	-6.5092	0.00304303
chr1	Atic_1937	chr1:071257150-71879631	Atic	622481	chr1_71580433	71580433	+	CG	CGT	-0.776958	4.38506	-2.22655	0.0506209	0.362584	-4.3462	-0.0234918
chr1	Atic_1937	chr1:071257150-71879631	Atic	622481	chr1_71580456	71580456	+	CG	CGA	0.961363	3.86866	2.70195	0.0225886	0.284343	-3.58572	0.0386198
chr1	Atic_1937	chr1:071257150-71879631	Atic	622481	chr1_71580475	71580475	+	CG	CGT	0.113782	3.12578	0.35136	0.732745	0.908519	-6.46782	0.00745621
chr1	Atic_1937	chr1:071257150-71879631	Atic	622481	chr1_71580502	71580502	-	CG	CGT	0.286616	4.27618	1.01003	0.336735	0.688886	-6.00581	0.0098306
chr1	Atic_1937	chr1:071257150-71879631	Atic	622481	chr1_71580532	71580532	-	CG	CGT	0.273608	3.2335	0.857109	0.411825	0.740692	-6.17407	0.0165775
chr1	Atic_1937	chr1:071257150-71879631	Atic	622481	chr1_71580558	71580558	-	CG	CGG	0.268354	4.1198	0.704757	0.497345	0.79339	-6.28158	0.0098763
chr1	Atic_1937	chr1:071257150-71879631	Atic	622481	chr1_71580597	71580597	-	CG	CGT	0.23402	4.41202	0.769558	0.459683	0.77124	-6.22059	0.00708143
chr1	Atic_1937	chr1:071257150-71879631	Atic	622481	chr1_71585344	71585344	+	CG	CGC	-0.878623	3.2104	-2.16258	0.0563684	0.374298	-4.44568	-0.0810923
chr1	Atic_1937	chr1:071257150-71879631	Atic	622481	chr1_71585379	71585379	+	CG	CGC	-0.174806	3.70281	-0.373074	0.717025	0.902032	-6.43889	-0.011996
chr1	Atic_1937	chr1:071257150-71879631	Atic	622481	chr1_71585438	71585438	+	CG	CGA	-0.566532	2.66128	-1.5126	0.161894	0.53088	-5.44989	-0.0462471
chr1	Atic_1937	chr1:071257150-71879631	Atic	622481	chr1_71586219	71586219	+	CG	CGA	-0.0382746	1.50588	-0.149903	0.883877	0.964787	-6.42313	-0.00502909
chr1	Atic_1937	chr1:071257150-71879631	Atic	622481	chr1_71586226	71586226	+	CG	CGT	-0.338117	0.651376	-0.415513	0.686705	0.889452	-6.44527	-0.0540554
chr1	Atic_1937	chr1:071257150-71879631	Atic	622481	chr1_71586251	71586251	+	CG	CGG	-1.03991	2.35745	-1.39729	0.193112	0.565344	-5.55501	-0.117745
chr1	Atic_1937	chr1:071257150-71879631	Atic	622481	chr1_71587239	71587239	-	CG	CGC	0.314575	4.12125	0.619103	0.549949	0.823296	-6.35234	0.0113498
chr1	Atic_1937	chr1:071257150-71879631	Atic	622481	chr1_71587330	71587330	-	CG	CGT	0.842812	3.88086	1.28439	0.228494	0.600305	-5.71824	0.03272
chr1	Atic_1937	chr1:071257150-71879631	Atic	622481	chr1_71587333	71587333	-	CG	CGG	0.362172	3.1843	0.742616	0.475114	0.780566	-6.2677	0.0226123
chr1	Atic_1937	chr1:071257150-71879631	Atic	622481	chr1_71587989	71587989	-	CG	CGT	-0.347667	3.68377	-1.18674	0.263263	0.631533	-5.79918	-0.0162127
chr1	Atic_1937	chr1:071257150-71879631	Atic	622481	chr1_71588012	71588012	-	CG	CGG	-0.105093	4.31993	-0.525917	0.610623	0.854979	-6.34389	-0.00328126
chr1	Atic_1937	chr1:071257150-71879631	Atic	622481	chr1_71588062	71588062	-	CG	CGG	-0.232248	3.15239	-1.08969	0.301884	0.662312	-5.94919	-0.0147
chr1	Atic_1937	chr1:071257150-71879631	Atic	622481	chr1_71589058	71589058	+	CG	CGT	-0.132727	3.03402	-0.47946	0.642117	0.869873	-6.44018	-0.00892209
chr1	Atic_1937	chr1:071257150-71879631	Atic	622481	chr1_71589155	71589155	+	CG	CGG	0.914173	4.37723	1.73931	0.113185	0.4698	-5.11432	0.0296127
chr1	Atic_1937	chr1:071257150-71879631	Atic	622481	chr1_71589156	71589156	-	CG	CGC	0.255565	3.75308	0.639261	0.537287	0.816647	-6.29929	0.0116991
chr1	Atic_1937	chr1:071257150-71879631	Atic	622481	chr1_71589169	71589169	+	CG	CGC	0.453814	2.87847	1.51001	0.162545	0.531584	-5.4578	0.0331978
chr1	Atic_1937	chr1:071257150-71879631	Atic	622481	chr1_71589170	71589170	-	CG	CGA	-0.203696	3.10795	-0.719564	0.488574	0.788415	-6.24534	-0.0149441
chr1	Atic_1937	chr1:071257150-71879631	Atic	622481	chr1_71589257	71589257	-	CG	CGC	-0.133575	3.09419	-0.191157	0.852299	0.954378	-6.53541	-0.00882959
chr1	Atic_1937	chr1:071257150-71879631	Atic	622481	chr1_71590185	71590185	-	CG	CGA	1.38888	4.74224	4.24377	0.00177947	0.124753	-1.06161	0.0316123
chr1	Atic_1937	chr1:071257150-71879631	Atic	622481	chr1_71590195	71590195	-	CG	CGT	-0.00596635	4.28685	-0.0104066	0.991905	0.997847	-6.54687	-0.000198753
chr1	Atic_1937	chr1:071257150-71879631	Atic	622481	chr1_71590211	71590211	-	CG	CGT	-0.374282	2.97239	-1.79632	0.103235	0.45481	-5.01225	-0.0259025
chr1	Atic_1937	chr1:071257150-71879631	Atic	622481	chr1_71590286	71590286	-	CG	CGA	0.0529742	2.5102	0.238881	0.816112	0.941086	-6.50361	0.0045691
chr1	Atic_1937	chr1:071257150-71879631	Atic	622481	chr1_71590301	71590301	-	CG	CGT	-0.0237358	4.14452	-0.0923744	0.928259	0.97922	-6.50663	-0.000950948
chr1	Atic_1937	chr1:071257150-71879631	Atic	622481	chr1_71590677	71590677	-	CG	CGT	0.332025	1.74985	1.24051	0.243624	0.614345	-5.74603	0.0404538
chr1	Atic_1937	chr1:071257150-71879631	Atic	622481	chr1_71590706	71590706	-	CG	CGA	0.444021	3.63105	1.76588	0.108445	0.462384	-4.98202	0.0228594
chr1	Atic_1937	chr1:071257150-71879631	Atic	622481	chr1_71590762	71590762	+	CG	CGT	1.66614	4.30137	1.59206	0.143033	0.508036	-5.34792	0.0551836
chr1	Atic_1937	chr1:071257150-71879631	Atic	622481	chr1_71590763	71590763	-	CG	CGT	-0.0896649	4.121	-0.290012	0.777842	0.926533	-6.46691	-0.00327986
chr1	Atic_1937	chr1:071257150-71879631	Atic	622481	chr1_71590766	71590766	+	CG	CGG	0.562637	4.23785	0.856234	0.412286	0.741012	-6.13668	0.02725
chr1	Atic_1937	chr1:071257150-71879631	Atic	622481	chr1_71590767	71590767	-	CG	CGT	-0.781209	4.64128	-3.65167	0.00459006	0.176061	-1.95081	-0.0282377
chr1	Atic_1937	chr1:071257150-71879631	Atic	622481	chr1_71590800	71590800	+	CG	CGA	1.58216	4.45788	2.22949	0.0503703	0.36205	-4.35298	0.0644421
chr1	Atic_1937	chr1:071257150-71879631	Atic	622481	chr1_71590820	71590820	+	CG	CGC	-0.0169558	4.38332	-0.0514416	0.960006	0.988693	-6.50976	-0.000769185
chr1	Atic_1937	chr1:071257150-71879631	Atic	622481	chr1_71590841	71590841	+	CG	CGA	-0.801966	5.03427	-1.01737	0.333402	0.68637	-5.98209	-0.023148
chr1	Atic_1937	chr1:071257150-71879631	Atic	622481	chr1_71590857	71590857	+	CG	CGA	5.08757	6.45933	4.03375	0.00247755	0.141007	-1.43824	0.0547302
chr1	Atic_1937	chr1:071257150-71879631	Atic	622481	chr1_71590875	71590875	+	CG	CGT	1.8462	6.37078	1.00081	0.340955	0.691829	-6.03607	0.0176287
chr1	Atic_1937	chr1:071257150-71879631	Atic	622481	chr1_71591548	71591548	-	CG	CGT	-0.201605	1.36216	-0.559792	0.588169	0.843137	-6.36761	-0.0274048
chr1	Atic_1937	chr1:071257150-71879631	Atic	622481	chr1_71591620	71591620	-	CG	CGT	-0.501372	1.13057	-1.35949	0.204405	0.576859	-5.6076	-0.0770218
chr1	Atic_1937	chr1:071257150-71879631	Atic	622481	chr1_71591675	71591675	-	CG	CGT	-0.3962	3.02695	-1.1519	0.276651	0.642489	-5.84524	-0.0274021
chr1	Atic_1937	chr1:071257150-71879631	Atic	622481	chr1_71592976	71592976	-	CG	CGG	0.68309	5.03863	1.68613	0.123246	0.483025	-4.95464	0.0247731
chr1	Atic_1937	chr1:071257150-71879631	Atic	622481	chr1_71592997	71592997	-	CG	CGG	2.24391	7.15279	1.01898	0.332674	0.685884	-6.03028	0.0118457
chr1	Atic_1937	chr1:071257150-71879631	Atic	622481	chr1_71593012	71593012	-	CG	CGC	1.03546	6.72784	0.427877	0.677978	0.886251	-6.46493	0.00678077
chr1	Atic_1937	chr1:071257150-71879631	Atic	622481	chr1_71593016	71593016	-	CG	CGT	-1.54238	5.16687	-1.11467	0.291545	0.654314	-5.91175	-0.033488
chr1	Atic_1937	chr1:071257150-71879631	Atic	622481	chr1_71593057	71593057	+	CG	CGC	0.306014	5.23385	0.609767	0.55587	0.826315	-6.34433	0.0052444
chr1	Atic_1937	chr1:071257150-71879631	Atic	622481	chr1_71593058	71593058	-	CG	CGT	1.24639	5.13716	1.79348	0.103712	0.455588	-5.06458	0.0238189
chr1	Atic_1937	chr1:071257150-71879631	Atic	622481	chr1_71593080	71593080	+	CG	CGC	0.201697	4.32748	0.356927	0.728701	0.906954	-6.48343	0.00646497
chr1	Atic_1937	chr1:071257150-71879631	Atic	622481	chr1_71593081	71593081	-	CG	CGA	-0.566376	4.75417	-0.755204	0.467863	0.776305	-6.20892	-0.0181745
chr1	Atic_1937	chr1:071257150-71879631	Atic	622481	chr1_71593137	71593137	+	CG	CGT	0.446632	4.6736	1.69698	0.12113	0.480259	-5.14135	0.0130954
chr1	Atic_1937	chr1:071257150-71879631	Atic	622481	chr1_71593148	71593148	+	CG	CGC	0.0891452	4.32313	0.40693	0.692792	0.892042	-6.4351	0.00278844
chr1	Atic_1937	chr1:071257150-71879631	Atic	622481	chr1_71593170	71593170	+	CG	CGT	0.284461	4.56029	1.27981	0.230036	0.60188	-5.67082	0.00797134
chr1	Atic_1937	chr1:071257150-71879631	Atic	622481	chr1_71593183	71593183	+	CG	CGT	0.337462	4.01507	1.52559	0.158671	0.527121	-5.35867	0.0130998
chr1	Atic_1937	chr1:071257150-71879631	Atic	622481	chr1_71593349	71593349	+	CG	CGT	1.32769	5.45294	3.27089	0.0086254	0.215313	-2.58168	0.0375696
chr1	Atic_1937	chr1:071257150-71879631	Atic	622481	chr1_71593358	71593358	+	CG	CGG	-2.73649	6.98436	-1.22709	0.248412	0.618418	-5.80617	-0.017077
chr1	Atic_1937	chr1:071257150-71879631	Atic	622481	chr1_71593410	71593410	+	CG	CGT	0.500071	4.26164	0.58065	0.574567	0.836071	-6.33463	0.0218178
chr1	Atic_1937	chr1:071257150-71879631	Atic	622481	chr1_71593426	71593426	+	CG	CGT	1.5212	5.99917	0.6351	0.539887	0.818035	-6.3485	0.0167855
chr1	Atic_1937	chr1:071257150-71879631	Atic	622481	chr1_71593457	71593457	+	CG	CGT	2.59134	6.30079	1.4811	0.169955	0.539944	-5.47859	0.0289081
chr1	Atic_1937	chr1:071257150-71879631	Atic	622481	chr1_71595667	71595667	+	CG	CGT	-0.175472	3.08726	-0.659789	0.52457	0.809315	-6.33291	-0.0114596
chr1	Atic_1937	chr1:071257150-71879631	Atic	622481	chr1_71595693	71595693	+	CG	CGA	-0.210901	3.45331	-0.909406	0.384926	0.722892	-6.07067	-0.0114684
chr1	Atic_1937	chr1:071257150-71879631	Atic	622481	chr1_71595773	71595773	+	CG	CGC	-0.25852	3.8131	-0.765304	0.462098	0.772619	-6.24596	-0.0112366
chr1	Atic_1937	chr1:071257150-71879631	Atic	622481	chr1_71596519	71596519	-	CG	CGA	0.526742	5.05228	1.15772	0.274377	0.640728	-5.83914	0.0145713
chr1	Atic_1937	chr1:071257150-71879631	Atic	622481	chr1_71596546	71596546	-	CG	CGT	-1.25612	5.54015	-0.866395	0.406956	0.737446	-6.12395	-0.0228831
chr1	Atic_1937	chr1:071257150-71879631	Atic	622481	chr1_71596556	71596556	-	CG	CGA	-0.148054	3.79779	-0.364341	0.723331	0.904628	-6.43675	-0.00723076
chr1	Atic_1937	chr1:071257150-71879631	Atic	622481	chr1_71596570	71596570	-	CG	CGT	0.201055	4.83279	0.378742	0.712944	0.900415	-6.4351	0.00466719
chr1	Atic_1937	chr1:071257150-71879631	Atic	622481	chr1_71596578	71596578	-	CG	CGC	-0.522454	4.85882	-1.40553	0.190722	0.562658	-5.47852	-0.0131223
chr1	Atic_1937	chr1:071257150-71879631	Atic	622481	chr1_71596598	71596598	-	CG	CGT	0.217329	3.72166	0.491758	0.633703	0.866097	-6.43388	0.00987184
chr1	Atic_1937	chr1:071257150-71879631	Atic	622481	chr1_71597414	71597414	-	CG	CGG	-0.648822	3.83405	-1.58877	0.143775	0.508914	-5.3172	-0.0275762
chr1	Atic_1937	chr1:071257150-71879631	Atic	622481	chr1_71597443	71597443	-	CG	CGT	-0.172739	3.99645	-0.545937	0.597299	0.847741	-6.29402	-0.00812217
chr1	Atic_1937	chr1:071257150-71879631	Atic	622481	chr1_71597464	71597464	-	CG	CGG	-0.904624	4.00634	-2.47425	0.0332809	0.319317	-3.97035	-0.0358357
chr1	Atic_1937	chr1:071257150-71879631	Atic	622481	chr1_71597489	71597489	-	CG	CGA	-1.01478	3.99238	-1.98076	0.0763198	0.411568	-4.76563	-0.0376159
chr1	Atic_1937	chr1:071257150-71879631	Atic	622481	chr1_71597518	71597518	-	CG	CGT	0.146475	3.55058	0.338325	0.742244	0.91249	-6.49048	0.00736426
chr1	Atic_1937	chr1:071257150-71879631	Atic	622481	chr1_71597528	71597528	-	CG	CGG	2.75345	6.3606	1.54105	0.154905	0.52292	-5.41665	0.0259688
chr1	Atic_1937	chr1:071257150-71879631	Atic	622481	chr1_71597540	71597540	-	CG	CGC	0.364773	5.90718	0.334975	0.744693	0.913444	-6.47506	0.00488528
chr1	Atic_1937	chr1:071257150-71879631	Atic	622481	chr1_71597547	71597547	-	CG	CGG	1.55899	5.62343	1.83461	0.0970117	0.445255	-4.97425	0.0266858
chr1	Atic_1937	chr1:071257150-71879631	Atic	622481	chr1_71598432	71598432	-	CG	CGT	0.0865765	3.56129	0.383904	0.709235	0.898934	-6.42624	0.00411337
chr1	Atic_1937	chr1:071257150-71879631	Atic	622481	chr1_71598447	71598447	-	CG	CGA	-0.213246	2.34422	-0.800672	0.442273	0.760653	-6.19254	-0.0198502
chr1	Atic_1937	chr1:071257150-71879631	Atic	622481	chr1_71598475	71598475	+	CG	CGC	3.3856	6.21678	1.94519	0.0809358	0.419283	-4.80448	0.0279961
chr1	Atic_1937	chr1:071257150-71879631	Atic	622481	chr1_71598476	71598476	-	CG	CGT	0.253063	4.5751	0.262575	0.798307	0.934488	-6.52579	0.00678489
chr1	Atic_1937	chr1:071257150-71879631	Atic	622481	chr1_71598477	71598477	+	CG	CGG	-0.00964117	4.55864	-0.0127065	0.990117	0.997323	-6.52087	-0.000362696
chr1	Atic_1937	chr1:071257150-71879631	Atic	622481	chr1_71598478	71598478	-	CG	CGC	-0.579552	4.06587	-1.61498	0.137967	0.50174	-5.24841	-0.0256663
chr1	Atic_1937	chr1:071257150-71879631	Atic	622481	chr1_71598481	71598481	+	CG	CGT	-1.36223	3.71696	-2.85506	0.0174087	0.263701	-3.29185	-0.0811584
chr1	Atic_1937	chr1:071257150-71879631	Atic	622481	chr1_71598482	71598482	-	CG	CGG	0.0956455	3.72043	0.401154	0.696902	0.893807	-6.44593	0.00426223
chr1	Atic_1937	chr1:071257150-71879631	Atic	622481	chr1_71598492	71598492	+	CG	CGT	-1.07624	3.38651	-1.97719	0.0767714	0.412535	-4.72911	-0.0657679
chr1	Atic_1937	chr1:071257150-71879631	Atic	622481	chr1_71598493	71598493	-	CG	CGT	0.286392	3.25488	0.678311	0.51325	0.802501	-6.32012	0.0170522
chr1	Atic_1937	chr1:071257150-71879631	Atic	622481	chr1_71598498	71598498	+	CG	CGG	1.56016	6.59232	0.921734	0.378769	0.718617	-6.10513	0.0121808
chr1	Atic_1937	chr1:071257150-71879631	Atic	622481	chr1_71598499	71598499	-	CG	CGC	0.53785	4.23518	1.58936	0.143641	0.508771	-5.2974	0.0177661
chr1	Atic_1937	chr1:071257150-71879631	Atic	622481	chr1_71598504	71598504	+	CG	CGG	2.65435	7.09372	1.23059	0.247154	0.617239	-5.79967	0.0150018
chr1	Atic_1937	chr1:071257150-71879631	Atic	622481	chr1_71598505	71598505	-	CG	CGT	0.176542	4.2308	0.497156	0.630027	0.864431	-6.40196	0.00621033
chr1	Atic_1937	chr1:071257150-71879631	Atic	622481	chr1_71598529	71598529	+	CG	CGA	0.13224	2.3341	0.214595	0.834476	0.948043	-6.52801	0.012816
chr1	Atic_1937	chr1:071257150-71879631	Atic	622481	chr1_71598530	71598530	-	CG	CGC	-0.0810056	2.50551	-0.278735	0.786233	0.929791	-6.5211	-0.00714876
chr1	Atic_1937	chr1:071257150-71879631	Atic	622481	chr1_71598601	71598601	+	CG	CGA	-0.630266	1.76122	-2.42212	0.0363624	0.328958	-4.06247	-0.076047
chr1	Atic_1937	chr1:071257150-71879631	Atic	622481	chr1_71599463	71599463	+	CG	CGA	2.24442	3.82954	4.08136	0.00229727	0.136637	-1.35039	0.102442
chr1	Atic_1937	chr1:071257150-71879631	Atic	622481	chr1_71599497	71599497	+	CG	CGG	-1.02314	2.58607	-3.50762	0.00581715	0.190671	-2.29715	-0.0870371
chr1	Atic_1937	chr1:071257150-71879631	Atic	622481	chr1_71599547	71599547	+	CG	CGC	-0.960592	3.4645	-1.72626	0.115583	0.472736	-5.15222	-0.0503705
chr1	Atic_1937	chr1:071257150-71879631	Atic	622481	chr1_71599549	71599549	+	CG	CGG	2.29046	6.3002	1.19505	0.260146	0.628925	-5.83105	0.02391
chr1	Atic_1937	chr1:071257150-71879631	Atic	622481	chr1_71599710	71599710	-	CG	CGT	-0.135783	1.68321	-0.613044	0.553788	0.825513	-6.32492	-0.016801
chr1	Atic_1937	chr1:071257150-71879631	Atic	622481	chr1_71599741	71599741	-	CG	CGC	-0.141294	1.02971	-0.45077	0.661951	0.879043	-6.41007	-0.02192
chr1	Atic_1937	chr1:071257150-71879631	Atic	622481	chr1_71599819	71599819	-	CG	CGT	-0.449642	3.12549	-0.843169	0.419209	0.745021	-6.16263	-0.030386
chr1	Atic_1937	chr1:071257150-71879631	Atic	622481	chr1_71600195	71600195	-	CG	CGA	-0.00829941	1.654	-0.0115863	0.990988	0.997544	-6.56283	-0.00105268
chr1	Atic_1937	chr1:071257150-71879631	Atic	622481	chr1_71600240	71600240	-	CG	CGG	-0.00650485	4.28866	-0.00834508	0.993509	0.998289	-6.52071	-0.000292456
chr1	Atic_1937	chr1:071257150-71879631	Atic	622481	chr1_71600257	71600257	-	CG	CGC	5.32393	6.20029	3.72438	0.00407626	0.167762	-1.92789	0.0626402
chr1	Atic_1937	chr1:071257150-71879631	Atic	622481	chr1_71600261	71600261	-	CG	CGC	1.24744	6.64243	0.58784	0.569917	0.833802	-6.37951	0.00873491
chr1	Atic_1937	chr1:071257150-71879631	Atic	622481	chr1_71600278	71600278	-	CG	CGT	-0.92998	3.17983	-4.09282	0.00225598	0.135952	-1.25976	-0.0587621
chr1	Atic_1937	chr1:071257150-71879631	Atic	622481	chr1_71600315	71600315	+	CG	CGG	-0.0820447	3.50662	-0.287726	0.779541	0.92704	-6.48653	-0.00437409
chr1	Atic_1937	chr1:071257150-71879631	Atic	622481	chr1_71600316	71600316	-	CG	CGG	-0.348641	3.76255	-0.730468	0.482177	0.784765	-6.23359	-0.0231906
chr1	Atic_1937	chr1:071257150-71879631	Atic	622481	chr1_71600365	71600365	+	CG	CGA	0.0158286	2.7659	0.0625897	0.95135	0.986119	-6.53321	0.00125758
chr1	Atic_1937	chr1:071257150-71879631	Atic	622481	chr1_71600431	71600431	+	CG	CGT	-0.192045	4.1526	-0.85062	0.415251	0.74275	-6.09597	-0.0065494
chr1	Atic_1937	chr1:071257150-71879631	Atic	622481	chr1_71600435	71600435	+	CG	CGT	-0.0309819	3.9284	-0.130177	0.899056	0.969814	-6.47192	-0.00115981
chr1	Atic_1937	chr1:071257150-71879631	Atic	622481	chr1_71600442	71600442	+	CG	CGG	0.54143	4.13376	1.4273	0.184527	0.55575	-5.54625	0.0197322
chr1	Atic_1937	chr1:071257150-71879631	Atic	622481	chr1_71601273	71601273	+	CG	CGT	0.124973	2.35525	0.434398	0.673394	0.884161	-6.44337	0.0117045
chr1	Atic_1937	chr1:071257150-71879631	Atic	622481	chr1_71601337	71601337	+	CG	CGG	0.0673292	3.53623	0.239207	0.815866	0.94101	-6.53109	0.0034119
chr1	Atic_1937	chr1:071257150-71879631	Atic	622481	chr1_71601367	71601367	+	CG	CGG	-0.183221	4.83762	-0.803594	0.44066	0.759441	-6.18762	-0.0040025
chr1	Atic_1937	chr1:071257150-71879631	Atic	622481	chr1_71602332	71602332	-	CG	CGG	0.149653	3.62958	0.443529	0.667001	0.881522	-6.44397	0.00706784
chr1	Atic_1937	chr1:071257150-71879631	Atic	622481	chr1_71602385	71602385	+	CG	CGG	-0.331451	4.75076	-0.82115	0.431056	0.752897	-6.20405	-0.00801896
chr1	Atic_1937	chr1:071257150-71879631	Atic	622481	chr1_71602386	71602386	-	CG	CGA	0.211713	3.64583	0.839222	0.421316	0.746471	-6.17149	0.00984693
chr1	Atic_1937	chr1:071257150-71879631	Atic	622481	chr1_71602395	71602395	+	CG	CGC	0.555803	4.28484	1.47798	0.170772	0.540913	-5.47627	0.0187541
chr1	Atic_1937	chr1:071257150-71879631	Atic	622481	chr1_71602396	71602396	-	CG	CGG	0.777666	4.03465	2.14497	0.0580572	0.37767	-4.52572	0.0291709
chr1	Atic_1937	chr1:071257150-71879631	Atic	622481	chr1_71602401	71602401	+	CG	CGG	-0.456837	4.65362	-0.788374	0.449102	0.764878	-6.19297	-0.0163604
chr1	Atic_1937	chr1:071257150-71879631	Atic	622481	chr1_71602402	71602402	-	CG	CGG	-0.0223416	3.84756	-0.0622096	0.951645	0.986217	-6.55565	-0.000945561
chr1	Atic_1937	chr1:071257150-71879631	Atic	622481	chr1_71602487	71602487	+	CG	CGC	0.460373	3.4002	1.82981	0.0977731	0.446254	-4.98777	0.0259121
chr1	Atic_1937	chr1:071257150-71879631	Atic	622481	chr1_71602938	71602938	+	CG	CGG	-1.3439	3.64882	-1.14165	0.283666	0.647681	-5.78523	-0.08293
chr1	Atic_1937	chr1:071257150-71879631	Atic	622481	chr1_71602977	71602977	+	CG	CGT	-1.25664	5.79059	-0.327746	0.750755	0.915813	-6.4471	-0.0149042
chr1	Atic_1937	chr1:071257150-71879631	Atic	622481	chr1_71603595	71603595	-	CG	CGT	-0.460774	2.42806	-1.51562	0.161141	0.53002	-5.40437	-0.0419206
chr1	Atic_1937	chr1:071257150-71879631	Atic	622481	chr1_71603633	71603633	-	CG	CGG	-0.411818	2.62858	-0.774624	0.456818	0.769556	-6.22013	-0.0365976
chr1	Atic_1937	chr1:071257150-71879631	Atic	622481	chr1_71603646	71603646	-	CG	CGC	-0.559016	4.93596	-0.915831	0.381708	0.720519	-6.10696	-0.0113952
chr1	Atic_1937	chr1:071257150-71879631	Atic	622481	chr1_71603653	71603653	-	CG	CGT	-1.11316	3.94758	-1.98748	0.075476	0.410015	-4.76215	-0.044476
chr1	Atic_1937	chr1:071257150-71879631	Atic	622481	chr1_71603800	71603800	+	CG	CGG	0.256206	3.34331	0.444878	0.666059	0.881116	-6.45313	0.0146029
chr1	Atic_1937	chr1:071257150-71879631	Atic	622481	chr1_71603820	71603820	+	CG	CGA	-0.23902	1.77882	-0.715906	0.490732	0.789526	-6.29316	-0.0289482
chr1	Atic_1937	chr1:071257150-71879631	Atic	622481	chr1_71603885	71603885	+	CG	CGA	-0.369234	4.21239	-1.3319	0.212996	0.585305	-5.61448	-0.0124645
chr1	Atic_1937	chr1:071257150-71879631	Atic	622481	chr1_71603920	71603920	+	CG	CGA	-0.0123884	3.04607	-0.0483561	0.962402	0.989483	-6.52273	-0.000854538
chr1	Atic_1937	chr1:071257150-71879631	Atic	622481	chr1_71604801	71604801	+	CG	CGC	-0.357143	4.23344	-1.20993	0.254643	0.623969	-5.73424	-0.0123834
chr1	Atic_1937	chr1:071257150-71879631	Atic	622481	chr1_71604809	71604809	+	CG	CGC	0.674145	5.14699	2.22275	0.0509459	0.363226	-4.35203	0.0176821
chr1	Atic_1937	chr1:071257150-71879631	Atic	622481	chr1_71604900	71604900	+	CG	CGG	-0.622415	3.75867	-1.48609	0.168655	0.538627	-5.43709	-0.0292896
chr1	Atic_1937	chr1:071257150-71879631	Atic	622481	chr1_71604901	71604901	-	CG	CGC	0.579184	4.03726	0.491328	0.633996	0.866213	-6.4341	0.0218231
chr1	Atic_1937	chr1:071257150-71879631	Atic	622481	chr1_71604910	71604910	+	CG	CGA	-1.57892	3.77375	-2.68428	0.0232787	0.286602	-3.65347	-0.0701718
chr1	Atic_1937	chr1:071257150-71879631	Atic	622481	chr1_71604911	71604911	-	CG	CGA	0.255342	4.0369	0.431688	0.675298	0.885227	-6.41427	0.010829
chr1	Atic_1937	chr1:071257150-71879631	Atic	622481	chr1_71604953	71604953	-	CG	CGG	1.91653	5.72091	1.19086	0.261714	0.630109	-5.83213	0.0284447
chr1	Atic_1937	chr1:071257150-71879631	Atic	622481	chr1_71604966	71604966	-	CG	CGT	-0.481122	3.83184	-1.10145	0.296979	0.658459	-5.78784	-0.0241528
chr1	Atic_1937	chr1:071257150-71879631	Atic	622481	chr1_71606873	71606873	+	CG	CGA	0.321427	3.15069	1.18063	0.265573	0.633459	-5.85979	0.0202854
chr1	Atic_1937	chr1:071257150-71879631	Atic	622481	chr1_71606932	71606932	+	CG	CGA	-0.207566	5.25127	-0.412931	0.688534	0.890287	-6.42525	-0.00505754
chr1	Atic_1937	chr1:071257150-71879631	Atic	622481	chr1_71606938	71606938	+	CG	CGG	0.0786558	4.01499	0.26816	0.794128	0.932938	-6.47371	0.00305477
chr1	Atic_1937	chr1:071257150-71879631	Atic	622481	chr1_71609479	71609479	+	CG	CGT	1.78564	6.51747	1.14203	0.280541	0.645431	-5.89834	0.0137184
chr1	Atic_1937	chr1:071257150-71879631	Atic	622481	chr1_71609480	71609480	-	CG	CGT	-1.06544	3.51144	-0.792094	0.449098	0.764878	-6.17545	-0.0573376
chr1	Atic_1937	chr1:071257150-71879631	Atic	622481	chr1_71609485	71609485	+	CG	CGG	1.35425	4.75386	1.67508	0.125435	0.485633	-5.17195	0.0470421
chr1	Atic_1937	chr1:071257150-71879631	Atic	622481	chr1_71609486	71609486	-	CG	CGA	-2.67394	5.63243	-1.44063	0.184251	0.555543	-5.49291	-0.0446649
chr1	Atic_1937	chr1:071257150-71879631	Atic	622481	chr1_71609492	71609492	+	CG	CGG	1.33513	6.2092	0.61075	0.555245	0.826091	-6.36219	0.0128671
chr1	Atic_1937	chr1:071257150-71879631	Atic	622481	chr1_71609523	71609523	+	CG	CGC	2.24852	6.11005	1.50893	0.162816	0.53191	-5.4507	0.0251029
chr1	Atic_1937	chr1:071257150-71879631	Atic	622481	chr1_71609525	71609525	+	CG	CGA	-0.246835	4.28813	-0.307863	0.764621	0.921183	-6.49058	-0.00858007
chr1	Atic_1937	chr1:071257150-71879631	Atic	622481	chr1_71609531	71609531	+	CG	CGG	1.70547	6.40801	0.700924	0.499631	0.794825	-6.30406	0.0143451
chr1	Atic_1937	chr1:071257150-71879631	Atic	622481	chr1_71609538	71609538	+	CG	CGA	-0.784929	6.10073	-0.302655	0.76847	0.92261	-6.51365	-0.00778888
chr1	Atic_1937	chr1:071257150-71879631	Atic	622481	chr1_71609557	71609557	+	CG	CGA	1.17677	6.50821	0.537416	0.602951	0.850864	-6.40918	0.00899596
chr1	Atic_1937	chr1:071257150-71879631	Atic	622481	chr1_71609569	71609569	+	CG	CGG	2.00827	6.29503	1.56246	0.14982	0.516367	-5.36126	0.0175154
chr1	Atic_1937	chr1:071257150-71879631	Atic	622481	chr1_71609572	71609572	+	CG	CGT	-1.75556	4.75686	-1.83563	0.0968503	0.445065	-4.98915	-0.0465168
chr1	Atic_1937	chr1:071257150-71879631	Atic	622481	chr1_71609580	71609580	+	CG	CGG	-1.47848	7.5353	-0.6477	0.532038	0.813732	-6.34108	-0.00569957
chr1	Atic_1937	chr1:071257150-71879631	Atic	622481	chr1_71609593	71609593	+	CG	CGG	-0.389934	5.65995	-0.280925	0.784601	0.929086	-6.49948	-0.00594263
chr1	Atic_1937	chr1:071257150-71879631	Atic	622481	chr1_71609607	71609607	+	CG	CGA	-0.828643	3.6568	-2.26541	0.0474105	0.355035	-4.24719	-0.0359566
chr1	Atic_1937	chr1:071257150-71879631	Atic	622481	chr1_71610946	71610946	+	CG	CGG	0.670969	5.40894	0.3419	0.741439	0.912156	-6.34844	0.0145882
chr1	Atic_1937	chr1:071257150-71879631	Atic	622481	chr1_71611077	71611077	-	CG	CGT	1.39715	5.97245	0.708635	0.499142	0.794508	-6.13619	0.0163694
chr1	Atic_1937	chr1:071257150-71879631	Atic	622481	chr1_71611084	71611084	-	CG	CGG	-0.773705	4.06848	-2.53541	0.0356127	0.326606	-3.84164	-0.0258688
chr1	Atic_1937	chr1:071257150-71879631	Atic	622481	chr1_71612006	71612006	+	CG	CGT	2.59955	5.40902	3.38026	0.00718558	0.202252	-2.44918	0.0688672
chr1	Atic_1937	chr1:071257150-71879631	Atic	622481	chr1_71612031	71612031	+	CG	CGT	-0.152095	4.27539	-0.132013	0.897641	0.969311	-6.51875	-0.0065433
chr1	Atic_1937	chr1:071257150-71879631	Atic	622481	chr1_71612047	71612047	+	CG	CGC	-0.301552	4.51724	-0.299951	0.770471	0.923507	-6.47737	-0.0113453
chr1	Atic_1937	chr1:071257150-71879631	Atic	622481	chr1_71612324	71612324	-	CG	CGG	0.516084	4.70483	0.758773	0.465821	0.775058	-6.2187	0.0175315
chr1	Atic_1937	chr1:071257150-71879631	Atic	622481	chr1_71612344	71612344	-	CG	CGC	-0.767746	3.8301	-1.4127	0.188662	0.560323	-5.55983	-0.03504
chr1	Atic_1937	chr1:071257150-71879631	Atic	622481	chr1_71612353	71612353	-	CG	CGA	-0.603349	3.60656	-1.77902	0.106168	0.459228	-5.03921	-0.0359914
chr1	Atic_1937	chr1:071257150-71879631	Atic	622481	chr1_71612426	71612426	-	CG	CGT	-0.757078	5.30629	-0.555159	0.591214	0.844597	-6.37161	-0.0152762
chr1	Atic_1937	chr1:071257150-71879631	Atic	622481	chr1_71612434	71612434	-	CG	CGC	0.157142	4.68556	0.312188	0.761429	0.920017	-6.4534	0.00440678
chr1	Atic_1937	chr1:071257150-71879631	Atic	622481	chr1_71612442	71612442	-	CG	CGT	1.38766	5.02468	1.32766	0.214342	0.586622	-5.65377	0.0358616
chr1	Atic_1937	chr1:071257150-71879631	Atic	622481	chr1_71612516	71612516	+	CG	CGT	0.163974	2.1763	0.730373	0.482233	0.784789	-6.24359	0.016477
chr1	Atic_1937	chr1:071257150-71879631	Atic	622481	chr1_71612534	71612534	+	CG	CGG	-0.602691	3.38964	-1.55894	0.150645	0.517662	-5.38941	-0.0332251
chr1	Atic_1937	chr1:071257150-71879631	Atic	622481	chr1_71612545	71612545	+	CG	CGC	-0.200827	5.19566	-0.394095	0.701938	0.896064	-6.43816	-0.00388314
chr1	Atic_1937	chr1:071257150-71879631	Atic	622481	chr1_71612567	71612567	+	CG	CGA	0.0956414	3.89222	0.305464	0.766393	0.921784	-6.44766	0.00414092
chr1	Atic_1937	chr1:071257150-71879631	Atic	622481	chr1_71612574	71612574	+	CG	CGG	-1.40656	5.08012	-4.36216	0.00148054	0.117078	-0.925772	-0.0275832
chr1	Atic_1937	chr1:071257150-71879631	Atic	622481	chr1_71612580	71612580	+	CG	CGG	0.0648264	4.98205	0.101008	0.921578	0.977026	-6.51745	0.00156058
chr1	Atic_1937	chr1:071257150-71879631	Atic	622481	chr1_71612596	71612596	+	CG	CGC	-1.09218	4.18959	-2.2568	0.0481043	0.356807	-4.35157	-0.0382776
chr1	Atic_1937	chr1:071257150-71879631	Atic	622481	chr1_71612601	71612601	+	CG	CGT	0.353401	3.99995	1.19886	0.25873	0.627634	-5.79198	0.0133021
chr1	Atic_1937	chr1:071257150-71879631	Atic	622481	chr1_71612612	71612612	+	CG	CGA	0.377283	4.63404	0.850013	0.415573	0.742928	-6.16691	0.00938642
chr1	Atic_1937	chr1:071257150-71879631	Atic	622481	chr1_71612626	71612626	+	CG	CGC	-0.248916	5.10913	-0.4204	0.68325	0.888168	-6.43412	-0.00526739
chr1	Atic_1937	chr1:071257150-71879631	Atic	622481	chr1_71612634	71612634	+	CG	CGT	-0.295295	3.64037	-0.621506	0.548431	0.82251	-6.35202	-0.0142099
chr1	Atic_1937	chr1:071257150-71879631	Atic	622481	chr1_71613297	71613297	-	CG	CGT	-0.51391	4.38809	-0.751762	0.469838	0.777328	-6.26222	-0.015421
chr1	Atic_1937	chr1:071257150-71879631	Atic	622481	chr1_71613302	71613302	-	CG	CGA	0.0956434	3.00218	0.374763	0.715808	0.901528	-6.43965	0.00673634
chr1	Atic_1937	chr1:071257150-71879631	Atic	622481	chr1_71613305	71613305	-	CG	CGA	-0.100573	4.46627	-0.166702	0.870989	0.960725	-6.54791	-0.00288708
chr1	Atic_1937	chr1:071257150-71879631	Atic	622481	chr1_71613402	71613402	-	CG	CGT	-0.155132	2.55853	-0.438638	0.670422	0.882919	-6.45591	-0.013297
chr1	Atic_1937	chr1:071257150-71879631	Atic	622481	chr1_71613599	71613599	-	CG	CGT	-0.44976	4.32976	-1.1893	0.262298	0.630602	-5.83517	-0.014418
chr1	Atic_1937	chr1:071257150-71879631	Atic	622481	chr1_71613644	71613644	-	CG	CGC	-0.260232	3.76774	-0.858476	0.411106	0.740165	-6.15754	-0.0118098
chr1	Atic_1937	chr1:071257150-71879631	Atic	622481	chr1_71613651	71613651	-	CG	CGG	-0.424627	3.26053	-0.927114	0.376105	0.716929	-6.08653	-0.0273696
chr1	Atic_1937	chr1:071257150-71879631	Atic	622481	chr1_71613663	71613663	-	CG	CGG	-0.954829	3.41086	-3.45031	0.00639608	0.195652	-2.37897	-0.0514466
chr1	Atic_1937	chr1:071257150-71879631	Atic	622481	chr1_71613765	71613765	-	CG	CGG	-0.00364801	3.25095	-0.0135984	0.989423	0.997109	-6.55392	-0.00021887
chr1	Atic_1937	chr1:071257150-71879631	Atic	622481	chr1_71613800	71613800	-	CG	CGG	0.0552935	4.19938	0.145348	0.887378	0.96595	-6.54757	0.00188471
chr1	Atic_1937	chr1:071257150-71879631	Atic	622481	chr1_71613821	71613821	-	CG	CGT	-0.275311	4.26566	-1.35836	0.204751	0.577121	-5.61292	-0.00911707
chr1	Atic_1937	chr1:071257150-71879631	Atic	622481	chr1_71614122	71614122	+	CG	CGG	1.19663	5.12854	1.8721	0.0912552	0.436113	-4.91103	0.0302198
chr1	Atic_1937	chr1:071257150-71879631	Atic	622481	chr1_71614137	71614137	+	CG	CGG	-0.281358	3.99133	-0.754863	0.468059	0.776326	-6.26386	-0.0108659
chr1	Atic_1937	chr1:071257150-71879631	Atic	622481	chr1_71614192	71614192	+	CG	CGT	0.251718	3.25883	0.939913	0.36982	0.712512	-6.07219	0.0153059
chr1	Atic_1937	chr1:071257150-71879631	Atic	622481	chr1_71614986	71614986	+	CG	CGG	0.178123	1.13307	0.617286	0.551098	0.823962	-6.34906	0.0266731
chr1	Atic_1937	chr1:071257150-71879631	Atic	622481	chr1_71615055	71615055	+	CG	CGC	0.38544	2.83209	0.806652	0.438978	0.758305	-6.22279	0.0288773
chr1	Atic_1937	chr1:071257150-71879631	Atic	622481	chr1_71615056	71615056	-	CG	CGT	0.222101	3.14964	0.517682	0.616147	0.857686	-6.38328	0.0141406
chr1	Atic_1937	chr1:071257150-71879631	Atic	622481	chr1_71615057	71615057	+	CG	CGA	0.364791	2.73755	0.935303	0.372075	0.714241	-6.09579	0.0289156
chr1	Atic_1937	chr1:071257150-71879631	Atic	622481	chr1_71615058	71615058	-	CG	CGC	-0.123817	2.76996	-0.265887	0.795828	0.933641	-6.51666	-0.00966495
chr1	Atic_1937	chr1:071257150-71879631	Atic	622481	chr1_71615079	71615079	+	CG	CGT	0.0712408	2.1007	0.201303	0.844573	0.9517	-6.52454	0.00768538
chr1	Atic_1937	chr1:071257150-71879631	Atic	622481	chr1_71615080	71615080	-	CG	CGG	0.366384	2.21994	1.21191	0.253918	0.623275	-5.78208	0.0383923
chr1	Atic_1937	chr1:071257150-71879631	Atic	622481	chr1_71615109	71615109	-	CG	CGG	0.110889	1.91711	0.350523	0.733353	0.908824	-6.48523	0.0127576
chr1	Atic_1937	chr1:071257150-71879631	Atic	622481	chr1_71615115	71615115	-	CG	CGG	-0.0922567	3.054	-0.17205	0.866895	0.959376	-6.52135	-0.00651137
chr1	Atic_1937	chr1:071257150-71879631	Atic	622481	chr1_71615234	71615234	+	CG	CGC	0.343843	2.35741	1.57367	0.147216	0.513022	-5.29332	0.0320779
chr1	Atic_1937	chr1:071257150-71879631	Atic	622481	chr1_71615288	71615288	+	CG	CGG	0.0575022	1.75474	0.247693	0.809477	0.938898	-6.50007	0.00710796
chr1	Atic_1937	chr1:071257150-71879631	Atic	622481	chr1_71615311	71615311	+	CG	CGC	0.432885	3.10181	1.44798	0.178804	0.549654	-5.48094	0.0290213
chr1	Atic_1937	chr1:071257150-71879631	Atic	622481	chr1_71616349	71616349	-	CG	CGT	0.0540262	3.01453	0.163887	0.873146	0.961415	-6.53003	0.00359646
chr1	Atic_1937	chr1:071257150-71879631	Atic	622481	chr1_71616397	71616397	-	CG	CGA	-1.44885	4.26595	-1.8696	0.0916296	0.436866	-4.94097	-0.0504535
chr1	Atic_1937	chr1:071257150-71879631	Atic	622481	chr1_71616412	71616412	-	CG	CGT	0.227671	4.59926	0.353093	0.731485	0.908051	-6.49173	0.0060629
chr1	Atic_1937	chr1:071257150-71879631	Atic	622481	chr1_71618332	71618332	-	CG	CGT	-0.224114	-0.103788	-1.03941	0.323544	0.679111	-5.928	-0.0387587
chr1	Atic_1937	chr1:071257150-71879631	Atic	622481	chr1_71618345	71618345	-	CG	CGG	-1.18579	3.7919	-1.0806	0.305714	0.665306	-5.92406	-0.0666341
chr1	Atic_1937	chr1:071257150-71879631	Atic	622481	chr1_71618383	71618383	-	CG	CGC	-0.530418	1.60775	-0.734692	0.479714	0.783396	-6.24388	-0.0727684
chr1	Atic_1937	chr1:071257150-71879631	Atic	622481	chr1_71618404	71618404	-	CG	CGG	0.425627	2.38293	0.684245	0.509655	0.800693	-6.29342	0.0395472
chr1	Atic_1937	chr1:071257150-71879631	Atic	622481	chr1_71618414	71618414	-	CG	CGT	0.0558188	1.67441	0.0976903	0.924145	0.977939	-6.55031	0.00701204
chr1	Atic_1937	chr1:071257150-71879631	Atic	622481	chr1_71618525	71618525	+	CG	CGC	0.418965	2.45517	0.722686	0.486738	0.787333	-6.28817	0.0379103
chr1	Atic_1937	chr1:071257150-71879631	Atic	622481	chr1_71618527	71618527	+	CG	CGG	0.840445	3.07743	2.4671	0.0336877	0.32075	-3.99912	0.0571363
chr1	Atic_1937	chr1:071257150-71879631	Atic	622481	chr1_71618540	71618540	+	CG	CGC	0.639735	2.79038	1.62872	0.135006	0.497885	-5.26502	0.0517411
chr1	Atic_1937	chr1:071257150-71879631	Atic	622481	chr1_71618547	71618547	+	CG	CGC	-0.181089	2.43876	-0.504638	0.62495	0.862254	-6.42712	-0.0165047
chr1	Atic_1937	chr1:071257150-71879631	Atic	622481	chr1_71618652	71618652	+	CG	CGG	-0.44591	2.40931	-0.997753	0.342363	0.692845	-6.04057	-0.0417248
chr1	Atic_1937	chr1:071257150-71879631	Atic	622481	chr1_71618653	71618653	-	CG	CGA	-0.413026	2.5946	-1.39966	0.192421	0.56436	-5.46058	-0.0343434
chr1	Atic_1937	chr1:071257150-71879631	Atic	622481	chr1_71618664	71618664	+	CG	CGC	-0.306051	4.08656	-0.54618	0.597139	0.847634	-6.39093	-0.0111874
chr1	Atic_1937	chr1:071257150-71879631	Atic	622481	chr1_71618665	71618665	-	CG	CGC	-1.14192	5.36585	-1.89081	0.0885022	0.431652	-4.83384	-0.0369958
chr1	Atic_1937	chr1:071257150-71879631	Atic	622481	chr1_71618714	71618714	-	CG	CGT	1.43027	2.64923	4.40443	0.0013871	0.114598	-0.818617	0.12128
chr1	Atic_1937	chr1:071257150-71879631	Atic	622481	chr1_71618739	71618739	-	CG	CGT	-0.474448	4.69309	-0.657402	0.52604	0.810225	-6.3107	-0.0129036
chr1	Atic_1937	chr1:071257150-71879631	Atic	622481	chr1_71618764	71618764	-	CG	CGA	0.563263	3.60285	0.869119	0.405536	0.736531	-6.1337	0.0309525
chr1	Atic_1937	chr1:071257150-71879631	Atic	622481	chr1_71618843	71618843	-	CG	CGC	-1.36093	4.30932	-1.87732	0.0938968	0.440325	-4.81702	-0.0584045
chr1	Atic_1937	chr1:071257150-71879631	Atic	622481	chr1_71618855	71618855	-	CG	CGG	-0.0497289	5.478	-0.0409513	0.968247	0.991005	-6.42443	-0.00126179
chr1	Atic_1937	chr1:071257150-71879631	Atic	622481	chr1_71618878	71618878	-	CG	CGT	1.3077	5.63003	0.537851	0.603993	0.851479	-6.35029	0.0190137
chr1	Atic_1937	chr1:071257150-71879631	Atic	622481	chr1_71620006	71620006	-	CG	CGT	0.305014	3.27287	1.5497	0.152831	0.520619	-5.37001	0.0176504
chr1	Atic_1937	chr1:071257150-71879631	Atic	622481	chr1_71620036	71620036	-	CG	CGG	0.053148	3.26888	0.12808	0.900672	0.970358	-6.55404	0.0031373
chr1	Atic_1937	chr1:071257150-71879631	Atic	622481	chr1_71620041	71620041	-	CG	CGC	0.369004	4.32126	1.68466	0.123535	0.483319	-5.16488	0.0118848
chr1	Atic_1937	chr1:071257150-71879631	Atic	622481	chr1_71620784	71620784	+	CG	CGG	-0.0292376	3.50952	-0.118997	0.907678	0.9726	-6.52835	-0.00146474
chr1	Atic_1937	chr1:071257150-71879631	Atic	622481	chr1_71620807	71620807	+	CG	CGC	0.124778	5.11028	0.518156	0.615829	0.857509	-6.37847	0.0025689
chr1	Atic_1937	chr1:071257150-71879631	Atic	622481	chr1_71620847	71620847	+	CG	CGT	-0.0691206	2.69223	-0.2957	0.773621	0.924754	-6.43983	-0.00569264
chr1	Atic_1937	chr1:071257150-71879631	Atic	622481	chr1_71620854	71620854	+	CG	CGC	0.32041	4.4156	0.730234	0.482314	0.78483	-6.28255	0.00951026
chr1	Atic_1937	chr1:071257150-71879631	Atic	622481	chr1_71620885	71620885	+	CG	CGA	-0.581701	2.19354	-2.87872	0.0167227	0.260452	-3.18572	-0.0598308
chr1	Atic_1937	chr1:071257150-71879631	Atic	622481	chr1_71620954	71620954	-	CG	CGA	-0.164837	2.96949	-0.508507	0.622333	0.860846	-6.37857	-0.0108142
chr1	Atic_1937	chr1:071257150-71879631	Atic	622481	chr1_71621002	71621002	-	CG	CGG	-0.624212	2.94161	-2.39257	0.0382318	0.333765	-4.09433	-0.0454792
chr1	Atic_1937	chr1:071257150-71879631	Atic	622481	chr1_71621014	71621014	-	CG	CGG	-0.427183	3.79091	-0.867977	0.406131	0.736925	-6.13688	-0.0208733
chr1	Atic_1937	chr1:071257150-71879631	Atic	622481	chr1_71622069	71622069	-	CG	CGT	0.137604	0.613323	0.323311	0.753243	0.91685	-6.48199	0.0225681
chr1	Atic_1937	chr1:071257150-71879631	Atic	622481	chr1_71622108	71622108	-	CG	CGG	-0.188669	0.718878	-0.654854	0.527611	0.811073	-6.26275	-0.031036
chr1	Atic_1937	chr1:071257150-71879631	Atic	622481	chr1_71622129	71622129	-	CG	CGT	-0.436364	2.70413	-0.75705	0.466806	0.775624	-6.24859	-0.0340885
chr1	Atic_1937	chr1:071257150-71879631	Atic	622481	chr1_71622136	71622136	-	CG	CGA	-0.029966	3.61502	-0.0446221	0.965303	0.990253	-6.55277	-0.0014778
chr1	Atic_1937	chr1:071257150-71879631	Atic	622481	chr1_71623070	71623070	+	CG	CGG	-0.58906	2.80138	-0.711972	0.497185	0.793273	-6.18371	-0.044903
chr1	Atic_1937	chr1:071257150-71879631	Atic	622481	chr1_71623080	71623080	+	CG	CGG	0.324531	5.08508	0.358988	0.72911	0.907082	-6.30146	0.0082359
chr1	Atic_1937	chr1:071257150-71879631	Atic	622481	chr1_71623083	71623083	+	CG	CGG	-1.54166	4.80754	-2.49067	0.0381549	0.333575	-3.86075	-0.0560075
chr1	Atic_1937	chr1:071257150-71879631	Atic	622481	chr1_71623087	71623087	+	CG	CGG	-1.51618	6.1258	-1.10495	0.302041	0.662484	-5.76886	-0.0241806
chr1	Atic_1937	chr1:071257150-71879631	Atic	622481	chr1_71623956	71623956	-	CG	CGC	-1.21014	3.69371	-2.80801	0.0188584	0.270155	-3.40882	-0.0545572
chr1	Atic_1937	chr1:071257150-71879631	Atic	622481	chr1_71624048	71624048	+	CG	CGA	0.897395	4.04336	2.8032	0.0190133	0.270818	-3.43389	0.0356029
chr1	Atic_1937	chr1:071257150-71879631	Atic	622481	chr1_71624049	71624049	-	CG	CGT	0.287591	3.92142	0.663121	0.522523	0.807892	-6.28026	0.0122267
chr1	Atic_1937	chr1:071257150-71879631	Atic	622481	chr1_71624077	71624077	+	CG	CGG	-0.0811571	5.19908	-0.0968152	0.924822	0.978245	-6.51496	-0.00195779
chr1	Atic_1937	chr1:071257150-71879631	Atic	622481	chr1_71624078	71624078	-	CG	CGT	-0.786798	5.42595	-1.0121	0.335793	0.688226	-5.94604	-0.021612
chr1	Atic_1937	chr1:071257150-71879631	Atic	622481	chr1_71624093	71624093	+	CG	CGG	-0.606678	4.65644	-1.0181	0.333071	0.686159	-5.97624	-0.0183883
chr1	Atic_1937	chr1:071257150-71879631	Atic	622481	chr1_71624094	71624094	-	CG	CGG	-0.974017	5.3631	-0.656147	0.526813	0.81065	-6.28853	-0.023063
chr1	Atic_1937	chr1:071257150-71879631	Atic	622481	chr1_71624141	71624141	+	CG	CGG	-1.37425	4.41863	-2.32597	0.0427983	0.34523	-4.2379	-0.0426586
chr1	Atic_1937	chr1:071257150-71879631	Atic	622481	chr1_71624340	71624340	-	CG	CGA	0.770741	2.03136	1.88657	0.0968063	0.44504	-4.75889	0.0840395
chr1	Atic_1937	chr1:071257150-71879631	Atic	622481	chr1_71624380	71624380	-	CG	CGT	1.03181	2.57949	1.05785	0.321728	0.67774	-5.87924	0.0882951
chr1	Atic_1937	chr1:071257150-71879631	Atic	622481	chr1_71624403	71624403	-	CG	CGC	-0.620529	4.81854	-0.929442	0.380476	0.719773	-5.94597	-0.0227617
chr1	Atic_1937	chr1:071257150-71879631	Atic	622481	chr1_71624484	71624484	+	CG	CGT	-0.0706641	4.8003	-0.0833441	0.935253	0.981368	-6.51995	-0.00221195
chr1	Atic_1937	chr1:071257150-71879631	Atic	622481	chr1_71624524	71624524	+	CG	CGA	0.196592	4.71852	0.526076	0.610517	0.854945	-6.33171	0.0070181
chr1	Atic_1937	chr1:071257150-71879631	Atic	622481	chr1_71624549	71624549	+	CG	CGT	-0.36857	3.71815	-0.531005	0.607223	0.853198	-6.32723	-0.0216997
chr1	Atic_1937	chr1:071257150-71879631	Atic	622481	chr1_71625768	71625768	-	CG	CGC	-0.324337	4.33267	-1.21192	0.253912	0.623275	-5.79309	-0.010479
chr1	Atic_1937	chr1:071257150-71879631	Atic	622481	chr1_71625808	71625808	-	CG	CGT	0.573739	3.71039	2.44538	0.0349539	0.324703	-4.00225	0.0281792
chr1	Atic_1937	chr1:071257150-71879631	Atic	622481	chr1_71625845	71625845	-	CG	CGA	0.109417	3.34959	0.474499	0.645526	0.871571	-6.42647	0.00610873
chr1	Atic_1937	chr1:071257150-71879631	Atic	622481	chr1_71626044	71626044	+	CG	CGT	0.988229	4.6818	1.14752	0.27837	0.643685	-5.84698	0.0340474
chr1	Atic_1937	chr1:071257150-71879631	Atic	622481	chr1_71626118	71626118	+	CG	CGG	-2.82918	5.11206	-1.25083	0.239993	0.611104	-5.76493	-0.0701772
chr1	Atic_1937	chr1:071257150-71879631	Atic	622481	chr1_71626147	71626147	+	CG	CGG	0.262184	4.04009	0.444934	0.666019	0.881089	-6.38989	0.0146892
chr1	Atic_1937	chr1:071257150-71879631	Atic	622481	chr1_71626148	71626148	-	CG	CGT	0.21843	1.93946	0.589817	0.568643	0.833159	-6.3412	0.0259995
chr1	Atic_1937	chr1:071257150-71879631	Atic	622481	chr1_71626228	71626228	-	CG	CGG	-0.276432	2.94025	-1.0804	0.305798	0.665383	-5.86998	-0.0231645
chr1	Atic_1937	chr1:071257150-71879631	Atic	622481	chr1_71626231	71626231	-	CG	CGA	-0.0951283	3.97811	-0.180528	0.860412	0.957267	-6.51787	-0.00392298
chr1	Atic_1937	chr1:071257150-71879631	Atic	622481	chr1_71626242	71626242	-	CG	CGT	0.206861	2.8538	0.72238	0.486917	0.787463	-6.2369	0.0165227
chr1	Atic_1937	chr1:071257150-71879631	Atic	622481	chr1_71626262	71626262	-	CG	CGC	-0.104767	4.35339	-0.319694	0.755902	0.917869	-6.41391	-0.00375768
chr1	Atic_1937	chr1:071257150-71879631	Atic	622481	chr1_71627021	71627021	-	CG	CGT	-0.106772	2.86119	-0.360104	0.726398	0.906025	-6.45093	-0.00756561
chr1	Atic_1937	chr1:071257150-71879631	Atic	622481	chr1_71627072	71627072	-	CG	CGT	-0.67752	1.56175	-3.07648	0.0119618	0.236527	-2.97332	-0.0868007
chr1	Atic_1937	chr1:071257150-71879631	Atic	622481	chr1_71627104	71627104	-	CG	CGC	-0.0889912	3.07442	-0.22584	0.82596	0.94483	-6.52068	-0.0057432
chr1	Atic_1937	chr1:071257150-71879631	Atic	622481	chr1_71627604	71627604	+	CG	CGT	0.57762	4.5522	0.973928	0.353486	0.700768	-6.02806	0.0220024
chr1	Atic_1937	chr1:071257150-71879631	Atic	622481	chr1_71627605	71627605	-	CG	CGT	0.357103	3.88515	0.929005	0.375171	0.716302	-6.0953	0.0152351
chr1	Atic_1937	chr1:071257150-71879631	Atic	622481	chr1_71627626	71627626	+	CG	CGG	0.487041	4.56551	1.03567	0.325201	0.680374	-6.0136	0.013173
chr1	Atic_1937	chr1:071257150-71879631	Atic	622481	chr1_71627627	71627627	-	CG	CGC	-0.512161	4.6993	-0.676916	0.514097	0.802949	-6.28143	-0.0148754
chr1	Atic_1937	chr1:071257150-71879631	Atic	622481	chr1_71627640	71627640	+	CG	CGG	0.807635	4.12524	1.49628	0.16603	0.535607	-5.44635	0.0295879
chr1	Atic_1937	chr1:071257150-71879631	Atic	622481	chr1_71627641	71627641	-	CG	CGA	-0.419795	3.68926	-0.854632	0.413131	0.741481	-6.16111	-0.020377
chr1	Atic_1937	chr1:071257150-71879631	Atic	622481	chr1_71627710	71627710	-	CG	CGC	0.0828523	4.01955	0.100034	0.922331	0.977284	-6.54934	0.00321359
chr1	Atic_1937	chr1:071257150-71879631	Atic	622481	chr1_71627713	71627713	-	CG	CGC	-0.0708493	3.04633	-0.235697	0.818514	0.941858	-6.49729	-0.00478582
chr1	Atic_1937	chr1:071257150-71879631	Atic	622481	chr1_71628121	71628121	-	CG	CGT	1.36413	4.27221	2.34591	0.041378	0.341489	-4.16793	0.0617807
chr1	Atic_1937	chr1:071257150-71879631	Atic	622481	chr1_71628139	71628139	-	CG	CGC	-0.0882007	3.79674	-0.164648	0.872563	0.961262	-6.50117	-0.00362945
chr1	Atic_1937	chr1:071257150-71879631	Atic	622481	chr1_71628193	71628193	-	CG	CGT	0.116051	4.16222	0.157431	0.878097	0.96291	-6.53937	0.00392631
chr1	Atic_1937	chr1:071257150-71879631	Atic	622481	chr1_71628195	71628195	-	CG	CGC	0.0708025	5.08071	0.0845462	0.934322	0.98111	-6.55904	0.00136826
chr1	Atic_1937	chr1:071257150-71879631	Atic	622481	chr1_71628490	71628490	+	CG	CGG	-0.232508	1.31621	-0.549646	0.596212	0.847253	-6.31053	-0.0330605
chr1	Atic_1937	chr1:071257150-71879631	Atic	622481	chr1_71628491	71628491	-	CG	CGG	0.011584	2.52616	0.00812729	0.993678	0.9983	-6.52801	0.00131305
chr1	Atic_1937	chr1:071257150-71879631	Atic	622481	chr1_71628513	71628513	+	CG	CGG	-0.468119	2.20987	-1.15159	0.279767	0.644833	-5.77776	-0.0504555
chr1	Atic_1937	chr1:071257150-71879631	Atic	622481	chr1_71628514	71628514	-	CG	CGT	0.666502	3.73817	0.482603	0.639961	0.868879	-6.37247	0.0539154
chr1	Atic_1937	chr1:071257150-71879631	Atic	622481	chr1_71628523	71628523	+	CG	CGT	-0.503264	1.44123	-1.13008	0.288258	0.651461	-5.83662	-0.0688453
chr1	Atic_1937	chr1:071257150-71879631	Atic	622481	chr1_71628524	71628524	-	CG	CGG	-0.779167	2.32702	-0.845918	0.417746	0.744318	-6.14675	-0.102277
chr1	Atic_1937	chr1:071257150-71879631	Atic	622481	chr1_71628587	71628587	-	CG	CGT	-0.791074	2.15863	-1.09266	0.300637	0.661195	-5.92794	-0.0884417
chr1	Atic_1937	chr1:071257150-71879631	Atic	622481	chr1_71628600	71628600	-	CG	CGC	-0.343185	4.55502	-0.217024	0.832635	0.947315	-6.48518	-0.0146161
chr1	Atic_1937	chr1:071257150-71879631	Atic	622481	chr1_71628626	71628626	-	CG	CGT	-2.61878	0.18769	-3.21298	0.00950501	0.220919	-2.758	-0.424952
chr1	Atic_1937	chr1:071257150-71879631	Atic	622481	chr1_71629216	71629216	-	CG	CGG	0.346079	5.3804	0.290306	0.777624	0.926454	-6.51757	0.00550338
chr1	Atic_1937	chr1:071257150-71879631	Atic	622481	chr1_71629223	71629223	-	CG	CGG	-0.633075	4.46957	-0.715265	0.491111	0.789769	-6.26556	-0.0210431
chr1	Atic_1937	chr1:071257150-71879631	Atic	622481	chr1_71629240	71629240	-	CG	CGC	-0.73637	5.15661	-1.09831	0.298284	0.659597	-5.92412	-0.014733
chr1	Atic_1937	chr1:071257150-71879631	Atic	622481	chr1_71629245	71629245	-	CG	CGG	2.56186	6.92354	1.09394	0.300103	0.660853	-5.95364	0.0162459
chr1	Atic_1937	chr1:071257150-71879631	Atic	622481	chr1_71629262	71629262	-	CG	CGC	0.196184	5.2647	0.382343	0.710356	0.899431	-6.40838	0.00530825
chr1	Atic_1937	chr1:071257150-71879631	Atic	622481	chr1_71629287	71629287	-	CG	CGT	0.0157992	4.04661	0.022763	0.982295	0.995102	-6.56262	0.000589219
chr1	Atic_1937	chr1:071257150-71879631	Atic	622481	chr1_71629292	71629292	-	CG	CGG	-0.693376	5.17094	-0.877811	0.401025	0.733593	-6.16249	-0.0127325
chr1	Atic_1937	chr1:071257150-71879631	Atic	622481	chr1_71629468	71629468	-	CG	CGC	-2.65366	6.61332	-1.91779	0.0846695	0.425228	-4.87869	-0.0206418
chr1	Atic_1937	chr1:071257150-71879631	Atic	622481	chr1_71629479	71629479	-	CG	CGG	-1.42378	5.41255	-3.3036	0.00816599	0.211626	-2.54063	-0.0460478
chr1	Atic_1937	chr1:071257150-71879631	Atic	622481	chr1_71629486	71629486	-	CG	CGG	0.502528	5.17346	0.543378	0.598994	0.848627	-6.37071	0.01179
chr1	Atic_1937	chr1:071257150-71879631	Atic	622481	chr1_71629545	71629545	-	CG	CGT	-0.189349	4.3006	-0.246739	0.810195	0.939237	-6.50434	-0.00668577
chr1	Atic_1937	chr1:071257150-71879631	Atic	622481	chr1_71629575	71629575	+	CG	CGA	-0.187126	2.99196	-0.38962	0.705139	0.89732	-6.47781	-0.0129302
chr1	Atic_1937	chr1:071257150-71879631	Atic	622481	chr1_71629576	71629576	-	CG	CGG	-0.722065	3.9087	-2.34267	0.041606	0.342161	-4.17364	-0.0457552
chr1	Atic_1937	chr1:071257150-71879631	Atic	622481	chr1_71629620	71629620	+	CG	CGT	0.736065	3.16881	3.16694	0.0102699	0.226529	-2.76996	0.0447937
chr1	Atic_1937	chr1:071257150-71879631	Atic	622481	chr1_71629661	71629661	+	CG	CGT	2.16289	4.79859	3.08619	0.0117674	0.235827	-2.9703	0.0556186
chr1	Atic_1937	chr1:071257150-71879631	Atic	622481	chr1_71629662	71629662	-	CG	CGT	-0.277665	5.7262	-0.364651	0.723107	0.904586	-6.39708	-0.0065336
chr1	Atic_1937	chr1:071257150-71879631	Atic	622481	chr1_71629684	71629684	+	CG	CGC	0.176209	5.16175	0.260028	0.800216	0.935261	-6.46223	0.00477983
chr1	Atic_1937	chr1:071257150-71879631	Atic	622481	chr1_71629685	71629685	-	CG	CGC	-1.34864	5.67015	-1.5724	0.147511	0.513325	-5.29995	-0.0316208
chr1	Atic_1937	chr1:071257150-71879631	Atic	622481	chr1_71629699	71629699	+	CG	CGA	0.338223	5.05778	0.452702	0.660606	0.878312	-6.42641	0.007295
chr1	Atic_1937	chr1:071257150-71879631	Atic	622481	chr1_71629700	71629700	-	CG	CGA	-0.673613	4.26356	-1.79926	0.102745	0.454059	-4.97642	-0.0233311
chr1	Atic_1937	chr1:071257150-71879631	Atic	622481	chr1_71629704	71629704	+	CG	CGT	-0.0810738	5.57701	-0.0982137	0.92374	0.977835	-6.5092	-0.00152639
chr1	Atic_1937	chr1:071257150-71879631	Atic	622481	chr1_71629705	71629705	-	CG	CGC	-0.435135	5.41959	-0.612315	0.554251	0.825806	-6.28295	-0.0129956
chr1	Cxcr2_1913_Slc11a1_227_Tmbim1_889	chr1:073853989-74461238	Cxcr2	607249	chr1_74104879	74104879	+	CG	CGA	-0.235205	2.43471	-1.04302	0.32195	0.67786	-5.87208	-0.0217288
chr1	Cxcr2_1913_Slc11a1_227_Tmbim1_889	chr1:073853989-74461238	Cxcr2	607249	chr1_74104888	74104888	+	CG	CGA	-0.402814	1.52436	-0.883611	0.398035	0.73158	-6.12589	-0.0559453
chr1	Cxcr2_1913_Slc11a1_227_Tmbim1_889	chr1:073853989-74461238	Cxcr2	607249	chr1_74104935	74104935	+	CG	CGG	1.10934	4.76713	1.20175	0.257658	0.626871	-5.8183	0.0288476
chr1	Cxcr2_1913_Slc11a1_227_Tmbim1_889	chr1:073853989-74461238	Cxcr2	607249	chr1_74105112	74105112	+	CG	CGT	-0.372755	3.33776	-1.15481	0.275514	0.641569	-5.83701	-0.0230874
chr1	Cxcr2_1913_Slc11a1_227_Tmbim1_889	chr1:073853989-74461238	Cxcr2	607249	chr1_74105131	74105131	+	CG	CGA	0.039622	5.70402	0.0490597	0.961856	0.989347	-6.52446	0.000653775
chr1	Cxcr2_1913_Slc11a1_227_Tmbim1_889	chr1:073853989-74461238	Cxcr2	607249	chr1_74105174	74105174	+	CG	CGT	0.117104	3.83852	0.203863	0.842626	0.950945	-6.5405	0.00495765
chr1	Cxcr2_1913_Slc11a1_227_Tmbim1_889	chr1:073853989-74461238	Cxcr2	607249	chr1_74106483	74106483	+	CG	CGA	0.396927	-1.93425	0.581798	0.573823	0.835752	-6.35698	0.0479973
chr1	Cxcr2_1913_Slc11a1_227_Tmbim1_889	chr1:073853989-74461238	Cxcr2	607249	chr1_74106511	74106511	+	CG	CGG	0.13037	-1.13813	0.17291	0.866236	0.959159	-6.52512	0.0199966
chr1	Cxcr2_1913_Slc11a1_227_Tmbim1_889	chr1:073853989-74461238	Cxcr2	607249	chr1_74106529	74106529	+	CG	CGT	-0.46415	-1.84396	-2.03673	0.0695556	0.399773	-4.57166	-0.0704456
chr1	Cxcr2_1913_Slc11a1_227_Tmbim1_889	chr1:073853989-74461238	Cxcr2	607249	chr1_74106573	74106573	+	CG	CGC	0.5776	0.784464	1.43214	0.183173	0.554284	-5.52459	0.0919018
chr1	Cxcr2_1913_Slc11a1_227_Tmbim1_889	chr1:073853989-74461238	Cxcr2	607249	chr1_74106742	74106742	-	CG	CGG	-0.216726	2.15956	-0.293902	0.774954	0.925258	-6.50284	-0.0225879
chr1	Cxcr2_1913_Slc11a1_227_Tmbim1_889	chr1:073853989-74461238	Cxcr2	607249	chr1_74106821	74106821	-	CG	CGT	-0.317582	1.13539	-0.480115	0.641667	0.869668	-6.42992	-0.0473397
chr1	Cxcr2_1913_Slc11a1_227_Tmbim1_889	chr1:073853989-74461238	Cxcr2	607249	chr1_74106855	74106855	-	CG	CGT	-1.94796	3.18351	-3.02197	0.0131164	0.24231	-3.10352	-0.124721
chr1	Cxcr2_1913_Slc11a1_227_Tmbim1_889	chr1:073853989-74461238	Cxcr2	607249	chr1_74107719	74107719	-	CG	CGT	-0.141139	2.63376	-0.59632	0.564462	0.83101	-6.35162	-0.0118811
chr1	Cxcr2_1913_Slc11a1_227_Tmbim1_889	chr1:073853989-74461238	Cxcr2	607249	chr1_74107790	74107790	-	CG	CGC	-0.128596	2.97951	-0.399047	0.698403	0.894514	-6.47435	-0.00892483
chr1	Cxcr2_1913_Slc11a1_227_Tmbim1_889	chr1:073853989-74461238	Cxcr2	607249	chr1_74107848	74107848	-	CG	CGC	-0.563375	4.47756	-1.69162	0.12217	0.481794	-5.13777	-0.0171518
chr1	Cxcr2_1913_Slc11a1_227_Tmbim1_889	chr1:073853989-74461238	Cxcr2	607249	chr1_74117748	74117748	+	CG	CGA	0.1426	3.16672	0.566919	0.583502	0.840619	-6.39212	0.00891337
chr1	Cxcr2_1913_Slc11a1_227_Tmbim1_889	chr1:073853989-74461238	Cxcr2	607249	chr1_74117790	74117790	+	CG	CGA	0.637978	4.37826	1.65198	0.130125	0.491684	-5.19483	0.019846
chr1	Cxcr2_1913_Slc11a1_227_Tmbim1_889	chr1:073853989-74461238	Cxcr2	607249	chr1_74117800	74117800	+	CG	CGG	0.51558	3.69267	1.20227	0.257465	0.626618	-5.81248	0.0249862
chr1	Cxcr2_1913_Slc11a1_227_Tmbim1_889	chr1:073853989-74461238	Cxcr2	607249	chr1_74117819	74117819	+	CG	CGC	-0.0518782	3.42588	-0.197529	0.847444	0.952689	-6.51691	-0.00283395
chr1	Cxcr2_1913_Slc11a1_227_Tmbim1_889	chr1:073853989-74461238	Cxcr2	607249	chr1_74118024	74118024	+	CG	CGT	-0.924032	0.525674	-3.02679	0.0130099	0.241769	-3.04071	-0.149578
chr1	Cxcr2_1913_Slc11a1_227_Tmbim1_889	chr1:073853989-74461238	Cxcr2	607249	chr1_74118097	74118097	+	CG	CGA	-0.514531	2.89626	-1.25238	0.239452	0.61064	-5.76405	-0.0366177
chr1	Cxcr2_1913_Slc11a1_227_Tmbim1_889	chr1:073853989-74461238	Cxcr2	607249	chr1_74118108	74118108	+	CG	CGG	-0.738123	3.32904	-1.69101	0.12229	0.481848	-5.20845	-0.0423069
chr1	Cxcr2_1913_Slc11a1_227_Tmbim1_889	chr1:073853989-74461238	Cxcr2	607249	chr1_74119514	74119514	-	CG	CGT	0.649943	1.63037	1.80108	0.102443	0.45355	-5.04242	0.0837441
chr1	Cxcr2_1913_Slc11a1_227_Tmbim1_889	chr1:073853989-74461238	Cxcr2	607249	chr1_74119613	74119613	-	CG	CGT	-0.964403	5.58601	-0.914603	0.382322	0.720981	-6.10788	-0.0152527
chr1	Cxcr2_1913_Slc11a1_227_Tmbim1_889	chr1:073853989-74461238	Cxcr2	607249	chr1_74119615	74119615	-	CG	CGC	-0.0660069	4.01446	-0.23582	0.818421	0.941849	-6.49545	-0.00269428
chr1	Cxcr2_1913_Slc11a1_227_Tmbim1_889	chr1:073853989-74461238	Cxcr2	607249	chr1_74120942	74120942	-	CG	CGC	-0.065674	2.65987	-0.252607	0.805784	0.937498	-6.47043	-0.00554707
chr1	Cxcr2_1913_Slc11a1_227_Tmbim1_889	chr1:073853989-74461238	Cxcr2	607249	chr1_74120948	74120948	-	CG	CGA	-0.17717	0.601212	-0.608333	0.556783	0.826773	-6.35977	-0.0294375
chr1	Cxcr2_1913_Slc11a1_227_Tmbim1_889	chr1:073853989-74461238	Cxcr2	607249	chr1_74121026	74121026	-	CG	CGT	-0.404973	1.96093	-1.1405	0.281147	0.645769	-5.89316	-0.0452569
chr1	Cxcr2_1913_Slc11a1_227_Tmbim1_889	chr1:073853989-74461238	Cxcr2	607249	chr1_74121283	74121283	-	CG	CGC	-1.34898	1.08142	-1.89745	0.100722	0.450897	-4.74306	-0.221144
chr1	Cxcr2_1913_Slc11a1_227_Tmbim1_889	chr1:073853989-74461238	Cxcr2	607249	chr1_74121306	74121306	-	CG	CGG	-1.33046	2.73943	-1.39357	0.20721	0.579614	-5.40676	-0.122348
chr1	Cxcr2_1913_Slc11a1_227_Tmbim1_889	chr1:073853989-74461238	Cxcr2	607249	chr1_74121321	74121321	-	CG	CGC	0.267409	2.73777	0.331648	0.750121	0.915617	-6.31793	0.020819
chr1	Cxcr2_1913_Slc11a1_227_Tmbim1_889	chr1:073853989-74461238	Cxcr2	607249	chr1_74121343	74121343	-	CG	CGC	-0.789179	3.01318	-1.16818	0.281976	0.646302	-5.60737	-0.0875072
chr1	Cxcr2_1913_Slc11a1_227_Tmbim1_889	chr1:073853989-74461238	Cxcr2	607249	chr1_74121892	74121892	+	CG	CGT	-1.24471	1.62076	-4.83206	0.000727562	0.0896176	-0.191541	-0.157864
chr1	Cxcr2_1913_Slc11a1_227_Tmbim1_889	chr1:073853989-74461238	Cxcr2	607249	chr1_74121994	74121994	+	CG	CGG	-0.297809	-0.782617	-0.962415	0.358954	0.704595	-6.01159	-0.0479571
chr1	Cxcr2_1913_Slc11a1_227_Tmbim1_889	chr1:073853989-74461238	Cxcr2	607249	chr1_74121995	74121995	-	CG	CGC	-0.198271	-0.609008	-0.53043	0.607606	0.853419	-6.38423	-0.0329107
chr1	Cxcr2_1913_Slc11a1_227_Tmbim1_889	chr1:073853989-74461238	Cxcr2	607249	chr1_74122003	74122003	+	CG	CGT	-0.309209	-2.58217	-0.649038	0.531208	0.813173	-6.28327	-0.0281073
chr1	Cxcr2_1913_Slc11a1_227_Tmbim1_889	chr1:073853989-74461238	Cxcr2	607249	chr1_74122004	74122004	-	CG	CGT	-0.0103158	-1.83857	-0.0507129	0.960572	0.988949	-6.43189	-0.00121888
chr1	Cxcr2_1913_Slc11a1_227_Tmbim1_889	chr1:073853989-74461238	Cxcr2	607249	chr1_74122114	74122114	-	CG	CGT	-0.901139	-0.726403	-2.12048	0.0604881	0.382859	-4.56887	-0.145541
chr1	Cxcr2_1913_Slc11a1_227_Tmbim1_889	chr1:073853989-74461238	Cxcr2	607249	chr1_74123284	74123284	+	CG	CGC	0.11811	4.09186	0.334929	0.744727	0.913451	-6.50265	0.00428469
chr1	Cxcr2_1913_Slc11a1_227_Tmbim1_889	chr1:073853989-74461238	Cxcr2	607249	chr1_74123325	74123325	+	CG	CGG	-0.570037	3.0253	-2.08444	0.0642422	0.389835	-4.60407	-0.0379
chr1	Cxcr2_1913_Slc11a1_227_Tmbim1_889	chr1:073853989-74461238	Cxcr2	607249	chr1_74123330	74123330	+	CG	CGC	-0.119165	3.64063	-0.418842	0.684351	0.88861	-6.46899	-0.00567698
chr1	Cxcr2_1913_Slc11a1_227_Tmbim1_889	chr1:073853989-74461238	Cxcr2	607249	chr1_74123340	74123340	+	CG	CGT	-0.632487	2.32787	-2.20637	0.05237	0.366087	-4.41365	-0.0623239
chr1	Cxcr2_1913_Slc11a1_227_Tmbim1_889	chr1:073853989-74461238	Cxcr2	607249	chr1_74123388	74123388	+	CG	CGC	0.0318237	0.815409	0.127013	0.901495	0.970586	-6.5423	0.00509231
chr1	Cxcr2_1913_Slc11a1_227_Tmbim1_889	chr1:073853989-74461238	Cxcr2	607249	chr1_74123389	74123389	-	CG	CGT	-0.447086	0.799512	-1.26248	0.235949	0.607333	-5.76443	-0.0717469
chr1	Cxcr2_1913_Slc11a1_227_Tmbim1_889	chr1:073853989-74461238	Cxcr2	607249	chr1_74123439	74123439	-	CG	CGA	0.218046	-0.34269	0.482582	0.639975	0.868887	-6.42178	0.0373255
chr1	Cxcr2_1913_Slc11a1_227_Tmbim1_889	chr1:073853989-74461238	Cxcr2	607249	chr1_74123489	74123489	-	CG	CGG	-0.0011072	0.157041	-0.00589923	0.995411	0.998677	-6.51801	-0.000191218
chr1	Cxcr2_1913_Slc11a1_227_Tmbim1_889	chr1:073853989-74461238	Cxcr2	607249	chr1_74124825	74124825	+	CG	CGG	0.689482	-8.25687	0.454621	0.659271	0.87782	-6.45243	0.00156672
chr1	Cxcr2_1913_Slc11a1_227_Tmbim1_889	chr1:073853989-74461238	Cxcr2	607249	chr1_74124840	74124840	+	CG	CGA	1.74393	-8.98271	1.90812	0.0860259	0.427557	-4.86324	0.0023827
chr1	Cxcr2_1913_Slc11a1_227_Tmbim1_889	chr1:073853989-74461238	Cxcr2	607249	chr1_74124852	74124852	+	CG	CGG	-0.211223	-7.91379	-0.146629	0.886393	0.965619	-6.5513	-0.000602647
chr1	Cxcr2_1913_Slc11a1_227_Tmbim1_889	chr1:073853989-74461238	Cxcr2	607249	chr1_74124922	74124922	+	CG	CGC	1.92246	-8.63158	1.57325	0.147313	0.513089	-5.36568	0.00371298
chr1	Cxcr2_1913_Slc11a1_227_Tmbim1_889	chr1:073853989-74461238	Cxcr2	607249	chr1_74124952	74124952	+	CG	CGA	-1.73708	-8.40906	-1.23112	0.246964	0.617122	-5.79417	-0.00361929
chr1	Cxcr2_1913_Slc11a1_227_Tmbim1_889	chr1:073853989-74461238	Cxcr2	607249	chr1_74125062	74125062	-	CG	CGC	-2.28488	-8.06394	-1.47711	0.171002	0.541195	-5.4952	-0.00671306
chr1	Cxcr2_1913_Slc11a1_227_Tmbim1_889	chr1:073853989-74461238	Cxcr2	607249	chr1_74127607	74127607	+	CG	CGT	-0.299646	1.4887	-0.66223	0.52307	0.808353	-6.30183	-0.0417965
chr1	Cxcr2_1913_Slc11a1_227_Tmbim1_889	chr1:073853989-74461238	Cxcr2	607249	chr1_74127669	74127669	+	CG	CGA	0.827624	2.74361	1.93939	0.0817133	0.420562	-4.84633	0.0649348
chr1	Cxcr2_1913_Slc11a1_227_Tmbim1_889	chr1:073853989-74461238	Cxcr2	607249	chr1_74127689	74127689	+	CG	CGG	-0.693168	2.41307	-1.2063	0.255976	0.62532	-5.8182	-0.0627199
chr1	Cxcr2_1913_Slc11a1_227_Tmbim1_889	chr1:073853989-74461238	Cxcr2	607249	chr1_74127836	74127836	+	CG	CGC	-0.280691	2.76184	-0.659287	0.524879	0.809513	-6.31457	-0.0223919
chr1	Cxcr2_1913_Slc11a1_227_Tmbim1_889	chr1:073853989-74461238	Cxcr2	607249	chr1_74127880	74127880	+	CG	CGG	-0.562025	2.41254	-1.63715	0.133218	0.495691	-5.26116	-0.0536596
chr1	Cxcr2_1913_Slc11a1_227_Tmbim1_889	chr1:073853989-74461238	Cxcr2	607249	chr1_74127907	74127907	+	CG	CGC	-0.903698	1.08723	-3.42953	0.0066204	0.197354	-2.40183	-0.136635
chr1	Cxcr2_1913_Slc11a1_227_Tmbim1_889	chr1:073853989-74461238	Cxcr2	607249	chr1_74128985	74128985	-	CG	CGG	-0.919569	3.37603	-4.50376	0.00119126	0.108659	-0.670007	-0.0531851
chr1	Cxcr2_1913_Slc11a1_227_Tmbim1_889	chr1:073853989-74461238	Cxcr2	607249	chr1_74129021	74129021	-	CG	CGA	-0.590018	3.0566	-2.29831	0.0448478	0.349497	-4.25224	-0.0403102
chr1	Cxcr2_1913_Slc11a1_227_Tmbim1_889	chr1:073853989-74461238	Cxcr2	607249	chr1_74129024	74129024	-	CG	CGT	-0.14128	2.81595	-0.576448	0.577293	0.837542	-6.34467	-0.0109398
chr1	Cxcr2_1913_Slc11a1_227_Tmbim1_889	chr1:073853989-74461238	Cxcr2	607249	chr1_74129030	74129030	-	CG	CGG	-0.182122	3.61305	-0.718408	0.489256	0.788843	-6.28721	-0.00879766
chr1	Cxcr2_1913_Slc11a1_227_Tmbim1_889	chr1:073853989-74461238	Cxcr2	607249	chr1_74129715	74129715	-	CG	CGA	0.238344	4.21504	0.395802	0.700719	0.895527	-6.42046	0.0118578
chr1	Cxcr2_1913_Slc11a1_227_Tmbim1_889	chr1:073853989-74461238	Cxcr2	607249	chr1_74129732	74129732	-	CG	CGC	-0.241889	6.97168	-0.0787728	0.938796	0.982369	-6.55955	-0.00131628
chr1	Cxcr2_1913_Slc11a1_227_Tmbim1_889	chr1:073853989-74461238	Cxcr2	607249	chr1_74129805	74129805	-	CG	CGC	-0.876209	5.35764	-1.0798	0.306053	0.6656	-5.89261	-0.026721
chr1	Cxcr2_1913_Slc11a1_227_Tmbim1_889	chr1:073853989-74461238	Cxcr2	607249	chr1_74131114	74131114	+	CG	CGG	0.741902	0.356482	1.57631	0.14661	0.512388	-5.34424	0.126704
chr1	Cxcr2_1913_Slc11a1_227_Tmbim1_889	chr1:073853989-74461238	Cxcr2	607249	chr1_74131153	74131153	+	CG	CGG	-0.0941348	1.88328	-0.172856	0.866277	0.959165	-6.50539	-0.0114534
chr1	Cxcr2_1913_Slc11a1_227_Tmbim1_889	chr1:073853989-74461238	Cxcr2	607249	chr1_74131182	74131182	+	CG	CGC	-0.599171	4.10338	-0.972725	0.354054	0.7011	-6.03	-0.0319048
chr1	Cxcr2_1913_Slc11a1_227_Tmbim1_889	chr1:073853989-74461238	Cxcr2	607249	chr1_74131200	74131200	+	CG	CGG	0.204794	3.9852	0.208263	0.839282	0.9499	-6.50106	0.0108115
chr1	Cxcr2_1913_Slc11a1_227_Tmbim1_889	chr1:073853989-74461238	Cxcr2	607249	chr1_74131205	74131205	+	CG	CGG	-0.188949	3.06206	-0.334521	0.745025	0.913561	-6.45961	-0.0128534
chr1	Cxcr2_1913_Slc11a1_227_Tmbim1_889	chr1:073853989-74461238	Cxcr2	607249	chr1_74131220	74131220	+	CG	CGG	-0.277627	3.05543	-0.50638	0.62377	0.861746	-6.39882	-0.0197875
chr1	Cxcr2_1913_Slc11a1_227_Tmbim1_889	chr1:073853989-74461238	Cxcr2	607249	chr1_74139381	74139381	-	CG	CGA	-0.0994996	3.07106	-0.324045	0.752704	0.916527	-6.50648	-0.00655464
chr1	Cxcr2_1913_Slc11a1_227_Tmbim1_889	chr1:073853989-74461238	Cxcr2	607249	chr1_74139400	74139400	-	CG	CGT	0.412397	2.57674	1.27913	0.230267	0.602087	-5.72363	0.0342359
chr1	Cxcr2_1913_Slc11a1_227_Tmbim1_889	chr1:073853989-74461238	Cxcr2	607249	chr1_74139450	74139450	-	CG	CGG	-0.129746	4.16255	-0.331579	0.747179	0.914467	-6.49774	-0.0044929
chr1	Cxcr2_1913_Slc11a1_227_Tmbim1_889	chr1:073853989-74461238	Cxcr2	607249	chr1_74141456	74141456	+	CG	CGC	-0.379891	2.86805	-1.57861	0.146082	0.511789	-5.29793	-0.0271088
chr1	Cxcr2_1913_Slc11a1_227_Tmbim1_889	chr1:073853989-74461238	Cxcr2	607249	chr1_74141529	74141529	+	CG	CGG	-0.0924466	0.653861	-0.31068	0.762541	0.920542	-6.47224	-0.0152491
chr1	Cxcr2_1913_Slc11a1_227_Tmbim1_889	chr1:073853989-74461238	Cxcr2	607249	chr1_74141594	74141594	+	CG	CGG	-0.469482	2.52231	-1.22106	0.250586	0.620377	-5.80741	-0.0408685
chr1	Cxcr2_1913_Slc11a1_227_Tmbim1_889	chr1:073853989-74461238	Cxcr2	607249	chr1_74146739	74146739	+	CG	CGT	-0.0896229	4.51927	-0.370761	0.718693	0.902695	-6.44778	-0.00242069
chr1	Cxcr2_1913_Slc11a1_227_Tmbim1_889	chr1:073853989-74461238	Cxcr2	607249	chr1_74146748	74146748	+	CG	CGG	-0.630329	4.30219	-1.59203	0.14304	0.508036	-5.33375	-0.0205813
chr1	Cxcr2_1913_Slc11a1_227_Tmbim1_889	chr1:073853989-74461238	Cxcr2	607249	chr1_74146751	74146751	+	CG	CGG	-0.0896943	5.43628	-0.237586	0.817089	0.941416	-6.49944	-0.00148936
chr1	Cxcr2_1913_Slc11a1_227_Tmbim1_889	chr1:073853989-74461238	Cxcr2	607249	chr1_74147669	74147669	-	CG	CGT	-0.275123	2.50247	-0.608018	0.556983	0.826881	-6.33276	-0.0238359
chr1	Cxcr2_1913_Slc11a1_227_Tmbim1_889	chr1:073853989-74461238	Cxcr2	607249	chr1_74147700	74147700	-	CG	CGC	0.220173	2.38813	0.489343	0.635351	0.866967	-6.4139	0.0212114
chr1	Cxcr2_1913_Slc11a1_227_Tmbim1_889	chr1:073853989-74461238	Cxcr2	607249	chr1_74147772	74147772	-	CG	CGG	-0.17349	1.92679	-0.649322	0.531032	0.813095	-6.32503	-0.0199592
chr1	Cxcr2_1913_Slc11a1_227_Tmbim1_889	chr1:073853989-74461238	Cxcr2	607249	chr1_74149205	74149205	-	CG	CGG	-0.90448	0.745763	-2.11911	0.0637664	0.388946	-4.50974	-0.149512
chr1	Cxcr2_1913_Slc11a1_227_Tmbim1_889	chr1:073853989-74461238	Cxcr2	607249	chr1_74149254	74149254	-	CG	CGG	-0.139865	1.18784	-0.416893	0.686726	0.889467	-6.32518	-0.0187587
chr1	Cxcr2_1913_Slc11a1_227_Tmbim1_889	chr1:073853989-74461238	Cxcr2	607249	chr1_74149268	74149268	-	CG	CGG	-1.47589	-0.0542342	-2.02863	0.0737576	0.407402	-4.67146	-0.249922
chr1	Cxcr2_1913_Slc11a1_227_Tmbim1_889	chr1:073853989-74461238	Cxcr2	607249	chr1_74149315	74149315	+	CG	CGG	-0.817618	-0.143203	-1.13983	0.281413	0.645927	-5.90464	-0.140403
chr1	Cxcr2_1913_Slc11a1_227_Tmbim1_889	chr1:073853989-74461238	Cxcr2	607249	chr1_74149316	74149316	-	CG	CGG	-0.686445	0.333301	-0.723925	0.48788	0.788048	-6.2282	-0.117181
chr1	Cxcr2_1913_Slc11a1_227_Tmbim1_889	chr1:073853989-74461238	Cxcr2	607249	chr1_74149336	74149336	+	CG	CGA	-0.676241	-0.914572	-1.16298	0.272334	0.639076	-5.87933	-0.105809
chr1	Cxcr2_1913_Slc11a1_227_Tmbim1_889	chr1:073853989-74461238	Cxcr2	607249	chr1_74149337	74149337	-	CG	CGA	-0.867402	-0.672052	-1.80262	0.105657	0.458379	-4.98952	-0.141329
chr1	Cxcr2_1913_Slc11a1_227_Tmbim1_889	chr1:073853989-74461238	Cxcr2	607249	chr1_74149617	74149617	+	CG	CGC	-0.581522	2.69772	-1.23055	0.247168	0.617249	-5.80332	-0.0467385
chr1	Cxcr2_1913_Slc11a1_227_Tmbim1_889	chr1:073853989-74461238	Cxcr2	607249	chr1_74150766	74150766	+	CG	CGA	-0.622091	1.88565	-1.75326	0.110673	0.465887	-5.10554	-0.0711216
chr1	Cxcr2_1913_Slc11a1_227_Tmbim1_889	chr1:073853989-74461238	Cxcr2	607249	chr1_74150773	74150773	+	CG	CGC	-0.0786507	3.86198	-0.228516	0.823936	0.944049	-6.49261	-0.0037483
chr1	Cxcr2_1913_Slc11a1_227_Tmbim1_889	chr1:073853989-74461238	Cxcr2	607249	chr1_74150803	74150803	+	CG	CGC	-0.304975	1.83213	-0.9661	0.357197	0.703402	-6.05987	-0.0368482
chr1	Cxcr2_1913_Slc11a1_227_Tmbim1_889	chr1:073853989-74461238	Cxcr2	607249	chr1_74152670	74152670	+	CG	CGG	-1.00327	2.45943	-3.2113	0.00953191	0.22105	-2.77211	-0.0928979
chr1	Cxcr2_1913_Slc11a1_227_Tmbim1_889	chr1:073853989-74461238	Cxcr2	607249	chr1_74152791	74152791	-	CG	CGC	-0.0891387	3.461	-0.329248	0.748887	0.915069	-6.46643	-0.00457485
chr1	Cxcr2_1913_Slc11a1_227_Tmbim1_889	chr1:073853989-74461238	Cxcr2	607249	chr1_74152865	74152865	-	CG	CGT	-0.273041	2.34967	-0.79374	0.446114	0.763114	-6.2315	-0.0259894
chr1	Cxcr2_1913_Slc11a1_227_Tmbim1_889	chr1:073853989-74461238	Cxcr2	607249	chr1_74152869	74152869	-	CG	CGC	-0.461522	3.54673	-2.47755	0.0330947	0.318565	-3.9207	-0.0222535
chr1	Cxcr2_1913_Slc11a1_227_Tmbim1_889	chr1:073853989-74461238	Cxcr2	607249	chr1_74152880	74152880	-	CG	CGG	0.18972	4.18579	0.445717	0.665473	0.880845	-6.45668	0.00649602
chr1	Cxcr2_1913_Slc11a1_227_Tmbim1_889	chr1:073853989-74461238	Cxcr2	607249	chr1_74153029	74153029	-	CG	CGG	-0.680456	2.02306	-1.52553	0.158684	0.527137	-5.41185	-0.0771058
chr1	Cxcr2_1913_Slc11a1_227_Tmbim1_889	chr1:073853989-74461238	Cxcr2	607249	chr1_74153108	74153108	+	CG	CGT	-0.397969	1.33831	-1.28364	0.228748	0.600517	-5.74142	-0.0559826
chr1	Cxcr2_1913_Slc11a1_227_Tmbim1_889	chr1:073853989-74461238	Cxcr2	607249	chr1_74153109	74153109	-	CG	CGT	-0.567325	1.72078	-1.05359	0.317317	0.674405	-5.97445	-0.0723336
chr1	Cxcr2_1913_Slc11a1_227_Tmbim1_889	chr1:073853989-74461238	Cxcr2	607249	chr1_74153209	74153209	+	CG	CGG	-0.188437	2.30559	-0.500478	0.62777	0.863475	-6.42932	-0.0182802
chr1	Cxcr2_1913_Slc11a1_227_Tmbim1_889	chr1:073853989-74461238	Cxcr2	607249	chr1_74153229	74153229	+	CG	CGT	0.238586	4.32937	0.477497	0.643464	0.870496	-6.41192	0.00810685
chr1	Cxcr2_1913_Slc11a1_227_Tmbim1_889	chr1:073853989-74461238	Cxcr2	607249	chr1_74153305	74153305	+	CG	CGT	0.143459	1.25265	0.785385	0.450772	0.765866	-6.17245	0.0205605
chr1	Cxcr2_1913_Slc11a1_227_Tmbim1_889	chr1:073853989-74461238	Cxcr2	607249	chr1_74153400	74153400	+	CG	CGG	-0.215844	1.9812	-1.00889	0.337253	0.689332	-6.04027	-0.0241259
chr1	Cxcr2_1913_Slc11a1_227_Tmbim1_889	chr1:073853989-74461238	Cxcr2	607249	chr1_74153610	74153610	+	CG	CGG	1.03365	-2.34135	4.21721	0.00185492	0.126796	-1.12194	0.0968946
chr1	Cxcr2_1913_Slc11a1_227_Tmbim1_889	chr1:073853989-74461238	Cxcr2	607249	chr1_74153702	74153702	+	CG	CGC	0.431054	-0.704765	1.4956	0.166204	0.535798	-5.47022	0.070201
chr1	Cxcr2_1913_Slc11a1_227_Tmbim1_889	chr1:073853989-74461238	Cxcr2	607249	chr1_74153703	74153703	-	CG	CGT	-0.360945	-0.402377	-0.991255	0.351259	0.699137	-5.93606	-0.0612623
chr1	Cxcr2_1913_Slc11a1_227_Tmbim1_889	chr1:073853989-74461238	Cxcr2	607249	chr1_74153981	74153981	-	CG	CGA	0.306878	-0.429276	1.25637	0.238065	0.609502	-5.7151	0.0518632
chr1	Cxcr2_1913_Slc11a1_227_Tmbim1_889	chr1:073853989-74461238	Cxcr2	607249	chr1_74154011	74154011	-	CG	CGT	-0.0131571	-0.249478	-0.0758174	0.941088	0.983061	-6.53152	-0.00226566
chr1	Cxcr2_1913_Slc11a1_227_Tmbim1_889	chr1:073853989-74461238	Cxcr2	607249	chr1_74155501	74155501	-	CG	CGA	-0.0583659	2.45931	-0.0706236	0.945116	0.984278	-6.53993	-0.00557287
chr1	Cxcr2_1913_Slc11a1_227_Tmbim1_889	chr1:073853989-74461238	Cxcr2	607249	chr1_74155518	74155518	-	CG	CGT	-0.349697	0.866432	-0.483986	0.639014	0.868412	-6.43151	-0.0556637
chr1	Cxcr2_1913_Slc11a1_227_Tmbim1_889	chr1:073853989-74461238	Cxcr2	607249	chr1_74155550	74155550	-	CG	CGG	0.926424	-1.06966	1.30838	0.220557	0.592557	-5.71194	0.1396
chr1	Cxcr2_1913_Slc11a1_227_Tmbim1_889	chr1:073853989-74461238	Cxcr2	607249	chr1_74155556	74155556	-	CG	CGC	0.938175	0.444378	2.67197	0.0237717	0.288304	-3.65213	0.159037
chr1	Cxcr2_1913_Slc11a1_227_Tmbim1_889	chr1:073853989-74461238	Cxcr2	607249	chr1_74155599	74155599	-	CG	CGT	1.61633	-2.44141	2.32707	0.0427189	0.345044	-4.19688	0.174382
chr1	Cxcr2_1913_Slc11a1_227_Tmbim1_889	chr1:073853989-74461238	Cxcr2	607249	chr1_74155605	74155605	-	CG	CGA	1.08426	-1.86391	2.76926	0.0201435	0.275227	-3.43661	0.137669
chr1	Cxcr2_1913_Slc11a1_227_Tmbim1_889	chr1:073853989-74461238	Cxcr2	607249	chr1_74156401	74156401	-	CG	CGA	-0.555341	2.58877	-0.555358	0.594187	0.846177	-6.2667	-0.0500388
chr1	Cxcr2_1913_Slc11a1_227_Tmbim1_889	chr1:073853989-74461238	Cxcr2	607249	chr1_74156456	74156456	+	CG	CGA	0.149706	1.43343	0.607491	0.557319	0.827026	-6.35693	0.0203841
chr1	Cxcr2_1913_Slc11a1_227_Tmbim1_889	chr1:073853989-74461238	Cxcr2	607249	chr1_74156457	74156457	-	CG	CGT	0.937811	2.51817	1.47678	0.178863	0.549726	-5.33995	0.122898
chr1	Cxcr2_1913_Slc11a1_227_Tmbim1_889	chr1:073853989-74461238	Cxcr2	607249	chr1_74156484	74156484	+	CG	CGC	0.424901	2.36243	1.29453	0.22511	0.597396	-5.71408	0.0396501
chr1	Cxcr2_1913_Slc11a1_227_Tmbim1_889	chr1:073853989-74461238	Cxcr2	607249	chr1_74156486	74156486	+	CG	CGT	0.392205	1.3071	1.81185	0.100668	0.450818	-4.97719	0.0564729
chr1	Cxcr2_1913_Slc11a1_227_Tmbim1_889	chr1:073853989-74461238	Cxcr2	607249	chr1_74156491	74156491	+	CG	CGT	0.340178	1.42034	0.837269	0.422362	0.747298	-6.18107	0.0472751
chr1	Cxcr2_1913_Slc11a1_227_Tmbim1_889	chr1:073853989-74461238	Cxcr2	607249	chr1_74156508	74156508	+	CG	CGT	0.426217	-0.314314	1.41395	0.188305	0.559996	-5.55139	0.0725215
chr1	Cxcr2_1913_Slc11a1_227_Tmbim1_889	chr1:073853989-74461238	Cxcr2	607249	chr1_74156518	74156518	+	CG	CGC	0.142074	0.966966	0.365943	0.722172	0.904227	-6.47686	0.0220414
chr1	Cxcr2_1913_Slc11a1_227_Tmbim1_889	chr1:073853989-74461238	Cxcr2	607249	chr1_74156543	74156543	+	CG	CGC	0.299339	0.693204	0.974338	0.353292	0.70063	-6.04838	0.0493648
chr1	Cxcr2_1913_Slc11a1_227_Tmbim1_889	chr1:073853989-74461238	Cxcr2	607249	chr1_74156576	74156576	+	CG	CGT	0.488651	-0.460381	1.18481	0.26399	0.632182	-5.85513	0.0823751
chr1	Cxcr2_1913_Slc11a1_227_Tmbim1_889	chr1:073853989-74461238	Cxcr2	607249	chr1_74156577	74156577	-	CG	CGA	0.724166	-0.426682	2.30236	0.0445422	0.348798	-4.26573	0.121626
chr1	Cxcr2_1913_Slc11a1_227_Tmbim1_889	chr1:073853989-74461238	Cxcr2	607249	chr1_74156580	74156580	+	CG	CGT	0.488752	0.0405898	1.34411	0.209159	0.581381	-5.6578	0.0844527
chr1	Cxcr2_1913_Slc11a1_227_Tmbim1_889	chr1:073853989-74461238	Cxcr2	607249	chr1_74156581	74156581	-	CG	CGG	0.349357	0.295945	0.8886	0.395476	0.729904	-6.15236	0.0598311
chr1	Cxcr2_1913_Slc11a1_227_Tmbim1_889	chr1:073853989-74461238	Cxcr2	607249	chr1_74156585	74156585	+	CG	CGC	0.377119	0.405854	0.92106	0.379104	0.718894	-6.12373	0.063988
chr1	Cxcr2_1913_Slc11a1_227_Tmbim1_889	chr1:073853989-74461238	Cxcr2	607249	chr1_74156586	74156586	-	CG	CGG	0.560832	0.267181	2.18893	0.0539278	0.36925	-4.43595	0.0961293
chr1	Cxcr2_1913_Slc11a1_227_Tmbim1_889	chr1:073853989-74461238	Cxcr2	607249	chr1_74158244	74158244	-	CG	CGT	1.11443	3.98264	1.5526	0.152144	0.519842	-5.33127	0.0557851
chr1	Cxcr2_1913_Slc11a1_227_Tmbim1_889	chr1:073853989-74461238	Cxcr2	607249	chr1_74158266	74158266	-	CG	CGC	-0.68909	5.3361	-0.413084	0.688425	0.890221	-6.43524	-0.0145422
chr1	Cxcr2_1913_Slc11a1_227_Tmbim1_889	chr1:073853989-74461238	Cxcr2	607249	chr1_74158297	74158297	-	CG	CGG	0.181405	2.1788	0.296816	0.772794	0.924369	-6.51552	0.0186334
chr1	Cxcr2_1913_Slc11a1_227_Tmbim1_889	chr1:073853989-74461238	Cxcr2	607249	chr1_74158511	74158511	-	CG	CGT	0.231139	2.59452	0.850627	0.415248	0.74275	-6.16082	0.019065
chr1	Cxcr2_1913_Slc11a1_227_Tmbim1_889	chr1:073853989-74461238	Cxcr2	607249	chr1_74158574	74158574	+	CG	CGG	-0.143971	3.95578	-0.410786	0.690054	0.890939	-6.47253	-0.00567757
chr1	Cxcr2_1913_Slc11a1_227_Tmbim1_889	chr1:073853989-74461238	Cxcr2	607249	chr1_74158575	74158575	-	CG	CGG	0.146487	4.10137	0.247026	0.809979	0.939172	-6.51592	0.00545166
chr1	Cxcr2_1913_Slc11a1_227_Tmbim1_889	chr1:073853989-74461238	Cxcr2	607249	chr1_74158594	74158594	+	CG	CGA	0.389062	4.40155	0.928868	0.375239	0.716326	-6.11326	0.0117083
chr1	Cxcr2_1913_Slc11a1_227_Tmbim1_889	chr1:073853989-74461238	Cxcr2	607249	chr1_74158595	74158595	-	CG	CGG	-1.10434	4.54337	-4.63972	0.000969424	0.100268	-0.443431	-0.0329661
chr1	Cxcr2_1913_Slc11a1_227_Tmbim1_889	chr1:073853989-74461238	Cxcr2	607249	chr1_74158895	74158895	+	CG	CGA	0.936027	2.6556	2.88747	0.0164758	0.259515	-3.25001	0.0772724
chr1	Cxcr2_1913_Slc11a1_227_Tmbim1_889	chr1:073853989-74461238	Cxcr2	607249	chr1_74158961	74158961	+	CG	CGT	-1.87787	3.55284	-4.07922	0.00230507	0.13687	-1.3442	-0.100673
chr1	Cxcr2_1913_Slc11a1_227_Tmbim1_889	chr1:073853989-74461238	Cxcr2	607249	chr1_74158962	74158962	-	CG	CGG	-0.171711	3.85313	-0.240339	0.815013	0.940718	-6.53179	-0.00720712
chr1	Cxcr2_1913_Slc11a1_227_Tmbim1_889	chr1:073853989-74461238	Cxcr2	607249	chr1_74158972	74158972	+	CG	CGT	-0.155578	3.71664	-0.295565	0.773721	0.924799	-6.51592	-0.0070861
chr1	Cxcr2_1913_Slc11a1_227_Tmbim1_889	chr1:073853989-74461238	Cxcr2	607249	chr1_74158973	74158973	-	CG	CGA	-1.01431	3.79042	-1.36118	0.203891	0.576366	-5.62198	-0.0495123
chr1	Cxcr2_1913_Slc11a1_227_Tmbim1_889	chr1:073853989-74461238	Cxcr2	607249	chr1_74158979	74158979	+	CG	CGT	2.25319	6.1506	1.0558	0.316356	0.673757	-5.98439	0.0251625
chr1	Cxcr2_1913_Slc11a1_227_Tmbim1_889	chr1:073853989-74461238	Cxcr2	607249	chr1_74158980	74158980	-	CG	CGC	-0.633063	5.12856	-1.43632	0.182013	0.5532	-5.47414	-0.0199693
chr1	Cxcr2_1913_Slc11a1_227_Tmbim1_889	chr1:073853989-74461238	Cxcr2	607249	chr1_74159009	74159009	-	CG	CGA	-0.638407	4.57576	-0.902595	0.388357	0.725173	-6.099	-0.0235386
chr1	Cxcr2_1913_Slc11a1_227_Tmbim1_889	chr1:073853989-74461238	Cxcr2	607249	chr1_74159014	74159014	-	CG	CGG	-0.231467	4.67432	-0.33931	0.741525	0.912206	-6.44116	-0.00866235
chr1	Cxcr2_1913_Slc11a1_227_Tmbim1_889	chr1:073853989-74461238	Cxcr2	607249	chr1_74159039	74159039	-	CG	CGT	-0.320302	4.9478	-0.428979	0.677202	0.88597	-6.42385	-0.00912601
chr1	Cxcr2_1913_Slc11a1_227_Tmbim1_889	chr1:073853989-74461238	Cxcr2	607249	chr1_74159052	74159052	-	CG	CGC	0.110698	5.02532	0.0810463	0.937034	0.981909	-6.53301	0.00270769
chr1	Cxcr2_1913_Slc11a1_227_Tmbim1_889	chr1:073853989-74461238	Cxcr2	607249	chr1_74159207	74159207	+	CG	CGC	0.366804	6.02622	0.37414	0.716256	0.901668	-6.48783	0.00379335
chr1	Cxcr2_1913_Slc11a1_227_Tmbim1_889	chr1:073853989-74461238	Cxcr2	607249	chr1_74159210	74159210	+	CG	CGC	-0.187706	4.99857	-0.437467	0.671242	0.883272	-6.4449	-0.00372855
chr1	Cxcr2_1913_Slc11a1_227_Tmbim1_889	chr1:073853989-74461238	Cxcr2	607249	chr1_74159212	74159212	+	CG	CGA	-0.200179	4.78951	-0.256536	0.802835	0.936279	-6.52747	-0.0046761
chr1	Cxcr2_1913_Slc11a1_227_Tmbim1_889	chr1:073853989-74461238	Cxcr2	607249	chr1_74159241	74159241	+	CG	CGG	-0.227749	3.76862	-0.515171	0.617837	0.858512	-6.42147	-0.0100599
chr1	Cxcr2_1913_Slc11a1_227_Tmbim1_889	chr1:073853989-74461238	Cxcr2	607249	chr1_74159309	74159309	+	CG	CGC	-0.491806	1.00782	-1.86075	0.0929634	0.438708	-4.96616	-0.075496
chr1	Cxcr2_1913_Slc11a1_227_Tmbim1_889	chr1:073853989-74461238	Cxcr2	607249	chr1_74161666	74161666	-	CG	CGT	-0.0221942	1.02952	-0.0529821	0.958809	0.988317	-6.55159	-0.00338894
chr1	Cxcr2_1913_Slc11a1_227_Tmbim1_889	chr1:073853989-74461238	Cxcr2	607249	chr1_74161694	74161694	-	CG	CGC	3.23168	7.06163	1.59036	0.143415	0.508541	-5.34286	0.0212035
chr1	Cxcr2_1913_Slc11a1_227_Tmbim1_889	chr1:073853989-74461238	Cxcr2	607249	chr1_74161696	74161696	-	CG	CGC	-1.36063	4.35237	-1.97377	0.0772071	0.413137	-4.75901	-0.0414216
chr1	Cxcr2_1913_Slc11a1_227_Tmbim1_889	chr1:073853989-74461238	Cxcr2	607249	chr1_74162398	74162398	+	CG	CGG	-1.40856	-0.420144	-5.39028	0.000325989	0.063379	0.575259	-0.234627
chr1	Cxcr2_1913_Slc11a1_227_Tmbim1_889	chr1:073853989-74461238	Cxcr2	607249	chr1_74162453	74162453	+	CG	CGG	-1.50967	0.116978	-6.21006	0.000108545	0.0359832	1.66651	-0.255539
chr1	Cxcr2_1913_Slc11a1_227_Tmbim1_889	chr1:073853989-74461238	Cxcr2	607249	chr1_74162471	74162471	+	CG	CGG	-0.906205	-0.224766	-4.98779	0.000578954	0.0811164	0.0356562	-0.15448
chr1	Cxcr2_1913_Slc11a1_227_Tmbim1_889	chr1:073853989-74461238	Cxcr2	607249	chr1_74162514	74162514	+	CG	CGC	-1.53935	0.596603	-5.50429	0.000278204	0.0598337	0.757652	-0.253104
chr1	Cxcr2_1913_Slc11a1_227_Tmbim1_889	chr1:073853989-74461238	Cxcr2	607249	chr1_74162836	74162836	-	CG	CGT	-0.26743	2.83951	-0.835466	0.423328	0.747893	-6.18669	-0.0201376
chr1	Cxcr2_1913_Slc11a1_227_Tmbim1_889	chr1:073853989-74461238	Cxcr2	607249	chr1_74162847	74162847	-	CG	CGG	-0.591302	2.64794	-1.41556	0.187847	0.559442	-5.56901	-0.048102
chr1	Cxcr2_1913_Slc11a1_227_Tmbim1_889	chr1:073853989-74461238	Cxcr2	607249	chr1_74162856	74162856	-	CG	CGT	-0.60523	2.93175	-2.19963	0.0529666	0.36733	-4.4092	-0.0430679
chr1	Cxcr2_1913_Slc11a1_227_Tmbim1_889	chr1:073853989-74461238	Cxcr2	607249	chr1_74168343	74168343	+	CG	CGG	-0.839727	0.701315	-2.86332	0.017166	0.262575	-3.35385	-0.137013
chr1	Cxcr2_1913_Slc11a1_227_Tmbim1_889	chr1:073853989-74461238	Cxcr2	607249	chr1_74168390	74168390	+	CG	CGC	-0.265807	3.97588	-0.800058	0.442612	0.76083	-6.20896	-0.0106223
chr1	Cxcr2_1913_Slc11a1_227_Tmbim1_889	chr1:073853989-74461238	Cxcr2	607249	chr1_74168398	74168398	+	CG	CGC	-0.19947	2.88182	-0.484756	0.638486	0.868217	-6.42554	-0.0147605
chr1	Cxcr2_1913_Slc11a1_227_Tmbim1_889	chr1:073853989-74461238	Cxcr2	607249	chr1_74180067	74180067	+	CG	CGG	0.266733	-0.843772	0.450415	0.662198	0.879211	-6.44333	0.042422
chr1	Cxcr2_1913_Slc11a1_227_Tmbim1_889	chr1:073853989-74461238	Cxcr2	607249	chr1_74180157	74180157	+	CG	CGC	0.432204	0.292015	0.892117	0.393678	0.728694	-6.13806	0.07416
chr1	Cxcr2_1913_Slc11a1_227_Tmbim1_889	chr1:073853989-74461238	Cxcr2	607249	chr1_74180158	74180158	-	CG	CGT	0.27396	0.772179	0.71478	0.491398	0.790008	-6.28236	0.0440033
chr1	Cxcr2_1913_Slc11a1_227_Tmbim1_889	chr1:073853989-74461238	Cxcr2	607249	chr1_74180175	74180175	+	CG	CGC	0.615671	0.0167882	0.905672	0.386804	0.724156	-6.1377	0.106281
chr1	Cxcr2_1913_Slc11a1_227_Tmbim1_889	chr1:073853989-74461238	Cxcr2	607249	chr1_74180176	74180176	-	CG	CGG	0.267803	0.464776	0.514802	0.618086	0.858644	-6.42167	0.0451933
chr1	Cxcr2_1913_Slc11a1_227_Tmbim1_889	chr1:073853989-74461238	Cxcr2	607249	chr1_74180218	74180218	-	CG	CGA	0.132393	0.0962899	0.331516	0.747225	0.914496	-6.48479	0.0228916
chr1	Cxcr2_1913_Slc11a1_227_Tmbim1_889	chr1:073853989-74461238	Cxcr2	607249	chr1_74180258	74180258	-	CG	CGT	0.309313	-0.131766	0.887378	0.396101	0.730214	-6.07413	0.0535381
chr1	Cxcr2_1913_Slc11a1_227_Tmbim1_889	chr1:073853989-74461238	Cxcr2	607249	chr1_74189505	74189505	+	CG	CGG	-0.709532	2.92012	-0.82818	0.429422	0.751854	-6.10764	-0.0741605
chr1	Cxcr2_1913_Slc11a1_227_Tmbim1_889	chr1:073853989-74461238	Cxcr2	607249	chr1_74189527	74189527	+	CG	CGT	-0.383767	3.19607	-0.58086	0.575883	0.836833	-6.26204	-0.0342476
chr1	Cxcr2_1913_Slc11a1_227_Tmbim1_889	chr1:073853989-74461238	Cxcr2	607249	chr1_74189614	74189614	+	CG	CGT	-0.285457	2.09955	-0.443709	0.667945	0.881805	-6.3735	-0.0311027
chr1	Cxcr2_1913_Slc11a1_227_Tmbim1_889	chr1:073853989-74461238	Cxcr2	607249	chr1_74190714	74190714	-	CG	CGG	-0.133996	4.14979	-0.424477	0.680373	0.887164	-6.46199	-0.00470923
chr1	Cxcr2_1913_Slc11a1_227_Tmbim1_889	chr1:073853989-74461238	Cxcr2	607249	chr1_74190781	74190781	-	CG	CGT	-0.712554	3.75123	-2.51937	0.0308229	0.311615	-3.88744	-0.0302387
chr1	Cxcr2_1913_Slc11a1_227_Tmbim1_889	chr1:073853989-74461238	Cxcr2	607249	chr1_74190800	74190800	-	CG	CGG	0.531349	4.4675	0.960135	0.360044	0.705315	-6.08737	0.0153037
chr1	Cxcr2_1913_Slc11a1_227_Tmbim1_889	chr1:073853989-74461238	Cxcr2	607249	chr1_74190812	74190812	-	CG	CGC	-0.29395	3.13499	-1.47857	0.170618	0.540696	-5.4166	-0.0188731
chr1	Cxcr2_1913_Slc11a1_227_Tmbim1_889	chr1:073853989-74461238	Cxcr2	607249	chr1_74191909	74191909	+	CG	CGA	0.11315	2.55365	0.427213	0.678445	0.886473	-6.46523	0.00975375
chr1	Cxcr2_1913_Slc11a1_227_Tmbim1_889	chr1:073853989-74461238	Cxcr2	607249	chr1_74191925	74191925	+	CG	CGA	-0.0796076	3.3103	-0.296743	0.772848	0.924387	-6.51555	-0.00459075
chr1	Cxcr2_1913_Slc11a1_227_Tmbim1_889	chr1:073853989-74461238	Cxcr2	607249	chr1_74192008	74192008	+	CG	CGG	-0.66848	4.83788	-2.42114	0.0364228	0.329145	-4.02669	-0.0167225
chr1	Cxcr2_1913_Slc11a1_227_Tmbim1_889	chr1:073853989-74461238	Cxcr2	607249	chr1_74192009	74192009	-	CG	CGC	-3.7439	7.17006	-2.48936	0.0324369	0.316591	-3.96686	-0.0201537
chr1	Cxcr2_1913_Slc11a1_227_Tmbim1_889	chr1:073853989-74461238	Cxcr2	607249	chr1_74192011	74192011	+	CG	CGT	0.094602	3.73159	0.307326	0.765018	0.921328	-6.46348	0.00466734
chr1	Cxcr2_1913_Slc11a1_227_Tmbim1_889	chr1:073853989-74461238	Cxcr2	607249	chr1_74192012	74192012	-	CG	CGC	-0.668104	3.75948	-0.981634	0.34986	0.698283	-6.02322	-0.0420416
chr1	Cxcr2_1913_Slc11a1_227_Tmbim1_889	chr1:073853989-74461238	Cxcr2	607249	chr1_74192015	74192015	+	CG	CGC	1.11221	4.81076	5.14331	0.000462455	0.0734054	0.268618	0.0258004
chr1	Cxcr2_1913_Slc11a1_227_Tmbim1_889	chr1:073853989-74461238	Cxcr2	607249	chr1_74192016	74192016	-	CG	CGA	-0.786703	5.29651	-0.843321	0.419129	0.744974	-6.13826	-0.0183268
chr1	Cxcr2_1913_Slc11a1_227_Tmbim1_889	chr1:073853989-74461238	Cxcr2	607249	chr1_74192132	74192132	-	CG	CGG	-0.563451	2.4822	-1.54776	0.153295	0.521179	-5.36569	-0.0505896
chr1	Cxcr2_1913_Slc11a1_227_Tmbim1_889	chr1:073853989-74461238	Cxcr2	607249	chr1_74192375	74192375	+	CG	CGC	0.104233	4.69836	0.452932	0.660446	0.878227	-6.36647	0.002508
chr1	Cxcr2_1913_Slc11a1_227_Tmbim1_889	chr1:073853989-74461238	Cxcr2	607249	chr1_74192381	74192381	+	CG	CGA	0.128547	3.48506	0.341315	0.740061	0.911576	-6.50035	0.00670744
chr1	Cxcr2_1913_Slc11a1_227_Tmbim1_889	chr1:073853989-74461238	Cxcr2	607249	chr1_74192398	74192398	+	CG	CGC	0.749894	5.6719	1.35824	0.204789	0.577143	-5.62562	0.010758
chr1	Cxcr2_1913_Slc11a1_227_Tmbim1_889	chr1:073853989-74461238	Cxcr2	607249	chr1_74192404	74192404	+	CG	CGG	-0.124023	5.30493	-0.462977	0.653477	0.875044	-6.37886	-0.00203264
chr1	Cxcr2_1913_Slc11a1_227_Tmbim1_889	chr1:073853989-74461238	Cxcr2	607249	chr1_74192412	74192412	+	CG	CGT	0.586311	5.57161	0.722213	0.487016	0.787557	-6.26394	0.00918847
chr1	Cxcr2_1913_Slc11a1_227_Tmbim1_889	chr1:073853989-74461238	Cxcr2	607249	chr1_74192416	74192416	+	CG	CGG	1.80543	5.42599	4.54667	0.00111593	0.105289	-0.590013	0.027432
chr1	Cxcr2_1913_Slc11a1_227_Tmbim1_889	chr1:073853989-74461238	Cxcr2	607249	chr1_74192429	74192429	+	CG	CGA	0.260702	4.00103	0.700331	0.499986	0.795069	-6.30449	0.0100072
chr1	Cxcr2_1913_Slc11a1_227_Tmbim1_889	chr1:073853989-74461238	Cxcr2	607249	chr1_74192443	74192443	+	CG	CGG	0.334536	4.75287	1.39083	0.195005	0.567349	-5.52655	0.00840267
chr1	Cxcr2_1913_Slc11a1_227_Tmbim1_889	chr1:073853989-74461238	Cxcr2	607249	chr1_74194724	74194724	-	CG	CGG	0.619513	1.1711	1.20638	0.255948	0.625276	-5.81069	0.0902839
chr1	Cxcr2_1913_Slc11a1_227_Tmbim1_889	chr1:073853989-74461238	Cxcr2	607249	chr1_74194765	74194765	-	CG	CGG	0.502258	-0.976498	1.11888	0.289829	0.65274	-5.90737	0.0774249
chr1	Cxcr2_1913_Slc11a1_227_Tmbim1_889	chr1:073853989-74461238	Cxcr2	607249	chr1_74194790	74194790	-	CG	CGG	-0.0182169	1.69368	-0.0174376	0.986437	0.996239	-6.56273	-0.00227762
chr1	Cxcr2_1913_Slc11a1_227_Tmbim1_889	chr1:073853989-74461238	Cxcr2	607249	chr1_74197902	74197902	-	CG	CGG	3.5991	6.08047	1.90893	0.0859114	0.427301	-4.89464	0.0446976
chr1	Cxcr2_1913_Slc11a1_227_Tmbim1_889	chr1:073853989-74461238	Cxcr2	607249	chr1_74197976	74197976	-	CG	CGT	-0.0698024	3.4242	-0.0999127	0.922425	0.977297	-6.52317	-0.00438918
chr1	Cxcr2_1913_Slc11a1_227_Tmbim1_889	chr1:073853989-74461238	Cxcr2	607249	chr1_74198001	74198001	-	CG	CGC	-1.93599	4.91007	-2.09907	0.0626922	0.387159	-4.5748	-0.0548531
chr1	Cxcr2_1913_Slc11a1_227_Tmbim1_889	chr1:073853989-74461238	Cxcr2	607249	chr1_74198018	74198018	-	CG	CGA	-1.31064	5.03798	-1.63325	0.134044	0.496725	-5.25496	-0.0342541
chr1	Cxcr2_1913_Slc11a1_227_Tmbim1_889	chr1:073853989-74461238	Cxcr2	607249	chr1_74198111	74198111	-	CG	CGC	0.813433	4.39961	1.03502	0.325489	0.680584	-5.93658	0.0376354
chr1	Cxcr2_1913_Slc11a1_227_Tmbim1_889	chr1:073853989-74461238	Cxcr2	607249	chr1_74198167	74198167	-	CG	CGA	0.190246	0.424386	0.620926	0.548796	0.822701	-6.28174	0.0321154
chr1	Cxcr2_1913_Slc11a1_227_Tmbim1_889	chr1:073853989-74461238	Cxcr2	607249	chr1_74198190	74198190	-	CG	CGC	-1.09118	3.42293	-1.91127	0.0855812	0.426765	-4.87263	-0.059142
chr1	Cxcr2_1913_Slc11a1_227_Tmbim1_889	chr1:073853989-74461238	Cxcr2	607249	chr1_74198221	74198221	-	CG	CGG	1.01831	0.273114	2.09439	0.0631844	0.388085	-4.60442	0.172889
chr1	Cxcr2_1913_Slc11a1_227_Tmbim1_889	chr1:073853989-74461238	Cxcr2	607249	chr1_74198316	74198316	-	CG	CGT	0.22329	2.51003	0.913587	0.38283	0.721321	-6.07003	0.0190137
chr1	Cxcr2_1913_Slc11a1_227_Tmbim1_889	chr1:073853989-74461238	Cxcr2	607249	chr1_74198428	74198428	-	CG	CGA	0.192647	2.59622	0.505165	0.624593	0.862117	-6.4193	0.0162622
chr1	Cxcr2_1913_Slc11a1_227_Tmbim1_889	chr1:073853989-74461238	Cxcr2	607249	chr1_74198446	74198446	-	CG	CGC	-0.478792	2.77143	-2.15634	0.0569612	0.375464	-4.44375	-0.0384316
chr1	Cxcr2_1913_Slc11a1_227_Tmbim1_889	chr1:073853989-74461238	Cxcr2	607249	chr1_74199227	74199227	+	CG	CGT	-0.615672	-0.0739618	-0.806428	0.439101	0.758383	-6.22297	-0.106216
chr1	Cxcr2_1913_Slc11a1_227_Tmbim1_889	chr1:073853989-74461238	Cxcr2	607249	chr1_74199239	74199239	+	CG	CGG	-0.836391	0.75551	-0.773611	0.457391	0.769862	-6.24927	-0.134678
chr1	Cxcr2_1913_Slc11a1_227_Tmbim1_889	chr1:073853989-74461238	Cxcr2	607249	chr1_74199260	74199260	+	CG	CGC	0.131078	0.30985	0.187771	0.854882	0.955189	-6.53919	0.022422
chr1	Cxcr2_1913_Slc11a1_227_Tmbim1_889	chr1:073853989-74461238	Cxcr2	607249	chr1_74199320	74199320	+	CG	CGT	-0.464738	-1.72309	-0.691494	0.505284	0.79826	-6.28466	-0.0601567
chr1	Cxcr2_1913_Slc11a1_227_Tmbim1_889	chr1:073853989-74461238	Cxcr2	607249	chr1_74206065	74206065	+	CG	CGC	1.47343	-4.51129	3.07637	0.011964	0.236527	-2.99518	0.0446276
chr1	Cxcr2_1913_Slc11a1_227_Tmbim1_889	chr1:073853989-74461238	Cxcr2	607249	chr1_74206121	74206121	+	CG	CGT	-0.338313	-2.3141	-0.596326	0.564458	0.83101	-6.37427	-0.0326997
chr1	Cxcr2_1913_Slc11a1_227_Tmbim1_889	chr1:073853989-74461238	Cxcr2	607249	chr1_74206125	74206125	+	CG	CGT	0.172367	-3.03966	0.736633	0.478584	0.782587	-6.1777	0.0120342
chr1	Cxcr2_1913_Slc11a1_227_Tmbim1_889	chr1:073853989-74461238	Cxcr2	607249	chr1_74206251	74206251	-	CG	CGT	0.484596	3.07211	1.56923	0.148243	0.514292	-5.35276	0.0321983
chr1	Cxcr2_1913_Slc11a1_227_Tmbim1_889	chr1:073853989-74461238	Cxcr2	607249	chr1_74206253	74206253	-	CG	CGC	0.868741	4.82506	1.34804	0.207935	0.580288	-5.66387	0.020061
chr1	Cxcr2_1913_Slc11a1_227_Tmbim1_889	chr1:073853989-74461238	Cxcr2	607249	chr1_74206270	74206270	-	CG	CGA	0.233816	3.44049	0.593365	0.56636	0.831831	-6.33889	0.0128836
chr1	Cxcr2_1913_Slc11a1_227_Tmbim1_889	chr1:073853989-74461238	Cxcr2	607249	chr1_74206797	74206797	-	CG	CGG	-0.508738	1.72768	-2.10214	0.0623711	0.386597	-4.60018	-0.0627913
chr1	Cxcr2_1913_Slc11a1_227_Tmbim1_889	chr1:073853989-74461238	Cxcr2	607249	chr1_74206865	74206865	-	CG	CGG	-0.3909	1.60982	-1.30469	0.221761	0.593811	-5.69158	-0.0503615
chr1	Cxcr2_1913_Slc11a1_227_Tmbim1_889	chr1:073853989-74461238	Cxcr2	607249	chr1_74206883	74206883	-	CG	CGC	0.211445	1.42596	0.601216	0.561325	0.829165	-6.37115	0.0289641
chr1	Cxcr2_1913_Slc11a1_227_Tmbim1_889	chr1:073853989-74461238	Cxcr2	607249	chr1_74206909	74206909	-	CG	CGC	0.242226	3.68739	0.680346	0.512015	0.801976	-6.26672	0.0122474
chr1	Cxcr2_1913_Slc11a1_227_Tmbim1_889	chr1:073853989-74461238	Cxcr2	607249	chr1_74208003	74208003	-	CG	CGT	0.144405	1.7416	0.364533	0.723192	0.904605	-6.46548	0.0182348
chr1	Cxcr2_1913_Slc11a1_227_Tmbim1_889	chr1:073853989-74461238	Cxcr2	607249	chr1_74208022	74208022	-	CG	CGT	-0.268345	-0.293362	-0.483536	0.639322	0.868554	-6.41868	-0.0458267
chr1	Cxcr2_1913_Slc11a1_227_Tmbim1_889	chr1:073853989-74461238	Cxcr2	607249	chr1_74208044	74208044	-	CG	CGT	-0.390857	-1.17144	-0.865158	0.407602	0.737875	-6.15241	-0.0575159
chr1	Cxcr2_1913_Slc11a1_227_Tmbim1_889	chr1:073853989-74461238	Cxcr2	607249	chr1_74210646	74210646	+	CG	CGA	0.660498	5.02716	0.751611	0.469925	0.777392	-6.21028	0.0189605
chr1	Cxcr2_1913_Slc11a1_227_Tmbim1_889	chr1:073853989-74461238	Cxcr2	607249	chr1_74210692	74210692	+	CG	CGC	1.03747	4.45702	1.52523	0.158758	0.527194	-5.43596	0.0305489
chr1	Cxcr2_1913_Slc11a1_227_Tmbim1_889	chr1:073853989-74461238	Cxcr2	607249	chr1_74210719	74210719	+	CG	CGG	0.226691	3.06582	0.693215	0.504249	0.79756	-6.27914	0.0145273
chr1	Cxcr2_1913_Slc11a1_227_Tmbim1_889	chr1:073853989-74461238	Cxcr2	607249	chr1_74210833	74210833	+	CG	CGC	2.14497	5.21785	2.20601	0.0524016	0.366151	-4.41098	0.0487967
chr1	Cxcr2_1913_Slc11a1_227_Tmbim1_889	chr1:073853989-74461238	Cxcr2	607249	chr1_74210873	74210873	+	CG	CGA	-1.21684	1.39322	-4.5434	0.0011215	0.10549	-0.570272	-0.16826
chr1	Cxcr2_1913_Slc11a1_227_Tmbim1_889	chr1:073853989-74461238	Cxcr2	607249	chr1_74239426	74239426	+	CG	CGC	-0.586013	-2.15332	-2.42608	0.0361184	0.328222	-4.07429	-0.0605224
chr1	Cxcr2_1913_Slc11a1_227_Tmbim1_889	chr1:073853989-74461238	Cxcr2	607249	chr1_74239447	74239447	+	CG	CGA	-0.244015	-4.67656	-0.584323	0.572189	0.834987	-6.38166	-0.00613119
chr1	Cxcr2_1913_Slc11a1_227_Tmbim1_889	chr1:073853989-74461238	Cxcr2	607249	chr1_74239468	74239468	+	CG	CGG	-1.62541	-5.76895	-2.64422	0.024922	0.292739	-3.65532	-0.020594
chr1	Cxcr2_1913_Slc11a1_227_Tmbim1_889	chr1:073853989-74461238	Cxcr2	607249	chr1_74250100	74250100	+	CG	CGT	-0.46358	0.168671	-1.08787	0.302644	0.662854	-5.94697	-0.0797727
chr1	Cxcr2_1913_Slc11a1_227_Tmbim1_889	chr1:073853989-74461238	Cxcr2	607249	chr1_74250134	74250134	+	CG	CGA	-0.587613	0.902181	-1.15991	0.273524	0.639964	-5.88271	-0.0922542
chr1	Cxcr2_1913_Slc11a1_227_Tmbim1_889	chr1:073853989-74461238	Cxcr2	607249	chr1_74250167	74250167	+	CG	CGT	-0.127099	-1.89628	-0.2129	0.835762	0.948599	-6.53847	-0.0147047
chr1	Cxcr2_1913_Slc11a1_227_Tmbim1_889	chr1:073853989-74461238	Cxcr2	607249	chr1_74252600	74252600	-	CG	CGA	0.355413	4.26903	0.663682	0.525986	0.810187	-6.10992	0.0181856
chr1	Cxcr2_1913_Slc11a1_227_Tmbim1_889	chr1:073853989-74461238	Cxcr2	607249	chr1_74252621	74252621	-	CG	CGA	-0.650792	3.80239	-2.0689	0.0731823	0.40645	-4.5055	-0.0295828
chr1	Cxcr2_1913_Slc11a1_227_Tmbim1_889	chr1:073853989-74461238	Cxcr2	607249	chr1_74252662	74252662	-	CG	CGG	1.2686	6.21032	0.521349	0.616572	0.857844	-6.27558	0.0132451
chr1	Cxcr2_1913_Slc11a1_227_Tmbim1_889	chr1:073853989-74461238	Cxcr2	607249	chr1_74256002	74256002	+	CG	CGG	-0.945826	0.468657	-1.6493	0.130679	0.492405	-5.26049	-0.158667
chr1	Cxcr2_1913_Slc11a1_227_Tmbim1_889	chr1:073853989-74461238	Cxcr2	607249	chr1_74256018	74256018	+	CG	CGA	-0.956668	0.656722	-1.5186	0.160399	0.529338	-5.44647	-0.156262
chr1	Cxcr2_1913_Slc11a1_227_Tmbim1_889	chr1:073853989-74461238	Cxcr2	607249	chr1_74256021	74256021	+	CG	CGA	-0.937022	0.728967	-1.31391	0.218758	0.590801	-5.70486	-0.151388
chr1	Cxcr2_1913_Slc11a1_227_Tmbim1_889	chr1:073853989-74461238	Cxcr2	607249	chr1_74256033	74256033	+	CG	CGG	-0.992429	0.725715	-1.67437	0.125576	0.485813	-5.23137	-0.16049
chr1	Cxcr2_1913_Slc11a1_227_Tmbim1_889	chr1:073853989-74461238	Cxcr2	607249	chr1_74256055	74256055	+	CG	CGG	-1.05373	0.617699	-1.93719	0.0820096	0.421173	-4.84788	-0.172876
chr1	Cxcr2_1913_Slc11a1_227_Tmbim1_889	chr1:073853989-74461238	Cxcr2	607249	chr1_74256994	74256994	+	CG	CGG	0.287619	3.30587	0.57904	0.57561	0.836658	-6.38487	0.0166406
chr1	Cxcr2_1913_Slc11a1_227_Tmbim1_889	chr1:073853989-74461238	Cxcr2	607249	chr1_74257019	74257019	+	CG	CGG	-0.537143	2.38414	-1.84032	0.0961136	0.443811	-4.95933	-0.0495759
chr1	Cxcr2_1913_Slc11a1_227_Tmbim1_889	chr1:073853989-74461238	Cxcr2	607249	chr1_74257095	74257095	+	CG	CGG	-0.670176	2.06156	-2.20941	0.0521024	0.365667	-4.41082	-0.0740029
chr1	Cxcr2_1913_Slc11a1_227_Tmbim1_889	chr1:073853989-74461238	Cxcr2	607249	chr1_74257123	74257123	+	CG	CGT	-0.124465	2.0875	-0.627775	0.544481	0.820512	-6.28166	-0.013734
chr1	Cxcr2_1913_Slc11a1_227_Tmbim1_889	chr1:073853989-74461238	Cxcr2	607249	chr1_74262895	74262895	+	CG	CGG	-0.472346	3.53681	-1.04337	0.321798	0.677785	-5.98942	-0.0235979
chr1	Cxcr2_1913_Slc11a1_227_Tmbim1_889	chr1:073853989-74461238	Cxcr2	607249	chr1_74262910	74262910	+	CG	CGC	-0.284809	3.5624	-0.641944	0.535615	0.81565	-6.32994	-0.0145563
chr1	Cxcr2_1913_Slc11a1_227_Tmbim1_889	chr1:073853989-74461238	Cxcr2	607249	chr1_74262938	74262938	+	CG	CGG	-0.153394	2.36247	-0.527494	0.609568	0.854473	-6.40994	-0.0144506
chr1	Cxcr2_1913_Slc11a1_227_Tmbim1_889	chr1:073853989-74461238	Cxcr2	607249	chr1_74263643	74263643	+	CG	CGT	1.00453	4.22182	1.12192	0.291527	0.6543	-5.81526	0.0473147
chr1	Cxcr2_1913_Slc11a1_227_Tmbim1_889	chr1:073853989-74461238	Cxcr2	607249	chr1_74263678	74263678	+	CG	CGA	6.45479	6.25302	14.1783	2.27744e-07	0.000279417	6.83645	0.05013
chr1	Cxcr2_1913_Slc11a1_227_Tmbim1_889	chr1:073853989-74461238	Cxcr2	607249	chr1_74263679	74263679	-	CG	CGC	0.0415793	3.84923	0.160274	0.875916	0.962257	-6.52629	0.00171005
chr1	Cxcr2_1913_Slc11a1_227_Tmbim1_889	chr1:073853989-74461238	Cxcr2	607249	chr1_74263701	74263701	-	CG	CGC	-0.496744	5.1692	-1.62969	0.1348	0.497659	-5.24681	-0.010317
chr1	Cxcr2_1913_Slc11a1_227_Tmbim1_889	chr1:073853989-74461238	Cxcr2	607249	chr1_74263755	74263755	-	CG	CGA	-0.591699	4.64493	-1.66826	0.126804	0.487276	-5.15921	-0.01789
chr1	Cxcr2_1913_Slc11a1_227_Tmbim1_889	chr1:073853989-74461238	Cxcr2	607249	chr1_74263776	74263776	-	CG	CGA	-0.454463	3.46047	-1.32232	0.216048	0.588163	-5.68086	-0.0244974
chr1	Cxcr2_1913_Slc11a1_227_Tmbim1_889	chr1:073853989-74461238	Cxcr2	607249	chr1_74263804	74263804	-	CG	CGT	0.103253	3.06933	0.332203	0.746722	0.914324	-6.49241	0.00687546
chr1	Cxcr2_1913_Slc11a1_227_Tmbim1_889	chr1:073853989-74461238	Cxcr2	607249	chr1_74263809	74263809	-	CG	CGG	0.344804	4.10142	1.47177	0.17241	0.542653	-5.38146	0.0128854
chr1	Cxcr2_1913_Slc11a1_227_Tmbim1_889	chr1:073853989-74461238	Cxcr2	607249	chr1_74264368	74264368	+	CG	CGA	-0.275108	2.96419	-0.813677	0.435127	0.755729	-6.15424	-0.0219074
chr1	Cxcr2_1913_Slc11a1_227_Tmbim1_889	chr1:073853989-74461238	Cxcr2	607249	chr1_74264374	74264374	+	CG	CGA	-0.60545	2.97677	-1.48514	0.168902	0.538927	-5.48435	-0.0418022
chr1	Cxcr2_1913_Slc11a1_227_Tmbim1_889	chr1:073853989-74461238	Cxcr2	607249	chr1_74264388	74264388	+	CG	CGA	-0.0711457	2.47474	-0.162896	0.873906	0.961612	-6.52212	-0.00666314
chr1	Cxcr2_1913_Slc11a1_227_Tmbim1_889	chr1:073853989-74461238	Cxcr2	607249	chr1_74264410	74264410	+	CG	CGT	0.461948	2.69737	0.688293	0.507211	0.79921	-6.28856	0.0396544
chr1	Cxcr2_1913_Slc11a1_227_Tmbim1_889	chr1:073853989-74461238	Cxcr2	607249	chr1_74264416	74264416	+	CG	CGC	0.992152	4.03669	1.08702	0.303003	0.663118	-5.95051	0.0390267
chr1	Cxcr2_1913_Slc11a1_227_Tmbim1_889	chr1:073853989-74461238	Cxcr2	607249	chr1_74264427	74264427	+	CG	CGA	-0.0475589	2.84457	-0.158355	0.877388	0.962664	-6.50446	-0.00399615
chr1	Cxcr2_1913_Slc11a1_227_Tmbim1_889	chr1:073853989-74461238	Cxcr2	607249	chr1_74264453	74264453	+	CG	CGT	-0.451407	4.43962	-1.38131	0.197819	0.570111	-5.56369	-0.0193454
chr1	Cxcr2_1913_Slc11a1_227_Tmbim1_889	chr1:073853989-74461238	Cxcr2	607249	chr1_74264526	74264526	-	CG	CGC	0.209217	4.14224	0.689213	0.506656	0.798965	-6.28267	0.00751839
chr1	Cxcr2_1913_Slc11a1_227_Tmbim1_889	chr1:073853989-74461238	Cxcr2	607249	chr1_74264542	74264542	-	CG	CGT	-0.227791	4.12594	-0.409784	0.690765	0.891207	-6.45665	-0.0083897
chr1	Cxcr2_1913_Slc11a1_227_Tmbim1_889	chr1:073853989-74461238	Cxcr2	607249	chr1_74264544	74264544	-	CG	CGC	-0.414449	4.24448	-0.903419	0.387941	0.724926	-6.12382	-0.0133717
chr1	Cxcr2_1913_Slc11a1_227_Tmbim1_889	chr1:073853989-74461238	Cxcr2	607249	chr1_74264591	74264591	-	CG	CGT	-0.310621	3.82988	-0.794224	0.445845	0.762911	-6.23286	-0.0132327
chr1	Cxcr2_1913_Slc11a1_227_Tmbim1_889	chr1:073853989-74461238	Cxcr2	607249	chr1_74264597	74264597	-	CG	CGG	-0.241255	4.51815	-1.13501	0.283331	0.647349	-5.8556	-0.00749822
chr1	Cxcr2_1913_Slc11a1_227_Tmbim1_889	chr1:073853989-74461238	Cxcr2	607249	chr1_74267791	74267791	-	CG	CGG	-1.51245	5.14686	-3.38549	0.00712333	0.20185	-2.50007	-0.0290105
chr1	Cxcr2_1913_Slc11a1_227_Tmbim1_889	chr1:073853989-74461238	Cxcr2	607249	chr1_74267819	74267819	-	CG	CGC	0.711992	6.41667	1.17414	0.268044	0.635413	-5.78613	0.00984039
chr1	Cxcr2_1913_Slc11a1_227_Tmbim1_889	chr1:073853989-74461238	Cxcr2	607249	chr1_74267825	74267825	-	CG	CGA	-0.570586	2.96634	-2.51447	0.0310812	0.312203	-3.91635	-0.0393797
chr1	Cxcr2_1913_Slc11a1_227_Tmbim1_889	chr1:073853989-74461238	Cxcr2	607249	chr1_74267829	74267829	-	CG	CGG	0.372732	4.26305	0.832321	0.425018	0.748927	-6.17515	0.0129501
chr1	Cxcr2_1913_Slc11a1_227_Tmbim1_889	chr1:073853989-74461238	Cxcr2	607249	chr1_74274995	74274995	-	CG	CGG	-1.98804	-3.90249	-1.78474	0.10519	0.457645	-5.03933	-0.104481
chr1	Cxcr2_1913_Slc11a1_227_Tmbim1_889	chr1:073853989-74461238	Cxcr2	607249	chr1_74275044	74275044	-	CG	CGT	0.121506	-2.73728	0.243556	0.81259	0.939999	-6.46463	0.0141335
chr1	Cxcr2_1913_Slc11a1_227_Tmbim1_889	chr1:073853989-74461238	Cxcr2	607249	chr1_74275085	74275085	+	CG	CGC	1.10754	0.454899	1.36564	0.205884	0.578087	-5.58104	0.185958
chr1	Cxcr2_1913_Slc11a1_227_Tmbim1_889	chr1:073853989-74461238	Cxcr2	607249	chr1_74275086	74275086	-	CG	CGG	0.293622	-1.05486	0.57499	0.578241	0.838092	-6.36186	0.0457169
chr1	Cxcr2_1913_Slc11a1_227_Tmbim1_889	chr1:073853989-74461238	Cxcr2	607249	chr1_74275092	74275092	+	CG	CGA	0.24056	-0.28141	0.451918	0.662244	0.879223	-6.39532	0.0412307
chr1	Cxcr2_1913_Slc11a1_227_Tmbim1_889	chr1:073853989-74461238	Cxcr2	607249	chr1_74275093	74275093	-	CG	CGG	0.338542	-1.38815	1.10979	0.29354	0.655922	-5.90273	0.0473525
chr1	Cxcr2_1913_Slc11a1_227_Tmbim1_889	chr1:073853989-74461238	Cxcr2	607249	chr1_74275111	74275111	+	CG	CGC	0.316412	1.74784	0.957226	0.36397	0.708354	-5.93469	0.0418328
chr1	Cxcr2_1913_Slc11a1_227_Tmbim1_889	chr1:073853989-74461238	Cxcr2	607249	chr1_74275112	74275112	-	CG	CGT	0.448186	-0.469423	0.728178	0.483516	0.785442	-6.28408	0.0755049
chr1	Cxcr2_1913_Slc11a1_227_Tmbim1_889	chr1:073853989-74461238	Cxcr2	607249	chr1_74275303	74275303	-	CG	CGC	-0.763007	-1.33938	-1.81779	0.0997015	0.449316	-4.9816	-0.108543
chr1	Cxcr2_1913_Slc11a1_227_Tmbim1_889	chr1:073853989-74461238	Cxcr2	607249	chr1_74275322	74275322	-	CG	CGG	-0.826766	-0.852112	-1.23455	0.24574	0.616158	-5.74739	-0.132506
chr1	Cxcr2_1913_Slc11a1_227_Tmbim1_889	chr1:073853989-74461238	Cxcr2	607249	chr1_74275326	74275326	-	CG	CGG	-0.75223	-0.875019	-0.982246	0.349573	0.69815	-6.05658	-0.119559
chr1	Cxcr2_1913_Slc11a1_227_Tmbim1_889	chr1:073853989-74461238	Cxcr2	607249	chr1_74275334	74275334	-	CG	CGG	-0.0778713	-0.250201	-0.146112	0.88679	0.965729	-6.52707	-0.0132958
chr1	Cxcr2_1913_Slc11a1_227_Tmbim1_889	chr1:073853989-74461238	Cxcr2	607249	chr1_74275360	74275360	+	CG	CGG	0.116573	-1.51431	0.278402	0.786481	0.929866	-6.45401	0.0150607
chr1	Cxcr2_1913_Slc11a1_227_Tmbim1_889	chr1:073853989-74461238	Cxcr2	607249	chr1_74275361	74275361	-	CG	CGG	0.773293	-1.12462	1.02696	0.329086	0.683075	-6.02234	0.115137
chr1	Cxcr2_1913_Slc11a1_227_Tmbim1_889	chr1:073853989-74461238	Cxcr2	607249	chr1_74275414	74275414	+	CG	CGA	-0.392822	-0.890298	-0.835178	0.423483	0.747917	-6.16631	-0.0606697
chr1	Cxcr2_1913_Slc11a1_227_Tmbim1_889	chr1:073853989-74461238	Cxcr2	607249	chr1_74275455	74275455	+	CG	CGT	-0.35189	-1.71379	-0.772058	0.458268	0.770417	-6.20354	-0.0449804
chr1	Cxcr2_1913_Slc11a1_227_Tmbim1_889	chr1:073853989-74461238	Cxcr2	607249	chr1_74275640	74275640	-	CG	CGA	-0.68753	1.68353	-1.04863	0.319484	0.676093	-5.98412	-0.0839876
chr1	Cxcr2_1913_Slc11a1_227_Tmbim1_889	chr1:073853989-74461238	Cxcr2	607249	chr1_74275647	74275647	-	CG	CGG	0.594391	3.91896	0.68632	0.508401	0.799963	-6.27294	0.0331428
chr1	Cxcr2_1913_Slc11a1_227_Tmbim1_889	chr1:073853989-74461238	Cxcr2	607249	chr1_74275658	74275658	-	CG	CGT	-0.122882	1.1107	-0.368952	0.719998	0.903238	-6.43633	-0.0179398
chr1	Cxcr2_1913_Slc11a1_227_Tmbim1_889	chr1:073853989-74461238	Cxcr2	607249	chr1_74275736	74275736	-	CG	CGG	-0.748214	1.51003	-2.23103	0.0502405	0.361825	-4.32321	-0.0907372
chr1	Cxcr2_1913_Slc11a1_227_Tmbim1_889	chr1:073853989-74461238	Cxcr2	607249	chr1_74276977	74276977	+	CG	CGA	-0.526279	-0.574288	-1.02428	0.330286	0.683878	-6.01392	-0.0878424
chr1	Cxcr2_1913_Slc11a1_227_Tmbim1_889	chr1:073853989-74461238	Cxcr2	607249	chr1_74277047	74277047	+	CG	CGT	-0.768141	-0.738016	-1.7022	0.120123	0.478702	-5.19522	-0.124171
chr1	Cxcr2_1913_Slc11a1_227_Tmbim1_889	chr1:073853989-74461238	Cxcr2	607249	chr1_74277048	74277048	-	CG	CGT	-0.367474	-0.59707	-0.941886	0.368857	0.711795	-6.0748	-0.0610466
chr1	Cxcr2_1913_Slc11a1_227_Tmbim1_889	chr1:073853989-74461238	Cxcr2	607249	chr1_74277064	74277064	+	CG	CGG	-1.40593	3.37208	-1.39765	0.193006	0.56517	-5.55693	-0.103119
chr1	Cxcr2_1913_Slc11a1_227_Tmbim1_889	chr1:073853989-74461238	Cxcr2	607249	chr1_74277065	74277065	-	CG	CGC	-0.650577	2.53234	-1.29518	0.224896	0.597109	-5.705	-0.0584544
chr1	Cxcr2_1913_Slc11a1_227_Tmbim1_889	chr1:073853989-74461238	Cxcr2	607249	chr1_74277187	74277187	-	CG	CGC	0.757654	4.65768	1.00321	0.339851	0.690901	-5.99567	0.0253373
chr1	Cxcr2_1913_Slc11a1_227_Tmbim1_889	chr1:073853989-74461238	Cxcr2	607249	chr1_74277446	74277446	+	CG	CGG	-0.548358	3.40659	-0.720339	0.488118	0.788128	-6.24663	-0.0421711
chr1	Cxcr2_1913_Slc11a1_227_Tmbim1_889	chr1:073853989-74461238	Cxcr2	607249	chr1_74277452	74277452	+	CG	CGA	1.892	5.46864	0.773072	0.457695	0.770056	-6.24361	0.0317366
chr1	Cxcr2_1913_Slc11a1_227_Tmbim1_889	chr1:073853989-74461238	Cxcr2	607249	chr1_74277508	74277508	+	CG	CGA	1.05438	3.72165	1.79405	0.103616	0.455452	-5.00404	0.071214
chr1	Cxcr2_1913_Slc11a1_227_Tmbim1_889	chr1:073853989-74461238	Cxcr2	607249	chr1_74277595	74277595	+	CG	CGG	0.291477	1.41426	0.769574	0.459674	0.77124	-6.24653	0.0402097
chr1	Cxcr2_1913_Slc11a1_227_Tmbim1_889	chr1:073853989-74461238	Cxcr2	607249	chr1_74277625	74277625	+	CG	CGG	0.363622	1.43315	1.16232	0.272593	0.639125	-5.8631	0.0498923
chr1	Cxcr2_1913_Slc11a1_227_Tmbim1_889	chr1:073853989-74461238	Cxcr2	607249	chr1_74277676	74277676	+	CG	CGT	0.0157481	0.966527	0.0471938	0.963305	0.989726	-6.5088	0.00251329
chr1	Cxcr2_1913_Slc11a1_227_Tmbim1_889	chr1:073853989-74461238	Cxcr2	607249	chr1_74277990	74277990	+	CG	CGG	-0.853336	0.00537122	-2.21683	0.051456	0.364365	-4.41403	-0.146802
chr1	Cxcr2_1913_Slc11a1_227_Tmbim1_889	chr1:073853989-74461238	Cxcr2	607249	chr1_74278025	74278025	+	CG	CGG	-0.519626	-1.57381	-1.69349	0.121806	0.48138	-5.11427	-0.0670065
chr1	Cxcr2_1913_Slc11a1_227_Tmbim1_889	chr1:073853989-74461238	Cxcr2	607249	chr1_74278058	74278058	+	CG	CGT	-0.999796	-2.28054	-3.26891	0.008654	0.215468	-2.65117	-0.0941471
chr1	Cxcr2_1913_Slc11a1_227_Tmbim1_889	chr1:073853989-74461238	Cxcr2	607249	chr1_74278079	74278079	+	CG	CGG	-0.093564	0.915524	-0.195818	0.848748	0.95311	-6.54223	-0.0146838
chr1	Cxcr2_1913_Slc11a1_227_Tmbim1_889	chr1:073853989-74461238	Cxcr2	607249	chr1_74278118	74278118	+	CG	CGG	-0.720089	-0.241581	-2.16462	0.0561759	0.374046	-4.5027	-0.123285
chr1	Cxcr2_1913_Slc11a1_227_Tmbim1_889	chr1:073853989-74461238	Cxcr2	607249	chr1_74278629	74278629	-	CG	CGA	-0.0245458	1.85823	-0.109964	0.914654	0.974946	-6.53214	-0.00291165
chr1	Cxcr2_1913_Slc11a1_227_Tmbim1_889	chr1:073853989-74461238	Cxcr2	607249	chr1_74278681	74278681	-	CG	CGA	0.0774692	2.25454	0.430444	0.676172	0.885566	-6.4292	0.00776755
chr1	Cxcr2_1913_Slc11a1_227_Tmbim1_889	chr1:073853989-74461238	Cxcr2	607249	chr1_74278687	74278687	-	CG	CGA	-0.0824588	3.0871	-0.445661	0.665512	0.880852	-6.32834	-0.00535132
chr1	Cxcr2_1913_Slc11a1_227_Tmbim1_889	chr1:073853989-74461238	Cxcr2	607249	chr1_74278714	74278714	-	CG	CGA	-0.332573	3.53901	-1.22069	0.250719	0.620445	-5.78664	-0.0168297
chr1	Cxcr2_1913_Slc11a1_227_Tmbim1_889	chr1:073853989-74461238	Cxcr2	607249	chr1_74278724	74278724	-	CG	CGG	0.339455	4.44435	1.66405	0.127654	0.488564	-5.14147	0.0104075
chr1	Cxcr2_1913_Slc11a1_227_Tmbim1_889	chr1:073853989-74461238	Cxcr2	607249	chr1_74278733	74278733	-	CG	CGC	0.627592	4.89704	1.48528	0.168867	0.538888	-5.49023	0.0137545
chr1	Cxcr2_1913_Slc11a1_227_Tmbim1_889	chr1:073853989-74461238	Cxcr2	607249	chr1_74279156	74279156	-	CG	CGG	-1.7433	5.6167	-1.45227	0.177635	0.548625	-5.483	-0.0335927
chr1	Cxcr2_1913_Slc11a1_227_Tmbim1_889	chr1:073853989-74461238	Cxcr2	607249	chr1_74279158	74279158	-	CG	CGC	-0.151354	4.37743	-0.242579	0.813326	0.940201	-6.48809	-0.00523565
chr1	Cxcr2_1913_Slc11a1_227_Tmbim1_889	chr1:073853989-74461238	Cxcr2	607249	chr1_74279177	74279177	-	CG	CGG	0.992274	5.52678	2.0512	0.0679008	0.396516	-4.53715	0.01923
chr1	Cxcr2_1913_Slc11a1_227_Tmbim1_889	chr1:073853989-74461238	Cxcr2	607249	chr1_74279195	74279195	-	CG	CGG	-0.108262	5.4673	-0.107369	0.91666	0.975489	-6.51447	-0.0021085
chr1	Cxcr2_1913_Slc11a1_227_Tmbim1_889	chr1:073853989-74461238	Cxcr2	607249	chr1_74279198	74279198	-	CG	CGG	0.667461	4.9093	0.956141	0.36196	0.70672	-6.03509	0.0214367
chr1	Cxcr2_1913_Slc11a1_227_Tmbim1_889	chr1:073853989-74461238	Cxcr2	607249	chr1_74279207	74279207	-	CG	CGC	-0.983763	5.93831	-0.827638	0.427542	0.750548	-6.15138	-0.0163278
chr1	Cxcr2_1913_Slc11a1_227_Tmbim1_889	chr1:073853989-74461238	Cxcr2	607249	chr1_74279219	74279219	-	CG	CGG	0.25741	4.16109	0.431509	0.675423	0.88529	-6.46328	0.00895358
chr1	Cxcr2_1913_Slc11a1_227_Tmbim1_889	chr1:073853989-74461238	Cxcr2	607249	chr1_74279221	74279221	-	CG	CGC	-0.0637505	3.86007	-0.135267	0.895135	0.968555	-6.48005	-0.00303362
chr1	Cxcr2_1913_Slc11a1_227_Tmbim1_889	chr1:073853989-74461238	Cxcr2	607249	chr1_74279419	74279419	-	CG	CGG	0.124879	2.05907	0.481276	0.640871	0.8693	-6.42966	0.0134434
chr1	Cxcr2_1913_Slc11a1_227_Tmbim1_889	chr1:073853989-74461238	Cxcr2	607249	chr1_74279453	74279453	-	CG	CGC	-0.394144	2.48949	-0.872496	0.403779	0.735426	-6.16715	-0.0350782
chr1	Cxcr2_1913_Slc11a1_227_Tmbim1_889	chr1:073853989-74461238	Cxcr2	607249	chr1_74279495	74279495	-	CG	CGT	-0.0808057	1.7337	-0.30819	0.76438	0.921107	-6.49618	-0.00987389
chr1	Cxcr2_1913_Slc11a1_227_Tmbim1_889	chr1:073853989-74461238	Cxcr2	607249	chr1_74279504	74279504	-	CG	CGA	-0.200687	1.39107	-0.687768	0.507528	0.799403	-6.31346	-0.0277944
chr1	Cxcr2_1913_Slc11a1_227_Tmbim1_889	chr1:073853989-74461238	Cxcr2	607249	chr1_74280599	74280599	+	CG	CGC	-0.714378	2.69716	-2.80037	0.0191049	0.271115	-3.43543	-0.0549448
chr1	Cxcr2_1913_Slc11a1_227_Tmbim1_889	chr1:073853989-74461238	Cxcr2	607249	chr1_74280644	74280644	+	CG	CGG	-0.577665	2.81922	-1.69709	0.121108	0.480259	-5.16425	-0.0457132
chr1	Cxcr2_1913_Slc11a1_227_Tmbim1_889	chr1:073853989-74461238	Cxcr2	607249	chr1_74280645	74280645	-	CG	CGT	-1.10938	2.92184	-1.72314	0.116162	0.473376	-5.13685	-0.0881865
chr1	Cxcr2_1913_Slc11a1_227_Tmbim1_889	chr1:073853989-74461238	Cxcr2	607249	chr1_74280690	74280690	+	CG	CGT	-0.247106	2.09685	-1.01026	0.33663	0.688804	-6.00315	-0.025698
chr1	Cxcr2_1913_Slc11a1_227_Tmbim1_889	chr1:073853989-74461238	Cxcr2	607249	chr1_74280691	74280691	-	CG	CGG	0.0052865	2.36033	0.00759383	0.994093	0.99838	-6.53869	0.000519672
chr1	Cxcr2_1913_Slc11a1_227_Tmbim1_889	chr1:073853989-74461238	Cxcr2	607249	chr1_74280706	74280706	+	CG	CGC	-0.497582	2.9734	-0.966753	0.356886	0.703197	-6.08039	-0.0346548
chr1	Cxcr2_1913_Slc11a1_227_Tmbim1_889	chr1:073853989-74461238	Cxcr2	607249	chr1_74280707	74280707	-	CG	CGA	-0.807242	3.32229	-1.57396	0.14715	0.512982	-5.32128	-0.0663748
chr1	Cxcr2_1913_Slc11a1_227_Tmbim1_889	chr1:073853989-74461238	Cxcr2	607249	chr1_74280822	74280822	+	CG	CGG	-1.29578	1.06623	-5.80384	0.000185043	0.0493648	1.16558	-0.191444
chr1	Cxcr2_1913_Slc11a1_227_Tmbim1_889	chr1:073853989-74461238	Cxcr2	607249	chr1_74280840	74280840	+	CG	CGG	-0.370508	2.82319	-1.55251	0.152164	0.51986	-5.33819	-0.0282804
chr1	Cxcr2_1913_Slc11a1_227_Tmbim1_889	chr1:073853989-74461238	Cxcr2	607249	chr1_74280849	74280849	+	CG	CGG	-0.762581	2.5965	-3.61253	0.00489417	0.180215	-2.06794	-0.0684532
chr1	Cxcr2_1913_Slc11a1_227_Tmbim1_889	chr1:073853989-74461238	Cxcr2	607249	chr1_74280864	74280864	+	CG	CGT	-1.23059	2.74622	-4.27887	0.0016847	0.12226	-1.04131	-0.0952661
chr1	Cxcr2_1913_Slc11a1_227_Tmbim1_889	chr1:073853989-74461238	Cxcr2	607249	chr1_74280935	74280935	+	CG	CGA	-0.864622	2.9553	-1.46186	0.175049	0.545533	-5.52063	-0.0609824
chr1	Cxcr2_1913_Slc11a1_227_Tmbim1_889	chr1:073853989-74461238	Cxcr2	607249	chr1_74280944	74280944	+	CG	CGG	-0.329481	3.32178	-0.962058	0.359125	0.704711	-6.03469	-0.0175792
chr1	Cxcr2_1913_Slc11a1_227_Tmbim1_889	chr1:073853989-74461238	Cxcr2	607249	chr1_74281108	74281108	+	CG	CGG	-0.589669	4.37877	-1.8435	0.0956165	0.442924	-4.97682	-0.0181773
chr1	Cxcr2_1913_Slc11a1_227_Tmbim1_889	chr1:073853989-74461238	Cxcr2	607249	chr1_74281119	74281119	+	CG	CGT	-0.397246	5.17579	-1.09358	0.300255	0.660935	-5.94302	-0.0071284
chr1	Cxcr2_1913_Slc11a1_227_Tmbim1_889	chr1:073853989-74461238	Cxcr2	607249	chr1_74281148	74281148	+	CG	CGT	-0.220615	3.21515	-0.514029	0.618606	0.85893	-6.42209	-0.0134269
chr1	Cxcr2_1913_Slc11a1_227_Tmbim1_889	chr1:073853989-74461238	Cxcr2	607249	chr1_74281166	74281166	+	CG	CGG	0.281372	4.32923	1.26826	0.233965	0.605518	-5.69106	0.0085567
chr1	Cxcr2_1913_Slc11a1_227_Tmbim1_889	chr1:073853989-74461238	Cxcr2	607249	chr1_74282040	74282040	-	CG	CGT	-5.81559	5.9696	-2.86592	0.0170902	0.262302	-3.3353	-0.120088
chr1	Cxcr2_1913_Slc11a1_227_Tmbim1_889	chr1:073853989-74461238	Cxcr2	607249	chr1_74282042	74282042	-	CG	CGC	-1.12277	6.63808	-0.353369	0.731285	0.907944	-6.49588	-0.00784198
chr1	Cxcr2_1913_Slc11a1_227_Tmbim1_889	chr1:073853989-74461238	Cxcr2	607249	chr1_74282094	74282094	+	CG	CGG	-0.0665516	5.05596	-0.123628	0.904105	0.971391	-6.41892	-0.00190467
chr1	Cxcr2_1913_Slc11a1_227_Tmbim1_889	chr1:073853989-74461238	Cxcr2	607249	chr1_74282095	74282095	-	CG	CGA	-2.17106	6.18827	-0.693951	0.503807	0.797256	-6.30906	-0.0218585
chr1	Cxcr2_1913_Slc11a1_227_Tmbim1_889	chr1:073853989-74461238	Cxcr2	607249	chr1_74282123	74282123	+	CG	CGG	0.454488	5.16091	0.374892	0.715715	0.901482	-6.42553	0.0138693
chr1	Cxcr2_1913_Slc11a1_227_Tmbim1_889	chr1:073853989-74461238	Cxcr2	607249	chr1_74282133	74282133	+	CG	CGC	1.68566	6.18907	0.712294	0.492868	0.790821	-6.29525	0.0164807
chr1	Cxcr2_1913_Slc11a1_227_Tmbim1_889	chr1:073853989-74461238	Cxcr2	607249	chr1_74282152	74282152	+	CG	CGA	0.360143	3.98118	0.576802	0.577063	0.837406	-6.34095	0.0200304
chr1	Cxcr2_1913_Slc11a1_227_Tmbim1_889	chr1:073853989-74461238	Cxcr2	607249	chr1_74282265	74282265	-	CG	CGC	-0.109568	4.3805	-0.316748	0.758069	0.918832	-6.50308	-0.00329999
chr1	Cxcr2_1913_Slc11a1_227_Tmbim1_889	chr1:073853989-74461238	Cxcr2	607249	chr1_74282280	74282280	-	CG	CGC	-0.455226	3.59369	-2.13985	0.0585572	0.37876	-4.54145	-0.022344
chr1	Cxcr2_1913_Slc11a1_227_Tmbim1_889	chr1:073853989-74461238	Cxcr2	607249	chr1_74282349	74282349	-	CG	CGG	-0.0372713	4.20146	-0.0831589	0.935397	0.981393	-6.55916	-0.00126319
chr1	Cxcr2_1913_Slc11a1_227_Tmbim1_889	chr1:073853989-74461238	Cxcr2	607249	chr1_74282356	74282356	-	CG	CGG	0.194567	5.62524	0.503711	0.625578	0.862449	-6.36535	0.00280819
chr1	Cxcr2_1913_Slc11a1_227_Tmbim1_889	chr1:073853989-74461238	Cxcr2	607249	chr1_74283213	74283213	-	CG	CGT	-0.402277	2.9531	-1.80203	0.102285	0.453282	-5.0248	-0.0289678
chr1	Cxcr2_1913_Slc11a1_227_Tmbim1_889	chr1:073853989-74461238	Cxcr2	607249	chr1_74283253	74283253	-	CG	CGG	-0.253607	3.40356	-0.786482	0.450158	0.76539	-6.22551	-0.0140365
chr1	Cxcr2_1913_Slc11a1_227_Tmbim1_889	chr1:073853989-74461238	Cxcr2	607249	chr1_74283454	74283454	+	CG	CGT	-0.247933	2.39684	-0.730628	0.482084	0.784726	-6.24148	-0.0241117
chr1	Cxcr2_1913_Slc11a1_227_Tmbim1_889	chr1:073853989-74461238	Cxcr2	607249	chr1_74283921	74283921	-	CG	CGG	-0.397069	0.169911	-2.25253	0.0484524	0.357399	-4.32853	-0.0684217
chr1	Cxcr2_1913_Slc11a1_227_Tmbim1_889	chr1:073853989-74461238	Cxcr2	607249	chr1_74283938	74283938	-	CG	CGG	-0.398528	-1.68111	-1.68146	0.124167	0.484082	-5.17623	-0.0518428
chr1	Cxcr2_1913_Slc11a1_227_Tmbim1_889	chr1:073853989-74461238	Cxcr2	607249	chr1_74285934	74285934	-	CG	CGG	-0.27455	-0.92105	-1.12481	0.287426	0.6507	-5.85549	-0.0442937
chr1	Cxcr2_1913_Slc11a1_227_Tmbim1_889	chr1:073853989-74461238	Cxcr2	607249	chr1_74286623	74286623	-	CG	CGA	0.517868	2.87001	2.75732	0.0205568	0.27689	-3.47379	0.0384757
chr1	Cxcr2_1913_Slc11a1_227_Tmbim1_889	chr1:073853989-74461238	Cxcr2	607249	chr1_74286685	74286685	-	CG	CGT	-0.551653	2.08587	-2.43174	0.035773	0.327115	-4.01778	-0.0564416
chr1	Cxcr2_1913_Slc11a1_227_Tmbim1_889	chr1:073853989-74461238	Cxcr2	607249	chr1_74286800	74286800	+	CG	CGT	-0.769922	4.10318	-1.65745	0.129	0.490539	-5.20812	-0.0321756
chr1	Cxcr2_1913_Slc11a1_227_Tmbim1_889	chr1:073853989-74461238	Cxcr2	607249	chr1_74286898	74286898	+	CG	CGG	-0.755686	3.0108	-2.04164	0.0689896	0.398704	-4.6539	-0.0540911
chr1	Cxcr2_1913_Slc11a1_227_Tmbim1_889	chr1:073853989-74461238	Cxcr2	607249	chr1_74286899	74286899	-	CG	CGT	1.33226	3.24152	1.84741	0.0950091	0.44203	-4.98319	0.0807539
chr1	Cxcr2_1913_Slc11a1_227_Tmbim1_889	chr1:073853989-74461238	Cxcr2	607249	chr1_74286977	74286977	-	CG	CGT	-0.331075	3.83135	-0.405762	0.693622	0.892372	-6.46432	-0.0137993
chr1	Cxcr2_1913_Slc11a1_227_Tmbim1_889	chr1:073853989-74461238	Cxcr2	607249	chr1_74287099	74287099	-	CG	CGA	-0.979796	2.61329	-2.06202	0.0666886	0.393959	-4.64867	-0.0827809
chr1	Cxcr2_1913_Slc11a1_227_Tmbim1_889	chr1:073853989-74461238	Cxcr2	607249	chr1_74287126	74287126	-	CG	CGA	-0.195551	3.05624	-0.824662	0.429151	0.751631	-6.16572	-0.012977
chr1	Cxcr2_1913_Slc11a1_227_Tmbim1_889	chr1:073853989-74461238	Cxcr2	607249	chr1_74287156	74287156	+	CG	CGA	-0.06812	0.8182	-0.204515	0.84213	0.950788	-6.48982	-0.0111423
chr1	Cxcr2_1913_Slc11a1_227_Tmbim1_889	chr1:073853989-74461238	Cxcr2	607249	chr1_74287157	74287157	-	CG	CGG	0.188933	0.824146	0.699038	0.500759	0.7955	-6.25115	0.0304561
chr1	Cxcr2_1913_Slc11a1_227_Tmbim1_889	chr1:073853989-74461238	Cxcr2	607249	chr1_74287177	74287177	+	CG	CGT	-0.0482322	-1.46932	-0.0946613	0.926489	0.978676	-6.54521	-0.00643558
chr1	Cxcr2_1913_Slc11a1_227_Tmbim1_889	chr1:073853989-74461238	Cxcr2	607249	chr1_74287178	74287178	-	CG	CGA	-0.0506988	-0.237119	-0.164471	0.872698	0.961307	-6.52665	-0.00874584
chr1	Cxcr2_1913_Slc11a1_227_Tmbim1_889	chr1:073853989-74461238	Cxcr2	607249	chr1_74287189	74287189	+	CG	CGG	0.101774	-0.825469	0.343081	0.738773	0.911114	-6.46223	0.0164748
chr1	Cxcr2_1913_Slc11a1_227_Tmbim1_889	chr1:073853989-74461238	Cxcr2	607249	chr1_74287190	74287190	-	CG	CGC	-0.570968	0.727679	-1.72286	0.116213	0.473475	-5.10315	-0.0917565
chr1	Cxcr2_1913_Slc11a1_227_Tmbim1_889	chr1:073853989-74461238	Cxcr2	607249	chr1_74287202	74287202	+	CG	CGG	0.222958	-0.395524	0.635198	0.539826	0.818005	-6.32858	0.0380658
chr1	Cxcr2_1913_Slc11a1_227_Tmbim1_889	chr1:073853989-74461238	Cxcr2	607249	chr1_74287203	74287203	-	CG	CGT	-0.134818	-1.23219	-0.401363	0.696753	0.893768	-6.45416	-0.0192825
chr1	Cxcr2_1913_Slc11a1_227_Tmbim1_889	chr1:073853989-74461238	Cxcr2	607249	chr1_74287206	74287206	+	CG	CGA	0.163083	-0.291779	0.613931	0.553224	0.825209	-6.31345	0.028106
chr1	Cxcr2_1913_Slc11a1_227_Tmbim1_889	chr1:073853989-74461238	Cxcr2	607249	chr1_74287207	74287207	-	CG	CGC	-0.487766	-0.86631	-1.36068	0.204043	0.576507	-5.58834	-0.0768286
chr1	Cxcr2_1913_Slc11a1_227_Tmbim1_889	chr1:073853989-74461238	Cxcr2	607249	chr1_74287449	74287449	+	CG	CGG	-1.62227	-5.08338	-0.579557	0.575275	0.836499	-6.38362	-0.0329443
chr1	Cxcr2_1913_Slc11a1_227_Tmbim1_889	chr1:073853989-74461238	Cxcr2	607249	chr1_74287491	74287491	+	CG	CGG	-3.18775	-3.83283	-3.52164	0.00568397	0.188744	-2.20925	-0.239932
chr1	Cxcr2_1913_Slc11a1_227_Tmbim1_889	chr1:073853989-74461238	Cxcr2	607249	chr1_74288381	74288381	-	CG	CGG	0.264639	5.02845	0.268929	0.793553	0.932703	-6.48811	0.00698738
chr1	Cxcr2_1913_Slc11a1_227_Tmbim1_889	chr1:073853989-74461238	Cxcr2	607249	chr1_74288409	74288409	-	CG	CGG	-0.702493	3.25575	-2.77239	0.0200363	0.274745	-3.49722	-0.0410403
chr1	Cxcr2_1913_Slc11a1_227_Tmbim1_889	chr1:073853989-74461238	Cxcr2	607249	chr1_74288557	74288557	+	CG	CGC	-1.37793	2.20707	-3.84383	0.0033586	0.157043	-1.74929	-0.140554
chr1	Cxcr2_1913_Slc11a1_227_Tmbim1_889	chr1:073853989-74461238	Cxcr2	607249	chr1_74288667	74288667	-	CG	CGG	-0.869227	-2.08049	-1.25484	0.238595	0.609999	-5.70556	-0.13185
chr1	Cxcr2_1913_Slc11a1_227_Tmbim1_889	chr1:073853989-74461238	Cxcr2	607249	chr1_74288728	74288728	-	CG	CGC	0.291865	2.54182	0.255948	0.803275	0.93646	-6.51248	0.026696
chr1	Cxcr2_1913_Slc11a1_227_Tmbim1_889	chr1:073853989-74461238	Cxcr2	607249	chr1_74289268	74289268	-	CG	CGT	-0.758111	2.15219	-2.04366	0.0719996	0.404206	-4.56541	-0.0876814
chr1	Cxcr2_1913_Slc11a1_227_Tmbim1_889	chr1:073853989-74461238	Cxcr2	607249	chr1_74289303	74289303	-	CG	CGT	0.0467506	3.91535	0.0210633	0.983664	0.995502	-6.48084	0.00221832
chr1	Cxcr2_1913_Slc11a1_227_Tmbim1_889	chr1:073853989-74461238	Cxcr2	607249	chr1_74289582	74289582	+	CG	CGA	-0.55582	-1.13586	-2.25507	0.0482448	0.357167	-4.32169	-0.0821602
chr1	Cxcr2_1913_Slc11a1_227_Tmbim1_889	chr1:073853989-74461238	Cxcr2	607249	chr1_74289583	74289583	-	CG	CGT	-0.722045	-0.992292	-2.721	0.0218679	0.281809	-3.5689	-0.113639
chr1	Cxcr2_1913_Slc11a1_227_Tmbim1_889	chr1:073853989-74461238	Cxcr2	607249	chr1_74289959	74289959	+	CG	CGC	-0.19726	2.89237	-0.566984	0.583459	0.840601	-6.38723	-0.0142467
chr1	Cxcr2_1913_Slc11a1_227_Tmbim1_889	chr1:073853989-74461238	Cxcr2	607249	chr1_74289960	74289960	-	CG	CGT	0.0992277	2.88037	0.131817	0.897792	0.969375	-6.55352	0.00724106
chr1	Cxcr2_1913_Slc11a1_227_Tmbim1_889	chr1:073853989-74461238	Cxcr2	607249	chr1_74290124	74290124	-	CG	CGT	-0.348895	3.18424	-0.741994	0.475474	0.780707	-6.18734	-0.0300565
chr1	Cxcr2_1913_Slc11a1_227_Tmbim1_889	chr1:073853989-74461238	Cxcr2	607249	chr1_74290430	74290430	-	CG	CGG	-0.142643	2.26842	-0.612827	0.553926	0.825557	-6.35853	-0.0141065
chr1	Cxcr2_1913_Slc11a1_227_Tmbim1_889	chr1:073853989-74461238	Cxcr2	607249	chr1_74290455	74290455	+	CG	CGC	1.49979	2.27117	2.99371	0.0251521	0.293402	-3.23549	0.14203
chr1	Cxcr2_1913_Slc11a1_227_Tmbim1_889	chr1:073853989-74461238	Cxcr2	607249	chr1_74290456	74290456	-	CG	CGT	-0.205909	2.4239	-1.05594	0.316297	0.673735	-5.93316	-0.0191782
chr1	Cxcr2_1913_Slc11a1_227_Tmbim1_889	chr1:073853989-74461238	Cxcr2	607249	chr1_74290476	74290476	-	CG	CGA	-0.261906	1.62819	-1.14567	0.279099	0.64435	-5.89829	-0.0335219
chr1	Cxcr2_1913_Slc11a1_227_Tmbim1_889	chr1:073853989-74461238	Cxcr2	607249	chr1_74290525	74290525	+	CG	CGG	0.047106	3.06259	0.0531164	0.959417	0.988539	-6.25126	0.00305341
chr1	Cxcr2_1913_Slc11a1_227_Tmbim1_889	chr1:073853989-74461238	Cxcr2	607249	chr1_74290833	74290833	+	CG	CGA	-0.262056	1.37695	-0.967682	0.356445	0.702836	-6.05491	-0.0369903
chr1	Cxcr2_1913_Slc11a1_227_Tmbim1_889	chr1:073853989-74461238	Cxcr2	607249	chr1_74290872	74290872	+	CG	CGT	-0.835134	2.66014	-1.90844	0.0859799	0.427455	-4.88666	-0.0693017
chr1	Cxcr2_1913_Slc11a1_227_Tmbim1_889	chr1:073853989-74461238	Cxcr2	607249	chr1_74290875	74290875	+	CG	CGA	-0.498226	4.30986	-2.05585	0.0673778	0.39546	-4.60696	-0.0160125
chr1	Cxcr2_1913_Slc11a1_227_Tmbim1_889	chr1:073853989-74461238	Cxcr2	607249	chr1_74291244	74291244	+	CG	CGG	1.0762	4.08321	1.76015	0.10945	0.46391	-5.06873	0.0553723
chr1	Cxcr2_1913_Slc11a1_227_Tmbim1_889	chr1:073853989-74461238	Cxcr2	607249	chr1_74291306	74291306	+	CG	CGT	0.0344966	2.39158	0.0878671	0.931749	0.980206	-6.50599	0.00332563
chr1	Cxcr2_1913_Slc11a1_227_Tmbim1_889	chr1:073853989-74461238	Cxcr2	607249	chr1_74291472	74291472	+	CG	CGG	0.138773	3.51723	0.375138	0.715537	0.901422	-6.48743	0.00710723
chr1	Cxcr2_1913_Slc11a1_227_Tmbim1_889	chr1:073853989-74461238	Cxcr2	607249	chr1_74291473	74291473	-	CG	CGC	-1.51968	3.60912	-2.89339	0.0163111	0.258599	-3.25534	-0.101404
chr1	Cxcr2_1913_Slc11a1_227_Tmbim1_889	chr1:073853989-74461238	Cxcr2	607249	chr1_74291555	74291555	+	CG	CGC	-0.250748	3.24442	-0.813018	0.435487	0.755946	-6.1837	-0.0151028
chr1	Cxcr2_1913_Slc11a1_227_Tmbim1_889	chr1:073853989-74461238	Cxcr2	607249	chr1_74291729	74291729	+	CG	CGG	-0.351012	4.93144	-0.340196	0.740878	0.911908	-6.46548	-0.0098861
chr1	Cxcr2_1913_Slc11a1_227_Tmbim1_889	chr1:073853989-74461238	Cxcr2	607249	chr1_74291732	74291732	+	CG	CGC	-0.298225	4.91561	-0.676955	0.514074	0.802939	-6.29555	-0.00681176
chr1	Cxcr2_1913_Slc11a1_227_Tmbim1_889	chr1:073853989-74461238	Cxcr2	607249	chr1_74292541	74292541	+	CG	CGA	-0.6032	3.70313	-1.14953	0.277579	0.643234	-5.89108	-0.0276794
chr1	Cxcr2_1913_Slc11a1_227_Tmbim1_889	chr1:073853989-74461238	Cxcr2	607249	chr1_74292542	74292542	-	CG	CGT	1.41824	4.0706	1.92041	0.0843059	0.424725	-4.83908	0.0722501
chr1	Cxcr2_1913_Slc11a1_227_Tmbim1_889	chr1:073853989-74461238	Cxcr2	607249	chr1_74292551	74292551	+	CG	CGG	-0.609756	3.34079	-2.02237	0.0712343	0.402877	-4.67324	-0.0360481
chr1	Cxcr2_1913_Slc11a1_227_Tmbim1_889	chr1:073853989-74461238	Cxcr2	607249	chr1_74292552	74292552	-	CG	CGG	-1.0415	4.10925	-1.89275	0.0882224	0.431175	-4.86966	-0.0576245
chr1	Cxcr2_1913_Slc11a1_227_Tmbim1_889	chr1:073853989-74461238	Cxcr2	607249	chr1_74292779	74292779	-	CG	CGT	0.0722344	2.99795	0.275425	0.788702	0.930871	-6.43324	0.00496705
chr1	Cxcr2_1913_Slc11a1_227_Tmbim1_889	chr1:073853989-74461238	Cxcr2	607249	chr1_74292782	74292782	-	CG	CGG	0.0598015	4.1263	0.102635	0.920319	0.976576	-6.52283	0.00199735
chr1	Cxcr2_1913_Slc11a1_227_Tmbim1_889	chr1:073853989-74461238	Cxcr2	607249	chr1_74292842	74292842	+	CG	CGT	-0.240589	3.67952	-0.404488	0.694529	0.892836	-6.44903	-0.0119641
chr1	Cxcr2_1913_Slc11a1_227_Tmbim1_889	chr1:073853989-74461238	Cxcr2	607249	chr1_74292843	74292843	-	CG	CGT	-1.0147	3.1505	-2.54825	0.0293453	0.306892	-3.83649	-0.0650299
chr1	Cxcr2_1913_Slc11a1_227_Tmbim1_889	chr1:073853989-74461238	Cxcr2	607249	chr1_74292869	74292869	+	CG	CGT	0.149275	3.11961	0.595673	0.564877	0.831202	-6.33985	0.00990603
chr1	Cxcr2_1913_Slc11a1_227_Tmbim1_889	chr1:073853989-74461238	Cxcr2	607249	chr1_74292878	74292878	+	CG	CGA	-0.828917	2.63658	-2.63167	0.0254604	0.294217	-3.72286	-0.0658021
chr1	Cxcr2_1913_Slc11a1_227_Tmbim1_889	chr1:073853989-74461238	Cxcr2	607249	chr1_74292934	74292934	+	CG	CGC	-0.315122	4.91794	-0.366451	0.721805	0.904074	-6.49086	-0.00678098
chr1	Cxcr2_1913_Slc11a1_227_Tmbim1_889	chr1:073853989-74461238	Cxcr2	607249	chr1_74292943	74292943	+	CG	CGG	0.657701	4.33741	1.98779	0.075437	0.409997	-4.6688	0.0209788
chr1	Cxcr2_1913_Slc11a1_227_Tmbim1_889	chr1:073853989-74461238	Cxcr2	607249	chr1_74293100	74293100	-	CG	CGG	-0.25472	2.54928	-0.536614	0.603485	0.851199	-6.36204	-0.0226839
chr1	Cxcr2_1913_Slc11a1_227_Tmbim1_889	chr1:073853989-74461238	Cxcr2	607249	chr1_74293928	74293928	-	CG	CGA	-0.74004	2.99205	-2.57664	0.027961	0.30197	-3.804	-0.0541962
chr1	Cxcr2_1913_Slc11a1_227_Tmbim1_889	chr1:073853989-74461238	Cxcr2	607249	chr1_74293937	74293937	-	CG	CGG	0.00462973	4.91386	0.00729595	0.994325	0.998452	-6.49804	0.000149451
chr1	Cxcr2_1913_Slc11a1_227_Tmbim1_889	chr1:073853989-74461238	Cxcr2	607249	chr1_74293958	74293958	-	CG	CGT	0.411913	3.32969	0.944069	0.367795	0.710935	-6.03816	0.0341779
chr1	Cxcr2_1913_Slc11a1_227_Tmbim1_889	chr1:073853989-74461238	Cxcr2	607249	chr1_74295198	74295198	+	CG	CGT	-0.456733	0.585186	-0.947478	0.36614	0.70991	-6.07615	-0.0766677
chr1	Cxcr2_1913_Slc11a1_227_Tmbim1_889	chr1:073853989-74461238	Cxcr2	607249	chr1_74295222	74295222	+	CG	CGG	-0.939815	0.0382438	-1.2457	0.241793	0.612623	-5.78585	-0.161405
chr1	Cxcr2_1913_Slc11a1_227_Tmbim1_889	chr1:073853989-74461238	Cxcr2	607249	chr1_74295232	74295232	+	CG	CGG	-0.813755	0.103097	-1.34491	0.208908	0.581151	-5.64896	-0.14006
chr1	Cxcr2_1913_Slc11a1_227_Tmbim1_889	chr1:073853989-74461238	Cxcr2	607249	chr1_74295539	74295539	-	CG	CGG	-1.22641	-1.73408	-2.91926	0.0156102	0.255313	-3.24027	-0.149469
chr1	Cxcr2_1913_Slc11a1_227_Tmbim1_889	chr1:073853989-74461238	Cxcr2	607249	chr1_74295644	74295644	+	CG	CGA	-0.378525	-2.79137	-0.558528	0.588999	0.843616	-6.39706	-0.0289642
chr1	Cxcr2_1913_Slc11a1_227_Tmbim1_889	chr1:073853989-74461238	Cxcr2	607249	chr1_74295645	74295645	-	CG	CGT	-1.55746	-2.99793	-2.71003	0.0222802	0.283246	-3.60946	-0.111391
chr1	Cxcr2_1913_Slc11a1_227_Tmbim1_889	chr1:073853989-74461238	Cxcr2	607249	chr1_74295651	74295651	+	CG	CGT	-1.11242	-2.07161	-1.66013	0.128452	0.48977	-5.25421	-0.119891
chr1	Cxcr2_1913_Slc11a1_227_Tmbim1_889	chr1:073853989-74461238	Cxcr2	607249	chr1_74295652	74295652	-	CG	CGC	-1.30731	-2.754	-3.98414	0.00268131	0.145291	-1.49222	-0.0990903
chr1	Cxcr2_1913_Slc11a1_227_Tmbim1_889	chr1:073853989-74461238	Cxcr2	607249	chr1_74295708	74295708	+	CG	CGC	-0.949375	-1.86663	-1.63756	0.133132	0.495537	-5.26103	-0.116439
chr1	Cxcr2_1913_Slc11a1_227_Tmbim1_889	chr1:073853989-74461238	Cxcr2	607249	chr1_74296012	74296012	-	CG	CGG	-1.12968	-1.72823	-1.86739	0.0919615	0.437266	-4.95592	-0.139263
chr1	Cxcr2_1913_Slc11a1_227_Tmbim1_889	chr1:073853989-74461238	Cxcr2	607249	chr1_74296017	74296017	-	CG	CGT	-0.966429	-2.6672	-1.87391	0.0909854	0.435679	-4.92494	-0.082825
chr1	Cxcr2_1913_Slc11a1_227_Tmbim1_889	chr1:073853989-74461238	Cxcr2	607249	chr1_74296052	74296052	-	CG	CGA	-0.869861	-2.29356	-2.54619	0.0294479	0.307154	-3.83888	-0.0822346
chr1	Cxcr2_1913_Slc11a1_227_Tmbim1_889	chr1:073853989-74461238	Cxcr2	607249	chr1_74296569	74296569	-	CG	CGG	-0.617748	-0.570023	-1.70707	0.119191	0.477633	-5.10898	-0.101128
chr1	Cxcr2_1913_Slc11a1_227_Tmbim1_889	chr1:073853989-74461238	Cxcr2	607249	chr1_74296646	74296646	-	CG	CGT	-0.792967	-0.639441	-1.75433	0.110481	0.465526	-5.08035	-0.128295
chr1	Cxcr2_1913_Slc11a1_227_Tmbim1_889	chr1:073853989-74461238	Cxcr2	607249	chr1_74296664	74296664	-	CG	CGT	-0.776848	-0.927747	-1.85661	0.0935946	0.439813	-4.91883	-0.120223
chr1	Cxcr2_1913_Slc11a1_227_Tmbim1_889	chr1:073853989-74461238	Cxcr2	607249	chr1_74296697	74296697	-	CG	CGA	-0.856098	-0.715346	-1.73138	0.114635	0.471552	-5.14108	-0.137822
chr1	Cxcr2_1913_Slc11a1_227_Tmbim1_889	chr1:073853989-74461238	Cxcr2	607249	chr1_74296823	74296823	+	CG	CGG	-0.886096	-0.957471	-2.75428	0.0206635	0.277337	-3.42945	-0.136411
chr1	Cxcr2_1913_Slc11a1_227_Tmbim1_889	chr1:073853989-74461238	Cxcr2	607249	chr1_74296853	74296853	+	CG	CGC	-0.717004	-0.141034	-2.82567	0.0183004	0.267819	-3.26723	-0.123203
chr1	Cxcr2_1913_Slc11a1_227_Tmbim1_889	chr1:073853989-74461238	Cxcr2	607249	chr1_74296938	74296938	+	CG	CGA	-0.767295	-1.35665	-2.61878	0.0260253	0.296254	-3.66039	-0.107343
chr1	Cxcr2_1913_Slc11a1_227_Tmbim1_889	chr1:073853989-74461238	Cxcr2	607249	chr1_74298668	74298668	+	CG	CGA	-1.01857	-0.483437	-2.82485	0.0183259	0.267888	-3.37157	-0.171007
chr1	Cxcr2_1913_Slc11a1_227_Tmbim1_889	chr1:073853989-74461238	Cxcr2	607249	chr1_74298712	74298712	+	CG	CGA	-1.08719	0.367653	-2.35771	0.0405594	0.339585	-4.18493	-0.183208
chr1	Cxcr2_1913_Slc11a1_227_Tmbim1_889	chr1:073853989-74461238	Cxcr2	607249	chr1_74298723	74298723	+	CG	CGG	-1.04669	0.821022	-2.08593	0.0640825	0.389522	-4.62531	-0.166048
chr1	Cxcr2_1913_Slc11a1_227_Tmbim1_889	chr1:073853989-74461238	Cxcr2	607249	chr1_74302148	74302148	+	CG	CGA	-0.21272	1.48466	-0.562593	0.586332	0.842058	-6.37523	-0.0281382
chr1	Cxcr2_1913_Slc11a1_227_Tmbim1_889	chr1:073853989-74461238	Cxcr2	607249	chr1_74302151	74302151	+	CG	CGA	-0.233221	2.24651	-0.58697	0.570479	0.834049	-6.37183	-0.0234209
chr1	Cxcr2_1913_Slc11a1_227_Tmbim1_889	chr1:073853989-74461238	Cxcr2	607249	chr1_74302171	74302171	+	CG	CGT	-0.276388	1.82977	-0.406764	0.69291	0.892121	-6.47428	-0.0328248
chr1	Cxcr2_1913_Slc11a1_227_Tmbim1_889	chr1:073853989-74461238	Cxcr2	607249	chr1_74304435	74304435	+	CG	CGT	-1.66114	-6.34714	-0.904504	0.387393	0.724547	-6.12693	-0.0158685
chr1	Cxcr2_1913_Slc11a1_227_Tmbim1_889	chr1:073853989-74461238	Cxcr2	607249	chr1_74312229	74312229	-	CG	CGA	-1.56846	5.0741	-1.7878	0.10467	0.45704	-5.00188	-0.059552
chr1	Cxcr2_1913_Slc11a1_227_Tmbim1_889	chr1:073853989-74461238	Cxcr2	607249	chr1_74312239	74312239	-	CG	CGG	0.929794	3.33971	1.32508	0.215166	0.587281	-5.64888	0.0743125
chr1	Cxcr2_1913_Slc11a1_227_Tmbim1_889	chr1:073853989-74461238	Cxcr2	607249	chr1_74312294	74312294	-	CG	CGG	-1.08718	-1.56884	-3.46509	0.00624129	0.194403	-2.34582	-0.145881
chr1	Cxcr2_1913_Slc11a1_227_Tmbim1_889	chr1:073853989-74461238	Cxcr2	607249	chr1_74312523	74312523	+	CG	CGC	-0.402741	2.96764	-0.866918	0.406683	0.737246	-6.15771	-0.0287025
chr1	Cxcr2_1913_Slc11a1_227_Tmbim1_889	chr1:073853989-74461238	Cxcr2	607249	chr1_74312600	74312600	+	CG	CGG	-0.168938	3.89006	-0.297013	0.772648	0.924303	-6.46151	-0.00840932
chr1	Cxcr2_1913_Slc11a1_227_Tmbim1_889	chr1:073853989-74461238	Cxcr2	607249	chr1_74312607	74312607	+	CG	CGC	-0.557631	3.64513	-1.0759	0.30771	0.666822	-5.93797	-0.0245154
chr1	Cxcr2_1913_Slc11a1_227_Tmbim1_889	chr1:073853989-74461238	Cxcr2	607249	chr1_74325958	74325958	+	CG	CGT	-0.219015	1.75689	-1.02064	0.331927	0.685234	-5.97217	-0.0263299
chr1	Cxcr2_1913_Slc11a1_227_Tmbim1_889	chr1:073853989-74461238	Cxcr2	607249	chr1_74325978	74325978	+	CG	CGC	-0.222433	3.16646	-0.529309	0.608355	0.853814	-6.41209	-0.0139335
chr1	Cxcr2_1913_Slc11a1_227_Tmbim1_889	chr1:073853989-74461238	Cxcr2	607249	chr1_74326046	74326046	+	CG	CGA	-0.436005	2.41555	-1.031	0.327278	0.681908	-6.01828	-0.0402049
chr1	Cxcr2_1913_Slc11a1_227_Tmbim1_889	chr1:073853989-74461238	Cxcr2	607249	chr1_74326063	74326063	+	CG	CGG	0.216483	2.86847	1.03001	0.327721	0.682304	-5.94995	0.016664
chr1	Cxcr2_1913_Slc11a1_227_Tmbim1_889	chr1:073853989-74461238	Cxcr2	607249	chr1_74326700	74326700	+	CG	CGG	0.167292	0.290512	0.725823	0.484896	0.786258	-6.14677	0.0287672
chr1	Cxcr2_1913_Slc11a1_227_Tmbim1_889	chr1:073853989-74461238	Cxcr2	607249	chr1_74326757	74326757	+	CG	CGA	0.804414	3.21036	1.91701	0.0847776	0.425441	-4.87039	0.0501317
chr1	Cxcr2_1913_Slc11a1_227_Tmbim1_889	chr1:073853989-74461238	Cxcr2	607249	chr1_74326806	74326806	+	CG	CGG	0.690695	7.04582	0.228005	0.824323	0.944236	-6.53489	0.00360174
chr1	Cxcr2_1913_Slc11a1_227_Tmbim1_889	chr1:073853989-74461238	Cxcr2	607249	chr1_74326815	74326815	+	CG	CGG	-0.582935	5.69811	-0.569844	0.581592	0.839721	-6.32493	-0.012434
chr1	Cxcr2_1913_Slc11a1_227_Tmbim1_889	chr1:073853989-74461238	Cxcr2	607249	chr1_74332356	74332356	+	CG	CGG	0.974476	-7.81244	2.86854	0.0170143	0.26214	-3.3098	0.00354932
chr1	Cxcr2_1913_Slc11a1_227_Tmbim1_889	chr1:073853989-74461238	Cxcr2	607249	chr1_74332372	74332372	+	CG	CGC	0.0837971	-7.54471	0.197174	0.847715	0.952788	-6.47183	0.000355599
chr1	Cxcr2_1913_Slc11a1_227_Tmbim1_889	chr1:073853989-74461238	Cxcr2	607249	chr1_74332374	74332374	+	CG	CGG	-0.113851	-8.87537	-0.069071	0.94632	0.984581	-6.56032	-0.000167368
chr1	Cxcr2_1913_Slc11a1_227_Tmbim1_889	chr1:073853989-74461238	Cxcr2	607249	chr1_74333130	74333130	-	CG	CGC	-1.06603	-6.47325	-0.57608	0.577532	0.837693	-6.3789	-0.00876462
chr1	Cxcr2_1913_Slc11a1_227_Tmbim1_889	chr1:073853989-74461238	Cxcr2	607249	chr1_74333158	74333158	-	CG	CGG	-0.601658	-6.50913	-0.385057	0.708408	0.898687	-6.46017	-0.00523337
chr1	Cxcr2_1913_Slc11a1_227_Tmbim1_889	chr1:073853989-74461238	Cxcr2	607249	chr1_74333162	74333162	-	CG	CGG	-0.14401	-3.66117	-0.17976	0.860998	0.957501	-6.53673	-0.00693466
chr1	Cxcr2_1913_Slc11a1_227_Tmbim1_889	chr1:073853989-74461238	Cxcr2	607249	chr1_74333185	74333185	-	CG	CGG	-0.632405	-2.81211	-1.74347	0.11243	0.468758	-5.12044	-0.0470102
chr1	Cxcr2_1913_Slc11a1_227_Tmbim1_889	chr1:073853989-74461238	Cxcr2	607249	chr1_74333378	74333378	+	CG	CGG	1.66347	-1.9858	3.6778	0.0064996	0.196504	-2.1664	0.167082
chr1	Cxcr2_1913_Slc11a1_227_Tmbim1_889	chr1:073853989-74461238	Cxcr2	607249	chr1_74333407	74333407	+	CG	CGA	0.978283	-0.897708	2.30875	0.0505317	0.362515	-4.14429	0.144324
chr1	Cxcr2_1913_Slc11a1_227_Tmbim1_889	chr1:073853989-74461238	Cxcr2	607249	chr1_74333418	74333418	+	CG	CGT	0.354447	-2.21733	0.381737	0.712828	0.90038	-6.343	0.0350909
chr1	Cxcr2_1913_Slc11a1_227_Tmbim1_889	chr1:073853989-74461238	Cxcr2	607249	chr1_74333510	74333510	+	CG	CGG	1.08119	0.612858	1.80334	0.109885	0.464591	-4.92678	0.180051
chr1	Cxcr2_1913_Slc11a1_227_Tmbim1_889	chr1:073853989-74461238	Cxcr2	607249	chr1_74333517	74333517	+	CG	CGA	1.00517	1.22118	1.09724	0.305193	0.664848	-5.80832	0.150378
chr1	Cxcr2_1913_Slc11a1_227_Tmbim1_889	chr1:073853989-74461238	Cxcr2	607249	chr1_74335237	74335237	+	CG	CGG	-0.631166	2.99632	-3.04071	0.0127073	0.240307	-3.03948	-0.0444217
chr1	Cxcr2_1913_Slc11a1_227_Tmbim1_889	chr1:073853989-74461238	Cxcr2	607249	chr1_74335247	74335247	+	CG	CGT	-0.176794	1.87077	-0.843439	0.419065	0.744959	-6.19216	-0.0206626
chr1	Cxcr2_1913_Slc11a1_227_Tmbim1_889	chr1:073853989-74461238	Cxcr2	607249	chr1_74335306	74335306	+	CG	CGG	-0.733666	2.76678	-3.75302	0.00389073	0.165397	-1.85856	-0.0569202
chr1	Cxcr2_1913_Slc11a1_227_Tmbim1_889	chr1:073853989-74461238	Cxcr2	607249	chr1_74336490	74336490	-	CG	CGT	-0.693116	4.42573	-1.16213	0.272666	0.639173	-5.87723	-0.0204381
chr1	Cxcr2_1913_Slc11a1_227_Tmbim1_889	chr1:073853989-74461238	Cxcr2	607249	chr1_74336498	74336498	-	CG	CGG	0.0515305	4.47023	0.0965479	0.925029	0.978258	-6.51091	0.002129
chr1	Cxcr2_1913_Slc11a1_227_Tmbim1_889	chr1:073853989-74461238	Cxcr2	607249	chr1_74336522	74336522	-	CG	CGC	-0.712695	4.72256	-1.70757	0.119096	0.477453	-5.10683	-0.016941
chr1	Cxcr2_1913_Slc11a1_227_Tmbim1_889	chr1:073853989-74461238	Cxcr2	607249	chr1_74337695	74337695	+	CG	CGG	0.0256904	4.51346	0.117955	0.908483	0.972871	-6.41326	0.000808227
chr1	Cxcr2_1913_Slc11a1_227_Tmbim1_889	chr1:073853989-74461238	Cxcr2	607249	chr1_74337777	74337777	+	CG	CGC	0.144171	4.64575	0.340002	0.741019	0.911938	-6.48921	0.0036285
chr1	Cxcr2_1913_Slc11a1_227_Tmbim1_889	chr1:073853989-74461238	Cxcr2	607249	chr1_74337822	74337822	+	CG	CGT	-0.191403	3.09871	-0.617048	0.551249	0.824038	-6.33707	-0.0125717
chr1	Cxcr2_1913_Slc11a1_227_Tmbim1_889	chr1:073853989-74461238	Cxcr2	607249	chr1_74338374	74338374	+	CG	CGT	-3.17929	5.42868	-1.71993	0.116761	0.474271	-5.17012	-0.0576585
chr1	Cxcr2_1913_Slc11a1_227_Tmbim1_889	chr1:073853989-74461238	Cxcr2	607249	chr1_74338391	74338391	+	CG	CGG	-0.934622	3.65773	-2.82491	0.0183241	0.267888	-3.42636	-0.0447325
chr1	Cxcr2_1913_Slc11a1_227_Tmbim1_889	chr1:073853989-74461238	Cxcr2	607249	chr1_74338444	74338444	+	CG	CGG	-2.01116	5.3613	-0.796928	0.444345	0.761861	-6.22487	-0.0364234
chr1	Cxcr2_1913_Slc11a1_227_Tmbim1_889	chr1:073853989-74461238	Cxcr2	607249	chr1_74339281	74339281	+	CG	CGT	0.444383	2.63709	1.03926	0.323611	0.679162	-6.00998	0.0367914
chr1	Cxcr2_1913_Slc11a1_227_Tmbim1_889	chr1:073853989-74461238	Cxcr2	607249	chr1_74339349	74339349	+	CG	CGG	0.460393	2.28348	1.52025	0.159989	0.528935	-5.43272	0.0451415
chr1	Cxcr2_1913_Slc11a1_227_Tmbim1_889	chr1:073853989-74461238	Cxcr2	607249	chr1_74339398	74339398	+	CG	CGT	0.336006	3.21079	1.02853	0.328384	0.682739	-5.95647	0.0207463
chr1	Cxcr2_1913_Slc11a1_227_Tmbim1_889	chr1:073853989-74461238	Cxcr2	607249	chr1_74339792	74339792	-	CG	CGG	-0.596618	2.50752	-1.85121	0.0944222	0.441149	-4.98022	-0.0526866
chr1	Cxcr2_1913_Slc11a1_227_Tmbim1_889	chr1:073853989-74461238	Cxcr2	607249	chr1_74339844	74339844	+	CG	CGT	-0.739271	4.4426	-1.05014	0.318823	0.675658	-5.95747	-0.0298004
chr1	Cxcr2_1913_Slc11a1_227_Tmbim1_889	chr1:073853989-74461238	Cxcr2	607249	chr1_74339845	74339845	-	CG	CGA	-0.629143	4.7863	-1.33833	0.210968	0.583236	-5.6565	-0.0151746
chr1	Cxcr2_1913_Slc11a1_227_Tmbim1_889	chr1:073853989-74461238	Cxcr2	607249	chr1_74339864	74339864	+	CG	CGC	0.00592687	4.68368	0.00650965	0.994937	0.998582	-6.46955	0.000290262
chr1	Cxcr2_1913_Slc11a1_227_Tmbim1_889	chr1:073853989-74461238	Cxcr2	607249	chr1_74339865	74339865	-	CG	CGG	-0.0329533	3.37695	-0.0820163	0.936282	0.981691	-6.55927	-0.00182953
chr1	Cxcr2_1913_Slc11a1_227_Tmbim1_889	chr1:073853989-74461238	Cxcr2	607249	chr1_74339891	74339891	+	CG	CGC	-2.0511	7.02494	-0.829747	0.426404	0.749842	-6.2037	-0.0116333
chr1	Cxcr2_1913_Slc11a1_227_Tmbim1_889	chr1:073853989-74461238	Cxcr2	607249	chr1_74339892	74339892	-	CG	CGA	-1.80247	4.68584	-2.85341	0.0174573	0.263892	-3.36308	-0.0511048
chr1	Cxcr2_1913_Slc11a1_227_Tmbim1_889	chr1:073853989-74461238	Cxcr2	607249	chr1_74340105	74340105	-	CG	CGT	-0.24252	2.39841	-0.900809	0.38926	0.725874	-6.05174	-0.0226421
chr1	Cxcr2_1913_Slc11a1_227_Tmbim1_889	chr1:073853989-74461238	Cxcr2	607249	chr1_74340122	74340122	-	CG	CGT	-0.233902	3.48425	-0.728158	0.483528	0.785453	-6.2841	-0.0122155
chr1	Cxcr2_1913_Slc11a1_227_Tmbim1_889	chr1:073853989-74461238	Cxcr2	607249	chr1_74340184	74340184	-	CG	CGC	0.639679	4.91839	0.955704	0.36217	0.706907	-6.07484	0.0145134
chr1	Cxcr2_1913_Slc11a1_227_Tmbim1_889	chr1:073853989-74461238	Cxcr2	607249	chr1_74340241	74340241	-	CG	CGC	-0.433759	3.63505	-1.01628	0.333896	0.68674	-5.99037	-0.0250853
chr1	Cxcr2_1913_Slc11a1_227_Tmbim1_889	chr1:073853989-74461238	Cxcr2	607249	chr1_74343439	74343439	-	CG	CGC	0.100052	2.27386	0.318287	0.756937	0.918307	-6.50846	0.00984709
chr1	Cxcr2_1913_Slc11a1_227_Tmbim1_889	chr1:073853989-74461238	Cxcr2	607249	chr1_74343515	74343515	-	CG	CGT	-0.829919	0.156676	-2.45347	0.0344769	0.323221	-4.03845	-0.142395
chr1	Cxcr2_1913_Slc11a1_227_Tmbim1_889	chr1:073853989-74461238	Cxcr2	607249	chr1_74343553	74343553	+	CG	CGA	-1.04211	1.66866	-2.81546	0.0186209	0.269323	-3.42054	-0.136081
chr1	Cxcr2_1913_Slc11a1_227_Tmbim1_889	chr1:073853989-74461238	Cxcr2	607249	chr1_74343554	74343554	-	CG	CGT	-0.397834	1.29316	-1.78491	0.10516	0.457577	-5.05268	-0.0573027
chr1	Cxcr2_1913_Slc11a1_227_Tmbim1_889	chr1:073853989-74461238	Cxcr2	607249	chr1_74343559	74343559	+	CG	CGA	-0.118657	3.36773	-0.376998	0.714198	0.900883	-6.4577	-0.00634424
chr1	Cxcr2_1913_Slc11a1_227_Tmbim1_889	chr1:073853989-74461238	Cxcr2	607249	chr1_74343560	74343560	-	CG	CGG	0.278213	3.451	0.821065	0.431102	0.752902	-6.20358	0.0149215
chr1	Cxcr2_1913_Slc11a1_227_Tmbim1_889	chr1:073853989-74461238	Cxcr2	607249	chr1_74343603	74343603	+	CG	CGA	0.765956	1.88491	2.29388	0.0451853	0.350306	-4.26237	0.0907439
chr1	Cxcr2_1913_Slc11a1_227_Tmbim1_889	chr1:073853989-74461238	Cxcr2	607249	chr1_74343721	74343721	-	CG	CGG	0.461992	0.338391	0.957238	0.361433	0.706313	-6.07952	0.0786133
chr1	Cxcr2_1913_Slc11a1_227_Tmbim1_889	chr1:073853989-74461238	Cxcr2	607249	chr1_74343759	74343759	-	CG	CGA	1.09594	0.597316	1.91285	0.0853599	0.426506	-4.88329	0.179702
chr1	Cxcr2_1913_Slc11a1_227_Tmbim1_889	chr1:073853989-74461238	Cxcr2	607249	chr1_74343777	74343777	-	CG	CGT	0.375008	2.28155	1.30951	0.220187	0.592183	-5.64503	0.0359588
chr1	Cxcr2_1913_Slc11a1_227_Tmbim1_889	chr1:073853989-74461238	Cxcr2	607249	chr1_74343779	74343779	-	CG	CGC	0.533276	1.74055	1.53611	0.156099	0.524209	-5.36388	0.0668459
chr1	Cxcr2_1913_Slc11a1_227_Tmbim1_889	chr1:073853989-74461238	Cxcr2	607249	chr1_74344392	74344392	+	CG	CGC	0.666503	2.30807	2.49083	0.0323562	0.316308	-3.95424	0.0627784
chr1	Cxcr2_1913_Slc11a1_227_Tmbim1_889	chr1:073853989-74461238	Cxcr2	607249	chr1_74344411	74344411	+	CG	CGG	0.323964	1.97154	1.08596	0.303449	0.663445	-5.94998	0.0366418
chr1	Cxcr2_1913_Slc11a1_227_Tmbim1_889	chr1:073853989-74461238	Cxcr2	607249	chr1_74344419	74344419	+	CG	CGC	-0.374256	1.94387	-1.51427	0.161478	0.530484	-5.44596	-0.0423591
chr1	Cxcr2_1913_Slc11a1_227_Tmbim1_889	chr1:073853989-74461238	Cxcr2	607249	chr1_74344426	74344426	+	CG	CGT	-0.131409	0.824919	-0.519527	0.614908	0.857006	-6.39212	-0.0208939
chr1	Cxcr2_1913_Slc11a1_227_Tmbim1_889	chr1:073853989-74461238	Cxcr2	607249	chr1_74344468	74344468	+	CG	CGA	0.247717	1.04506	1.03196	0.326853	0.681634	-5.97734	0.0375812
chr1	Cxcr2_1913_Slc11a1_227_Tmbim1_889	chr1:073853989-74461238	Cxcr2	607249	chr1_74347402	74347402	-	CG	CGG	0.498946	2.98255	1.3147	0.218502	0.590567	-5.61521	0.0479306
chr1	Cxcr2_1913_Slc11a1_227_Tmbim1_889	chr1:073853989-74461238	Cxcr2	607249	chr1_74347429	74347429	-	CG	CGG	0.977904	4.06302	1.21191	0.253915	0.623275	-5.76795	0.0530289
chr1	Cxcr2_1913_Slc11a1_227_Tmbim1_889	chr1:073853989-74461238	Cxcr2	607249	chr1_74347450	74347450	-	CG	CGA	-1.15811	4.8539	-1.78402	0.105312	0.457856	-4.97875	-0.0529098
chr1	Cxcr2_1913_Slc11a1_227_Tmbim1_889	chr1:073853989-74461238	Cxcr2	607249	chr1_74347456	74347456	-	CG	CGA	-4.45776	6.91322	-2.33001	0.0425072	0.344481	-4.22578	-0.0409263
chr1	Cxcr2_1913_Slc11a1_227_Tmbim1_889	chr1:073853989-74461238	Cxcr2	607249	chr1_74347489	74347489	-	CG	CGG	-0.629347	5.37264	-0.398397	0.698867	0.894795	-6.43525	-0.0141216
chr1	Cxcr2_1913_Slc11a1_227_Tmbim1_889	chr1:073853989-74461238	Cxcr2	607249	chr1_74349742	74349742	-	CG	CGC	-1.42699	4.89608	-4.87759	0.000680307	0.086638	-0.134751	-0.0387315
chr1	Cxcr2_1913_Slc11a1_227_Tmbim1_889	chr1:073853989-74461238	Cxcr2	607249	chr1_74349749	74349749	-	CG	CGT	1.30383	2.86887	2.25191	0.0485031	0.357424	-4.32279	0.134276
chr1	Cxcr2_1913_Slc11a1_227_Tmbim1_889	chr1:073853989-74461238	Cxcr2	607249	chr1_74349761	74349761	-	CG	CGA	1.23039	0.79374	2.32393	0.0429467	0.345387	-4.25002	0.195533
chr1	Cxcr2_1913_Slc11a1_227_Tmbim1_889	chr1:073853989-74461238	Cxcr2	607249	chr1_74350816	74350816	-	CG	CGT	0.193612	4.82952	0.349205	0.734312	0.909234	-6.46645	0.00483829
chr1	Cxcr2_1913_Slc11a1_227_Tmbim1_889	chr1:073853989-74461238	Cxcr2	607249	chr1_74350821	74350821	+	CG	CGA	0.362577	3.07487	0.8263	0.428265	0.751035	-6.18328	0.0228691
chr1	Cxcr2_1913_Slc11a1_227_Tmbim1_889	chr1:073853989-74461238	Cxcr2	607249	chr1_74350822	74350822	-	CG	CGG	0.88466	3.72095	1.77872	0.106219	0.45929	-5.08595	0.0405589
chr1	Cxcr2_1913_Slc11a1_227_Tmbim1_889	chr1:073853989-74461238	Cxcr2	607249	chr1_74350828	74350828	+	CG	CGG	-0.604084	4.27264	-0.495839	0.630923	0.864907	-6.39994	-0.0252253
chr1	Cxcr2_1913_Slc11a1_227_Tmbim1_889	chr1:073853989-74461238	Cxcr2	607249	chr1_74350829	74350829	-	CG	CGT	-0.76669	3.54566	-1.88372	0.0895371	0.433282	-4.85518	-0.0468563
chr1	Cxcr2_1913_Slc11a1_227_Tmbim1_889	chr1:073853989-74461238	Cxcr2	607249	chr1_74350871	74350871	+	CG	CGT	-1.53699	3.35914	-1.69005	0.122477	0.482056	-5.175	-0.117329
chr1	Cxcr2_1913_Slc11a1_227_Tmbim1_889	chr1:073853989-74461238	Cxcr2	607249	chr1_74350872	74350872	-	CG	CGT	0.472685	3.54884	0.623731	0.547027	0.821789	-6.30508	0.0258522
chr1	Cxcr2_1913_Slc11a1_227_Tmbim1_889	chr1:073853989-74461238	Cxcr2	607249	chr1_74351424	74351424	+	CG	CGC	0.270344	1.73119	1.38365	0.197124	0.569378	-5.58372	0.0325909
chr1	Cxcr2_1913_Slc11a1_227_Tmbim1_889	chr1:073853989-74461238	Cxcr2	607249	chr1_74351522	74351522	+	CG	CGT	0.0169789	1.21321	0.0790069	0.938615	0.982321	-6.54879	0.00247119
chr1	Cxcr2_1913_Slc11a1_227_Tmbim1_889	chr1:073853989-74461238	Cxcr2	607249	chr1_74351547	74351547	+	CG	CGC	0.151382	2.29107	0.443856	0.666773	0.881415	-6.44565	0.0149313
chr1	Cxcr2_1913_Slc11a1_227_Tmbim1_889	chr1:073853989-74461238	Cxcr2	607249	chr1_74351782	74351782	+	CG	CGC	-0.342017	4.86233	-0.532101	0.606491	0.852763	-6.37316	-0.0080456
chr1	Cxcr2_1913_Slc11a1_227_Tmbim1_889	chr1:073853989-74461238	Cxcr2	607249	chr1_74351784	74351784	+	CG	CGC	2.52167	6.36456	2.21881	0.0512847	0.364096	-4.39161	0.0263858
chr1	Cxcr2_1913_Slc11a1_227_Tmbim1_889	chr1:073853989-74461238	Cxcr2	607249	chr1_74351865	74351865	+	CG	CGG	0.370094	3.56373	0.738673	0.477399	0.781846	-6.1979	0.0186454
chr1	Cxcr2_1913_Slc11a1_227_Tmbim1_889	chr1:073853989-74461238	Cxcr2	607249	chr1_74351875	74351875	+	CG	CGG	0.186259	4.58952	0.244297	0.812033	0.939817	-6.47977	0.00676201
chr1	Cxcr2_1913_Slc11a1_227_Tmbim1_889	chr1:073853989-74461238	Cxcr2	607249	chr1_74351899	74351899	+	CG	CGC	0.8906	6.73493	1.15509	0.275401	0.641491	-5.82108	0.00892279
chr1	Cxcr2_1913_Slc11a1_227_Tmbim1_889	chr1:073853989-74461238	Cxcr2	607249	chr1_74351902	74351902	+	CG	CGC	-1.02483	5.68034	-1.20251	0.257377	0.626499	-5.75409	-0.0232953
chr1	Cxcr2_1913_Slc11a1_227_Tmbim1_889	chr1:073853989-74461238	Cxcr2	607249	chr1_74352666	74352666	+	CG	CGC	1.41431	2.54475	4.66268	0.000936514	0.0991779	-0.439691	0.11527
chr1	Cxcr2_1913_Slc11a1_227_Tmbim1_889	chr1:073853989-74461238	Cxcr2	607249	chr1_74352696	74352696	+	CG	CGG	0.270614	0.842019	0.770889	0.458929	0.770819	-6.20635	0.0420479
chr1	Cxcr2_1913_Slc11a1_227_Tmbim1_889	chr1:073853989-74461238	Cxcr2	607249	chr1_74352771	74352771	+	CG	CGC	0.439785	1.99714	0.96508	0.357683	0.703806	-6.07707	0.048575
chr1	Cxcr2_1913_Slc11a1_227_Tmbim1_889	chr1:073853989-74461238	Cxcr2	607249	chr1_74363503	74363503	-	CG	CGG	0.259938	2.16964	0.791787	0.4472	0.76382	-6.23482	0.0268101
chr1	Cxcr2_1913_Slc11a1_227_Tmbim1_889	chr1:073853989-74461238	Cxcr2	607249	chr1_74363527	74363527	-	CG	CGG	-0.142631	2.03341	-0.504041	0.625354	0.862405	-6.41664	-0.0156961
chr1	Cxcr2_1913_Slc11a1_227_Tmbim1_889	chr1:073853989-74461238	Cxcr2	607249	chr1_74363560	74363560	-	CG	CGT	-0.254634	2.13081	-1.03493	0.325529	0.680595	-6.01434	-0.0267132
chr1	Cxcr2_1913_Slc11a1_227_Tmbim1_889	chr1:073853989-74461238	Cxcr2	607249	chr1_74364350	74364350	-	CG	CGC	0.362894	-0.0527161	1.19621	0.259714	0.62848	-5.83011	0.0627621
chr1	Cxcr2_1913_Slc11a1_227_Tmbim1_889	chr1:073853989-74461238	Cxcr2	607249	chr1_74364461	74364461	-	CG	CGT	0.116469	-2.78365	0.335046	0.744642	0.91343	-6.43572	0.00927816
chr1	Cxcr2_1913_Slc11a1_227_Tmbim1_889	chr1:073853989-74461238	Cxcr2	607249	chr1_74364470	74364470	-	CG	CGC	0.143068	-1.55634	0.568313	0.582591	0.840119	-6.29231	0.0187263
chr1	Cxcr2_1913_Slc11a1_227_Tmbim1_889	chr1:073853989-74461238	Cxcr2	607249	chr1_74364887	74364887	+	CG	CGT	-0.443429	1.67127	-1.37633	0.199308	0.571736	-5.60658	-0.0565724
chr1	Cxcr2_1913_Slc11a1_227_Tmbim1_889	chr1:073853989-74461238	Cxcr2	607249	chr1_74364919	74364919	+	CG	CGG	-0.904709	2.47613	-2.39083	0.0383453	0.333976	-4.09777	-0.0889339
chr1	Cxcr2_1913_Slc11a1_227_Tmbim1_889	chr1:073853989-74461238	Cxcr2	607249	chr1_74364934	74364934	+	CG	CGA	-0.0523588	4.51789	-0.0807963	0.937228	0.981975	-6.5387	-0.00154517
chr1	Cxcr2_1913_Slc11a1_227_Tmbim1_889	chr1:073853989-74461238	Cxcr2	607249	chr1_74367926	74367926	+	CG	CGG	-1.01039	-0.286532	-2.34296	0.0415852	0.342123	-4.21118	-0.171415
chr1	Cxcr2_1913_Slc11a1_227_Tmbim1_889	chr1:073853989-74461238	Cxcr2	607249	chr1_74367945	74367945	+	CG	CGT	-1.21213	-0.0509831	-1.9993	0.074013	0.407729	-4.75297	-0.206986
chr1	Cxcr2_1913_Slc11a1_227_Tmbim1_889	chr1:073853989-74461238	Cxcr2	607249	chr1_74367987	74367987	+	CG	CGG	-1.35464	-0.115657	-2.71225	0.0221961	0.283006	-3.59386	-0.230446
chr1	Cxcr2_1913_Slc11a1_227_Tmbim1_889	chr1:073853989-74461238	Cxcr2	607249	chr1_74367988	74367988	-	CG	CGC	-0.264044	0.17963	-1.13417	0.283666	0.647681	-5.79759	-0.0456947
chr1	Cxcr2_1913_Slc11a1_227_Tmbim1_889	chr1:073853989-74461238	Cxcr2	607249	chr1_74368035	74368035	-	CG	CGT	-0.494538	-0.519862	-1.56882	0.148338	0.514416	-5.26867	-0.0808404
chr1	Cxcr2_1913_Slc11a1_227_Tmbim1_889	chr1:073853989-74461238	Cxcr2	607249	chr1_74368087	74368087	+	CG	CGT	-0.694107	-4.25914	-1.71683	0.117342	0.475099	-5.08377	-0.0535648
chr1	Cxcr2_1913_Slc11a1_227_Tmbim1_889	chr1:073853989-74461238	Cxcr2	607249	chr1_74368088	74368088	-	CG	CGG	-0.530546	-3.20539	-1.15283	0.276287	0.642201	-5.88458	-0.0327928
chr1	Cxcr2_1913_Slc11a1_227_Tmbim1_889	chr1:073853989-74461238	Cxcr2	607249	chr1_74368141	74368141	+	CG	CGA	-0.164106	-3.46872	-0.136553	0.894144	0.968208	-6.51701	-0.0115698
chr1	Cxcr2_1913_Slc11a1_227_Tmbim1_889	chr1:073853989-74461238	Cxcr2	607249	chr1_74368149	74368149	+	CG	CGC	-2.15765	-0.64738	-2.54212	0.0296526	0.307838	-3.88919	-0.340226
chr1	Cxcr2_1913_Slc11a1_227_Tmbim1_889	chr1:073853989-74461238	Cxcr2	607249	chr1_74368217	74368217	+	CG	CGG	0.434275	-3.8453	0.215501	0.833789	0.947777	-6.49535	0.0267167
chr1	Cxcr2_1913_Slc11a1_227_Tmbim1_889	chr1:073853989-74461238	Cxcr2	607249	chr1_74370148	74370148	+	CG	CGG	0.784689	-0.691264	1.46358	0.174588	0.545098	-5.5184	0.127804
chr1	Cxcr2_1913_Slc11a1_227_Tmbim1_889	chr1:073853989-74461238	Cxcr2	607249	chr1_74370167	74370167	+	CG	CGC	1.0871	0.368773	2.23674	0.0497595	0.360652	-4.38898	0.183277
chr1	Cxcr2_1913_Slc11a1_227_Tmbim1_889	chr1:073853989-74461238	Cxcr2	607249	chr1_74370271	74370271	-	CG	CGG	-0.0831763	2.07235	-0.147896	0.885419	0.965213	-6.5511	-0.00894762
chr1	Cxcr2_1913_Slc11a1_227_Tmbim1_889	chr1:073853989-74461238	Cxcr2	607249	chr1_74375127	74375127	+	CG	CGA	0.612441	2.29615	1.4459	0.179372	0.550309	-5.53092	0.0590596
chr1	Cxcr2_1913_Slc11a1_227_Tmbim1_889	chr1:073853989-74461238	Cxcr2	607249	chr1_74375132	74375132	+	CG	CGC	0.0731143	0.52505	0.11113	0.913753	0.974588	-6.55623	0.0122587
chr1	Cxcr2_1913_Slc11a1_227_Tmbim1_889	chr1:073853989-74461238	Cxcr2	607249	chr1_74375202	74375202	+	CG	CGT	-0.375651	0.767134	-0.789019	0.448742	0.764654	-6.23704	-0.0606342
chr1	Cxcr2_1913_Slc11a1_227_Tmbim1_889	chr1:073853989-74461238	Cxcr2	607249	chr1_74375226	74375226	+	CG	CGG	0.308255	1.46157	0.750018	0.470841	0.777982	-6.26758	0.041741
chr1	Cxcr2_1913_Slc11a1_227_Tmbim1_889	chr1:073853989-74461238	Cxcr2	607249	chr1_74375303	74375303	-	CG	CGG	0.25777	2.59941	0.703516	0.498085	0.793807	-6.28491	0.0221572
chr1	Cxcr2_1913_Slc11a1_227_Tmbim1_889	chr1:073853989-74461238	Cxcr2	607249	chr1_74375309	74375309	-	CG	CGC	0.575309	1.89275	1.27406	0.231986	0.60371	-5.72172	0.0688361
chr1	Cxcr2_1913_Slc11a1_227_Tmbim1_889	chr1:073853989-74461238	Cxcr2	607249	chr1_74375733	74375733	+	CG	CGA	-0.222805	0.374227	-0.901593	0.388864	0.72557	-6.12948	-0.0379625
chr1	Cxcr2_1913_Slc11a1_227_Tmbim1_889	chr1:073853989-74461238	Cxcr2	607249	chr1_74375734	74375734	-	CG	CGG	-0.598191	0.247243	-1.5483	0.153167	0.520997	-5.39863	-0.102644
chr1	Cxcr2_1913_Slc11a1_227_Tmbim1_889	chr1:073853989-74461238	Cxcr2	607249	chr1_74375796	74375796	+	CG	CGC	-0.42019	4.11466	-1.08581	0.303513	0.663502	-5.91021	-0.01646
chr1	Cxcr2_1913_Slc11a1_227_Tmbim1_889	chr1:073853989-74461238	Cxcr2	607249	chr1_74375797	74375797	-	CG	CGC	0.413553	3.68117	1.06011	0.314485	0.672235	-5.95452	0.0185836
chr1	Cxcr2_1913_Slc11a1_227_Tmbim1_889	chr1:073853989-74461238	Cxcr2	607249	chr1_74375804	74375804	+	CG	CGG	0.1134	2.55706	0.283346	0.782798	0.928445	-6.50584	0.00960548
chr1	Cxcr2_1913_Slc11a1_227_Tmbim1_889	chr1:073853989-74461238	Cxcr2	607249	chr1_74375805	74375805	-	CG	CGG	-0.136985	2.13306	-0.595987	0.564675	0.831112	-6.29687	-0.014807
chr1	Cxcr2_1913_Slc11a1_227_Tmbim1_889	chr1:073853989-74461238	Cxcr2	607249	chr1_74375843	74375843	-	CG	CGC	0.636789	3.62608	2.07822	0.0649119	0.390936	-4.59163	0.0321305
chr1	Cxcr2_1913_Slc11a1_227_Tmbim1_889	chr1:073853989-74461238	Cxcr2	607249	chr1_74376378	74376378	+	CG	CGG	0.965351	0.457628	1.32002	0.216786	0.588908	-5.69793	0.161749
chr1	Cxcr2_1913_Slc11a1_227_Tmbim1_889	chr1:073853989-74461238	Cxcr2	607249	chr1_74376637	74376637	-	CG	CGA	0.470283	-0.0500685	2.01177	0.0724992	0.405041	-4.70515	0.081272
chr1	Cxcr2_1913_Slc11a1_227_Tmbim1_889	chr1:073853989-74461238	Cxcr2	607249	chr1_74376644	74376644	-	CG	CGT	0.357563	1.29976	1.72077	0.116604	0.47409	-5.13234	0.0514566
chr1	Cxcr2_1913_Slc11a1_227_Tmbim1_889	chr1:073853989-74461238	Cxcr2	607249	chr1_74376651	74376651	-	CG	CGC	0.683869	0.901941	2.98087	0.0140617	0.247205	-3.12568	0.107783
chr1	Cxcr2_1913_Slc11a1_227_Tmbim1_889	chr1:073853989-74461238	Cxcr2	607249	chr1_74376773	74376773	+	CG	CGA	-0.0385541	1.76004	-0.0481608	0.962554	0.989521	-6.56165	-0.00470296
chr1	Cxcr2_1913_Slc11a1_227_Tmbim1_889	chr1:073853989-74461238	Cxcr2	607249	chr1_74376774	74376774	-	CG	CGG	0.311204	1.49949	1.73447	0.114069	0.470848	-5.06672	0.0416237
chr1	Cxcr2_1913_Slc11a1_227_Tmbim1_889	chr1:073853989-74461238	Cxcr2	607249	chr1_74376821	74376821	+	CG	CGT	0.517326	2.3873	0.892007	0.393734	0.728704	-6.12482	0.051113
chr1	Cxcr2_1913_Slc11a1_227_Tmbim1_889	chr1:073853989-74461238	Cxcr2	607249	chr1_74376827	74376827	+	CG	CGG	0.359866	1.78579	1.04213	0.322345	0.678103	-5.9722	0.0423266
chr1	Cxcr2_1913_Slc11a1_227_Tmbim1_889	chr1:073853989-74461238	Cxcr2	607249	chr1_74376852	74376852	+	CG	CGC	0.168361	1.3839	0.313298	0.760611	0.919704	-6.4989	0.0231211
chr1	Cxcr2_1913_Slc11a1_227_Tmbim1_889	chr1:073853989-74461238	Cxcr2	607249	chr1_74376866	74376866	+	CG	CGG	0.574777	1.05521	2.28452	0.0459057	0.351846	-4.2888	0.0861712
chr1	Cxcr2_1913_Slc11a1_227_Tmbim1_889	chr1:073853989-74461238	Cxcr2	607249	chr1_74376882	74376882	+	CG	CGA	-0.010775	1.11506	-0.0358039	0.972157	0.992129	-6.54024	-0.00159588
chr1	Cxcr2_1913_Slc11a1_227_Tmbim1_889	chr1:073853989-74461238	Cxcr2	607249	chr1_74376897	74376897	+	CG	CGC	0.532615	2.19931	1.05583	0.316346	0.67375	-5.97742	0.0536122
chr1	Cxcr2_1913_Slc11a1_227_Tmbim1_889	chr1:073853989-74461238	Cxcr2	607249	chr1_74377179	74377179	+	CG	CGA	-1.27111	0.427061	-3.442	0.00648478	0.196392	-2.40808	-0.212307
chr1	Cxcr2_1913_Slc11a1_227_Tmbim1_889	chr1:073853989-74461238	Cxcr2	607249	chr1_74377205	74377205	+	CG	CGG	0.0677583	1.79042	0.123627	0.904106	0.971391	-6.53827	0.00834802
chr1	Cxcr2_1913_Slc11a1_227_Tmbim1_889	chr1:073853989-74461238	Cxcr2	607249	chr1_74377217	74377217	+	CG	CGG	-0.0510145	1.91484	-0.0775201	0.939767	0.982681	-6.54321	-0.00602243
chr1	Cxcr2_1913_Slc11a1_227_Tmbim1_889	chr1:073853989-74461238	Cxcr2	607249	chr1_74377225	74377225	+	CG	CGT	-0.466075	2.54771	-0.651933	0.529416	0.812311	-6.33824	-0.0403352
chr1	Cxcr2_1913_Slc11a1_227_Tmbim1_889	chr1:073853989-74461238	Cxcr2	607249	chr1_74377291	74377291	-	CG	CGG	-0.601887	1.27536	-2.06267	0.0666172	0.393829	-4.63907	-0.0873593
chr1	Cxcr2_1913_Slc11a1_227_Tmbim1_889	chr1:073853989-74461238	Cxcr2	607249	chr1_74377407	74377407	-	CG	CGT	0.102422	2.45457	0.500342	0.627863	0.863506	-6.3394	0.00944936
chr1	Cxcr2_1913_Slc11a1_227_Tmbim1_889	chr1:073853989-74461238	Cxcr2	607249	chr1_74378172	74378172	-	CG	CGG	-0.0957405	-0.0135161	-0.253668	0.804987	0.937194	-6.52641	-0.0165885
chr1	Cxcr2_1913_Slc11a1_227_Tmbim1_889	chr1:073853989-74461238	Cxcr2	607249	chr1_74378207	74378207	-	CG	CGG	0.366148	4.18584	0.724014	0.485958	0.786896	-6.24087	0.0125229
chr1	Cxcr2_1913_Slc11a1_227_Tmbim1_889	chr1:073853989-74461238	Cxcr2	607249	chr1_74379707	74379707	+	CG	CGT	-0.460331	0.762589	-1.2681	0.234018	0.605533	-5.74646	-0.0746882
chr1	Cxcr2_1913_Slc11a1_227_Tmbim1_889	chr1:073853989-74461238	Cxcr2	607249	chr1_74379775	74379775	+	CG	CGC	0.508448	2.22832	2.58875	0.0273906	0.300497	-3.79639	0.0505718
chr1	Cxcr2_1913_Slc11a1_227_Tmbim1_889	chr1:073853989-74461238	Cxcr2	607249	chr1_74379789	74379789	+	CG	CGC	0.4467	2.88919	1.14842	0.278018	0.643449	-5.8953	0.0324919
chr1	Cxcr2_1913_Slc11a1_227_Tmbim1_889	chr1:073853989-74461238	Cxcr2	607249	chr1_74380615	74380615	-	CG	CGC	-0.452028	3.09607	-1.88544	0.0892844	0.432834	-4.89324	-0.0311512
chr1	Cxcr2_1913_Slc11a1_227_Tmbim1_889	chr1:073853989-74461238	Cxcr2	607249	chr1_74380635	74380635	-	CG	CGA	-0.543472	1.82481	-2.12596	0.0599361	0.381419	-4.47809	-0.0665081
chr1	Cxcr2_1913_Slc11a1_227_Tmbim1_889	chr1:073853989-74461238	Cxcr2	607249	chr1_74380668	74380668	-	CG	CGA	-0.229116	2.25034	-1.19961	0.258449	0.62735	-5.78952	-0.0216803
chr1	Cxcr2_1913_Slc11a1_227_Tmbim1_889	chr1:073853989-74461238	Cxcr2	607249	chr1_74380740	74380740	-	CG	CGG	-0.243584	2.67948	-0.661032	0.523805	0.808871	-6.33206	-0.0197259
chr1	Cxcr2_1913_Slc11a1_227_Tmbim1_889	chr1:073853989-74461238	Cxcr2	607249	chr1_74380871	74380871	-	CG	CGC	-0.300515	3.39358	-0.706931	0.496051	0.792678	-6.29972	-0.0165418
chr1	Cxcr2_1913_Slc11a1_227_Tmbim1_889	chr1:073853989-74461238	Cxcr2	607249	chr1_74380904	74380904	-	CG	CGG	-0.288905	3.36299	-0.652735	0.52892	0.812042	-6.33053	-0.0162874
chr1	Cxcr2_1913_Slc11a1_227_Tmbim1_889	chr1:073853989-74461238	Cxcr2	607249	chr1_74380920	74380920	-	CG	CGG	-0.00895194	3.19976	-0.0202169	0.984275	0.995702	-6.55589	-0.000553962
chr1	Cxcr2_1913_Slc11a1_227_Tmbim1_889	chr1:073853989-74461238	Cxcr2	607249	chr1_74380944	74380944	-	CG	CGA	-0.281176	2.75617	-0.580715	0.574524	0.83605	-6.38385	-0.0218999
chr1	Cxcr2_1913_Slc11a1_227_Tmbim1_889	chr1:073853989-74461238	Cxcr2	607249	chr1_74380947	74380947	-	CG	CGA	-1.07752	3.01148	-2.73201	0.0214618	0.280537	-3.53063	-0.0713672
chr1	Cxcr2_1913_Slc11a1_227_Tmbim1_889	chr1:073853989-74461238	Cxcr2	607249	chr1_74381757	74381757	+	CG	CGC	-0.0343153	1.85122	-0.0783815	0.9391	0.982467	-6.52844	-0.00394958
chr1	Cxcr2_1913_Slc11a1_227_Tmbim1_889	chr1:073853989-74461238	Cxcr2	607249	chr1_74381760	74381760	+	CG	CGG	-0.0497038	1.62103	-0.126924	0.901564	0.970599	-6.51977	-0.00643024
chr1	Cxcr2_1913_Slc11a1_227_Tmbim1_889	chr1:073853989-74461238	Cxcr2	607249	chr1_74381772	74381772	+	CG	CGA	0.372292	2.11652	0.91654	0.381354	0.720308	-6.09438	0.0404313
chr1	Cxcr2_1913_Slc11a1_227_Tmbim1_889	chr1:073853989-74461238	Cxcr2	607249	chr1_74381810	74381810	+	CG	CGC	-1.19152	2.61809	-3.45184	0.00637986	0.195544	-2.31763	-0.1041
chr1	Cxcr2_1913_Slc11a1_227_Tmbim1_889	chr1:073853989-74461238	Cxcr2	607249	chr1_74381811	74381811	-	CG	CGA	0.828384	1.7321	2.03334	0.0699479	0.400588	-4.70039	0.102512
chr1	Cxcr2_1913_Slc11a1_227_Tmbim1_889	chr1:073853989-74461238	Cxcr2	607249	chr1_74381818	74381818	+	CG	CGG	-0.562187	2.50845	-2.45932	0.034136	0.322276	-3.91348	-0.0534085
chr1	Cxcr2_1913_Slc11a1_227_Tmbim1_889	chr1:073853989-74461238	Cxcr2	607249	chr1_74381819	74381819	-	CG	CGA	0.328528	1.69699	1.4832	0.169407	0.539416	-5.45309	0.039349
chr1	Cxcr2_1913_Slc11a1_227_Tmbim1_889	chr1:073853989-74461238	Cxcr2	607249	chr1_74381843	74381843	+	CG	CGT	-1.09741	2.28598	-2.41043	0.0370907	0.330518	-4.08079	-0.1038
chr1	Cxcr2_1913_Slc11a1_227_Tmbim1_889	chr1:073853989-74461238	Cxcr2	607249	chr1_74381844	74381844	-	CG	CGA	0.227739	1.16671	0.799317	0.443022	0.76116	-6.17611	0.0342031
chr1	Cxcr2_1913_Slc11a1_227_Tmbim1_889	chr1:073853989-74461238	Cxcr2	607249	chr1_74381894	74381894	-	CG	CGC	1.28094	1.06298	5.1615	0.00045056	0.0726753	0.283798	0.190656
chr1	Cxcr2_1913_Slc11a1_227_Tmbim1_889	chr1:073853989-74461238	Cxcr2	607249	chr1_74383560	74383560	-	CG	CGT	-1.06041	0.532934	-3.07346	0.0120231	0.236838	-3.00385	-0.176491
chr1	Cxcr2_1913_Slc11a1_227_Tmbim1_889	chr1:073853989-74461238	Cxcr2	607249	chr1_74383569	74383569	-	CG	CGG	-1.24557	-0.735989	-2.34894	0.0411663	0.341073	-4.20229	-0.199039
chr1	Cxcr2_1913_Slc11a1_227_Tmbim1_889	chr1:073853989-74461238	Cxcr2	607249	chr1_74383580	74383580	-	CG	CGC	-1.0153	-0.519911	-3.036	0.012809	0.240751	-3.00049	-0.166482
chr1	Cxcr2_1913_Slc11a1_227_Tmbim1_889	chr1:073853989-74461238	Cxcr2	607249	chr1_74383610	74383610	-	CG	CGT	-1.05405	0.601518	-1.63626	0.133406	0.496049	-5.28732	-0.173258
chr1	Cxcr2_1913_Slc11a1_227_Tmbim1_889	chr1:073853989-74461238	Cxcr2	607249	chr1_74383693	74383693	-	CG	CGC	-2.59583	3.0247	-8.30826	3.81465e-05	0.0181036	2.59394	-0.230688
chr1	Cxcr2_1913_Slc11a1_227_Tmbim1_889	chr1:073853989-74461238	Cxcr2	607249	chr1_74383715	74383715	-	CG	CGG	-2.29719	2.93847	-4.02452	0.00400677	0.16672	-1.68734	-0.192987
chr1	Cxcr2_1913_Slc11a1_227_Tmbim1_889	chr1:073853989-74461238	Cxcr2	607249	chr1_74383795	74383795	-	CG	CGT	-1.64228	5.05991	-2.26951	0.0536915	0.368812	-4.18732	-0.0457686
chr1	Cxcr2_1913_Slc11a1_227_Tmbim1_889	chr1:073853989-74461238	Cxcr2	607249	chr1_74384039	74384039	+	CG	CGG	0.874928	3.66127	1.24864	0.24076	0.611826	-5.75591	0.0457985
chr1	Cxcr2_1913_Slc11a1_227_Tmbim1_889	chr1:073853989-74461238	Cxcr2	607249	chr1_74384048	74384048	+	CG	CGC	0.946263	4.78604	1.48541	0.168832	0.538832	-5.43578	0.0314703
chr1	Cxcr2_1913_Slc11a1_227_Tmbim1_889	chr1:073853989-74461238	Cxcr2	607249	chr1_74384053	74384053	+	CG	CGC	-0.447483	6.84526	-0.206314	0.840763	0.950297	-6.53996	-0.00266135
chr1	Cxcr2_1913_Slc11a1_227_Tmbim1_889	chr1:073853989-74461238	Cxcr2	607249	chr1_74384057	74384057	+	CG	CGG	-0.117668	3.47695	-0.193312	0.850657	0.953797	-6.54275	-0.00616854
chr1	Cxcr2_1913_Slc11a1_227_Tmbim1_889	chr1:073853989-74461238	Cxcr2	607249	chr1_74384070	74384070	+	CG	CGC	-0.0526566	6.07493	-0.0580755	0.954854	0.987206	-6.51073	-0.000644238
[truncated: 234,364+ more rows]
