# Supplementary material for: Epigenetic inactivation of the autophagy–lysosomal system in appendix in Parkinson’s disease
Source: Nat Commun. 2021 Aug 26;12:5134. doi: 10.1038/s41467-021-25474-x (PMC8390554; doi:10.1038/s41467-021-25474-x)
Supplement: Supplementary file 20 — Supplementary Data 17 [file 41467_2021_25474_MOESM20_ESM.xlsx]

## Sheet: Supplementary_Data_17
Gene	PFC Replicte, OR	PFC Replicate, p	PFC, OR	PFC, p	OFB, OR	OFB, p	Appendix, OR	Appendix, p	Aging Control Appendix, OR	Aging Control Appendix, p	Aging PD Appendix, OR	Aging PD Appendix, p	Aging Control PFC, OR	Aging Control PFC, p	Aging PD PFC, OR	Aging PD PFC, p	Aging Control OFB, OR	Aging Control OFB, p	Aging PD OFB, OR	Aging PD OFB, p	MGI_mm10	WT_DSS-WT_Water, OR	WT_DSS-WT_Water, p	A30P_DSS-A30P_Water, OR	A30P_DSS-A30P_Water, p	A30P_DSS - WT_Water, OR	A30P_DSS - WT_Water, p	A30P_Water - WT_Water, OR	A30P_Water - WT_Water, p	rAAV a-syn, OR	rAAV a-syn, p	IsGWASGene
ABCA2	0	1	0	1	0	1	0	1	0	1	0	1	0	1	13.7867	0.0709179	0	1	-2.44926	0.0110185	Abca2	-2.08584	0.251158	0	1	0	1	0	1	0	1	FALSE
ABCA3	0	1	0	1	0	1	0	1	0	1	0	1	0	1	0	1	0	1	0	1	Abca3	1.3031	0.208789	-0.878172	0.705039	-1.52857	0.0688773	-0.931662	0.621939	-1.23234	0.300034	FALSE
ABCA5	-4.66867	0.0124717	0	1	-2.0294	0.262171	-2.42685	0.202258	0	1	0	1	0	1	0	1	1.34953	0.525406	-1.30492	0.34511	Abca5	0.580647	0.821484	-3.80714	0.00160487	-1.6663	0.271362	3.29226	0.0657518	0	1	FALSE
ABCB9	-0.65691	0.782396	0	1	1.54045	0.375317	-1.03791	0.619658	0	1	0	1	5.08318	0.0603681	0	1	-4.1972	0.0170472	-2.25422	0.0135979	Abcb9	1.23285	0.343911	0.419699	0.973158	-0.665588	0.849214	0.654792	0.808803	-2.20148	0.0187938	FALSE
ABCC10	1.12359	0.533359	0	1	0	1	1.72824	0.323995	0	1	0	1	0	1	0	1	0	1	-0.501962	0.935509	Abcc10	0	1	0	1	0	1	0	1	0	1	FALSE
ACMSD	1.71115	0.329827	0	1	2.48141	0.125225	0	1	0	1	0	1	0	1	0	1	0	1	-1.05075	0.519877	Acmsd	0	1	0.93742	0.656925	1.11283	0.594124	0	1	-1.47688	0.493431	FALSE
ACP2	-1.43955	0.27268	0	1	-0.619749	0.832148	0.394325	0.920654	-1.29067	0.54041	0	1	1.00471	0.63107	0	1	2.53274	0.0350231	0.712809	0.879512	Acp2	-1.93181	0.206433	0	1	-1.83476	0.22769	-1.19712	0.56725	-3.13801	0.041552	FALSE
ACP5	-1.96788	0.117316	0	1	1.81003	0.185309	2.34943	0.0952794	1.89156	0.412096	0	1	-1.5874	0.468274	0	1	1.20401	0.496248	-0.224887	0.998516	Acp5	-1.12303	0.59076	0	1	-1.06664	0.60957	-2.104	0.37984	-3.02508	0.144219	FALSE
ACPP	-2.05645	0.39006	0	1	1.98026	0.400275	0	1	0	1	0	1	0	1	0	1	-5.40743	0.0558284	1.01	0.593049	Acpp	-0.261712	0.977934	-0.630621	0.853017	-0.748826	0.762812	0.490318	0.869893	-0.964869	0.60153	FALSE
ADA	-0.766335	0.734982	0	1	0	1	-1.00837	0.590489	1.63756	0.458409	0	1	0	1	0	1	-1.68655	0.266086	-1.52894	0.0873468	Ada	0.662456	0.779312	-1.60219	0.290874	0	1	1.24111	0.554257	0	1	FALSE
ADAM8	1.28746	0.307122	0	1	0.905861	0.646008	-0.888428	0.658517	0	1	-0.368829	0.933365	0.713528	0.754137	0	1	-0.726395	0.780237	-0.83426	0.805256	Adam8	-0.748155	0.746656	-1.20288	0.426759	-1.06861	0.533321	2.11142	0.173097	0	1	FALSE
ADRB2	0	1	0	1	0	1	-2.27012	0.359084	0	1	-7.5081	0.030768	-9.96019	0.0961347	0	1	2.35768	0.348977	0	1	Adrb2	-1.32611	0.44639	-1.0608	0.563199	-1.8967	0.213855	0	1	1.62861	0.349122	FALSE
AGA	0	1	0	1	0	1	0	1	0	1	0	1	0	1	0	1	-1.96926	0.40112	-0.368212	0.933103	Aga	0	1	0	1	4.38586	0.0791052	0	1	0	1	FALSE
AHNAK																					Ahnak	1.63942	0.27922	-0.871327	0.668677	-1.03452	0.576606	0	1	-1.34156	0.440471	FALSE
ALDOB	-2.07953	0.254345	0	1	-3.90709	0.0216301	2.29822	0.218988	0	1	-1.86199	0.417274	11.0379	0.0147709	0	1	0	1	0	1	Aldob	-0.938138	0.656492	0	1	-1.79135	0.308983	0	1	0	1	FALSE
AMBRA1	0.830009	0.700258	0	1	0.568667	0.865601	-1.10476	0.511426	0	1	-0.608876	0.806689	2.01084	0.263604	0	1	1.14898	0.485898	1.18216	0.291129	Ambra1	-1.86236	0.088635	-1.2733	0.335501	-1.25785	0.367916	-4.01825	0.00113623	-1.29429	0.374581	FALSE
ANKFY1	0.959596	0.60573	0	1	1.46869	0.293687	-0.928968	0.634595	9.34889	6.22504e-05	-1.53817	0.374883	-1.39007	0.513794	0	1	-2.98352	0.0177343	-0.84084	0.739509	Ankfy1	0	1	0	1	0	1	0	1	1.82598	0.423555	FALSE
ANKRD27	0.325803	0.953231	0	1	1.47607	0.256107	-2.17565	0.0629562	-2.34206	0.21249	0.589828	0.816648	0	1	0	1	-0.39108	0.922277	-0.82549	0.773421	Ankrd27	1.88777	0.166738	-0.750422	0.745189	-0.890962	0.656818	0.876056	0.681256	0.583532	0.819951	FALSE
ANPEP	0	1	0	1	0	1	0	1	0	1	0	1	0	1	0	1	0	1	0	1	Anpep	2.20674	0.0595029	-0.875644	0.66571	-0.344836	0.944793	0	1	2.23018	0.078441	FALSE
ANXA11	0	1	0	1	1.43371	0.50494	1.66836	0.453062	11.4027	0.0141529	5.7641	0.0491379	0	1	0	1	0	1	1.88717	0.137516	Anxa11	-0.998729	0.633602	-0.799076	0.714622	-1.90763	0.284107	0	1	1.2517	0.551448	FALSE
AP1B1	1.16753	0.428524	0	1	0.703761	0.79774	2.5226	0.016722	-1.0088	0.629846	-0.510821	0.858829	2.47659	0.124302	0	1	-0.313071	0.958765	-1.02966	0.487125	Ap1b1	-0.961006	0.616288	-0.383256	0.926241	0.912734	0.643951	0	1	-0.587456	0.817884	FALSE
AP1G1	1.62991	0.283724	0	1	0	1	1.37969	0.426913	0	1	0	1	0	1	0	1	1.45574	0.401239	-1.55977	0.108252	Ap1g1	0.771049	0.727187	0	1	0	1	0	1	0	1	FALSE
AP1M1	-1.06195	0.498314	0	1	-1.34507	0.270899	-1.50024	0.216964	0	1	0	1	0	1	0	1	-2.07219	0.0447187	-1.13655	0.303099	Ap1m1	0	1	0	1	0	1	0	1	-1.59335	0.467773	FALSE
AP1M2	0	1	0	1	0	1	0	1	0	1	0	1	0	1	0	1	0	1	0	1	Ap1m2	-0.909316	0.640813	-0.910553	0.641492	-1.08152	0.492228	-1.27722	0.41827	1.96453	0.0716671	FALSE
AP1S1	-0.398701	0.918332	6.27285	0.149231	0.380824	0.927398	0.484814	0.872859	0	1	1.6402	0.346048	-1.42806	0.504392	0	1	-1.0264	0.581098	-1.18949	0.318922	Ap1s1	-0.773806	0.725927	-0.619121	0.801414	0	1	0	1	0.935152	0.657564	FALSE
AP1S2																					Ap1s2	0	1	0	1	0	1	0	1	0	1	FALSE
AP1S3	-1.25512	0.475617	0	1	0	1	0.758945	0.732825	0	1	-1.2528	0.55109	0	1	-21.5207	0.00422604	0.875729	0.681789	-1.36195	0.24574	Ap1s3	-0.773806	0.725927	-0.619121	0.801414	0	1	1.44968	0.499508	0.948672	0.652315	FALSE
AP3B1	1.09801	0.545586	0	1	0	1	0.694032	0.763717	0	1	0	1	2.5079	0.329738	0	1	-0.733425	0.744843	0.842207	0.714635	Ap3b1	-0.769717	0.746561	-0.615625	0.863878	-0.73102	0.776664	-1.44431	0.345724	-1.58637	0.212692	FALSE
AP3B2																					Ap3b2	-1.16862	0.511516	-0.934844	0.631203	-1.67082	0.270063	-4.42152	0.014107	-0.719682	0.751208	FALSE
AP3D1	0.748552	0.809378	0	1	1.60722	0.0704048	-1.83723	0.0362814	0.98903	0.601102	-0.499939	0.908084	0.489518	0.870323	0	1	-0.653138	0.85893	-1.07366	0.366663	Ap3d1	0	1	-0.961785	0.591425	-0.649721	0.861741	-0.961203	0.604117	-2.33261	0.00968155	FALSE
AP3M1																					Ap3m1	0	1	0	1	1.71669	0.326646	0	1	1.09968	0.598271	FALSE
AP3M2	-0.281863	0.970917	0	1	-0.269875	0.975177	0.992086	0.583058	-2.18868	0.234383	0	1	2.97131	0.0831143	3.92098	0.227437	1.83528	0.143017	-0.76307	0.847805	Ap3m2	-0.972844	0.588736	-1.36901	0.256586	-1.15716	0.434985	-1.36635	0.377607	-0.590975	0.851193	FALSE
AP3S1																					Ap3s1	3.66	0.0515614	0	1	1.14376	0.584162	0	1	-1.4444	0.501075	FALSE
AP3S2	0.745576	0.748518	0	1	0.319165	0.95616	-0.411008	0.912088	2.71197	0.170587	0	1	-3.70173	0.049651	0	1	-0.859785	0.6758	-0.906108	0.667033	Ap3s2	-12.0494	0.0837548	0	1	-11.4448	0.0879658	-22.581	0.0456984	16.4459	0.0625275	FALSE
AP4B1	1.73745	0.25339	0	1	2.34646	0.0962358	3.13094	0.0420639	-5.025	0.0620701	-3.83155	0.0460233	0	1	0	1	0	1	-1.99815	0.0184407	Ap4b1	-0.976207	0.641947	2.36779	0.137402	1.86446	0.293006	0	1	0	1	FALSE
AP4E1	-0.704924	0.758761	0	1	2.02486	0.189454	0.870912	0.683657	0	1	0	1	-3.01951	0.282791	0	1	-3.64936	0.0265045	1.76068	0.0687516	Ap4e1	-1.34946	0.346396	-1.62609	0.170445	-0.637689	0.820241	5.136	0.000236508	-0.421186	0.906806	FALSE
AP4M1	-0.466263	0.882808	0	1	-0.514879	0.856655	1.3945	0.421687	0	1	1.14564	0.583345	0	1	0	1	1.38919	0.42381	-0.928572	0.628134	Ap4m1	0	1	0	1	0	1	0	1	0	1	FALSE
AP4S1	0	1	0	1	1.37068	0.520515	0	1	0	1	0	1	0	1	0	1	1.83941	0.422169	-0.343919	0.94461	Ap4s1	0	1	0.728506	0.747108	-1.73844	0.321359	0	1	0	1	FALSE
AP5B1																					Ap5b1	2.16055	0.00732338	-1.34911	0.201954	-1.45561	0.158723	1.42914	0.27626	-1.68309	0.0949382	FALSE
AP5Z1	0.650378	0.838246	0	1	1.32129	0.30661	-0.278763	0.972131	-0.9193	0.663867	-0.465509	0.883249	0.871598	0.683074	-3.47577	0.252493	-1.17687	0.44313	-0.668836	0.941449	Ap5z1	0.718449	0.786426	-1.1556	0.41921	0.682329	0.814263	0	1	-1.18326	0.438716	FALSE
APOL1	-0.928691	0.625006	0	1	-1.00978	0.5601	1.90633	0.101321	0	1	0.517424	0.855269	-0.877243	0.680727	0	1	0	1	0.77247	0.845686	Apol10a	-1.2486	0.432407	-1.33505	0.353677	-1.18582	0.465143	1.5563	0.369293	-1.52666	0.315505	FALSE
AQP2	0.459589	0.886379	0	1	0	1	1.80357	0.235232	0	1	0	1	0	1	0	1	0	1	-1.06749	0.470956	Aqp2	0	1	-1.70652	0.211682	0.501659	0.863771	0	1	-1.27944	0.464395	FALSE
ARF1	-0.2477	0.982105	0	1	0.40919	0.955194	0.480659	0.919173	0	1	-1.18136	0.467681	1.3435	0.439709	0	1	1.10473	0.490685	-1.22797	0.195076	Arf1	0.914287	0.643028	0	1	-0.432898	0.900639	-0.853881	0.690553	0	1	FALSE
ARL8A	-0.878059	0.665023	5.88895	0.158131	0	1	0.968246	0.612354	0	1	-3.98073	0.00968306	0	1	0	1	-1.52263	0.317533	-1.79233	0.0169007	Arl8a	0	1	-0.685042	0.788557	0	1	0	1	-2.08641	0.12983	FALSE
ARL8B	0	1	0	1	1.25374	0.475655	0.736001	0.743547	0	1	-2.44341	0.199677	0	1	0	1	1.68291	0.335588	-0.798496	0.747955	Arl8b	0	1	-2.75402	0.307891	-3.26944	0.266689	0	1	4.24226	0.212825	FALSE
ARNT	0	1	0	1	0	1	0	1	0	1	0	1	0	1	0	1	0	1	1.20427	0.572132	Arnt	0	1	-0.696291	0.762622	0.82658	0.702438	0	1	-1.08604	0.602827	FALSE
ARRB1																					Arrb1	0	1	-1.8019	0.150339	-1.70723	0.211321	0	1	-0.548136	0.838764	FALSE
ARSA	-1.15909	0.434503	0	1	1.25314	0.371452	-0.953181	0.609773	-1.03864	0.619166	1.05542	0.565824	0	1	0	1	-0.667053	0.800596	-0.896072	0.692873	Arsa	0	1	0	1	0	1	0	1	-1.30165	0.455651	FALSE
ARSB	-0.42699	0.903671	0	1	-1.29977	0.408344	0	1	0	1	-0.888901	0.676068	1.93953	0.403766	-7.7347	0.12275	0	1	-1.11449	0.41345	Arsb	0.935319	0.622271	-0.248284	0.982028	-0.294743	0.966205	-0.581374	0.821081	0.384088	0.925844	FALSE
ARSG																					Arsg	-0.927888	0.625322	0.369673	0.971062	-0.438906	0.941356	0	1	-0.282391	0.97085	FALSE
ASAH1	0	1	0	1	0	1	0	1	0	1	0	1	0	1	0	1	-2.09242	0.382994	1.62703	0.24219	Asah1	-1.32177	0.532263	0	1	0	1	0	1	0	1	FALSE
ASH1L																					Ash1l	-1.21416	0.375444	-1.29841	0.280567	-1.34755	0.268768	1.51447	0.274765	-0.754345	0.758517	FALSE
ASS1	1.14259	0.446419	6.16205	0.0440762	0.975662	0.582046	-0.684398	0.812654	-1.5053	0.385112	0.760933	0.738319	0	1	0	1	-0.520035	0.896094	-0.694814	0.935416	Ass1	1.37267	0.375001	-0.363895	0.935765	0	1	0.852084	0.691315	2.2517	0.106426	FALSE
ASS1	1.14259	0.446419	6.16205	0.0440762	0.975662	0.582046	-0.684398	0.812654	-1.5053	0.385112	0.760933	0.738319	0	1	0	1	-0.520035	0.896094	-0.694814	0.935416	Gm5424	-2.62486	0.0700156	-1.56835	0.301746	-1.23677	0.481961	-1.21506	0.561883	0	1	FALSE
ATF4	-0.868214	0.681656	0	1	1.01948	0.536937	-2.06969	0.0271418	-0.667446	0.776863	-1.01971	0.564705	0.599013	0.811826	0	1	-0.908768	0.641406	-1.00439	0.521067	Atf4	0	1	-0.391943	0.921867	0.93347	0.631925	0	1	0.607892	0.807187	FALSE
ATF6	1.27166	0.468936	0	1	-0.755564	0.734627	0	1	0	1	0	1	3.02622	0.282263	0	1	-1.01391	0.628384	-1.17435	0.408572	Atf6	-0.808321	0.707756	-0.322477	0.9548	-0.767718	0.733873	-2.28148	0.147799	1.51491	0.319621	FALSE
ATG10	0	1	0	1	0.729022	0.747058	0	1	-3.13307	0.274892	-1.5865	0.46911	0	1	-22.6232	0.00383549	0	1	-1.52823	0.166025	Atg10	-1.76115	0.196663	-2.84796	0.00868138	-2.52339	0.0352911	3.30733	0.0353482	-0.546991	0.839376	FALSE
ATG101	0.517165	0.897718	0	1	0.537867	0.885108	0.311449	0.959469	2.08115	0.251758	-1.05203	0.56759	-1.84018	0.297553	0	1	1.08661	0.522538	-0.758011	0.853335	Atg101	-1.90912	0.211156	-0.505272	0.861823	-0.599818	0.811418	-2.37735	0.207651	0	1	FALSE
ATG12	2.10118	0.383744	0	1	4.2328	0.085119	2.03355	0.39104	0	1	0	1	0	1	0	1	0	1	-2.7975	0.0404223												FALSE
ATG13	0	1	0	1	0	1	0	1	0	1	0	1	0	1	0	1	0	1	-1.20432	0.501147												FALSE
ATG14	-0.854829	0.691039	0	1	-0.871939	0.683589	-2.13488	0.243336	-3.53355	0.248118	0	1	3.61238	0.242662	0	1	2.35927	0.211153	-0.218755	0.989215	Atg14	0	1	-0.737815	0.742704	0	1	1.72765	0.440809	0	1	FALSE
ATG16L1	1.04659	0.512171	0	1	1.08166	0.480707	-0.712037	0.791377	3.14417	0.0414652	-2.79694	0.0148524	1.94856	0.202866	0	1	0.239132	0.984549	-0.971072	0.582893	Atg16l1	1.97284	0.198227	0.522037	0.852788	-2.50791	0.0795699	0	1	-0.800992	0.713611	FALSE
ATG16L2																					Atg16l2	3.87522	0.0970671	0	1	0	1	0	1	0	1	FALSE
ATG2B	-1.28059	0.383159	0	1	-0.618207	0.833171	0	1	0	1	-0.598641	0.812027	0	1	0	1	0.829835	0.694317	-0.630264	0.934641	Atg2b	-1.44874	0.267217	-2.10234	0.0319442	-1.09823	0.494863	1.07928	0.553701	1.07287	0.530631	FALSE
ATG3	2.35744	0.351169	0	1	5.67626	0.0519874	0	1	0	1	0	1	0	1	0	1	-3.72084	0.239815	-0.695708	0.764593	Atg3	3.87522	0.0970671	-1.53514	0.480864	-1.82252	0.424535	0	1	0	1	FALSE
ATG4A																					Atg4a	0	1	0	1	0	1	0	1	0	1	FALSE
ATG4B	-0.958763	0.60048	3.78955	0.234536	-0.457535	0.931694	-0.592178	0.85038	-1.93222	0.279028	-0.486749	0.871817	0	1	0	1	1.86491	0.109524	0.583202	0.9744	Atg4b	-0.888006	0.658571	0	1	0.420479	0.907169	0	1	-1.0952	0.545903	FALSE
ATG4C	2.47976	0.1979	0	1	-1.84898	0.297404	0.995509	0.634915	0	1	0	1	0	1	0	1	0	1	-0.9416	0.615674	Atg4c	-0.47795	0.87656	-0.767057	0.734325	1.37028	0.376058	0.895432	0.673297	1.18152	0.505652	FALSE
ATG4D	0	1	0	1	0	1	0	1	0	1	0	1	0	1	0	1	0	1	-3.47937	0.269775												FALSE
ATG5	-1.05023	0.56936	0	1	0.948223	0.623869	-0.544525	0.840713	0	1	-3.66618	0.0258119	0	1	0	1	0	1	-1.10094	0.436056	Atg5	-0.566946	0.828741	-2.7678	0.0242207	-1.62677	0.283084	-1.06215	0.610781	1.39131	0.422471	FALSE
ATG7	0.276192	0.972946	0	1	-1.49378	0.248702	1.16424	0.477143	1.25238	0.551168	0.634169	0.793638	1.11405	0.593211	0	1	-0.794255	0.716831	-0.992733	0.549019	Atg7	0	1	-0.946262	0.610232	0.559393	0.871633	0	1	-1.08323	0.524257	FALSE
ATG9A	0.7096	0.7932	0	1	-0.50503	0.905046	0.633733	0.822871	3.1123	0.0751248	-3.17344	0.0134427	1.84767	0.295934	0	1	-0.33788	0.947931	-1.04603	0.465252	Atg9a	-1.34984	0.384878	-1.80941	0.148561	-0.852149	0.680346	-0.837972	0.697347	-0.559847	0.832509	FALSE
ATG9B																					Atg9b	1.03211	0.556497	-0.549049	0.878188	0.651875	0.810756	0.641341	0.78994	-0.416494	0.909258	FALSE
ATIC	-5.37935	0.0208327	0	1	0	1	0	1	0	1	0	1	0	1	0	1	2.04135	0.390309	-0.381691	0.926482	Atic	0.431209	0.901532	-1.39133	0.326619	-1.23574	0.438926	0	1	0	1	FALSE
ATP11A	-2.31085	0.000440198	1.65591	0.45667	0.892729	0.676204	-0.607239	0.912209	0	1	-1.02459	0.539403	-1.52362	0.271858	0	1	-0.661876	0.87103	-0.603366	0.996773	Atp11a	1.15996	0.400859	-1.06107	0.482319	-1.42074	0.191315	0.926613	0.628511	-0.404232	0.957456	FALSE
ATP11C																					Atp11c	0	1	0	1	0	1	2.62021	0.318979	-3.98864	0.0922994	FALSE
ATP13A2	-0.825574	0.70352	0	1	0.769572	0.728184	1.04909	0.615745	0	1	-1.72242	0.442065	0	1	0	1	0	1	-0.99081	0.57031	Atp13a2	-0.260132	0.978438	-1.04876	0.518877	0	1	0.97754	0.607037	1.6277	0.198762	FALSE
ATP6AP1																					Atp6ap1	1.18138	0.505806	-0.470903	0.880348	-0.559011	0.832965	1.10265	0.597111	0.931832	0.658863	FALSE
ATP6V0A1																					Atp6v0a1	0.847679	0.693457	-0.507524	0.933489	-0.40104	0.958828	0	1	-0.786894	0.733232	TRUE
ATP6V0A2	-0.704401	0.797209	0	1	1.74693	0.113815	-1.74431	0.136551	-0.946847	0.65307	0.962059	0.615738	1.8309	0.299577	0	1	-0.993789	0.582033	-1.01828	0.506796	Atp6v0a2	-0.368009	0.933784	-1.48658	0.25102	-2.1244	0.0686106	2.08251	0.177933	-2.26474	0.0746326	FALSE
ATP6V0A4	0.742701	0.750402	7.01898	0.134534	-1.6485	0.229555	-0.529699	0.848667	0	1	-0.876767	0.681064	0	1	0	1	-0.546175	0.839845	-0.837431	0.735871	Atp6v0a4	-0.830048	0.694056	-2.35496	0.0331138	-1.58549	0.249182	0.775358	0.725109	-0.51374	0.857252	FALSE
ATP6V0B	0	1	0	1	1.0084	0.572411	0	1	0	1	-2.31139	0.144087	1.13882	0.585187	0	1	-0.899183	0.6521	1.12788	0.374755	Atp6v0b	0.658114	0.80658	-0.791469	0.729698	-0.311788	0.959351	0	1	1.21738	0.448295	FALSE
ATP6V0C	1.61068	0.466518	0	1	-1.3859	0.516668	1.53688	0.480338	0	1	-2.55714	0.325723	0	1	0	1	3.76585	0.102317	-0.70346	0.776599												FALSE
ATP6V0D1	0.315127	0.95782	0	1	-0.946974	0.614321	3.50132	0.0014851	0	1	-0.640504	0.790403	0	1	0	1	-0.844545	0.685171	1.31253	0.175915	Atp6v0d1	-1.74042	0.250908	-1.39198	0.367052	0.547099	0.839327	2.16785	0.237337	-0.708025	0.756822	FALSE
ATP6V0D2	0	1	0	1	0	1	0	1	0	1	0	1	7.49587	0.125551	0	1	0	1	0	1	Atp6v0d2	-2.01783	0.263015	0	1	-0.952994	0.650782	-1.87979	0.414006	0	1	FALSE
ATP6V1A	-1.26334	0.472283	0	1	0	1	1.01097	0.629267	0	1	-1.63489	0.459125	0	1	0	1	1.0201	0.62616	-0.978411	0.581139	Atp6v1a	-0.946339	0.653311	-1.52204	0.380118	-3.65275	0.0262165	3.56785	0.110442	0	1	FALSE
ATP6V1B1	0	1	0	1	0.927034	0.635967	-0.589031	0.81709	3.96194	0.0929448	2.00265	0.265549	2.3477	0.347743	0	1	-1.87577	0.218907	-0.82992	0.736016	Atp6v1b1	0.891766	0.674971	-2.16149	0.165727	0.847011	0.69365	1.67071	0.451725	1.09968	0.598271	FALSE
ATP6V1B2	1.23394	0.440964	6.43522	0.145761	0	1	0.460692	0.885829	0	1	0	1	0	1	0	1	-0.542621	0.841746	1.4874	0.102188	Atp6v1b2	0	1	-1.94344	0.204335	-1.5314	0.377075	0	1	0	1	FALSE
ATP6V1C1	0.527508	0.849885	0	1	0.579648	0.822095	0	1	0	1	-1.31424	0.53404	0	1	8.72375	0.109651	2.36087	0.138488	1.84412	0.0377635	Atp6v1c1	-1.41683	0.507951	-2.28382	0.221117	0	1	2.65446	0.315615	-1.78857	0.43009	FALSE
ATP6V1C2	0.393277	0.961878	0	1	0.933114	0.620656	0.221901	0.988826	-0.718415	0.7519	-2.21494	0.0588368	-1.31451	0.450659	0	1	-0.497458	0.909516	-1.00849	0.515493	Atp6v1c2	-0.618864	0.801514	-1.49613	0.326651	-1.17999	0.506454	1.15944	0.578828	0	1	FALSE
ATP6V1D	-3.72066	0.105977	0	1	-1.53998	0.480623	0	1	0	1	0	1	0	1	0	1	0	1	-1.60616	0.248932	Atp6v1d	-1.51337	0.320272	2.02988	0.105718	1.92257	0.159513	0	1	2.50353	0.0798067	FALSE
ATP6V1E1																					Atp6v1e1	0	1	-1.3636	0.282066	0	1	1.58984	0.294371	-1.04302	0.549459	FALSE
ATP6V1F	-2.95673	0.0508021	0	1	1.1496	0.520822	0	1	2.01146	0.393251	1.01856	0.626281	0	1	0	1	0	1	-0.881811	0.674041	Atp6v1f	-2.61989	0.0302914	-1.38854	0.327906	-1.23327	0.440186	0.806255	0.711205	-2.15933	0.118825	FALSE
ATP6V1G1	0	1	0	1	1.19941	0.498565	-0.699015	0.761285	0	1	1.18798	0.570196	0	1	0	1	-1.60998	0.354915	-1.7325	0.0636151	Atp6v1g1	0	1	0	1	0	1	0	1	0	1	FALSE
ATP6V1H	0	1	0	1	-0.684908	0.768358	2.36452	0.13774	2.59542	0.321355	0	1	0	1	-10.5983	0.0912082	-1.85056	0.296467	-1.43206	0.20834	Atp6v1h	0	1	0	1	0	1	0	1	0	1	FALSE
AZU1	-0.403716	0.915764	8.32359	0.114723	-3.14178	0.00849716	-1.08114	0.55303	0	1	-3.61496	0.0269736	0	1	0	1	0.586506	0.818445	1.61345	0.0633806												FALSE
BAG1	0	1	0	1	-0.916863	0.665376	2.62246	0.180205	0	1	0	1	0	1	0	1	0	1	-1.18619	0.41872	Bag1	1.03206	0.621591	-0.825736	0.702892	0.980247	0.64047	0	1	-2.60552	0.181461	FALSE
BAG3	0	1	0	1	0	1	0	1	0	1	0	1	0	1	0	1	0	1	-2.84671	0.31428	Bag3	-0.545078	0.880703	-0.436045	0.942759	-1.03983	0.537005	-0.509499	0.859539	1.0108	0.570423	TRUE
BAK1	-0.52709	0.891685	0	1	1.79726	0.102307	0.318087	0.956674	-2.09144	0.250019	-1.05716	0.564939	1.65925	0.340715	0	1	1.36737	0.338222	1.25348	0.197991	Bak1	2.8985	0.00784326	-1.14708	0.461938	-1.36227	0.340195	1.33791	0.441713	1.75829	0.197319	FALSE
BAX																					Bax	0.93466	0.61906	-1.20138	0.352448	-1.42751	0.20562	1.40169	0.321766	-1.86498	0.0717579	FALSE
BCKDK																					Bckdk	1.83584	0.178329	-0.729845	0.758741	1.30366	0.405816	1.71065	0.327668	-0.558653	0.833146	FALSE
BCL10	2.90324	0.0897003	0	1	0	1	0	1	0	1	4.36148	0.079359	0	1	0	1	-1.44265	0.50221	0.823827	0.705566	Bcl10	-0.428127	0.946607	-0.860622	0.688808	-1.02222	0.541135	0.80272	0.711311	-0.527715	0.89149	FALSE
BCL2	0	1	0	1	1.95014	0.276867	0	1	0	1	2.1915	0.368281	0	1	0	1	-2.61769	0.181065	0.739429	0.770049	Bcl2	-1.56846	0.219086	-0.749157	0.762555	-0.88958	0.655376	-1.16808	0.511603	-1.14976	0.485054	FALSE
BCL2L1	1.58529	0.297618	14.8811	0.00861157	0.496398	0.866614	1.95423	0.202138	0	1	-1.06584	0.609664	-1.66826	0.451771	0	1	0	1	0.894403	0.665358	Bcl2l1	0.856482	0.68961	-0.685271	0.768025	-1.63485	0.347677	0	1	-2.06353	0.254738	FALSE
BECN1																					Becn1	-1.54898	0.371786	-1.23914	0.481126	-1.47116	0.395802	-1.44452	0.50074	0	1	FALSE
BIRC5	-1.36086	0.242742	0	1	-0.769717	0.775492	-0.958101	0.597703	-0.622583	0.79964	-0.31526	0.957868	1.17718	0.507645	0	1	1.87964	0.0568785	-1.1161	0.311175	Birc5	0	1	-0.403842	0.915792	0.479408	0.875774	-0.945621	0.653375	1.87117	0.219225	FALSE
BIRC6	0	1	0	1	1.98026	0.400275	0	1	0	1	0	1	-7.25682	0.1294	0	1	0	1	1.01	0.593049	Birc6	-1.05394	0.542544	-0.560629	0.870832	-0.665624	0.801551	-0.654846	0.78309	1.30199	0.406496	FALSE
BLOC1S1																					Bloc1s1	1.94336	0.20408	0.514281	0.856966	0.610513	0.805846	0	1	-0.791328	0.717935	FALSE
BNIP1	1.97491	0.044872	3.46492	0.253415	0.436585	0.942388	0	1	4.36976	0.00670394	-0.433935	0.900085	0	1	3.14574	0.274919	-1.17895	0.441824	1.07605	0.409521												FALSE
BNIP3	0.842255	0.722817	0	1	-0.646599	0.883178	0.145897	0.998913	0.484044	0.873269	-1.48953	0.221676	0.910565	0.645308	0	1	0	1	-1.10703	0.308155	Bnip3	0	1	0	1	0	1	0	1	0	1	FALSE
BNIP3L	-0.672664	0.796851	0	1	0	1	-1.35297	0.383718	1.48069	0.492347	-1.50575	0.384745	1.59018	0.467686	0	1	-1.0264	0.581098	-0.782356	0.797694	Bnip3l	-2.02739	0.261321	0	1	-0.957431	0.649084	0	1	0	1	FALSE
BST1	0	1	0	1	-1.7577	0.317848	4.74596	0.0113627	0	1	-1.91743	0.408156	0	1	0	1	-2.35927	0.211153	-2.08958	0.0357442	Bst1	1.26762	0.547106	-2.04187	0.259096	-1.204	0.56561	0	1	-1.56487	0.473807	FALSE
BTD	-1.39073	0.424313	0	1	0	1	1.13453	0.587207	0	1	1.88377	0.413644	0	1	0	1	-3.16396	0.0729025	-0.194263	0.993879	Btd	-2.27991	0.103068	-1.82327	0.181483	-1.07508	0.555928	3.19729	0.0703765	0.702337	0.759581	FALSE
C18orf8	-1.94356	0.075875	4.23135	0.212917	0.571284	0.863916	1.73678	0.166877	0	1	1.1398	0.524723	-1.93367	0.278226	0	1	1.54438	0.264175	-0.730935	0.872181	3110002H16Rik	-0.675616	0.794861	-0.269616	0.975322	-0.641679	0.817575	0.631325	0.795061	0.424603	0.905015	FALSE
CALCOCO2	1.02571	0.538733	3.85084	0.231278	-1.56515	0.147891	-1.18495	0.41565	4.71511	0.00214679	-1.17272	0.472415	0	1	0	1	1.83667	0.0940256	1.52588	0.0201413	Calcoco2	0	1	-0.725455	0.74856	0	1	-1.6987	0.446294	-1.12803	0.589002	FALSE
CAMKK2	3.31429	0.000268207	0	1	0.511274	0.901337	0	1	-1.07205	0.60756	0	1	0	1	0	1	1.03279	0.556326	-0.719828	0.89206	Camkk2	-0.697433	0.780273	-1.4046	0.287798	-0.6624	0.80371	-1.96802	0.198876	1.29984	0.407503	FALSE
CANX	1.6616	0.13706	0	1	0	1	0.322315	0.954859	-1.03523	0.620368	-1.05203	0.56759	-1.65622	0.341512	0	1	1.016	0.567265	-1.04166	0.471678												FALSE
CAPN1																					Capn1	-2.80052	0.000503932	-1.62861	0.0837755	-1.22356	0.350762	-1.3755	0.333902	-1.56735	0.166598	FALSE
CAPN10	0.767049	0.803549	0	1	-0.790122	0.779468	0.422932	0.971973	0	1	-1.66611	0.135009	-0.373579	0.931009	0	1	-1.21649	0.340868	-1.20272	0.143046	Capn10	-1.03208	0.577853	0.41153	0.911821	-0.98023	0.605642	-0.963622	0.646468	-1.92601	0.207479	FALSE
CAPN2																					Capn2	0.889833	0.657479	-1.43157	0.308646	-1.70018	0.213326	0.831089	0.700318	-1.09065	0.548133	FALSE
CAPNS1	-2.81862	0.0957419	0	1	-1.58958	0.361115	-2.20724	0.232079	-3.59413	0.244554	0	1	0	1	0	1	0	1	-2.33036	0.0109786	Capns1	1.26787	0.46915	-1.52689	0.31575	-1.81324	0.232763	2.37735	0.207651	0	1	FALSE
CASP1	0	1	0	1	0	1	-10.2862	0.0178226	0	1	0	1	0	1	0	1	0	1	-0.948774	0.656669	Casp1	0	1	0	1	0	1	0	1	0	1	FALSE
CASP3	1.69203	0.180489	4.62561	0.196718	0.282797	0.970628	-1.16192	0.478433	0	1	-0.639227	0.791054	1.05311	0.613813	0	1	0	1	-1.10281	0.391764	Casp3	-0.958914	0.648486	0	1	-1.83132	0.300115	0	1	0	1	FALSE
CASP4			0	1	0	1	0	1	0	1	0	1	0	1	0	1	0	1	0	1												FALSE
CASP8	0	1	0	1	0	1	0	1	0	1	0	1	0	1	0	1	0	1	0	1	Casp8	-4.21457	0.0077454	-2.68329	0.0659736	-3.18669	0.0398038	-3.11597	0.137275	-2.03162	0.260328	FALSE
CAT	1.27752	0.419414	0	1	0	1	0.894798	0.654602	-1.46359	0.496338	-1.48832	0.390195	0	1	0	1	0.540861	0.842689	0.722895	0.846587	Cat	-0.562521	0.831093	-2.74586	0.0250351	-2.70877	0.0408373	1.05392	0.613649	0	1	FALSE
CCDC115																					Ccdc115	-1.71451	0.327119	0	1	-0.810292	0.709569	0	1	-2.10485	0.247753	FALSE
CCDC62	1.11352	0.46809	0	1	0.944527	0.611852	-0.308968	0.960495	0	1	0	1	-0.83712	0.697691	0	1	0.630425	0.825064	1.41692	0.0704154												FALSE
CCKAR	0.878167	0.681335	17.1143	0.0576081	-0.903562	0.670684	1.19724	0.567753	3.87902	0.228914	0	1	-3.89624	0.227185	0	1	0	1	1.41301	0.261771	Cckar	0	1	-1.49577	0.38821	-0.8834	0.678423	1.7425	0.438046	0	1	FALSE
CCL2																					Ccl2	-1.32177	0.532263	-1.05752	0.612864	-2.52844	0.190164	0	1	0	1	FALSE
CCR2	0.772681	0.72699	0	1	0	1	-1.05477	0.613774	0	1	-1.70417	0.445519	0	1	0	1	0	1	-1.05075	0.519877	Ccr2	0	1	0	1	0	1	0	1	-4.78197	0.191611	FALSE
CCZ1																					Ccz1	2.33389	0.14132	-1.86676	0.220615	-1.47116	0.395802	-1.44452	0.50074	-1.88585	0.288272	FALSE
CCZ1B																					Ccz1	2.33389	0.14132	-1.86676	0.220615	-1.47116	0.395802	-1.44452	0.50074	-1.88585	0.288272	FALSE
CD164	0	1	0	1	5.62057	0.00664843	0	1	0	1	0	1	0	1	0	1	-7.5494	0.00237869	-0.68799	0.786789	Cd164	0	1	-0.971561	0.610504	0.57465	0.824659	1.13349	0.587054	-1.49849	0.386943	FALSE
CD46	0	1	0	1	0.944624	0.625906	0	1	-2.00513	0.394207	1.01534	0.627441	0	1	0	1	0	1	0.722162	0.833656	Cd46	-2.55106	0.326978	0	1	0	1	0	1	-3.28747	0.264856	FALSE
CD63	1.49524	0.328284	0	1	0	1	0.701533	0.76006	0	1	0	1	0	1	0	1	0	1	-0.428519	0.969268												FALSE
CD68	-1.60776	0.133925	0	1	0.876215	0.668998	1.66011	0.159956	-1.80047	0.306806	-1.83211	0.179313	-0.858614	0.688521	0	1	-0.58499	0.855052	0.783466	0.84795	Cd68	0.632102	0.82397	-0.252277	0.980851	-0.902624	0.645819	-0.590723	0.816155	-1.17378	0.471643	FALSE
CD74	-0.776433	0.741407	0	1	-1.11883	0.481184	1.08223	0.525049	0	1	-0.592007	0.815504	-0.956504	0.649114	0	1	2.65696	0.0191151	-1.0799	0.421743	Cd74	2.18997	0.0832129	0	1	-1.24071	0.436403	-2.45139	0.127101	0.533623	0.846547	FALSE
CDKN1A	0.505377	0.861776	0	1	2.84376	0.0218905	1.61896	0.285668	3.44688	0.116856	0.867295	0.685005	3.50879	0.112992	0	1	0.621461	0.800243	0.833081	0.732574	Cdkn1a	0	1	-0.795408	0.71626	-2.86383	0.0908832	0	1	0	1	FALSE
CDKN1B	0	1	0	1	1.01802	0.585712	0	1	0	1	0	1	0	1	0	1	-1.3665	0.431908	-1.18436	0.357154	Cdkn1b	2.32021	0.215728	-0.92245	0.662796	2.20367	0.232437	0	1	0	1	FALSE
CDKN2A																					Cdkn2a	1.9019	0.411123	0	1	1.80635	0.427318	3.56351	0.24661	0	1	FALSE
CFLAR	-1.43199	0.410191	15.853	0.0620664	-1.50328	0.386585	4.25562	0.0162034	0	1	0	1	0	1	-14.3871	0.0680574	-1.00175	0.632792	0.960383	0.597103	Gm9845	-2.52139	0.330071	-2.01735	0.393645	-2.39495	0.344056	0	1	0	1	FALSE
CHID1																					Chid1	0.435557	0.899235	0	1	0	1	0.816009	0.706898	0	1	FALSE
CHIT1	0.849544	0.685481	0	1	0	1	1.92161	0.124765	0	1	1.24595	0.478084	0.934091	0.657804	-3.72518	0.237828	-0.783061	0.724019	-1.13487	0.35217	Chit1	-0.352964	0.941	-1.71459	0.144222	-1.35108	0.345628	0.661272	0.779854	-0.868461	0.670331	FALSE
CHMP2B	-5.80904	0.0171857	0	1	0	1	-8.38484	0.00630592	0	1	0	1	0	1	0	1	-2.79021	0.304847	-2.7975	0.0404223	Chmp2b	0	1	0	1	0	1	5.73	0.0494301	0	1	TRUE
CHMP4B	1.62078	0.286499	0	1	0.585099	0.819226	0	1	0	1	0	1	0	1	-7.13984	0.132268	0	1	-0.90304	0.652411	Chmp4b	0	1	0.452432	0.890249	0.537084	0.844694	2.12798	0.243667	-1.40998	0.41597	FALSE
CLCN5																					Clcn5	-2.30787	0.217407	0	1	-1.08926	0.601922	0	1	-3.24937	0.128808	FALSE
CLCN6	0.764397	0.765939	0	1	0.926149	0.627094	0.503104	0.906256	-1.63558	0.347476	-1.24398	0.434854	0.595577	0.813625	0	1	-0.493775	0.91166	-1.0503	0.440911												FALSE
CLCN7	0.794783	0.716672	0	1	0.820101	0.700501	-0.544525	0.840713	0	1	4.60376	0.00540308	1.56816	0.47237	0	1	1.10084	0.543553	0.625693	0.913683	Clcn7	0.199392	0.993273	-0.965142	0.589092	-0.761608	0.768442	1.50601	0.278011	0.984192	0.57973	FALSE
CLN3																					Cln3	-0.93466	0.61906	-0.596869	0.900737	-0.708845	0.813654	0.34775	0.943441	-0.912101	0.638484	FALSE
CLN5	0	1	0	1	-2.47192	0.197907	2.87328	0.156776	0	1	0	1	0	1	0	1	1.64085	0.458859	0	1	Cln5	-0.664491	0.778292	0	1	0	1	-2.50172	0.192515	-2.53201	0.118787	FALSE
CLTA	-2.16303	0.119884	0	1	-0.492467	0.868732	0.663296	0.778933	0	1	-1.09119	0.601081	0	1	0	1	0.660837	0.780219	1.55402	0.0986068	Clta	1.78826	0.238733	-1.91374	0.161491	-2.27273	0.103979	-3.35568	0.0628844	2.20622	0.158533	FALSE
CLTB																					Cltb	-0.580647	0.821484	-1.40325	0.362406	-1.10693	0.540313	1.08784	0.602047	2.15213	0.166739	FALSE
CLTC	-0.760499	0.732562	0	1	-1.72129	0.326568	-1.17558	0.574338	0	1	0	1	3.53219	0.247382	14.0895	0.0694454	-1.146	0.583777	1.33278	0.304296	Cltc	-1.70232	0.212677	-1.7062	0.175177	-2.43878	0.0404383	0.790505	0.718242	0.526121	0.850581	FALSE
CLU	-0.323611	0.954187	0	1	-0.694191	0.782471	0.422629	0.906031	-1.4083	0.509674	1.43196	0.408558	-1.13454	0.58656	0	1	-0.931829	0.63306	0.983987	0.56294	Clu	-1.45246	0.342713	-2.743	0.0163093	-2.31339	0.0697283	0.901413	0.67087	0	1	FALSE
COA7	0	1	0	1	1.8079	0.428351	2.21851	0.365607	0	1	-3.66229	0.24131	0	1	0	1	0	1	-1.8984	0.17148	Selrc1	0	1	0	1	0	1	0	1	-1.90535	0.41026	FALSE
COL6A1	-0.917985	0.634782	0	1	1.24564	0.318477	-2.06251	0.0217241	-0.600604	0.811044	-0.609919	0.838691	1.70313	0.26093	0	1	-1.67506	0.113363	0.997115	0.53371	Col6a1	1.12314	0.532539	-3.19749	0.00764512	-1.60561	0.289615	1.04846	0.61555	-0.684018	0.768555	FALSE
CP	0	1	0	1	0	1	0	1	0	1	0	1	0	1	0	1	-1.5641	0.474758	-0.292458	0.966518	Cp	0	1	0	1	0	1	0	1	0	1	FALSE
CPQ	1.44268	0.406633	0	1	1.22297	0.488462	0	1	0	1	0	1	0	1	0	1	0.815843	0.707296	-1.26552	0.307654	Cpq	-2.19007	0.369002	3.54276	0.11276	-6.38031	0.0128756	0	1	0	1	FALSE
CPVL	-0.694498	0.78229	-14.1942	0.00942419	2.175	0.0634422	0.438852	0.897477	0	1	-0.721149	0.750523	1.59112	0.46749	0	1	1.44369	0.34659	-0.823588	0.760139	Cpvl	0	1	-1.57013	0.218626	-0.369041	0.933278	0	1	0	1	FALSE
CREG1	-0.524637	0.851426	0	1	0.517019	0.855503	2.08659	0.177793	0	1	-2.20877	0.23133	0	1	0	1	2.82007	0.057398	-1.07052	0.475074	Creg1	-1.1116	0.53804	-0.88923	0.657906	0.526078	0.850609	-1.0377	0.619323	-2.05129	0.183506	FALSE
CST3	-1.40047	0.513766	0	1	0	1	1.58691	0.469595	0	1	0	1	0	1	0	1	0	1	0.325995	0.952672	Cst3	0	1	0	1	0	1	0	1	0	1	FALSE
CST7																					Cst7	-4.02128	0.0411119	0	1	-2.52844	0.190164	-2.47621	0.333911	0	1	FALSE
CTBS	1.80713	0.307313	0	1	0.814892	0.707902	0	1	0	1	-3.39642	0.11988	3.8038	0.232002	0	1	-1.09352	0.600802	-1.26968	0.342429	Ctbs	-0.464591	0.883744	-0.745572	0.748373	-0.441275	0.8962	0.870405	0.683606	-2.8544	0.03385	FALSE
CTNS	0.757299	0.740857	5.47878	0.168916	2.23998	0.0567991	0	1	1.56866	0.472747	0	1	0	1	0	1	2.49809	0.0542903	-1.34156	0.175667	Ctns	-0.920122	0.639626	-2.23359	0.0569582	-1.7583	0.197444	-1.72521	0.324087	0.570822	0.826674	FALSE
CTSA	-2.86644	0.0342333	0	1	1.1496	0.520822	-1.43557	0.407631	0	1	0	1	0	1	0	1	-0.767122	0.729149	0.731238	0.810355	Ctsa	-0.392234	0.96248	-1.10721	0.446681	1.50603	0.169933	1.85307	0.138569	-0.241144	0.984044	FALSE
CTSB																					Ctsb	-0.660434	0.780327	-1.0608	0.563199	0.627288	0.797179	0	1	0.821045	0.704764	TRUE
CTSC																					Ctsc	0	1	0	1	2.86062	0.297993	0	1	0	1	FALSE
CTSD	1.03904	0.519046	0	1	1.15709	0.390632	-0.151762	0.998586	2.0321	0.139542	-2.06852	0.0450298	1.62206	0.284539	0	1	-0.770746	0.760465	-1.39229	0.0352741	Ctsd	0.715	0.753495	-0.57207	0.82604	-1.3639	0.432442	-1.33955	0.527091	-0.878788	0.680219	FALSE
CTSE																					Ctse	-1.38141	0.371289	-1.10488	0.511304	-0.872049	0.66819	-2.5922	0.112715	-1.12094	0.533503	FALSE
CTSF																					Ctsf	-1.7451	0.249686	-0.927334	0.635525	-3.92268	0.0026029	0	1	-2.12311	0.171351	FALSE
CTSG	-1.5344	0.377817	0	1	0.724779	0.749073	3.30294	0.0358121	2.66063	0.314903	0	1	-2.62138	0.318045	0	1	-0.972595	0.643586	-1.12507	0.446967	Ctsg	0	1	-2.01735	0.393645	0	1	-4.72355	0.192824	0	1	FALSE
CTSH	1.23901	0.482246	0	1	-1.29277	0.460032	-0.783363	0.721656	0	1	0	1	0	1	0	1	0	1	1.874	0.041374	Ctsh	0	1	0	1	0	1	0	1	0	1	FALSE
CTSK	2.25114	0.108055	0	1	0	1	0.859388	0.688478	0	1	1.41857	0.507245	0	1	0	1	-0.796391	0.715902	-1.23431	0.33055												FALSE
CTSL	-0.585151	0.819261	0	1	-0.556324	0.834453	0.686689	0.767319	0	1	0	1	0	1	0	1	0.746543	0.738678	-1.15456	0.395787	4930486L24Rik	-1.23499	0.360886	-2.16445	0.00936606	-1.17274	0.405947	1.5404	0.265067	1.79562	0.102	FALSE
CTSL	-0.585151	0.819261	0	1	-0.556324	0.834453	0.686689	0.767319	0	1	0	1	0	1	0	1	0.746543	0.738678	-1.15456	0.395787	Cts6	0	1	-19.2829	0.0558737	0	1	0	1	0	1	FALSE
CTSL	-0.585151	0.819261	0	1	-0.556324	0.834453	0.686689	0.767319	0	1	0	1	0	1	0	1	0.746543	0.738678	-1.15456	0.395787	Ctsj	0	1	0	1	-6.8658	0.139495	0	1	0	1	FALSE
CTSL	-0.585151	0.819261	0	1	-0.556324	0.834453	0.686689	0.767319	0	1	0	1	0	1	0	1	0.746543	0.738678	-1.15456	0.395787	Ctsm	0	1	0	1	0	1	0	1	0	1	FALSE
CTSO	0	1	0	1	-4.7121	0.0712216	0	1	0	1	0	1	0	1	0	1	0	1	-0.579719	0.822626	Ctso	0	1	0	1	0	1	2.25605	0.359655	0	1	FALSE
CTSS	0	1	0	1	0	1	0	1	0	1	0	1	0	1	0	1	0	1	0	1												FALSE
CTSV																					Ctsl	2.35677	0.348329	0	1	0	1	0	1	0	1	FALSE
CTSZ	0.786293	0.746914	2.89075	0.295402	-0.67476	0.841695	-1.00059	0.55991	0.655638	0.782789	-0.331998	0.950602	1.32092	0.448209	0	1	1.13575	0.450976	-1.27527	0.121681	Ctsz	-2.22606	0.07898	-0.706014	0.774559	-0.838237	0.688955	0.824319	0.703261	-1.08165	0.552569	FALSE
CUBN	0	1	0	1	0.652593	0.784445	-0.816185	0.707037	-2.67182	0.313822	-1.35295	0.523797	0	1	13.0821	0.0745459	0	1	-1.01001	0.547539	Cubn	2.9409	0.0115728	-1.33249	0.354967	-0.786844	0.721497	1.55331	0.370169	0.506783	0.861005	FALSE
CX3CL1	-1.41179	0.31855	0	1	-1.26695	0.390142	1.76107	0.196932	0	1	0.722774	0.749746	0	1	4.27263	0.210888	-1.70167	0.213403	-0.889673	0.68916	Cx3cl1	-1.54898	0.371786	-0.616915	0.802554	0	1	0	1	-2.87307	0.0900093	FALSE
CXCR2	0	1	0	1	-1.24724	0.553794	0	1	0	1	0	1	0	1	0	1	0	1	-0.958439	0.608316	Cxcr2	-0.757999	0.755673	-1.83971	0.0627448	-0.719892	0.785306	0.471417	0.880079	-1.55441	0.22419	FALSE
CXCR4	0.937908	0.657492	0	1	1.54045	0.375317	0	1	3.043	0.281718	0	1	0	1	0	1	-1.02637	0.623923	-1.18924	0.397545	Cxcr4	0	1	-1.7983	0.307667	0	1	-2.09314	0.381366	1.36915	0.519683	FALSE
CYB561A3																					Cyb561a3	0.268898	0.975574	-0.647979	0.840203	0.769438	0.746778	0	1	-0.666256	0.801128	FALSE
DAGLB																					Daglb	0	1	-0.849935	0.681752	-0.502887	0.863108	0	1	-1.31799	0.449354	FALSE
DAPK2	0.588724	0.817387	0	1	0.574298	0.824918	-0.72504	0.748745	0	1	-1.2013	0.566172	0	1	0	1	-1.55025	0.371925	-1.1931	0.36303	Dapk2	-0.558165	0.833414	-1.34866	0.385573	-0.530152	0.848418	0	1	2.78147	0.0592464	FALSE
DDIT3																					Ddit3	-1.19571	0.320109	-0.604698	0.941364	-0.718439	0.852024	1.21813	0.372953	-1.34465	0.218859	FALSE
DEPDC5	1.58581	0.250536	0	1	-0.434023	0.9	3.28479	0.0115924	0	1	-0.886448	0.677073	-1.57361	0.471203	0	1	0.582411	0.8206	-1.01002	0.534953	Depdc5	-1.58875	0.360309	0	1	-0.751084	0.736425	2.97883	0.147359	1.98559	0.268716	FALSE
DIRAS3							0	1	3.34771	0.259878	-3.41441	0.118864																				FALSE
DLC1	-1.25512	0.475617	0	1	0.52576	0.850805	0	1	0	1	0	1	0	1	0	1	2.86835	0.0546483	-0.809482	0.748069	Dlc1	-0.937098	0.616813	-0.749225	0.794723	-1.43124	0.203768	0.699087	0.77917	0	1	FALSE
DLG2																					Dlg2	-1.35954	0.310257	-0.432222	0.944626	0	1	0	1	0	1	TRUE
DNAJB1																					Dnajb1	0.744521	0.739476	0	1	-0.707156	0.757292	0	1	0.922011	0.662733	FALSE
DNAJB9	2.01356	0.396311	0	1	0	1	0	1	0	1	0	1	0	1	0	1	0	1	3.68677	0.00825644	Dnajb9	0	1	0	1	-4.03885	0.222771	-7.96735	0.12017	0	1	FALSE
DNAJC13	-4.20313	0.218992	0	1	-5.67216	0.167828	0	1	0	1	0	1	0	1	0	1	0	1	1.42325	0.514784												FALSE
DNAJC5	0.438344	0.966105	2.33141	0.351989	1.04572	0.50519	-1.43708	0.201223	-2.96102	0.0299246	1.18789	0.436112	0.53078	0.848081	0	1	0.797581	0.737086	-0.489496	0.998503	Dnajc5	0.400801	0.917367	-1.2927	0.375587	-0.763436	0.736662	1.50709	0.384106	-0.494353	0.867716	FALSE
DNAJC6	0	1	0	1	0	1	0	1	-4.81951	0.189028	-4.92792	0.0644761	-5.17555	0.176419	0	1	0	1	1.29139	0.381403	Dnajc6	-1.10602	0.510526	-2.38804	0.0221581	-0.698482	0.779574	-1.37888	0.426742	0	1	FALSE
DNASE1	0.696474	0.823796	0	1	1.23184	0.363657	-1.31828	0.332733	0	1	0	1	0.706077	0.757741	2.81573	0.301661	-1.09745	0.495728	0.945381	0.625034	Dnase1	-0.683382	0.7689	0.546773	0.83951	0.649085	0.786059	0	1	0	1	FALSE
DNASE2	0.534415	0.887175	0	1	0.571284	0.863916	1.55397	0.260426	-1.25487	0.550459	-0.635426	0.792995	-1.13644	0.58595	-4.53202	0.200135	0	1	-0.957592	0.599347	Dnase2a	1.28979	0.348747	-1.03123	0.533524	0.977859	0.584747	1.93368	0.157095	-1.6277	0.198762	FALSE
DNASE2B	0	1	0	1	0	1	0	1	0	1	0	1	0	1	0	1	0	1	0	1												FALSE
DNM2	0.876289	0.679503	0	1	0.932588	0.621821	-2.08295	0.0261605	-0.667446	0.776863	0	1	0.541764	0.842184	0	1	1.04193	0.524801	0.999688	0.528707	Dnm2	1.53483	0.31279	0.81588	0.703008	0.968678	0.612027	0	1	0	1	FALSE
DOC2A																					Doc2a	0	1	0	1	0	1	0	1	0	1	FALSE
DPP4	0	1	0	1	0	1	0	1	0	1	0	1	0	1	0	1	-1.92397	0.40822	-0.359742	0.937182	Dpp4	-1.16862	0.511516	0	1	-1.10992	0.538875	2.19106	0.233723	0	1	FALSE
DPP7																					Dpp7	-0.976143	0.586107	0	1	-0.927026	0.62604	-0.91141	0.644672	-0.899658	0.647971	FALSE
DRAM1	0	1	0	1	0	1	0	1	0	1	0	1	0	1	0	1	0	1	0	1	Dram1	-0.338035	0.947913	-0.542157	0.88252	-0.32107	0.955419	1.27074	0.467782	-0.831263	0.693276	FALSE
DRAM2	1.12348	0.591903	0	1	0	1	7.91298	0.00199149	0	1	0	1	0	1	0	1	0	1	0.638815	0.819291	Dram2	0	1	0	1	0	1	7.81345	0.122333	-5.26143	0.176109	FALSE
ECE1	0.648081	0.786838	0	1	1.30632	0.454765	0.806053	0.711502	-2.69447	0.311655	0	1	0	1	-9.61923	0.0999734	2.64718	0.108536	0.327551	0.983454	Ece1	-0.720702	0.764783	0	1	-1.02936	0.558292	0	1	0.917086	0.641359	FALSE
EDEM1					0	1	65.1032	0.0202409	0	1	0	1					0	1	0	1												FALSE
EEF2	0.769395	0.732998	0	1	0.408357	0.913417	-0.511589	0.858417	1.66771	0.452393	-0.844484	0.694646	0	1	0	1	-0.54797	0.838885	1.50271	0.0964533	Eef2	-2.05217	0.0464586	-1.63984	0.122898	-0.966342	0.593946	0.47363	0.878888	-0.618957	0.832722	FALSE
EEF2K																					Eef2k	1.52046	0.317778	-0.402901	0.916276	1.44402	0.346007	-1.89446	0.286244	0	1	FALSE
EGF	0	1	0	1	0	1	0	1	0	1	3.39214	0.257615	0	1	0	1	0	1	2.32042	0.10482	Egf	-0.606355	0.841071	-1.22042	0.39171	-0.865806	0.673021	0.566695	0.828858	0	1	FALSE
EGFR	-1.45872	0.191833	0	1	0.507701	0.93325	0	1	0	1	0.33269	0.950293	0.647865	0.786641	2.58364	0.32377	0.911257	0.63932	0.826642	0.821591	Egfr	0.481142	0.87484	-1.16172	0.478498	-0.916808	0.641571	1.81001	0.304312	-2.38455	0.0912477	FALSE
EIF2AK2	0	1	0	1	0	1	4.77079	0.0270918	0	1	0	1	0	1	0	1	0	1	0	1	Eif2ak2	0	1	-1.02627	0.581011	0.606906	0.807722	1.19712	0.56725	0	1	FALSE
EIF2AK3																					Eif2ak3	0	1	0	1	-0.577883	0.822948	0	1	0	1	FALSE
EIF2S1																					Eif2s1	0	1	0	1	12.8739	0.0790827	0	1	0	1	FALSE
EIF4EBP1	0.717793	0.76682	0	1	0	1	1.526	0.316077	-1.64606	0.456697	-0.833522	0.699356	1.25172	0.550985	0	1	0	1	-0.810272	0.766791	Eif4ebp1	1.38957	0.514704	-1.11182	0.594629	1.31986	0.532835	5.25008	0.0575928	0	1	FALSE
EIF4G1	-1.63159	0.169884	0	1	-2.679	0.00822679	0.755735	0.741719	0	1	0.627959	0.796823	-1.04298	0.617356	0	1	1.17597	0.470866	1.0539	0.461415	Eif4g1	0	1	-1.27134	0.387163	-1.12934	0.496826	0.738558	0.742189	0.971463	0.610416	FALSE
ELANE																					Elane	1.44681	0.196219	-0.864403	0.691763	-1.3738	0.234157	1.00928	0.571474	-0.864574	0.678875	FALSE
EN1	1.54766	0.263923	0	1	-0.637234	0.820516	0.819424	0.700785	8.21695	0.000124315	-0.674166	0.773453	0	1	0	1	1.72361	0.207255	-0.402808	0.99386	En1	-0.808494	0.710342	-1.29954	0.456797	3.11444	0.042632	0	1	0	1	FALSE
EN2	2.08495	0.012693	0	1	-0.778231	0.780183	-0.15034	0.998671	0	1	-1.01947	0.552548	-1.52252	0.317195	0	1	0.694168	0.825808	-1.10823	0.306095	En2	3.19898	0.0129641	-1.2665	0.423699	4.07732	0.00104596	6.017	0.000624138	0	1	FALSE
ENPEP	0.444736	0.894296	0	1	-0.884217	0.66113	0	1	0	1	0	1	0	1	0	1	1.1869	0.503727	1.14302	0.384448	Enpep	-1.00335	0.593058	-0.802636	0.711411	-0.474971	0.878163	0	1	-0.613584	0.80423	FALSE
ENPP1	-1.09793	0.600228	0	1	0	1	0	1	0	1	-2.92927	0.291388	0	1	0	1	0	1	1.01001	0.57386	Enpp1	0.4748	0.878256	-0.76199	0.737625	0.904695	0.648674	0.88953	0.675705	0.580945	0.821316	FALSE
ENTPD4	0.647769	0.813472	0	1	-0.300612	0.963827	0	1	5.00403	0.009416	-2.5204	0.0784231	-1.16924	0.5756	0	1	0	1	-0.693441	0.896908												FALSE
EPDR1	0	1	0	1	2.60215	0.113152	9.09268	4.98664e-06	0	1	-5.54155	0.018322	0	1	-12.2314	0.0795332	-2.31049	0.217666	0.214254	0.990186	Epdr1	1.38992	0.423092	-0.55377	0.835772	0	1	-1.2967	0.538606	-0.839432	0.696799	FALSE
ERN1	1.15354	0.438481	0	1	0.747557	0.763798	1.5715	0.218256	0	1	0	1	0.836344	0.698026	0	1	-1.34262	0.350256	-0.962268	0.593937	Ern1	0.468622	0.881579	-1.51283	0.275576	-1.34342	0.387746	0	1	2.33667	0.0963778	FALSE
ERO1A	2.223	0.23165	0	1	-1.31293	0.535602	0	1	0	1	0	1	0	1	0	1	0	1	1.01001	0.57386	Ero1l	0	1	-1.05116	0.615085	-1.24782	0.552785	0	1	0	1	FALSE
EVA1A	0	1	31.3145	0.031974	0	1	2.50299	0.332317	0	1	0	1	0	1	0	1	0	1	0	1	Eva1a	0	1	-1.91483	0.210223	-1.50893	0.383914	0	1	-1.96332	0.272909	FALSE
FADD																					Fadd	0	1	-0.884769	0.677966	-1.05036	0.615209	0	1	0	1	FALSE
FAM47E	0	1	0	1	0	1	0	1	0	1	0	1	0	1	0	1	0	1	-1.36138	0.529804	Fam47e	-1.50543	0.487123	-1.20453	0.565655	-1.42988	0.504845	-2.82043	0.300273	0	1	TRUE
FAM50B							0	1	0	1	0	1																				FALSE
FAS	1.93384	0.280869	0	1	0	1	5.80163	0.00581078	0	1	2.31776	0.352394	0	1	0	1	0	1	-1.41079	0.290402	Fas	-1.31966	0.398398	-1.05545	0.541633	-0.415372	0.909835	-0.819312	0.705449	-1.65499	0.274483	FALSE
FBXO7																					Fbxo7	-1.02716	0.623331	0	1	0	1	0	1	1.27602	0.544576	FALSE
FGFR3	-1.14219	0.393196	0	1	-0.676034	0.875578	0.695199	0.843189	-1.34223	0.388906	-2.06272	0.0355455	0	1	0	1	-0.908552	0.646269	-0.74951	0.943396	Fgfr3	-0.538695	0.843828	0	1	-1.54529	0.309264	-2.02697	0.260877	-1.35893	0.434077	FALSE
FKBP1A	1.80713	0.307313	0	1	0.865877	0.686108	1.13453	0.587207	3.74205	0.236172	0	1	-4.37156	0.205279	0	1	-2.34279	0.213322	-1.58909	0.164226	Fkbp1a	0	1	0	1	-0.695196	0.763109	-1.37127	0.518861	0	1	FALSE
FKBP1B	3.25527	0.038281	0	1	-1.77018	0.314935	1.10246	0.597635	-3.57396	0.245744	-3.64633	0.106845	3.193	0.269745	0	1	-1.17832	0.573725	1.37172	0.282856	Fkbp1b	-1.7999	0.306978	-0.716452	0.752864	0	1	0	1	0	1	FALSE
FLOT1																					Flot1	0	1	-1.65313	0.275394	-1.3034	0.455129	0	1	0	1	FALSE
FLOT2																					Flot2	0	1	0.573967	0.825036	0	1	-1.34399	0.525924	-0.896807	0.672838	FALSE
FNBP1																					Fnbp1	-1.48022	0.225191	-0.984228	0.5742	-1.16903	0.426542	1.38031	0.371649	-0.602554	0.843582	FALSE
FOS	1.66288	0.189149	0	1	-0.959148	0.605822	1.59206	0.247168	0	1	-0.653558	0.78378	1.11268	0.593661	0	1	-0.426102	0.904192	-0.649965	0.920952	Fos	-3.21592	0.0219638	-1.53139	0.314193	-1.20772	0.494302	0	1	1.5655	0.366792	FALSE
FOXO1	-3.12952	0.00879574	0	1	0.423668	0.905448	-1.03795	0.574932	0	1	0	1	2.93815	0.150164	0	1	2.89535	0.0324871	1.6796	0.0430365	Foxo1	-1.11552	0.504887	-0.295957	0.965723	-1.05941	0.539067	-0.693004	0.764104	-0.450936	0.89106	FALSE
FOXO3	0.585151	0.819261	0	1	1.80063	0.236724	0	1	4.3252	0.0802148	0	1	0	1	0	1	0.796391	0.715902	-2.05877	0.0149728	Foxo3	-1.08727	0.487669	-0.694228	0.825864	-0.410706	0.954633	0.810782	0.706183	0.268724	0.975633	FALSE
FUCA1	0	1	0	1	0	1	0	1	0	1	2.2791	0.221111	1.9423	0.403327	0	1	0	1	-0.399297	0.97904	Fuca1	1.34425	0.387342	-1.07514	0.529356	-1.70723	0.211321	1.67531	0.336596	-1.11144	0.538039	FALSE
FUCA2	-0.581621	0.821115	-11.2015	0.0866052	0.635923	0.792895	-0.789715	0.718792	0	1	1.32508	0.531136	0	1	0	1	0.853359	0.691144	1.49986	0.159607	Fuca2	1.89246	0.214714	-1.51356	0.320422	1.79723	0.236581	2.35637	0.210335	0.779571	0.723249	FALSE
GAA	1.29545	0.322643	2.72605	0.310107	0.83848	0.710019	-0.8071	0.72878	0	1	0	1	1.87514	0.218374	0	1	-1.35526	0.287114	0.859531	0.776318	Gaa	-0.717196	0.806602	-1.00836	0.542461	-0.681108	0.836669	1.0076	0.572589	0.665316	0.827196	FALSE
GABARAP	2.69248	0.0277468	0	1	-0.896965	0.65354	1.72903	0.25416	5.66399	0.0172324	1.89646	0.286098	1.91227	0.40814	0	1	0.599144	0.811822	-0.802508	0.765598	Gabarap	-1.073	0.556938	-2.16679	0.0862633	2.57352	0.0487746	1.00176	0.63224	1.3114	0.451878	FALSE
GABARAPL1	0	1	0	1	0	1	-3.82881	0.233458	0	1	0	1	0	1	0	1	0	1	1.60588	0.363649	Gabarapl1	0	1	-3.91829	0.0440076	-4.65265	0.028765	0	1	-1.89164	0.412497	FALSE
GABARAPL2	0	1	0	1	0	1	2.55385	0.187518	0	1	0	1	0	1	0	1	-2.76922	0.166279	1.89082	0.088201	Gabarapl2	0.950494	0.65171	0	1	-0.902791	0.670529	-1.78071	0.43108	-1.16818	0.57631	FALSE
GALC	0	1	0	1	0	1	0	1	0	1	-2.2849	0.356403	0	1	0	1	3.31807	0.125446	-1.59809	0.214876	Galc	-0.611861	0.805141	-1.47911	0.33288	-0.581153	0.821221	-2.30299	0.21751	-1.50709	0.384272	TRUE
GALNS	0.851885	0.712199	0	1	-1.45125	0.124039	-1.38837	0.179246	0.815852	0.703181	0.828835	0.709858	0.839969	0.687969	1.66907	0.453761	-2.10935	0.00901458	-1.1461	0.220822	Galns	-1.66766	0.134076	-1.91457	0.0418539	-1.35466	0.286903	-0.44101	0.896347	0.285792	0.969601	FALSE
GAPDH	0.537402	0.885322	0	1	-0.793747	0.727989	0.662932	0.803353	0	1	-2.24004	0.10803	-0.960231	0.647688	0	1	-0.708181	0.773138	1.23687	0.220557	Gm12117	0	1	-2.26889	0.223218	-2.69376	0.172871	0	1	0	1	FALSE
GC	0	1	0	1	0	1	0	1	0	1	0	1	0	1	0	1	0	1	0	1	Gc	0	1	-1.39889	0.512694	0	1	0	1	0	1	FALSE
GCH1	0	1	0	1	-0.53711	0.844716	1.37969	0.426913	2.23852	0.361838	0	1	0	1	0	1	1.44943	0.403308	0.54649	0.931778	Gch1	-0.820758	0.704953	0	1	0	1	0	1	-0.995464	0.634697	TRUE
GDAP2	0.839947	0.697344	0	1	0	1	2.13488	0.243336	0	1	0	1	6.7631	0.0363826	0	1	-1.20377	0.566028	-0.685406	0.811391	Gdap2	0	1	-1.27095	0.468109	-0.751084	0.736425	1.48146	0.492052	0.976919	0.641577	FALSE
GGA1	0.930938	0.623153	0	1	0.840611	0.699646	-1.80785	0.0996233	0	1	-1.2753	0.419387	0	1	3.14208	0.27519	0.844362	0.689251	-1.19893	0.231441	Gga1	0	1	-1.36666	0.338207	-1.21384	0.450225	0.793606	0.716849	-1.52666	0.315505	FALSE
GGA2																					Gga2	-1.88151	0.217093	0	1	0	1	2.34281	0.212127	-1.52904	0.377573	FALSE
GGA3	-0.896247	0.652088	3.45489	0.25405	0.648574	0.839665	1.68402	0.152899	-1.82394	0.30161	-0.459492	0.886475	1.57872	0.362788	0	1	-0.870859	0.669363	1.35586	0.0938013	Gga3	0	1	0	1	0	1	0	1	-2.15489	0.119461	FALSE
GGH	2.10118	0.383744	0	1	4.45989	0.0780721	-3.90852	0.0959374	0	1	0	1	0	1	0	1	0	1	0	1												FALSE
GJA1	-1.53392	0.482756	0	1	0	1	0	1	0	1	0	1	0	1	0	1	2.23198	0.364321	-1.74009	0.209175	Gja6	0	1	0	1	0	1	0	1	0	1	FALSE
GLA																					Gla	0	1	0	1	0	1	0	1	1.69624	0.447156	FALSE
GLB1	1.28009	0.465576	0	1	-0.632691	0.794545	0	1	0	1	-1.31424	0.53404	0	1	0	1	0	1	-0.810925	0.736202	Glb1	-1.71239	0.173285	-0.543863	0.88145	-1.95617	0.0924013	1.27474	0.466174	0	1	FALSE
GLMP	0.699809	0.761236	0	1	-0.751007	0.73674	0	1	8.85518	0.00524809	0	1	0	1	0	1	1.00779	0.630595	-0.379236	0.966845	Glmp	-0.653137	0.809912	-1.31501	0.334408	-0.932706	0.624137	1.22462	0.486851	-4.94233	1.08743e-05	FALSE
GM2A	0	1	0	1	6.2486	0.0139981	2.27012	0.359084	0	1	0	1	0	1	0	1	0	1	0	1	Gm2a	-3.67671	0.000171139	-1.44919	0.23916	-2.59993	0.00965868	0.55963	0.83262	-0.734507	0.755638	FALSE
GNA11	0.298495	0.964611	5.46123	0.169409	0.609112	0.839192	-1.52657	0.270458	-1.245	0.55329	1.26559	0.470042	3.75765	0.0478843	0	1	-1.2309	0.441777	1.02276	0.507251	Gna11	-0.734173	0.755865	-1.47896	0.254219	-1.40173	0.321747	0.685951	0.767571	-2.7067	0.0264458	FALSE
GNAI1	6.91539	0.0110544	0	1	-2.18893	0.370823	0	1	7.85726	0.121167	0	1	0	1	0	1	0	1	-3.61603	0.00897306	Gnai1	-0.980629	0.640293	0	1	-1.87294	0.291228	0	1	-1.20021	0.566535	FALSE
GNAI2	0	1	0	1	0	1	14.4837	0.0096253	0	1	0	1	0	1	0	1	0	1	0	1												FALSE
GNAI3	1.55868	0.477399	0	1	-4.03062	0.0416187	0	1	0	1	0	1	0	1	0	1	-1.76185	0.43579	0.666018	0.801305	Gnai3	-1.1082	0.457619	-1.03516	0.515322	1.22984	0.346112	1.03429	0.555112	-0.225885	0.987924	FALSE
GNAQ																					Gnaq	0.635825	0.821486	1.02175	0.550651	1.21343	0.420319	0.594198	0.814331	0	1	FALSE
GNAS	0	1	0	1	0	1	0	1	0	1	0	1	0	1	0	1	0	1	0	1												FALSE
GNAS_Ex1A	0	1	0	1	0	1	0	1	0	1	0	1	0	1	0	1	0	1	0	1												FALSE
GNB1																					Gnb1	0.441792	0.895928	-0.708908	0.772632	-0.41962	0.907619	-0.82769	0.701793	0.542461	0.841803	FALSE
GNB2	-0.940851	0.618829	0	1	0.647192	0.81387	0.391938	0.921864	-1.32027	0.532357	0	1	0	1	0	1	-1.75068	0.199947	-1.26338	0.222823	Gnb2	0.601648	0.810457	-0.966141	0.613514	0.571453	0.826352	0	1	-3.00369	0.0473314	FALSE
GNB4	-1.01697	0.628054	0	1	-0.981899	0.640413	1.30983	0.535655	4.24142	0.21171	0	1	0	1	18.1346	0.054417	0	1	-2.08934	0.0460588	Gnb4	-1.49035	0.389648	0	1	-1.41549	0.414265	0	1	0	1	FALSE
GNPTAB	0	1	0	1	-1.32691	0.531875	4.6206	0.0293402	5.01079	0.182612	0	1	17.6071	0.0060931	0	1	1.78058	0.432415	-1.37658	0.339152												FALSE
GNPTG	-1.22795	0.292316	0	1	1.39146	0.143132	-1.02056	0.521392	-1.4955	0.283139	-0.753324	0.775564	0.367891	0.933791	-1.46706	0.497203	1.05849	0.485359	-1.01588	0.483514												FALSE
GNS	2.48239	0.0831627	0	1	-4.92755	0.000764207	0.830096	0.700977	0	1	-2.74528	0.167525	0	1	10.0674	0.0957698	-1.83034	0.300837	0.691654	0.827128	Gns	-1.4506	0.176687	-0.898758	0.660277	-0.607238	0.893465	0.298014	0.964919	-0.588296	0.883067	FALSE
GOPC	5.69094	0.0525287	0	1	0	1	0	1	0	1	0	1	0	1	0	1	0	1	1.0437	0.575726	Gopc	1.69439	0.332131	0	1	0	1	-1.57959	0.470318	3.19917	0.0704909	FALSE
GOT1	0	1	0	1	0	1	0	1	0	1	0	1	0	1	0	1	0	1	0	1	Got1	-0.213021	0.990744	-1.90739	0.0348293	-1.22528	0.367615	1.20373	0.455491	-1.06748	0.51666	FALSE
GPC3																					Gpc3	2.17264	0.0853735	-1.03654	0.553722	-1.64576	0.229545	1.61522	0.352575	-0.578381	0.822671	FALSE
GPLD1	0.902813	0.671327	0	1	0	1	3.18822	0.0713898	0	1	1.71325	0.443795	-3.85763	0.229172	0	1	-1.17832	0.573725	-1.13457	0.455087	Gpld1	0	1	-0.917505	0.641226	0.542762	0.841649	-1.07058	0.607891	2.13462	0.169501	FALSE
GPNMB	1.13671	0.587675	0	1	5.95966	0.0019422	1.41429	0.508774	0	1	0	1	0	1	0	1	0	1	0.877766	0.665486	Gpnmb	0	1	-1.2727	0.420677	-1.00418	0.592635	0	1	0.640571	0.790353	TRUE
GPR137																					Gpr137	0.77638	0.728247	1.24842	0.39999	1.10902	0.508759	1.45566	0.400479	-1.93295	0.157277	FALSE
GPR137B	0.731421	0.757818	0	1	-1.41048	0.318572	1.43958	0.34792	0	1	0	1	2.70894	0.170334	0	1	1.41516	0.357866	-0.807029	0.779592												FALSE
GPR143																					Gpr143	0	1	0	1	0	1	0	1	0	1	FALSE
GRID1	1.05319	0.527804	0	1	0.512329	0.900706	-0.306527	0.961496	-2.05088	0.256979	1.03671	0.575474	0	1	0	1	-0.342753	0.945705	0.924528	0.650093	Grid1	-0.612314	0.866257	-1.48403	0.161594	-1.36678	0.257786	0.380983	0.927392	-0.755799	0.757385	FALSE
GRID2	0	1	0	1	0	1	-1.79084	0.430216	-5.78479	0.16042	2.92927	0.291388	0	1	0	1	0	1	-1.69304	0.22223	Grid2	0	1	-0.541307	0.883051	-0.966371	0.600516	1.26875	0.468585	-0.832584	0.692451	FALSE
GRN																					Grn	1.50635	0.322766	-0.800779	0.712595	0.950749	0.622077	1.87694	0.289863	-2.49163	0.0808638	FALSE
GUSB																					Gusb	0	1	-0.581681	0.82096	0	1	0	1	0	1	FALSE
H19	0	1	0	1	0	1	0	1	0	1	0	1	0	1	0	1	0	1	0	1												FALSE
HDAC1	0	1	0	1	1.18234	0.506057	1.60717	0.355388	0	1	0	1	0	1	8.92551	0.107325	-1.58705	0.361314	-1.54355	0.127147	Gm10093	0	1	-0.791772	0.717888	0	1	0	1	0	1	FALSE
HDAC1	0	1	0	1	1.18234	0.506057	1.60717	0.355388	0	1	0	1	0	1	8.92551	0.107325	-1.58705	0.361314	-1.54355	0.127147	Hdac1	-0.566946	0.828741	1.36999	0.376327	-1.62677	0.283084	0	1	-0.694893	0.763212	FALSE
HDAC6																					Hdac6	-1.17051	0.446752	-0.466075	0.927238	-1.95832	0.0726133	1.0924	0.547227	1.66889	0.222367	FALSE
HEXA	0	1	0	1	0	1	0.995509	0.634915	0	1	0	1	2.94443	0.288834	0	1	0	1	-1.25273	0.35342	Hexa	-0.779379	0.723389	-1.25257	0.475571	-0.740264	0.741491	0	1	0	1	FALSE
HEXB	1.2231	0.561375	0	1	2.60075	0.183554	0	1	0	1	0	1	0	1	0	1	1.7255	0.44248	-1.68408	0.187658	Hexb	0.538695	0.843828	-0.431015	0.901624	-0.511659	0.858377	0	1	-1.97424	0.197803	FALSE
HGS	1.17255	0.35358	0	1	-0.773857	0.796599	-0.522801	0.945842	2.60435	0.031436	-0.215197	0.990265	1.20804	0.453586	-1.59477	0.468871	1.34314	0.235635	-0.67583	0.981544	Hgs	-0.723267	0.782687	-0.772724	0.758773	-1.85006	0.0743181	-1.35719	0.381573	0.886453	0.657671	FALSE
HGSNAT	0	1	0	1	1.3859	0.516668	0	1	0	1	2.80185	0.302301	0	1	0	1	1.85984	0.418713	-1.82119	0.151887	Hgsnat	-1.55691	0.305313	-2.08845	0.0968228	-1.47862	0.33289	0.96592	0.645595	-2.63524	0.069131	FALSE
HIF1A	0	1	0	1	1.63531	0.28142	-0.656585	0.782303	0	1	0	1	0	1	0	1	2.94395	0.0506609	-1.41126	0.185034	Hif1a	0.849758	0.692458	0.67989	0.77068	0	1	0	1	-3.09868	0.0758532	FALSE
HLA-DQA1																					H2Aa	-1.32687	0.26212	-1.59997	0.0810566	-0.625843	0.87993	2.18204	0.0462897	1.20781	0.380034	TRUE
HLA-DQA2																					H2Aa	-1.32687	0.26212	-1.59997	0.0810566	-0.625843	0.87993	2.18204	0.0462897	1.20781	0.380034	FALSE
HLA-DRB1																					H2Eb1	-0.942221	0.654905	0	1	0	1	0	1	-1.12803	0.589002	FALSE
HLA-DRB1																					H2Eb2	0	1	3.81575	0.0999716	0	1	0	1	0	1	FALSE
HLA-DRB5																					H2Eb1	-0.942221	0.654905	0	1	0	1	0	1	-1.12803	0.589002	FALSE
HLA-DRB5																					H2Eb2	0	1	3.81575	0.0999716	0	1	0	1	0	1	FALSE
HPS1	2.86903	0.0554167	0	1	2.01399	0.191458	-0.826574	0.702503	0	1	-2.79292	0.163163	2.07409	0.383456	0	1	0	1	-1.38453	0.233028	Hps1	-1.30273	0.370145	-1.3051	0.34001	-2.18067	0.0463674	-1.21543	0.49077	1.59051	0.247368	FALSE
HPS4	0	1	0	1	0	1	-2.69659	0.041595	0	1	0.876767	0.681064	0	1	0	1	-1.1869	0.503727	-1.62543	0.0605586	Hps4	-0.561393	0.870357	-0.901828	0.647131	-0.533193	0.888111	0.524729	0.851329	-0.690885	0.784645	FALSE
HPSE	0	1	0	1	0	1	0	1	5.21642	0.176146	-2.64103	0.317298	0	1	0	1	1.48098	0.493223	-1.4367	0.278442	Hpse	0	1	0.442028	0.895793	0.524733	0.851333	0	1	0	1	FALSE
HSP90AB1	0	1	0	1	0.334651	0.949362	0.824635	0.697507	-1.33699	0.527906	-1.35931	0.434012	0	1	4.50737	0.201105	-0.901613	0.650664	-1.497	0.0749474	Hsp90ab1	-0.819041	0.700971	-0.985372	0.587552	-0.387885	0.923929	-0.765095	0.729815	0	1	FALSE
HSPA5	0.510734	0.858894	0	1	0	1	1.89723	0.21393	0	1	-1.03498	0.620429	1.83	0.421921	0	1	1.47501	0.39501	-0.556221	0.925992	Hspa5	0	1	-3.18532	0.133629	-1.87218	0.416103	0	1	0	1	FALSE
HSPA8	0.820574	0.707446	4.99022	0.183799	0.951806	0.610936	-1.62187	0.237325	0	1	-1.33391	0.443405	2.28038	0.220391	0	1	0.848844	0.682516	-0.562728	0.962652	Hspa8	0	1	-4.76769	0.00204663	-0.918928	0.664074	0	1	-1.21128	0.563227	FALSE
HSPB8	0.513455	0.857431	-10.5233	0.091929	0.590653	0.81631	-0.758945	0.732825	7.56315	0.00803437	-1.2577	0.549693	0	1	0	1	-1.59462	0.359184	-1.38889	0.212895	Hspb8	1.20774	0.494255	-0.481384	0.874707	0	1	0	1	0	1	FALSE
HYAL1																					Hyal1	-0.792336	0.754164	-1.01805	0.528008	-1.05675	0.494014	1.18843	0.435612	-0.773634	0.757979	FALSE
HYAL2	1.13731	0.434518	0	1	-1.80905	0.057083	0.645647	0.841905	0	1	3.23656	0.00248956	1.15287	0.518664	0	1	1.20126	0.404772	-0.776178	0.876057												FALSE
IDS																					Ids	0	1	0	1	0	1	0	1	0	1	FALSE
IDUA	0.931076	0.624885	0	1	-1.23518	0.311567	0.682648	0.835347	-1.1229	0.53295	-0.853698	0.682178	0.51506	0.856544	4.16361	0.0867366	1.6615	0.101031	-1.20443	0.16619	Idua	0	1	-0.755337	0.74197	-0.447042	0.893132	0	1	0	1	FALSE
IFI30	1.21546	0.357823	-24.8194	3.30871e-08	1.5338	0.159541	2.19285	0.0255616	0	1	0.394812	0.92041	-0.73545	0.743664	2.93285	0.2916	-1.27867	0.355796	-1.08003	0.391863	Ifi30	0	1	0	1	0	1	0	1	0	1	FALSE
IFNG	0	1	0	1	0	1	-2.89458	0.154998	0	1	0	1	0	1	0	1	0	1	-1.05546	0.54497	Ifng	-1.34641	0.525754	-1.07726	0.606124	-3.89149	0.0445603	-2.5225	0.32897	0	1	FALSE
IGF2R	1.04179	0.5362	0	1	0.258617	0.978853	0.670945	0.79799	0	1	-2.22074	0.11053	0	1	0	1	-0.347043	0.943722	-0.798859	0.814362	Igf2r	-1.06425	0.536019	-0.282406	0.970832	0.335249	0.94917	0.661272	0.779854	0.433033	0.900574	FALSE
IGF2_DMR0							0	1	0	1	0	1																				FALSE
IGF2_DMR2							0	1	0	1	0	1																				FALSE
IKBKB	0	1	0	1	0	1	-1.82447	0.424357	0	1	0	1	0	1	0	1	0	1	0.736586	0.754934												FALSE
IKBKE																					Ikbke	-2.3313	0.0679545	-1.11198	0.507087	-2.66473	0.0282696	-0.862983	0.686712	0	1	FALSE
IL24	0.446799	0.8932	0	1	-0.384358	0.925633	0	1	1.51612	0.48427	2.32248	0.142656	0	1	0	1	1.03596	0.576114	-1.20092	0.308091	Il24	1.9111	0.283339	-1.52875	0.378088	-1.8152	0.303665	0	1	-1.1734	0.574696	FALSE
IL4I1																					Il4i1	-0.415725	0.952381	-1.17384	0.38945	-1.59678	0.136342	1.56724	0.255435	2.06868	0.0447451	FALSE
INPP5F							-1.91388	0.409445	0	1	0	1																				FALSE
IRGM	0	1	0	1	0	1	0	1	0	1	0	1	0	1	0	1	0	1	3.38693	0.0374333	Igtp	-4.15831	0.00390758	-1.09089	0.548225	-1.95061	0.202675	-1.27228	0.54538	-0.844837	0.694484	FALSE
IRGM	0	1	0	1	0	1	0	1	0	1	0	1	0	1	0	1	0	1	3.38693	0.0374333	Irgm1	-0.502387	0.863378	0.806376	0.70903	-1.44065	0.347317	-0.941225	0.65508	-2.53985	0.0766771	FALSE
ITGA3	-2.32294	0.0189712	0	1	0.238694	0.984653	-1.76272	0.131945	-1.91762	0.281928	0.483076	0.873797	0	1	0	1	-0.966889	0.60036	-0.486391	0.991744	Itga3	-1.38071	0.516935	-2.22524	0.229529	0	1	0	1	1.69624	0.447156	FALSE
ITGA6	0	1	0	1	1.23509	0.483363	0	1	0	1	-5.20098	0.0082848	0	1	0	1	0	1	-1.44595	0.183629	Itga6	0.618518	0.833012	-1.24501	0.37597	-0.293056	0.966856	0	1	-1.14308	0.488856	FALSE
ITGB1	0.518986	0.854459	8.3352	0.114572	-0.496398	0.866614	-1.61896	0.285668	1.79006	0.429459	-1.82138	0.302041	0	1	0	1	0	1	0.633391	0.892246	Itgb1	0	1	-3.77227	0.23681	0	1	8.83326	0.109271	5.97797	0.157115	FALSE
ITGB4																					Itgb4	-1.26021	0.343945	0.838054	0.710418	-0.794871	0.739455	-1.5718	0.253837	-0.76839	0.747592	FALSE
ITM2C	0	1	0	1	1.40253	0.322142	0.426337	0.904084	0	1	-3.55217	0.0150825	0	1	0	1	-1.40721	0.361082	-0.894332	0.678558	Itm2c	-2.60908	0.0712158	2.0864	0.130152	2.47764	0.0822771	-1.20782	0.564038	0	1	FALSE
ITPR1	1.72581	0.444073	0	1	-2.11458	0.380797	0	1	0	1	0	1	13.69	0.0098447	0	1	0	1	0.530571	0.848437	Itpr1	-1.41559	0.151732	-1.22613	0.271084	-0.778421	0.791972	1.31977	0.307132	0.718027	0.82314	FALSE
KCNE1	1.32371	0.5334	0	1	1.28584	0.542966	-2.71353	0.171128	0	1	2.25293	0.360386	0	1	0	1	0	1	0	1	Kcne1	-0.601287	0.844415	0.239995	0.984351	-1.7288	0.140333	1.69634	0.262586	-1.49109	0.283791	FALSE
KCNE2	0.595646	0.848012	4.99652	0.183592	0.618207	0.833171	-0.73711	0.753951	0	1	0	1	0	1	0	1	-0.829835	0.694317	-0.792189	0.805801												FALSE
KIF5B	-0.928881	0.661005	0	1	0	1	2.4886	0.19487	3.97565	0.224037	-2.01336	0.393271	5.32889	0.171864	0	1	0	1	0	1	Kif5b	0	1	2.14198	0.375955	2.54273	0.327962	0	1	0	1	FALSE
KLHL24	0.814949	0.703882	0	1	0.47552	0.877852	-0.643562	0.788889	0	1	-3.16693	0.0721385	0	1	0	1	-1.28259	0.463673	-0.360838	0.988628	Klhl24	4.61756	0.0724522	0	1	0	1	0	1	0	1	FALSE
KLK6																					Klk6	-0.739433	0.741867	-1.18815	0.502978	-2.12514	0.171238	2.7848	0.163613	0	1	FALSE
KvDMR1							0	1	0	1	0	1																				FALSE
LAMP1	-1.24606	0.376316	0	1	1.12399	0.459836	-0.549426	0.87793	0.899666	0.671744	-1.37549	0.373905	0	1	0	1	-1.51008	0.241833	0.920595	0.661628	Lamp1	0	1	0	1	0.562071	0.831336	-2.22721	0.228309	-3.64472	0.0136396	FALSE
LAMP2																					Lamp2	0	1	-1.9065	0.410834	0	1	4.46372	0.202702	0	1	FALSE
LAMP3	0	1	0	1	0	1	0	1	0	1	0	1	0	1	0	1	0	1	0	1	Lamp3	0	1	0	1	0	1	0	1	0	1	FALSE
LAMTOR1																					Lamtor1	-2.13729	0.242696	-2.57912	0.114608	0	1	1.99035	0.396421	0	1	FALSE
LAMTOR2	1.34301	0.350845	0	1	-0.363019	0.936126	2.4839	0.0551512	-1.56093	0.474408	-2.39161	0.134172	-2.50826	0.191448	0	1	-0.978264	0.606945	-0.937282	0.62319												FALSE
LAPTM4B	-1.59789	0.359511	0	1	2.549	0.11827	-1.11507	0.593496	0	1	-3.7523	0.10194	0	1	0	1	0	1	-0.857678	0.685465	Laptm4b	-1.178	0.573434	0	1	0	1	-2.20698	0.365935	0	1	FALSE
LAPTM5	2.10313	0.176564	0	1	0	1	0	1	0	1	0	1	0	1	0	1	1.76274	0.316092	2.27747	0.00718303	Laptm5	-0.410711	0.912259	0	1	-0.782346	0.724395	0	1	-0.505804	0.861533	FALSE
LDLR	0	1	0	1	2.44767	0.200794	-1.47862	0.493461	0	1	0	1	0	1	0	1	0	1	0.929951	0.628074												FALSE
LGMN	1.34661	0.270493	-2.84707	0.299167	1.62652	0.127533	0	1	2.48439	0.123917	-1.67678	0.22026	1.30095	0.455906	0	1	0	1	-0.771678	0.868675	Lgmn	-1.64357	0.277982	-1.75846	0.197566	1.56093	0.304018	0	1	-0.668328	0.776346	FALSE
LHCGR	0	1	0	1	-1.55924	0.476455	-1.84167	0.421405	0	1	0	1	0	1	0	1	-2.09242	0.382994	-1.62703	0.24219	Lhcgr	2.2072	0.158552	0	1	-1.39156	0.422564	0	1	-0.893753	0.67408	FALSE
LIPA	0	1	0	1	-1.64137	0.45945	0	1	0	1	0	1	8.66273	0.109656	0	1	0	1	-0.834857	0.69273												FALSE
LITAF	1.5122	0.213073	0	1	1.26848	0.362074	0.627589	0.826965	-1.0235	0.624544	1.56539	0.30255	0	1	0	1	-0.675167	0.795169	1.24558	0.205034	Litaf	-1.01513	0.586773	-1.63411	0.233352	-0.964132	0.614558	1.90334	0.284434	-1.25798	0.473056	FALSE
LMBRD1	0	1	0	1	-4.02525	0.225559	0	1	0	1	0	1	0	1	0	1	0	1	-1.01	0.634383	Lmbrd1	0.866771	0.685289	0	1	0	1	0	1	0	1	FALSE
LMX1B	0.591256	0.904293	0	1	1.20453	0.336675	-0.611414	0.890392	2.04017	0.138135	-1.02767	0.546332	2.68143	0.0423344	0	1	-0.712049	0.81086	-0.747465	0.930934	Lmx1b	1.1913	0.462162	-3.56682	0.000403998	0	1	1.485	0.391024	-0.960783	0.61637	FALSE
LNPEP	0	1	0	1	0.809595	0.710228	3.31445	0.0652679	0	1	0	1	3.96471	0.223767	0	1	1.08641	0.603176	-0.617701	0.86149	Lnpep	0	1	0	1	0	1	0	1	0	1	FALSE
LRBA	0	1	0	1	1.1496	0.520822	0.809403	0.710021	0	1	0	1	0	1	0	1	-1.5431	0.374039	-0.881811	0.674041	Lrba	-0.483913	0.917384	-1.16994	0.408122	-0.459606	0.930715	0.452387	0.890286	-1.49079	0.249114	FALSE
LRP1	0	1	0	1	-1.34571	0.348985	2.30385	0.050646	1.25238	0.551168	0	1	0	1	-4.70115	0.193689	1.80737	0.185574	-0.857486	0.725788	Lrp1	-1.29828	0.45708	-1.03858	0.574596	-0.614163	0.803953	0	1	-0.805913	0.711425	FALSE
LRP2	0	1	0	1	-0.814892	0.707902	1.07806	0.605787	0	1	1.74106	0.438589	3.92995	0.225478	0	1	0	1	-2.4119	0.00876382	Lrp2	0.761567	0.752898	-1.2252	0.367714	-0.72328	0.782676	-1.42902	0.351719	1.24658	0.400899	FALSE
LRRK2	-6.04223	0.160605	0	1	0	1	0	1	0	1	0	1	0	1	0	1	0	1	-5.52794	0.0227823												TRUE
M6PR	-2.24782	0.364401	0	1	0	1	1.9719	0.400313	6.49362	0.144394	-3.28823	0.264496	0	1	0	1	0	1	-0.521724	0.85313	M6pr	0.856482	0.68961	0.685271	0.768025	0.813498	0.708157	0	1	-1.01862	0.626268	FALSE
MAN2B1	0.784879	0.734876	0	1	-1.22036	0.416801	7.69204	1.12392e-11	-1.20933	0.563748	0	1	2.42563	0.201266	0	1	-0.405361	0.914986	0.936785	0.627608	Man2b1	-2.58144	0.323872	0	1	0	1	0	1	3.20724	0.270421	FALSE
MAN2B2																					Man2b2	0	1	-1.31124	0.402436	0.515512	0.856299	0	1	0	1	FALSE
MANBA	0	1	0	1	0	1	0	1	0	1	0	1	0	1	0	1	0	1	0	1	Manba	-1.09499	0.481603	-0.34837	0.978102	0	1	1.2281	0.442762	-2.19142	0.0339294	FALSE
MAP1LC3A	0	1	0	1	0	1	0	1	0	1	0	1	-52.5127	0.0192888	0	1	0	1	0	1	Map1lc3a	0	1	0	1	0	1	0	1	0	1	FALSE
MAP1LC3B	0.88709	0.668364	0	1	0.864281	0.691903	-1.37606	0.233196	-1.1259	0.531528	-0.855984	0.680457	-0.57897	0.822367	-2.30885	0.354437	0.965688	0.590944	-1.15658	0.238531	Gm5612	0	1	0	1	3.12076	0.277276	0	1	-4.17489	0.21581	FALSE
MAP1LC3C	0	1	0	1	-2.51464	0.121729	0	1	0	1	0	1	3.34187	0.259465	0	1	1.10802	0.59601	-1.28709	0.331473												FALSE
MAP2K7	0	1	0	1	1.87286	0.220029	-1.52543	0.379039	0	1	0	1	0	1	0	1	0.827977	0.702008	-0.629011	0.876443	Map2k7	-0.924054	0.637343	-1.11198	0.507087	-0.437512	0.898197	-0.862983	0.686712	-1.74286	0.250136	FALSE
MAPK1																					Mapk1	-3.94838	0.0429812	-2.09111	0.250635	-3.74996	0.0487045	-2.43181	0.338816	1.62288	0.46167	FALSE
MAPK8																					Mapk8	0.606711	0.807817	-0.974295	0.608992	-0.576262	0.823806	0	1	0	1	FALSE
MAPK8IP1	0.654374	0.809064	0	1	1.03355	0.555983	0.807517	0.708318	1.31752	0.533095	0	1	0	1	-5.07528	0.180796	-1.38773	0.369113	0.522641	0.97061	Mapk8ip1	-0.35943	0.937927	-0.287579	0.968922	-0.684501	0.788916	0	1	-1.81927	0.182132	FALSE
MAPK9	1.45049	0.195681	0	1	1.89155	0.0450936	-0.238296	0.984793	0	1	-0.39287	0.921396	0.644158	0.788524	0	1	-0.248443	0.981946	-0.960248	0.601687	Mapk9	-1.14708	0.48662	0	1	-0.36124	0.937056	-2.15253	0.166511	-0.468695	0.881543	FALSE
MAPT																					Mapt	-1.073	0.556938	-0.858365	0.676574	-1.01912	0.584677	0	1	0	1	TRUE
2021-03-01	0	1	0	1	0	1	5.43482	0.0195166	0	1	5.97769	0.046103	0	1	0	1	-3.99007	0.0930688	0.368212	0.933103	2021-03-01	-0.622426	0.799675	-1.50479	0.323536	0	1	-1.16611	0.576746	0	1	FALSE
2021-03-02																					2021-03-02	-1.66769	0.452959	0	1	-1.58398	0.470065	-3.12436	0.275722	0	1	FALSE
2021-03-03	0	1	0	1	1.26648	0.470478	0	1	0	1	-1.32508	0.531136	3.44756	0.252624	0	1	0.844728	0.694809	0.317562	0.985935	2021-03-03	0	1	-0.763499	0.751397	0	1	0	1	0.795903	0.715662	FALSE
2021-03-08	0	1	0	1	0	1	0	1	0	1	0	1	0	1	0	1	0	1	-2.6738	0.00435877	2021-03-08	0	1	0	1	-0.794633	0.716529	0	1	0	1	FALSE
2021-03-09	1.39142	0.327762	0	1	0.36623	0.934574	0.482409	0.874155	0	1	-0.816562	0.706741	1.31794	0.532586	-5.25666	0.175197	-1.48651	0.330453	1.54333	0.0673771												FALSE
MBTPS2																					Mbtps2	0	1	0	1	0	1	0	1	0	1	FALSE
MCCC1	4.07314	0.0092615	0	1	0	1	0.995509	0.634915	0	1	0	1	0	1	0	1	1.08641	0.603176	-0.617701	0.86149	Mccc1	-2.3678	0.137115	1.89393	0.214664	-2.2489	0.152656	-4.44276	0.031888	-1.94876	0.275704	TRUE
MCOLN1	0	1	0	1	0	1	0	1	0	1	9.48077	0.102899	0	1	0	1	0	1	-2.50528	0.203092	Mcoln1	-0.679869	0.792014	-1.64669	0.163913	-0.970941	0.597364	-0.635294	0.793028	-1.24041	0.436465	FALSE
MCOLN3	0	1	0	1	0	1	0	1	0	1	0	1	0	1	0	1	0	1	0	1	Mcoln3	2.10712	0.174124	-1.11908	0.534615	-1.32866	0.445469	1.30505	0.536326	-1.70805	0.328531	FALSE
MFSD1	3.33749	0.0655176	0	1	0	1	0	1	0	1	-2.61956	0.319414	-4.86264	0.186652	0	1	0	1	0.29522	0.965447	Mfsd1	0.849758	0.692458	0.67989	0.77068	0.807111	0.710975	0	1	0	1	FALSE
MFSD12	1.69922	0.126486	0	1	1.10796	0.472004	-1.42437	0.278582	1.84782	0.296407	0	1	-1.81806	0.302408	0	1	-1.48854	0.250621	-1.0248	0.49259												FALSE
MFSD8	-2.54501	0.19048	0	1	0	1	0	1	0	1	-2.85147	0.297956	0	1	-27.9033	0.0357434	0	1	1.0674	0.537571	Mfsd8	0	1	-2.66932	0.315806	0	1	0	1	-4.17489	0.21581	FALSE
MIOS	0	1	28.6723	0.0348376	-2.54764	0.189277	1.71229	0.444604	0	1	0	1	0	1	0	1	-3.41972	0.119551	0	1	Mios	0	1	0.87142	0.683478	1.03449	0.620768	4.10856	0.08746	0	1	FALSE
MLST8	0	1	0	1	-1.91111	0.211775	-1.31458	0.450966	4.36985	0.0788365	-1.09865	0.598594	-2.15978	0.371543	0	1	-0.844728	0.694809	-1.14173	0.41964												FALSE
MMD	2.34082	0.142212	0	1	0.684908	0.768358	0.799438	0.71444	-2.62763	0.318137	2.67689	0.174106	0	1	0	1	1.85056	0.296467	-0.521509	0.924532	Mmd	1.89603	0.164979	-2.28756	0.0519998	-2.25764	0.075498	-0.879864	0.67968	0	1	FALSE
MMP3	1.72581	0.444073	0	1	-4.99921	0.024581	0	1	0	1	-2.98355	0.286975	0	1	0	1	2.17409	0.371857	-0.823866	0.699494	Mmp3	0	1	0	1	-6.05866	0.156017	0	1	0	1	FALSE
MMP9	0	1	0	1	0	1	0	1	0	1	0	1	0	1	0	1	0	1	0.386406	0.924132												FALSE
MON1B	2.2754	0.22411	0	1	1.14419	0.584765	-1.28395	0.542728	0	1	0	1	-4.50108	0.200001	0	1	0	1	-0.579624	0.858014	Mon1b	0	1	0	1	0.819987	0.705311	-1.6174	0.462428	-1.07712	0.605836	FALSE
MPO	1.63913	0.280951	0	1	-1.58672	0.2965	1.83196	0.228533	-1.97394	0.398967	-0.999547	0.633185	1.81536	0.424469	0	1	0.70256	0.759629	0.944609	0.610866	Mpo	-0.455772	0.888472	-2.21931	0.058358	-0.432898	0.900639	0.853881	0.690553	0.561045	0.831871	FALSE
MTMR14	0.588724	0.817387	0	1	-0.659508	0.78097	0	1	0	1	0	1	0	1	8.60593	0.111061	0.885008	0.677969	-1.02101	0.53731	Mtmr14	0	1	-1.78961	0.238658	0.702323	0.759636	0	1	0.945256	0.653635	FALSE
MTOR	1.80437	0.123136	0	1	0.753607	0.759097	-0.94088	0.618419	0	1	-2.05427	0.135236	0	1	0	1	-0.335156	0.949162	-1.93801	0.00107048	Mtor	-1.47011	0.205827	-0.83643	0.711976	-1.59833	0.13583	-1.96623	0.116241	1.30266	0.341304	FALSE
MYC	-0.480207	0.875324	6.56261	0.14315	-0.437074	0.898387	0	1	1.77013	0.433048	2.71372	0.102174	-1.49401	0.488819	0	1	0	1	0.785216	0.783932	Bmyc	0	1	0	1	0	1	0	1	0	1	FALSE
MYLPF																					Mylpf	-0.633361	0.794057	-1.53139	0.314193	-1.20772	0.494302	0	1	-1.57963	0.362731	FALSE
MYO7A																					Myo7a	-1.20981	0.422472	-3.45919	9.71054e-05	-0.57188	0.863614	1.12898	0.529644	-0.738652	0.752903	FALSE
NAAA	0.847323	0.694208	0	1	0	1	4.58449	0.0299172	0	1	0	1	0	1	0	1	1.43031	0.50517	0.816657	0.710981	Naaa	-0.251917	0.980967	-1.42704	0.226149	-0.239274	0.984551	0.946636	0.624336	-0.627874	0.82679	FALSE
NAF1	4.03067	0.0931268	0	1	0	1	-2.27012	0.359084	0	1	0	1	0	1	0	1	2.46186	0.337227	-0.934596	0.634017	Naf1	-4.87651	0.0660315	0	1	4.6321	0.0721487	-9.14687	0.0213954	-3.20724	0.270421	FALSE
NAGA	0	1	0	1	0.724779	0.749073	-1.69815	0.331422	0	1	0	1	0	1	0	1	0	1	1.12507	0.446967	Naga	0.510697	0.858895	0	1	-0.485071	0.872722	0	1	-1.89819	0.213335	FALSE
NAGPA	1.19323	0.462196	0	1	0	1	-0.975524	0.608323	0	1	-1.61142	0.353857	1.40662	0.509658	-5.60953	0.165133	1.04899	0.569403	0.799894	0.778403	Nagpa	0.668598	0.776238	-1.07397	0.556588	1.27512	0.466275	1.25262	0.550949	0	1	FALSE
NAMPT	0	1	0	1	2.82445	0.0574762	-2.44359	0.128546	0	1	-1.34166	0.526746	5.24581	0.0571696	0	1	0	1	-0.527376	0.921094	Nampt	-1.91957	0.281647	0	1	0	1	0	1	-1.14775	0.582704	FALSE
NAPA																					Napa	0	1	-1.37725	0.373238	0	1	0	1	0	1	FALSE
NAPG	1.2235	0.446303	5.2268	0.176286	1.0084	0.572411	-1.34985	0.385087	0	1	0	1	1.18974	0.569297	-4.74432	0.192107	-1.354	0.38352	-0.596556	0.945072	Napg	-0.377666	0.929038	-1.83572	0.115173	-1.08176	0.525211	1.41995	0.412413	0.462895	0.884658	FALSE
NBR1																					Nbr1	0	1	0	1	0	1	0	1	-5.15664	0.179233	FALSE
NCKAP1	0	1	0	1	0	1	0	1	0	1	-3.06885	0.280304	0	1	0	1	1.94635	0.40468	-0.736586	0.754934	Nckap1	-3.18901	0.272173	0	1	-3.02892	0.284249	-5.97447	0.15624	0	1	FALSE
NCSTN																					Ncstn	-0.592211	0.850381	-2.16358	0.0274125	-1.41559	0.282455	-1.67069	0.269838	-0.731429	0.757672	FALSE
NEDD4	2.47976	0.1979	0	1	0	1	1.52486	0.482989	0	1	0	1	0	1	0	1	-3.19156	0.133411	0.903106	0.647133	Nedd4	-0.378992	0.92838	-0.607962	0.839999	-0.721822	0.764042	1.42495	0.410715	0	1	FALSE
NESP-AS	0	1	0	1	0	1	0	1	0	1	0	1	0	1	0	1	0	1	0	1												FALSE
NEU1																					Neu1	2.51275	0.0169815	-0.247217	0.982336	-0.884468	0.659147	1.16138	0.514641	0.376351	0.929695	FALSE
NEU4	2.30134	0.357819	0	1	-2.31041	0.355559	0	1	0	1	0	1	0	1	0	1	0	1	-1.18159	0.510923												FALSE
NFE2L2	-0.99596	0.635642	0	1	1.02218	0.625749	0	1	0	1	0	1	4.56131	0.197644	0	1	-2.76922	0.166279	-2.4747	0.0145454	Nfe2l2	2.71515	0.0636032	0	1	-0.637012	0.792198	0	1	1.64391	0.34502	FALSE
NFKB1	0	1	0	1	2.18998	0.235745	2.71353	0.171128	-8.93082	0.0222223	0	1	0	1	0	1	0	1	-1.11832	0.484728												FALSE
NKX2-3	0	1	0	1	1.80063	0.236724	-0.744441	0.739577	2.42679	0.339307	-1.22885	0.558009	3.03296	0.281734	0	1	-0.796391	0.715902	2.40085	0.00258712												FALSE
NLRC4	2.88711	0.15764	0	1	1.62004	0.463752	2.14539	0.375266	0	1	-3.58102	0.246005	0	1	0	1	-2.17409	0.371857	-0.406491	0.913959												FALSE
NPC1	0	1	0	1	0	1	0	1	0	1	-4.88396	0.187699	0	1	0	1	0	1	0.626114	0.798847												FALSE
NPC2	1.23901	0.482246	0	1	-2.23221	0.0789815	-0.9879	0.601535	0	1	0	1	0	1	0	1	1.78241	0.240734	0.788046	0.780953	Npc2	0	1	-1.52952	0.269281	-1.8166	0.182902	0	1	1.75842	0.246108	FALSE
NPPA	0	1	0	1	0	1	0	1	0	1	0	1	0	1	0	1	0	1	-2.23703	0.237511												FALSE
NRG1	-0.975817	0.608762	0	1	0	1	0	1	0	1	1.82138	0.302041	0	1	9.78295	0.0983783	0.605669	0.808421	-1.66878	0.0513525	Nrg1	-0.611861	0.805141	-0.489555	0.870303	0	1	1.14632	0.582961	-0.733776	0.744495	FALSE
NRG2	4.63358	2.28316e-06	-5.08047	0.180816	1.15789	0.455376	0.680343	0.791702	-1.09243	0.60068	-1.11023	0.538711	2.32215	0.214623	0	1	1.55516	0.260285	0.96442	0.589478	Nrg2	0.620295	0.831831	-0.996749	0.569929	-1.18371	0.438468	-0.579706	0.821962	0	1	FALSE
NRG3	0	1	0	1	0.659508	0.78097	2.4134	0.131968	2.60607	0.320284	0	1	0	1	0	1	0	1	-0.165499	0.997465	Nrg3	-0.705672	0.757998	0	1	-1.34605	0.438976	-1.32207	0.531731	0	1	FALSE
NSF																					Nsf	-1.73212	0.0707783	-1.24334	0.304541	-0.815445	0.732091	-0.963498	0.602524	-0.843633	0.696966	FALSE
NUCKS1	-1.17386	0.47268	0	1	1.22718	0.443944	0.543006	0.841527	3.52293	0.112769	-0.886448	0.677073	-1.27884	0.54331	0	1	1.64775	0.277278	-1.27005	0.248831	Nucks1	-4.33752	0.209276	-3.47033	0.254165	0	1	0	1	0	1	TRUE
OCA2																					Oca2	-0.660434	0.780327	-1.0608	0.563199	-1.2595	0.472583	0	1	0.815938	0.707001	FALSE
OSTM1	-0.720478	0.765043	0	1	1.12717	0.498612	-0.489697	0.870226	0	1	0.798286	0.714833	0	1	-26.5616	2.17174e-05	-1.00477	0.592557	-1.36668	0.160236	Ostm1	-0.495482	0.867106	-0.396436	0.919584	0	1	0	1	-0.610725	0.805714	FALSE
P2RX4	0	1	0	1	0	1	0	1	0	1	0	1	0	1	0	1	0	1	0	1												FALSE
P2RY2																					P2ry2	-2.03014	0.105506	-1.29511	0.3743	-0.764858	0.735735	-1.5099	0.383238	-0.491569	0.869218	FALSE
P4HB	1.64669	0.230744	0	1	0.776577	0.728258	-0.949357	0.622947	-1.54194	0.47854	0	1	-1.34269	0.525997	0	1	-1.57033	0.301396	-1.52658	0.0797998												FALSE
PARK2	0	1	0	1	0	1	0	1	6.28817	0.0418686	0	1	0	1	0	1	1.12291	0.591161	-1.30499	0.320561	Park2	-1.17827	0.308557	-1.63055	0.0169882	-1.60997	0.0303661	-0.155038	0.998372	-0.615532	0.921879	FALSE
PARP1	1.27575	0.358181	0	1	-1.03502	0.540966	0.305081	0.962084	-1.0024	0.632178	-2.051	0.135785	0	1	0	1	1.03924	0.552181	-0.928459	0.644159	Parp1	-1.42186	0.412046	0	1	0	1	0	1	0	1	FALSE
PCSK9	0	1	0	1	2.29262	0.102392	0	1	0	1	0	1	0	1	0	1	1.52202	0.380362	-0.57411	0.914794	Pcsk9	-0.409154	0.913065	-0.987246	0.586282	-1.56736	0.255458	1.53857	0.374538	0.495288	0.867211	FALSE
PCYOX1	2.08798	0.179101	0	1	0.688697	0.766498	0	1	0	1	-1.35867	0.522315	0	1	0	1	0.924176	0.662222	0.884331	0.66683	Pcyox1	0	1	-2.6225	0.0703891	0	1	1.51467	0.484485	-0.980568	0.640211	FALSE
PEBP4	0.495844	0.910351	0	1	0.480588	0.919139	0.575498	0.861248	0	1	-1.46097	0.339546	0	1	0	1	-1.62785	0.199299	-0.488298	0.991423	Pebp4	-1.25411	0.347972	-1.34121	0.253274	-0.791033	0.742806	0.777965	0.727216	0.763899	0.751084	FALSE
PEG3							0	1	0	1	0	1																				FALSE
PELP1	0.485043	0.872725	0	1	0.779009	0.726688	-2.33545	0.067733	-1.5125	0.485083	-0.765902	0.729515	1.37952	0.516473	5.50213	0.168087	-1.57527	0.299784	0.695296	0.871939	Pelp1	-2.05386	0.183208	-1.09089	0.548225	-0.64501	0.788125	1.27228	0.54538	2.49193	0.12291	FALSE
PEX14	0.677974	0.857658	2.05529	0.388556	-1.1033	0.431349	-0.288396	0.992111	-2.39394	0.0627522	-2.18899	0.0259173	0.939069	0.628796	0	1	0.652495	0.859433	-0.974327	0.581555	Pex14	1.2931	0.284131	-0.513603	0.950617	-0.609959	0.891524	-0.600146	0.845157	-1.20134	0.384712	FALSE
PEX3	0	1	0	1	0	1	0	1	0	1	0	1	0	1	0	1	0	1	0	1												FALSE
PI4K2A	0.624646	0.828866	0	1	0.625996	0.827999	1.13482	0.493794	0	1	0	1	1.08162	0.604011	0	1	1.2651	0.424655	-1.13602	0.357973	Pi4k2a	-0.852974	0.679828	0	1	-0.403924	0.915761	-0.796731	0.715448	0.525067	0.851149	FALSE
PIK3C3	0	1	0	1	0	1	-2.69481	0.172938	0	1	0	1	-5.32889	0.171864	0	1	0	1	0.886053	0.659447	Pik3c3	0	1	-0.50824	0.860222	-1.21127	0.492769	1.19009	0.569379	-0.779571	0.723249	FALSE
PIK3R4	0	1	0	1	1.27271	0.546604	1.84167	0.421405	0	1	0	1	0	1	0	1	0	1	0.645406	0.814937	Pik3r4	-0.375695	0.930014	0	1	0.71553	0.768219	0.703859	0.758806	1.37955	0.371987	FALSE
PINK1	0.969251	0.59907	5.68685	0.163257	1.78487	0.155127	-0.486026	0.872205	-1.5571	0.475237	-1.58364	0.361634	2.59919	0.181435	5.16234	0.178039	-0.947707	0.624001	-0.721341	0.86035	Pink1	-1.86344	0.172054	-0.369337	0.933121	-1.32324	0.396799	1.73629	0.321398	-1.1555	0.517388	FALSE
PLA2G15	-0.576029	0.860791	0	1	1.14194	0.465754	0.335696	0.948946	0	1	-1.69173	0.264108	2.06503	0.253991	0	1	-0.761592	0.737934	-1.02665	0.499147	Pla2g15	-2.39595	0.0155418	-1.48292	0.200227	-1.507	0.213899	1.47949	0.332385	-1.31375	0.364362	FALSE
PLA2G4E																					Pla2g4e	-0.995623	0.580546	-1.33324	0.324346	-0.945597	0.615009	1.86834	0.219729	-0.400554	0.917499	FALSE
PLA2G4F																					Pla2g4f	-2.58144	0.323872	0	1	-2.45189	0.337665	-4.83562	0.188838	0	1	FALSE
PLAGL1							0	1	0	1	0	1																				FALSE
PLBD1	0	1	0	1	-0.944673	0.654503	0	1	0	1	0	1	5.17555	0.176419	0	1	0	1	0.722349	0.783173	Plbd1	-0.497765	0.865875	0	1	-0.472783	0.87934	0	1	0.615023	0.803484	FALSE
PLBD2	1.45151	0.239294	0	1	-0.676887	0.818337	-1.49662	0.246999	1.96513	0.272647	1.49497	0.326932	-2.56772	0.114998	0	1	0.908875	0.641421	-0.929168	0.647869	Plbd2	-0.202777	0.992689	-0.488357	0.943681	-0.579882	0.888806	-0.761809	0.737716	-1.47264	0.228519	FALSE
PLD1	-1.17848	0.508237	0	1	0	1	0.780225	0.723078	5.14522	0.0595483	-3.92474	0.0434252	2.72357	0.308189	0	1	1.66614	0.339899	-0.953539	0.601843	Pld1	-0.399319	0.918126	-0.640629	0.818273	-1.14401	0.488387	0.748118	0.737697	0.488817	0.870703	FALSE
PLD3																					Pld3	-0.525598	0.850866	-1.69816	0.214061	-1.00173	0.59395	2.97855	0.0827827	-2.02505	0.188241	FALSE
PLEKHF1	-1.49767	0.247679	0	1	1.5552	0.195765	-1.19972	0.428777	-0.971588	0.643622	0	1	1.76544	0.314384	0	1	-1.03493	0.554947	-0.721342	0.890632	Plekhf1	2.2072	0.158552	-1.76536	0.244727	-2.8069	0.0578521	2.74708	0.167075	-3.71355	0.0247888	FALSE
PLOD1	-3.22416	0.132942	0	1	1.55924	0.476455	0	1	0	1	0	1	0	1	0	1	-2.09242	0.382994	-0.792563	0.719046	Plod1	0.220669	0.989119	-0.709942	0.812726	-0.631153	0.852637	0.413426	0.910854	-1.08407	0.504794	FALSE
PNPLA7	-0.684062	0.834026	0	1	0.362465	0.973479	-0.719965	0.785236	0	1	-2.0181	0.107594	0.716553	0.75268	0	1	-0.486543	0.915805	0.840516	0.796025	Pnpla7	-0.345062	0.944692	-0.553446	0.875405	0	1	1.2972	0.457278	2.1222	0.0918698	FALSE
PON2	2.93088	0.15406	0	1	1.31293	0.535602	0	1	0	1	-2.70761	0.310911	0	1	0	1	-1.76185	0.43579	2.08886	0.0778149	Pon2	0	1	-1.78904	0.309768	-1.05568	0.613339	0	1	-2.77017	0.165312	FALSE
PPA2	-2.05738	0.258134	0	1	0	1	2.8523	0.158557	0	1	0	1	0	1	0	1	0	1	-1.75671	0.138814	Ppa2	-0.956011	0.607701	-0.764625	0.750522	-1.21343	0.420319	1.79386	0.237104	-0.389811	0.922965	FALSE
PPT1	0	1	0	1	-1.53998	0.480623	0	1	5.63114	0.164379	0	1	0	1	0	1	0	1	-0.782651	0.72532	Ppt1	0	1	0	1	0	1	0	1	0	1	FALSE
PRCP																					Prcp	-3.52098	0.0564977	0	1	-1.10092	0.598042	-2.17168	0.370604	-2.89202	0.154696	FALSE
PRDX6	0	1	0	1	1.64137	0.45945	2.12204	0.378453	0	1	0	1	0	1	0	1	0	1	0.834857	0.69273	Prdx6	2.35073	0.139212	0.621343	0.800267	-1.48176	0.392416	0	1	-0.969701	0.644292	FALSE
PRDX6	0	1	0	1	1.64137	0.45945	2.12204	0.378453	0	1	0	1	0	1	0	1	0	1	0.834857	0.69273	Prdx6b	0	1	-1.05756	0.56484	-0.625379	0.798161	0	1	0.796131	0.715782	FALSE
PRF1	0	1	0	1	-1.24746	0.478232	0	1	0	1	0	1	0	1	7.58338	0.125037	-1.67448	0.337744	-0.632192	0.874061	Prf1	-0.958876	0.617482	-2.32845	0.0485652	-1.37028	0.376058	0	1	-1.19497	0.499715	FALSE
PRKAB1	-1.20817	0.454274	0	1	0.874891	0.666734	-0.525407	0.850975	-1.72207	0.441924	1.75188	0.31792	0	1	0	1	-1.17438	0.509289	-0.219351	0.998783	Prkab1	-1.27961	0.382517	-1.02327	0.549503	-1.83148	0.115974	-1.7965	0.236456	-1.19337	0.460996	FALSE
PRKAR1A	0	1	0	1	0	1	0	1	0	1	0	1	0	1	0	1	0	1	0	1												FALSE
PRKCD	-0.850928	0.6815	0	1	0	1	0.57681	0.823531	1.8748	0.414872	-0.949331	0.652062	2.80081	0.161798	5.56345	0.166378	-2.24382	0.107999	0.740028	0.83002	Prkcd	-0.378992	0.92838	-1.22199	0.415319	1.4512	0.300144	0.710037	0.755811	-0.938427	0.629028	FALSE
PRKCQ	-0.808115	0.708198	7.01898	0.134534	1.73038	0.169173	0.428216	0.903096	0	1	0	1	3.20779	0.130655	0	1	-1.3839	0.370717	-1.33917	0.167235	Prkcq	-1.19772	0.498607	-0.4774	0.876853	-0.566723	0.828862	-1.11786	0.592113	1.45692	0.40022	FALSE
PSAP	1.09196	0.500022	0	1	1.51335	0.18805	-1.09502	0.497252	0	1	-0.910158	0.645489	1.54064	0.373918	0	1	-2.33188	0.0251668	-1.22459	0.204577	Psap	1.28062	0.416697	-0.680996	0.791263	-0.808533	0.707629	0.795165	0.716149	-0.528243	0.84944	FALSE
PSAPL1																					Psapl1	-0.596668	0.813061	-0.958122	0.617996	0	1	1.11786	0.592113	0.723654	0.749308	FALSE
PSEN1	-2.75219	0.039479	0	1	0.523547	0.851993	1.36046	0.433842	0	1	0	1	4.36863	0.0783932	0	1	2.85613	0.0553289	1.08446	0.461202	Psen1	0.784643	0.734976	-0.417575	0.951529	-0.745196	0.765637	0.978723	0.606384	-0.967245	0.599887	FALSE
PSEN2	1.17133	0.511425	0	1	0.579648	0.822095	0	1	0	1	0	1	0	1	0	1	-1.56477	0.367689	-0.894427	0.661168	Psen2	-2.41126	0.0422746	-0.317149	0.957084	-0.376493	0.929616	1.49046	0.389298	-0.493421	0.868219	FALSE
PTEN	0	1	0	1	0	1	1.21212	0.563307	0	1	0	1	3.98733	0.222624	0	1	-2.59738	0.183194	-1.76869	0.11304	Pten	0	1	-0.770639	0.727463	-0.91484	0.665699	1.80443	0.426859	1.19475	0.56818	FALSE
PTGDS	1.4726	0.11528	0	1	-0.974039	0.576289	0.266445	0.995202	-1.33938	0.390172	-0.44946	0.935933	0.421362	0.906686	-3.406	0.120817	-0.721952	0.819508	-1.14753	0.21543												FALSE
PTK6	1.08457	0.459157	0	1	-0.387705	0.98278	1.03656	0.514093	0.484418	0.873068	0.491844	0.912787	0.529529	0.848754	0	1	1.40368	0.218455	-1.18102	0.189985	Ptk6	-1.47097	0.291928	-1.17631	0.443176	-1.75072	0.162974	1.3719	0.429252	2.2765	0.0733861	FALSE
RAB11A	-0.618961	0.801682	0	1	0	1	0	1	0	1	-1.92481	0.280394	0	1	-8.0441	0.118323	1.48814	0.390841	-0.561218	0.922936	Rab11a	0	1	0	1	0	1	0	1	0	1	FALSE
RAB14	0	1	0	1	1.19941	0.498565	0	1	2.64954	0.315983	0	1	0	1	0	1	0	1	-0.4534	0.959256	Rab14	0	1	0.515814	0.85614	-0.612332	0.804902	0	1	0.786583	0.720073	FALSE
RAB1A	1.9599	0.118748	-6.56622	0.143077	0.420799	0.90695	1.1057	0.541026	0	1	-0.90903	0.667912	3.00122	0.145232	0	1	-0.564667	0.829988	-0.426925	0.982808	Rab1	0	1	0.985393	0.638691	1.16978	0.576016	0	1	0	1	FALSE
RAB24																					Rab24	0	1	-0.489555	0.870303	-0.581153	0.821221	0	1	-0.750574	0.7366	FALSE
RAB27A	0	1	0	1	-1.66327	0.455113	0	1	0	1	0	1	0	1	0	1	2.23198	0.364321	-1.2869	0.419232	Rab27a	-3.39275	0.0616495	-1.7983	0.307667	-2.1352	0.243108	-2.09314	0.381366	0	1	FALSE
RAB2A	0	1	0	1	0.468356	0.8817	0	1	0	1	0	1	0	1	0	1	-0.628483	0.796633	-1.73487	0.0399477	Rab2a	1.88536	0.413829	-1.50842	0.486802	0	1	0	1	0	1	FALSE
RAB33B	-1.16426	0.5146	0	1	-2.53738	0.0777691	0	1	2.61681	0.319211	-1.32508	0.531136	5.15025	0.0590037	0	1	-0.836269	0.69843	0.798496	0.747955	Rab33b	0	1	0	1	0	1	0	1	0	1	FALSE
RAB5A	0	1	0	1	0	1	0	1	0	1	0	1	0	1	0	1	-2.01673	0.393934	0	1	Rab5a	0	1	0	1	0	1	0	1	0	1	FALSE
RAB5C																					Rab5c	0.545768	0.880269	-0.656188	0.834066	-0.25863	0.97891	-1.02332	0.582358	-0.673979	0.795956	FALSE
RAB7A																					Rab7	1.46514	0.397693	0	1	0	1	0	1	0	1	FALSE
RAB9A																					Rab9	0	1	-1.3141	0.534612	-1.55996	0.475179	0	1	0	1	FALSE
RACK1	1.82437	0.303545	0	1	0	1	0	1	0	1	-1.87282	0.415462	0	1	0	1	-1.10072	0.598413	0.625946	0.855563												FALSE
RAF1	0.847052	0.687357	0	1	0.894723	0.651801	0.416291	0.909342	1.34551	0.525665	1.36799	0.430862	0	1	0	1	-1.20136	0.457169	-1.23779	0.236017	Raf1	-0.586952	0.818161	-1.89803	0.164766	0	1	-1.09965	0.598103	-0.717713	0.752153	FALSE
RAMP3	-0.902727	0.650358	0	1	1.78418	0.191683	0	1	0	1	-0.93824	0.656361	-1.59485	0.466705	0	1	0	1	-0.560615	0.940505	Ramp3	-0.668598	0.776238	-3.27186	0.011796	-0.635043	0.793204	5.08237	0.00888533	0	1	FALSE
RB1	0	1	0	1	2.42393	0.203685	0	1	0	1	0	1	0	1	0	1	1.60926	0.465276	0	1	Rb1	-0.565463	0.829528	-0.907883	0.646856	-1.0779	0.554524	1.05937	0.611739	-1.366	0.431509	FALSE
RB1CC1	0.91126	0.645357	0	1	1.88542	0.168155	-1.11201	0.53799	1.82627	0.423122	0	1	-2.53593	0.326771	0	1	-0.623784	0.799047	-0.713909	0.841257	Rb1cc1	0	1	0	1	0	1	0	1	0	1	FALSE
RDH14	1.46416	0.4985	0	1	0	1	0	1	0	1	0	1	0	1	0	1	0	1	-0.521616	0.894392	Rdh14	0	1	0	1	0	1	0	1	0	1	FALSE
RGS19	1.40082	0.420799	0	1	2.27175	0.104904	1.30577	0.454355	0	1	-1.07296	0.607231	0	1	0	1	0	1	-1.15991	0.3911												FALSE
RHEB																					Rheb	-1.65614	0.274272	-1.77194	0.194084	-1.04505	0.571161	0	1	-1.36245	0.432794	FALSE
RILP	3.11302	7.11864e-05	0	1	1.76794	0.0762893	0.221393	0.98894	0	1	-2.61874	0.0203535	-0.728518	0.746954	0	1	0.779749	0.738801	-0.641968	0.963366	Rilp	-1.15115	0.484313	-1.54217	0.228936	1.09328	0.518197	-0.715058	0.753389	-1.87772	0.168813	FALSE
RIT2	0	1	0	1	0	1	2.41036	0.342483	0	1	0	1	0	1	0	1	3.21966	0.270886	1.22794	0.491246	Rit2	0	1	0	1	-1.11888	0.592151	0	1	-1.46862	0.495353	FALSE
RNASE1	0.542351	0.84194	0	1	0.50038	0.864462	3.06928	0.0261872	0	1	0	1	0	1	0	1	0	1	-0.769605	0.788093												FALSE
RNASE2	0	1	0	1	0	1	0	1	0	1	0	1	0	1	0	1	0	1	0	1	Ear10	0	1	-24.8089	0.0449542	0	1	0	1	0	1	FALSE
RNASE2	0	1	0	1	0	1	0	1	0	1	0	1	0	1	0	1	0	1	0	1	Ear5	1.15614	0.517183	-0.924857	0.636957	-0.547099	0.839327	0	1	0	1	FALSE
RNASE2	0	1	0	1	0	1	0	1	0	1	0	1	0	1	0	1	0	1	0	1	Ear6	2.7291	0.169391	-1.084	0.603851	0	1	2.53827	0.327315	0	1	FALSE
RNASET2	1.0316	0.525882	3.03482	0.283623	0.867828	0.681981	-0.431896	0.944748	-1.41131	0.415835	-1.07322	0.530584	0	1	2.75524	0.307125	-1.16596	0.429121	-0.890258	0.72527	Rnaset2a	0	1	0	1	0	1	0	1	0	1	FALSE
RNF13	0	1	0	1	-1.79561	0.309101	1.05477	0.613774	0	1	-1.76011	0.435091	3.34187	0.259465	0	1	-1.19517	0.568609	-1.39206	0.272264	Rnf13	0	1	0	1	0	1	-2.67192	0.313927	0	1	FALSE
RNF152	1.37101	0.431307	0	1	0.751007	0.73674	-1.80827	0.30534	0	1	0	1	0	1	0	1	-3.06737	0.078238	0.768133	0.762482	Rnf152	-2.18039	0.235936	-0.867059	0.685294	-2.07073	0.253798	-2.03029	0.390443	1.34118	0.526931	FALSE
RPTOR	0.82291	0.822066	0	1	0.743979	0.905442	-1.24608	0.18855	-0.763463	0.766675	-0.384542	0.991973	1.46082	0.191638	0.711066	0.756308	-1.00293	0.529904	-1.11322	0.171838	Rptor	-0.515512	0.929023	-1.10793	0.435583	-1.15001	0.409196	-0.64329	0.816496	-0.846367	0.694597	FALSE
RRAGA																					Rraga	0	1	-1.09773	0.599267	-1.30314	0.537344	0	1	-1.71843	0.442938	FALSE
RRAGB																					Rragb	-2.97049	0.288739	0	1	-2.82142	0.301388	0	1	0	1	FALSE
RRAGC	1.8722	0.220894	-9.93026	0.0971457	-1.18234	0.506057	3.56092	0.0150229	2.29514	0.354753	-2.33693	0.21319	-2.2601	0.358456	0	1	0.788866	0.719273	-0.296461	0.990398	Rragc	0	1	-1.82108	0.231108	-2.89563	0.052855	2.83337	0.159304	-2.77215	0.0974701	FALSE
RRAGD	0.961226	0.61684	0	1	-1.58672	0.2965	-0.701533	0.76006	0	1	1.14564	0.583345	1.96617	0.399581	0	1	-2.85613	0.0553289	1.08446	0.461202	Rragd	-0.73193	0.745411	-0.585616	0.818887	0	1	1.37127	0.518861	0	1	FALSE
RUBCN	0	1	0	1	2.31156	0.218209	4.16154	0.0379585	-4.41881	0.20422	-2.23728	0.362369	0	1	0	1	0	1	0.877766	0.665486	Rubcn	0	1	0.379055	0.928335	0.449982	0.891564	0	1	-0.577107	0.823344	FALSE
SAR1A	1.41487	0.358924	5.26603	0.175097	-0.375076	0.930246	0	1	0	1	-0.687165	0.767022	1.19867	0.566591	4.77982	0.190824	-1.01085	0.589307	-0.573918	0.946509	Sar1a	-2.00322	0.192415	-1.06406	0.561553	-0.629209	0.796192	3.75904	0.0480257	-0.836755	0.69795	FALSE
SCARB1	0.797716	0.736967	9.51192	0.00446046	0.581628	0.887483	-0.487306	0.915415	-3.25241	0.0374351	0	1	0.700589	0.760409	0	1	1.04417	0.534051	-1.10617	0.351566	Scarb1	-1.53623	0.266624	-0.304837	0.962195	-0.361878	0.93675	0	1	-0.938427	0.629028	FALSE
SCARB2	2.47845	0.337663	0	1	0	1	3.68442	0.241258	0	1	0	1	0	1	0	1	0	1	0	1												FALSE
SCPEP1	-0.720478	0.765043	0	1	-0.716189	0.767839	-2.65929	0.0286018	0	1	-2.18086	0.162362	0	1	0	1	1.9384	0.156813	-0.545489	0.960929	Scpep1	0	1	0.767226	0.729026	0	1	0	1	0	1	FALSE
SERINC2	1.75854	0.247923	-8.36438	0.114197	1.10375	0.542407	0.780225	0.723078	-2.51324	0.329862	1.27263	0.545477	0	1	0	1	0.736661	0.743316	-0.701681	0.836586	Serinc2	-1.89246	0.214714	-1.00541	0.592065	-1.19369	0.500402	3.55146	0.0550242	-1.5335	0.37623	FALSE
SERPINA1	0	1	0	1	-0.519177	0.854343	-1.26755	0.469456	0	1	0	1	0	1	0	1	0.696696	0.762482	0.261672	0.995567	Gm46	-1.54346	0.373418	-7.06327	9.84865e-07	-5.24724	0.000512615	0	1	0	1	FALSE
SERPINA1	0	1	0	1	-0.519177	0.854343	-1.26755	0.469456	0	1	0	1	0	1	0	1	0.696696	0.762482	0.261672	0.995567	Serpina1a	0	1	-1.20453	0.565655	0	1	0	1	0	1	FALSE
SESN2	0	1	0	1	0	1	0	1	5.63114	0.164379	0	1	0	1	0	1	0	1	0	1	Sesn2	-2.42987	0.129864	0.642078	0.789648	0.762224	0.73126	0	1	-5.13659	0.0034467	FALSE
SFTPB	0.5726	0.863006	0	1	-1.83136	0.0952592	0.355362	0.939842	0	1	-2.34172	0.0959282	1.90257	0.284449	0	1	-1.39301	0.326202	-0.999276	0.537262	Sftpb	-1.58875	0.360309	0	1	-2.27372	0.149246	-1.48146	0.492052	1.0069	0.630507	FALSE
SFTPD																					Sftpd	-4.40247	0.0329498	-5.95717	0.00188763	-7.077	0.000895131	0	1	0	1	FALSE
SGSH	0	1	0	1	0	1	0	1	0	1	0	1	0	1	0	1	0	1	0	1												FALSE
SH3GL2	1.72645	0.326087	0	1	0	1	0	1	0	1	0	1	0	1	0	1	-1.32809	0.531034	0.500734	0.906821	Sh3gl2	0.311212	0.959593	-1.0025	0.565434	-1.49162	0.248817	0.583052	0.820195	-0.383525	0.926126	TRUE
SH3GLB1	0	1	0	1	-2.22789	0.365775	2.82964	0.300867	0	1	-4.67088	0.195226	0	1	0	1	0	1	0.559006	0.833439	Sh3glb1	0	1	-0.696291	0.762622	-0.82658	0.702438	0	1	-1.09968	0.598271	FALSE
SIAE	-1.36166	0.381085	0	1	-0.508564	0.860055	2.60844	0.0714397	-2.11192	0.378722	0	1	0	1	0	1	-0.682453	0.769467	-0.649189	0.880123	Siae	0	1	-1.23472	0.48297	0	1	1.43939	0.501969	0	1	FALSE
SIDT2	1.58529	0.297618	0	1	1.0222	0.583511	0	1	-2.13324	0.375776	-1.08018	0.604782	0	1	0	1	0.682453	0.769467	-0.916897	0.640798	Sidt2	0	1	-1.8339	0.228101	0	1	2.85327	0.157587	2.91552	0.0870949	FALSE
SIPA1L2	0.95642	0.607934	0	1	1.5891	0.212595	-0.376005	0.929839	-1.23048	0.557503	0.623077	0.799336	1.06005	0.611385	0	1	1.70167	0.213403	1.92514	0.00353194	Sipa1l2	-1.02358	0.549219	-0.612711	0.865963	-0.72756	0.779353	0.476426	0.877383	1.55995	0.222147	TRUE
SIRT1	2.51183	0.194185	0	1	-2.97247	0.149843	1.74289	0.438893	0	1	0	1	0	1	0	1	-1.96926	0.40112	0	1	Sirt1	-2.55388	0.116777	0	1	-1.60927	0.354639	-1.57959	0.470318	-1.05544	0.613258	FALSE
SIRT2																					Sirt2	-2.00569	0.143588	0.397347	0.91912	-1.42402	0.353866	0	1	-1.23431	0.48285	FALSE
SLC11A1	0	1	0	1	1.24746	0.478232	1.74369	0.320273	0	1	0	1	0	1	0	1	-0.832102	0.700225	1.46095	0.176607												FALSE
SLC11A2	2.17522	0.118161	0	1	0	1	0.783363	0.721656	0	1	0	1	2.32966	0.3499	9.29067	0.103322	0	1	-0.968306	0.587381	Slc11a2	-1.95591	0.152861	-1.56405	0.256771	-1.38876	0.368241	-2.74386	0.0994973	-2.40081	0.0895676	FALSE
SLC12A4	1.28889	0.413983	0	1	-1.88542	0.168155	0	1	-4.29597	0.0811379	0	1	0	1	0	1	-1.25371	0.475313	0.959619	0.594443												FALSE
SLC15A3																					Slc15a3	0	1	0	1	0	1	0	1	0	1	FALSE
SLC15A4	0.754116	0.758707	0	1	1.14893	0.441438	0.827372	0.702116	-0.900949	0.671224	-1.37743	0.37307	0	1	3.2392	0.26818	-1.23117	0.410253	-1.0024	0.530111	Slc15a4	0	1	-2.85915	0.033834	-0.668077	0.776509	2.6486	0.176659	-3.49168	0.0300198	FALSE
SLC17A5	0	1	0	1	1.66327	0.455113	0	1	0	1	0	1	0	1	0	1	-2.23198	0.364321	-0.417336	0.908372	Slc17a5	0	1	-0.573967	0.825036	-0.681367	0.769906	0	1	0	1	FALSE
SLC29A3	0	1	0	1	1.49378	0.248702	0.732942	0.756702	-2.42256	0.20219	3.72868	0.00649821	-1.91867	0.281203	0	1	0	1	1.07193	0.437225	Slc29a3	0.366136	0.934695	-1.18032	0.440659	-1.40173	0.321747	2.07187	0.179755	-1.34654	0.386254	FALSE
SLC2A13	-1.19288	0.570323	32.7419	0.03058	2.71383	0.172187	0	1	-5.17236	0.177444	0	1	0	1	0	1	0	1	1.39188	0.332113	Slc2a13	-0.572171	0.91719	0.68823	0.865371	0.680266	0.85603	1.07451	0.511714	-1.05861	0.500714	FALSE
SLC2A8	1.40846	0.236656	0	1	-1.9225	0.0509827	0.265765	0.976593	-0.883313	0.678422	-0.897414	0.653009	0	1	-2.81793	0.301465	-0.5632	0.869137	-1.26031	0.165303	Slc2a8	-0.318097	0.956695	-2.06778	0.0448959	-1.21702	0.418175	2.40661	0.0888834	1.18083	0.467782	FALSE
SLC30A2	-0.959596	0.60573	0	1	1.9484	0.0943699	0.432986	0.900581	2.82026	0.160615	-1.42561	0.410701	0	1	4.39256	0.205789	1.29452	0.410511	0.906108	0.667033	Slc30a2	0	1	-0.424665	0.904966	0	1	0	1	-1.32799	0.445557	FALSE
SLC35F6	-1.06661	0.50486	2.99276	0.286965	-1.52394	0.183781	1.12675	0.475509	0	1	0	1	-0.681346	0.769861	2.71709	0.31068	-0.576875	0.860327	1.00103	0.531309	Slc35f6	-0.820758	0.704953	-0.656688	0.782256	-0.779566	0.723322	-1.53765	0.479378	0	1	FALSE
SLC36A1	-3.44282	0.0097093	0	1	-0.534801	0.845953	1.36522	0.432114	0	1	-1.12558	0.589768	-2.01709	0.391796	0	1	1.44317	0.405374	1.39864	0.191734												FALSE
SLC37A3	0.336048	0.948677	0	1	0.320815	0.955452	0	1	1.35414	0.523413	0	1	2.48757	0.193831	0	1	0.430507	0.901874	-0.825727	0.765542	Slc37a3	-2.29195	0.101628	-1.36999	0.376327	-1.62677	0.283084	1.06215	0.610781	-1.40621	0.417273	FALSE
SLC44A2	1.66626	0.455411	0	1	-3.12119	0.138906	-1.82447	0.424357	0	1	3.01145	0.284758	0	1	0	1	4.18969	0.0858579	1.60616	0.248932												FALSE
SLC48A1	0	1	-5.03891	0.182205	-0.774159	0.729821	-0.82289	0.698603	0	1	0.681327	0.769902	0	1	0	1	1.03919	0.574444	0.390827	0.990722	Slc48a1	-0.953199	0.609665	-1.01874	0.552942	0	1	1.18866	0.502413	-0.78165	0.724827	FALSE
SMCR8																					Smcr8	0	1	-1.04802	0.569738	0.61972	0.801078	1.22239	0.559718	-3.26451	0.036886	FALSE
SMPD1	-0.710114	0.756261	0	1	0	1	0.777113	0.724492	0	1	0	1	2.48267	0.332445	0	1	0.989881	0.637148	-0.185114	0.995242	Smpd1	-0.663167	0.803197	-1.60598	0.177083	-1.26577	0.390146	1.24343	0.478957	-1.63002	0.234384	FALSE
SMPD4																					Smpd4	-2.32261	0.0980706	0.459644	0.886391	1.6485	0.276566	2.16206	0.238241	-0.723654	0.749308	FALSE
SMPDL3A	0	1	0	1	0	1	0	1	0	1	0	1	-14.752	0.0660756	0	1	0	1	1.84241	0.233813	Smpdl3a	0	1	0	1	0	1	0	1	0	1	FALSE
SNAP23																					Snap23	0	1	0	1	0	1	0	1	0	1	FALSE
SNCA	-1.76593	0.132189	0	1	-0.907791	0.642281	-0.676788	0.79408	-2.18113	0.23554	0.549376	0.838108	1.14895	0.581964	0	1	0.809685	0.707002	-0.536449	0.973542	Snca	0	1	-2.24533	0.15338	-4.48949	0.00601855	0	1	0	1	TRUE
SNX16	0	1	0	1	0	1	0	1	0	1	0	1	0	1	0	1	0	1	0	1	Snx16	-1.40762	0.510212	-1.12627	0.589938	-2.69376	0.172871	0	1	-1.76459	0.434405	FALSE
SORT1	0.228261	0.987277	0	1	-0.50606	0.904437	1.07031	0.53239	-1.13352	0.58721	-1.15207	0.519048	-0.913008	0.666156	0	1	0	1	1.11631	0.362679												FALSE
SPACA3																					Spaca3	0.724577	0.748908	-1.75346	0.247771	0	1	1.35749	0.522406	0	1	FALSE
SPG11	0	1	0	1	-1.64137	0.45945	8.5983	0.000385575	0	1	0	1	0	1	0	1	0	1	2.17562	0.090544	Spg11	0.739433	0.741867	0.59162	0.815732	-0.702323	0.759636	0	1	-1.87242	0.291062	FALSE
SPHK1	1.00849	0.55344	-3.27678	0.265809	2.34575	0.00946892	2.36387	0.0168604	-0.844344	0.694771	1.29068	0.412011	0.745995	0.738696	0	1	-1.98619	0.0689623	1.25152	0.172989	Sphk1	-1.52046	0.317778	-1.62644	0.235793	-0.95963	0.617077	0	1	0.605086	0.808649	FALSE
SQSTM1																					Sqstm1	1.95591	0.152861	-0.387551	0.924085	-0.460068	0.886169	0.907474	0.668426	-1.20595	0.494933	FALSE
SRGN	-0.477826	0.876604	0	1	0.502401	0.863374	0	1	-2.20739	0.365851	0	1	0	1	0	1	-1.35542	0.435935	-1.03942	0.50708	Srgn	-1.30611	0.454038	-0.520467	0.853634	0	1	-1.21872	0.560802	0	1	FALSE
ST13	-2.2855	0.149375	0	1	0	1	0.961117	0.647762	-3.19613	0.270304	0	1	0	1	10.995	0.0880696	0	1	0.195479	0.993684	St13	2.50813	0.192375	-0.996749	0.634509	-2.38234	0.207673	-2.33382	0.35012	-1.5556	0.475803	FALSE
STARD3																					Stard3	0.72246	0.783314	-0.77186	0.759525	-1.38043	0.272983	0.449363	0.8919	-1.19677	0.430365	FALSE
STARD3NL	0	1	0	1	1.86202	0.419141	0	1	0	1	0	1	0	1	0	1	0	1	-0.948763	0.62609												FALSE
STK11	-1.40591	0.170448	0	1	1.12104	0.413461	-1.46652	0.154114	1.43469	0.350241	-0.723966	0.782124	-0.531827	0.847518	2.12091	0.378922	-1.50794	0.152182	-0.924136	0.687032												FALSE
STK39	1.18572	0.505035	0	1	0	1	0	1	0	1	-1.23357	0.556634	-2.87299	0.294826	0	1	-0.836269	0.69843	-0.963333	0.592232	Stk39	2.83517	0.000676524	0.796279	0.750407	-1.32885	0.279873	-0.742872	0.750129	-1.45898	0.234614	TRUE
STX3																					Stx3	-1.14077	0.585064	-0.912732	0.666654	-1.08352	0.603848	-4.30446	0.0808812	0	1	FALSE
STX7	-1.58426	0.471987	0	1	0	1	1.99212	0.397238	0	1	0	1	0	1	0	1	0	1	0	1	Stx7	-0.644688	0.78828	-1.03548	0.576207	-1.85124	0.2239	1.20782	0.564038	-0.800992	0.713611	FALSE
STXBP2	0.451561	0.934732	0	1	-1.43562	0.24615	1.20157	0.42765	-0.974584	0.642494	-0.493503	0.868174	0.968809	0.644425	0	1	1.60286	0.207597	-0.978357	0.569049												FALSE
SUMF1	-0.455245	0.8887	0	1	0	1	0	1	0	1	0	1	0	1	0	1	-0.696696	0.762482	-1.21504	0.331159												FALSE
SUPT20H	2.14893	0.242987	0	1	1.03064	0.622745	2.4886	0.19487	0	1	0	1	0	1	0	1	-1.38299	0.516837	-1.33841	0.326754	Supt20	-0.558165	0.833414	0	1	-0.530152	0.848418	-2.10042	0.248193	-1.36956	0.430222	FALSE
TBK1	0	1	0	1	4.09396	0.0899195	0	1	0	1	0	1	22.1683	0.0039129	0	1	2.70015	0.313087	-2.12367	0.130965												FALSE
TCIRG1																					Tcirg1	0.683095	0.789855	-1.09795	0.49512	-0.975555	0.594195	0.638303	0.791489	0.421865	0.906451	FALSE
TET2	0	1	0	1	0	1	0	1	0	1	0	1	0	1	0	1	0	1	2.40872	0.356074												FALSE
TET3	1.06965	0.53346	0	1	1.57056	0.255178	0	1	0	1	0.884008	0.678075	-1.43258	0.503295	0	1	-1.57527	0.299784	-0.79734	0.781239	Tet3	-1.33437	0.323632	-1.28274	0.329493	-1.01162	0.558359	-2.00041	0.144386	-1.6277	0.198762	FALSE
TFEB	0.658853	0.806073	0	1	1.68497	0.153127	0	1	-1.20243	0.56581	-1.22224	0.488031	0	1	-4.24078	0.212287	-0.371031	0.932261	1.30279	0.166121	Tfeb	1.52809	0.26964	-0.914213	0.637438	-1.4512	0.300144	-2.14493	0.167703	-0.93675	0.629988	FALSE
TIAL1	0.949306	0.608129	0	1	-1.28048	0.331512	1.83968	0.0931936	0	1	-1.74742	0.200413	0.752008	0.735884	-2.99887	0.286216	-0.567041	0.866673	1.15425	0.290381												FALSE
TLDC1	2.54639	0.119228	0	1	-0.878085	0.681049	0	1	0	1	-1.95232	0.402617	5.83891	0.0473243	0	1	0	1	-0.670705	0.822498	Tldc1	-0.895818	0.655347	-1.29727	0.264946	-1.02258	0.533734	0.668368	0.799714	-0.868887	0.675168	FALSE
TLR3	-1.76585	0.109827	0	1	0.77719	0.740794	0.641054	0.817985	0	1	0	1	0	1	0	1	0.345601	0.944391	0.458624	0.993007	Tlr3	-1.64924	0.343782	0	1	-1.56638	0.366759	-1.53765	0.479378	2.03951	0.258931	FALSE
TLR7																					Tlr7	0	1	0	1	0	1	0	1	-3.09398	0.278689	FALSE
TLR9	-1.02325	0.527776	4.1276	0.0882458	-2.54062	0.000669798	1.13195	0.438224	0	1	-2.53388	0.0163563	1.87149	0.170529	0	1	-1.17798	0.402427	-1.05534	0.416813	Tlr9	-0.508295	0.860191	-2.90008	0.0124479	-2.44525	0.05802	0.952292	0.650801	1.249	0.476742	TRUE
TM9SF1	1.98521	0.148855	0	1	-0.514879	0.856655	1.27169	0.46779	-4.16932	0.085332	0	1	0	1	6.13683	0.152105	2.09499	0.176687	-0.657386	0.873636	Tm9sf1	-1.46351	0.294987	0	1	-0.344836	0.944793	1.36496	0.431756	-0.89977	0.651539	FALSE
TMBIM1	3.45244	0.258196	0	1	0	1	0	1	0	1	0	1	-12.0212	0.0803829	0	1	0	1	-0.948774	0.656669												FALSE
TMEM175			0	1									0	1	0	1																TRUE
TMEM192	1.32371	0.5334	0	1	0	1	0	1	0	1	-2.55714	0.325723	0	1	0	1	0	1	1.68408	0.187658	Tmem192	0	1	0	1	0	1	0	1	0	1	FALSE
TMEM229B																					Gm5423	0	1	-1.88578	0.414213	0	1	0	1	0	1	TRUE
TMEM229B																					Tmem229b	-0.965295	0.613892	-1.94773	0.119782	-0.456995	0.887815	0	1	-0.590101	0.816493	TRUE
TMEM55A	0	1	0	1	0	1	-2.12204	0.378453	0	1	0	1	0	1	0	1	0	1	1.61987	0.292521	Tmem55a	0	1	-0.757165	0.733665	0	1	0	1	-2.34929	0.211599	FALSE
TMEM55B	0	1	0	1	0	1	1.66836	0.453062	0	1	0	1	0	1	0	1	-1.78058	0.432415	-0.332936	0.949598												FALSE
TMEM63A	0	1	0	1	-1.05247	0.567856	0	1	-4.42976	0.0770106	-2.23949	0.226784	0	1	0	1	0.70256	0.759629	1.22562	0.322568	Tmem63a	-0.849622	0.681893	-1.36666	0.338207	-1.62303	0.236735	-0.793606	0.716849	0	1	FALSE
TMEM74	-6.44991	0.0424714	0	1	0	1	0	1	0	1	0	1	0	1	0	1	-4.18594	0.216814	-0.7827	0.724507	Tmem74	0	1	-5.88587	0.0481157	-3.43297	0.255948	0	1	0	1	FALSE
TMEM8A	1.11743	0.400005	0	1	0.787962	0.781762	-0.552772	0.929092	-0.45196	0.890481	-0.690006	0.808335	-0.421494	0.906617	1.68086	0.45145	-0.45023	0.961354	0.866409	0.803209	Tmem8	-0.768312	0.728442	0.614725	0.803687	-1.46592	0.397492	-1.43939	0.501969	-2.89414	0.088547	FALSE
TMEM9	-0.495844	0.910351	0	1	-0.232425	0.986283	0.302228	0.963233	-1.98047	0.269746	-2.01564	0.141877	-2.30232	0.14504	0	1	-0.625685	0.828218	-1.1513	0.305988	Tmem9	-0.859758	0.675665	-2.0859	0.0734786	-1.22835	0.442703	0.803055	0.712626	0	1	FALSE
TMEM92	0.975838	0.643076	0	1	0	1	0	1	0	1	0	1	0	1	0	1	1.41818	0.508113	-0.535003	0.886211	Tmem92	-1.09113	0.519478	1.46149	0.26172	-1.73595	0.166875	-1.36038	0.433422	-0.892113	0.656089	FALSE
TMEM97																					Tmem97	1.85469	0.223064	-1.48333	0.331323	0	1	1.14957	0.581932	0	1	FALSE
TMPRSS9	0.448881	0.892092	9.14374	0.104991	-0.426576	0.903923	0	1	1.76521	0.433942	2.70613	0.102806	-2.08202	0.382321	0	1	-0.572418	0.825878	1.6917	0.0409804	Tmprss9	0.549651	0.837959	0.439781	0.896986	0.522065	0.852769	0	1	-1.33474	0.443017	FALSE
TNFSF10	1.09793	0.600228	0	1	-1.08444	0.60421	2.55385	0.187518	0	1	-2.0919	0.381862	0	1	0	1	-1.4552	0.499232	1.11832	0.484728	Tnfsf10	-2.27675	0.14878	0	1	0	1	0	1	-0.935152	0.657564	FALSE
TOM1L1	0	1	0	1	1.66327	0.455113	2.50299	0.332317	8.15899	0.117003	4.13184	0.217394	0	1	0	1	0	1	0.846145	0.685841	Tom1l1	-0.559609	0.832644	-0.89846	0.652416	-2.14832	0.12056	-2.10588	0.247287	0.689413	0.765899	FALSE
TOMM20																					Tomm20	0	1	0	1	2.69376	0.172871	0	1	1.71843	0.442938	FALSE
TP53	1.0278	0.6242	0	1	-3.63927	0.0530685	3.34028	0.123764	0	1	0	1	8.74384	0.0227793	0	1	0	1	1.55058	0.231768												FALSE
TP53INP2	0.592342	0.815494	0	1	-2.09286	0.177548	-0.947105	0.653129	0	1	-1.56337	0.474034	2.57429	0.322796	0	1	-1.86084	0.29428	-0.884331	0.66683												FALSE
TP63	0	1	0	1	0	1	0	1	0	1	1.8095	0.426252	0	1	0	1	0	1	0	1	Trp63	-1.32206	0.447924	0.526804	0.850224	-1.25565	0.474153	0	1	0	1	FALSE
TP73	1.16046	0.354982	0	1	1.01818	0.514991	0.580594	0.943682	0.310469	0.959774	-2.60389	0.000742703	2.31743	0.0359112	-1.29319	0.54139	-0.677783	0.874068	-1.53725	0.000666001	Trp73	-0.73369	0.792542	-1.03162	0.518857	-0.87246	0.677508	0.685418	0.788303	0	1	FALSE
TPCN1	-2.30134	0.357819	0	1	2.11458	0.380797	-2.60324	0.321994	0	1	0	1	0	1	0	1	0	1	-0.530571	0.848437												FALSE
TPCN2																					Tpcn2	0.580647	0.821484	-1.8775	0.169168	-1.10693	0.540313	0	1	0	1	FALSE
TPP1	0	1	0	1	0	1	0	1	0	1	0	1	0	1	0	1	0	1	0	1												FALSE
TRIM23	0	1	0	1	-1.66327	0.455113	4.34312	0.0805462	0	1	0	1	16.1506	0.00718525	0	1	0	1	0.846145	0.685841	Trim23	0	1	1.20453	0.565655	0	1	0	1	1.9477	0.403498	FALSE
TRIP10	0.985805	0.639378	0	1	-1.79561	0.309101	-7.13556	0.00026948	3.74205	0.236172	0	1	0	1	0	1	0	1	-0.223449	0.988147	Trip10	-1.55691	0.305313	-0.827584	0.695644	-0.982574	0.604356	0	1	-0.625292	0.798179	FALSE
TSC1																					Tsc1	-1.20681	0.453896	-0.965218	0.60136	1.14614	0.487176	1.50429	0.384972	-2.01059	0.142607	FALSE
TSC2	0.549679	0.930732	0	1	-0.433546	0.968039	1.13827	0.419469	-1.06146	0.563039	0	1	2.13387	0.122718	-2.10512	0.381128	0.974747	0.582825	1.05025	0.426444												FALSE
TSPAN1	1.54669	0.374172	0	1	-0.751007	0.73674	0	1	0	1	-2.90628	0.153425	0	1	0	1	1.00779	0.630595	0.768133	0.762482	Tspan1	1.73511	0.322098	-2.80243	0.0582675	-2.48385	0.123985	0	1	-2.20177	0.232412	FALSE
TSPAN8	0	1	0	1	0	1	0	1	0	1	0	1	0	1	0	1	0	1	1.06144	0.524154	Tspan8	-1.87069	0.219477	-0.495158	0.867281	-0.587805	0.817717	0	1	-1.51143	0.382935	FALSE
TUSC1																					Tusc1	-6.57219	0.144896	0	1	0	1	0	1	-16.9893	0.00701096	FALSE
TXNDC5	0.34081	0.946513	0	1	-0.332857	0.950167	0	1	0	1	2.47668	0.0823093	0	1	-4.66474	0.195042	0.446666	0.893312	-1.03515	0.493935	Txndc5	-1.01275	0.588036	-0.403842	0.915792	-0.479408	0.875774	-1.89889	0.285339	-1.249	0.476742	FALSE
TYR																					Tyr	-10.3311	0.0963228	0	1	-20.6108	0.00505851	0	1	0	1	FALSE
UBA52	1.10327	0.440821	0	1	2.20085	0.00490994	-1.62288	0.128268	0.657691	0.781754	-1.3435	0.349587	0.562907	0.830888	0	1	0.383591	0.965819	-1.11767	0.300971	Uba52	-1.02628	0.537685	-0.986278	0.568371	-1.17163	0.406798	-1.92883	0.123133	-2.2805	0.0205211	FALSE
UBOX5	0.524637	0.851426	0	1	1.17675	0.508539	-2.03579	0.186668	0	1	0	1	0	1	7.92158	0.120047	-2.38356	0.13578	-0.90304	0.652411	Ubox5	-0.323342	0.954439	1.04177	0.535606	0.615673	0.834899	0	1	1.20434	0.455149	FALSE
UCHL1	0.720726	0.751183	0	1	-1.50328	0.386585	0	1	0	1	0	1	-4.12631	0.21602	0	1	2.01792	0.263598	-0.763444	0.766515	Uchl1	0	1	-1.33972	0.441501	0	1	0	1	-1.0069	0.630507	FALSE
ULK1	0.455378	0.974686	2.25037	0.362008	1.54524	0.0983154	-1.62477	0.0851021	0	1	-2.49659	0.00869138	-1.02823	0.579926	-2.04309	0.390047	1.02653	0.530333	-0.815173	0.866041	Ulk1	-0.802499	0.713	-1.28987	0.460583	-0.762224	0.73126	-3.02318	0.143981	1.01078	0.629099	FALSE
ULK2																					Ulk2	0	1	0	1	0	1	0	1	0	1	FALSE
ULK3																					Ulk3	-1.87148	0.170275	-0.743968	0.749427	-2.22833	0.0787509	-1.74376	0.319604	-1.72758	0.254173	FALSE
UNC13D	-0.784497	0.761494	0	1	1.29233	0.269019	-1.56638	0.129913	-0.562477	0.831147	-0.571166	0.864036	0.979771	0.605958	0	1	0.571412	0.894351	-1.06864	0.38932												FALSE
USP10	-0.63221	0.874886	0	1	0.630917	0.875976	-0.203455	0.992554	1.33677	0.442605	0	1	-0.574655	0.82465	0	1	-0.847407	0.69375	-1.10425	0.334035												FALSE
USP4	-1.50703	0.243886	0	1	1.77978	0.156383	1.5669	0.302236	-5.07787	0.0228136	-1.70092	0.330338	0	1	0	1	-0.945023	0.625522	1.18722	0.311452	Usp4	-1.77055	0.313707	0	1	-0.836671	0.698076	0	1	1.0951	0.599796	FALSE
USP5	0.442692	0.895381	7.46087	0.127092	0.479185	0.875882	1.9096	0.211297	0	1	-1.05193	0.614486	1.69849	0.445886	-6.77267	0.138877	-0.643014	0.789215	-0.862656	0.700202	Usp5	0.409931	0.912663	-0.327986	0.952394	-1.17453	0.471306	1.54149	0.373665	-1.52371	0.316534	FALSE
USP6	-0.402031	0.916629	0	1	1.30431	0.406227	2.12568	0.124083	-3.48448	0.114808	0	1	-1.68272	0.448938	0	1	0	1	-1.11848	0.409304	Usp32	4.4027	0.00650484	-0.690737	0.765339	1.64794	0.344186	1.6174	0.462428	2.1834	0.235197	FALSE
USP9X																					Usp9x	-2.30669	0.354303	0	1	0	1	0	1	0	1	FALSE
UVRAG																					Uvrag	-0.671864	0.844172	-0.808331	0.749738	-0.638058	0.870733	-1.58108	0.214676	-0.617554	0.862495	FALSE
VAMP3	0.560523	0.901356	2.71856	0.310811	0.16734	0.997394	0.208054	0.991705	0	1	-1.37959	0.332176	1.24222	0.479569	0	1	-1.59595	0.157106	0.865506	0.766649	Vamp3	-0.326771	0.952943	-0.524064	0.893709	-0.622211	0.830556	0	1	-0.405521	0.914946	FALSE
VAMP4	-2.68649	0.175761	0	1	0	1	3.75818	0.102311	0	1	-6.14859	0.0438742	0	1	0	1	-1.92397	0.40822	-0.359742	0.937182	Vamp4	-0.946339	0.653311	0	1	-2.72491	0.101464	1.77295	0.43248	0	1	FALSE
VASN	0.880953	0.669563	2.77258	0.30581	-1.1645	0.412783	-0.680395	0.815712	-0.745593	0.739014	1.52366	0.271509	-0.631215	0.795136	2.51722	0.330693	-1.56499	0.191941	-0.892717	0.713685	Vasn	0	1	-1.48368	0.286965	-1.31759	0.399379	-0.861147	0.687484	-0.568346	0.827988	FALSE
VEGFA	1.0579	0.540777	5.05824	0.18158	2.12552	0.0690719	1.74922	0.200042	0	1	-1.42878	0.40963	0	1	0	1	-1.88916	0.16697	1.46215	0.0949914	Vegfa	-3.08887	0.00125508	-1.55724	0.170338	-1.58243	0.185118	1.03247	0.577563	-0.682773	0.79007	FALSE
VMA21																					Vma21	0	1	-2.71101	0.311859	0	1	0	1	0	1	FALSE
VMA21																					Vma21ps	0	1	0	1	0	1	0	1	0	1	FALSE
VPS11	1.02352	0.540584	0	1	-0.846343	0.694684	3.95237	2.46802e-05	0	1	-2.30068	0.0710532	-1.60011	0.356734	0	1	-0.565114	0.86791	-1.32237	0.113376	Vps11	-0.920122	0.639626	-0.736055	0.754639	-1.31478	0.400668	-0.859319	0.688254	1.73902	0.251144	FALSE
VPS16	-0.975838	0.643076	0	1	2.08026	0.253354	0	1	4.05185	0.220359	0	1	3.35835	0.258375	0	1	1.38299	0.516837	-1.33841	0.326754												FALSE
VPS18																					Vps18	1.05218	0.567487	0	1	0	1	0	1	-0.637456	0.791942	FALSE
VPS33A	0.255613	0.979742	0	1	-1.69645	0.149867	0	1	0	1	-0.557017	0.834027	3.06587	0.0773715	-4.04566	0.221281	1.12826	0.497774	-1.1602	0.315474	Vps33a	-0.480074	0.875416	-0.384107	0.925814	0.45598	0.888358	0	1	-1.18418	0.504468	FALSE
VPS33B	0.36402	0.93559	0	1	0.759966	0.739038	-1.94551	0.155124	0	1	0.806307	0.711265	1.53886	0.478743	0	1	-2.05761	0.135125	-0.877601	0.694736	Vps33b	-0.834857	0.691052	-0.333043	0.950148	-0.792921	0.717592	-0.779841	0.723066	-2.08228	0.13049	FALSE
VPS35	0.906973	0.647864	0	1	0.959184	0.617703	1.88501	0.216571	0	1	0	1	0	1	0	1	-0.640545	0.79047	1.11402	0.422898												FALSE
VPS36																					Vps36	-2.08014	0.17865	0	1	-1.97557	0.197751	-1.28845	0.540875	-3.55034	0.0285066	FALSE
VPS41	1.0389	0.575161	11.9873	0.0811729	0.582361	0.820666	-0.747297	0.738241	0	1	0	1	0	1	0	1	0	1	1.52847	0.132718	Vps41	2.68161	0.0658978	-0.53003	0.848489	0	1	0	1	-0.808396	0.710325	FALSE
VPS4B	1.47661	0.291063	0	1	1.53665	0.267329	-1.76505	0.195898	0	1	0	1	-1.64704	0.455994	0	1	1.02325	0.582749	-0.581042	0.942485												FALSE
WDFY3	-0.937853	0.630016	0	1	-0.981883	0.60514	0	1	0	1	0	1	0	1	0	1	0	1	0.751102	0.806197	Wdfy3	-0.81271	0.745239	0.978467	0.570783	-1.29397	0.252519	1.7876	0.10395	-1.3456	0.250701	FALSE
WDR11	0	1	10.8674	0.0891552	-3.89191	0.00547856	0	1	2.47396	0.334076	0	1	0	1	0	1	-0.844728	0.694809	2.37369	0.00387112	Wdr11	-0.994107	0.598035	-0.795259	0.716122	-1.42074	0.355175	1.86401	0.292576	-1.24603	0.477967	FALSE
WDR41	1.05023	0.56936	0	1	1.87286	0.220029	0	1	0	1	-1.34728	0.525274	0	1	-11.7548	0.0826153	0	1	-1.28502	0.294083	Wdr41	-2.24452	0.107442	-1.79481	0.188322	-2.67366	0.0427426	-1.04037	0.618383	-1.37314	0.428934	FALSE
WDR45B	-0.665269	0.884344	1.86578	0.418246	1.52585	0.0855662	-0.252124	0.996698	1.24264	0.436083	-1.26334	0.342423	0.85245	0.680252	-1.69387	0.448924	-1.60518	0.0908116	-0.97127	0.590745	Wdr45b	-0.866771	0.685289	0	1	0	1	3.26633	0.127355	1.08156	0.604334	FALSE
WDR48	0	1	0	1	-1.79561	0.309101	2.29822	0.218988	0	1	0	1	0	1	0	1	0	1	-0.914081	0.63814	Wdr48	-0.996443	0.596795	-1.60386	0.243152	-1.42402	0.353866	-1.8683	0.291672	0	1	FALSE
WIPI1	0.966041	0.614161	0	1	-1.38145	0.372084	1.76024	0.246019	-1.90863	0.409307	0	1	1.59205	0.467294	0	1	-0.612338	0.804958	-0.820577	0.746156												FALSE
ZFYVE1	1.58426	0.471987	0	1	2.17087	0.238676	0	1	-4.32819	0.207974	0	1	0	1	0	1	0	1	-1.10841	0.491394												FALSE
ZFYVE26	0	1	0	1	0.95922	0.648934	-4.37474	0.0148234	0	1	0	1	-3.16333	0.271891	0	1	-2.59738	0.183194	-1.50352	0.220985	Zfyve26	0	1	0	1	0	1	0	1	0	1	FALSE
ZNF597	0	1	0	1	0	1	0	1	0	1	0	1	0	1	0	1	0	1	0	1												FALSE
ZNRF1	-1.06965	0.53346	0	1	1.38306	0.331079	-1.68497	0.217935	0	1	0	1	0	1	0	1	0	1	-0.97284	0.577588	Znrf1	-0.425267	0.904661	-1.02629	0.560356	-1.62946	0.234675	1.59929	0.35699	0	1	FALSE
ZNRF2																					Znrf2	2.8211	0.0569773	0	1	-1.32866	0.445469	0	1	0	1	FALSE
rs11724635	0	1	0	1	0	1	0	1	0	1	0	1	0	1	0	1	0	1	0	1												FALSE
rs2414739	1.93384	0.280869	0	1	0	1	0	1	0	1	1.4772	0.493276	3.47384	0.250973	0	1	2.32653	0.215493	-0.65662	0.833042												FALSE
rs329648	2.25311	0.00709665	0	1	0.3751	0.969011	-0.42855	0.946358	-2.83637	0.0562367	-0.354102	0.940439	0.663452	0.778777	0	1	-0.757268	0.75625	-0.771069	0.875844												FALSE
rs356182	0	1	0	1	0	1	0	1	0	1	0	1	0	1	0	1	0	1	0	1												FALSE
rs55785911			0	1			0	1	0	1	0	1	0	1	0	1																FALSE
rs591323	0	1	44.9458	0.0224229	0	1	0	1	0	1	0	1	0	1	0	1	0	1	1.84279	0.147028												FALSE
rs6430538	0	1	0	1	0	1	5.9176	0.159557	0	1	0	1	0	1	0	1	0	1	0	1												FALSE
rs7155501					0	1	0	1	0	1	0	1					0	1	0	1												FALSE
