# Supplementary material for: Epigenetic inactivation of the autophagy–lysosomal system in appendix in Parkinson’s disease
Source: Nat Commun. 2021 Aug 26;12:5134. doi: 10.1038/s41467-021-25474-x (PMC8390554; doi:10.1038/s41467-021-25474-x)
Supplement: Supplementary file 21 — Supplementary Data 18 [file 41467_2021_25474_MOESM21_ESM.xlsx]

## Sheet: Appendix_AgeAcceleration_Padloc
ID

## Sheet: Appendix_AgeAcceleration_RNAseq
ID

## Sheet: Appendix_PDvsControls_Padlock
ID

## Sheet: Appendix_PDvsControls_RNAseq
ID

## Sheet: Brain_AgeAcceleration_OFB_Padlo
ORDER

## Sheet: Brain_AgeAcceleration_Padlock
ORDER

## Sheet: Brain_OFB_Padlock_CGonly
ORDER

## Sheet: Brain_PFC_Padlock_CGonly
ORDER

## Sheet: Brain_PFCRep_Padlock_withGLU
ORDER

## Sheet: Brain_PFCRep_Padlock_withGLU_Br
ORDER

[truncated: 2 more sheets: Mice_CecalPatch_Padlock, Mice_DSS_Padlock]
