# Supplementary material for: Epigenetic inactivation of the autophagy–lysosomal system in appendix in Parkinson’s disease
Source: Nat Commun. 2021 Aug 26;12:5134. doi: 10.1038/s41467-021-25474-x (PMC8390554; doi:10.1038/s41467-021-25474-x)
Supplement: Supplementary file 22 — Supplementary Data 19 [file 41467_2021_25474_MOESM22_ESM.xlsx]

## Sheet: Human probe library
Human ALP bisulfite padlock probe library
Probe name	Probe
IGF1R:chr15:99408918-99409058:1	GTCATATCGGTCACTGTTAAAATCATTTTAAACTATCTCAATACACACCCTAAGTTGGAGGCTCATCGTTCCTATTCAGGCAGATGTTATCGAGGTCCGACNNNNNNNAAAATTTTTCATTTATCCTTAACCAGATCAGGATACACACTACCC
NAP1L5:chr4:89619151-89619282:1	GTCATATCGGTCACTGTTATATACTCCTCACCCCCATCCAAACCCTGTTGGAGGCTCATCGTTCCTATTCAGGCAGATGTTATCGAGGTCCGACNNNNNNNTTACTACCCTAACATCTTCTAAACCCTCAACAGATCAGGATACACACTACCC
GRB10:chr7:50848831-50848966:1	GTCATATCGGTCACTGTTACACCTCAAACTAAAACAAATATTCTTTACCACCGTTGGAGGCTCATCGTTCCTATTCAGGCAGATGTTATCGAGGTCCGACNNNNNNNTAATATACACCATTCTCAATCCTACAGATCAGGATACACACTACCC
GRB10:chr7:50849379-50849511:1	GTCATATCGGTCACTGTTAAACCCCATACCCACATCTTCACTACTCAAGTTGGAGGCTCATCGTTCCTATTCAGGCAGATGTTATCGAGGTCCGACNNNNNNNCCCAACACCCTAACAAAAACTATACCATCAGATCAGGATACACACTACCC
PEG10:chr7:94286585-94286715:1	GTCATATCGGTCACTGTTCCTTTTAAAATAACTCCCACTCTATTTTTCTACAGTTGGAGGCTCATCGTTCCTATTCAGGCAGATGTTATCGAGGTCCGACNNNNNNNAAAACAATTCACACCTAAAATACACTGATCAGGATACACACTACCC
PEG10:chr7:94286881-94287013:1	GTCATATCGGTCACTGTTATTAAATCTATAAATTACTCTTACTACATAAAATGTTGGAGGCTCATCGTTCCTATTCAGGCAGATGTTATCGAGGTCCGACNNNNNNNAACACTAATTAAAATAAAAATAAAAAGATCAGGATACACACTACCC
MEST:chr7:130131134-130131270:1	GTCATATCGGTCACTGTTACTTTATACAACTTTAACCATAATAACCATCCCATGTTGGAGGCTCATCGTTCCTATTCAGGCAGATGTTATCGAGGTCCGACNNNNNNNCTAATTATACCCACTATTCTATACAGATCAGGATACACACTACCC
MEST:chr7:130131346-130131485:1	GTCATATCGGTCACTGTTACACCCCAAAACCCTACTACCCCTTAGTTGGAGGCTCATCGTTCCTATTCAGGCAGATGTTATCGAGGTCCGACNNNNNNNTTTACTAACTTAATAATAAATCCAACAAAACTTAGATCAGGATACACACTACCC
MEST:chr7:130131630-130131770:1	GTCATATCGGTCACTGTTAAAACACCCCATCTTTATAACCATAAGTTGGAGGCTCATCGTTCCTATTCAGGCAGATGTTATCGAGGTCCGACNNNNNNNAAAAATTAAAACACTCAAAAATCTACTATTTTTAGATCAGGATACACACTACCC
BLCAP:chr20:36149147-36149277:1	GTCATATCGGTCACTGTTCCATCCATCCCCAAAATAAACTTTAAAATAACACGTTGGAGGCTCATCGTTCCTATTCAGGCAGATGTTATCGAGGTCCGACNNNNNNNACTCAAACACCCTCATAAAACAAAAAGATCAGGATACACACTACCC
BLCAP:chr20:36149270-36149410:1	GTCATATCGGTCACTGTTATAATACCCCTCCATTTTAAAACAAAATCCAAAGTTGGAGGCTCATCGTTCCTATTCAGGCAGATGTTATCGAGGTCCGACNNNNNNNATAAAACAAATAACCCCTCCCTAATTTGATCAGGATACACACTACCC
L3MBTL:chr20:42142355-42142495:1	GTCATATCGGTCACTGTTACCTACCCAACAATACCCTAAATATATCTTACTTTGTTGGAGGCTCATCGTTCCTATTCAGGCAGATGTTATCGAGGTCCGACNNNNNNNCTCAAACAAATATAAATCCTAAAAAGATCAGGATACACACTACCC
L3MBTL:chr20:42142728-42142859:1	GTCATATCGGTCACTGTTAAATTAAAACACTCCTAAACCCTAAAAACTAGTTGGAGGCTCATCGTTCCTATTCAGGCAGATGTTATCGAGGTCCGACNNNNNNNAAATCAATATCTATAAAAATTAACTAAACGATCAGGATACACACTACCC
GNAS:chr20:57414573-57414713:1	GTCATATCGGTCACTGTTAAATAACCCCCACCTCCTTACTACACATACCGTTGGAGGCTCATCGTTCCTATTCAGGCAGATGTTATCGAGGTCCGACNNNNNNNCCTACCCAAATACTAAACCTAAAACTAACGATCAGGATACACACTACCC
GNAS:chr20:57415954-57416094:1	GTCATATCGGTCACTGTTAAAACTCCCCCAAACTTCCCAAAATACCAAAAAGTTGGAGGCTCATCGTTCCTATTCAGGCAGATGTTATCGAGGTCCGACNNNNNNNTTTCATAAATTCAAATTAATTACCCACGATCAGGATACACACTACCC
GNAS:chr20:57417641-57417771:1	GTCATATCGGTCACTGTTATTAAATATTCAATTTTTCCTCTAATAATATCTGTTGGAGGCTCATCGTTCCTATTCAGGCAGATGTTATCGAGGTCCGACNNNNNNNAAAACTAATTTATTTACAAATAATTTTGATCAGGATACACACTACCC
GNAS:chr20:57417983-57418123:1	GTCATATCGGTCACTGTTAAAACAATCTAAAAACACACACTATCTTTCAAACAGTTGGAGGCTCATCGTTCCTATTCAGGCAGATGTTATCGAGGTCCGACNNNNNNNAAAATAAACATATTACCTTATTACAGATCAGGATACACACTACCC
NESP-AS:chr20:57425621-57425759:1	GTCATATCGGTCACTGTTCCATCAACACACCCAAAAATTAACCCCTAAAGTTGGAGGCTCATCGTTCCTATTCAGGCAGATGTTATCGAGGTCCGACNNNNNNNTATACAAACTCAACATCCCTAAAACCTCAGATCAGGATACACACTACCC
NESP-AS:chr20:57426048-57426178:1	GTCATATCGGTCACTGTTTAACATCTAAAAATATATAAACCCATAAAACTAGTTGGAGGCTCATCGTTCCTATTCAGGCAGATGTTATCGAGGTCCGACNNNNNNNTAATTAACATAACCCCTACCCAATAACGATCAGGATACACACTACCC
NESP-AS:chr20:57426527-57426662:1	GTCATATCGGTCACTGTTTAACATATACACACATCAAAACCACCAAATAATATGTTGGAGGCTCATCGTTCCTATTCAGGCAGATGTTATCGAGGTCCGACNNNNNNNCCCCCTACCTCCTACCCAATTACTCGATCAGGATACACACTACCC
NESP-AS:chr20:57426667-57426802:1	GTCATATCGGTCACTGTTCCTCAATAAACTCTAACAATAAAAAGTTGGAGGCTCATCGTTCCTATTCAGGCAGATGTTATCGAGGTCCGACNNNNNNNCAATCCCTCTACAAACCCCAAACCAAAACATAACAGATCAGGATACACACTACCC
NESP-AS:chr20:57426906-57427046:1	GTCATATCGGTCACTGTTAACATTAAACCCCAACCAAAATCCCCTTTAACCCGTTGGAGGCTCATCGTTCCTATTCAGGCAGATGTTATCGAGGTCCGACNNNNNNNTACTAAAAACAAACTATAATAAAACTGATCAGGATACACACTACCC
GNAS_XL:chr20:57430704-57430842:1	GTCATATCGGTCACTGTTATTAATATATATTAATATCCATATTCTATAGTTGGAGGCTCATCGTTCCTATTCAGGCAGATGTTATCGAGGTCCGACNNNNNNNTAAACTAAACAAACAAAAACTTCAAATAAAGATCAGGATACACACTACCC
GNAS_Ex1A:chr20:57463437-57463577:1	GTCATATCGGTCACTGTTATAAACTACTTTTCCCTCTATTCCAAAACCCCCGTTGGAGGCTCATCGTTCCTATTCAGGCAGATGTTATCGAGGTCCGACNNNNNNNCACCATAATAACAACAAATAACCTAACGATCAGGATACACACTACCC
ZDBF2:chr2:207116480-207116610:1	GTCATATCGGTCACTGTTAACCCAATCTTTTCATTTTAAAACTCTTTAAAAAGTTGGAGGCTCATCGTTCCTATTCAGGCAGATGTTATCGAGGTCCGACNNNNNNNACTTTTTATCTTAAAATCTTTAAAAAGATCAGGATACACACTACCC
ZDBF2:chr2:207118342-207118472:1	GTCATATCGGTCACTGTTACCCAAAACACTCTATAAACTCATCATCTCGTTGGAGGCTCATCGTTCCTATTCAGGCAGATGTTATCGAGGTCCGACNNNNNNNAATAACTCCCTAAAAACTCAAACTTTTCCAGATCAGGATACACACTACCC
ZDBF2:chr2:207124530-207124668:1	GTCATATCGGTCACTGTTATACTAATACCTACAAACTTCAAACGTTGGAGGCTCATCGTTCCTATTCAGGCAGATGTTATCGAGGTCCGACNNNNNNNTTTATATAAAAATTTATCCTTTCCTACTACCTATTGATCAGGATACACACTACCC
ZDBF2:chr2:207131583-207131718:1	GTCATATCGGTCACTGTTAAATATACCCTAACCTTATTTTTAAACAAATGTTGGAGGCTCATCGTTCCTATTCAGGCAGATGTTATCGAGGTCCGACNNNNNNNAAAACAACACAAACAATAACCAACAAACAGATCAGGATACACACTACCC
IG-DMR:chr14:101275407-101275545:1	GTCATATCGGTCACTGTTAACTTACTATCCTCTCTTCTTTTCATCTCTAAAAAGTTGGAGGCTCATCGTTCCTATTCAGGCAGATGTTATCGAGGTCCGACNNNNNNNACCTACTAAAAATATTCCTTTAAAAGATCAGGATACACACTACCC
IG-DMR:chr14:101276040-101276170:1	GTCATATCGGTCACTGTTTAACATTATTATACTAAATAAATAAAATAAATTTCGTTGGAGGCTCATCGTTCCTATTCAGGCAGATGTTATCGAGGTCCGACNNNNNNNCTAAAAATCCCAAAAACCCAATTCTGATCAGGATACACACTACCC
IG-DMR:chr14:101276927-101277067:1	GTCATATCGGTCACTGTTAAAATTAACACCTTTAACTTCACCCCAAAACTACGTTGGAGGCTCATCGTTCCTATTCAGGCAGATGTTATCGAGGTCCGACNNNNNNNTCTTAAACATCAAAAATAAAACTACCGATCAGGATACACACTACCC
IG-DMR:chr14:101277973-101278111:1	GTCATATCGGTCACTGTTATAAAATACATATTAATTATTTCCTAAGTTGGAGGCTCATCGTTCCTATTCAGGCAGATGTTATCGAGGTCCGACNNNNNNNTATCATTAAAAACTAAATAAATATAATACTTCTGATCAGGATACACACTACCC
MEG3:chr14:101291165-101291295:1	GTCATATCGGTCACTGTTCCTCTCTACTATCCTCTTTAAAACCCCTTACTCAGTTGGAGGCTCATCGTTCCTATTCAGGCAGATGTTATCGAGGTCCGACNNNNNNNAAAATAACCTTTCTCCCTTCTTTTCAGATCAGGATACACACTACCC
MEG3:chr14:101291378-101291508:1	GTCATATCGGTCACTGTTCCACCTATTAAAAATTAACTCCCATATACCAACTGTTGGAGGCTCATCGTTCCTATTCAGGCAGATGTTATCGAGGTCCGACNNNNNNNAACACTCCATCCTTATCCTCCTAACTGATCAGGATACACACTACCC
MEG3:chr14:101292639-101292779:1	GTCATATCGGTCACTGTTAAATCCAATCCTTAAAAATAAACTAAATAATAAGTTGGAGGCTCATCGTTCCTATTCAGGCAGATGTTATCGAGGTCCGACNNNNNNNCTAAAATAAACTCTATCCTCCTAAACAGATCAGGATACACACTACCC
TRAPPC9:chr8:141110740-141110873:1	GTCATATCGGTCACTGTTAAATAACAAAACCCTAAAAATAACTCGTTGGAGGCTCATCGTTCCTATTCAGGCAGATGTTATCGAGGTCCGACNNNNNNNCTAAACACCATTAAAACCTCCTTATTAACAAAACGATCAGGATACACACTACCC
PEG3:chr19:57348492-57348632:1	GTCATATCGGTCACTGTTCCACCTACCCAAAACAACCTCCTAATTCCCATAGTTGGAGGCTCATCGTTCCTATTCAGGCAGATGTTATCGAGGTCCGACNNNNNNNAAACTAAATAAATAAACTCTAAAACTCGATCAGGATACACACTACCC
PEG3:chr19:57348899-57349039:1	GTCATATCGGTCACTGTTAAAACTCCAATACAAACCCCACCCATAAAGTTGGAGGCTCATCGTTCCTATTCAGGCAGATGTTATCGAGGTCCGACNNNNNNNACTTTTCTACTCACTAACCCAAAACTACACAGATCAGGATACACACTACCC
PEG3:chr19:57349413-57349546:1	GTCATATCGGTCACTGTTACAATCATTCAAACCAATACCTATATAACTACCCTGTTGGAGGCTCATCGTTCCTATTCAGGCAGATGTTATCGAGGTCCGACNNNNNNNACACCTACAACCAACCCAACTATCAGATCAGGATACACACTACCC
PEG3:chr19:57349627-57349767:1	GTCATATCGGTCACTGTTAAAACAATAAAAATAAAAATACTCTCAACCCTATCGTTGGAGGCTCATCGTTCCTATTCAGGCAGATGTTATCGAGGTCCGACNNNNNNNAAATTACACCACAATAAACCAAACTGATCAGGATACACACTACCC
PEG3:chr19:57349957-57350097:1	GTCATATCGGTCACTGTTAAAACTAAACCAATCCCACTAACAAAACAACCTAAGTTGGAGGCTCATCGTTCCTATTCAGGCAGATGTTATCGAGGTCCGACNNNNNNNAAAATCTTAATCAAACAACAACAAAGATCAGGATACACACTACCC
PEG3:chr19:57352175-57352315:1	GTCATATCGGTCACTGTTAAAATAAATTAAATAATAAAAATACAACCCCCAAAGTTGGAGGCTCATCGTTCCTATTCAGGCAGATGTTATCGAGGTCCGACNNNNNNNTATACTAACCAATCAACAACCTCACGATCAGGATACACACTACCC
DIRAS3:chr1:68515687-68515820:1	GTCATATCGGTCACTGTTACCTACAAAATCAAATTTCTCTCTAATAACTATGTTGGAGGCTCATCGTTCCTATTCAGGCAGATGTTATCGAGGTCCGACNNNNNNNCTCCACACTCCTTCCACCTTCCCAAACGATCAGGATACACACTACCC
H19:chr11:2018810-2018949:1	GTCATATCGGTCACTGTTAAATACTCCTTAACTCCCACAAACTCTCCTCCAACGTTGGAGGCTCATCGTTCCTATTCAGGCAGATGTTATCGAGGTCCGACNNNNNNNTCTTTCCAACCCTAACTCAAACCCAGATCAGGATACACACTACCC
H19:chr11:2018957-2019090:1	GTCATATCGGTCACTGTTAAACTTTTTCTAACTAAAATAACCCGTTGGAGGCTCATCGTTCCTATTCAGGCAGATGTTATCGAGGTCCGACNNNNNNNTCACTCCTACCAAACTCCAAATATCCAAAATACTCGATCAGGATACACACTACCC
H19:chr11:2020194-2020334:1	GTCATATCGGTCACTGTTAAATAAACTCACTAAAAACAACACCCAAAACCCGTTGGAGGCTCATCGTTCCTATTCAGGCAGATGTTATCGAGGTCCGACNNNNNNNTTTTCCATAAATAAACCCCCAAATTAAGATCAGGATACACACTACCC
H19:chr11:2020368-2020507:1	GTCATATCGGTCACTGTTAAACACCTATAAACAAATTCACCTCTCCAGTTGGAGGCTCATCGTTCCTATTCAGGCAGATGTTATCGAGGTCCGACNNNNNNNTAAACTCACTAAAAACAACACCCAAAACCCAGATCAGGATACACACTACCC
IGF2_DMR2:chr11:2155004-2155142:1	GTCATATCGGTCACTGTTAAATAAACACAAACTCTTAATCCCACAACCAAAAAGTTGGAGGCTCATCGTTCCTATTCAGGCAGATGTTATCGAGGTCCGACNNNNNNNCTACCCTCAAACCAAACCCTAAAAAGATCAGGATACACACTACCC
IGF2_DMR0:chr11:2168616-2168747:1	GTCATATCGGTCACTGTTAAACCTATAACCCTCTCTACCAAACCTCAAAGTTGGAGGCTCATCGTTCCTATTCAGGCAGATGTTATCGAGGTCCGACNNNNNNNAAAACCTACTCTACCCACACCTACTCTAAGATCAGGATACACACTACCC
IGF2_DMR0:chr11:2169322-2169457:1	GTCATATCGGTCACTGTTAAAACCCCAACAAAAACCACTAAACACACAACTCTGTTGGAGGCTCATCGTTCCTATTCAGGCAGATGTTATCGAGGTCCGACNNNNNNNTTCTATTAAACAAACTACCCTATTCGATCAGGATACACACTACCC
KvDMR1:chr11:2719947-2720087:1	GTCATATCGGTCACTGTTAAACTAACTAAAACCCCAACTACTCAAATCCCAAGTTGGAGGCTCATCGTTCCTATTCAGGCAGATGTTATCGAGGTCCGACNNNNNNNAACAAACTCCAAACCCTAACTCCAATGATCAGGATACACACTACCC
FAM50B:chr6:3849727-3849860:1	GTCATATCGGTCACTGTTTACCTAATAACACTATCAAATTAATAATTACCCTAGTTGGAGGCTCATCGTTCCTATTCAGGCAGATGTTATCGAGGTCCGACNNNNNNNAACAAAATACTTAAACAAATAAAAAGATCAGGATACACACTACCC
PLAGL1:chr6:144328611-144328750:1	GTCATATCGGTCACTGTTATTTTTAAATACTTTTAAAAATATATCTAATACGTTGGAGGCTCATCGTTCCTATTCAGGCAGATGTTATCGAGGTCCGACNNNNNNNTCCTAAAACATAAAAATAACACATTTAGATCAGGATACACACTACCC
INPP5F:chr10:121578507-121578641:1	GTCATATCGGTCACTGTTATAAAACAACTTCTTCAAAACTACAAGTTGGAGGCTCATCGTTCCTATTCAGGCAGATGTTATCGAGGTCCGACNNNNNNNTTTTTCCTACAAATTACTTCTTTTCCAAAATCTAGATCAGGATACACACTACCC
ZNF597:chr16:3493875-3494015:1	GTCATATCGGTCACTGTTAATATAAACCAAATTACTAAACTCTAACTCAGTTGGAGGCTCATCGTTCCTATTCAGGCAGATGTTATCGAGGTCCGACNNNNNNNACCAACAATACCCTATAAACCTAAAATTTGATCAGGATACACACTACCC
HSPA8:chr11:122631706-122631844:1	GTCATATCGGTCACTGTTAAAAATTTCTCTTAAATAACATCTCGTTGGAGGCTCATCGTTCCTATTCAGGCAGATGTTATCGAGGTCCGACNNNNNNNAATCTCCCTAAATAACTAATAACTCTAAAAATAATGATCAGGATACACACTACCC
HSPA8:chr11:122633067-122633203:1	GTCATATCGGTCACTGTTCTATCCCTAAAACCTTTACTCCCCAAGTTGGAGGCTCATCGTTCCTATTCAGGCAGATGTTATCGAGGTCCGACNNNNNNNTTTCCCACTATTATCTTCTAAACTATCAATAAAAGATCAGGATACACACTACCC
HSPA8:chr11:122636035-122636167:1	GTCATATCGGTCACTGTTACACAATCATAAAACTCTACTCCAAACCCTTAGTTGGAGGCTCATCGTTCCTATTCAGGCAGATGTTATCGAGGTCCGACNNNNNNNTAAATCACTTAAATAAACTAAAATCCTTGATCAGGATACACACTACCC
HSPA8:chr11:122636079-122636219:1	GTCATATCGGTCACTGTTAACCTAACTACTTACTCACACCCCTCCATAACAAAGTTGGAGGCTCATCGTTCCTATTCAGGCAGATGTTATCGAGGTCCGACNNNNNNNCCACTTCTCACTAAATTTCCAAAAAGATCAGGATACACACTACCC
HSPA8:chr11:122641654-122641785:1	GTCATATCGGTCACTGTTATCCAACTTTACAATTTTAACCCTAACATTACCGTTGGAGGCTCATCGTTCCTATTCAGGCAGATGTTATCGAGGTCCGACNNNNNNNTCTCTCTAAAATATATCCTTCAATACAGATCAGGATACACACTACCC
HSPA8:chr11:122643916-122644047:1	GTCATATCGGTCACTGTTCCACCCATAAAACCAATACCAAAAACAAATAGTTGGAGGCTCATCGTTCCTATTCAGGCAGATGTTATCGAGGTCCGACNNNNNNNCTAACCCTTCACCCACTACCAAACTAACAGATCAGGATACACACTACCC
HSPA8:chr11:122644639-122644779:1	GTCATATCGGTCACTGTTATTTATAACACCAAACAATATACTATTTATATAAGTTGGAGGCTCATCGTTCCTATTCAGGCAGATGTTATCGAGGTCCGACNNNNNNNCTAAACAATCAAAAACCACACATCTCGATCAGGATACACACTACCC
HSPA8:chr11:122644752-122644884:1	GTCATATCGGTCACTGTTAATCTCTATACTTCCAACCTTTTCTACAGTTGGAGGCTCATCGTTCCTATTCAGGCAGATGTTATCGAGGTCCGACNNNNNNNAAAATCATAATTTATATTATTTTATACATACAGATCAGGATACACACTACCC
HSPA8:chr11:122650518-122650651:1	GTCATATCGGTCACTGTTAAAATCCTCCACCTCCTAACCCCATCCTACGTTGGAGGCTCATCGTTCCTATTCAGGCAGATGTTATCGAGGTCCGACNNNNNNNTTCAATATAAAAATCATTTATAAAACTTCAGATCAGGATACACACTACCC
HSPA8:chr11:122651357-122651491:1	GTCATATCGGTCACTGTTATAAAACCACCCCTTTCTCTTTTCAAAACTAATATGTTGGAGGCTCATCGTTCCTATTCAGGCAGATGTTATCGAGGTCCGACNNNNNNNTACACCATCCACTCTAATCAAAACAGATCAGGATACACACTACCC
HSPA8:chr11:122651516-122651647:1	GTCATATCGGTCACTGTTACCTTTAACCTATCCCTCACCTACCATTATTCCCTGTTGGAGGCTCATCGTTCCTATTCAGGCAGATGTTATCGAGGTCCGACNNNNNNNTACCCTAACCAAAATAAATAATACAGATCAGGATACACACTACCC
HSPA8:chr11:122651802-122651940:1	GTCATATCGGTCACTGTTAACCTAACATTTCATAAAAACTTAATATTTCAAAGTTGGAGGCTCATCGTTCCTATTCAGGCAGATGTTATCGAGGTCCGACNNNNNNNAAACTCAATATCACTACAAAATCACAGATCAGGATACACACTACCC
HSPA8:chr11:122652085-122652225:1	GTCATATCGGTCACTGTTAAATAAAACCAATTCCTCTCCAAAATCCTACTATCGTTGGAGGCTCATCGTTCCTATTCAGGCAGATGTTATCGAGGTCCGACNNNNNNNTTATCAAAACCACTAAATCCCCACAGATCAGGATACACACTACCC
HSPA8:chr11:122652266-122652403:1	GTCATATCGGTCACTGTTAAACTTAATATTCTCCAATTATTAACAAAACCAAAGTTGGAGGCTCATCGTTCCTATTCAGGCAGATGTTATCGAGGTCCGACNNNNNNNTCTCCAAAATCCTACTATCATAAAAGATCAGGATACACACTACCC
HSPA8:chr11:122652336-122652471:1	GTCATATCGGTCACTGTTAAAATCATCCAATTCTCCACATCCCCACCAAAAAGTTGGAGGCTCATCGTTCCTATTCAGGCAGATGTTATCGAGGTCCGACNNNNNNNTAAATAAATCTCCCTTAACCACTTCAGATCAGGATACACACTACCC
HSPA8:chr11:122655578-122655716:1	GTCATATCGGTCACTGTTAAACATCTTACAAAAACCTACATCAAATAACTGTTGGAGGCTCATCGTTCCTATTCAGGCAGATGTTATCGAGGTCCGACNNNNNNNAAAAATAACTTCTCAAAAACCATCTACAGATCAGGATACACACTACCC
HSPA8:chr11:122657641-122657780:1	GTCATATCGGTCACTGTTAACCAAAAACATTATTAACCAAAACCATACTATACGTTGGAGGCTCATCGTTCCTATTCAGGCAGATGTTATCGAGGTCCGACNNNNNNNTAAAACATATTTATCTATAACCTTAGATCAGGATACACACTACCC
HSPA8:chr11:122660173-122660311:1	GTCATATCGGTCACTGTTATTTTCCCCATACCTCAAATCAACTCCTTTCCGTTGGAGGCTCATCGTTCCTATTCAGGCAGATGTTATCGAGGTCCGACNNNNNNNATAAACAAAAACCCTAAAACAATAAAAAGATCAGGATACACACTACCC
HSPA8:chr11:122660258-122660391:1	GTCATATCGGTCACTGTTAATTACTACCCTACCATCCAAACCAATAAAGTTGGAGGCTCATCGTTCCTATTCAGGCAGATGTTATCGAGGTCCGACNNNNNNNTTCAATTCCTAATCAAAAACTAAACTAAAAGATCAGGATACACACTACCC
HSPA8:chr11:122661722-122661862:1	GTCATATCGGTCACTGTTCTAAAATTAAACTAACAACTTCCACAACCAACCCGTTGGAGGCTCATCGTTCCTATTCAGGCAGATGTTATCGAGGTCCGACNNNNNNNTAATCTCTTAAAATTCACTCCATCCAGATCAGGATACACACTACCC
HSPA8:chr11:122662780-122662915:1	GTCATATCGGTCACTGTTAAAAACAAACAAATATATACAAAAAGTTGGAGGCTCATCGTTCCTATTCAGGCAGATGTTATCGAGGTCCGACNNNNNNNACATCTAACTATTTTCTTACTAAAACTAACAACTCGATCAGGATACACACTACCC
HSPA8:chr11:122664644-122664774:1	GTCATATCGGTCACTGTTATTATTATTCTTAAACTTATCTTTAATACGTTGGAGGCTCATCGTTCCTATTCAGGCAGATGTTATCGAGGTCCGACNNNNNNNTTTCCTTAACTATTAAAAACCACTAACTAAAGATCAGGATACACACTACCC
HSPA8:chr11:122664698-122664838:1	GTCATATCGGTCACTGTTTAATAATTTCCATCTAAAATAAAAAGTTGGAGGCTCATCGTTCCTATTCAGGCAGATGTTATCGAGGTCCGACNNNNNNNCACTAAAAACAAATATATTCATTCCTTTAAACAAAGATCAGGATACACACTACCC
HSPA8:chr11:122666018-122666158:1	GTCATATCGGTCACTGTTATCCTCAACATACTTAAACTTTCAACTTACCGTTGGAGGCTCATCGTTCCTATTCAGGCAGATGTTATCGAGGTCCGACNNNNNNNTAATACAATCAACTTTTCCAATTTCCTTAGATCAGGATACACACTACCC
HSPA8:chr11:122667566-122667704:1	GTCATATCGGTCACTGTTAACTCCCTTACTAATCCTAACACTCTCCACCCGTTGGAGGCTCATCGTTCCTATTCAGGCAGATGTTATCGAGGTCCGACNNNNNNNTTACTTACATACATCCAAACACAATAATGATCAGGATACACACTACCC
HSPA8:chr11:122706834-122706972:1	GTCATATCGGTCACTGTTAAAAATACTACAAAATAAACTAATAAAGTTGGAGGCTCATCGTTCCTATTCAGGCAGATGTTATCGAGGTCCGACNNNNNNNTATTTAACTTACAATTTCCCCAAAACATTAAAAGATCAGGATACACACTACCC
HSPA8:chr11:122723049-122723183:1	GTCATATCGGTCACTGTTATTAAAAACATTACTTTTTATTAATCGTTGGAGGCTCATCGTTCCTATTCAGGCAGATGTTATCGAGGTCCGACNNNNNNNTCCTCTCTACCAAACAATTCCTCTTTTCTATAAAGATCAGGATACACACTACCC
HSPA8:chr11:122727356-122727492:1	GTCATATCGGTCACTGTTACAAACTTTCCATAAATCACTTTCTCACCAAACCAGTTGGAGGCTCATCGTTCCTATTCAGGCAGATGTTATCGAGGTCCGACNNNNNNNAAAACTATTAAATAACAATACATTTGATCAGGATACACACTACCC
HSPA8:chr11:122734413-122734552:1	GTCATATCGGTCACTGTTATTTTATTACATTTAATACCCATTTTCAAGTTGGAGGCTCATCGTTCCTATTCAGGCAGATGTTATCGAGGTCCGACNNNNNNNTAAAACAACCACATCACTTACTTTAATAATCGATCAGGATACACACTACCC
HSPA8:chr11:122734528-122734662:1	GTCATATCGGTCACTGTTATTTTAAAAACCCTATTTTAAAAATGTTGGAGGCTCATCGTTCCTATTCAGGCAGATGTTATCGAGGTCCGACNNNNNNNCAAATTTTACTACTAATATTTCCAATTTCCTTTTTGATCAGGATACACACTACCC
HSPA8:chr11:122740350-122740484:1	GTCATATCGGTCACTGTTAAAAATAAATAAATATACTAACTAAAAAGTTGGAGGCTCATCGTTCCTATTCAGGCAGATGTTATCGAGGTCCGACNNNNNNNTTATTTCCTCCATACAAACTAACTTATTCTACGATCAGGATACACACTACCC
HSPA8:chr11:122742236-122742376:1	GTCATATCGGTCACTGTTAAAACACCATCTTACATTACACTAAAAAGTTGGAGGCTCATCGTTCCTATTCAGGCAGATGTTATCGAGGTCCGACNNNNNNNAAATATTAACTACTCACACTAACCCTAATCCCGATCAGGATACACACTACCC
HSPA8:chr11:122754010-122754143:1	GTCATATCGGTCACTGTTAATTATCCCATACTAATAAACTAAACCCACGTTGGAGGCTCATCGTTCCTATTCAGGCAGATGTTATCGAGGTCCGACNNNNNNNCCTTATAACAAACCTTATTCCTCAAAAACAGATCAGGATACACACTACCC
HSPA8:chr11:122754265-122754405:1	GTCATATCGGTCACTGTTAAAAATAACTAATCTCCTAAATAAAGTTGGAGGCTCATCGTTCCTATTCAGGCAGATGTTATCGAGGTCCGACNNNNNNNCACAAAAACTAAATTTTCTATAAAAACCTAATCTTGATCAGGATACACACTACCC
HSPA8:chr11:122768425-122768557:1	GTCATATCGGTCACTGTTATTTCTCTATATAATAATATAAATTATTTTAATTGTTGGAGGCTCATCGTTCCTATTCAGGCAGATGTTATCGAGGTCCGACNNNNNNNAAAAATAAATTTTCTAATTTCCATCTGATCAGGATACACACTACCC
HSPA8:chr11:122775154-122775289:1	GTCATATCGGTCACTGTTACCTATTCTAAATAAAATTCCCCTCTTGTTGGAGGCTCATCGTTCCTATTCAGGCAGATGTTATCGAGGTCCGACNNNNNNNTTATAAAATAAACATAAACATACAAAATAACCTGATCAGGATACACACTACCC
HSPA8:chr11:122783698-122783838:1	GTCATATCGGTCACTGTTAAAACCTCTTCCCTAAATAAAATCTTCTCCCTAAGTTGGAGGCTCATCGTTCCTATTCAGGCAGATGTTATCGAGGTCCGACNNNNNNNAATAAACCCCCTTTACAAACAATCTTGATCAGGATACACACTACCC
HSPA8:chr11:122783775-122783906:1	GTCATATCGGTCACTGTTATCAATCAAACACTATCCTAAAAATTACAAAAGTTGGAGGCTCATCGTTCCTATTCAGGCAGATGTTATCGAGGTCCGACNNNNNNNAAATATAACTTCAAACAAAATAAAAACAGATCAGGATACACACTACCC
HSPA8:chr11:122791446-122791576:1	GTCATATCGGTCACTGTTACTAAATACCTAAATCTAAAACCATTAAAAGTTGGAGGCTCATCGTTCCTATTCAGGCAGATGTTATCGAGGTCCGACNNNNNNNAACAACAATCATAACTTATCATTATCCCAAGATCAGGATACACACTACCC
HSPA8:chr11:122802447-122802587:1	GTCATATCGGTCACTGTTAATTAATAACTAAAAATAAATCCCACCAAAAGTTGGAGGCTCATCGTTCCTATTCAGGCAGATGTTATCGAGGTCCGACNNNNNNNTAACTTTTATATTAAAACAAATAAACTTTGATCAGGATACACACTACCC
HSPA8:chr11:122802541-122802677:1	GTCATATCGGTCACTGTTCTATAAAAACCAACACCTTATTATTTCTCTTTTAGTTGGAGGCTCATCGTTCCTATTCAGGCAGATGTTATCGAGGTCCGACNNNNNNNAACTACTTAATAACAATAAATTTTTAGATCAGGATACACACTACCC
HSPA8:chr11:122821446-122821576:1	GTCATATCGGTCACTGTTCTTTCCAACTAAAAACATCCCCCTTCCTACTTTCTGTTGGAGGCTCATCGTTCCTATTCAGGCAGATGTTATCGAGGTCCGACNNNNNNNTTTTCCTTTCCCCTTCTTTTAATTAGATCAGGATACACACTACCC
HSPA8:chr11:122823077-122823217:1	GTCATATCGGTCACTGTTAAATACAATTTTATTTAATCTCTCTCCATCAAAAAGTTGGAGGCTCATCGTTCCTATTCAGGCAGATGTTATCGAGGTCCGACNNNNNNNTCCAAATACTACTAATCCCTTTACAGATCAGGATACACACTACCC
HSPA8:chr11:122827388-122827523:1	GTCATATCGGTCACTGTTACATTTAAATTAAAATTTAATTCTAAAAAGTTGGAGGCTCATCGTTCCTATTCAGGCAGATGTTATCGAGGTCCGACNNNNNNNTTTCTTTTCAAATACACAAACCCCACTTTTCGATCAGGATACACACTACCC
HSPA8:chr11:122841547-122841687:1	GTCATATCGGTCACTGTTATTTCTTCTAAAATTTTTACAAAACTTTTTAGTTGGAGGCTCATCGTTCCTATTCAGGCAGATGTTATCGAGGTCCGACNNNNNNNCCATTACTTATCCAACACTCATCCAACCCGATCAGGATACACACTACCC
HSPA8:chr11:122847327-122847462:1	GTCATATCGGTCACTGTTCTTTACCCCTCTCCTTTTCCCCTAAAAAGTTGGAGGCTCATCGTTCCTATTCAGGCAGATGTTATCGAGGTCCGACNNNNNNNAACTACTAATATTTTAAAAATAAATATTCCTCGATCAGGATACACACTACCC
HSPA8:chr11:122847413-122847546:1	GTCATATCGGTCACTGTTAAATTACTCTAAAAATTTTCTATACCCAAATTTCCGTTGGAGGCTCATCGTTCCTATTCAGGCAGATGTTATCGAGGTCCGACNNNNNNNTTTAACCTTAACCCTTTAACCTTCAGATCAGGATACACACTACCC
HSPA8:chr11:122848639-122848778:1	GTCATATCGGTCACTGTTATAACTATCCCAAAATAATAATAAAAATTAGTTGGAGGCTCATCGTTCCTATTCAGGCAGATGTTATCGAGGTCCGACNNNNNNNAAAAATAAAAATAAAATCATATCATTCCTCGATCAGGATACACACTACCC
HSPA8:chr11:122848804-122848943:1	GTCATATCGGTCACTGTTCCTCATCATTATTTTAAAACAATTACTCCTAAAAAGTTGGAGGCTCATCGTTCCTATTCAGGCAGATGTTATCGAGGTCCGACNNNNNNNTTTCAATTCTCATCTTCTTATCCAAGATCAGGATACACACTACCC
HSPA8:chr11:122848869-122849008:1	GTCATATCGGTCACTGTTACAAAACTAATAATTTCATAACAAAGTTGGAGGCTCATCGTTCCTATTCAGGCAGATGTTATCGAGGTCCGACNNNNNNNTTATTATAAATTAAAACTACTAATAATAAATACTAGATCAGGATACACACTACCC
HSPA8:chr11:122849029-122849159:1	GTCATATCGGTCACTGTTCTTAAACCATAATATATATATTAAAATTAAAAGTTGGAGGCTCATCGTTCCTATTCAGGCAGATGTTATCGAGGTCCGACNNNNNNNAAACCTAACAAAACTAATAATTTCATAAGATCAGGATACACACTACCC
HSPA8:chr11:122849085-122849225:1	GTCATATCGGTCACTGTTCAAAACCCCATCCTCTCTTCCCCATCTTTCATAATGTTGGAGGCTCATCGTTCCTATTCAGGCAGATGTTATCGAGGTCCGACNNNNNNNTTTTCCCCCTTTCTCACTTCAATCTGATCAGGATACACACTACCC
HSPA8:chr11:122850323-122850453:1	GTCATATCGGTCACTGTTAAAAACTATTTAAAAATATCTTCTTAAAAAGTTGGAGGCTCATCGTTCCTATTCAGGCAGATGTTATCGAGGTCCGACNNNNNNNCCAAAACCCCTCAAACCTTTCTCTCAAAAAGATCAGGATACACACTACCC
HSPA8:chr11:122850415-122850555:1	GTCATATCGGTCACTGTTATTTATTATTTATATTTCTAAATAACTTTGTTGGAGGCTCATCGTTCCTATTCAGGCAGATGTTATCGAGGTCCGACNNNNNNNAAATAAAAACTAAAAACAAAACTACTCCTAAGATCAGGATACACACTACCC
HSPA8:chr11:122850697-122850837:1	GTCATATCGGTCACTGTTATCCTCATTCTTTTTCTCATTCTTTCCCTCTCACTGTTGGAGGCTCATCGTTCCTATTCAGGCAGATGTTATCGAGGTCCGACNNNNNNNAATACCTTTCTATTTCCCAAACCACGATCAGGATACACACTACCC
HSPA8:chr11:122850882-122851020:1	GTCATATCGGTCACTGTTAAAAATAAACAAACATAACAACAACCAATAGTTGGAGGCTCATCGTTCCTATTCAGGCAGATGTTATCGAGGTCCGACNNNNNNNCTCATTCTTTCCCTCTCACTCCAAACCCAAGATCAGGATACACACTACCC
HSPA8:chr11:122851225-122851365:1	GTCATATCGGTCACTGTTATTTCCCCACATCCTCCTATCCCAAACAAACTTTAGTTGGAGGCTCATCGTTCCTATTCAGGCAGATGTTATCGAGGTCCGACNNNNNNNAACTACCTCCTATCTTACCCCCAACGATCAGGATACACACTACCC
HSPA8:chr11:122851884-122852023:1	GTCATATCGGTCACTGTTAATCTAACCTTTCCTTAACTCCATCACAAACTTAAGTTGGAGGCTCATCGTTCCTATTCAGGCAGATGTTATCGAGGTCCGACNNNNNNNACTACCTCTTAACCAAACACCTATCGATCAGGATACACACTACCC
HSPA8:chr11:122852385-122852525:1	GTCATATCGGTCACTGTTCTCAAAATAAATCTCAACTTCACCTCTCCTCTACAGTTGGAGGCTCATCGTTCCTATTCAGGCAGATGTTATCGAGGTCCGACNNNNNNNAAAAACTTATCTTCTTACCTCTCCAGATCAGGATACACACTACCC
HSPA8:chr11:122854595-122854726:1	GTCATATCGGTCACTGTTTAACAATTACCTTTAAACCAAAACACTACAACCACGTTGGAGGCTCATCGTTCCTATTCAGGCAGATGTTATCGAGGTCCGACNNNNNNNCCCTACACTCCAACCTCACACAAAAGATCAGGATACACACTACCC
HSPA8:chr11:122854756-122854895:1	GTCATATCGGTCACTGTTAAACTAAAACAATCTCCCCAAACCCTACTCTCAAAGTTGGAGGCTCATCGTTCCTATTCAGGCAGATGTTATCGAGGTCCGACNNNNNNNATTACCTTTAAACCAAAACACTACAGATCAGGATACACACTACCC
HSPA8:chr11:122855552-122855692:1	GTCATATCGGTCACTGTTAACCAAAATTTCTACAACCCTAACAATCCCCCGTTGGAGGCTCATCGTTCCTATTCAGGCAGATGTTATCGAGGTCCGACNNNNNNNCTAATAAATAAAATAAAAATTAAAACTCGATCAGGATACACACTACCC
HSPA8:chr11:122869364-122869504:1	GTCATATCGGTCACTGTTATAAACTCCCAACCAAATAAATCAAAACTAATTGTTGGAGGCTCATCGTTCCTATTCAGGCAGATGTTATCGAGGTCCGACNNNNNNNAATACTCCCCTCCCACTATAAACTACAGATCAGGATACACACTACCC
HSPA8:chr11:122869414-122869552:1	GTCATATCGGTCACTGTTAAACAATAAAACCTAATATCTCTAAAAATTAAATTGTTGGAGGCTCATCGTTCCTATTCAGGCAGATGTTATCGAGGTCCGACNNNNNNNAAAATCATTTCTTTACAAATAAACAGATCAGGATACACACTACCC
HSPA8:chr11:122870087-122870223:1	GTCATATCGGTCACTGTTACTCCAACTTCCCCACCCTTACATCAATAATACATGTTGGAGGCTCATCGTTCCTATTCAGGCAGATGTTATCGAGGTCCGACNNNNNNNACATTAAATTTAAAACAAAATAAAAGATCAGGATACACACTACCC
HSPA8:chr11:122870193-122870323:1	GTCATATCGGTCACTGTTAATTAAATAATTAAAATTCCTATCAAAACCTAGTTGGAGGCTCATCGTTCCTATTCAGGCAGATGTTATCGAGGTCCGACNNNNNNNAAAAACTAATTTACTATTTACAATCACAGATCAGGATACACACTACCC
HSPA8:chr11:122870443-122870573:1	GTCATATCGGTCACTGTTAAATAAAACCCACTAACTTTTAAAACCCAAAGTTGGAGGCTCATCGTTCCTATTCAGGCAGATGTTATCGAGGTCCGACNNNNNNNAAACTCCTTTCAACAAACAAAAACCTCCAGATCAGGATACACACTACCC
HSPA8:chr11:122881913-122882052:1	GTCATATCGGTCACTGTTCAATAAACCCAAAATTTCTTTCTTCCTAAAAATTGTTGGAGGCTCATCGTTCCTATTCAGGCAGATGTTATCGAGGTCCGACNNNNNNNATATAATCCAACAATAAATAATTTAAGATCAGGATACACACTACCC
HSPA8:chr11:122882023-122882161:1	GTCATATCGGTCACTGTTCATTTAAATTTAAACCCAAACAATTTTACTCCGTTGGAGGCTCATCGTTCCTATTCAGGCAGATGTTATCGAGGTCCGACNNNNNNNACACTTTTTCTTCTAAAAACCTTTAAAAGATCAGGATACACACTACCC
HSPA8:chr11:122882415-122882555:1	GTCATATCGGTCACTGTTAAACTAAAACAAATTAATATCTACTATCAAAAACAGTTGGAGGCTCATCGTTCCTATTCAGGCAGATGTTATCGAGGTCCGACNNNNNNNTTTATAATCTTCCAATTACCTAAAAGATCAGGATACACACTACCC
HSPA8:chr11:122887699-122887838:1	GTCATATCGGTCACTGTTAAAATTTTTATTTTTAACAAATAATACGTTGGAGGCTCATCGTTCCTATTCAGGCAGATGTTATCGAGGTCCGACNNNNNNNTTATACAAATACTACAACCATATAATTATAAAAGATCAGGATACACACTACCC
HSPA8:chr11:122889041-122889172:1	GTCATATCGGTCACTGTTACAACCTTTACTTTCTTACTACTCCAATCCACCTCGTTGGAGGCTCATCGTTCCTATTCAGGCAGATGTTATCGAGGTCCGACNNNNNNNAAAATAATACCCAATAAATCAAACAGATCAGGATACACACTACCC
HSPA8:chr11:122910858-122910998:1	GTCATATCGGTCACTGTTAACTAACTCAACCTACACTAACCTCATCTTCCCACGTTGGAGGCTCATCGTTCCTATTCAGGCAGATGTTATCGAGGTCCGACNNNNNNNATACATTCATTTCCCCACCTTTTCAGATCAGGATACACACTACCC
HSPA8:chr11:122911203-122911337:1	GTCATATCGGTCACTGTTAAAATCTAACTAAAATAATTTAAACTTAGTTGGAGGCTCATCGTTCCTATTCAGGCAGATGTTATCGAGGTCCGACNNNNNNNCTAAAACTTAAATTTTAACTATAAACCTAAACGATCAGGATACACACTACCC
HSPA8:chr11:122917929-122918065:1	GTCATATCGGTCACTGTTAAAAATTCATAATTAATACCCATTAAAAAGTTGGAGGCTCATCGTTCCTATTCAGGCAGATGTTATCGAGGTCCGACNNNNNNNCTTTCCAATTCCTCTCTAAAAATAAACTAACGATCAGGATACACACTACCC
HSPA8:chr11:122918230-122918368:1	GTCATATCGGTCACTGTTAAACTATCAATTAACATCACTAACTACAACATGTTGGAGGCTCATCGTTCCTATTCAGGCAGATGTTATCGAGGTCCGACNNNNNNNACAAACAAAACTAATAAAAATAAATACAGATCAGGATACACACTACCC
HSPA8:chr11:122918538-122918670:1	GTCATATCGGTCACTGTTAAACAAAACCTATAACTAATAACCTACTATAGTTGGAGGCTCATCGTTCCTATTCAGGCAGATGTTATCGAGGTCCGACNNNNNNNAATTTATTAAAATTAAACTAAACATTTCAGATCAGGATACACACTACCC
HSPA8:chr11:122921916-122922046:1	GTCATATCGGTCACTGTTAAATATTAATAATAAAATCTCAAATAATCACCTGTTGGAGGCTCATCGTTCCTATTCAGGCAGATGTTATCGAGGTCCGACNNNNNNNTAATATAAAACATTCCTTATTCCTTTAGATCAGGATACACACTACCC
HSPA8:chr11:122922125-122922258:1	GTCATATCGGTCACTGTTCATAATTATTCCATTCTTTAAAAATAAAAATCTTAGTTGGAGGCTCATCGTTCCTATTCAGGCAGATGTTATCGAGGTCCGACNNNNNNNTAAAAATAAAAATTCACCAAAAACAGATCAGGATACACACTACCC
HSPA8:chr11:122933993-122934127:1	GTCATATCGGTCACTGTTTACTAAAACCTATAATTCCTAATACCGTTGGAGGCTCATCGTTCCTATTCAGGCAGATGTTATCGAGGTCCGACNNNNNNNCAATTCAAAATTCTAAACACCATTATTTTATACAGATCAGGATACACACTACCC
HSPA8:chr11:122935083-122935223:1	GTCATATCGGTCACTGTTACTTTCTTTTATCACTACTATTAAATGTTGGAGGCTCATCGTTCCTATTCAGGCAGATGTTATCGAGGTCCGACNNNNNNNTTTAAATCTTAACTATATCATTTAAAACCCTATAGATCAGGATACACACTACCC
HSPA8:chr11:122944544-122944674:1	GTCATATCGGTCACTGTTCAATCATACTAAAAACAATCACAAATCTACCAGTTGGAGGCTCATCGTTCCTATTCAGGCAGATGTTATCGAGGTCCGACNNNNNNNCTCCCAATATAATAAAATTAACCTATAAGATCAGGATACACACTACCC
HSPA8:chr11:122950492-122950632:1	GTCATATCGGTCACTGTTTTCCAAATTTAAATAATTTTTCTTAAAAACACAACGTTGGAGGCTCATCGTTCCTATTCAGGCAGATGTTATCGAGGTCCGACNNNNNNNATTAACAAATTACTAAATTTAACATGATCAGGATACACACTACCC
HSPA8:chr11:122980025-122980163:1	GTCATATCGGTCACTGTTATTCCATCACTAATTTTTATTATTTTTCCTTCCCCGTTGGAGGCTCATCGTTCCTATTCAGGCAGATGTTATCGAGGTCCGACNNNNNNNTAACAATAAACAATTAACTAATTCAGATCAGGATACACACTACCC
HSPA8:chr11:122982444-122982576:1	GTCATATCGGTCACTGTTAATTAAAAATTTAACACATAACCACAAATAACAAGTTGGAGGCTCATCGTTCCTATTCAGGCAGATGTTATCGAGGTCCGACNNNNNNNATAAACATCTACTTCAATTAAAATAAGATCAGGATACACACTACCC
HSPA8:chr11:122990133-122990270:1	GTCATATCGGTCACTGTTATAATATAAACATATAATAAACATTCAGTTGGAGGCTCATCGTTCCTATTCAGGCAGATGTTATCGAGGTCCGACNNNNNNNTTTTCATCAAAACATCAAACCAATTCTAACTAAGATCAGGATACACACTACCC
HSPA8:chr11:122993578-122993708:1	GTCATATCGGTCACTGTTACACCCTCATCCCTTTTACTATATTTACAACTTAAGTTGGAGGCTCATCGTTCCTATTCAGGCAGATGTTATCGAGGTCCGACNNNNNNNTCACCAAACATATTATATTTAAACTGATCAGGATACACACTACCC
HSPA8:chr11:122993661-122993801:1	GTCATATCGGTCACTGTTTAAAAACTTCATCCTAAACATTTATGTTGGAGGCTCATCGTTCCTATTCAGGCAGATGTTATCGAGGTCCGACNNNNNNNCAAAATAACTTAATAACTTTTAAAAACCACAAAAAGATCAGGATACACACTACCC
HSPA8:chr11:122994294-122994424:1	GTCATATCGGTCACTGTTCCACCAATTTCTCATATACAAAAACCTTGTTGGAGGCTCATCGTTCCTATTCAGGCAGATGTTATCGAGGTCCGACNNNNNNNCAAAAATTATATATAAATTATATCTATTCTCAGATCAGGATACACACTACCC
HSPA8:chr11:123006609-123006749:1	GTCATATCGGTCACTGTTATTTCTTCATCTACCTTTTTACTTTATTTAGTTGGAGGCTCATCGTTCCTATTCAGGCAGATGTTATCGAGGTCCGACNNNNNNNCACTTTTCTTCTCATAATTAAATCCACTATGATCAGGATACACACTACCC
HSPA8:chr11:123013018-123013149:1	GTCATATCGGTCACTGTTACCTAAAATCAAAACAATTTCCACAATACCTAACAGTTGGAGGCTCATCGTTCCTATTCAGGCAGATGTTATCGAGGTCCGACNNNNNNNAATCTAACCAAAATTCCTTAAATTTGATCAGGATACACACTACCC
HSPA8:chr11:123021774-123021911:1	GTCATATCGGTCACTGTTACACCTATTAAATAAACAAATCTAAGTTGGAGGCTCATCGTTCCTATTCAGGCAGATGTTATCGAGGTCCGACNNNNNNNTAACTTATTCCACAAAATAAATTTCTAAATAAAAAGATCAGGATACACACTACCC
HSPA8:chr11:123028730-123028870:1	GTCATATCGGTCACTGTTTCTAATATTAACCACTAATCTACACTAAAATCTGTTGGAGGCTCATCGTTCCTATTCAGGCAGATGTTATCGAGGTCCGACNNNNNNNTTCTCTTCTACACAAAACCCCCAATTTGATCAGGATACACACTACCC
HSPA8:chr11:123029015-123029155:1	GTCATATCGGTCACTGTTTAAAAATTAACTAAATAACTCATTAAAAGTTGGAGGCTCATCGTTCCTATTCAGGCAGATGTTATCGAGGTCCGACNNNNNNNCAAAACAACACAATCCCTAAAATCCCCAAAACGATCAGGATACACACTACCC
HSPA8:chr11:123029966-123030105:1	GTCATATCGGTCACTGTTTAATATTTACCTTCTCACTAAAAATAACTATTAAAGTTGGAGGCTCATCGTTCCTATTCAGGCAGATGTTATCGAGGTCCGACNNNNNNNAAACACACTATAACCTCCTCACCCAGATCAGGATACACACTACCC
HSPA8:chr11:123035719-123035849:1	GTCATATCGGTCACTGTTAAATCCTCATATCCACCATAACATCTTCTAATCGTTGGAGGCTCATCGTTCCTATTCAGGCAGATGTTATCGAGGTCCGACNNNNNNNAATCATACTCTCTACAAAATTCTAAAAGATCAGGATACACACTACCC
HSPA8:chr11:123036762-123036899:1	GTCATATCGGTCACTGTTACCCAAATTCTAAAACACTAATAATATTAAATATAGTTGGAGGCTCATCGTTCCTATTCAGGCAGATGTTATCGAGGTCCGACNNNNNNNATCTAAATTCTCTACTACAAAACCAGATCAGGATACACACTACCC
HSPA8:chr11:123052942-123053082:1	GTCATATCGGTCACTGTTAACTTATCTCAAAACAAACTTAAATCAAAACAATTGTTGGAGGCTCATCGTTCCTATTCAGGCAGATGTTATCGAGGTCCGACNNNNNNNTCTAACCCAAATTTAAAAATAAATTGATCAGGATACACACTACCC
HSPA8:chr11:123053384-123053514:1	GTCATATCGGTCACTGTTACTATATATAAAAACAACAATAACCTATATGTTGGAGGCTCATCGTTCCTATTCAGGCAGATGTTATCGAGGTCCGACNNNNNNNTAAAAATATATAAACATTAAATTATTTCACGATCAGGATACACACTACCC
HSPA8:chr11:123057991-123058122:1	GTCATATCGGTCACTGTTACTTCCATATAAACCAACCATAAAACAACCGTTGGAGGCTCATCGTTCCTATTCAGGCAGATGTTATCGAGGTCCGACNNNNNNNTATAACTTCATTATTTAAATATAAACTTAAGATCAGGATACACACTACCC
HSPA8:chr11:123058851-123058982:1	GTCATATCGGTCACTGTTACACCCTTTCTACCTTCTAAAAATTCAACTCAATAGTTGGAGGCTCATCGTTCCTATTCAGGCAGATGTTATCGAGGTCCGACNNNNNNNTAATATCCCTTTTAAAATCTTCTTTGATCAGGATACACACTACCC
HSPA8:chr11:123058938-123059074:1	GTCATATCGGTCACTGTTAACTTAACTTAACTTTTTCATCCCCTACAATCTGTTGGAGGCTCATCGTTCCTATTCAGGCAGATGTTATCGAGGTCCGACNNNNNNNACTCTATAATTATTTTATATAAAACAAGATCAGGATACACACTACCC
HSPA8:chr11:123063243-123063381:1	GTCATATCGGTCACTGTTAAATAAATTATTTAACCTCACTCATTAACAAATCCGTTGGAGGCTCATCGTTCCTATTCAGGCAGATGTTATCGAGGTCCGACNNNNNNNTAACAACTACTATAATCATCCAAAAGATCAGGATACACACTACCC
HSPA8:chr11:123067023-123067160:1	GTCATATCGGTCACTGTTAACTTCTCCCTCAACTACCCAAAAACAGTTGGAGGCTCATCGTTCCTATTCAGGCAGATGTTATCGAGGTCCGACNNNNNNNCTAAAAATCTACCCTTCACTACCCTACTACTCAGATCAGGATACACACTACCC
HSPA8:chr11:123068870-123069010:1	GTCATATCGGTCACTGTTAAAAACACTCTCTCTCTACTCTTCCTACCCAGTTGGAGGCTCATCGTTCCTATTCAGGCAGATGTTATCGAGGTCCGACNNNNNNNTATATTATTATTAAAACATTTCCCATATTGATCAGGATACACACTACCC
HSPA8:chr11:123074975-123075106:1	GTCATATCGGTCACTGTTATTCCTTTATATCTATAAAATAACTTCTTTATCCGTTGGAGGCTCATCGTTCCTATTCAGGCAGATGTTATCGAGGTCCGACNNNNNNNTCATACAAATTCATATTACATAAAAAGATCAGGATACACACTACCC
HSPA8:chr11:123082243-123082381:1	GTCATATCGGTCACTGTTCCTTCCTTTACCCCTCTAATTTTTCTACTCCATGTTGGAGGCTCATCGTTCCTATTCAGGCAGATGTTATCGAGGTCCGACNNNNNNNTACCTTAAACAAAAACTCCACTCCCCAGATCAGGATACACACTACCC
HSPA8:chr11:123084397-123084527:1	GTCATATCGGTCACTGTTATCCTATAAATTCTTTTAAAATTATATTTACTAATGTTGGAGGCTCATCGTTCCTATTCAGGCAGATGTTATCGAGGTCCGACNNNNNNNTTTACATTCCAAACTCCTTCCATCAGATCAGGATACACACTACCC
HSPA8:chr11:123087417-123087550:1	GTCATATCGGTCACTGTTATAAAATCAAATAAAAATCATACTATCTAGTTGGAGGCTCATCGTTCCTATTCAGGCAGATGTTATCGAGGTCCGACNNNNNNNAAAAATTACTTTAAAAATAACTAAATAAAAAGATCAGGATACACACTACCC
HSPA8:chr11:123090015-123090149:1	GTCATATCGGTCACTGTTAAAAATAAACAAACCAAAAATCTCTAATTAACCGTTGGAGGCTCATCGTTCCTATTCAGGCAGATGTTATCGAGGTCCGACNNNNNNNAATAATATCTTTTAAAACCATAACCCAGATCAGGATACACACTACCC
HSPA8:chr11:123091738-123091878:1	GTCATATCGGTCACTGTTCTTTAATCTATTATAAACTTCTCACGTTGGAGGCTCATCGTTCCTATTCAGGCAGATGTTATCGAGGTCCGACNNNNNNNAAATTTCTTTTAAATAATAACCAACACTATATCATGATCAGGATACACACTACCC
HSPA8:chr11:123098249-123098389:1	GTCATATCGGTCACTGTTAATTACCTTAAATCAAAACTTAAAATTCTATAAAAGTTGGAGGCTCATCGTTCCTATTCAGGCAGATGTTATCGAGGTCCGACNNNNNNNCTACTTAAAAATATTTCCTCAAACAGATCAGGATACACACTACCC
HSPA8:chr11:123101992-123102130:1	GTCATATCGGTCACTGTTAAAAATATAATTTCTTAAACCTATCACTCACGTTGGAGGCTCATCGTTCCTATTCAGGCAGATGTTATCGAGGTCCGACNNNNNNNAAAACCTTTATCAAAAACTTCACATTCCAGATCAGGATACACACTACCC
HSPA8:chr11:123102231-123102371:1	GTCATATCGGTCACTGTTACAACAAATTCTTCAACTCTAAATAACGTTGGAGGCTCATCGTTCCTATTCAGGCAGATGTTATCGAGGTCCGACNNNNNNNAAAACAAAATAATATAAAATAAATTTTTAAAAAGATCAGGATACACACTACCC
HSPA8:chr11:123106066-123106198:1	GTCATATCGGTCACTGTTACATCCAAATTTAATATAAATTCCCAAAATAACCGTTGGAGGCTCATCGTTCCTATTCAGGCAGATGTTATCGAGGTCCGACNNNNNNNAAACTACCTCCCCCAACCTTCAACTAGATCAGGATACACACTACCC
HSPA8:chr11:123106376-123106515:1	GTCATATCGGTCACTGTTATAAACTATTAATTCACTTTCTATAATTAGTTGGAGGCTCATCGTTCCTATTCAGGCAGATGTTATCGAGGTCCGACNNNNNNNCTTAAATTCTAAATTCTCAACATCTCACAAAGATCAGGATACACACTACCC
HSPA8:chr11:123110571-123110707:1	GTCATATCGGTCACTGTTATTAAATCAATATATTATTCATAAACCATCTTCTAGTTGGAGGCTCATCGTTCCTATTCAGGCAGATGTTATCGAGGTCCGACNNNNNNNTCTAACTTAACAACTTAAAACCTAAGATCAGGATACACACTACCC
HSPA8:chr11:123111597-123111727:1	GTCATATCGGTCACTGTTAAACAATCATTTATCATAACACTTTCCTAAAAAGTTGGAGGCTCATCGTTCCTATTCAGGCAGATGTTATCGAGGTCCGACNNNNNNNATATTTTTATTCTATAAACATTTATCCGATCAGGATACACACTACCC
HSPA8:chr11:123113011-123113141:1	GTCATATCGGTCACTGTTATTACTCAAAATTACTAACTCTAAACAATAGTTGGAGGCTCATCGTTCCTATTCAGGCAGATGTTATCGAGGTCCGACNNNNNNNAAAAATACATTATTTACTTAAAAACTAATAGATCAGGATACACACTACCC
HSPA8:chr11:123113171-123113301:1	GTCATATCGGTCACTGTTAAAAATACATTATTTACTTAAAAACGTTGGAGGCTCATCGTTCCTATTCAGGCAGATGTTATCGAGGTCCGACNNNNNNNACCCACCTCACCTTCCTTCACCAAAATAACTTATTGATCAGGATACACACTACCC
HSPA8:chr11:123114115-123114246:1	GTCATATCGGTCACTGTTAAAATCTATAATATCTCAAACATAAGTTGGAGGCTCATCGTTCCTATTCAGGCAGATGTTATCGAGGTCCGACNNNNNNNACTAAATACTAAAAACAAATAATACACAATTCCTCGATCAGGATACACACTACCC
HSPA8:chr11:123115291-123115421:1	GTCATATCGGTCACTGTTATTATTTAAAATAACAAATAATTTCTATTTTGTTGGAGGCTCATCGTTCCTATTCAGGCAGATGTTATCGAGGTCCGACNNNNNNNAAAAACTTTATAACCACAATTAATATCAAGATCAGGATACACACTACCC
HSPA8:chr11:123118008-123118148:1	GTCATATCGGTCACTGTTTACAACTTAATCAACTCAAATTTCCTCAAAAGTTGGAGGCTCATCGTTCCTATTCAGGCAGATGTTATCGAGGTCCGACNNNNNNNCAAAACAAACACATAAACTAATCAATAACGATCAGGATACACACTACCC
HSPA8:chr11:123118095-123118231:1	GTCATATCGGTCACTGTTATATCTAACCAACTACAAACCCAACTTAAACGTTGGAGGCTCATCGTTCCTATTCAGGCAGATGTTATCGAGGTCCGACNNNNNNNATTAATAAAAATTCAAATAATAATAAAAAGATCAGGATACACACTACCC
HSPA8:chr11:123118221-123118351:1	GTCATATCGGTCACTGTTATTCTATAAATACATATACCCCACCCCATAATAAAGTTGGAGGCTCATCGTTCCTATTCAGGCAGATGTTATCGAGGTCCGACNNNNNNNATACCTTATCTTTCTATTCTTTCTCGATCAGGATACACACTACCC
HSPA8:chr11:123118498-123118638:1	GTCATATCGGTCACTGTTATAACATAACAAAATATCTATTTAATAAATAATAGTTGGAGGCTCATCGTTCCTATTCAGGCAGATGTTATCGAGGTCCGACNNNNNNNAAAAATAAAACATTATTCACTTTCTAGATCAGGATACACACTACCC
HSPA8:chr11:123121650-123121790:1	GTCATATCGGTCACTGTTCTACTCATCAAAACTCCCTTTATTAAACTTCCTCAGTTGGAGGCTCATCGTTCCTATTCAGGCAGATGTTATCGAGGTCCGACNNNNNNNTTCCAATTTTTAAAAACATTTTTCTGATCAGGATACACACTACCC
HSPA8:chr11:123126655-123126793:1	GTCATATCGGTCACTGTTTACCATAACAACTACAAAAACTCTTACGTTGGAGGCTCATCGTTCCTATTCAGGCAGATGTTATCGAGGTCCGACNNNNNNNCTCTACTCTTTATCCTAATATTATTCACTTCCAGATCAGGATACACACTACCC
HSPA8:chr11:123126708-123126838:1	GTCATATCGGTCACTGTTATAATAATTTCTTTAACAATTTTCAAGTTGGAGGCTCATCGTTCCTATTCAGGCAGATGTTATCGAGGTCCGACNNNNNNNCTTCAATTAACTACCTTTCATTCCAAAAATCAAAGATCAGGATACACACTACCC
HSPA8:chr11:123127331-123127471:1	GTCATATCGGTCACTGTTAAATATTTCTCACATCCAATTTCTACTCTCCTACCGTTGGAGGCTCATCGTTCCTATTCAGGCAGATGTTATCGAGGTCCGACNNNNNNNAAACCTACTTCTCTCCTATAAAAATGATCAGGATACACACTACCC
HSPA8:chr11:123131995-123132129:1	GTCATATCGGTCACTGTTATTACATAATCATACAAAATAATATTTAATAAAACGTTGGAGGCTCATCGTTCCTATTCAGGCAGATGTTATCGAGGTCCGACNNNNNNNTAATATTTAAACCAAACTAAACAAAGATCAGGATACACACTACCC
HSPA8:chr11:123132284-123132414:1	GTCATATCGGTCACTGTTAACACTAACTCCTTCCAAATAAAATGTTGGAGGCTCATCGTTCCTATTCAGGCAGATGTTATCGAGGTCCGACNNNNNNNACTATAAAATTAATTATAAAAACAACACTCTTCCCGATCAGGATACACACTACCC
HSPA8:chr11:123132395-123132525:1	GTCATATCGGTCACTGTTAAACAACCACTAAATAACACTAACAGTTGGAGGCTCATCGTTCCTATTCAGGCAGATGTTATCGAGGTCCGACNNNNNNNTCACAATTATTTAAAATTTTACAATTACATAAACTGATCAGGATACACACTACCC
HSPA8:chr11:123132628-123132768:1	GTCATATCGGTCACTGTTAAAATTTTCTTATCCTATACCTACATAAAACCACAGTTGGAGGCTCATCGTTCCTATTCAGGCAGATGTTATCGAGGTCCGACNNNNNNNTCAATTAAATAAATAATCTAAAACAGATCAGGATACACACTACCC
HSPA8:chr11:123136231-123136371:1	GTCATATCGGTCACTGTTAAAACCACCAAAAACACAACCTCTCAATAACTTCGTTGGAGGCTCATCGTTCCTATTCAGGCAGATGTTATCGAGGTCCGACNNNNNNNTTCCTAAAAACCTCAATACTCCTTAAGATCAGGATACACACTACCC
HSPA8:chr11:123138708-123138847:1	GTCATATCGGTCACTGTTAAAAACTAAATTTCTAAACAAACAAAAAGTTGGAGGCTCATCGTTCCTATTCAGGCAGATGTTATCGAGGTCCGACNNNNNNNCCAAAACTTTAAACTTCTTTCCCACCCTCCTAGATCAGGATACACACTACCC
HSPA8:chr11:123140659-123140799:1	GTCATATCGGTCACTGTTAAAAACTTATTCTACATAAACTTATAAATTAATTAGTTGGAGGCTCATCGTTCCTATTCAGGCAGATGTTATCGAGGTCCGACNNNNNNNAAATAAAACATACTCCTATAAACCTGATCAGGATACACACTACCC
HSPA8:chr11:123145726-123145858:1	GTCATATCGGTCACTGTTAACCAAATCTAACTTCCAAATAATACTCTTATTCCGTTGGAGGCTCATCGTTCCTATTCAGGCAGATGTTATCGAGGTCCGACNNNNNNNTTCTATAAAACTATTCTTTACAAAAGATCAGGATACACACTACCC
HSPA8:chr11:123152909-123153043:1	GTCATATCGGTCACTGTTACTTTTAACTTCTAAAATAAAATTAAAATCTTAAGTTGGAGGCTCATCGTTCCTATTCAGGCAGATGTTATCGAGGTCCGACNNNNNNNATAATCCCTATATTTATATCACTCAAGATCAGGATACACACTACCC
HSPA8:chr11:123167413-123167544:1	GTCATATCGGTCACTGTTATCTATACTTTATTACTTTCCTTCAGTTGGAGGCTCATCGTTCCTATTCAGGCAGATGTTATCGAGGTCCGACNNNNNNNCAAAATAATAATACAACTTTATCAATAACACTTTTGATCAGGATACACACTACCC
HSPA8:chr11:123167463-123167600:1	GTCATATCGGTCACTGTTACCAAACTCCTAAAAATAATAAAATAAGTTGGAGGCTCATCGTTCCTATTCAGGCAGATGTTATCGAGGTCCGACNNNNNNNTCACTACCAAAAATTATAATTCCATAAAACAAAGATCAGGATACACACTACCC
HSPA8:chr11:123168638-123168775:1	GTCATATCGGTCACTGTTATTCTAACCCATTTCAAATAAATTTCCTATACTAAGTTGGAGGCTCATCGTTCCTATTCAGGCAGATGTTATCGAGGTCCGACNNNNNNNAACCTTAAAACTAAAACTCAAACCAGATCAGGATACACACTACCC
HSPA8:chr11:123171314-123171454:1	GTCATATCGGTCACTGTTACCTACCCCATCACAACCTACACCATAATATCCTGTTGGAGGCTCATCGTTCCTATTCAGGCAGATGTTATCGAGGTCCGACNNNNNNNTCTATTCCTATCTCTCCTCTTCAACAGATCAGGATACACACTACCC
HSPA8:chr11:123173006-123173140:1	GTCATATCGGTCACTGTTATAATATCCCCTCCACCAAACCAAAAACCCGTTGGAGGCTCATCGTTCCTATTCAGGCAGATGTTATCGAGGTCCGACNNNNNNNTAACACTTTTTCCTACCTAATTCCTTAATAGATCAGGATACACACTACCC
HSPA8:chr11:123174758-123174891:1	GTCATATCGGTCACTGTTAATCCTATAAACAAAAACAAAATCAAATAAGTTGGAGGCTCATCGTTCCTATTCAGGCAGATGTTATCGAGGTCCGACNNNNNNNACTTACTTCATCTCCACTAAAAATTACCCAGATCAGGATACACACTACCC
HSPA8:chr11:123174804-123174942:1	GTCATATCGGTCACTGTTAAAAATATCACATATTTTTCCAAAAAGTTGGAGGCTCATCGTTCCTATTCAGGCAGATGTTATCGAGGTCCGACNNNNNNNCTTACTATACCCTCTACCTTCTAACCCTATTCTAGATCAGGATACACACTACCC
HSPA8:chr11:123179048-123179178:1	GTCATATCGGTCACTGTTAAACATATAACACCCAAAACCTTAAAATCCCGTTGGAGGCTCATCGTTCCTATTCAGGCAGATGTTATCGAGGTCCGACNNNNNNNCACTTATTCTTTCATCCATTTATTTAACAGATCAGGATACACACTACCC
HSPA8:chr11:123185707-123185847:1	GTCATATCGGTCACTGTTACATTCAATACCCAAAACCCCTACCAAATTTCACAGTTGGAGGCTCATCGTTCCTATTCAGGCAGATGTTATCGAGGTCCGACNNNNNNNAAATACTAACAACAAATATATAATCGATCAGGATACACACTACCC
HSPA8:chr11:123185847-123185983:1	GTCATATCGGTCACTGTTAACTTCTACTATCTCTTCTCCATAATCCCTAACTTGTTGGAGGCTCATCGTTCCTATTCAGGCAGATGTTATCGAGGTCCGACNNNNNNNTTTTAACTATAACCAACAATAAAAAGATCAGGATACACACTACCC
HSPA8:chr11:123222007-123222147:1	GTCATATCGGTCACTGTTACAAACCAAATAAAAACTCCTAAAAGTTGGAGGCTCATCGTTCCTATTCAGGCAGATGTTATCGAGGTCCGACNNNNNNNAACCATACTCCTAACAAAAACTCCTTTCAAAACCTGATCAGGATACACACTACCC
HSPA8:chr11:123228278-123228418:1	GTCATATCGGTCACTGTTACCCCACTCTCAACAAAACCACTTCTAAACTCTGTTGGAGGCTCATCGTTCCTATTCAGGCAGATGTTATCGAGGTCCGACNNNNNNNAAACACCCAAATTCCCAAACCTAAAAAGATCAGGATACACACTACCC
HSPA8:chr11:123228687-123228817:1	GTCATATCGGTCACTGTTAATAACAAAAATTAACAAAAATACATAAATAACCCGTTGGAGGCTCATCGTTCCTATTCAGGCAGATGTTATCGAGGTCCGACNNNNNNNTCTTTAAAATCAACCTTTAAAATCAGATCAGGATACACACTACCC
HSPA8:chr11:123229438-123229578:1	GTCATATCGGTCACTGTTACACACCAACTACTAACTACTACTCACCACGTTGGAGGCTCATCGTTCCTATTCAGGCAGATGTTATCGAGGTCCGACNNNNNNNTCCAATATTTCCACAACCTCCAATTTCACCGATCAGGATACACACTACCC
HSPA8:chr11:123229497-123229636:1	GTCATATCGGTCACTGTTAATTTTCTTAATAAAACATCAAAATTACCTAAAAAGTTGGAGGCTCATCGTTCCTATTCAGGCAGATGTTATCGAGGTCCGACNNNNNNNAATATCCACATAAATACCTCTCCCAGATCAGGATACACACTACCC
HSPA8:chr11:123230348-123230487:1	GTCATATCGGTCACTGTTATAATAAAATATTTCATAACAACAACAAATATAAAGTTGGAGGCTCATCGTTCCTATTCAGGCAGATGTTATCGAGGTCCGACNNNNNNNTTAATTTCTAATAAACCTAAAACAAGATCAGGATACACACTACCC
HSPA8:chr11:123230407-123230546:1	GTCATATCGGTCACTGTTCAATCCTCCCACCCTACCCCTCTTCAATACGTTGGAGGCTCATCGTTCCTATTCAGGCAGATGTTATCGAGGTCCGACNNNNNNNAAAAACTCAACCCCCTACACAAATTTCTTTGATCAGGATACACACTACCC
HSPA8:chr11:123230997-123231133:1	GTCATATCGGTCACTGTTAAAAATCTCATCCTCACCTTACAATGTTGGAGGCTCATCGTTCCTATTCAGGCAGATGTTATCGAGGTCCGACNNNNNNNCTACCTTTATTCCTTACTTAAAAATCATATCTCTTGATCAGGATACACACTACCC
HSPA8:chr11:123231047-123231184:1	GTCATATCGGTCACTGTTAACTCTAAACTACAATAAAAATCCCATAAATAAAAGTTGGAGGCTCATCGTTCCTATTCAGGCAGATGTTATCGAGGTCCGACNNNNNNNAAACCTAAATCTCTTAAACACCAATGATCAGGATACACACTACCC
SIAE:chr11:124291301-124291433:1	GTCATATCGGTCACTGTTCCTTTCTCCCCTCACACTTCCACAACAAAAAGTTGGAGGCTCATCGTTCCTATTCAGGCAGATGTTATCGAGGTCCGACNNNNNNNATATAAATAAATAACCCTCCAAATAAAAAGATCAGGATACACACTACCC
SIAE:chr11:124293796-124293929:1	GTCATATCGGTCACTGTTTAATACTCAAATATCTTTCTATTTATAAAGTTGGAGGCTCATCGTTCCTATTCAGGCAGATGTTATCGAGGTCCGACNNNNNNNAACAAATTTACCTCAATCTTTTACACCAATAGATCAGGATACACACTACCC
SIAE:chr11:124294906-124295040:1	GTCATATCGGTCACTGTTAAACAACACACCTAAATTAACTACCCAAAAACTCTGTTGGAGGCTCATCGTTCCTATTCAGGCAGATGTTATCGAGGTCCGACNNNNNNNTCTCTTCCATCCTCCCTCATCTACAGATCAGGATACACACTACCC
SIAE:chr11:124305452-124305585:1	GTCATATCGGTCACTGTTCACCAAAACCATAACCTAATTCATCTTTACTATCTGTTGGAGGCTCATCGTTCCTATTCAGGCAGATGTTATCGAGGTCCGACNNNNNNNTTTTATACTCTCCATTTAAATTAATGATCAGGATACACACTACCC
SIAE:chr11:124306310-124306445:1	GTCATATCGGTCACTGTTACTTAACCATATTTCTAATAATCAATTTAATCAAAGTTGGAGGCTCATCGTTCCTATTCAGGCAGATGTTATCGAGGTCCGACNNNNNNNTATCTCCTCCTTTTTACATCTTTTTGATCAGGATACACACTACCC
SIAE:chr11:124340827-124340966:1	GTCATATCGGTCACTGTTAACCTACATTTTATCATTTTACTTATCCTATCCATGTTGGAGGCTCATCGTTCCTATTCAGGCAGATGTTATCGAGGTCCGACNNNNNNNTCTTCCCATTTAAAACTACAACCACGATCAGGATACACACTACCC
SIAE:chr11:124455573-124455709:1	GTCATATCGGTCACTGTTACTCCATATCAACTAATTTTAAACTCTCTCAAAACGTTGGAGGCTCATCGTTCCTATTCAGGCAGATGTTATCGAGGTCCGACNNNNNNNACTTCTACCTTTCTAAAAATAACAAGATCAGGATACACACTACCC
SIAE:chr11:124470792-124470931:1	GTCATATCGGTCACTGTTACTATATTAAATCATAAAACTTCAAGTTGGAGGCTCATCGTTCCTATTCAGGCAGATGTTATCGAGGTCCGACNNNNNNNTATTAAAATTCAACTTATTAAACTCCATTAATACTGATCAGGATACACACTACCC
SIAE:chr11:124471699-124471838:1	GTCATATCGGTCACTGTTACTACTATCATCACATTTCATCAAATCAACTCCCTGTTGGAGGCTCATCGTTCCTATTCAGGCAGATGTTATCGAGGTCCGACNNNNNNNAATTTATCATTTATAAATCACTACAGATCAGGATACACACTACCC
SIAE:chr11:124471761-124471901:1	GTCATATCGGTCACTGTTAAAAATAATAATCTTCTCTAACACAAACTTCACGTTGGAGGCTCATCGTTCCTATTCAGGCAGATGTTATCGAGGTCCGACNNNNNNNACAAAATATCTATTATTATACCAATCAGATCAGGATACACACTACCC
SIAE:chr11:124492471-124492611:1	GTCATATCGGTCACTGTTAACCCTCCCTCCTCTCCTCATCCAACGTTGGAGGCTCATCGTTCCTATTCAGGCAGATGTTATCGAGGTCCGACNNNNNNNACACTTAAACTCACTTTATCCTACAATCTAAAAAGATCAGGATACACACTACCC
SIAE:chr11:124496448-124496588:1	GTCATATCGGTCACTGTTCAACAACCTCTTACTAATCCATACCAACCCCAACGTTGGAGGCTCATCGTTCCTATTCAGGCAGATGTTATCGAGGTCCGACNNNNNNNTTCAACCCATTACCCTAAATCCCTCAGATCAGGATACACACTACCC
SIAE:chr11:124511950-124512081:1	GTCATATCGGTCACTGTTATCTAAATTAACTATATAACATCTCAAGTTGGAGGCTCATCGTTCCTATTCAGGCAGATGTTATCGAGGTCCGACNNNNNNNTTAAACAACTATTATAATATTCTAAACACAAAAGATCAGGATACACACTACCC
SIAE:chr11:124514473-124514612:1	GTCATATCGGTCACTGTTATTTAAAAACCACACTCCTTAAAACTCCAACCCCTGTTGGAGGCTCATCGTTCCTATTCAGGCAGATGTTATCGAGGTCCGACNNNNNNNTTCCTAATCTAAAATACAATAAAACGATCAGGATACACACTACCC
SIAE:chr11:124514630-124514761:1	GTCATATCGGTCACTGTTAAAATATAATTTTTAAATAAAAATTTAAAAAGTTGGAGGCTCATCGTTCCTATTCAGGCAGATGTTATCGAGGTCCGACNNNNNNNTTTAAAATAATAATTACAATAACTAAAATGATCAGGATACACACTACCC
SIAE:chr11:124524179-124524312:1	GTCATATCGGTCACTGTTATTCTCCTTTCTCCAAAACCTTCTTTAATCCCTTAGTTGGAGGCTCATCGTTCCTATTCAGGCAGATGTTATCGAGGTCCGACNNNNNNNTCTTCCTTCAACATCTTCAATAAAAGATCAGGATACACACTACCC
SIAE:chr11:124537559-124537699:1	GTCATATCGGTCACTGTTTATCTTTATCTCTTCTAAACAAAAAGTTGGAGGCTCATCGTTCCTATTCAGGCAGATGTTATCGAGGTCCGACNNNNNNNTACTCAAACCACCAATTTATACCTAAACTCCACCTGATCAGGATACACACTACCC
SIAE:chr11:124540482-124540617:1	GTCATATCGGTCACTGTTATTCTCTTTTCTACCTATCATTTTTATTTAAAAGTTGGAGGCTCATCGTTCCTATTCAGGCAGATGTTATCGAGGTCCGACNNNNNNNTAAAAATTTTTAAAAACTAAACTATTAGATCAGGATACACACTACCC
SIAE:chr11:124542889-124543029:1	GTCATATCGGTCACTGTTAAAAATTATATTTCTTAACCCTAATAACCACTGTTGGAGGCTCATCGTTCCTATTCAGGCAGATGTTATCGAGGTCCGACNNNNNNNTACTATAACCCAATATCCAACCTAAAATGATCAGGATACACACTACCC
SIAE:chr11:124543013-124543153:1	GTCATATCGGTCACTGTTAAAAATTCAATCACCTATTTCCAAATATTACCTGTTGGAGGCTCATCGTTCCTATTCAGGCAGATGTTATCGAGGTCCGACNNNNNNNTACCAAAAATCAAAACTAAACCTTAAAGATCAGGATACACACTACCC
SIAE:chr11:124543274-124543404:1	GTCATATCGGTCACTGTTAAACCCCTAACCTAACTAAATTCCTTGTTGGAGGCTCATCGTTCCTATTCAGGCAGATGTTATCGAGGTCCGACNNNNNNNAAAACCTCTTTCTAAACACATTTAAACCTCCCCAGATCAGGATACACACTACCC
SIAE:chr11:124544492-124544632:1	GTCATATCGGTCACTGTTATCAAATTATCTCTTTCTATCTTAAAATAGTTGGAGGCTCATCGTTCCTATTCAGGCAGATGTTATCGAGGTCCGACNNNNNNNTACCACTTCTAAAACATAACCCACAATACTTGATCAGGATACACACTACCC
SIAE:chr11:124544552-124544688:1	GTCATATCGGTCACTGTTTTCATTCAACAAATTAATTTCTAAAACCAGTTGGAGGCTCATCGTTCCTATTCAGGCAGATGTTATCGAGGTCCGACNNNNNNNTAAAACTTTAAAAACTAAAATTTCAAAATCAGATCAGGATACACACTACCC
SIAE:chr11:124545530-124545670:1	GTCATATCGGTCACTGTTATCTAAATAATAAACTAATAATCTTCGTTGGAGGCTCATCGTTCCTATTCAGGCAGATGTTATCGAGGTCCGACNNNNNNNTACTCATCTCAAAAATAACAATCAACTACCAAAAGATCAGGATACACACTACCC
SIAE:chr11:124587761-124587901:1	GTCATATCGGTCACTGTTATAATAAATATTTAACAAAATTAACAAGTTGGAGGCTCATCGTTCCTATTCAGGCAGATGTTATCGAGGTCCGACNNNNNNNTTAAACTCAAAATTTCCCACCAAAATTAAAACCGATCAGGATACACACTACCC
SIAE:chr11:124588721-124588856:1	GTCATATCGGTCACTGTTACCCTATACCCCCAAAACTCTTAAAAATCTGTTGGAGGCTCATCGTTCCTATTCAGGCAGATGTTATCGAGGTCCGACNNNNNNNAAAAACCTATAACATAAAACCCAAAACCCAGATCAGGATACACACTACCC
SIAE:chr11:124588889-124589029:1	GTCATATCGGTCACTGTTAATTTCCTACATTATTTTCCCTCATAAAATTGTTGGAGGCTCATCGTTCCTATTCAGGCAGATGTTATCGAGGTCCGACNNNNNNNTATACCCCCAAAACTCTTAAAAATCTAAAGATCAGGATACACACTACCC
SIAE:chr11:124592122-124592253:1	GTCATATCGGTCACTGTTATCCCAACCTCAAAACAATTTTACTCTACTCCACAGTTGGAGGCTCATCGTTCCTATTCAGGCAGATGTTATCGAGGTCCGACNNNNNNNCCTTACACCTTCTCCCTAATACACAGATCAGGATACACACTACCC
SIAE:chr11:124592286-124592426:1	GTCATATCGGTCACTGTTAAAAACCTAACATAAATCCTCCTTCCCACAAACCCGTTGGAGGCTCATCGTTCCTATTCAGGCAGATGTTATCGAGGTCCGACNNNNNNNCTCAAAACAATTTTACTCTACTCCAGATCAGGATACACACTACCC
SIAE:chr11:124593353-124593493:1	GTCATATCGGTCACTGTTAAACAATATAACAAATATAATTATAAAAATCACAAGTTGGAGGCTCATCGTTCCTATTCAGGCAGATGTTATCGAGGTCCGACNNNNNNNTCTTATCTCCAATACATTTTACTCAGATCAGGATACACACTACCC
SIAE:chr11:124606740-124606871:1	GTCATATCGGTCACTGTTCCTCTCCAAATCCCCTTCCATCTATCCCAAAAAGTTGGAGGCTCATCGTTCCTATTCAGGCAGATGTTATCGAGGTCCGACNNNNNNNTCATACTTTCTAACCCCCTTCTAATTAGATCAGGATACACACTACCC
SIAE:chr11:124608417-124608557:1	GTCATATCGGTCACTGTTACAACAAAACTATCTCAAAATCTACTGTTGGAGGCTCATCGTTCCTATTCAGGCAGATGTTATCGAGGTCCGACNNNNNNNACTCAACCTAAAACCCCAAACTAACTAACCTTATGATCAGGATACACACTACCC
SIAE:chr11:124608747-124608883:1	GTCATATCGGTCACTGTTACAAAATACAAAAACTAACAATATAACTTATTATAGTTGGAGGCTCATCGTTCCTATTCAGGCAGATGTTATCGAGGTCCGACNNNNNNNAATACCCTAAACCCAAATATAAAAAGATCAGGATACACACTACCC
SIAE:chr11:124608813-124608943:1	GTCATATCGGTCACTGTTACTTTTATCTTATTCTAAAACAACAAATCAAAAAGTTGGAGGCTCATCGTTCCTATTCAGGCAGATGTTATCGAGGTCCGACNNNNNNNTCCCTCCCAAATACTCTTTCCATAACGATCAGGATACACACTACCC
SIAE:chr11:124609087-124609227:1	GTCATATCGGTCACTGTTCTACAACAAACAACATCATATATACACAACACCTGTTGGAGGCTCATCGTTCCTATTCAGGCAGATGTTATCGAGGTCCGACNNNNNNNTACAAACACTACAAATACAACCTACAGATCAGGATACACACTACCC
SIAE:chr11:124609313-124609449:1	GTCATATCGGTCACTGTTACACAAAAACTCACAAACCCCACATATCCACATATGTTGGAGGCTCATCGTTCCTATTCAGGCAGATGTTATCGAGGTCCGACNNNNNNNCTTCCACAACCTAACAAAAATCCCAGATCAGGATACACACTACCC
SIAE:chr11:124610683-124610817:1	GTCATATCGGTCACTGTTCTAAACACTTACAATACCCAAATTTCCGTTGGAGGCTCATCGTTCCTATTCAGGCAGATGTTATCGAGGTCCGACNNNNNNNCAAAAACTTTAAAATAATCTTTCTCCAAATACAGATCAGGATACACACTACCC
SIAE:chr11:124613026-124613164:1	GTCATATCGGTCACTGTTAATTAAAAACAAATATCCCTTCCTCCACTCAACCTGTTGGAGGCTCATCGTTCCTATTCAGGCAGATGTTATCGAGGTCCGACNNNNNNNTAAACTAACCACCTAACAACTCTATGATCAGGATACACACTACCC
SIAE:chr11:124613082-124613222:1	GTCATATCGGTCACTGTTACACTCCATATTCCTCCCCAAAACCAAGTTGGAGGCTCATCGTTCCTATTCAGGCAGATGTTATCGAGGTCCGACNNNNNNNAAAAACATTCCTAACCTACCTTTCCTCCTTAACGATCAGGATACACACTACCC
SIAE:chr11:124613456-124613596:1	GTCATATCGGTCACTGTTAACTTATAATCCTAAAACAAAATCTAACTAAAACAGTTGGAGGCTCATCGTTCCTATTCAGGCAGATGTTATCGAGGTCCGACNNNNNNNTTTTAACTCTTCTACCAAAATATAAGATCAGGATACACACTACCC
SIAE:chr11:124614839-124614971:1	GTCATATCGGTCACTGTTAACCCAAAAATTATTTTCCCATTAACTCTTCATTTGTTGGAGGCTCATCGTTCCTATTCAGGCAGATGTTATCGAGGTCCGACNNNNNNNAAACCCAATCTAAATCCAAAATTTTGATCAGGATACACACTACCC
SIAE:chr11:124615183-124615319:1	GTCATATCGGTCACTGTTCCTCAAAACTCTATTCCTACCCCACTCGTTGGAGGCTCATCGTTCCTATTCAGGCAGATGTTATCGAGGTCCGACNNNNNNNATCCTACCTACACTTCTCTTTCCTAAATTAAAAGATCAGGATACACACTACCC
SIAE:chr11:124615669-124615802:1	GTCATATCGGTCACTGTTAAACTCACCTATTTCTCCCTCTACATCCTCCCTTGTTGGAGGCTCATCGTTCCTATTCAGGCAGATGTTATCGAGGTCCGACNNNNNNNAACTAACTAACAACTACCCTTCCCCAGATCAGGATACACACTACCC
SIAE:chr11:124616235-124616368:1	GTCATATCGGTCACTGTTCCCTTTCAATACCAAAATTCTTTAAACGTTGGAGGCTCATCGTTCCTATTCAGGCAGATGTTATCGAGGTCCGACNNNNNNNAACTCCTATAACTAACAAATTACTAAACAAAAAGATCAGGATACACACTACCC
SIAE:chr11:124616511-124616650:1	GTCATATCGGTCACTGTTTCACCCAAACACACTCACTTAAAAAGTTGGAGGCTCATCGTTCCTATTCAGGCAGATGTTATCGAGGTCCGACNNNNNNNTCTACAATCTAATATAATCCCCATTTACCCTTCCAGATCAGGATACACACTACCC
SIAE:chr11:124616921-124617058:1	GTCATATCGGTCACTGTTTATACTAAATTAAAATATAAACAATAAAAGTTGGAGGCTCATCGTTCCTATTCAGGCAGATGTTATCGAGGTCCGACNNNNNNNAAAACAACCTCTCCAACTCTCTTATTTATACGATCAGGATACACACTACCC
SIAE:chr11:124617090-124617220:1	GTCATATCGGTCACTGTTCCTCTTTATTATTCACATTCCAACCCAACACAATCGTTGGAGGCTCATCGTTCCTATTCAGGCAGATGTTATCGAGGTCCGACNNNNNNNAAAAATAAATTTCAACCTAAATACCGATCAGGATACACACTACCC
SIAE:chr11:124622343-124622473:1	GTCATATCGGTCACTGTTATTTCACCACTTACTAAAATAAAAATCTCTATAAAGTTGGAGGCTCATCGTTCCTATTCAGGCAGATGTTATCGAGGTCCGACNNNNNNNCTAAACTTAAAATAAACCTTCTACAGATCAGGATACACACTACCC
SIAE:chr11:124628123-124628260:1	GTCATATCGGTCACTGTTAAACAAAAATCTTCACCAATTCAATTTTTATTCTGTTGGAGGCTCATCGTTCCTATTCAGGCAGATGTTATCGAGGTCCGACNNNNNNNTTTATAATATAATTCTTCAAACAAAAGATCAGGATACACACTACCC
SIAE:chr11:124630054-124630185:1	GTCATATCGGTCACTGTTAAAAACATATACCCAAACCCCAATATATCCGTTGGAGGCTCATCGTTCCTATTCAGGCAGATGTTATCGAGGTCCGACNNNNNNNCAAACCCAACCAAACTCCTTTTCTCTCCCAGATCAGGATACACACTACCC
SIAE:chr11:124630511-124630642:1	GTCATATCGGTCACTGTTAAAATTAAATAACACTAATAACCCCGTTGGAGGCTCATCGTTCCTATTCAGGCAGATGTTATCGAGGTCCGACNNNNNNNAAACAATTCAAATTAACTACCTAAATATCCCAAACGATCAGGATACACACTACCC
SIAE:chr11:124631387-124631527:1	GTCATATCGGTCACTGTTATATCAAACCTAAAAACCAAAAATATTTCCGTTGGAGGCTCATCGTTCCTATTCAGGCAGATGTTATCGAGGTCCGACNNNNNNNATAAAATAATCACAATTCTATTTCTCTATAGATCAGGATACACACTACCC
SIAE:chr11:124633355-124633490:1	GTCATATCGGTCACTGTTACTAAATAATTAAACTATACTAAAATATTTAAAACGTTGGAGGCTCATCGTTCCTATTCAGGCAGATGTTATCGAGGTCCGACNNNNNNNTAAAATATAAACCCAAAAACTACACGATCAGGATACACACTACCC
SIAE:chr11:124656596-124656736:1	GTCATATCGGTCACTGTTATTACCAAAAACATAACTTCAATTATCAAAATTTAGTTGGAGGCTCATCGTTCCTATTCAGGCAGATGTTATCGAGGTCCGACNNNNNNNCTTCCAAATCTCCTTATATTTCTAAGATCAGGATACACACTACCC
SIAE:chr11:124659968-124660108:1	GTCATATCGGTCACTGTTAAAAATTATATCTATATAATATTAAAACAAAGTTGGAGGCTCATCGTTCCTATTCAGGCAGATGTTATCGAGGTCCGACNNNNNNNCTTCAAAAATAATTATCCTACTTTCCCCCGATCAGGATACACACTACCC
SIAE:chr11:124668922-124669062:1	GTCATATCGGTCACTGTTAAAACCTCAAACCAATCTAACTCTAAAAACATGTTGGAGGCTCATCGTTCCTATTCAGGCAGATGTTATCGAGGTCCGACNNNNNNNTCTTAACCTAACTAAAATTTCTAACCCAGATCAGGATACACACTACCC
SIAE:chr11:124670984-124671124:1	GTCATATCGGTCACTGTTTAAACTAATATAATCTAACTATTCTACGTTGGAGGCTCATCGTTCCTATTCAGGCAGATGTTATCGAGGTCCGACNNNNNNNATTACCAAAAATCACAAAACTATCATAATTAACGATCAGGATACACACTACCC
SIAE:chr11:124706418-124706548:1	GTCATATCGGTCACTGTTACCAAAACATAAACACATAACAACCCTAAACAACTGTTGGAGGCTCATCGTTCCTATTCAGGCAGATGTTATCGAGGTCCGACNNNNNNNCAATATACTTAAATAATCCCTTAAAGATCAGGATACACACTACCC
SIAE:chr11:124707155-124707295:1	GTCATATCGGTCACTGTTATCAAAAATTAAAAATAAATTTACAAAATGTTGGAGGCTCATCGTTCCTATTCAGGCAGATGTTATCGAGGTCCGACNNNNNNNTCTACCTTAAATCACATTTAAAATATTATAAGATCAGGATACACACTACCC
SIAE:chr11:124708499-124708635:1	GTCATATCGGTCACTGTTATAAAATAAACACAACCCTATTTATCTTATTTACGTTGGAGGCTCATCGTTCCTATTCAGGCAGATGTTATCGAGGTCCGACNNNNNNNAAAAATAACAATTCCTCCAACAAAAAGATCAGGATACACACTACCC
SIAE:chr11:124708849-124708979:1	GTCATATCGGTCACTGTTAACATATCCCTACCCCCTATTCCTTCTCCCTACGTTGGAGGCTCATCGTTCCTATTCAGGCAGATGTTATCGAGGTCCGACNNNNNNNTAATACAAAATAAACAACTAAAACTTAGATCAGGATACACACTACCC
SIAE:chr11:124709127-124709257:1	GTCATATCGGTCACTGTTAACTACAACCCCAACTAAAACCCCTCCGTTGGAGGCTCATCGTTCCTATTCAGGCAGATGTTATCGAGGTCCGACNNNNNNNAACCTAAAATCCATCTAACTCAACTACAAACCAGATCAGGATACACACTACCC
SIAE:chr11:124714984-124715122:1	GTCATATCGGTCACTGTTAACCAATCAACTCCTACCAAATCTTAATAAATTGTTGGAGGCTCATCGTTCCTATTCAGGCAGATGTTATCGAGGTCCGACNNNNNNNAAAAATACAAATCACTACCCTAAAACAGATCAGGATACACACTACCC
SIAE:chr11:124715997-124716128:1	GTCATATCGGTCACTGTTACCTTTTATACCCCTTTCAAAACCAATCTCCCAGTTGGAGGCTCATCGTTCCTATTCAGGCAGATGTTATCGAGGTCCGACNNNNNNNTTTTTAACCAAACAACAATTTATCTCTGATCAGGATACACACTACCC
SIAE:chr11:124733664-124733795:1	GTCATATCGGTCACTGTTATATCTTCCCTAAAAACTCCAAAACCCTAATCAAGTTGGAGGCTCATCGTTCCTATTCAGGCAGATGTTATCGAGGTCCGACNNNNNNNAAATACATCCCTTACTTTCTCTCTTAGATCAGGATACACACTACCC
SIAE:chr11:124734113-124734249:1	GTCATATCGGTCACTGTTACTCTAACACTAACTCTTCAATCAACAAAACCTGTTGGAGGCTCATCGTTCCTATTCAGGCAGATGTTATCGAGGTCCGACNNNNNNNTTCCCTTAAACAAACTCTACCTAAAATGATCAGGATACACACTACCC
SIAE:chr11:124734349-124734489:1	GTCATATCGGTCACTGTTATTTAAACAAATTTACACTAATTTTACAAGTTGGAGGCTCATCGTTCCTATTCAGGCAGATGTTATCGAGGTCCGACNNNNNNNCCTAATACCCCAAAACCATCTCCTATCTAAAGATCAGGATACACACTACCC
SIAE:chr11:124734688-124734827:1	GTCATATCGGTCACTGTTCTACTCCCAACTCTTACTACAAACCACCCCAATCGTTGGAGGCTCATCGTTCCTATTCAGGCAGATGTTATCGAGGTCCGACNNNNNNNAATTACCTAAATTTCCCTAACTTTCAGATCAGGATACACACTACCC
SIAE:chr11:124734853-124734988:1	GTCATATCGGTCACTGTTTAATTTACAACAAAAATTAAAAATAAACAAAAGTTGGAGGCTCATCGTTCCTATTCAGGCAGATGTTATCGAGGTCCGACNNNNNNNCTCTACCCTTCTACCCAACTTTAAAACAGATCAGGATACACACTACCC
SIAE:chr11:124735018-124735154:1	GTCATATCGGTCACTGTTAACTCTACCCTTCTACCCAACTTTAAAACAAAAATGTTGGAGGCTCATCGTTCCTATTCAGGCAGATGTTATCGAGGTCCGACNNNNNNNCACCCTTACCTCTACAATCACTATCGATCAGGATACACACTACCC
SIAE:chr11:124736113-124736253:1	GTCATATCGGTCACTGTTCAAACACATCCAACATTTTAACTTCCTCTAATCCTGTTGGAGGCTCATCGTTCCTATTCAGGCAGATGTTATCGAGGTCCGACNNNNNNNCTATCCCAATCATTTATTAATCACCGATCAGGATACACACTACCC
SIAE:chr11:124736524-124736664:1	GTCATATCGGTCACTGTTACACACACATATTACCAAAATCTCCTTTCTCTCCAGTTGGAGGCTCATCGTTCCTATTCAGGCAGATGTTATCGAGGTCCGACNNNNNNNCCTAATTCCTATAAACACAACTACAGATCAGGATACACACTACCC
SIAE:chr11:124737417-124737554:1	GTCATATCGGTCACTGTTATCTCCTCCCATTCCCAATTTTAAAACACCCCGTTGGAGGCTCATCGTTCCTATTCAGGCAGATGTTATCGAGGTCCGACNNNNNNNTTATAAACAAAACTAAACAAACTAACCCGATCAGGATACACACTACCC
SIAE:chr11:124737732-124737868:1	GTCATATCGGTCACTGTTAAAATAAAACAAACCAAAATCTACAAAGTTGGAGGCTCATCGTTCCTATTCAGGCAGATGTTATCGAGGTCCGACNNNNNNNAAAAACAAAACAAATACTTAAAATAATCCCTAAGATCAGGATACACACTACCC
SIAE:chr11:124737996-124738128:1	GTCATATCGGTCACTGTTAATCCAAATTAACAAACCCTTCTAAACCGTTGGAGGCTCATCGTTCCTATTCAGGCAGATGTTATCGAGGTCCGACNNNNNNNAATCAATAAAATAATCTATTAAAAACTATACAGATCAGGATACACACTACCC
SIAE:chr11:124738342-124738481:1	GTCATATCGGTCACTGTTTATCTATAAACATCTTCCTTTAAAAGTTGGAGGCTCATCGTTCCTATTCAGGCAGATGTTATCGAGGTCCGACNNNNNNNAAACCAATACAAATAAAAATAAAAACCACTAAACAGATCAGGATACACACTACCC
SIAE:chr11:124738506-124738637:1	GTCATATCGGTCACTGTTACCTCAATCTCTCCCCACAATTTCCCTATCTAAACGTTGGAGGCTCATCGTTCCTATTCAGGCAGATGTTATCGAGGTCCGACNNNNNNNTATCTATAAACATCTTCCTTTAAAAGATCAGGATACACACTACCC
SIAE:chr11:124738557-124738687:1	GTCATATCGGTCACTGTTCCCTCTACAAAATCCAATATATCCTTATTAACAAAGTTGGAGGCTCATCGTTCCTATTCAGGCAGATGTTATCGAGGTCCGACNNNNNNNATCCTACCCTTAACCCTAAAAACAAGATCAGGATACACACTACCC
SIAE:chr11:124739067-124739197:1	GTCATATCGGTCACTGTTATCTAACTCCAAACTAATATTTTCTCACCTAAAAAGTTGGAGGCTCATCGTTCCTATTCAGGCAGATGTTATCGAGGTCCGACNNNNNNNTCAACTAATTACTTCCAAAACCTAAGATCAGGATACACACTACCC
SIAE:chr11:124739418-124739558:1	GTCATATCGGTCACTGTTCATTCCAATACTACTAACTCCCCCACTACCACCGTTGGAGGCTCATCGTTCCTATTCAGGCAGATGTTATCGAGGTCCGACNNNNNNNTAATCTCAATCTCCAACCTTATCACCTGATCAGGATACACACTACCC
SIAE:chr11:124742351-124742491:1	GTCATATCGGTCACTGTTAATATTAAATTAACCTCTTAAAAACACTAAAAAGTTGGAGGCTCATCGTTCCTATTCAGGCAGATGTTATCGAGGTCCGACNNNNNNNAAAACACATCACTTTAAACCATTATTTGATCAGGATACACACTACCC
SIAE:chr11:124742926-124743056:1	GTCATATCGGTCACTGTTCCTACAACCACTACCCATCCTTCTTCCATCGTTGGAGGCTCATCGTTCCTATTCAGGCAGATGTTATCGAGGTCCGACNNNNNNNAAATAAAAATAAAACTACAAACCCAATAAAGATCAGGATACACACTACCC
SIAE:chr11:124743318-124743450:1	GTCATATCGGTCACTGTTATATAAATAAAAATTCATATACTATAACCCACTCTGTTGGAGGCTCATCGTTCCTATTCAGGCAGATGTTATCGAGGTCCGACNNNNNNNTTTTTCTTTCTTCCCTTATTTTAATGATCAGGATACACACTACCC
SIAE:chr11:124747216-124747347:1	GTCATATCGGTCACTGTTCCACCTCCCTTTCCTTTACTAACCTCTTCAGTTGGAGGCTCATCGTTCCTATTCAGGCAGATGTTATCGAGGTCCGACNNNNNNNTCTCTAAAACCAATTCCAAATAATTCTCTTGATCAGGATACACACTACCC
SIAE:chr11:124747427-124747557:1	GTCATATCGGTCACTGTTAAAAATTCTCATTCCCTCACCTAACTTCAAGTTGGAGGCTCATCGTTCCTATTCAGGCAGATGTTATCGAGGTCCGACNNNNNNNCACCTACTCTCCCTCAAACCACCCATAAACGATCAGGATACACACTACCC
SIAE:chr11:124747788-124747928:1	GTCATATCGGTCACTGTTAACTACAAACCTTCCATAAAAACTTCCCGTTGGAGGCTCATCGTTCCTATTCAGGCAGATGTTATCGAGGTCCGACNNNNNNNTTTCCCTTTATCTTCCATTCTATTATCCTCTAGATCAGGATACACACTACCC
SIAE:chr11:124748489-124748624:1	GTCATATCGGTCACTGTTCTTACACCCTCACCTCCTAACCCTCCGTTGGAGGCTCATCGTTCCTATTCAGGCAGATGTTATCGAGGTCCGACNNNNNNNTCTCTCCTACCTCTTTAATCCCAACTCAAAACCAGATCAGGATACACACTACCC
SIAE:chr11:124750055-124750195:1	GTCATATCGGTCACTGTTCCTATACCTACCCTTCATCTTCTTCCAAAACTAAGTTGGAGGCTCATCGTTCCTATTCAGGCAGATGTTATCGAGGTCCGACNNNNNNNTCCCAAAATAAAAACCCAAATAAAAAGATCAGGATACACACTACCC
SIAE:chr11:124755636-124755766:1	GTCATATCGGTCACTGTTACCTACAATTAACTACCTTTAAAACTAAACAATTTGTTGGAGGCTCATCGTTCCTATTCAGGCAGATGTTATCGAGGTCCGACNNNNNNNAAATCCCACTCTACTAAAAATATCAGATCAGGATACACACTACCC
SIAE:chr11:124763726-124763861:1	GTCATATCGGTCACTGTTACAAACCTCCTCAACATCCAACCAAAATAATACAGTTGGAGGCTCATCGTTCCTATTCAGGCAGATGTTATCGAGGTCCGACNNNNNNNTAAAACAACTAAAAACTACCTTAAAAGATCAGGATACACACTACCC
SIAE:chr11:124768811-124768951:1	GTCATATCGGTCACTGTTATACCAACCACAAACTAACAACCTACCAAATAAAAGTTGGAGGCTCATCGTTCCTATTCAGGCAGATGTTATCGAGGTCCGACNNNNNNNATCTCAACCATTTCCTAAAACTATTGATCAGGATACACACTACCC
SIAE:chr11:124770462-124770602:1	GTCATATCGGTCACTGTTAATCATAAAAATAATATAACTTAATAAAAAGTTGGAGGCTCATCGTTCCTATTCAGGCAGATGTTATCGAGGTCCGACNNNNNNNCTTTTTCTCCAAAACACTCAAAATAACATAGATCAGGATACACACTACCC
SIAE:chr11:124790305-124790444:1	GTCATATCGGTCACTGTTAAACATACCATACCAAACACTCTTTCTATCTCTATGTTGGAGGCTCATCGTTCCTATTCAGGCAGATGTTATCGAGGTCCGACNNNNNNNAAAAATCATTATAAAAACCTTCTTCGATCAGGATACACACTACCC
SIAE:chr11:124792238-124792377:1	GTCATATCGGTCACTGTTAACTAACCCAAATACAAACTCTCCCCGTTGGAGGCTCATCGTTCCTATTCAGGCAGATGTTATCGAGGTCCGACNNNNNNNTATAATATAACTCCCTAACATCAAACATATAAAAGATCAGGATACACACTACCC
SIAE:chr11:124796458-124796597:1	GTCATATCGGTCACTGTTCTCCCTCATTCTTTCTAAACCTTATTTCTCACTCTGTTGGAGGCTCATCGTTCCTATTCAGGCAGATGTTATCGAGGTCCGACNNNNNNNTAATATCACCTAACCTTATAAAACAGATCAGGATACACACTACCC
SIAE:chr11:124805881-124806011:1	GTCATATCGGTCACTGTTAACTTCCCTCTAAATACACAAAACTCTATATATTAGTTGGAGGCTCATCGTTCCTATTCAGGCAGATGTTATCGAGGTCCGACNNNNNNNACAAAACCCTAAAAACTCTAAACAAGATCAGGATACACACTACCC
SIAE:chr11:124809342-124809481:1	GTCATATCGGTCACTGTTATACAAACCTCTATAAAAACTAACCAAAACAACAAGTTGGAGGCTCATCGTTCCTATTCAGGCAGATGTTATCGAGGTCCGACNNNNNNNAACTACTAATACTCACAACTCTACAGATCAGGATACACACTACCC
AMBRA1:chr11:46140489-46140629:1	GTCATATCGGTCACTGTTAAAAACTTCCTTCCCAAAATACACAACTAGTTGGAGGCTCATCGTTCCTATTCAGGCAGATGTTATCGAGGTCCGACNNNNNNNAAATATAAACAAATATCATAAACACTAAAAAGATCAGGATACACACTACCC
AMBRA1:chr11:46140893-46141033:1	GTCATATCGGTCACTGTTATATAAACCTCATCACCTAACCTTAACAATAAAGTTGGAGGCTCATCGTTCCTATTCAGGCAGATGTTATCGAGGTCCGACNNNNNNNTTAATAAATCTAATATCATCATATTCCGATCAGGATACACACTACCC
AMBRA1:chr11:46142781-46142911:1	GTCATATCGGTCACTGTTAAAACAAACAAACCCAACTCTTCATCCTCCTCCGTTGGAGGCTCATCGTTCCTATTCAGGCAGATGTTATCGAGGTCCGACNNNNNNNAAACTATTTCTTTCCTCCTCTTCCCCAGATCAGGATACACACTACCC
AMBRA1:chr11:46143829-46143959:1	GTCATATCGGTCACTGTTCCCCATTACAATACTTCCCCATCACTTCTCCTCGTTGGAGGCTCATCGTTCCTATTCAGGCAGATGTTATCGAGGTCCGACNNNNNNNAATACTAAACTAAATACTACTAATAAAGATCAGGATACACACTACCC
AMBRA1:chr11:46143966-46144097:1	GTCATATCGGTCACTGTTATAACATTTACTTTTCTACTTTATATAGTTGGAGGCTCATCGTTCCTATTCAGGCAGATGTTATCGAGGTCCGACNNNNNNNTTTCCAAATAACTACCCTTAAACCACTTTATTAGATCAGGATACACACTACCC
AMBRA1:chr11:46144253-46144393:1	GTCATATCGGTCACTGTTATATTTTTCTCCTCCCTACAATTCTCCATAGTTGGAGGCTCATCGTTCCTATTCAGGCAGATGTTATCGAGGTCCGACNNNNNNNAAAATTTATTATAATTAAAAATTTAAAATCGATCAGGATACACACTACCC
AMBRA1:chr11:46148946-46149078:1	GTCATATCGGTCACTGTTACAAATCCTAACTCCTTTTCCAAAAATAACTAAGTTGGAGGCTCATCGTTCCTATTCAGGCAGATGTTATCGAGGTCCGACNNNNNNNATATATACAAAATAAAAATAAAATCCAGATCAGGATACACACTACCC
AMBRA1:chr11:46151458-46151595:1	GTCATATCGGTCACTGTTATCCTCCTCCTTTAATACACAAACCTTTCAAAACTGTTGGAGGCTCATCGTTCCTATTCAGGCAGATGTTATCGAGGTCCGACNNNNNNNCTATAATATCTCTTTCTCTCATTCAGATCAGGATACACACTACCC
AMBRA1:chr11:46158381-46158514:1	GTCATATCGGTCACTGTTAAATAAACTCCCCAAAAATCCTCAAAAACAACAGTTGGAGGCTCATCGTTCCTATTCAGGCAGATGTTATCGAGGTCCGACNNNNNNNTAAAATAACTACAAATTCTTTCAAACAGATCAGGATACACACTACCC
AMBRA1:chr11:46158493-46158632:1	GTCATATCGGTCACTGTTAAAAATTAACACAACCCCTTAACTCTACAAGTTGGAGGCTCATCGTTCCTATTCAGGCAGATGTTATCGAGGTCCGACNNNNNNNATTACAAAACAAAAACAATTAACTCAAAAAGATCAGGATACACACTACCC
AMBRA1:chr11:46158955-46159086:1	GTCATATCGGTCACTGTTCCTCTTTCTAAACTCACCCTATACAAAATCTCAAAGTTGGAGGCTCATCGTTCCTATTCAGGCAGATGTTATCGAGGTCCGACNNNNNNNAATTAAAATATCTAAAAATAACACTGATCAGGATACACACTACCC
AMBRA1:chr11:46184701-46184831:1	GTCATATCGGTCACTGTTAAAATTCTATACATTTTAATTTTTAAAAGTTGGAGGCTCATCGTTCCTATTCAGGCAGATGTTATCGAGGTCCGACNNNNNNNTATTAAATTTAAAATTTAAAAATCTACCAAATGATCAGGATACACACTACCC
AMBRA1:chr11:46184753-46184885:1	GTCATATCGGTCACTGTTATACTCCTACCTACCCCTCCCACCTCGTTGGAGGCTCATCGTTCCTATTCAGGCAGATGTTATCGAGGTCCGACNNNNNNNAACATAAAATACTCTACTACTACTCTCTACACTTGATCAGGATACACACTACCC
AMBRA1:chr11:46185939-46186078:1	GTCATATCGGTCACTGTTAAATAATCATTCCATCTACAAACACCAACAAAATAGTTGGAGGCTCATCGTTCCTATTCAGGCAGATGTTATCGAGGTCCGACNNNNNNNAAATCCCTAAAACAAAAACTAAACAGATCAGGATACACACTACCC
AMBRA1:chr11:46186300-46186440:1	GTCATATCGGTCACTGTTACAATATCAACAAATATTACAAAATGTTGGAGGCTCATCGTTCCTATTCAGGCAGATGTTATCGAGGTCCGACNNNNNNNCTTAACACACCAATAAAATTAAACAAAACATCAAAGATCAGGATACACACTACCC
AMBRA1:chr11:46186461-46186601:1	GTCATATCGGTCACTGTTTACAATATTTATTAACACTATTTTCCTACTCAAAGTTGGAGGCTCATCGTTCCTATTCAGGCAGATGTTATCGAGGTCCGACNNNNNNNAATAAACTTAAACCACCTAATCCCTCGATCAGGATACACACTACCC
AMBRA1:chr11:46186570-46186706:1	GTCATATCGGTCACTGTTATTTTAACCTCTTCAACCACTAAAATCATCTTCTAGTTGGAGGCTCATCGTTCCTATTCAGGCAGATGTTATCGAGGTCCGACNNNNNNNACAAAACCATCCTAAAAACAAAACAGATCAGGATACACACTACCC
AMBRA1:chr11:46187523-46187654:1	GTCATATCGGTCACTGTTATTCATTCACTAAACCAATAAACATCAAACACAAAGTTGGAGGCTCATCGTTCCTATTCAGGCAGATGTTATCGAGGTCCGACNNNNNNNAAACTACCTATTAACTTTAAATAAAGATCAGGATACACACTACCC
AMBRA1:chr11:46222762-46222897:1	GTCATATCGGTCACTGTTATTTCCTCCTATCATCCATTAAACAAAAGTTGGAGGCTCATCGTTCCTATTCAGGCAGATGTTATCGAGGTCCGACNNNNNNNAAAAATCACCCTCTCTTCTTACTTTTCTCCAAGATCAGGATACACACTACCC
AMBRA1:chr11:46222956-46223096:1	GTCATATCGGTCACTGTTAACTAAAAACAAACAAAAACAAATAAAAATTCTCTGTTGGAGGCTCATCGTTCCTATTCAGGCAGATGTTATCGAGGTCCGACNNNNNNNTCTAAAAACCAAAAACTCAAAACCAGATCAGGATACACACTACCC
AMBRA1:chr11:46256059-46256193:1	GTCATATCGGTCACTGTTAAAACTTCCCTCTTAAATTTTTCCCCTACTTATGTTGGAGGCTCATCGTTCCTATTCAGGCAGATGTTATCGAGGTCCGACNNNNNNNAACAAACCCAATACAACCACCTACTTTGATCAGGATACACACTACCC
AMBRA1:chr11:46256142-46256279:1	GTCATATCGGTCACTGTTTAAATCTCAAAACAATCTTATTTAATCAAAATATAGTTGGAGGCTCATCGTTCCTATTCAGGCAGATGTTATCGAGGTCCGACNNNNNNNCAAAAACATAATCTCTATTCTACCAGATCAGGATACACACTACCC
AMBRA1:chr11:46259102-46259236:1	GTCATATCGGTCACTGTTAAACAACCACCTACAACCCCTATTTTACCATACCGTTGGAGGCTCATCGTTCCTATTCAGGCAGATGTTATCGAGGTCCGACNNNNNNNTTCCCTCCTAAACACTTCTCCAAACAGATCAGGATACACACTACCC
AMBRA1:chr11:46261002-46261137:1	GTCATATCGGTCACTGTTAAACACTAATTCCCATCCCATTAAAAAGTTGGAGGCTCATCGTTCCTATTCAGGCAGATGTTATCGAGGTCCGACNNNNNNNAAAACTTCCCTTCCTAATAACTACCATCCCTCAGATCAGGATACACACTACCC
AMBRA1:chr11:46261108-46261247:1	GTCATATCGGTCACTGTTAAAATAAATAACTAATTTTTCTCTTCTCCAAAATAGTTGGAGGCTCATCGTTCCTATTCAGGCAGATGTTATCGAGGTCCGACNNNNNNNTTCAAAACTTCCCCAATCCCTACACGATCAGGATACACACTACCC
AMBRA1:chr11:46264093-46264226:1	GTCATATCGGTCACTGTTAACTTTTCCACTAACCTAAATTACTAAAACCATGTTGGAGGCTCATCGTTCCTATTCAGGCAGATGTTATCGAGGTCCGACNNNNNNNAAAAATCCCTTTAAAAACTAAATTCCAGATCAGGATACACACTACCC
AMBRA1:chr11:46264148-46264287:1	GTCATATCGGTCACTGTTATAAAACAAACTAAACTAATAAATAAAATATGTTGGAGGCTCATCGTTCCTATTCAGGCAGATGTTATCGAGGTCCGACNNNNNNNTTCATACACACATATATATTAAACAACACGATCAGGATACACACTACCC
AMBRA1:chr11:46264602-46264742:1	GTCATATCGGTCACTGTTAAAAATTTCTCACTCTATAAAAATACAAAACTAATGTTGGAGGCTCATCGTTCCTATTCAGGCAGATGTTATCGAGGTCCGACNNNNNNNTAACCACAAATAAAATTCCCTAAACGATCAGGATACACACTACCC
AMBRA1:chr11:46264778-46264917:1	GTCATATCGGTCACTGTTTACTTACTATCTAATACAACAATTTACAAGTTGGAGGCTCATCGTTCCTATTCAGGCAGATGTTATCGAGGTCCGACNNNNNNNAAAAATTTCACCTATAACTATAACCCTCCTCGATCAGGATACACACTACCC
AMBRA1:chr11:46265259-46265399:1	GTCATATCGGTCACTGTTAAAACAAAATTTTAATACCTCCTTTATCAATATCTGTTGGAGGCTCATCGTTCCTATTCAGGCAGATGTTATCGAGGTCCGACNNNNNNNATTTCCAAACTTAAACCTTTAAATTGATCAGGATACACACTACCC
AMBRA1:chr11:46268745-46268883:1	GTCATATCGGTCACTGTTACCCAAAATATTAAAACCTCTAACTAAAACCTAATGTTGGAGGCTCATCGTTCCTATTCAGGCAGATGTTATCGAGGTCCGACNNNNNNNCTACAAACCAAACTAAAAATAATCAGATCAGGATACACACTACCC
AMBRA1:chr11:46275049-46275189:1	GTCATATCGGTCACTGTTACCTATATACACTCACACATACATACACACACACGTTGGAGGCTCATCGTTCCTATTCAGGCAGATGTTATCGAGGTCCGACNNNNNNNTCAAACCCATAACCAACTCTCCAAAAGATCAGGATACACACTACCC
AMBRA1:chr11:46275752-46275892:1	GTCATATCGGTCACTGTTAAACACCAATTAAACACCAACTAACCTCAAAAAGTTGGAGGCTCATCGTTCCTATTCAGGCAGATGTTATCGAGGTCCGACNNNNNNNTAACTACAAAAACCCCCAATTCCCAAAGATCAGGATACACACTACCC
AMBRA1:chr11:46281797-46281928:1	GTCATATCGGTCACTGTTAAACTAAACCTAATTCACAACTCAAAAAGTTGGAGGCTCATCGTTCCTATTCAGGCAGATGTTATCGAGGTCCGACNNNNNNNAATTTTTCCAAACTCTATAATAAACTAAACCAGATCAGGATACACACTACCC
AMBRA1:chr11:46286559-46286689:1	GTCATATCGGTCACTGTTATCTCCCATCATCAAAACCAAACCCAAAGTTGGAGGCTCATCGTTCCTATTCAGGCAGATGTTATCGAGGTCCGACNNNNNNNCTTATAAAAACTAAACCTTCTTTAATCTTCCAGATCAGGATACACACTACCC
AMBRA1:chr11:46293559-46293690:1	GTCATATCGGTCACTGTTAAAAACCCCACACTTAAATTCACACCTCCAAACATGTTGGAGGCTCATCGTTCCTATTCAGGCAGATGTTATCGAGGTCCGACNNNNNNNAAAAACACAATTAATATTCCACTCAGATCAGGATACACACTACCC
AMBRA1:chr11:46293612-46293752:1	GTCATATCGGTCACTGTTACTACAAATCTAATTTCCATCTTCTCCCGTTGGAGGCTCATCGTTCCTATTCAGGCAGATGTTATCGAGGTCCGACNNNNNNNTCCCCTAAACAATAATTAACTAAAAACTAAATGATCAGGATACACACTACCC
AMBRA1:chr11:46294025-46294156:1	GTCATATCGGTCACTGTTCCCCTACCCTTCCTCTTAACCCCATAATTCCGTTGGAGGCTCATCGTTCCTATTCAGGCAGATGTTATCGAGGTCCGACNNNNNNNTTTAAATACCTAATACTACCTCCCTCCTTGATCAGGATACACACTACCC
AMBRA1:chr11:46296006-46296146:1	GTCATATCGGTCACTGTTAAACAAAAATAAACTTCTTACCTATTCCAAACACTGTTGGAGGCTCATCGTTCCTATTCAGGCAGATGTTATCGAGGTCCGACNNNNNNNCCACAAACCCAAATACTACAAATCAGATCAGGATACACACTACCC
AMBRA1:chr11:46297455-46297585:1	GTCATATCGGTCACTGTTAACCAAATAAAAACCATTCAAACACTAAAATATAAGTTGGAGGCTCATCGTTCCTATTCAGGCAGATGTTATCGAGGTCCGACNNNNNNNTAAAATTATAACCCATACTCTAAAAGATCAGGATACACACTACCC
AMBRA1:chr11:46298875-46299005:1	GTCATATCGGTCACTGTTATTCCATTTCACAATCCCCTCAACAAATCTCCCGTTGGAGGCTCATCGTTCCTATTCAGGCAGATGTTATCGAGGTCCGACNNNNNNNTAAAAACTTAAAACAACAATAATCCTAGATCAGGATACACACTACCC
AMBRA1:chr11:46299232-46299369:1	GTCATATCGGTCACTGTTCTTCTATCACTTTCCTCTCTATAAAACCGTTGGAGGCTCATCGTTCCTATTCAGGCAGATGTTATCGAGGTCCGACNNNNNNNTCCTACTCCTCCTAAAACACAACTAACTTCCAGATCAGGATACACACTACCC
AMBRA1:chr11:46300092-46300226:1	GTCATATCGGTCACTGTTACCCAAAAATTTCAAAATACTACCCTAACAACCCCGTTGGAGGCTCATCGTTCCTATTCAGGCAGATGTTATCGAGGTCCGACNNNNNNNCAACCCACCCCAAATTCCAAAACCAGATCAGGATACACACTACCC
AMBRA1:chr11:46301223-46301363:1	GTCATATCGGTCACTGTTAACCCTTAACAACTCTAAATTAAACTTTCTGTTGGAGGCTCATCGTTCCTATTCAGGCAGATGTTATCGAGGTCCGACNNNNNNNTTCCTATAAATAATTCTAACACAAATCCCAGATCAGGATACACACTACCC
AMBRA1:chr11:46301360-46301500:1	GTCATATCGGTCACTGTTAAAAACTTACTACAAAACTCTACTACCCTACTGTTGGAGGCTCATCGTTCCTATTCAGGCAGATGTTATCGAGGTCCGACNNNNNNNAATATCCTAATACTAAATCCCACTATCTGATCAGGATACACACTACCC
AMBRA1:chr11:46302332-46302471:1	GTCATATCGGTCACTGTTACCATAAATCATATAAAAATCATATATAGTTGGAGGCTCATCGTTCCTATTCAGGCAGATGTTATCGAGGTCCGACNNNNNNNTTCTTTCCAACTAAAATCCCATTCCAACCCTTGATCAGGATACACACTACCC
AMBRA1:chr11:46303172-46303312:1	GTCATATCGGTCACTGTTCAATACTAAACTAATCCCTAAATCCCCGTTGGAGGCTCATCGTTCCTATTCAGGCAGATGTTATCGAGGTCCGACNNNNNNNTTAAAAACCCACCCACAAACATAAAAACACCCAGATCAGGATACACACTACCC
AMBRA1:chr11:46307164-46307294:1	GTCATATCGGTCACTGTTTCCAACTATCAAACTAACCTTATAAACAATATAATGTTGGAGGCTCATCGTTCCTATTCAGGCAGATGTTATCGAGGTCCGACNNNNNNNCAACCCAAATATATCAAACTCTCTAGATCAGGATACACACTACCC
AMBRA1:chr11:46307325-46307455:1	GTCATATCGGTCACTGTTACATCCCAACCCAAATATATCAAACTCTCTATAATGTTGGAGGCTCATCGTTCCTATTCAGGCAGATGTTATCGAGGTCCGACNNNNNNNAACCCCTATCAATCACTACCTAAAAGATCAGGATACACACTACCC
AMBRA1:chr11:46311366-46311500:1	GTCATATCGGTCACTGTTCAACCTATCTAAATAATCAAAAACTCTCCCCCAGTTGGAGGCTCATCGTTCCTATTCAGGCAGATGTTATCGAGGTCCGACNNNNNNNTTTCTAACAATCCTTAAATATCATACTGATCAGGATACACACTACCC
AMBRA1:chr11:46313451-46313591:1	GTCATATCGGTCACTGTTAATTAACCACTATATTCTATTTATAGTTGGAGGCTCATCGTTCCTATTCAGGCAGATGTTATCGAGGTCCGACNNNNNNNCAAAAATAAAACCTAAAAACAACTCAAACCAAAACGATCAGGATACACACTACCC
AMBRA1:chr11:46313708-46313848:1	GTCATATCGGTCACTGTTAATCATTCCTAAAAACTCTCTACTACAAAAAGTTGGAGGCTCATCGTTCCTATTCAGGCAGATGTTATCGAGGTCCGACNNNNNNNCAAATACCTAATCTACTAAAACTTAAAAAGATCAGGATACACACTACCC
AMBRA1:chr11:46314853-46314993:1	GTCATATCGGTCACTGTTTAAAATTAACTATATCTAACACCTCGTTGGAGGCTCATCGTTCCTATTCAGGCAGATGTTATCGAGGTCCGACNNNNNNNCCCCTCCTAACACTAATAACCTTATCCTAATCAAAGATCAGGATACACACTACCC
AMBRA1:chr11:46315074-46315206:1	GTCATATCGGTCACTGTTATATTCTCTACAACCCCCTAACCCTATTAATCTAGTTGGAGGCTCATCGTTCCTATTCAGGCAGATGTTATCGAGGTCCGACNNNNNNNAAACTAAAACACTAAAAACTAAAACTGATCAGGATACACACTACCC
AMBRA1:chr11:46315643-46315776:1	GTCATATCGGTCACTGTTACCTTCCCTAAACCTATAAAAACTAAAAACTAAGTTGGAGGCTCATCGTTCCTATTCAGGCAGATGTTATCGAGGTCCGACNNNNNNNAAAATAATATTTCCCTATATACAAAAAGATCAGGATACACACTACCC
AMBRA1:chr11:46315741-46315881:1	GTCATATCGGTCACTGTTAATCACCACAAATCCCAAATCCAAATAAACAAGTTGGAGGCTCATCGTTCCTATTCAGGCAGATGTTATCGAGGTCCGACNNNNNNNAAACCAATTCTCCTAATCCCTAAAACCAGATCAGGATACACACTACCC
AMBRA1:chr11:46317392-46317530:1	GTCATATCGGTCACTGTTCTACACCCTCTCTTAAAACCTAACCTCAACCGTTGGAGGCTCATCGTTCCTATTCAGGCAGATGTTATCGAGGTCCGACNNNNNNNAAAAACATATTATAATTTATTTCCCTCCTGATCAGGATACACACTACCC
AMBRA1:chr11:46317757-46317896:1	GTCATATCGGTCACTGTTCCTCCCTCCACTTCACACACAAAAATTCAAATTTAGTTGGAGGCTCATCGTTCCTATTCAGGCAGATGTTATCGAGGTCCGACNNNNNNNTAATAAAATCCAAAACTACCCTAACGATCAGGATACACACTACCC
AMBRA1:chr11:46317933-46318068:1	GTCATATCGGTCACTGTTCCTTCTACCTCTAACTTAATAATAAAAACCAACCCGTTGGAGGCTCATCGTTCCTATTCAGGCAGATGTTATCGAGGTCCGACNNNNNNNCTAAACTTCACCAACTCACTTTACAGATCAGGATACACACTACCC
AMBRA1:chr11:46318693-46318829:1	GTCATATCGGTCACTGTTCCCTTAAAATCTCTCAAAAACCTAATATTAAACCCGTTGGAGGCTCATCGTTCCTATTCAGGCAGATGTTATCGAGGTCCGACNNNNNNNAAACTAAATAAATTTCTAAAAATCAGATCAGGATACACACTACCC
AMBRA1:chr11:46326570-46326709:1	GTCATATCGGTCACTGTTCACCCTATTAAAAACCTAAATACCCGTTGGAGGCTCATCGTTCCTATTCAGGCAGATGTTATCGAGGTCCGACNNNNNNNACCCTATTCATAATAACCACACTACCTAATAACCAGATCAGGATACACACTACCC
AMBRA1:chr11:46341979-46342119:1	GTCATATCGGTCACTGTTCCACCTACCTCCTACCCACCCTTAATCCGTTGGAGGCTCATCGTTCCTATTCAGGCAGATGTTATCGAGGTCCGACNNNNNNNAAACCACCTACAACATAATCACCTAAACAACAGATCAGGATACACACTACCC
AMBRA1:chr11:46342459-46342589:1	GTCATATCGGTCACTGTTCCACACCTACACCCAAACAAACACATCAAGTTGGAGGCTCATCGTTCCTATTCAGGCAGATGTTATCGAGGTCCGACNNNNNNNAACCCTTCCTTACCCCTAACATTTAAACTCTGATCAGGATACACACTACCC
AMBRA1:chr11:46356204-46356344:1	GTCATATCGGTCACTGTTAAAAACCTAACCTACTTCCCATTTACTCTAAAGTTGGAGGCTCATCGTTCCTATTCAGGCAGATGTTATCGAGGTCCGACNNNNNNNAAATCCCTCTACACTTCCTCCTACCCCAGATCAGGATACACACTACCC
AMBRA1:chr11:46357590-46357720:1	GTCATATCGGTCACTGTTACTTTCAACTACTTTTCTTAACAACTCCGTTGGAGGCTCATCGTTCCTATTCAGGCAGATGTTATCGAGGTCCGACNNNNNNNAAAAACCCCACACCCCTCTAAACTTCTAATATGATCAGGATACACACTACCC
AMBRA1:chr11:46357637-46357777:1	GTCATATCGGTCACTGTTCAATACCAACATAAACTAAAAACAACCCTAACAACGTTGGAGGCTCATCGTTCCTATTCAGGCAGATGTTATCGAGGTCCGACNNNNNNNTTAAACAAAAATATAAAAACAAAAAGATCAGGATACACACTACCC
AMBRA1:chr11:46360482-46360618:1	GTCATATCGGTCACTGTTAATCCTCCCCCTTCTCCACCCCTACGTTGGAGGCTCATCGTTCCTATTCAGGCAGATGTTATCGAGGTCCGACNNNNNNNAAATTAAAACTTTTATCCTATATAACTAAACCCCTGATCAGGATACACACTACCC
AMBRA1:chr11:46360597-46360727:1	GTCATATCGGTCACTGTTTACTCAACCTTACTTTTAATCTCTATTAAACTTTAGTTGGAGGCTCATCGTTCCTATTCAGGCAGATGTTATCGAGGTCCGACNNNNNNNTAAATCAAATACCCCTCCCTTAAAAGATCAGGATACACACTACCC
AMBRA1:chr11:46367922-46368054:1	GTCATATCGGTCACTGTTAAAAACATAATCTTCCACCTCCCCAAACCCTACGTTGGAGGCTCATCGTTCCTATTCAGGCAGATGTTATCGAGGTCCGACNNNNNNNACACACACAAAAACACCCCACAATACAGATCAGGATACACACTACCC
AMBRA1:chr11:46368476-46368609:1	GTCATATCGGTCACTGTTCACTCAATAACCAAAATCACTTAATAACTGTTGGAGGCTCATCGTTCCTATTCAGGCAGATGTTATCGAGGTCCGACNNNNNNNTCATAACCACTCACAATCTCCACCCATACCTGATCAGGATACACACTACCC
AMBRA1:chr11:46369767-46369897:1	GTCATATCGGTCACTGTTAACTTATCCCCAAACTCTAATCACTAATTTAATTGTTGGAGGCTCATCGTTCCTATTCAGGCAGATGTTATCGAGGTCCGACNNNNNNNACCTTCTTAACACTAATAAAACAAAAGATCAGGATACACACTACCC
AMBRA1:chr11:46370185-46370315:1	GTCATATCGGTCACTGTTAAAACCCCAAAAATACCTAACCTAACTCCCGTTGGAGGCTCATCGTTCCTATTCAGGCAGATGTTATCGAGGTCCGACNNNNNNNTCACCATCTTATACCTATAACAAAACTTTAGATCAGGATACACACTACCC
AMBRA1:chr11:46373667-46373799:1	GTCATATCGGTCACTGTTAAATATAAAAACAACCCCTAAAAACTACCCTACAAGTTGGAGGCTCATCGTTCCTATTCAGGCAGATGTTATCGAGGTCCGACNNNNNNNACTCCCTAAAAACCTCTCCAAAATTGATCAGGATACACACTACCC
AMBRA1:chr11:46373805-46373944:1	GTCATATCGGTCACTGTTACACCTCCCAATTCTCTCCTACCTTAAAATAAATGTTGGAGGCTCATCGTTCCTATTCAGGCAGATGTTATCGAGGTCCGACNNNNNNNACAACTAAAACTACAAATAACTTCCAGATCAGGATACACACTACCC
AMBRA1:chr11:46374021-46374156:1	GTCATATCGGTCACTGTTCTAAAAACACCCACCCAACCTACCCTAAACCGTTGGAGGCTCATCGTTCCTATTCAGGCAGATGTTATCGAGGTCCGACNNNNNNNTAATCAACCTATCCTAAATCCTATAATAAGATCAGGATACACACTACCC
AMBRA1:chr11:46374190-46374330:1	GTCATATCGGTCACTGTTAAACACTCATTCCTTACTCTTCTTAACTCTCCGTTGGAGGCTCATCGTTCCTATTCAGGCAGATGTTATCGAGGTCCGACNNNNNNNCAAAACCCAAAACAAACTAACCACCTCTGATCAGGATACACACTACCC
AMBRA1:chr11:46374453-46374593:1	GTCATATCGGTCACTGTTCCTCCACACCTATAACCCAAATACCAACCAAATCGTTGGAGGCTCATCGTTCCTATTCAGGCAGATGTTATCGAGGTCCGACNNNNNNNATCTCTTCAACCTCTCCCTCCCCTCCGATCAGGATACACACTACCC
AMBRA1:chr11:46374981-46375113:1	GTCATATCGGTCACTGTTAAAAACAAATCTAATCTTTTTCCTTACTTTAAGTTGGAGGCTCATCGTTCCTATTCAGGCAGATGTTATCGAGGTCCGACNNNNNNNAATATAAAACCCATAAAATAATCTAACCGATCAGGATACACACTACCC
AMBRA1:chr11:46375049-46375182:1	GTCATATCGGTCACTGTTATCTCTCCCAATCCAACCTACTCCCCTAACTTAAAGTTGGAGGCTCATCGTTCCTATTCAGGCAGATGTTATCGAGGTCCGACNNNNNNNACCCCTAAATAATATAAAAACTCCTGATCAGGATACACACTACCC
AMBRA1:chr11:46375410-46375543:1	GTCATATCGGTCACTGTTAAAAACAAACTAATTCTTACTCCCCAACCCACAGTTGGAGGCTCATCGTTCCTATTCAGGCAGATGTTATCGAGGTCCGACNNNNNNNAAAATAAACCCATCTCAACACATACCAGATCAGGATACACACTACCC
AMBRA1:chr11:46377651-46377791:1	GTCATATCGGTCACTGTTTTTCAATATTACCTCTAAAACACCAAAACTCAACGTTGGAGGCTCATCGTTCCTATTCAGGCAGATGTTATCGAGGTCCGACNNNNNNNAAAATACTTCTCCCAACAAATAAAAAGATCAGGATACACACTACCC
AMBRA1:chr11:46378614-46378746:1	GTCATATCGGTCACTGTTAAAAACTCAAACCAACTTAAAATCCCGTTGGAGGCTCATCGTTCCTATTCAGGCAGATGTTATCGAGGTCCGACNNNNNNNATAATTAAATACTTTAAAATAAATTCTAATAACAGATCAGGATACACACTACCC
AMBRA1:chr11:46378827-46378966:1	GTCATATCGGTCACTGTTAAAAATAACCACCCAAACCAAAACTATTACCATCCGTTGGAGGCTCATCGTTCCTATTCAGGCAGATGTTATCGAGGTCCGACNNNNNNNCTCCTCCCCTTTCCTTACCCACCACGATCAGGATACACACTACCC
AMBRA1:chr11:46382972-46383109:1	GTCATATCGGTCACTGTTCCTCCCAACTCCTTTTCCCAAAATTCCCAAAAGTTGGAGGCTCATCGTTCCTATTCAGGCAGATGTTATCGAGGTCCGACNNNNNNNCTACTCCTCTACCCCCTCCCCCTTATCAGATCAGGATACACACTACCC
AMBRA1:chr11:46383279-46383419:1	GTCATATCGGTCACTGTTAAAAACTAAAAACCCCTTTTAACCTAATCTAAAAAGTTGGAGGCTCATCGTTCCTATTCAGGCAGATGTTATCGAGGTCCGACNNNNNNNATCTACCCTAACTCAACAAAAACTCGATCAGGATACACACTACCC
AMBRA1:chr11:46383374-46383514:1	GTCATATCGGTCACTGTTTACATTTTATTTATTATTTTTAACAAAATCCCTATGTTGGAGGCTCATCGTTCCTATTCAGGCAGATGTTATCGAGGTCCGACNNNNNNNAAACCCCACCATCCCTAAACAAAAAGATCAGGATACACACTACCC
AMBRA1:chr11:46383674-46383813:1	GTCATATCGGTCACTGTTAATCAATCCCATAAAATATCCTATAAAAACAACTCGTTGGAGGCTCATCGTTCCTATTCAGGCAGATGTTATCGAGGTCCGACNNNNNNNCCTCCAACCCAAATCTATAAAAACAGATCAGGATACACACTACCC
AMBRA1:chr11:46383805-46383942:1	GTCATATCGGTCACTGTTCCACTCCACACCCTAAACAAAACCTCGTTGGAGGCTCATCGTTCCTATTCAGGCAGATGTTATCGAGGTCCGACNNNNNNNAAAAACAAAAATACCCAAAATAACCACCACCCACGATCAGGATACACACTACCC
AMBRA1:chr11:46384715-46384855:1	GTCATATCGGTCACTGTTCCCTAAACCTAAACCTCTCCCATAACGTTGGAGGCTCATCGTTCCTATTCAGGCAGATGTTATCGAGGTCCGACNNNNNNNTATCACAAACTCTCCTACTAAACACCCATACCTCGATCAGGATACACACTACCC
AMBRA1:chr11:46385078-46385214:1	GTCATATCGGTCACTGTTCCCCCACTAACTATAACCTTTTATTTTCTAAATAAGTTGGAGGCTCATCGTTCCTATTCAGGCAGATGTTATCGAGGTCCGACNNNNNNNTAAACCTAAACTACCTAACAATATAGATCAGGATACACACTACCC
AMBRA1:chr11:46385247-46385384:1	GTCATATCGGTCACTGTTACAATTAAACCTTCAAACTCCTCTTCCCCTAACACGTTGGAGGCTCATCGTTCCTATTCAGGCAGATGTTATCGAGGTCCGACNNNNNNNAACTATAACCTTTTATTTTCTAAATGATCAGGATACACACTACCC
AMBRA1:chr11:46386220-46386350:1	GTCATATCGGTCACTGTTACCCTACAAATCTTAAACAACTTCAAACCAAATACGTTGGAGGCTCATCGTTCCTATTCAGGCAGATGTTATCGAGGTCCGACNNNNNNNCCTAAAAACTAACATTAATTAAACAGATCAGGATACACACTACCC
AMBRA1:chr11:46386899-46387038:1	GTCATATCGGTCACTGTTAATACCCCAAAATAAAACTAAATAATACCGTTGGAGGCTCATCGTTCCTATTCAGGCAGATGTTATCGAGGTCCGACNNNNNNNAAACTACTCAATCTCCCTTCACACCCAAAAAGATCAGGATACACACTACCC
AMBRA1:chr11:46402087-46402217:1	GTCATATCGGTCACTGTTATTTAATAATTAATCCCAAAACCTACGTTGGAGGCTCATCGTTCCTATTCAGGCAGATGTTATCGAGGTCCGACNNNNNNNTAACATATTTACAACTAAATATAACTCAATAAAAGATCAGGATACACACTACCC
AMBRA1:chr11:46402408-46402548:1	GTCATATCGGTCACTGTTACCAAATTTCACCAAATCCAAACCTGTTGGAGGCTCATCGTTCCTATTCAGGCAGATGTTATCGAGGTCCGACNNNNNNNTTCTATAACCCATTTACCCTATAACCTTAAACAAAGATCAGGATACACACTACCC
AMBRA1:chr11:46405906-46406039:1	GTCATATCGGTCACTGTTAAAACCTCTAACCTCCCAACTACCCCATCTTAAGTTGGAGGCTCATCGTTCCTATTCAGGCAGATGTTATCGAGGTCCGACNNNNNNNAAACAAATAAAAATACCATCCACCACAGATCAGGATACACACTACCC
AMBRA1:chr11:46409139-46409279:1	GTCATATCGGTCACTGTTCACTTAATCCCACCAACAACATAATAGTTGGAGGCTCATCGTTCCTATTCAGGCAGATGTTATCGAGGTCCGACNNNNNNNTTACAAATACCTCCTAAAACCCCTTCTACAAAAAGATCAGGATACACACTACCC
AMBRA1:chr11:46409404-46409538:1	GTCATATCGGTCACTGTTAAACCCTTCCCTAAACCTACCCTCCCTCGTTGGAGGCTCATCGTTCCTATTCAGGCAGATGTTATCGAGGTCCGACNNNNNNNAAACAATACAAAAATCACTAAATTATCAAAAAGATCAGGATACACACTACCC
AMBRA1:chr11:46410785-46410925:1	GTCATATCGGTCACTGTTCTACCCAAACCTCACCTAAACAATCCCTCAATTATGTTGGAGGCTCATCGTTCCTATTCAGGCAGATGTTATCGAGGTCCGACNNNNNNNCTATCAACACCTAACAACTCCCTCAGATCAGGATACACACTACCC
AMBRA1:chr11:46411986-46412116:1	GTCATATCGGTCACTGTTACCCTACCCCAAAAACACTATCTAACCCCTATAACGTTGGAGGCTCATCGTTCCTATTCAGGCAGATGTTATCGAGGTCCGACNNNNNNNTCAACTCTAATAACTCCCCTAAAAAGATCAGGATACACACTACCC
AMBRA1:chr11:46414565-46414696:1	GTCATATCGGTCACTGTTACTTCAAAACTAAAATTAATTAACTAAAATAAAAAGTTGGAGGCTCATCGTTCCTATTCAGGCAGATGTTATCGAGGTCCGACNNNNNNNAAAAACAAAAACCTCTTAACAAAAAGATCAGGATACACACTACCC
AMBRA1:chr11:46418373-46418511:1	GTCATATCGGTCACTGTTAAAACAATAAACAAATCCTCACTCAAAAATAAAAAGTTGGAGGCTCATCGTTCCTATTCAGGCAGATGTTATCGAGGTCCGACNNNNNNNACCTTCCAAAACTTCAACCTCTCTTGATCAGGATACACACTACCC
AMBRA1:chr11:46418475-46418612:1	GTCATATCGGTCACTGTTAACCTCTATCCAAAATAATTAACCCAAATCTAAAAGTTGGAGGCTCATCGTTCCTATTCAGGCAGATGTTATCGAGGTCCGACNNNNNNNTATCCTCAAAAATCTAAAAACCTAAGATCAGGATACACACTACCC
AMBRA1:chr11:46419397-46419530:1	GTCATATCGGTCACTGTTACTAACCTAAACCTCTAAAACAAATAAACAACCACGTTGGAGGCTCATCGTTCCTATTCAGGCAGATGTTATCGAGGTCCGACNNNNNNNATAAAAACCATAATAATACTCTACTGATCAGGATACACACTACCC
AMBRA1:chr11:46425117-46425255:1	GTCATATCGGTCACTGTTAACTTCCAACACTAATAACAATACCTCCCTAACTTGTTGGAGGCTCATCGTTCCTATTCAGGCAGATGTTATCGAGGTCCGACNNNNNNNAAAACCCTCCACAAAAATATTTACAGATCAGGATACACACTACCC
AMBRA1:chr11:46426176-46426306:1	GTCATATCGGTCACTGTTACTTCTACCTACCTACATCCCTACATACTCTACGTTGGAGGCTCATCGTTCCTATTCAGGCAGATGTTATCGAGGTCCGACNNNNNNNAAAAACTCTTTTCCCTAATTTTAAAAAGATCAGGATACACACTACCC
AMBRA1:chr11:46429099-46429236:1	GTCATATCGGTCACTGTTAAAAACCATTCCCTAAAATAATAAAGTTGGAGGCTCATCGTTCCTATTCAGGCAGATGTTATCGAGGTCCGACNNNNNNNAACTACTCCAACCAACACCACCTTATAATCATAACGATCAGGATACACACTACCC
AMBRA1:chr11:46429180-46429318:1	GTCATATCGGTCACTGTTAATTTTCAAAATAAAATCCCTCTTTAATCTATAAGTTGGAGGCTCATCGTTCCTATTCAGGCAGATGTTATCGAGGTCCGACNNNNNNNTAAATCTATATTAAACCATTTACCCAGATCAGGATACACACTACCC
AMBRA1:chr11:46430080-46430212:1	GTCATATCGGTCACTGTTCCTCAAATCCTAATAAAAATAAAAACCATATAACGTTGGAGGCTCATCGTTCCTATTCAGGCAGATGTTATCGAGGTCCGACNNNNNNNAAAAACAAACAAAAACATAAAACTAAGATCAGGATACACACTACCC
AMBRA1:chr11:46434696-46434826:1	GTCATATCGGTCACTGTTCAACATTATACTAACAATCCCAACTCAAACAAAAGTTGGAGGCTCATCGTTCCTATTCAGGCAGATGTTATCGAGGTCCGACNNNNNNNAAAACATAATAAAACAACACATCTAAGATCAGGATACACACTACCC
AMBRA1:chr11:46435748-46435888:1	GTCATATCGGTCACTGTTAAAACATACTTTCCCCTCCCTAAATAATAATACTTGTTGGAGGCTCATCGTTCCTATTCAGGCAGATGTTATCGAGGTCCGACNNNNNNNTCCCTTAAATAACATTCTTCTTTCAGATCAGGATACACACTACCC
AMBRA1:chr11:46435798-46435929:1	GTCATATCGGTCACTGTTAAACACCAAACATCTTTAATCTAATCCTCTCCCGTTGGAGGCTCATCGTTCCTATTCAGGCAGATGTTATCGAGGTCCGACNNNNNNNTCTATCCCTTCTATAATCATAATAATTGATCAGGATACACACTACCC
AMBRA1:chr11:46438274-46438414:1	GTCATATCGGTCACTGTTCCCAAAATATTCTACAAATCACAAAATAGTTGGAGGCTCATCGTTCCTATTCAGGCAGATGTTATCGAGGTCCGACNNNNNNNAACCAAATCTATCATCAATTTCCAACCTCAACGATCAGGATACACACTACCC
AMBRA1:chr11:46439528-46439661:1	GTCATATCGGTCACTGTTACCTAAACCAAAACTTAACTTAACCTATAATACTAGTTGGAGGCTCATCGTTCCTATTCAGGCAGATGTTATCGAGGTCCGACNNNNNNNTTATTTCTCCCTAAATTTTATTATTGATCAGGATACACACTACCC
AMBRA1:chr11:46441740-46441872:1	GTCATATCGGTCACTGTTAAAAATTCCTAATACAACTACCACAAAACAATGTTGGAGGCTCATCGTTCCTATTCAGGCAGATGTTATCGAGGTCCGACNNNNNNNAAATAATCCAAAAACCAAACAACCAAACGATCAGGATACACACTACCC
AMBRA1:chr11:46442756-46442888:1	GTCATATCGGTCACTGTTATCTCTTCCCATATTTAAATATTAAACTAAATCCTGTTGGAGGCTCATCGTTCCTATTCAGGCAGATGTTATCGAGGTCCGACNNNNNNNAAAAATAATAAAATATTAAAACCCCGATCAGGATACACACTACCC
AMBRA1:chr11:46454380-46454520:1	GTCATATCGGTCACTGTTATCCTAAACAAAACCTTTTCTCCACTAATAAAATAGTTGGAGGCTCATCGTTCCTATTCAGGCAGATGTTATCGAGGTCCGACNNNNNNNAATACTTAAATCCCCTTAACAAAACGATCAGGATACACACTACCC
AMBRA1:chr11:46458560-46458693:1	GTCATATCGGTCACTGTTATCTACTTTAATAACATACCCAACAAACATTTTGTTGGAGGCTCATCGTTCCTATTCAGGCAGATGTTATCGAGGTCCGACNNNNNNNTTACTTATACTCTCCTCTACACACCTTGATCAGGATACACACTACCC
AMBRA1:chr11:46460128-46460259:1	GTCATATCGGTCACTGTTAAAAATTTTTCTACTAATTTAACCCGTTGGAGGCTCATCGTTCCTATTCAGGCAGATGTTATCGAGGTCCGACNNNNNNNTCACTAAACTATCCTATCAAAATAAACCTTAAAAAGATCAGGATACACACTACCC
AMBRA1:chr11:46478157-46478289:1	GTCATATCGGTCACTGTTACAAATTTCAAAAACCTAAAATCTACAATGTTGGAGGCTCATCGTTCCTATTCAGGCAGATGTTATCGAGGTCCGACNNNNNNNTAACTCAAACACTAAATAACTCTCACCAATCGATCAGGATACACACTACCC
AMBRA1:chr11:46478245-46478385:1	GTCATATCGGTCACTGTTAAACCAAAAACCCTCTAATCCAATTCCACTCGTTGGAGGCTCATCGTTCCTATTCAGGCAGATGTTATCGAGGTCCGACNNNNNNNTCATTTCTACCATCTCCCAATATTTATTAGATCAGGATACACACTACCC
AMBRA1:chr11:46483686-46483816:1	GTCATATCGGTCACTGTTAAAAACACCAAAATACATTTTAATCTCGTTGGAGGCTCATCGTTCCTATTCAGGCAGATGTTATCGAGGTCCGACNNNNNNNAAAAACTTACAAATTTTTATATATTCTTTATAAGATCAGGATACACACTACCC
AMBRA1:chr11:46485293-46485430:1	GTCATATCGGTCACTGTTATCCAAATAAATACAAACCTTCTCCTTTATTAACCGTTGGAGGCTCATCGTTCCTATTCAGGCAGATGTTATCGAGGTCCGACNNNNNNNAACTTCTAAAAATCTACATAACACAGATCAGGATACACACTACCC
AMBRA1:chr11:46497302-46497433:1	GTCATATCGGTCACTGTTATCCAAAACAAAATAATAATAATTACGTTGGAGGCTCATCGTTCCTATTCAGGCAGATGTTATCGAGGTCCGACNNNNNNNAAAAATCATTTTAATCTTAATATTTTAATATATCGATCAGGATACACACTACCC
AMBRA1:chr11:46502648-46502787:1	GTCATATCGGTCACTGTTAAACAACATTCAATTAATAATCAAAACCCAAAGTTGGAGGCTCATCGTTCCTATTCAGGCAGATGTTATCGAGGTCCGACNNNNNNNTTATATAATAATAATTACACTATTACCAGATCAGGATACACACTACCC
AMBRA1:chr11:46503892-46504028:1	GTCATATCGGTCACTGTTACTCCTACTCATTAAAATAAAATTTCACCCAAACAGTTGGAGGCTCATCGTTCCTATTCAGGCAGATGTTATCGAGGTCCGACNNNNNNNAAAAATAAATTATCTCCAAAATCTAGATCAGGATACACACTACCC
AMBRA1:chr11:46513541-46513674:1	GTCATATCGGTCACTGTTAACCACAACATCTATTTTACAACTAAAACCAAGTTGGAGGCTCATCGTTCCTATTCAGGCAGATGTTATCGAGGTCCGACNNNNNNNAAAAATACTATATAAAATAATAAAAACAGATCAGGATACACACTACCC
AMBRA1:chr11:46527371-46527507:1	GTCATATCGGTCACTGTTACACTAACTCCCAAAACTCCACAACATTAATAAAAGTTGGAGGCTCATCGTTCCTATTCAGGCAGATGTTATCGAGGTCCGACNNNNNNNTAAAACAAAAACAAAACATTTTAAAGATCAGGATACACACTACCC
AMBRA1:chr11:46529399-46529539:1	GTCATATCGGTCACTGTTTAAATCAACAAAACAACTACCAAAAATGTTGGAGGCTCATCGTTCCTATTCAGGCAGATGTTATCGAGGTCCGACNNNNNNNAAAAACACCAACCCTCCAACCTCCCTAATATAAGATCAGGATACACACTACCC
AMBRA1:chr11:46529759-46529899:1	GTCATATCGGTCACTGTTTAAAATTTAAAAACTTTAAATAAATACATGTTGGAGGCTCATCGTTCCTATTCAGGCAGATGTTATCGAGGTCCGACNNNNNNNTCTCTCTCAAATTATCTCCTACTACATACTAGATCAGGATACACACTACCC
AMBRA1:chr11:46534142-46534281:1	GTCATATCGGTCACTGTTTAAATCTAAATAAATTAAATACTCTCGTTGGAGGCTCATCGTTCCTATTCAGGCAGATGTTATCGAGGTCCGACNNNNNNNACTTACCTACAATACTTCCCCATCACCTAAACCAGATCAGGATACACACTACCC
AMBRA1:chr11:46538329-46538468:1	GTCATATCGGTCACTGTTAAAACTACTATCACTAAAACTAAAAGTTGGAGGCTCATCGTTCCTATTCAGGCAGATGTTATCGAGGTCCGACNNNNNNNTTTCCCAATATTAACCTATTACAAACAACTATCAAGATCAGGATACACACTACCC
AMBRA1:chr11:46543058-46543196:1	GTCATATCGGTCACTGTTATCCAAACCTCCCCATTTCACACACTAACAATTATGTTGGAGGCTCATCGTTCCTATTCAGGCAGATGTTATCGAGGTCCGACNNNNNNNCTTCATTTCTAAATCTTACTCTACAGATCAGGATACACACTACCC
AMBRA1:chr11:46544889-46545019:1	GTCATATCGGTCACTGTTATTATTTCAATAAAATCAAATATTAAATCCGTTGGAGGCTCATCGTTCCTATTCAGGCAGATGTTATCGAGGTCCGACNNNNNNNTCCTCAAAATAATATTAATTAACATACTAAGATCAGGATACACACTACCC
AMBRA1:chr11:46544931-46545071:1	GTCATATCGGTCACTGTTAAACCATTCAATTCCCTACTTACTAAAAATTATAGTTGGAGGCTCATCGTTCCTATTCAGGCAGATGTTATCGAGGTCCGACNNNNNNNTCTATCTAAACAACATAAAATTATCAGATCAGGATACACACTACCC
AMBRA1:chr11:46545189-46545322:1	GTCATATCGGTCACTGTTACACAAAACCACCAAAACCAAACAATACTATTAACGTTGGAGGCTCATCGTTCCTATTCAGGCAGATGTTATCGAGGTCCGACNNNNNNNTAACTATAATCTCAAAATTCTAAATGATCAGGATACACACTACCC
AMBRA1:chr11:46558093-46558227:1	GTCATATCGGTCACTGTTATCCAAATTTAATAATTTTTCTATACCATTAGTTGGAGGCTCATCGTTCCTATTCAGGCAGATGTTATCGAGGTCCGACNNNNNNNAACTCCAATCACTTAAAAATTCTCCAAAAGATCAGGATACACACTACCC
AMBRA1:chr11:46563593-46563724:1	GTCATATCGGTCACTGTTAAAAATTTACACCCAATCCAACAAATCTGTTGGAGGCTCATCGTTCCTATTCAGGCAGATGTTATCGAGGTCCGACNNNNNNNACTCCTTTAAAAATATACCATCAAATAACAACGATCAGGATACACACTACCC
AMBRA1:chr11:46567097-46567234:1	GTCATATCGGTCACTGTTACAATAACAATCAACAAAAACTAAAGTTGGAGGCTCATCGTTCCTATTCAGGCAGATGTTATCGAGGTCCGACNNNNNNNTAACAACCTAACTTCCAAAATAACAACCAATAAAAGATCAGGATACACACTACCC
AMBRA1:chr11:46567914-46568044:1	GTCATATCGGTCACTGTTCAACAAAAATCCAACCTAAACATATCTTAAAACCTGTTGGAGGCTCATCGTTCCTATTCAGGCAGATGTTATCGAGGTCCGACNNNNNNNCACAATTCCATACAAAACCTAAAAAGATCAGGATACACACTACCC
AMBRA1:chr11:46568742-46568882:1	GTCATATCGGTCACTGTTATATCACTTTTCATCCCACCATCTCAAACCTTATTGTTGGAGGCTCATCGTTCCTATTCAGGCAGATGTTATCGAGGTCCGACNNNNNNNTAATAAAATTAATTACCCTTCCACAGATCAGGATACACACTACCC
AMBRA1:chr11:46569346-46569486:1	GTCATATCGGTCACTGTTACTTAAAATTTATAATAACAATACTTTGTTGGAGGCTCATCGTTCCTATTCAGGCAGATGTTATCGAGGTCCGACNNNNNNNTACTAATCTAAAATAATTAATATACTTTTAAAAGATCAGGATACACACTACCC
AMBRA1:chr11:46614860-46614992:1	GTCATATCGGTCACTGTTCCCCACATATCCCCAACAAATCATTAAATTCACTAGTTGGAGGCTCATCGTTCCTATTCAGGCAGATGTTATCGAGGTCCGACNNNNNNNAATTACACTAAAAACCCCTACTAAAGATCAGGATACACACTACCC
AMBRA1:chr11:46614983-46615115:1	GTCATATCGGTCACTGTTACCACACACTAAAAATACCCTAAACCCAACGTTGGAGGCTCATCGTTCCTATTCAGGCAGATGTTATCGAGGTCCGACNNNNNNNTAAACCTCCACCTACTCAAAAATCCCTTCAGATCAGGATACACACTACCC
AMBRA1:chr11:46637524-46637663:1	GTCATATCGGTCACTGTTAAAACCCATACATAAACATCAAATATTCATCAATCGTTGGAGGCTCATCGTTCCTATTCAGGCAGATGTTATCGAGGTCCGACNNNNNNNACTAATTCCAATAACATCTCCCATCGATCAGGATACACACTACCC
AMBRA1:chr11:46637693-46637828:1	GTCATATCGGTCACTGTTATAAATACTTAATATCCATATATAAATTTCGTTGGAGGCTCATCGTTCCTATTCAGGCAGATGTTATCGAGGTCCGACNNNNNNNTTCTTACACCAACATCTTCATTAAAAACAAGATCAGGATACACACTACCC
AMBRA1:chr11:46637978-46638109:1	GTCATATCGGTCACTGTTTAAAATCTTTAATAAATTCCTAATATTTTTGTTGGAGGCTCATCGTTCCTATTCAGGCAGATGTTATCGAGGTCCGACNNNNNNNTAAACCACAAAAATTAAATTCCCATTATCCGATCAGGATACACACTACCC
AMBRA1:chr11:46638036-46638176:1	GTCATATCGGTCACTGTTATAATAAAAATAATAACATAATTATTCACGTTGGAGGCTCATCGTTCCTATTCAGGCAGATGTTATCGAGGTCCGACNNNNNNNTTTTCTACAAATTTCCATTTTATTAAAACAAGATCAGGATACACACTACCC
AMBRA1:chr11:46639954-46640093:1	GTCATATCGGTCACTGTTACCTATTTTCTCATTACACTTAATTTAAAACTCATGTTGGAGGCTCATCGTTCCTATTCAGGCAGATGTTATCGAGGTCCGACNNNNNNNATAACTAAACACCTTCTTAAACTCAGATCAGGATACACACTACCC
AMBRA1:chr11:46657616-46657747:1	GTCATATCGGTCACTGTTCTCTCACATCTTTTATTTCTCCTTCATTAACGTTGGAGGCTCATCGTTCCTATTCAGGCAGATGTTATCGAGGTCCGACNNNNNNNAAAAATATCTAAAATAAATATATATTTCAGATCAGGATACACACTACCC
AMBRA1:chr11:46657669-46657800:1	GTCATATCGGTCACTGTTAACTATAAATAACTTACCTACTAAAATCTATCATTGTTGGAGGCTCATCGTTCCTATTCAGGCAGATGTTATCGAGGTCCGACNNNNNNNCTCCCAAAATAAAAATATCTAAACAGATCAGGATACACACTACCC
AMBRA1:chr11:46686053-46686184:1	GTCATATCGGTCACTGTTAAATCACCAAATTCTCCAAAATCATTCTGTTGGAGGCTCATCGTTCCTATTCAGGCAGATGTTATCGAGGTCCGACNNNNNNNAACACAAACTTATTTATACTAAAATTAAAATTGATCAGGATACACACTACCC
AMBRA1:chr11:46686632-46686765:1	GTCATATCGGTCACTGTTAAAAATTTTACTTCAAAATATAACACTTAGTTGGAGGCTCATCGTTCCTATTCAGGCAGATGTTATCGAGGTCCGACNNNNNNNTCTTTATCCTCTCTAAAACTCAATTAATAAAGATCAGGATACACACTACCC
AMBRA1:chr11:46687697-46687837:1	GTCATATCGGTCACTGTTATCTACACTTTTTCTCTTTCATTTAAAAAGTTGGAGGCTCATCGTTCCTATTCAGGCAGATGTTATCGAGGTCCGACNNNNNNNTAACTCCAAAAATATAAATCTTAAAATAAAAGATCAGGATACACACTACCC
AMBRA1:chr11:46690047-46690186:1	GTCATATCGGTCACTGTTAACCAAAATCACTAATCCCCCACAAACTATAAACCGTTGGAGGCTCATCGTTCCTATTCAGGCAGATGTTATCGAGGTCCGACNNNNNNNAATACTTTTCTCCTATATCTCTTCAGATCAGGATACACACTACCC
AMBRA1:chr11:46694050-46694180:1	GTCATATCGGTCACTGTTCCCAAAAATATCATCCTATTCCTCCTACGTTGGAGGCTCATCGTTCCTATTCAGGCAGATGTTATCGAGGTCCGACNNNNNNNAAAAATCCCTACTCTTAAACCTCCTAAAAACTGATCAGGATACACACTACCC
AMBRA1:chr11:46696473-46696608:1	GTCATATCGGTCACTGTTAACTCCTAAAACCTAAAACTACAAACCTCTCAGTTGGAGGCTCATCGTTCCTATTCAGGCAGATGTTATCGAGGTCCGACNNNNNNNATACAAAACTCCCCAAACCATCTAAAAAGATCAGGATACACACTACCC
AMBRA1:chr11:46696589-46696729:1	GTCATATCGGTCACTGTTAAACTCTTCTACTCTTCCTAACTACTCAAACACCGTTGGAGGCTCATCGTTCCTATTCAGGCAGATGTTATCGAGGTCCGACNNNNNNNTTTTACCTCTAAAACCATCCCTACCTGATCAGGATACACACTACCC
AMBRA1:chr11:46698784-46698919:1	GTCATATCGGTCACTGTTCTTTCTCATATCCCCCACTAATCTATACCCCAGTTGGAGGCTCATCGTTCCTATTCAGGCAGATGTTATCGAGGTCCGACNNNNNNNATCAACAATACATCCAACCCCCTAAAACGATCAGGATACACACTACCC
AMBRA1:chr11:46699712-46699851:1	GTCATATCGGTCACTGTTAAAAATTTCAAATAAATACTAAAACTCTAAACCAGTTGGAGGCTCATCGTTCCTATTCAGGCAGATGTTATCGAGGTCCGACNNNNNNNTAACTAAAACAAAAACCAATATAACTGATCAGGATACACACTACCC
AMBRA1:chr11:46701069-46701204:1	GTCATATCGGTCACTGTTACCCACCACATAAAAATAAAAATCAAAAATAAACAGTTGGAGGCTCATCGTTCCTATTCAGGCAGATGTTATCGAGGTCCGACNNNNNNNAAAAACCCTAAACTAAACTAATTCAGATCAGGATACACACTACCC
AMBRA1:chr11:46701474-46701604:1	GTCATATCGGTCACTGTTTAACAAAAATAAAACTTATATAACACCCAAAACCAGTTGGAGGCTCATCGTTCCTATTCAGGCAGATGTTATCGAGGTCCGACNNNNNNNACCCTCTAACACCTACCTCCCTCTTGATCAGGATACACACTACCC
AMBRA1:chr11:46701753-46701885:1	GTCATATCGGTCACTGTTCCCTACCCCTTCTCTATCTTAAAATTCTAAACAAAGTTGGAGGCTCATCGTTCCTATTCAGGCAGATGTTATCGAGGTCCGACNNNNNNNCCCTACAACAACCCAAAACTACTCAGATCAGGATACACACTACCC
AMBRA1:chr11:46701909-46702039:1	GTCATATCGGTCACTGTTAAACCTATAAATAAACAACAATCTCCCTAAGTTGGAGGCTCATCGTTCCTATTCAGGCAGATGTTATCGAGGTCCGACNNNNNNNTAAATTCCCTACCCCTTCTCTATCTTAAAAGATCAGGATACACACTACCC
AMBRA1:chr11:46702196-46702329:1	GTCATATCGGTCACTGTTACCTAACTCTAAAATCACTCTACCAATTCAATCAAGTTGGAGGCTCATCGTTCCTATTCAGGCAGATGTTATCGAGGTCCGACNNNNNNNACCACCTTTCATACTTACTACTACAGATCAGGATACACACTACCC
AMBRA1:chr11:46703533-46703668:1	GTCATATCGGTCACTGTTATAATACAAATACAAAAATATATAATCAGTTGGAGGCTCATCGTTCCTATTCAGGCAGATGTTATCGAGGTCCGACNNNNNNNTACCTTAAAATAAACTCCTACCCAAATAAAAAGATCAGGATACACACTACCC
AMBRA1:chr11:46703696-46703834:1	GTCATATCGGTCACTGTTCCCACAAACCCTCCCCTAACACAATCTATTCTAAGTTGGAGGCTCATCGTTCCTATTCAGGCAGATGTTATCGAGGTCCGACNNNNNNNAATACAAATACAAAAATATATAATCAGATCAGGATACACACTACCC
AMBRA1:chr11:46703769-46703909:1	GTCATATCGGTCACTGTTACACAAAACAAACCTAAACAAAACTTTTCCCTAAAGTTGGAGGCTCATCGTTCCTATTCAGGCAGATGTTATCGAGGTCCGACNNNNNNNTTCTCATTCCTCTACCCAACCTCTAGATCAGGATACACACTACCC
AMBRA1:chr11:46704939-46705077:1	GTCATATCGGTCACTGTTACTATCTACCAACTCAACACAAACATATACACACCGTTGGAGGCTCATCGTTCCTATTCAGGCAGATGTTATCGAGGTCCGACNNNNNNNATAAAACAACTTTACCTTCTACACAGATCAGGATACACACTACCC
AMBRA1:chr11:46709011-46709145:1	GTCATATCGGTCACTGTTCCTATAAACCCAAAACTAACTCAACCATAAATAAGTTGGAGGCTCATCGTTCCTATTCAGGCAGATGTTATCGAGGTCCGACNNNNNNNACTTAAAACAATACCAAAATTTTACAGATCAGGATACACACTACCC
AMBRA1:chr11:46709102-46709242:1	GTCATATCGGTCACTGTTAAATAAAACCATCTTACCCTTCTTTCTATTTTCTCGTTGGAGGCTCATCGTTCCTATTCAGGCAGATGTTATCGAGGTCCGACNNNNNNNAAAACCAAACATATATAATAACTCTGATCAGGATACACACTACCC
AMBRA1:chr11:46709216-46709351:1	GTCATATCGGTCACTGTTACAACCATCTCAAAAACACCATAAAATTATAACAAGTTGGAGGCTCATCGTTCCTATTCAGGCAGATGTTATCGAGGTCCGACNNNNNNNTTAACATTCAACCAACCTTCAAACAGATCAGGATACACACTACCC
AMBRA1:chr11:46713488-46713628:1	GTCATATCGGTCACTGTTACCCTAACCTAAATCCTAAAATACTAGTTGGAGGCTCATCGTTCCTATTCAGGCAGATGTTATCGAGGTCCGACNNNNNNNTTATACTTTAATTATAAATCAAACTACTTCAAATGATCAGGATACACACTACCC
AMBRA1:chr11:46715886-46716018:1	GTCATATCGGTCACTGTTAAAAATAAAAACAAATTACAACTCTATACGTTGGAGGCTCATCGTTCCTATTCAGGCAGATGTTATCGAGGTCCGACNNNNNNNCAACTCCCCAAAATAAAACTACAATTAAACTGATCAGGATACACACTACCC
AMBRA1:chr11:46717215-46717348:1	GTCATATCGGTCACTGTTACCATACTCTACCCCACAAACATACTATCTAACCCGTTGGAGGCTCATCGTTCCTATTCAGGCAGATGTTATCGAGGTCCGACNNNNNNNTAATATTAAATATACTTACCTACCAGATCAGGATACACACTACCC
AMBRA1:chr11:46717647-46717787:1	GTCATATCGGTCACTGTTCCACCATTCCCTCTCCCAAACTCCCTATGTTGGAGGCTCATCGTTCCTATTCAGGCAGATGTTATCGAGGTCCGACNNNNNNNATCCAAAATCAAATCATCCTACAACTCTAAAAGATCAGGATACACACTACCC
AMBRA1:chr11:46721808-46721948:1	GTCATATCGGTCACTGTTAAAACCAAACCTCTAAACCCAATTCCACCCGTTGGAGGCTCATCGTTCCTATTCAGGCAGATGTTATCGAGGTCCGACNNNNNNNTTCTTCTTAATACTTTACCAAATCAAATCTGATCAGGATACACACTACCC
AMBRA1:chr11:46724368-46724499:1	GTCATATCGGTCACTGTTACATCTCCTAACTAACTATTACTTTACTTTGTTGGAGGCTCATCGTTCCTATTCAGGCAGATGTTATCGAGGTCCGACNNNNNNNTTCCTTTAAAATTTTCTATTATAATTTAAAGATCAGGATACACACTACCC
AMBRA1:chr11:46727437-46727577:1	GTCATATCGGTCACTGTTACATACTAAATCAAACCTCTTCTAAAATAAAAATGTTGGAGGCTCATCGTTCCTATTCAGGCAGATGTTATCGAGGTCCGACNNNNNNNAACAACTTTACCTTTTACTAACACAAGATCAGGATACACACTACCC
AMBRA1:chr11:46727615-46727745:1	GTCATATCGGTCACTGTTACTTAACACCAAAATAATCACACCCATAAAACTCCGTTGGAGGCTCATCGTTCCTATTCAGGCAGATGTTATCGAGGTCCGACNNNNNNNAACCTCTTCTAAAATAAAAATATTTGATCAGGATACACACTACCC
AMBRA1:chr11:46732857-46732987:1	GTCATATCGGTCACTGTTCATCTCAACTATTAACCTAAAAATACTATAAAATGTTGGAGGCTCATCGTTCCTATTCAGGCAGATGTTATCGAGGTCCGACNNNNNNNTTACCAAAACAAAAACTCCCAAATCAGATCAGGATACACACTACCC
AMBRA1:chr11:46736349-46736483:1	GTCATATCGGTCACTGTTCTCTTTAAATAATAAATAATCTTATATTTTTCTCGTTGGAGGCTCATCGTTCCTATTCAGGCAGATGTTATCGAGGTCCGACNNNNNNNCAAATATTATTAAATCCAACCATTTCGATCAGGATACACACTACCC
AMBRA1:chr11:46740665-46740804:1	GTCATATCGGTCACTGTTAATAAATAAATAATCCTCCTATCCATCTCCACCATGTTGGAGGCTCATCGTTCCTATTCAGGCAGATGTTATCGAGGTCCGACNNNNNNNAAAACCAAACAACCAAACAACTACAGATCAGGATACACACTACCC
AMBRA1:chr11:46740781-46740911:1	GTCATATCGGTCACTGTTAACCCATAAACTAAAATCTCCTAACTAAAGTTGGAGGCTCATCGTTCCTATTCAGGCAGATGTTATCGAGGTCCGACNNNNNNNAAACAATTCCTCAATAACCCAAAAACTAACAGATCAGGATACACACTACCC
AMBRA1:chr11:46741485-46741623:1	GTCATATCGGTCACTGTTTACTTCTCTATAAAAATATCTAAAAGTTGGAGGCTCATCGTTCCTATTCAGGCAGATGTTATCGAGGTCCGACNNNNNNNAAATATCTAAAAACTATAAAAACCTCCCCATATCAGATCAGGATACACACTACCC
AMBRA1:chr11:46741659-46741791:1	GTCATATCGGTCACTGTTACCTTTCCTATCTATAAAACTCTACCAAAATCCCAGTTGGAGGCTCATCGTTCCTATTCAGGCAGATGTTATCGAGGTCCGACNNNNNNNAACCTCCACAATCTTCAAACATCCAGATCAGGATACACACTACCC
AMBRA1:chr11:46745838-46745977:1	GTCATATCGGTCACTGTTTTCATACTAAAACTAAAACTAAAAAGTTGGAGGCTCATCGTTCCTATTCAGGCAGATGTTATCGAGGTCCGACNNNNNNNACAATAAACATTTCTTTTTCCCATAAAAATTAACAGATCAGGATACACACTACCC
AMBRA1:chr11:46747608-46747739:1	GTCATATCGGTCACTGTTAAAAACCTAAATTACAAAAACAAATCCTAATAAAAGTTGGAGGCTCATCGTTCCTATTCAGGCAGATGTTATCGAGGTCCGACNNNNNNNAAACAAACACCAAAACTTCAACTCAGATCAGGATACACACTACCC
AMBRA1:chr11:46748271-46748411:1	GTCATATCGGTCACTGTTCATTCACTCCTAAAAACAAATATACTACTAAACCCGTTGGAGGCTCATCGTTCCTATTCAGGCAGATGTTATCGAGGTCCGACNNNNNNNAACTTACTCTACAAACTATAAACTAGATCAGGATACACACTACCC
AMBRA1:chr11:46749943-46750082:1	GTCATATCGGTCACTGTTAAAAACCAACCCTATCCCCTCCCTAATAACCTACGTTGGAGGCTCATCGTTCCTATTCAGGCAGATGTTATCGAGGTCCGACNNNNNNNTCCCTCCAACACTAAAATATAACCCAGATCAGGATACACACTACCC
AMBRA1:chr11:46763375-46763511:1	GTCATATCGGTCACTGTTAAAAACCCTATAACTACAATACCTAGTTGGAGGCTCATCGTTCCTATTCAGGCAGATGTTATCGAGGTCCGACNNNNNNNTCATAAAACTTCAAAAATACCCTTTCAAAACACATGATCAGGATACACACTACCC
AMBRA1:chr11:46763735-46763869:1	GTCATATCGGTCACTGTTAATTTTTCCAATCAACTATACTAATTCCAAACAAAGTTGGAGGCTCATCGTTCCTATTCAGGCAGATGTTATCGAGGTCCGACNNNNNNNTTACAAAATTTAACAACCCAAAACAGATCAGGATACACACTACCC
AMBRA1:chr11:46765352-46765490:1	GTCATATCGGTCACTGTTAACCTACTAAAACCATTTTAAACTATAAAAACTTCGTTGGAGGCTCATCGTTCCTATTCAGGCAGATGTTATCGAGGTCCGACNNNNNNNAAACAACTATTTACAAATCTATACAGATCAGGATACACACTACCC
AMBRA1:chr11:46765887-46766018:1	GTCATATCGGTCACTGTTCTTTCCAAATAAACAAATAACCCCACTTCTTCCCCGTTGGAGGCTCATCGTTCCTATTCAGGCAGATGTTATCGAGGTCCGACNNNNNNNAAAATACAACTCCAAAACTACAACAGATCAGGATACACACTACCC
AMBRA1:chr11:46780852-46780989:1	GTCATATCGGTCACTGTTACATTTTTAAACCAATCCTTATTCCTAAACCCAAAGTTGGAGGCTCATCGTTCCTATTCAGGCAGATGTTATCGAGGTCCGACNNNNNNNAACCTCCTTTTACTTCCCTTAACCAGATCAGGATACACACTACCC
AMBRA1:chr11:46780930-46781066:1	GTCATATCGGTCACTGTTACCCCAAAACTTCAAAACAAATATTCAACTTCTAAGTTGGAGGCTCATCGTTCCTATTCAGGCAGATGTTATCGAGGTCCGACNNNNNNNTCATTCTCAATCTCATCTAAATCCAGATCAGGATACACACTACCC
AMBRA1:chr11:46783137-46783274:1	GTCATATCGGTCACTGTTAACTAACTCAAATTTCTTAATTCAAAAATAACACGTTGGAGGCTCATCGTTCCTATTCAGGCAGATGTTATCGAGGTCCGACNNNNNNNAAAACAAAACCTAATATAAATAAAAAGATCAGGATACACACTACCC
AMBRA1:chr11:46787839-46787979:1	GTCATATCGGTCACTGTTTTTTTCCCAATCTTTTTAAACTTACGTTGGAGGCTCATCGTTCCTATTCAGGCAGATGTTATCGAGGTCCGACNNNNNNNTCAAACCCTTTAACTCCTCAATAAATTAATTTAAAGATCAGGATACACACTACCC
AMBRA1:chr11:46792363-46792502:1	GTCATATCGGTCACTGTTAAATAATTTCTCAACCAACCAACCCAAAAACTACCGTTGGAGGCTCATCGTTCCTATTCAGGCAGATGTTATCGAGGTCCGACNNNNNNNTTTAATTTCCCAATAACCTTAACCAGATCAGGATACACACTACCC
AMBRA1:chr11:46810673-46810804:1	GTCATATCGGTCACTGTTACAATACTCTTACAATATTTCTCCTTACGTTGGAGGCTCATCGTTCCTATTCAGGCAGATGTTATCGAGGTCCGACNNNNNNNTAACAAAAACTACTTATATATATTTTCTCTTCGATCAGGATACACACTACCC
AMBRA1:chr11:46810723-46810859:1	GTCATATCGGTCACTGTTACTTTAAAACTTCAAATCTATTCTACTTTACTATTGTTGGAGGCTCATCGTTCCTATTCAGGCAGATGTTATCGAGGTCCGACNNNNNNNAAAAACATAACAATTCATTTTAACAGATCAGGATACACACTACCC
AMBRA1:chr11:46848087-46848222:1	GTCATATCGGTCACTGTTACCTAACTTTACCCCCACCTAATTCTTACTTAAAAGTTGGAGGCTCATCGTTCCTATTCAGGCAGATGTTATCGAGGTCCGACNNNNNNNTACTAAAAACTTTACTAACCTATCAGATCAGGATACACACTACCC
AMBRA1:chr11:46866921-46867060:1	GTCATATCGGTCACTGTTATTCAACATCAATAAAAATTAAAATAATTTTTAGTTGGAGGCTCATCGTTCCTATTCAGGCAGATGTTATCGAGGTCCGACNNNNNNNCTTTTAAACTCTCCCCTCTACTTATAAGATCAGGATACACACTACCC
AMBRA1:chr11:46870584-46870723:1	GTCATATCGGTCACTGTTATTCATTTCCCTCCCAAATCCCACTCCTATTAAATGTTGGAGGCTCATCGTTCCTATTCAGGCAGATGTTATCGAGGTCCGACNNNNNNNTTCCACTACTTCCCAACAAAATTTCGATCAGGATACACACTACCC
AMBRA1:chr11:46879157-46879294:1	GTCATATCGGTCACTGTTAAATAAACATAAACCAAATAATAACATCCCACATAGTTGGAGGCTCATCGTTCCTATTCAGGCAGATGTTATCGAGGTCCGACNNNNNNNAAAACTTTAAAAATTACTAATACCAGATCAGGATACACACTACCC
AMBRA1:chr11:46880158-46880293:1	GTCATATCGGTCACTGTTAAATATAAAATTCATAATAAAATCCAAATCTAAAGTTGGAGGCTCATCGTTCCTATTCAGGCAGATGTTATCGAGGTCCGACNNNNNNNACAATCATACTAACTATAATAAAACAGATCAGGATACACACTACCC
AMBRA1:chr11:46880213-46880349:1	GTCATATCGGTCACTGTTACCCTCAATACCTACTTCTCAATACTAATACAACGTTGGAGGCTCATCGTTCCTATTCAGGCAGATGTTATCGAGGTCCGACNNNNNNNTAAATCCATAACTACCTATACACAAAGATCAGGATACACACTACCC
AMBRA1:chr11:46887274-46887412:1	GTCATATCGGTCACTGTTATAATAATAACTAATAATACTTAAAAATTAATAAGTTGGAGGCTCATCGTTCCTATTCAGGCAGATGTTATCGAGGTCCGACNNNNNNNTTATAAACAAACAATCAAAAACATCTGATCAGGATACACACTACCC
AMBRA1:chr11:46894605-46894745:1	GTCATATCGGTCACTGTTAATCTTAACAATATAACCCCAATCTATCCAAAAAGTTGGAGGCTCATCGTTCCTATTCAGGCAGATGTTATCGAGGTCCGACNNNNNNNAAAATTAATCTCAACCATTCTCTCTTGATCAGGATACACACTACCC
AMBRA1:chr11:46897914-46898050:1	GTCATATCGGTCACTGTTACAAAATAACCTCCCTAAAACTCTTCCACTCTCTTGTTGGAGGCTCATCGTTCCTATTCAGGCAGATGTTATCGAGGTCCGACNNNNNNNATATTAATATAACAAAACCTTAACAGATCAGGATACACACTACCC
AMBRA1:chr11:46905395-46905535:1	GTCATATCGGTCACTGTTCTCCATCCACCCCTCCCAAAATCTAAACTCGTTGGAGGCTCATCGTTCCTATTCAGGCAGATGTTATCGAGGTCCGACNNNNNNNACAAAACTAAAATTAATCTCTATATCCCTTGATCAGGATACACACTACCC
AMBRA1:chr11:46907922-46908062:1	GTCATATCGGTCACTGTTAAAAACAAAAACTTATCAAAACCTAATCAAAGTTGGAGGCTCATCGTTCCTATTCAGGCAGATGTTATCGAGGTCCGACNNNNNNNCCACTTAACCCTACTAATAATATCAATACGATCAGGATACACACTACCC
AMBRA1:chr11:46907979-46908116:1	GTCATATCGGTCACTGTTATACTATAACCCTTAACTAAAACTCCCGTTGGAGGCTCATCGTTCCTATTCAGGCAGATGTTATCGAGGTCCGACNNNNNNNTCTATATCTATCACTATTCTTAAATTTAAAACAGATCAGGATACACACTACCC
AMBRA1:chr11:46910264-46910394:1	GTCATATCGGTCACTGTTATATACTAAACTCTCCAAAATTACCCTCTCAAAAGTTGGAGGCTCATCGTTCCTATTCAGGCAGATGTTATCGAGGTCCGACNNNNNNNAAAAATTTTATTTTACCCAAATTTCAGATCAGGATACACACTACCC
AMBRA1:chr11:46910525-46910655:1	GTCATATCGGTCACTGTTAAAAACATAAAACCCTCTTACTACCTATAAAAAGTTGGAGGCTCATCGTTCCTATTCAGGCAGATGTTATCGAGGTCCGACNNNNNNNTCTTCCACTTATTTAACACATATTTATGATCAGGATACACACTACCC
AMBRA1:chr11:46910949-46911081:1	GTCATATCGGTCACTGTTACAACACCAACCTCCATAAAAACTATTATAAAAATGTTGGAGGCTCATCGTTCCTATTCAGGCAGATGTTATCGAGGTCCGACNNNNNNNTTACCCTAAACTCTTTAAACAAAAAGATCAGGATACACACTACCC
SH3GLB1:chr1:86887620-86887750:1	GTCATATCGGTCACTGTTACATTATTCTACTCAATAAATCACATTTACAAACAGTTGGAGGCTCATCGTTCCTATTCAGGCAGATGTTATCGAGGTCCGACNNNNNNNAAACTTCCCTAAATATTAACAAAAAGATCAGGATACACACTACCC
SH3GLB1:chr1:86892623-86892763:1	GTCATATCGGTCACTGTTTATTTTCACTTTTACTTTACTTATTTCGTTGGAGGCTCATCGTTCCTATTCAGGCAGATGTTATCGAGGTCCGACNNNNNNNACAAAAACTACCTTACTAATCCTTAAATTCTCTGATCAGGATACACACTACCC
SH3GLB1:chr1:86939746-86939877:1	GTCATATCGGTCACTGTTAAAATTAAATCTTCTACCTACAATTGTTGGAGGCTCATCGTTCCTATTCAGGCAGATGTTATCGAGGTCCGACNNNNNNNTTTCACTTAAAATTTCCAACATTTCTCAACTATAAGATCAGGATACACACTACCC
SH3GLB1:chr1:86942996-86943135:1	GTCATATCGGTCACTGTTTTATAAACTAATTCTTACAACCAACAATCTCAATAGTTGGAGGCTCATCGTTCCTATTCAGGCAGATGTTATCGAGGTCCGACNNNNNNNACTCTATCAATATAAATAAACTTAAGATCAGGATACACACTACCC
SH3GLB1:chr1:86951211-86951351:1	GTCATATCGGTCACTGTTCACAATTCTTTATCCAATCTACAACAATGTTGGAGGCTCATCGTTCCTATTCAGGCAGATGTTATCGAGGTCCGACNNNNNNNAAACATTTCTAAAAACAATATTACAATTATAAGATCAGGATACACACTACCC
SH3GLB1:chr1:86966690-86966823:1	GTCATATCGGTCACTGTTAAAACTAATCACAAATTCCAATACCTAGTTGGAGGCTCATCGTTCCTATTCAGGCAGATGTTATCGAGGTCCGACNNNNNNNAAAAACAAATATACTCAAAAATATACTTAAAAAGATCAGGATACACACTACCC
SH3GLB1:chr1:87027880-87028020:1	GTCATATCGGTCACTGTTTTCTAATTCTACTCCCACAAACCTAATTCCATTTAGTTGGAGGCTCATCGTTCCTATTCAGGCAGATGTTATCGAGGTCCGACNNNNNNNCAAAAATAAAATTCTAAATCAAAAAGATCAGGATACACACTACCC
SH3GLB1:chr1:87043702-87043833:1	GTCATATCGGTCACTGTTTTTAACCTAACAATATTTACTCCTCCATAAACCGTTGGAGGCTCATCGTTCCTATTCAGGCAGATGTTATCGAGGTCCGACNNNNNNNAAAACTATATTTTAAATTTTAATCAACGATCAGGATACACACTACCC
SH3GLB1:chr1:87115985-87116123:1	GTCATATCGGTCACTGTTATTAACTTTCATTTACTAAAAATTTGTTGGAGGCTCATCGTTCCTATTCAGGCAGATGTTATCGAGGTCCGACNNNNNNNATACCTCCTAATAATAATCATTCTCAAATATTCTCGATCAGGATACACACTACCC
SH3GLB1:chr1:87169386-87169526:1	GTCATATCGGTCACTGTTATCTCCTTCCATACTTATACCTATTTTAGTTGGAGGCTCATCGTTCCTATTCAGGCAGATGTTATCGAGGTCCGACNNNNNNNTCTTCTTATCCTCATAATACTTTTACTACACTGATCAGGATACACACTACCC
SH3GLB1:chr1:87169500-87169638:1	GTCATATCGGTCACTGTTAAATACTATTTTATATAATTATACAACAAACAATGTTGGAGGCTCATCGTTCCTATTCAGGCAGATGTTATCGAGGTCCGACNNNNNNNAACTAATTTTAATAACAAATAAAAATGATCAGGATACACACTACCC
SH3GLB1:chr1:87171121-87171253:1	GTCATATCGGTCACTGTTAAAATTTTCACTCTTTTTCAAAATAAAGTTGGAGGCTCATCGTTCCTATTCAGGCAGATGTTATCGAGGTCCGACNNNNNNNAAAATTTCCTTTTCCTATCCTTCAACCCAAAAAGATCAGGATACACACTACCC
SH3GLB1:chr1:87171303-87171439:1	GTCATATCGGTCACTGTTATCATCACCCATATTATACCAACTCAATAAATCTAGTTGGAGGCTCATCGTTCCTATTCAGGCAGATGTTATCGAGGTCCGACNNNNNNNAAAAACACCAACTATAAATCAAAAAGATCAGGATACACACTACCC
SH3GLB1:chr1:87171419-87171551:1	GTCATATCGGTCACTGTTCCTTAATACTAACACTTCCTTAATTATAAAATATGTTGGAGGCTCATCGTTCCTATTCAGGCAGATGTTATCGAGGTCCGACNNNNNNNAAAATTATTTTTATTTTCTTTTTACAGATCAGGATACACACTACCC
SH3GLB1:chr1:87200491-87200624:1	GTCATATCGGTCACTGTTATAAAACAATTTAAATTTCCTTAATAAATAACTAAGTTGGAGGCTCATCGTTCCTATTCAGGCAGATGTTATCGAGGTCCGACNNNNNNNTTTTACTACAAAACTTATTAAAATTGATCAGGATACACACTACCC
SH3GLB1:chr1:87216478-87216612:1	GTCATATCGGTCACTGTTCAATCATATACAATTTAATCCATAAATCAATACCGTTGGAGGCTCATCGTTCCTATTCAGGCAGATGTTATCGAGGTCCGACNNNNNNNAATATATCTCTAAAAATTCTAAAACAGATCAGGATACACACTACCC
SH3GLB1:chr1:87223986-87224126:1	GTCATATCGGTCACTGTTAAAAACATAACCTAACTAAAAATACGTTGGAGGCTCATCGTTCCTATTCAGGCAGATGTTATCGAGGTCCGACNNNNNNNATTTCCATAAAATAATTTTTACCAACACCTTACATGATCAGGATACACACTACCC
SH3GLB1:chr1:87228099-87228239:1	GTCATATCGGTCACTGTTAAAAACTAAATAAAAACTATAAAATACGTTGGAGGCTCATCGTTCCTATTCAGGCAGATGTTATCGAGGTCCGACNNNNNNNCTCAACATCTACCTACATAACCTTTAAACTCTCGATCAGGATACACACTACCC
SH3GLB1:chr1:87228606-87228740:1	GTCATATCGGTCACTGTTATTAACTATACCCTATAAAATCTATAGTTGGAGGCTCATCGTTCCTATTCAGGCAGATGTTATCGAGGTCCGACNNNNNNNAAAAATTATAAAAACCAAACTCCAAAATACTTATGATCAGGATACACACTACCC
SH3GLB1:chr1:87277032-87277172:1	GTCATATCGGTCACTGTTATCAACAACCTCAAACAAAACCTCATAAACCACCGTTGGAGGCTCATCGTTCCTATTCAGGCAGATGTTATCGAGGTCCGACNNNNNNNCAACTAAACATTTTCTATCTATTCCAGATCAGGATACACACTACCC
SH3GLB1:chr1:87278154-87278284:1	GTCATATCGGTCACTGTTACTATTCCCATCACCACCACTTTACTATATTTAACGTTGGAGGCTCATCGTTCCTATTCAGGCAGATGTTATCGAGGTCCGACNNNNNNNCCAAAACATTCCATCTTAAAACAAAGATCAGGATACACACTACCC
SH3GLB1:chr1:87288622-87288756:1	GTCATATCGGTCACTGTTAAACATAAAATTTATTCACAATTCTAAACTCATTAGTTGGAGGCTCATCGTTCCTATTCAGGCAGATGTTATCGAGGTCCGACNNNNNNNTAAACTTAAAAACATAATTATAACAGATCAGGATACACACTACCC
SH3GLB1:chr1:87294695-87294827:1	GTCATATCGGTCACTGTTAAAACACAAATACATTAAAACTTTAGTTGGAGGCTCATCGTTCCTATTCAGGCAGATGTTATCGAGGTCCGACNNNNNNNAAACATAACTCTTTATACCTAAAATTATAACCTTTGATCAGGATACACACTACCC
SH3GLB1:chr1:87299295-87299429:1	GTCATATCGGTCACTGTTATAATAATTATTTTAACTTAATATAACCGTTGGAGGCTCATCGTTCCTATTCAGGCAGATGTTATCGAGGTCCGACNNNNNNNTAAAACTAAACAAAATAACACATTTATAAAATGATCAGGATACACACTACCC
SH3GLB1:chr1:87299530-87299660:1	GTCATATCGGTCACTGTTCAACAACCAAAAACCTCCCATCTCCAAATCTGTTGGAGGCTCATCGTTCCTATTCAGGCAGATGTTATCGAGGTCCGACNNNNNNNTAAAAACATTTCTCTCAATCCTCCTCTTTGATCAGGATACACACTACCC
SH3GLB1:chr1:87374278-87374411:1	GTCATATCGGTCACTGTTACTACTTTTTAATATAATACCTTTTTAAATAGTTGGAGGCTCATCGTTCCTATTCAGGCAGATGTTATCGAGGTCCGACNNNNNNNTATTTCACAAAATCCATAATACACCATTAGATCAGGATACACACTACCC
SH3GLB1:chr1:87379186-87379320:1	GTCATATCGGTCACTGTTAACTTAAAAACTTACCTCTAAAAATTAAAAATGTTGGAGGCTCATCGTTCCTATTCAGGCAGATGTTATCGAGGTCCGACNNNNNNNTTTACTCCAACAACATTATTTAAAAACAGATCAGGATACACACTACCC
SH3GLB1:chr1:87379466-87379606:1	GTCATATCGGTCACTGTTACAATCCTCCCCACCCTTTTCAACCAAAAGTTGGAGGCTCATCGTTCCTATTCAGGCAGATGTTATCGAGGTCCGACNNNNNNNAATATAATTTACAAATTATTTTTAACAAAAAGATCAGGATACACACTACCC
SH3GLB1:chr1:87381080-87381213:1	GTCATATCGGTCACTGTTAAAAACCCAACCTTACAACCTCTACCCCGTTGGAGGCTCATCGTTCCTATTCAGGCAGATGTTATCGAGGTCCGACNNNNNNNCCCTCATCTAACATTACCAAAACTTCCTATACGATCAGGATACACACTACCC
SH3GLB1:chr1:87381251-87381391:1	GTCATATCGGTCACTGTTAAATACCCCTCATCTAACATTACCAAAACTTCCTAGTTGGAGGCTCATCGTTCCTATTCAGGCAGATGTTATCGAGGTCCGACNNNNNNNACTAACAATTACAAAATCCTTTACTGATCAGGATACACACTACCC
SH3GLB1:chr1:87381555-87381694:1	GTCATATCGGTCACTGTTATTAACAAATACTTTAATAAATAAAAAGTTGGAGGCTCATCGTTCCTATTCAGGCAGATGTTATCGAGGTCCGACNNNNNNNTAAATTAAAACTTAAAAATAAAAATACCTATATGATCAGGATACACACTACCC
SH3GLB1:chr1:87385591-87385728:1	GTCATATCGGTCACTGTTACAATACAATAAAATATTTTCTCACATAAATAGTTGGAGGCTCATCGTTCCTATTCAGGCAGATGTTATCGAGGTCCGACNNNNNNNAAATATAAACTTAATTTTCTAATAAAAAGATCAGGATACACACTACCC
SH3GLB1:chr1:87435072-87435202:1	GTCATATCGGTCACTGTTATAATAATATTACACATTAAAACACATAAACACGTTGGAGGCTCATCGTTCCTATTCAGGCAGATGTTATCGAGGTCCGACNNNNNNNATAACTTATAAAAATAACTTTATAAACGATCAGGATACACACTACCC
SH3GLB1:chr1:87468641-87468776:1	GTCATATCGGTCACTGTTATCTATAATAAATAATAAATCAAATAAAAGTTGGAGGCTCATCGTTCCTATTCAGGCAGATGTTATCGAGGTCCGACNNNNNNNTAAAAACTTAAAATATATAAATATACAACACGATCAGGATACACACTACCC
CTSD:chr11:1519545-1519684:1	GTCATATCGGTCACTGTTATTCTATACATATCTTTAATAAAAATTAAATTCATGTTGGAGGCTCATCGTTCCTATTCAGGCAGATGTTATCGAGGTCCGACNNNNNNNTATAACCCCATAATACCCCCACCACGATCAGGATACACACTACCC
CTSD:chr11:1522594-1522732:1	GTCATATCGGTCACTGTTATACTTACCAAAACTCAATCACCCACACTAAAGTTGGAGGCTCATCGTTCCTATTCAGGCAGATGTTATCGAGGTCCGACNNNNNNNAATAAAACCTATCTCCCCTTCTCACCCAGATCAGGATACACACTACCC
CTSD:chr11:1523061-1523201:1	GTCATATCGGTCACTGTTTAATTATATATACAAATATACACTTACGTTGGAGGCTCATCGTTCCTATTCAGGCAGATGTTATCGAGGTCCGACNNNNNNNAACTAAACTAAAAATTAACTATAAACACAAAAAGATCAGGATACACACTACCC
CTSD:chr11:1523450-1523585:1	GTCATATCGGTCACTGTTATATATAAAACTATATATCTATACACTAAATAAGTTGGAGGCTCATCGTTCCTATTCAGGCAGATGTTATCGAGGTCCGACNNNNNNNTAAAACCACATCTTCACCTTAAACTAAGATCAGGATACACACTACCC
CTSD:chr11:1523771-1523910:1	GTCATATCGGTCACTGTTAAACAAAATATCAAATACTAACTTTTCAAAATCAAGTTGGAGGCTCATCGTTCCTATTCAGGCAGATGTTATCGAGGTCCGACNNNNNNNTAATAACCCCACCTAAACTATAAAAGATCAGGATACACACTACCC
CTSD:chr11:1524099-1524239:1	GTCATATCGGTCACTGTTAAAAACTTTAAATCCACCCACCAAAAACACAATAGTTGGAGGCTCATCGTTCCTATTCAGGCAGATGTTATCGAGGTCCGACNNNNNNNAAATCTCAACATTTAAATATCCAAACGATCAGGATACACACTACCC
CTSD:chr11:1524340-1524471:1	GTCATATCGGTCACTGTTAACCTCAACTTTCTATACCTTAACCAAAATCCAAAGTTGGAGGCTCATCGTTCCTATTCAGGCAGATGTTATCGAGGTCCGACNNNNNNNAAACCAAAACCTAACTCCAACCCTAGATCAGGATACACACTACCC
CTSD:chr11:1524438-1524568:1	GTCATATCGGTCACTGTTATATAAAATCCCTACCTAAACCCTATCCCACGTTGGAGGCTCATCGTTCCTATTCAGGCAGATGTTATCGAGGTCCGACNNNNNNNAAAAATAAACAAATCCAAACAACCCTAAAGATCAGGATACACACTACCC
CTSD:chr11:1524886-1525026:1	GTCATATCGGTCACTGTTATTTATAAACATCAATATATAAAAATATATGTTGGAGGCTCATCGTTCCTATTCAGGCAGATGTTATCGAGGTCCGACNNNNNNNAAAAACCAAAAACCCCTCACCAAACTCTCCGATCAGGATACACACTACCC
CTSD:chr11:1524950-1525090:1	GTCATATCGGTCACTGTTCTAAACTTCACTAAAAATAACAAAAATAACTAGTTGGAGGCTCATCGTTCCTATTCAGGCAGATGTTATCGAGGTCCGACNNNNNNNTCCTAAAACAAAATCCACTTATCAAAAAGATCAGGATACACACTACCC
CTSD:chr11:1525066-1525196:1	GTCATATCGGTCACTGTTATATAACCTTAAAAACCAAAAACCCCTCACCAAACGTTGGAGGCTCATCGTTCCTATTCAGGCAGATGTTATCGAGGTCCGACNNNNNNNCTCATTCTAAACCTCTTCCTAAAAAGATCAGGATACACACTACCC
CTSD:chr11:1525819-1525952:1	GTCATATCGGTCACTGTTAATTCACACATAAAACTCTCCTATCACCTAAAAGTTGGAGGCTCATCGTTCCTATTCAGGCAGATGTTATCGAGGTCCGACNNNNNNNAAAACCCTAAAAATCTTCTAAAAATCCGATCAGGATACACACTACCC
CTSD:chr11:1526762-1526898:1	GTCATATCGGTCACTGTTAAATAACTAAATTCTAAAAACAACCAATCCAAAAGTTGGAGGCTCATCGTTCCTATTCAGGCAGATGTTATCGAGGTCCGACNNNNNNNACACACTACCTTTAAACTTAATTCCAGATCAGGATACACACTACCC
CTSD:chr11:1526974-1527114:1	GTCATATCGGTCACTGTTAAATTCTAAAACCTAATTATTCAAAACTAACTGTTGGAGGCTCATCGTTCCTATTCAGGCAGATGTTATCGAGGTCCGACNNNNNNNTTAAAACCTCCAATAATACTTTTCAATAGATCAGGATACACACTACCC
CTSD:chr11:1527657-1527793:1	GTCATATCGGTCACTGTTACTTAACAACTCCAATTTTCCCTACCTCTAATACAGTTGGAGGCTCATCGTTCCTATTCAGGCAGATGTTATCGAGGTCCGACNNNNNNNTACACCAATAACTCTCCCTACAAAAGATCAGGATACACACTACCC
CTSD:chr11:1527823-1527953:1	GTCATATCGGTCACTGTTACCCCTACACCAATAACTCTCCCTACAAAAAGTTGGAGGCTCATCGTTCCTATTCAGGCAGATGTTATCGAGGTCCGACNNNNNNNCATATAAAAATAAACTCTTTCCCCTTCCAGATCAGGATACACACTACCC
CTSD:chr11:1527877-1528007:1	GTCATATCGGTCACTGTTCATCCTACCCTAACTCACCTCCTATTCCCAAAAAGTTGGAGGCTCATCGTTCCTATTCAGGCAGATGTTATCGAGGTCCGACNNNNNNNCCCTCACACAACAACCAAAACTATTTGATCAGGATACACACTACCC
CTSD:chr11:1528354-1528493:1	GTCATATCGGTCACTGTTATAACCCTAACTTACTTCAATCCTTCTCTACATACGTTGGAGGCTCATCGTTCCTATTCAGGCAGATGTTATCGAGGTCCGACNNNNNNNTCTCTAATCACCCTTACCCCAAAAAGATCAGGATACACACTACCC
CTSD:chr11:1529173-1529312:1	GTCATATCGGTCACTGTTCTAACTATAAAAACCCTCTTAATCAGTTGGAGGCTCATCGTTCCTATTCAGGCAGATGTTATCGAGGTCCGACNNNNNNNAAACCTTAACTACAAAATTTAATCCAAACTAAATCGATCAGGATACACACTACCC
CTSD:chr11:1529227-1529361:1	GTCATATCGGTCACTGTTAAACCACTCCTCCTCCCTTATAAAACTCCCAACGTTGGAGGCTCATCGTTCCTATTCAGGCAGATGTTATCGAGGTCCGACNNNNNNNTTTAAACCCCTACAAACCAAATAACCAGATCAGGATACACACTACCC
CTSD:chr11:1529419-1529557:1	GTCATATCGGTCACTGTTACATAAAAATAACTAATACCCTACCCTCCCCCGTTGGAGGCTCATCGTTCCTATTCAGGCAGATGTTATCGAGGTCCGACNNNNNNNAAAAACTAAAAATCAATATTTTTATCAAGATCAGGATACACACTACCC
CTSD:chr11:1529905-1530041:1	GTCATATCGGTCACTGTTAACCACACCCTTTACAATATAACTAATATATACCCGTTGGAGGCTCATCGTTCCTATTCAGGCAGATGTTATCGAGGTCCGACNNNNNNNCTTCCTCCCAACCTTCTAAAATCCAGATCAGGATACACACTACCC
CTSD:chr11:1530237-1530372:1	GTCATATCGGTCACTGTTATTTCTCCTCTTACCTTAAAATATAAAATTCTCCCGTTGGAGGCTCATCGTTCCTATTCAGGCAGATGTTATCGAGGTCCGACNNNNNNNAAAACCAAACTACCAAACCAAACCTGATCAGGATACACACTACCC
CTSD:chr11:1531015-1531154:1	GTCATATCGGTCACTGTTACAAAATCTCCTTAACAAATCCTACTATACAATCAGTTGGAGGCTCATCGTTCCTATTCAGGCAGATGTTATCGAGGTCCGACNNNNNNNCAATAACAACCAATACCAAACACCCGATCAGGATACACACTACCC
CTSD:chr11:1532172-1532304:1	GTCATATCGGTCACTGTTTATATACTTCTCAAAAATCTATTAAAATATAGTTGGAGGCTCATCGTTCCTATTCAGGCAGATGTTATCGAGGTCCGACNNNNNNNCTAATATCCCTATTCCCCAACAATAAACAGATCAGGATACACACTACCC
CTSD:chr11:1533326-1533460:1	GTCATATCGGTCACTGTTTACTTTTCATTCTTCCTTATTCTACGTTGGAGGCTCATCGTTCCTATTCAGGCAGATGTTATCGAGGTCCGACNNNNNNNCTCTACCACCTATCTTACCTCAAACCCATCTTAAAGATCAGGATACACACTACCC
CTSD:chr11:1533442-1533572:1	GTCATATCGGTCACTGTTAACTACACCTAACTTCAATATAAACAACTAAAATAGTTGGAGGCTCATCGTTCCTATTCAGGCAGATGTTATCGAGGTCCGACNNNNNNNAAAAATCAAAAATAAAACTTTACCCGATCAGGATACACACTACCC
CTSD:chr11:1533492-1533623:1	GTCATATCGGTCACTGTTATCCTACTACCCACTACCCACTCTCTCGTTGGAGGCTCATCGTTCCTATTCAGGCAGATGTTATCGAGGTCCGACNNNNNNNACCCAAAATAAACTTAAAACAAAACAAATAACAGATCAGGATACACACTACCC
CTSD:chr11:1535874-1536010:1	GTCATATCGGTCACTGTTCATAATACACTTATATTCCCTAAATACTCCCGTTGGAGGCTCATCGTTCCTATTCAGGCAGATGTTATCGAGGTCCGACNNNNNNNTAAACCAACACACTCTATACTATAACTCAGATCAGGATACACACTACCC
CTSD:chr11:1538111-1538246:1	GTCATATCGGTCACTGTTTTCTCTCTCCTTTCTACCTATTTATAACGTTGGAGGCTCATCGTTCCTATTCAGGCAGATGTTATCGAGGTCCGACNNNNNNNCATCCCTCCCCACAAAAACCTATATACTAAACGATCAGGATACACACTACCC
CTSD:chr11:1538889-1539025:1	GTCATATCGGTCACTGTTCCTCCCCAAAATAAAACTTATCAATTCCCTGTTGGAGGCTCATCGTTCCTATTCAGGCAGATGTTATCGAGGTCCGACNNNNNNNACTCAAAATATACCAAACAACTCACCTCCAGATCAGGATACACACTACCC
CTSD:chr11:1539157-1539293:1	GTCATATCGGTCACTGTTAAAAACAAAATAATAAAAACCTACCTAAAAAGTTGGAGGCTCATCGTTCCTATTCAGGCAGATGTTATCGAGGTCCGACNNNNNNNTATAACTAATTAAACCTATAACTATAACAGATCAGGATACACACTACCC
CTSD:chr11:1540331-1540461:1	GTCATATCGGTCACTGTTCAATAATTCCCCAAATAAAATATAAACACCAACGTTGGAGGCTCATCGTTCCTATTCAGGCAGATGTTATCGAGGTCCGACNNNNNNNTCCCTCTACTACACTCACTCACCCTCAGATCAGGATACACACTACCC
CTSD:chr11:1540772-1540910:1	GTCATATCGGTCACTGTTACTTCTACCTAAATAACCAAAAACTACCCAAAAGTTGGAGGCTCATCGTTCCTATTCAGGCAGATGTTATCGAGGTCCGACNNNNNNNAAAACCCACTATATATTATTATAAACAGATCAGGATACACACTACCC
CTSD:chr11:1541681-1541818:1	GTCATATCGGTCACTGTTCCTACTCTATACTAACAATTTCCACTAAAATCCCCGTTGGAGGCTCATCGTTCCTATTCAGGCAGATGTTATCGAGGTCCGACNNNNNNNTCAAAAACTAAACTATAAACTTACAGATCAGGATACACACTACCC
CTSD:chr11:1541886-1542017:1	GTCATATCGGTCACTGTTAAATATCTCCCTACAAAAATACATTCTGTTGGAGGCTCATCGTTCCTATTCAGGCAGATGTTATCGAGGTCCGACNNNNNNNCTCCCAATATACAACAAACCTAATCTACTATCAGATCAGGATACACACTACCC
CTSD:chr11:1545534-1545674:1	GTCATATCGGTCACTGTTATTCCCTAAACTAAAACCTAAACTCTTAGTTGGAGGCTCATCGTTCCTATTCAGGCAGATGTTATCGAGGTCCGACNNNNNNNTAAATCCCTATTACAAAACCTAAAATTATAATGATCAGGATACACACTACCC
CTSD:chr11:1545596-1545733:1	GTCATATCGGTCACTGTTAACTCCATCCTCACCCTAAAACCCTCCAGTTGGAGGCTCATCGTTCCTATTCAGGCAGATGTTATCGAGGTCCGACNNNNNNNCCTCACAACCTTCTAAATAAAACCCCATAACAGATCAGGATACACACTACCC
CTSD:chr11:1546467-1546604:1	GTCATATCGGTCACTGTTAACTACCCTAATAATAAAACAAAAACTTAAAACCTGTTGGAGGCTCATCGTTCCTATTCAGGCAGATGTTATCGAGGTCCGACNNNNNNNATACTCTCCTACCCAACAATCTTCCGATCAGGATACACACTACCC
CTSD:chr11:1547681-1547811:1	GTCATATCGGTCACTGTTCAAAACTTTCTAAAATAAACTCTACGTTGGAGGCTCATCGTTCCTATTCAGGCAGATGTTATCGAGGTCCGACNNNNNNNTATATAACAAATACTACTTCAAAACAAACTTCATCGATCAGGATACACACTACCC
CTSD:chr11:1547956-1548087:1	GTCATATCGGTCACTGTTAAAAATAAAATCACCTCTAAAACACAACGTTGGAGGCTCATCGTTCCTATTCAGGCAGATGTTATCGAGGTCCGACNNNNNNNAAAAATAAAAATACCCACTCTACCCTCAAAAAGATCAGGATACACACTACCC
CTSD:chr11:1548074-1548214:1	GTCATATCGGTCACTGTTAATATTATACCCTCAAAAATCCTCTTTTCATACCAGTTGGAGGCTCATCGTTCCTATTCAGGCAGATGTTATCGAGGTCCGACNNNNNNNTCAACCTATTCTTAACTATCAAAAAGATCAGGATACACACTACCC
CTSD:chr11:1548394-1548532:1	GTCATATCGGTCACTGTTAAATAAAATCTAAAACCCTCTTAAAAACTCAATAAGTTGGAGGCTCATCGTTCCTATTCAGGCAGATGTTATCGAGGTCCGACNNNNNNNTATAACCTAATACAAATTAAAACCAGATCAGGATACACACTACCC
CTSD:chr11:1549209-1549349:1	GTCATATCGGTCACTGTTAAAAACTAAACCAATTCAAAACAAAGTTGGAGGCTCATCGTTCCTATTCAGGCAGATGTTATCGAGGTCCGACNNNNNNNACAATATACCTATCCTCTACCCCTCTACAAACCAAGATCAGGATACACACTACCC
CTSD:chr11:1549365-1549503:1	GTCATATCGGTCACTGTTAACTAATCCAATTTTCTTATAACTAACATAAATTCGTTGGAGGCTCATCGTTCCTATTCAGGCAGATGTTATCGAGGTCCGACNNNNNNNCACTTATATTAATCTTTTCTAAAAAGATCAGGATACACACTACCC
CTSD:chr11:1549937-1550077:1	GTCATATCGGTCACTGTTATTCCCTCTACCCACCCTATAAAACCAAAAACCGTTGGAGGCTCATCGTTCCTATTCAGGCAGATGTTATCGAGGTCCGACNNNNNNNACACAACAACCTAAAACCAAACCCTACGATCAGGATACACACTACCC
CTSD:chr11:1550465-1550605:1	GTCATATCGGTCACTGTTAAAAACTACCTAAACAACCTCTCCCTAAAAGTTGGAGGCTCATCGTTCCTATTCAGGCAGATGTTATCGAGGTCCGACNNNNNNNAATTTCTACCATTTTTACTAAAACCAACTTGATCAGGATACACACTACCC
CTSD:chr11:1550703-1550843:1	GTCATATCGGTCACTGTTACCCAAACTTTCAACTTAATTCAATCCAATATCGTTGGAGGCTCATCGTTCCTATTCAGGCAGATGTTATCGAGGTCCGACNNNNNNNCCATAAAATTATACAAATAAAACAAATGATCAGGATACACACTACCC
CTSD:chr11:1551115-1551246:1	GTCATATCGGTCACTGTTAAACCACCTAAATCTAAAAATAAAAGTTGGAGGCTCATCGTTCCTATTCAGGCAGATGTTATCGAGGTCCGACNNNNNNNAACAATACTAACCTCATAATCCCAAACCACACTTTGATCAGGATACACACTACCC
CTSD:chr11:1552143-1552280:1	GTCATATCGGTCACTGTTACCTAACAATCCTAAACATAAAATACACACCGTTGGAGGCTCATCGTTCCTATTCAGGCAGATGTTATCGAGGTCCGACNNNNNNNAAAACCTCATATTAAACCCAAAAATTTCAGATCAGGATACACACTACCC
CTSD:chr11:1552222-1552361:1	GTCATATCGGTCACTGTTTCTAATCTTAAACATAACTCAACAAGTTGGAGGCTCATCGTTCCTATTCAGGCAGATGTTATCGAGGTCCGACNNNNNNNAACAACTCTACTCTAATAAATACTCTCAACAAAAAGATCAGGATACACACTACCC
CTSD:chr11:1552393-1552533:1	GTCATATCGGTCACTGTTACAAAAATTCATTTTATTCTATATTATGTTGGAGGCTCATCGTTCCTATTCAGGCAGATGTTATCGAGGTCCGACNNNNNNNTTTTCTACTAAAAACATCCACCAAAACAAAACTGATCAGGATACACACTACCC
CTSD:chr11:1552764-1552894:1	GTCATATCGGTCACTGTTAACTAAATTTAACACAACCCATTCATCAAAATATTGTTGGAGGCTCATCGTTCCTATTCAGGCAGATGTTATCGAGGTCCGACNNNNNNNCATAAACTCAAAAACTTTACTAACAGATCAGGATACACACTACCC
CTSD:chr11:1552835-1552973:1	GTCATATCGGTCACTGTTAAAACCTCTATAAACAAAAACTAATAAACCTAAGTTGGAGGCTCATCGTTCCTATTCAGGCAGATGTTATCGAGGTCCGACNNNNNNNTCCTCCCCCTCATAATTCCAAAAACACGATCAGGATACACACTACCC
CTSD:chr11:1553354-1553494:1	GTCATATCGGTCACTGTTATATCATAAAATACAAAAATATAAACCTAAAAATCGTTGGAGGCTCATCGTTCCTATTCAGGCAGATGTTATCGAGGTCCGACNNNNNNNATCTATATTAAATTTATCTTACACAGATCAGGATACACACTACCC
CTSD:chr11:1553514-1553648:1	GTCATATCGGTCACTGTTCCATAAACTAAAAACAAATCCCAACAAAACAAAAAGTTGGAGGCTCATCGTTCCTATTCAGGCAGATGTTATCGAGGTCCGACNNNNNNNAAAACTATACAAAACAAACTCAACAGATCAGGATACACACTACCC
CTSD:chr11:1553582-1553718:1	GTCATATCGGTCACTGTTTAAACCCAAAAACATAAAATTAACTGTTGGAGGCTCATCGTTCCTATTCAGGCAGATGTTATCGAGGTCCGACNNNNNNNTACAATCTCAAAAACCCAAATAAAACTATTATCTCGATCAGGATACACACTACCC
CTSD:chr11:1553962-1554102:1	GTCATATCGGTCACTGTTAACTACAAAAATAAATAAACAAACATTCCAACCCAGTTGGAGGCTCATCGTTCCTATTCAGGCAGATGTTATCGAGGTCCGACNNNNNNNAAAAACTACATACCTTTATAAAAACGATCAGGATACACACTACCC
CTSD:chr11:1554121-1554251:1	GTCATATCGGTCACTGTTAAAACCCTACCCACCATCTCCTTCTTTTCTCTTTAGTTGGAGGCTCATCGTTCCTATTCAGGCAGATGTTATCGAGGTCCGACNNNNNNNACAAACAACTACAAAAATAAATAAAGATCAGGATACACACTACCC
CTSD:chr11:1554805-1554944:1	GTCATATCGGTCACTGTTATCTACAACTCCCCTAATAAACTCACCCCCAACGTTGGAGGCTCATCGTTCCTATTCAGGCAGATGTTATCGAGGTCCGACNNNNNNNAAACCCCTAAAATAACTAACTTTCCCAGATCAGGATACACACTACCC
CTSD:chr11:1554857-1554989:1	GTCATATCGGTCACTGTTACCACCAAATACCACCCTTATATCCTAACTCATAAGTTGGAGGCTCATCGTTCCTATTCAGGCAGATGTTATCGAGGTCCGACNNNNNNNACTAACTACTAAAAACCCTTACACAGATCAGGATACACACTACCC
CTSD:chr11:1557141-1557271:1	GTCATATCGGTCACTGTTACTTTCAAATTACAAATTACTCTTTGTTGGAGGCTCATCGTTCCTATTCAGGCAGATGTTATCGAGGTCCGACNNNNNNNACTCCAAACAATATATAATAAAATTCCTCCCTTCCGATCAGGATACACACTACCC
CTSD:chr11:1557204-1557344:1	GTCATATCGGTCACTGTTCCACTAAATTATAAACAAATAAAAAGTTGGAGGCTCATCGTTCCTATTCAGGCAGATGTTATCGAGGTCCGACNNNNNNNTTTCCTTTACTTAACATTACTTTAAATTTACTAATGATCAGGATACACACTACCC
CTSD:chr11:1557424-1557560:1	GTCATATCGGTCACTGTTACTCAACAAACCAAACTCTTAACTCTTCTCCCAATGTTGGAGGCTCATCGTTCCTATTCAGGCAGATGTTATCGAGGTCCGACNNNNNNNAAAAACCATACCTACAAACCTTCTCGATCAGGATACACACTACCC
CTSD:chr11:1562670-1562810:1	GTCATATCGGTCACTGTTAAATCACCCTTATCCTAAAAACCCCAACTTTCCAGTTGGAGGCTCATCGTTCCTATTCAGGCAGATGTTATCGAGGTCCGACNNNNNNNAAACACCAACTATATCCCCTACTAACGATCAGGATACACACTACCC
CTSD:chr11:1564946-1565086:1	GTCATATCGGTCACTGTTTTAAAAACCTACCCTTTATATCCCCGTTGGAGGCTCATCGTTCCTATTCAGGCAGATGTTATCGAGGTCCGACNNNNNNNACAAACCACCTACCAACTAACAAATACAAAATAAAGATCAGGATACACACTACCC
CTSD:chr11:1565138-1565275:1	GTCATATCGGTCACTGTTCCCCTCCCCAACTCTAAAAACTACTTCATCCTATAGTTGGAGGCTCATCGTTCCTATTCAGGCAGATGTTATCGAGGTCCGACNNNNNNNTAAACACCCTTCCTACCACCCCCACGATCAGGATACACACTACCC
CTSD:chr11:1565528-1565667:1	GTCATATCGGTCACTGTTATAAATTACTAACATTCCACCCCTCCCCAATTCCGTTGGAGGCTCATCGTTCCTATTCAGGCAGATGTTATCGAGGTCCGACNNNNNNNTAAATAATAACACCTTTTATACACACGATCAGGATACACACTACCC
CTSD:chr11:1565987-1566117:1	GTCATATCGGTCACTGTTCCACCAAAACAACTTCTCCCAATCTAACTCCAAAGTTGGAGGCTCATCGTTCCTATTCAGGCAGATGTTATCGAGGTCCGACNNNNNNNAAAAACTAAACCTCCTAACCTCCATCGATCAGGATACACACTACCC
CTSD:chr11:1567449-1567583:1	GTCATATCGGTCACTGTTCTCCTCCCCCAACCCAAATACAAAACGTTGGAGGCTCATCGTTCCTATTCAGGCAGATGTTATCGAGGTCCGACNNNNNNNAAATAAACAATACACCTAACTACTATTCTTAACTGATCAGGATACACACTACCC
CTSD:chr11:1567758-1567897:1	GTCATATCGGTCACTGTTAAATAAAAACAAAACTATACCTTCCTCCCAACAAGTTGGAGGCTCATCGTTCCTATTCAGGCAGATGTTATCGAGGTCCGACNNNNNNNACTAAAAACACAACTAATCACTAACTGATCAGGATACACACTACCC
CTSD:chr11:1569160-1569296:1	GTCATATCGGTCACTGTTCACTACAACCAATATAAAAACCAAACCCAAACCGTTGGAGGCTCATCGTTCCTATTCAGGCAGATGTTATCGAGGTCCGACNNNNNNNATCAATAAACACTAAACCTACCCAAAAGATCAGGATACACACTACCC
CTSD:chr11:1569584-1569723:1	GTCATATCGGTCACTGTTCTAACCCTTCCCTAACTTCTATTTCCAACTCTCCTGTTGGAGGCTCATCGTTCCTATTCAGGCAGATGTTATCGAGGTCCGACNNNNNNNACTATTAAACAAATTCTTAACTTCAGATCAGGATACACACTACCC
CTSD:chr11:1569716-1569848:1	GTCATATCGGTCACTGTTATTCCCCTACCCTTCCTAAATAATCACCTACCCTGTTGGAGGCTCATCGTTCCTATTCAGGCAGATGTTATCGAGGTCCGACNNNNNNNTACTCAAACCCAAACTCCTCCCTCCAGATCAGGATACACACTACCC
CTSD:chr11:1569991-1570124:1	GTCATATCGGTCACTGTTATCCAATACCCTCCCACTCTACCCCAAGTTGGAGGCTCATCGTTCCTATTCAGGCAGATGTTATCGAGGTCCGACNNNNNNNCTAAATCCAAAAACATCTCTCCCAATCTTTACAGATCAGGATACACACTACCC
CTSD:chr11:1570363-1570494:1	GTCATATCGGTCACTGTTCCCTCTAAACTCTAATCCCCACAATCAAAAACCACGTTGGAGGCTCATCGTTCCTATTCAGGCAGATGTTATCGAGGTCCGACNNNNNNNAAAAATTCTAAAACAAAACAAATCTGATCAGGATACACACTACCC
CTSD:chr11:1570748-1570881:1	GTCATATCGGTCACTGTTACTAATATCCATTATATAAACCCCTCAAAAACTCGTTGGAGGCTCATCGTTCCTATTCAGGCAGATGTTATCGAGGTCCGACNNNNNNNCCTACAAAAATAATTAAATTTCCCCAGATCAGGATACACACTACCC
CTSD:chr11:1571014-1571154:1	GTCATATCGGTCACTGTTCAACCCCTCCAAACACAACCTAACCTTCAAAAGTTGGAGGCTCATCGTTCCTATTCAGGCAGATGTTATCGAGGTCCGACNNNNNNNCCAACCCACCTACCATTCAAAACCCCATGATCAGGATACACACTACCC
CTSD:chr11:1574300-1574439:1	GTCATATCGGTCACTGTTAACTAAAACTTATCTACACTATAACGTTGGAGGCTCATCGTTCCTATTCAGGCAGATGTTATCGAGGTCCGACNNNNNNNAATACTAATTTATCTCCCCCAAACTTATCCCCAACGATCAGGATACACACTACCC
CTSD:chr11:1575320-1575452:1	GTCATATCGGTCACTGTTTAAACTTCCCAACAAATAACAAAAAGTTGGAGGCTCATCGTTCCTATTCAGGCAGATGTTATCGAGGTCCGACNNNNNNNCATCCACTTTAAACTTTATTACAACACATTATCTCGATCAGGATACACACTACCC
CTSD:chr11:1575815-1575949:1	GTCATATCGGTCACTGTTACCAATACATCCTCCTCACCCAAAATCTCCGTTGGAGGCTCATCGTTCCTATTCAGGCAGATGTTATCGAGGTCCGACNNNNNNNACCAATACCTCAAAAATAAAAACAAAAACAGATCAGGATACACACTACCC
CTSD:chr11:1587226-1587366:1	GTCATATCGGTCACTGTTAAAAACTTCTAAATACCACCCAAAAACCCGTTGGAGGCTCATCGTTCCTATTCAGGCAGATGTTATCGAGGTCCGACNNNNNNNCCAACCCTCAAACCCTTCTCTATAAAACCCAGATCAGGATACACACTACCC
CTSD:chr11:1587563-1587695:1	GTCATATCGGTCACTGTTACCCCTAATAAATAATAACCTTAAAACTACCTCCAGTTGGAGGCTCATCGTTCCTATTCAGGCAGATGTTATCGAGGTCCGACNNNNNNNAAAATCTAAACTACACCTCACCCTCGATCAGGATACACACTACCC
CTSD:chr11:1587669-1587799:1	GTCATATCGGTCACTGTTAACTCCTTTACCACTACTACCCTCCTAACCTACAAGTTGGAGGCTCATCGTTCCTATTCAGGCAGATGTTATCGAGGTCCGACNNNNNNNTCCAATCCCTAAAAACTTAACTCCAGATCAGGATACACACTACCC
CTSD:chr11:1587722-1587857:1	GTCATATCGGTCACTGTTACCCCAAAACCACCATCCACCAAAAACTAAATTGTTGGAGGCTCATCGTTCCTATTCAGGCAGATGTTATCGAGGTCCGACNNNNNNNAAACTAAACACTCACCCCCAACAAACAGATCAGGATACACACTACCC
CTSD:chr11:1588422-1588562:1	GTCATATCGGTCACTGTTACACTACAAACAACAAACTAAAAACAAAAACCACCGTTGGAGGCTCATCGTTCCTATTCAGGCAGATGTTATCGAGGTCCGACNNNNNNNTTACTCCACCCAACTCAAAACTAAAGATCAGGATACACACTACCC
CTSD:chr11:1588524-1588656:1	GTCATATCGGTCACTGTTTAACTATAAATTAAAAATCTAACTTACTAAAAACCGTTGGAGGCTCATCGTTCCTATTCAGGCAGATGTTATCGAGGTCCGACNNNNNNNCACCAACCTTACACCTACTACTCTAGATCAGGATACACACTACCC
CTSD:chr11:1589166-1589301:1	GTCATATCGGTCACTGTTAAAAACAAACAACTCATCAAAAACCCCCTATAAAGTTGGAGGCTCATCGTTCCTATTCAGGCAGATGTTATCGAGGTCCGACNNNNNNNCCAACCCAAATATCCCTACCACTACAGATCAGGATACACACTACCC
CTSD:chr11:1589777-1589911:1	GTCATATCGGTCACTGTTACTCCTCTACCCTACCTAATCCTAACCTTCCTTCGTTGGAGGCTCATCGTTCCTATTCAGGCAGATGTTATCGAGGTCCGACNNNNNNNTCACCATAACAACAACAAAAATACCAGATCAGGATACACACTACCC
CTSD:chr11:1589909-1590048:1	GTCATATCGGTCACTGTTAAAAACTAAAAACTAAACTCTACACTACGTTGGAGGCTCATCGTTCCTATTCAGGCAGATGTTATCGAGGTCCGACNNNNNNNAACCAACATAACACAAAAACTTCCTACAAAAAGATCAGGATACACACTACCC
CTSD:chr11:1590496-1590626:1	GTCATATCGGTCACTGTTACTTTAAACTTAAAAACTACTTCCTCCTAAACTCGTTGGAGGCTCATCGTTCCTATTCAGGCAGATGTTATCGAGGTCCGACNNNNNNNAACCCTATATATAAAATAAATATACAGATCAGGATACACACTACCC
CTSD:chr11:1590664-1590804:1	GTCATATCGGTCACTGTTAAAATCAACTTCAAACTCCTTACAAACGTTGGAGGCTCATCGTTCCTATTCAGGCAGATGTTATCGAGGTCCGACNNNNNNNACCCACTCCACACACAAAACTAATACTCCTTACGATCAGGATACACACTACCC
CTSD:chr11:1591501-1591641:1	GTCATATCGGTCACTGTTAAAATAACACCTAAATCTCCCCAAACCCGTTGGAGGCTCATCGTTCCTATTCAGGCAGATGTTATCGAGGTCCGACNNNNNNNCTCCTCCTAATCACTATACCACATACTAAACAGATCAGGATACACACTACCC
CTSD:chr11:1592196-1592335:1	GTCATATCGGTCACTGTTTCTTACTATACAACTTAAAATAAAAATAAAATACTGTTGGAGGCTCATCGTTCCTATTCAGGCAGATGTTATCGAGGTCCGACNNNNNNNCCAACAAAATCACCCCTTCTAAAAAGATCAGGATACACACTACCC
CTSD:chr11:1594418-1594548:1	GTCATATCGGTCACTGTTACTCCTAAACAAAAATCTTTATCCCCTTCCTCCAAGTTGGAGGCTCATCGTTCCTATTCAGGCAGATGTTATCGAGGTCCGACNNNNNNNAAAAACCCAAACTAACTAAAAACTCGATCAGGATACACACTACCC
CTSD:chr11:1594645-1594785:1	GTCATATCGGTCACTGTTCCAACTTCATTTTCTATAACCCTTCATTCAACCAGTTGGAGGCTCATCGTTCCTATTCAGGCAGATGTTATCGAGGTCCGACNNNNNNNTATACTCAACTCTAAAACTAACAAAAGATCAGGATACACACTACCC
CTSD:chr11:1595240-1595380:1	GTCATATCGGTCACTGTTCCCAAATCCTTTCAAACCTATAACTACCTCCTCAGTTGGAGGCTCATCGTTCCTATTCAGGCAGATGTTATCGAGGTCCGACNNNNNNNCAATAAACACTCCCAAACCACAAACAGATCAGGATACACACTACCC
CTSD:chr11:1595392-1595526:1	GTCATATCGGTCACTGTTAAACCACAAACAAATACTAACCACATCCCAACTGTTGGAGGCTCATCGTTCCTATTCAGGCAGATGTTATCGAGGTCCGACNNNNNNNCCAAAAACAACCCAAACCCTCCAAAAAGATCAGGATACACACTACCC
CTSD:chr11:1595452-1595592:1	GTCATATCGGTCACTGTTTAACCATTTTCATACAAATAAACACTAAAAAGTTGGAGGCTCATCGTTCCTATTCAGGCAGATGTTATCGAGGTCCGACNNNNNNNTTATACCCTAAACAACTACTAACCAAACTGATCAGGATACACACTACCC
CTSD:chr11:1652368-1652506:1	GTCATATCGGTCACTGTTACTCTACTCTATCATCTCTAAAACCCAACACAACAGTTGGAGGCTCATCGTTCCTATTCAGGCAGATGTTATCGAGGTCCGACNNNNNNNAACTCAACATACAAACCCTTCCTCAGATCAGGATACACACTACCC
CTSD:chr11:1662002-1662141:1	GTCATATCGGTCACTGTTTATCTTCTTATCCAAAACTATTTCTTAATTCCTCGTTGGAGGCTCATCGTTCCTATTCAGGCAGATGTTATCGAGGTCCGACNNNNNNNCTAACTCCCCTACAATACCCAATACAGATCAGGATACACACTACCC
CTSD:chr11:1663637-1663777:1	GTCATATCGGTCACTGTTCCTAACTCTTCCCTAATTATTCCTCATAAATCGTTGGAGGCTCATCGTTCCTATTCAGGCAGATGTTATCGAGGTCCGACNNNNNNNAAAAACTACCTTCAAAATTCTCTCCAACGATCAGGATACACACTACCC
CTSD:chr11:1664180-1664316:1	GTCATATCGGTCACTGTTCCCCTCCTTCTCCAAATCCCTCCAAAAATACTAAAGTTGGAGGCTCATCGTTCCTATTCAGGCAGATGTTATCGAGGTCCGACNNNNNNNATAAAACTCCTCCTAAAATCCTCCAGATCAGGATACACACTACCC
CTSD:chr11:1665977-1666108:1	GTCATATCGGTCACTGTTAATATAAATAACCCTCAAAAATAACAAAATATAAAGTTGGAGGCTCATCGTTCCTATTCAGGCAGATGTTATCGAGGTCCGACNNNNNNNACTACTTTATTACATAAACATTATCGATCAGGATACACACTACCC
CTSD:chr11:1666082-1666222:1	GTCATATCGGTCACTGTTTTTCAAAATAAATACCTTAAAACCTGTTGGAGGCTCATCGTTCCTATTCAGGCAGATGTTATCGAGGTCCGACNNNNNNNACAACCAAAAATATCCCCTCCCAAACACTAAAACTGATCAGGATACACACTACCC
CTSD:chr11:1666703-1666843:1	GTCATATCGGTCACTGTTAATTCCTATCTCAAACAATTCAACACTACTAACTGTTGGAGGCTCATCGTTCCTATTCAGGCAGATGTTATCGAGGTCCGACNNNNNNNAATCCACAAAAACCTCAACACCTATAGATCAGGATACACACTACCC
CTSD:chr11:1666840-1666973:1	GTCATATCGGTCACTGTTAACCCTTAACACCCTCAAACACTAAAAACTAAGTTGGAGGCTCATCGTTCCTATTCAGGCAGATGTTATCGAGGTCCGACNNNNNNNCAAACCAATAACCCCTATTCTCTTATCAGATCAGGATACACACTACCC
CTSD:chr11:1669363-1669493:1	GTCATATCGGTCACTGTTACAATCCTAAATAATACAAAAATAACAAATACTCCGTTGGAGGCTCATCGTTCCTATTCAGGCAGATGTTATCGAGGTCCGACNNNNNNNCTCTAAACTATCTACAAAACCTCTCGATCAGGATACACACTACCC
CTSD:chr11:1669903-1670035:1	GTCATATCGGTCACTGTTCAAACCCCTTTCCTAAAAACAAAAAGTTGGAGGCTCATCGTTCCTATTCAGGCAGATGTTATCGAGGTCCGACNNNNNNNCCTACCTCTCTAAATAAATAATTCTTCAATTACCAGATCAGGATACACACTACCC
CTSD:chr11:1670015-1670150:1	GTCATATCGGTCACTGTTAAAAACCTTAAACCCAAATCCTACTCCACACCGTTGGAGGCTCATCGTTCCTATTCAGGCAGATGTTATCGAGGTCCGACNNNNNNNACACAAATTATTTTTCCTCTTTATATCAGATCAGGATACACACTACCC
CTSD:chr11:1670276-1670412:1	GTCATATCGGTCACTGTTAAAACCCTAAATCATCCCTACTTCCTTTACTCTTGTTGGAGGCTCATCGTTCCTATTCAGGCAGATGTTATCGAGGTCCGACNNNNNNNCCACCTAAAACCACACAAACAAATCAGATCAGGATACACACTACCC
CTSD:chr11:1670393-1670525:1	GTCATATCGGTCACTGTTACTCCTTCCAACCACAACCAAAACTACTAAAAAGTTGGAGGCTCATCGTTCCTATTCAGGCAGATGTTATCGAGGTCCGACNNNNNNNCTAAACCACAAAACTAATCACAAATCAGATCAGGATACACACTACCC
CTSD:chr11:1670508-1670648:1	GTCATATCGGTCACTGTTAAACCCTTATTTAACCACTACCTACACGTTGGAGGCTCATCGTTCCTATTCAGGCAGATGTTATCGAGGTCCGACNNNNNNNTTCAATTTATATATTAATATTAACAAAATCTTAGATCAGGATACACACTACCC
CTSD:chr11:1673410-1673547:1	GTCATATCGGTCACTGTTATAACCCTCCTCCTCACCCTAACAACAAAAACGTTGGAGGCTCATCGTTCCTATTCAGGCAGATGTTATCGAGGTCCGACNNNNNNNTAATAAATACAAACTCACTAACTTTACCGATCAGGATACACACTACCC
CTSD:chr11:1674121-1674256:1	GTCATATCGGTCACTGTTAACTCTCCTTTAACAAATACCTAAAAATACCCTTTGTTGGAGGCTCATCGTTCCTATTCAGGCAGATGTTATCGAGGTCCGACNNNNNNNCACCAAATAACACTATTACATAACAGATCAGGATACACACTACCC
CTSD:chr11:1674416-1674548:1	GTCATATCGGTCACTGTTAACCTAACCTAATCTAAACAATCTTATAAAAATTCGTTGGAGGCTCATCGTTCCTATTCAGGCAGATGTTATCGAGGTCCGACNNNNNNNAAACCTCCTTATCCCCTAAAACACAGATCAGGATACACACTACCC
CTSD:chr11:1674707-1674837:1	GTCATATCGGTCACTGTTATCAATAAATAAAAATCAAATAAAAAGTTGGAGGCTCATCGTTCCTATTCAGGCAGATGTTATCGAGGTCCGACNNNNNNNTCCCTACTAAACTCCTTACTTTATATTAACCCTAGATCAGGATACACACTACCC
CTSD:chr11:1674766-1674899:1	GTCATATCGGTCACTGTTACATCCAAACTAAATATTATCTAAAATCCCCCGTTGGAGGCTCATCGTTCCTATTCAGGCAGATGTTATCGAGGTCCGACNNNNNNNACTACAACCAAAAACAATAATATAAACAGATCAGGATACACACTACCC
CTSD:chr11:1675655-1675785:1	GTCATATCGGTCACTGTTACCCTTCAAAATCCCCTCAAATAAAAACTTAAAAAGTTGGAGGCTCATCGTTCCTATTCAGGCAGATGTTATCGAGGTCCGACNNNNNNNAAAAACATTAACCTCCCTAACTCCAGATCAGGATACACACTACCC
CTSD:chr11:1676060-1676200:1	GTCATATCGGTCACTGTTCTCCACTATCACATTCCTCCTACATCAAAAACCCGTTGGAGGCTCATCGTTCCTATTCAGGCAGATGTTATCGAGGTCCGACNNNNNNNCCTTATAATTTCAAAACTCCCTATAAGATCAGGATACACACTACCC
CTSD:chr11:1676129-1676260:1	GTCATATCGGTCACTGTTCCCCCTACCCAACCTCAAACCTATCTATAAACAACGTTGGAGGCTCATCGTTCCTATTCAGGCAGATGTTATCGAGGTCCGACNNNNNNNATAACATAAAACCCCACAAAATACAGATCAGGATACACACTACCC
CTSD:chr11:1677350-1677490:1	GTCATATCGGTCACTGTTCTACAACTAACCTACAACTATCCCCTGTTGGAGGCTCATCGTTCCTATTCAGGCAGATGTTATCGAGGTCCGACNNNNNNNCAACTATAATCTTTTACTAATATAACTCTACCTAGATCAGGATACACACTACCC
CTSD:chr11:1678974-1679105:1	GTCATATCGGTCACTGTTCTTTCTTACATACACATTAACCATAAATATTTCCTGTTGGAGGCTCATCGTTCCTATTCAGGCAGATGTTATCGAGGTCCGACNNNNNNNTTTCAATACTAAAAATCATTTTAAAGATCAGGATACACACTACCC
CTSD:chr11:1680822-1680960:1	GTCATATCGGTCACTGTTAAACACACCAAACACCAAACACCTACTCTCGTTGGAGGCTCATCGTTCCTATTCAGGCAGATGTTATCGAGGTCCGACNNNNNNNAAAAACATTAAATAAAACTACCAAATTTTAGATCAGGATACACACTACCC
CTSD:chr11:1712670-1712806:1	GTCATATCGGTCACTGTTAAATTTATTATTTAACTTATTCCTTTCATCTATTTGTTGGAGGCTCATCGTTCCTATTCAGGCAGATGTTATCGAGGTCCGACNNNNNNNAAAAATAATCCTACCCCAAAAATACGATCAGGATACACACTACCC
CTSD:chr11:1713687-1713817:1	GTCATATCGGTCACTGTTAACCAAAACCAATTTTCAATACATTTAATAACCTGTTGGAGGCTCATCGTTCCTATTCAGGCAGATGTTATCGAGGTCCGACNNNNNNNTCTAACTTCCCACCTACCCACAAAACGATCAGGATACACACTACCC
CTSD:chr11:1713799-1713938:1	GTCATATCGGTCACTGTTAAAACCACAAACACCCAAATTCTAAAAACGTTGGAGGCTCATCGTTCCTATTCAGGCAGATGTTATCGAGGTCCGACNNNNNNNTTAATCATAAAACTAAACTAAACCACCTACTGATCAGGATACACACTACCC
CTSD:chr11:1713928-1714068:1	GTCATATCGGTCACTGTTAAAAATAAATAAAATTATACCTAACCAAAATCTCAGTTGGAGGCTCATCGTTCCTATTCAGGCAGATGTTATCGAGGTCCGACNNNNNNNCCTTCCTACTCCTCAACCCTAAAAAGATCAGGATACACACTACCC
CTSD:chr11:1714221-1714361:1	GTCATATCGGTCACTGTTAAAAACCCACAAATACAAAACTTAAAAAGTTGGAGGCTCATCGTTCCTATTCAGGCAGATGTTATCGAGGTCCGACNNNNNNNACCAACATCAATACATACCACAAAATAAAAACGATCAGGATACACACTACCC
CTSD:chr11:1714723-1714863:1	GTCATATCGGTCACTGTTAATCTCCTTTTCTAACCTATAAAATGTTGGAGGCTCATCGTTCCTATTCAGGCAGATGTTATCGAGGTCCGACNNNNNNNAAAAACAACTCCTACCTCTACTATCTCTAAATAAAGATCAGGATACACACTACCC
CTSD:chr11:1714973-1715103:1	GTCATATCGGTCACTGTTTACTAACCCCCTTCCTATTCTATAAAATCAACAGTTGGAGGCTCATCGTTCCTATTCAGGCAGATGTTATCGAGGTCCGACNNNNNNNCCTAAAAACCAAAAACCAATACCTAAAGATCAGGATACACACTACCC
CTSD:chr11:1715330-1715466:1	GTCATATCGGTCACTGTTACATCCCTACAACCTTAAACCCTACTAACCGTTGGAGGCTCATCGTTCCTATTCAGGCAGATGTTATCGAGGTCCGACNNNNNNNTAAAAACCCCCAAATCCCTACCTATAACCTGATCAGGATACACACTACCC
CTSD:chr11:1715878-1716009:1	GTCATATCGGTCACTGTTATAAAAATTAAAAATACAAAAACCATACAAATAGTTGGAGGCTCATCGTTCCTATTCAGGCAGATGTTATCGAGGTCCGACNNNNNNNTAAAACCACCTTCAAACCCAAAACTAAGATCAGGATACACACTACCC
CTSD:chr11:1719134-1719274:1	GTCATATCGGTCACTGTTTCTCTCTCAATTAAAATTCAACAAAGTTGGAGGCTCATCGTTCCTATTCAGGCAGATGTTATCGAGGTCCGACNNNNNNNCAATCTCCTCCAACAAACTCCCTACCAAATCCTACGATCAGGATACACACTACCC
CTSD:chr11:1721359-1721499:1	GTCATATCGGTCACTGTTAAATCTATATCATATTACCAAACTCTAAATTCAATGTTGGAGGCTCATCGTTCCTATTCAGGCAGATGTTATCGAGGTCCGACNNNNNNNATCAATAACTTAATAACCCTAAAAAGATCAGGATACACACTACCC
CTSD:chr11:1751638-1751768:1	GTCATATCGGTCACTGTTCCCTATCAAAAACAATTCCTCTCATCCTAAAATTCGTTGGAGGCTCATCGTTCCTATTCAGGCAGATGTTATCGAGGTCCGACNNNNNNNTAACCAATCTCCCAAAAACACATCTGATCAGGATACACACTACCC
CTSD:chr11:1753837-1753974:1	GTCATATCGGTCACTGTTCCCTCAACAAACAAACAAACAAACATCAACTCCGTTGGAGGCTCATCGTTCCTATTCAGGCAGATGTTATCGAGGTCCGACNNNNNNNACCAATAAAAACACCCCTAACTCTTAAGATCAGGATACACACTACCC
CTSD:chr11:1753934-1754074:1	GTCATATCGGTCACTGTTAAACTAACTAAAAACTTCCCTAATACAAAAATATGTTGGAGGCTCATCGTTCCTATTCAGGCAGATGTTATCGAGGTCCGACNNNNNNNATCCCCAAAATATAAAAACCAAAAACGATCAGGATACACACTACCC
CTSD:chr11:1754394-1754527:1	GTCATATCGGTCACTGTTTATAAACAACCTAATTATAAACACTGTTGGAGGCTCATCGTTCCTATTCAGGCAGATGTTATCGAGGTCCGACNNNNNNNAACCATATAAAACTCTTAAACACTAACCCTTAAACGATCAGGATACACACTACCC
CTSD:chr11:1754755-1754889:1	GTCATATCGGTCACTGTTATCAACATCTTCTTCTCCCTAATTTCCTACCCTTAGTTGGAGGCTCATCGTTCCTATTCAGGCAGATGTTATCGAGGTCCGACNNNNNNNTCAAAACTATAACCAAAATCTTACTGATCAGGATACACACTACCC
CTSD:chr11:1755139-1755272:1	GTCATATCGGTCACTGTTAATTTCCCAAACCAACTAAACACCCACAGTTGGAGGCTCATCGTTCCTATTCAGGCAGATGTTATCGAGGTCCGACNNNNNNNTCTATCCACTAAACTCCCCTCCAAACTAACCTGATCAGGATACACACTACCC
CTSD:chr11:1755300-1755438:1	GTCATATCGGTCACTGTTTATAAATACCCAACTAATCTAAAAAGTTGGAGGCTCATCGTTCCTATTCAGGCAGATGTTATCGAGGTCCGACNNNNNNNCTCTATCCCCTTAAAACTCAAACACAATCATAAAAGATCAGGATACACACTACCC
CTSD:chr11:1755863-1755996:1	GTCATATCGGTCACTGTTAAAAACATTTAATAAAAATACCCCAAACTCGTTGGAGGCTCATCGTTCCTATTCAGGCAGATGTTATCGAGGTCCGACNNNNNNNCAACCTTCTACTTTATATCCCTAACAAAACGATCAGGATACACACTACCC
CTSD:chr11:1756201-1756338:1	GTCATATCGGTCACTGTTCCCAAACTCCTAAAACCCCTTAAACCTAGTTGGAGGCTCATCGTTCCTATTCAGGCAGATGTTATCGAGGTCCGACNNNNNNNACAAAACCATCAAAAACTAAATACAACAAAAAGATCAGGATACACACTACCC
CTSD:chr11:1757075-1757213:1	GTCATATCGGTCACTGTTCCCCATCCTCCAATTATATCCTCTCTAAAACCAACGTTGGAGGCTCATCGTTCCTATTCAGGCAGATGTTATCGAGGTCCGACNNNNNNNCCAAAACTTCCTAAATACCAACCCAGATCAGGATACACACTACCC
CTSD:chr11:1764845-1764985:1	GTCATATCGGTCACTGTTACAAACTCTCCCACCTAAACCACCACAGTTGGAGGCTCATCGTTCCTATTCAGGCAGATGTTATCGAGGTCCGACNNNNNNNAAAATAAATAAATAAATATATACATCCAAAACCGATCAGGATACACACTACCC
CTSD:chr11:1765134-1765274:1	GTCATATCGGTCACTGTTACCTAAAACACCTTTCCCCTCACCAAGTTGGAGGCTCATCGTTCCTATTCAGGCAGATGTTATCGAGGTCCGACNNNNNNNCTTTCCATAACTCCTACAAATAAAAACCCAACCCGATCAGGATACACACTACCC
CTSD:chr11:1765568-1765708:1	GTCATATCGGTCACTGTTTTTATAAAATCTAAATCTCTCTTCTGTTGGAGGCTCATCGTTCCTATTCAGGCAGATGTTATCGAGGTCCGACNNNNNNNCTCCACACACTATCTCCTAATAACCACTAACTCCCGATCAGGATACACACTACCC
CTSD:chr11:1766169-1766299:1	GTCATATCGGTCACTGTTACATCCATCTAATCACCCAACTACAAATCTCCTGTTGGAGGCTCATCGTTCCTATTCAGGCAGATGTTATCGAGGTCCGACNNNNNNNCAAACCTACTCCTCCTATATCCTTCCTGATCAGGATACACACTACCC
CTSD:chr11:1766265-1766402:1	GTCATATCGGTCACTGTTACACCATCCAAAAATCCCTAACCTACCTACAACCGTTGGAGGCTCATCGTTCCTATTCAGGCAGATGTTATCGAGGTCCGACNNNNNNNTTACACCCACTCCCAAATATACCCCAGATCAGGATACACACTACCC
CTSD:chr11:1766379-1766514:1	GTCATATCGGTCACTGTTTAATATAAAATTAACCCTTCTAAAAATCAAAAACGTTGGAGGCTCATCGTTCCTATTCAGGCAGATGTTATCGAGGTCCGACNNNNNNNAACATAAATCTAACTACCTAAACTCCGATCAGGATACACACTACCC
CTSD:chr11:1768008-1768142:1	GTCATATCGGTCACTGTTAAAAACTCCAACACCAAACACATTAACACAGTTGGAGGCTCATCGTTCCTATTCAGGCAGATGTTATCGAGGTCCGACNNNNNNNAAAACAACTACATTAATAAAATACATCTAAGATCAGGATACACACTACCC
CTSD:chr11:1768777-1768917:1	GTCATATCGGTCACTGTTAATAAAACCCAAACAACAAAAATTAAAATAAAGTTGGAGGCTCATCGTTCCTATTCAGGCAGATGTTATCGAGGTCCGACNNNNNNNCCTTTAATCCCTTAACCCCTCAACTACAGATCAGGATACACACTACCC
CTSD:chr11:1769204-1769344:1	GTCATATCGGTCACTGTTTATCCAAACCCCCTACCCTACAAACTCCGTTGGAGGCTCATCGTTCCTATTCAGGCAGATGTTATCGAGGTCCGACNNNNNNNAACTTACTCTCACTTTCTCCTCTCCAAACCCAGATCAGGATACACACTACCC
CTSD:chr11:1771158-1771289:1	GTCATATCGGTCACTGTTACTCACCTACCCACAACCTCTCTATAATCCCTACGTTGGAGGCTCATCGTTCCTATTCAGGCAGATGTTATCGAGGTCCGACNNNNNNNTCCAATTCACTCCCAAAATCTAAAAAGATCAGGATACACACTACCC
CTSD:chr11:1771344-1771474:1	GTCATATCGGTCACTGTTCCATAACAATCCCCATAAATTCCTCCCCATAAAAAGTTGGAGGCTCATCGTTCCTATTCAGGCAGATGTTATCGAGGTCCGACNNNNNNNCTACCAACCCTTCTAAACCTAATCCGATCAGGATACACACTACCC
CTSD:chr11:1771553-1771693:1	GTCATATCGGTCACTGTTCCATAAAACTCCTTTCTCCTCTACCACTCTCAACTGTTGGAGGCTCATCGTTCCTATTCAGGCAGATGTTATCGAGGTCCGACNNNNNNNCTCCCTCCAAATCCCCCACTTCACCGATCAGGATACACACTACCC
CTSD:chr11:1772074-1772206:1	GTCATATCGGTCACTGTTAAAAACATAACCAAAATACCCAAAAAGTTGGAGGCTCATCGTTCCTATTCAGGCAGATGTTATCGAGGTCCGACNNNNNNNACATAACACACAAACCACACTCAACCTAAAATCAGATCAGGATACACACTACCC
CTSD:chr11:1773630-1773767:1	GTCATATCGGTCACTGTTCTCAAAACAAACCTACCAATCACCCTCCTCAACGTTGGAGGCTCATCGTTCCTATTCAGGCAGATGTTATCGAGGTCCGACNNNNNNNACTAACTTATTCCCAAATCTAAAACAAGATCAGGATACACACTACCC
CTSD:chr11:1773792-1773932:1	GTCATATCGGTCACTGTTCCCATCCCAAATTAAAACCACCCCTAACCAAAGTTGGAGGCTCATCGTTCCTATTCAGGCAGATGTTATCGAGGTCCGACNNNNNNNCTACTACTCCAAACCTAAAAACAAATCAGATCAGGATACACACTACCC
CTSD:chr11:1774171-1774301:1	GTCATATCGGTCACTGTTTATTAAAACCTACAAAATAATACTAAAACTAAACCGTTGGAGGCTCATCGTTCCTATTCAGGCAGATGTTATCGAGGTCCGACNNNNNNNCTTAAAAACCTACCCTACCTAAAAAGATCAGGATACACACTACCC
CTSD:chr11:1776993-1777128:1	GTCATATCGGTCACTGTTCCCCTCCTCTCCTCACCAAACATACTTTCAAAGTTGGAGGCTCATCGTTCCTATTCAGGCAGATGTTATCGAGGTCCGACNNNNNNNAAACTAACCACCATCCCACTACCTATCAGATCAGGATACACACTACCC
CTSD:chr11:1778215-1778345:1	GTCATATCGGTCACTGTTAACCAAACAACTTTCTCTATACTACGTTGGAGGCTCATCGTTCCTATTCAGGCAGATGTTATCGAGGTCCGACNNNNNNNCAAAACCACATATACCCATCACCAAATCTAAAAACGATCAGGATACACACTACCC
CTSD:chr11:1778281-1778414:1	GTCATATCGGTCACTGTTCCCTCCTATAAAAATAAACCCAAATCAAAAATCGTTGGAGGCTCATCGTTCCTATTCAGGCAGATGTTATCGAGGTCCGACNNNNNNNAAACTCCTAACCTCTAACCTCAAAACAGATCAGGATACACACTACCC
CTSD:chr11:1778711-1778846:1	GTCATATCGGTCACTGTTACATAAAACTACAAAACCCAATTCAATAAATACCCGTTGGAGGCTCATCGTTCCTATTCAGGCAGATGTTATCGAGGTCCGACNNNNNNNTAAAAATAATACCTAACTACTTAATGATCAGGATACACACTACCC
CTSD:chr11:1778933-1779073:1	GTCATATCGGTCACTGTTAAAATTTCCAACCCTTTCTTCTAAACCCTCTAGTTGGAGGCTCATCGTTCCTATTCAGGCAGATGTTATCGAGGTCCGACNNNNNNNTACCTATCATTAATAATAAAAATAAAAAGATCAGGATACACACTACCC
CTSD:chr11:1779479-1779611:1	GTCATATCGGTCACTGTTAAAAACCCCTTCCTCCAACTAAAACTACTCCTAACGTTGGAGGCTCATCGTTCCTATTCAGGCAGATGTTATCGAGGTCCGACNNNNNNNCTACCTAAACCTCAATAAATTCTCAGATCAGGATACACACTACCC
CTSD:chr11:1779896-1780026:1	GTCATATCGGTCACTGTTCCAACAAATATTAAAAACTAAACCTAAAACTACGTTGGAGGCTCATCGTTCCTATTCAGGCAGATGTTATCGAGGTCCGACNNNNNNNAAAAATCTAAAAATAAACCTAATTATAGATCAGGATACACACTACCC
CTSD:chr11:1779972-1780110:1	GTCATATCGGTCACTGTTAACCCTCCCTTTCAACCACATACCCAGTTGGAGGCTCATCGTTCCTATTCAGGCAGATGTTATCGAGGTCCGACNNNNNNNCCTATCCTCCCTCCCACTCATTATAACCTAACTCGATCAGGATACACACTACCC
CTSD:chr11:1780406-1780546:1	GTCATATCGGTCACTGTTACCCCAACCCTACTAAAAACAAAACCACAACTGTTGGAGGCTCATCGTTCCTATTCAGGCAGATGTTATCGAGGTCCGACNNNNNNNTCCCATCCCCCTACAATCTACCATAAAAGATCAGGATACACACTACCC
CTSD:chr11:1780457-1780592:1	GTCATATCGGTCACTGTTCTCAAATCCCCTCCAAATCCCACCCTAAAAAGTTGGAGGCTCATCGTTCCTATTCAGGCAGATGTTATCGAGGTCCGACNNNNNNNCCCTCCACCCTACTCCAACCACTAACTTTGATCAGGATACACACTACCC
CTSD:chr11:1780623-1780756:1	GTCATATCGGTCACTGTTAACCCTCCACCCTACTCCAACCACTAACGTTGGAGGCTCATCGTTCCTATTCAGGCAGATGTTATCGAGGTCCGACNNNNNNNTAAATCCCCTCCATCCACTACAAACTACTAAAGATCAGGATACACACTACCC
CTSD:chr11:1783249-1783387:1	GTCATATCGGTCACTGTTAAAATCCAAAACTACACCTAAAACCTTAGTTGGAGGCTCATCGTTCCTATTCAGGCAGATGTTATCGAGGTCCGACNNNNNNNTAACAACTCTACCTAACCTCCTCTAACCATCAGATCAGGATACACACTACCC
CTSD:chr11:1783830-1783967:1	GTCATATCGGTCACTGTTATCCCTCCCCCAAAACAAAACCTAAAACTCTTCGTTGGAGGCTCATCGTTCCTATTCAGGCAGATGTTATCGAGGTCCGACNNNNNNNAACCTATCCACAAACCTCCCCTCTCCAGATCAGGATACACACTACCC
CTSD:chr11:1784038-1784178:1	GTCATATCGGTCACTGTTACAAATCCCAAATCTCCCACAAAAACCCAAGTTGGAGGCTCATCGTTCCTATTCAGGCAGATGTTATCGAGGTCCGACNNNNNNNAAACTCAAACTTATAACTACTCCCCCACAAGATCAGGATACACACTACCC
CTSD:chr11:1784490-1784629:1	GTCATATCGGTCACTGTTAACTCTAAAACCTAACCTAAATCTCCAACAACAAAGTTGGAGGCTCATCGTTCCTATTCAGGCAGATGTTATCGAGGTCCGACNNNNNNNACTCCCCATACCTCCTCCTCTCTCAGATCAGGATACACACTACCC
CTSD:chr11:1793775-1793910:1	GTCATATCGGTCACTGTTAAAAACCCCTTACCCCCTTCCTTCCCGTTGGAGGCTCATCGTTCCTATTCAGGCAGATGTTATCGAGGTCCGACNNNNNNNAAAACAAAACTAAAACAAAAATAACTCAACATCTGATCAGGATACACACTACCC
CTSD:chr11:1799434-1799574:1	GTCATATCGGTCACTGTTTCCATAAAACCTAAACATATACTCTCCCTTCTCTTGTTGGAGGCTCATCGTTCCTATTCAGGCAGATGTTATCGAGGTCCGACNNNNNNNCAAACCTCCTCAATCCACCCCAAAAGATCAGGATACACACTACCC
CTSD:chr11:1799684-1799822:1	GTCATATCGGTCACTGTTAACTATAACACCCCCTCTCTTTAAAACAATAAGTTGGAGGCTCATCGTTCCTATTCAGGCAGATGTTATCGAGGTCCGACNNNNNNNAAAAACCTTATCACCCTCCTACAACCCTGATCAGGATACACACTACCC
CTSD:chr11:1800633-1800763:1	GTCATATCGGTCACTGTTCCCTACCCCTACTTATATTAAAAACCCCTACCCGTTGGAGGCTCATCGTTCCTATTCAGGCAGATGTTATCGAGGTCCGACNNNNNNNCCACCTAATAACCTATAAACAAACTCAGATCAGGATACACACTACCC
CTSD:chr11:1801306-1801436:1	GTCATATCGGTCACTGTTCCCTTTACTACTCTTCCAATCACCACCCCTGTTGGAGGCTCATCGTTCCTATTCAGGCAGATGTTATCGAGGTCCGACNNNNNNNAACCTACAAAATACAACTCCCTCCTCTATAGATCAGGATACACACTACCC
CTSD:chr11:1802241-1802378:1	GTCATATCGGTCACTGTTATCTACAACATCCCTAAACCCAAACCTCAAGTTGGAGGCTCATCGTTCCTATTCAGGCAGATGTTATCGAGGTCCGACNNNNNNNTAACCAAAATACTCTTAAAACTACTAAAAAGATCAGGATACACACTACCC
CTSD:chr11:1802407-1802543:1	GTCATATCGGTCACTGTTACAAACCAACCAATAACTTCCTTCCCCTTCTAAAAGTTGGAGGCTCATCGTTCCTATTCAGGCAGATGTTATCGAGGTCCGACNNNNNNNACAACATCCCTAAACCCAAACCTCAGATCAGGATACACACTACCC
CTSD:chr11:1803627-1803763:1	GTCATATCGGTCACTGTTAAATAAAACCAAACCCCTCATCTCAGTTGGAGGCTCATCGTTCCTATTCAGGCAGATGTTATCGAGGTCCGACNNNNNNNTAACTCATACTTAAACCAAAAATACCCCTCCTCTAGATCAGGATACACACTACCC
CTSD:chr11:1803700-1803839:1	GTCATATCGGTCACTGTTCCTTCTCTTTCAAAACAAACAATAATATATAACGTTGGAGGCTCATCGTTCCTATTCAGGCAGATGTTATCGAGGTCCGACNNNNNNNTAAACAAAAACTAAATACTATTAAAAAGATCAGGATACACACTACCC
CTSD:chr11:1804930-1805069:1	GTCATATCGGTCACTGTTAAACAAAACTAAAACTAATAACTCTAATAACTCCCGTTGGAGGCTCATCGTTCCTATTCAGGCAGATGTTATCGAGGTCCGACNNNNNNNAAATCCAAACTCAAAAATCCTTAACGATCAGGATACACACTACCC
CTSD:chr11:1805156-1805286:1	GTCATATCGGTCACTGTTAATAAACCCCAATTCTCCCAACTAACCCTAACTAGTTGGAGGCTCATCGTTCCTATTCAGGCAGATGTTATCGAGGTCCGACNNNNNNNTAACACATCCCAATCTAAAATAAACAGATCAGGATACACACTACCC
CTSD:chr11:1822239-1822377:1	GTCATATCGGTCACTGTTTATCAATATATCTCCTTATATCAATCTAAATTGTTGGAGGCTCATCGTTCCTATTCAGGCAGATGTTATCGAGGTCCGACNNNNNNNACTAAAATAAAAACTCCCTAAATATTCAGATCAGGATACACACTACCC
CTSD:chr11:1836511-1836651:1	GTCATATCGGTCACTGTTAATCATCACAAAACCCTAAAAATAATTAAAACTCTGTTGGAGGCTCATCGTTCCTATTCAGGCAGATGTTATCGAGGTCCGACNNNNNNNTTTAAACCTATATCTAACCTTTCTCGATCAGGATACACACTACCC
CTSD:chr11:1837112-1837251:1	GTCATATCGGTCACTGTTAAATTTTAAAACAATTTAAATAACCCCAACTAGTTGGAGGCTCATCGTTCCTATTCAGGCAGATGTTATCGAGGTCCGACNNNNNNNCAACCACAACTTTACCCAAAACCTCTCAGATCAGGATACACACTACCC
CTSD:chr11:1837214-1837354:1	GTCATATCGGTCACTGTTAAAAATTTTAAAATATAAATAAATATCTTTTAAAAGTTGGAGGCTCATCGTTCCTATTCAGGCAGATGTTATCGAGGTCCGACNNNNNNNTAAATCTAATTAAACAAACCAAAAAGATCAGGATACACACTACCC
CTSD:chr11:1842319-1842449:1	GTCATATCGGTCACTGTTAAACAAACTTTTAAAACCCACTAAACGTTGGAGGCTCATCGTTCCTATTCAGGCAGATGTTATCGAGGTCCGACNNNNNNNCCAAAATTCTCATAATAATAATCAATAACTATCAGATCAGGATACACACTACCC
CTSD:chr11:1842361-1842501:1	GTCATATCGGTCACTGTTCACCTCCATAACTACATAAAATCATACATGTTGGAGGCTCATCGTTCCTATTCAGGCAGATGTTATCGAGGTCCGACNNNNNNNTACTCACTCAACACAACTACAAACTACAACAGATCAGGATACACACTACCC
CTSD:chr11:1844648-1844780:1	GTCATATCGGTCACTGTTAAAAATAAAAATACACAAACTACCCATATAAAAAGTTGGAGGCTCATCGTTCCTATTCAGGCAGATGTTATCGAGGTCCGACNNNNNNNATACTCACCCTCTCCAAAACTAAACAGATCAGGATACACACTACCC
CTSD:chr11:1845024-1845158:1	GTCATATCGGTCACTGTTTCTCCATCCTACTAAATAAAACCAAGTTGGAGGCTCATCGTTCCTATTCAGGCAGATGTTATCGAGGTCCGACNNNNNNNAACTAAAAACTAAAAACCACCCCAAACTTAATAAAGATCAGGATACACACTACCC
CTSD:chr11:1845262-1845402:1	GTCATATCGGTCACTGTTACCACTAACCACTTCCTTTAACTCCCAATAAAACAGTTGGAGGCTCATCGTTCCTATTCAGGCAGATGTTATCGAGGTCCGACNNNNNNNAACCACTAACTCCCTACACCCTACAGATCAGGATACACACTACCC
CTSD:chr11:1845730-1845870:1	GTCATATCGGTCACTGTTAAACCCTTTCTAACAATATCAACCCCAACCCTCAGTTGGAGGCTCATCGTTCCTATTCAGGCAGATGTTATCGAGGTCCGACNNNNNNNTCTATAAAAATTAACAACCCAACAAAGATCAGGATACACACTACCC
CTSD:chr11:1845815-1845945:1	GTCATATCGGTCACTGTTCTCTCCCAACCACTCAAATAACTTCAATAATAACTGTTGGAGGCTCATCGTTCCTATTCAGGCAGATGTTATCGAGGTCCGACNNNNNNNCATAAACAATCTATACACCCCTATTGATCAGGATACACACTACCC
CTSD:chr11:1847778-1847917:1	GTCATATCGGTCACTGTTAAACTAAAACAACTCCAAAATAACCCCAAAAATGTTGGAGGCTCATCGTTCCTATTCAGGCAGATGTTATCGAGGTCCGACNNNNNNNAAAACCTAAATTAAACCTCCTCTTCTTGATCAGGATACACACTACCC
CTSD:chr11:1848031-1848171:1	GTCATATCGGTCACTGTTAACCTCCCAAATTTCCTAACAATACGTTGGAGGCTCATCGTTCCTATTCAGGCAGATGTTATCGAGGTCCGACNNNNNNNAAAAACAAACAATAAAAATATAACACCTCTAAAAAGATCAGGATACACACTACCC
CTSD:chr11:1848640-1848780:1	GTCATATCGGTCACTGTTACAACCAACAAACACATTCCAAAATTTAACCAGTTGGAGGCTCATCGTTCCTATTCAGGCAGATGTTATCGAGGTCCGACNNNNNNNCCTACTACATCTTTAAACACCATTCACCGATCAGGATACACACTACCC
CTSD:chr11:1848845-1848985:1	GTCATATCGGTCACTGTTAACACCCTAATTCCAAATAAACATCTACAATCACAGTTGGAGGCTCATCGTTCCTATTCAGGCAGATGTTATCGAGGTCCGACNNNNNNNCACTAAAAACCCTCAACCTAAAACTGATCAGGATACACACTACCC
CTSD:chr11:1849134-1849270:1	GTCATATCGGTCACTGTTAACCTAAAATCCTCACAATCCCAAAAACATCTAAAGTTGGAGGCTCATCGTTCCTATTCAGGCAGATGTTATCGAGGTCCGACNNNNNNNTTCCAAATTCCCCTATTTCTTTAAAGATCAGGATACACACTACCC
CTSD:chr11:1850385-1850519:1	GTCATATCGGTCACTGTTTATCTAAAAACTACTCATTCCCATAACTCTATAATGTTGGAGGCTCATCGTTCCTATTCAGGCAGATGTTATCGAGGTCCGACNNNNNNNCCACCTATTAAACCCTCTAAATCCCGATCAGGATACACACTACCC
CTSD:chr11:1851529-1851667:1	GTCATATCGGTCACTGTTCCAAAAACCCCACCAAAATCTCCATAAAACTACTAGTTGGAGGCTCATCGTTCCTATTCAGGCAGATGTTATCGAGGTCCGACNNNNNNNCTACAAAACTCAACAACTAAAATCAGATCAGGATACACACTACCC
CTSD:chr11:1851770-1851908:1	GTCATATCGGTCACTGTTACCACCCCCTACATATATCCCCTTACTTACCTAAAGTTGGAGGCTCATCGTTCCTATTCAGGCAGATGTTATCGAGGTCCGACNNNNNNNTCCAACTCTATTTAATTTTCTCCTTGATCAGGATACACACTACCC
CTSD:chr11:1852176-1852306:1	GTCATATCGGTCACTGTTAAACTAATCAAACAACAAATATAAAAGTTGGAGGCTCATCGTTCCTATTCAGGCAGATGTTATCGAGGTCCGACNNNNNNNTCCCTCTACTCTACCAATTAATCTAATCTAATCAGATCAGGATACACACTACCC
CTSD:chr11:1852557-1852689:1	GTCATATCGGTCACTGTTACCTCTACTTCCAACCCCAAACACCTTGTTGGAGGCTCATCGTTCCTATTCAGGCAGATGTTATCGAGGTCCGACNNNNNNNAATCCTAAAATACAAAACTACCTAACTTAAAAAGATCAGGATACACACTACCC
CTSD:chr11:1852720-1852860:1	GTCATATCGGTCACTGTTAACCCTTAAAAATAAACTAAAACCCAAATACTCAGTTGGAGGCTCATCGTTCCTATTCAGGCAGATGTTATCGAGGTCCGACNNNNNNNAAACCAAACAACCCTACACCTCAAAAGATCAGGATACACACTACCC
CTSD:chr11:1854260-1854391:1	GTCATATCGGTCACTGTTACCCATTCCATCAACCACCACCAATAAAAAGTTGGAGGCTCATCGTTCCTATTCAGGCAGATGTTATCGAGGTCCGACNNNNNNNTCAACCATAAAAATCTAAAATAAAACTACTGATCAGGATACACACTACCC
CTSD:chr11:1855447-1855577:1	GTCATATCGGTCACTGTTACTAAACTAACTCCTATCACCTACAAACAAAAGTTGGAGGCTCATCGTTCCTATTCAGGCAGATGTTATCGAGGTCCGACNNNNNNNACCAAAACATTCCACACACACTAACTCAGATCAGGATACACACTACCC
CTSD:chr11:1856878-1857016:1	GTCATATCGGTCACTGTTAAACAACCCCTATTACATAACCTCCTTCTCACCTCGTTGGAGGCTCATCGTTCCTATTCAGGCAGATGTTATCGAGGTCCGACNNNNNNNCTTACATAACATAAATCAAAACCCCGATCAGGATACACACTACCC
CTSD:chr11:1858868-1859004:1	GTCATATCGGTCACTGTTAACTAAAACCAACCCTATAAAAACAAAATAAGTTGGAGGCTCATCGTTCCTATTCAGGCAGATGTTATCGAGGTCCGACNNNNNNNTCCTCTCCAAACTCAACCAAACCCTAAAAGATCAGGATACACACTACCC
CTSD:chr11:1860022-1860153:1	GTCATATCGGTCACTGTTTAACTAAACTACTCTATTTAAAACTCGTTGGAGGCTCATCGTTCCTATTCAGGCAGATGTTATCGAGGTCCGACNNNNNNNAATATAAATAACCTCCCCCAAACTAAACCCCTACGATCAGGATACACACTACCC
CTSD:chr11:1860379-1860519:1	GTCATATCGGTCACTGTTAAAAACTACTAATAACATCCCCCAAACGTTGGAGGCTCATCGTTCCTATTCAGGCAGATGTTATCGAGGTCCGACNNNNNNNTCCTCAATTTAACCTAAAAACTCAAATTCTAAAGATCAGGATACACACTACCC
CTSD:chr11:1860540-1860670:1	GTCATATCGGTCACTGTTCCTCAAACTATACCTAAAACATTTTAAAAACACTGTTGGAGGCTCATCGTTCCTATTCAGGCAGATGTTATCGAGGTCCGACNNNNNNNAAAACCCCAAAACCTAAACCCCCAAAGATCAGGATACACACTACCC
CTSD:chr11:1860595-1860725:1	GTCATATCGGTCACTGTTCCTCTCTCTTTAACTTTAAACCTAAATACATAAAAGTTGGAGGCTCATCGTTCCTATTCAGGCAGATGTTATCGAGGTCCGACNNNNNNNAAAAACAATATCTTAAAATTCCCCAGATCAGGATACACACTACCC
CTSD:chr11:1861726-1861865:1	GTCATATCGGTCACTGTTCCAACTCCCCTACAAACCCACCTAAACCGTTGGAGGCTCATCGTTCCTATTCAGGCAGATGTTATCGAGGTCCGACNNNNNNNAAAACTAATACCTACACTTCAAACATAAAACCGATCAGGATACACACTACCC
CTSD:chr11:1863094-1863227:1	GTCATATCGGTCACTGTTCCCTATAAAAACCTTCCCAAACTCACCTCCTTACTGTTGGAGGCTCATCGTTCCTATTCAGGCAGATGTTATCGAGGTCCGACNNNNNNNAACCCACTTATCTCAAAAACTCCCAGATCAGGATACACACTACCC
CTSD:chr11:1863255-1863393:1	GTCATATCGGTCACTGTTAAAAACCAAAAACCACATTAAACCCCAAACGTTGGAGGCTCATCGTTCCTATTCAGGCAGATGTTATCGAGGTCCGACNNNNNNNAATAAAAATTCCTAAAATAAATAAATCTCAGATCAGGATACACACTACCC
CTSD:chr11:1863488-1863621:1	GTCATATCGGTCACTGTTTAAAAACCAACATAATACTAAAAATTAACCAAGTTGGAGGCTCATCGTTCCTATTCAGGCAGATGTTATCGAGGTCCGACNNNNNNNCATCCCCCTCCCACATCACTTTAAAACAGATCAGGATACACACTACCC
CTSD:chr11:1864165-1864297:1	GTCATATCGGTCACTGTTCCCATACCAAAATAATAAAACCAAACAAAACCCAAGTTGGAGGCTCATCGTTCCTATTCAGGCAGATGTTATCGAGGTCCGACNNNNNNNACTCTAACCTTTTCTATAACTAAAAGATCAGGATACACACTACCC
CTSD:chr11:1864331-1864469:1	GTCATATCGGTCACTGTTCCCATACAAAACCAAACAAACAACAGTTGGAGGCTCATCGTTCCTATTCAGGCAGATGTTATCGAGGTCCGACNNNNNNNCCCCATACCAAAATAATAAAACCAAACAAAACCCAGATCAGGATACACACTACCC
CTSD:chr11:1866753-1866883:1	GTCATATCGGTCACTGTTCCTCACCCAAAACACATATCCACTTTACCATTCGTTGGAGGCTCATCGTTCCTATTCAGGCAGATGTTATCGAGGTCCGACNNNNNNNTATTAACTTATAATATTTTTCATATCAGATCAGGATACACACTACCC
CTSD:chr11:1867331-1867471:1	GTCATATCGGTCACTGTTAACTATACCTAAACCCAAACCCACCTTGTTGGAGGCTCATCGTTCCTATTCAGGCAGATGTTATCGAGGTCCGACNNNNNNNACACAAAATTCCCCCATAAATATCCACCTACTAGATCAGGATACACACTACCC
CTSD:chr11:1867452-1867591:1	GTCATATCGGTCACTGTTAAACACAAAACTACACAAATCAAAAATAAAATAGTTGGAGGCTCATCGTTCCTATTCAGGCAGATGTTATCGAGGTCCGACNNNNNNNTAACCCTAAACTCCAAAACTATCTAAAGATCAGGATACACACTACCC
CTSD:chr11:1868217-1868357:1	GTCATATCGGTCACTGTTACAAACACAACCTAACCCCAAAACCTCTCCGTTGGAGGCTCATCGTTCCTATTCAGGCAGATGTTATCGAGGTCCGACNNNNNNNATCTACATAAAAATTATCTAACAATCCCTAGATCAGGATACACACTACCC
CTSD:chr11:1869577-1869715:1	GTCATATCGGTCACTGTTAACTTCTCTTCCTCACTCTCTTCACTCCTAAACCAGTTGGAGGCTCATCGTTCCTATTCAGGCAGATGTTATCGAGGTCCGACNNNNNNNTAAACCCTAAACTCCCCCAATACTAGATCAGGATACACACTACCC
CTSD:chr11:1870184-1870324:1	GTCATATCGGTCACTGTTATCTACCCTCCACACACCTCCCTTAAAATTTCAAAGTTGGAGGCTCATCGTTCCTATTCAGGCAGATGTTATCGAGGTCCGACNNNNNNNCTCAAAACTTCCCTACTTAACTCCAGATCAGGATACACACTACCC
CTSD:chr11:1871141-1871277:1	GTCATATCGGTCACTGTTACAAACTCTTACTCTCTCACTCAACTACTCCTCCGTTGGAGGCTCATCGTTCCTATTCAGGCAGATGTTATCGAGGTCCGACNNNNNNNAAAATAAACACACTCCAAAATACTCAGATCAGGATACACACTACCC
CTSD:chr11:1872826-1872956:1	GTCATATCGGTCACTGTTAAATACAATACCTATATCCTCCTACCCTTAAAATGTTGGAGGCTCATCGTTCCTATTCAGGCAGATGTTATCGAGGTCCGACNNNNNNNTCCCCCTTACAAAATAACACATAACAGATCAGGATACACACTACCC
CTSD:chr11:1873744-1873884:1	GTCATATCGGTCACTGTTAATACCTTATTCTATCTTAAACTACCTTAGTTGGAGGCTCATCGTTCCTATTCAGGCAGATGTTATCGAGGTCCGACNNNNNNNAACTTCTTTAAATAAAATCTACCCAAAAACCGATCAGGATACACACTACCC
CTSD:chr11:1873880-1874020:1	GTCATATCGGTCACTGTTAACCAAAAATAACATAAATCCCCCTCGTTGGAGGCTCATCGTTCCTATTCAGGCAGATGTTATCGAGGTCCGACNNNNNNNAAACTCCACCAAATTCCATAAACACCTATAAAAAGATCAGGATACACACTACCC
CTSD:chr11:1874613-1874753:1	GTCATATCGGTCACTGTTAAATCCCAACAAAACTTCCTACCACCTATCGTTGGAGGCTCATCGTTCCTATTCAGGCAGATGTTATCGAGGTCCGACNNNNNNNCCAAACTAACAAAACCCACAATCCCCAACTGATCAGGATACACACTACCC
CTSD:chr11:1874888-1875019:1	GTCATATCGGTCACTGTTAAACAAAATAACCCCTCTCAAATAATCCTATAAACGTTGGAGGCTCATCGTTCCTATTCAGGCAGATGTTATCGAGGTCCGACNNNNNNNTCATATCCCCACTCCAACCAACACAGATCAGGATACACACTACCC
CTSD:chr11:1874996-1875136:1	GTCATATCGGTCACTGTTATACCAATAAACATCCAACCCTATACTAAAATAAAGTTGGAGGCTCATCGTTCCTATTCAGGCAGATGTTATCGAGGTCCGACNNNNNNNACAAAACCAAAAATTCTAACAAATAGATCAGGATACACACTACCC
CTSD:chr11:1875536-1875673:1	GTCATATCGGTCACTGTTTCACCCTAAACCTCCTCTCAAATCCGTTGGAGGCTCATCGTTCCTATTCAGGCAGATGTTATCGAGGTCCGACNNNNNNNAAAACACAAACACAAAACAATAACTACAACCACCAGATCAGGATACACACTACCC
CTSD:chr11:1875698-1875828:1	GTCATATCGGTCACTGTTTAAATAAAATAAAAACTAAACAAAAAGTTGGAGGCTCATCGTTCCTATTCAGGCAGATGTTATCGAGGTCCGACNNNNNNNCTATACTATTAATAACTACAATCACTATCCTATAGATCAGGATACACACTACCC
CTSD:chr11:1875752-1875892:1	GTCATATCGGTCACTGTTAACCCCTCACACATACCAAACCCACAACAATATAAGTTGGAGGCTCATCGTTCCTATTCAGGCAGATGTTATCGAGGTCCGACNNNNNNNATCCTCCCACCTCTCCCTAAAAACAGATCAGGATACACACTACCC
CTSD:chr11:1876820-1876958:1	GTCATATCGGTCACTGTTAATCACTAACTTATCCTTATCCCTTAAAAACAAAAGTTGGAGGCTCATCGTTCCTATTCAGGCAGATGTTATCGAGGTCCGACNNNNNNNTCAAATACCCCCAAAACAAAACTATGATCAGGATACACACTACCC
CTSD:chr11:1877030-1877164:1	GTCATATCGGTCACTGTTAAATCAAATTACCCTCTCAAACCTTAAAGTTGGAGGCTCATCGTTCCTATTCAGGCAGATGTTATCGAGGTCCGACNNNNNNNAATTTCACAAAACTACCTTATAACTCTAAAAAGATCAGGATACACACTACCC
CTSD:chr11:1877177-1877317:1	GTCATATCGGTCACTGTTAACAACCTAACCCTCCCCAACTATAAACCAAAAGTTGGAGGCTCATCGTTCCTATTCAGGCAGATGTTATCGAGGTCCGACNNNNNNNCTTCTAAATATAAACATAAAATAAACAGATCAGGATACACACTACCC
CTSD:chr11:1877266-1877400:1	GTCATATCGGTCACTGTTACCCCTATATAACCCAAACCCCCATCAAAATAGTTGGAGGCTCATCGTTCCTATTCAGGCAGATGTTATCGAGGTCCGACNNNNNNNTCCCTAAAATCACACTACATTTTTAACTGATCAGGATACACACTACCC
CTSD:chr11:1877562-1877702:1	GTCATATCGGTCACTGTTACTACCCAAAACTCTAACAACACCTACCATAAACAGTTGGAGGCTCATCGTTCCTATTCAGGCAGATGTTATCGAGGTCCGACNNNNNNNAACCCTCCTAACCTAATTAAACTCAGATCAGGATACACACTACCC
CTSD:chr11:1877886-1878019:1	GTCATATCGGTCACTGTTAAACCAAAACCAAACACCACCTAAAAAGTTGGAGGCTCATCGTTCCTATTCAGGCAGATGTTATCGAGGTCCGACNNNNNNNAACCATCTATCCCTAAAAACCCTCAAAACTCCAGATCAGGATACACACTACCC
CTSD:chr11:1877970-1878105:1	GTCATATCGGTCACTGTTATTCCATCCCATAAACTCCTACTACTCAAATAAAAGTTGGAGGCTCATCGTTCCTATTCAGGCAGATGTTATCGAGGTCCGACNNNNNNNCCAACTCTACCCTCTTTCCTAAACAGATCAGGATACACACTACCC
CTSD:chr11:1878527-1878658:1	GTCATATCGGTCACTGTTTACCCTTATATAACTCCAAAATTATTTTAAAAAGTTGGAGGCTCATCGTTCCTATTCAGGCAGATGTTATCGAGGTCCGACNNNNNNNCTTCTCTAAAACTCACCCATCCCTCTAGATCAGGATACACACTACCC
CTSD:chr11:1879755-1879895:1	GTCATATCGGTCACTGTTAAAAACAACCCAACAAAACCCCTTCCCCGTTGGAGGCTCATCGTTCCTATTCAGGCAGATGTTATCGAGGTCCGACNNNNNNNTCTTTTTAAAAACCACTAAAAACCTTCTAAAAGATCAGGATACACACTACCC
CTSD:chr11:1879836-1879966:1	GTCATATCGGTCACTGTTCCACAACCAAAACCTAATTCTATCTACCTCAAGTTGGAGGCTCATCGTTCCTATTCAGGCAGATGTTATCGAGGTCCGACNNNNNNNCAACCTCTTTTCAAATCCCTAAATATTAGATCAGGATACACACTACCC
CTSD:chr11:1880206-1880336:1	GTCATATCGGTCACTGTTTAAAACATTTATAAATCACAACATAGTTGGAGGCTCATCGTTCCTATTCAGGCAGATGTTATCGAGGTCCGACNNNNNNNCAAATCCTATCCTAACTCCATCTACTAACTACCTCGATCAGGATACACACTACCC
CTSD:chr11:1881116-1881256:1	GTCATATCGGTCACTGTTAATAATCCCTAATAAATAAATATCTATAATTTAAGTTGGAGGCTCATCGTTCCTATTCAGGCAGATGTTATCGAGGTCCGACNNNNNNNAACTACAAAAACAAAAATCTATCTTCGATCAGGATACACACTACCC
CTSD:chr11:1885057-1885189:1	GTCATATCGGTCACTGTTTTCTTAAAATACCAAACCTTCTCTAAAAATAACAAGTTGGAGGCTCATCGTTCCTATTCAGGCAGATGTTATCGAGGTCCGACNNNNNNNACCCACTAACCACCTCTTAAAACCAGATCAGGATACACACTACCC
CTSD:chr11:1887404-1887543:1	GTCATATCGGTCACTGTTACTACCCACCCAAACCAAACACTCAATACTAAAACGTTGGAGGCTCATCGTTCCTATTCAGGCAGATGTTATCGAGGTCCGACNNNNNNNTTCCAAACTTTTAAACCAAACTAAAGATCAGGATACACACTACCC
CTSD:chr11:1887631-1887763:1	GTCATATCGGTCACTGTTAACACCAAAATCTACAATAAACCCCTAGTTGGAGGCTCATCGTTCCTATTCAGGCAGATGTTATCGAGGTCCGACNNNNNNNAAAATACCCATAAAAATAAACTAAATAAAATCTGATCAGGATACACACTACCC
CTSD:chr11:1887979-1888115:1	GTCATATCGGTCACTGTTAAACCCAACACCAACTACAACCCCAAATAAACAAAGTTGGAGGCTCATCGTTCCTATTCAGGCAGATGTTATCGAGGTCCGACNNNNNNNAAAAATACCTAAAATCAATCCCCCAGATCAGGATACACACTACCC
CTSD:chr11:1888755-1888888:1	GTCATATCGGTCACTGTTAACCTAACTCACTCCTTTATCCAACAAAAAGTTGGAGGCTCATCGTTCCTATTCAGGCAGATGTTATCGAGGTCCGACNNNNNNNTTTACCTACAATACCTCTCCCAACCCTACAGATCAGGATACACACTACCC
CTSD:chr11:1889276-1889406:1	GTCATATCGGTCACTGTTAACCTAACCCTACTACCTATAAAATCCTAACTTGTTGGAGGCTCATCGTTCCTATTCAGGCAGATGTTATCGAGGTCCGACNNNNNNNAAACACCTAAAAATCTACCCTATACCTGATCAGGATACACACTACCC
CTSD:chr11:1889484-1889622:1	GTCATATCGGTCACTGTTATCTACCCACACATATACAAATATAACAACCACACGTTGGAGGCTCATCGTTCCTATTCAGGCAGATGTTATCGAGGTCCGACNNNNNNNACTAAAAATACCTTATAACCTAACCGATCAGGATACACACTACCC
CTSD:chr11:1889867-1889999:1	GTCATATCGGTCACTGTTAAACCTAAATAAACCCAAAACAACCACACCCTTTTGTTGGAGGCTCATCGTTCCTATTCAGGCAGATGTTATCGAGGTCCGACNNNNNNNTCTAAACTCTAACCCTAACACCCTAGATCAGGATACACACTACCC
CTSD:chr11:1890137-1890267:1	GTCATATCGGTCACTGTTATTCCAACAAAAACATCTAAAAATCGTTGGAGGCTCATCGTTCCTATTCAGGCAGATGTTATCGAGGTCCGACNNNNNNNCAAAAACTTCTCTCCCACAAACTCCCACTTACAATGATCAGGATACACACTACCC
CTSD:chr11:1890368-1890508:1	GTCATATCGGTCACTGTTACCTAAAACAAAAACCAAACCCCTCACCCTGTTGGAGGCTCATCGTTCCTATTCAGGCAGATGTTATCGAGGTCCGACNNNNNNNAAAAACCCTCACAACCCCAAACACAAAATTGATCAGGATACACACTACCC
CTSD:chr11:1891668-1891808:1	GTCATATCGGTCACTGTTAATACTATAAAAATAAAACAAATAATTAAATACCGTTGGAGGCTCATCGTTCCTATTCAGGCAGATGTTATCGAGGTCCGACNNNNNNNTCCCTACACCCCCAAAAATAATAAATGATCAGGATACACACTACCC
CTSD:chr11:1892653-1892790:1	GTCATATCGGTCACTGTTAAATACCCTACCTCTTTTAATATACTCTATAATCAGTTGGAGGCTCATCGTTCCTATTCAGGCAGATGTTATCGAGGTCCGACNNNNNNNCTTAACCCCCTACTAAAACTAAAAAGATCAGGATACACACTACCC
CTSD:chr11:1938657-1938797:1	GTCATATCGGTCACTGTTAAAAACCCCTACCCTACCTCCTCTCCTTAAACGTTGGAGGCTCATCGTTCCTATTCAGGCAGATGTTATCGAGGTCCGACNNNNNNNAAACTTAACTCAACATTTACCAATTTCAGATCAGGATACACACTACCC
CTSD:chr11:1939343-1939483:1	GTCATATCGGTCACTGTTAACAACCCCAACTCCAAAAACCTTCCCAATACGTTGGAGGCTCATCGTTCCTATTCAGGCAGATGTTATCGAGGTCCGACNNNNNNNACAATTCTACAAATATCCCCAATAAACAGATCAGGATACACACTACCC
CTSD:chr11:1939507-1939646:1	GTCATATCGGTCACTGTTAAAACTCTTAAAACTAAAATTACTAAAAACGTTGGAGGCTCATCGTTCCTATTCAGGCAGATGTTATCGAGGTCCGACNNNNNNNCTATAATTAACACCTCATTCCACCCCTCCAGATCAGGATACACACTACCC
CTSD:chr11:1939628-1939759:1	GTCATATCGGTCACTGTTAAAAACAAAAACCTCATCTATACCTCTGTTGGAGGCTCATCGTTCCTATTCAGGCAGATGTTATCGAGGTCCGACNNNNNNNAACCCCAAACACACCTTACCTATCCCTAAACTCGATCAGGATACACACTACCC
CTSD:chr11:1939786-1939924:1	GTCATATCGGTCACTGTTACTCTCCCCCACCTAATACCTCAATTTCCCTAATGTTGGAGGCTCATCGTTCCTATTCAGGCAGATGTTATCGAGGTCCGACNNNNNNNAAAACAAAAACCTCATCTATACCTCTGATCAGGATACACACTACCC
CTSD:chr11:1939842-1939975:1	GTCATATCGGTCACTGTTATTCAAACACAAATTAATTCCTTCTTAACCAACGTTGGAGGCTCATCGTTCCTATTCAGGCAGATGTTATCGAGGTCCGACNNNNNNNTACTAACCAATAAAACCACCAAATTAAGATCAGGATACACACTACCC
CTSD:chr11:1939999-1940137:1	GTCATATCGGTCACTGTTAAATACCCAAAATAAAACCCCAAAATTAAAGTTGGAGGCTCATCGTTCCTATTCAGGCAGATGTTATCGAGGTCCGACNNNNNNNAATTATCCAATCTAATAACCTCACTAACCAGATCAGGATACACACTACCC
CTSD:chr11:1940542-1940681:1	GTCATATCGGTCACTGTTCCCCTTCTCTCTAAAATATTCTATAAAAATAAGTTGGAGGCTCATCGTTCCTATTCAGGCAGATGTTATCGAGGTCCGACNNNNNNNAAAATATCAACTACTATTTTTACTCCCAGATCAGGATACACACTACCC
CTSD:chr11:1940717-1940857:1	GTCATATCGGTCACTGTTACCACCCAATCACTAACCAATAAACGTTGGAGGCTCATCGTTCCTATTCAGGCAGATGTTATCGAGGTCCGACNNNNNNNAAAAATAAAAATAACAACTAACACCTCCTAAAAACGATCAGGATACACACTACCC
CTSD:chr11:1941608-1941748:1	GTCATATCGGTCACTGTTTAATCAAACCTTAACTACCCCTCCTAAAAGTTGGAGGCTCATCGTTCCTATTCAGGCAGATGTTATCGAGGTCCGACNNNNNNNCTAAAAATACAAAACAAAAATAAACAAAAACGATCAGGATACACACTACCC
CTSD:chr11:1942278-1942412:1	GTCATATCGGTCACTGTTTATTTCTAAACACCTCAACTACCACTAACTCCTTAGTTGGAGGCTCATCGTTCCTATTCAGGCAGATGTTATCGAGGTCCGACNNNNNNNCACCCATATAACTCTAACCTAAAAAGATCAGGATACACACTACCC
CTSD:chr11:1942443-1942582:1	GTCATATCGGTCACTGTTAAACCAATAACAACTAAAATATCCAAAAATAGTTGGAGGCTCATCGTTCCTATTCAGGCAGATGTTATCGAGGTCCGACNNNNNNNAACTCCTCTAAAACCATCCTCTATAAAAAGATCAGGATACACACTACCC
CTSD:chr11:1942648-1942784:1	GTCATATCGGTCACTGTTACTATCCTCCCAACTAATTCAAACCCCAAACGTTGGAGGCTCATCGTTCCTATTCAGGCAGATGTTATCGAGGTCCGACNNNNNNNTTTTTCCTATCCCAAAATCTCTTCCTAAAGATCAGGATACACACTACCC
CTSD:chr11:1942882-1943016:1	GTCATATCGGTCACTGTTATAATCTATACTATATTATAATAAACTTTATTTTGTTGGAGGCTCATCGTTCCTATTCAGGCAGATGTTATCGAGGTCCGACNNNNNNNTACATAAAACTTAAATTACTCTAAAAGATCAGGATACACACTACCC
CTSD:chr11:1943240-1943378:1	GTCATATCGGTCACTGTTTAAAACTCAACCTCAATATTTTCAAAATACAAAAAGTTGGAGGCTCATCGTTCCTATTCAGGCAGATGTTATCGAGGTCCGACNNNNNNNTAAACAAAAACAAATCCAAAACATCGATCAGGATACACACTACCC
CTSD:chr11:1945133-1945264:1	GTCATATCGGTCACTGTTCAACTTTATCTCTCTATATACCTATATGTTGGAGGCTCATCGTTCCTATTCAGGCAGATGTTATCGAGGTCCGACNNNNNNNACCATAATATATAAAATTCACTAAAACTAATCAGATCAGGATACACACTACCC
CTSD:chr11:1945523-1945655:1	GTCATATCGGTCACTGTTCAACCTTAACAAACAAAACTATCCTATAAGTTGGAGGCTCATCGTTCCTATTCAGGCAGATGTTATCGAGGTCCGACNNNNNNNCCTCCCTATACTAACCAAATATAATCTATAAGATCAGGATACACACTACCC
CTSD:chr11:1945841-1945978:1	GTCATATCGGTCACTGTTATATCACCTACAAAACAAAACTTAACAAAAACCCCGTTGGAGGCTCATCGTTCCTATTCAGGCAGATGTTATCGAGGTCCGACNNNNNNNACCATCTTTTCTCTTAAAACAACCAGATCAGGATACACACTACCC
CTSD:chr11:1946011-1946151:1	GTCATATCGGTCACTGTTAACCCTTATTAAATCCTACTCTACAAATAAGTTGGAGGCTCATCGTTCCTATTCAGGCAGATGTTATCGAGGTCCGACNNNNNNNAAATAAAACTCAATCCTACATCTCTAACCAGATCAGGATACACACTACCC
CTSD:chr11:1946524-1946663:1	GTCATATCGGTCACTGTTAATCCTATATCCTCATACCTTCCTCATAAACTTCTGTTGGAGGCTCATCGTTCCTATTCAGGCAGATGTTATCGAGGTCCGACNNNNNNNATTCTCTCTCTAATCAAACATTAACGATCAGGATACACACTACCC
CTSD:chr11:1947092-1947225:1	GTCATATCGGTCACTGTTATCTAAACATAAAACCCCAACCCTCCCATCTACTCGTTGGAGGCTCATCGTTCCTATTCAGGCAGATGTTATCGAGGTCCGACNNNNNNNAAAAACAAAACCATAAATAAACCATGATCAGGATACACACTACCC
CTSD:chr11:1947289-1947425:1	GTCATATCGGTCACTGTTCACCAAAAACAAAAACCACAACTCCGTTGGAGGCTCATCGTTCCTATTCAGGCAGATGTTATCGAGGTCCGACNNNNNNNACTACCAACACTACCTTTATAAACCCTTAATACCAGATCAGGATACACACTACCC
CTSD:chr11:1948418-1948549:1	GTCATATCGGTCACTGTTACCCCCTAAATAAACCTACCCTCCCTAATAATAAAGTTGGAGGCTCATCGTTCCTATTCAGGCAGATGTTATCGAGGTCCGACNNNNNNNAAAAACAAATAAAATAAAACAAAAAGATCAGGATACACACTACCC
CTSD:chr11:1948642-1948773:1	GTCATATCGGTCACTGTTCAACTAAAACCCCTAACTTAAATATACAACTCTCTGTTGGAGGCTCATCGTTCCTATTCAGGCAGATGTTATCGAGGTCCGACNNNNNNNACCTCCCTACATAACTAAAATCCCAGATCAGGATACACACTACCC
CTSD:chr11:1949216-1949346:1	GTCATATCGGTCACTGTTCCAAACCTACTAACCTTAACCAAATACAAAAAGTTGGAGGCTCATCGTTCCTATTCAGGCAGATGTTATCGAGGTCCGACNNNNNNNAATAACCTCAAACCCACCTACAAAACCAGATCAGGATACACACTACCC
CTSD:chr11:1949377-1949509:1	GTCATATCGGTCACTGTTCCCTACACTTAACTAAAACCAACAAACCTAAACCCGTTGGAGGCTCATCGTTCCTATTCAGGCAGATGTTATCGAGGTCCGACNNNNNNNACTAACCTAACCCAACTAAAACCCAGATCAGGATACACACTACCC
CTSD:chr11:1949727-1949867:1	GTCATATCGGTCACTGTTACTCATCCCTAACCTCCCTAAAACTTACCCTCTAGTTGGAGGCTCATCGTTCCTATTCAGGCAGATGTTATCGAGGTCCGACNNNNNNNACTAAATAAAACCCAACAATTCATAAGATCAGGATACACACTACCC
CTSD:chr11:1950014-1950147:1	GTCATATCGGTCACTGTTCCTTCCACCCCCTCCCCAAACATTAATTCGTTGGAGGCTCATCGTTCCTATTCAGGCAGATGTTATCGAGGTCCGACNNNNNNNAAAATCTCAAATACCAAAATTAACCCTACCAGATCAGGATACACACTACCC
CTSD:chr11:1953228-1953364:1	GTCATATCGGTCACTGTTTAACTACATTTATTTATCTATTTAAAAAGTTGGAGGCTCATCGTTCCTATTCAGGCAGATGTTATCGAGGTCCGACNNNNNNNCCTCATTTCCCCTTCAAATTACTTTCTTCCCAGATCAGGATACACACTACCC
CTSD:chr11:1953606-1953742:1	GTCATATCGGTCACTGTTCTAATACCCTCCTACTCTAACCCCCAACCAAACGTTGGAGGCTCATCGTTCCTATTCAGGCAGATGTTATCGAGGTCCGACNNNNNNNATTAACCAAAATCCTATAAACTTACATGATCAGGATACACACTACCC
CTSD:chr11:1955841-1955973:1	GTCATATCGGTCACTGTTTCTCTCAACCAAAATCTTCTTCTTCATGTTGGAGGCTCATCGTTCCTATTCAGGCAGATGTTATCGAGGTCCGACNNNNNNNCAAACCCCTAAAATCCTCCTACAACCACTAAAAGATCAGGATACACACTACCC
CTSD:chr11:1956288-1956427:1	GTCATATCGGTCACTGTTCAACAACCTATTTAAACCTCTCAAAATCCAAGTTGGAGGCTCATCGTTCCTATTCAGGCAGATGTTATCGAGGTCCGACNNNNNNNAAATCCACTTAACCATAACTACTCTACCAGATCAGGATACACACTACCC
CTSD:chr11:1956510-1956643:1	GTCATATCGGTCACTGTTTAAATAATAATAAAAACTTTCTATAAACTTAAAAAGTTGGAGGCTCATCGTTCCTATTCAGGCAGATGTTATCGAGGTCCGACNNNNNNNCTTTTCCCAACCACAAAATACAATAGATCAGGATACACACTACCC
CTSD:chr11:1956937-1957076:1	GTCATATCGGTCACTGTTAACCCTAATAATAATACTAAAATATCTACATTTAGTTGGAGGCTCATCGTTCCTATTCAGGCAGATGTTATCGAGGTCCGACNNNNNNNAAATAAAACAAATAACCTACCCAAAAGATCAGGATACACACTACCC
CTSD:chr11:1957111-1957247:1	GTCATATCGGTCACTGTTACACAAAACCCAAATCCTTCCCATACTATATTCCCGTTGGAGGCTCATCGTTCCTATTCAGGCAGATGTTATCGAGGTCCGACNNNNNNNACCACCTATTCCACCTAAACTTCCAGATCAGGATACACACTACCC
CTSD:chr11:1957192-1957331:1	GTCATATCGGTCACTGTTAACTATCCCTCATACCTAAACCCCCTAAAAACAACGTTGGAGGCTCATCGTTCCTATTCAGGCAGATGTTATCGAGGTCCGACNNNNNNNTCCAAACTCTAAAACCCCTAAAAACGATCAGGATACACACTACCC
CTSD:chr11:1957454-1957591:1	GTCATATCGGTCACTGTTAAACCTAAAACCTTCCTCCTACCCCGTTGGAGGCTCATCGTTCCTATTCAGGCAGATGTTATCGAGGTCCGACNNNNNNNTTATAACCATCTTAATCTTTCTAAATCATAAATATGATCAGGATACACACTACCC
CTSD:chr11:1960274-1960414:1	GTCATATCGGTCACTGTTATCTAAAACTAAAAATAAAACCTACAAATCACCCCGTTGGAGGCTCATCGTTCCTATTCAGGCAGATGTTATCGAGGTCCGACNNNNNNNACCAAAACCTAAAATACACCCCTCAGATCAGGATACACACTACCC
CTSD:chr11:1960494-1960625:1	GTCATATCGGTCACTGTTATCTTCCCTACCTACTATCTACTAAAAATACACTCGTTGGAGGCTCATCGTTCCTATTCAGGCAGATGTTATCGAGGTCCGACNNNNNNNTCCAAACCTTCCTCTATAAATATTTGATCAGGATACACACTACCC
CTSD:chr11:1960658-1960798:1	GTCATATCGGTCACTGTTTTCTAAACTCCAAACCTTCCTCTATAAATATTTTGTTGGAGGCTCATCGTTCCTATTCAGGCAGATGTTATCGAGGTCCGACNNNNNNNCTAAAAATTCTATTTTATCCTCTAAAGATCAGGATACACACTACCC
CTSD:chr11:1961805-1961940:1	GTCATATCGGTCACTGTTACCCTATATAACTCCCCATCCCACCCTAAACGTTGGAGGCTCATCGTTCCTATTCAGGCAGATGTTATCGAGGTCCGACNNNNNNNTTTACCTTATACTTTTTAAAACCACCTTCGATCAGGATACACACTACCC
CTSD:chr11:1964879-1965009:1	GTCATATCGGTCACTGTTACTTTCAACCTACAAATAAAAATCAAGTTGGAGGCTCATCGTTCCTATTCAGGCAGATGTTATCGAGGTCCGACNNNNNNNAAACATACTCTTCTACTTCCACCTACTAAACCTAGATCAGGATACACACTACCC
CTSD:chr11:1966586-1966717:1	GTCATATCGGTCACTGTTCTCTACCTACCTCTCCTAAAATCAATAATCTACACGTTGGAGGCTCATCGTTCCTATTCAGGCAGATGTTATCGAGGTCCGACNNNNNNNACTCCTTCCATCCCTATTTCTCTAAGATCAGGATACACACTACCC
CTSD:chr11:1966771-1966907:1	GTCATATCGGTCACTGTTACAACTCTAAACCCAACTTCCAACAACCACATATCGTTGGAGGCTCATCGTTCCTATTCAGGCAGATGTTATCGAGGTCCGACNNNNNNNAAAAATCTACTCCATTATAACCCCAGATCAGGATACACACTACCC
CTSD:chr11:1966967-1967105:1	GTCATATCGGTCACTGTTCCTATCTAATCACCAACCTCCTAAAACCCTACCACGTTGGAGGCTCATCGTTCCTATTCAGGCAGATGTTATCGAGGTCCGACNNNNNNNTCTAAACACACTACACAATATAACTGATCAGGATACACACTACCC
CTSD:chr11:1967256-1967394:1	GTCATATCGGTCACTGTTACAACCCTATTCCCACCTACAAACCTAGTTGGAGGCTCATCGTTCCTATTCAGGCAGATGTTATCGAGGTCCGACNNNNNNNCACTTCTCACTCCATCCTACTTCAATACCTTCAGATCAGGATACACACTACCC
CTSD:chr11:1967844-1967978:1	GTCATATCGGTCACTGTTAAACCACTAACCTCTTCAAACCTTACCGTTGGAGGCTCATCGTTCCTATTCAGGCAGATGTTATCGAGGTCCGACNNNNNNNAACCTAAAATCTAAAACCCCTCTCTCCATCTAAGATCAGGATACACACTACCC
CTSD:chr11:1969401-1969537:1	GTCATATCGGTCACTGTTAAATCTAAATAAAACCAACACTACCCTAAACCTCAGTTGGAGGCTCATCGTTCCTATTCAGGCAGATGTTATCGAGGTCCGACNNNNNNNAAAAACCAAAATATAACTTTAAAAAGATCAGGATACACACTACCC
CTSD:chr11:1969466-1969596:1	GTCATATCGGTCACTGTTAAAAACCTCCTCCACTAAAAATCCCACCTACCAGTTGGAGGCTCATCGTTCCTATTCAGGCAGATGTTATCGAGGTCCGACNNNNNNNACTTCCTCCTCATTCTCCAAAAACAAAGATCAGGATACACACTACCC
CTSD:chr11:1970087-1970218:1	GTCATATCGGTCACTGTTAAACCCACACATAACCCTTCAAACCCTTAACAAAAGTTGGAGGCTCATCGTTCCTATTCAGGCAGATGTTATCGAGGTCCGACNNNNNNNAACCCTATCCTAAAACCCTAAATATGATCAGGATACACACTACCC
CTSD:chr11:1971169-1971308:1	GTCATATCGGTCACTGTTTTCAACTAAATAAACAAACAACACCGTTGGAGGCTCATCGTTCCTATTCAGGCAGATGTTATCGAGGTCCGACNNNNNNNCACTAAATATAAATTAAATACACCACACCCCAACAGATCAGGATACACACTACCC
CTSD:chr11:1971309-1971447:1	GTCATATCGGTCACTGTTAAAACTAACCTTTTCTATCCCATAATGTTGGAGGCTCATCGTTCCTATTCAGGCAGATGTTATCGAGGTCCGACNNNNNNNCTCTCCATCTACCTCTACTAACTTTTAATAAAATGATCAGGATACACACTACCC
CTSD:chr11:1971499-1971636:1	GTCATATCGGTCACTGTTACCTTTTCTAAAATCTAACCTTAAAAATCAACAAGTTGGAGGCTCATCGTTCCTATTCAGGCAGATGTTATCGAGGTCCGACNNNNNNNATATAATTCTCTACAACTCCACTTCAGATCAGGATACACACTACCC
CTSD:chr11:1972543-1972681:1	GTCATATCGGTCACTGTTAAACAAAACTAAAATACTACTCTACAATATTTAAAGTTGGAGGCTCATCGTTCCTATTCAGGCAGATGTTATCGAGGTCCGACNNNNNNNTAAAAACCTTAAAATTTAAACCTCTGATCAGGATACACACTACCC
CTSD:chr11:1972716-1972846:1	GTCATATCGGTCACTGTTCTTAAACACTACAAAACAACACCCCAATTTTACTCGTTGGAGGCTCATCGTTCCTATTCAGGCAGATGTTATCGAGGTCCGACNNNNNNNTTAACTACAAATTCCCTCTACTACAGATCAGGATACACACTACCC
CTSD:chr11:1973382-1973513:1	GTCATATCGGTCACTGTTAATTCCTAAAATCCACCCTTATCATTCTAAAAAGTTGGAGGCTCATCGTTCCTATTCAGGCAGATGTTATCGAGGTCCGACNNNNNNNACCAAAACCCCCATACAATAACTAAAAGATCAGGATACACACTACCC
CTSD:chr11:1975179-1975313:1	GTCATATCGGTCACTGTTCTAAACCCCACCTCCCATAAAAACTAAACCCAGTTGGAGGCTCATCGTTCCTATTCAGGCAGATGTTATCGAGGTCCGACNNNNNNNTAACCTCATAAAAACCTCTATATACTCAGATCAGGATACACACTACCC
CTSD:chr11:1976246-1976386:1	GTCATATCGGTCACTGTTTCCATATAATCAAAATAAATCTCCCATTCTAAACAGTTGGAGGCTCATCGTTCCTATTCAGGCAGATGTTATCGAGGTCCGACNNNNNNNAAAAACCATACTTAACATCCCCAAAGATCAGGATACACACTACCC
CTSD:chr11:1976342-1976472:1	GTCATATCGGTCACTGTTAATTTAAAACACAAACATAACCATTTATCACAACTGTTGGAGGCTCATCGTTCCTATTCAGGCAGATGTTATCGAGGTCCGACNNNNNNNAAAAATTACCTTACACAACTCTAAAGATCAGGATACACACTACCC
CTSD:chr11:1976945-1977076:1	GTCATATCGGTCACTGTTAAACCTAAAACATTTTAAATAAACAAATTCAACATGTTGGAGGCTCATCGTTCCTATTCAGGCAGATGTTATCGAGGTCCGACNNNNNNNACATATTCTAAACTCTCAACAAAAAGATCAGGATACACACTACCC
CTSD:chr11:1977116-1977255:1	GTCATATCGGTCACTGTTATACCATACTAAACCTATCCATCCAAAATACCTCAGTTGGAGGCTCATCGTTCCTATTCAGGCAGATGTTATCGAGGTCCGACNNNNNNNCAACAAAAACCACAACTCCAAAACAGATCAGGATACACACTACCC
CTSD:chr11:1978122-1978252:1	GTCATATCGGTCACTGTTTCAAAACTATCTTCTAAATCTTTTCACCTAGTTGGAGGCTCATCGTTCCTATTCAGGCAGATGTTATCGAGGTCCGACNNNNNNNAAATTCCCTCACCAAACCCCCTAAAAACTAGATCAGGATACACACTACCC
CTSD:chr11:1978473-1978604:1	GTCATATCGGTCACTGTTAACCACCTTTCCAAACTAAATCCTCCCTATCCCGTTGGAGGCTCATCGTTCCTATTCAGGCAGATGTTATCGAGGTCCGACNNNNNNNTAAACCCAAACATCCACCCAAACACTAGATCAGGATACACACTACCC
CTSD:chr11:1978583-1978714:1	GTCATATCGGTCACTGTTACAAAATACTCAAACCCACCCTCTCCTCTGTTGGAGGCTCATCGTTCCTATTCAGGCAGATGTTATCGAGGTCCGACNNNNNNNAAAACAACACAAAACCTCTAACAAAACCACAGATCAGGATACACACTACCC
CTSD:chr11:1978773-1978907:1	GTCATATCGGTCACTGTTAATTTTAATAATATCTTATTCAAAACCTTCCAAAGTTGGAGGCTCATCGTTCCTATTCAGGCAGATGTTATCGAGGTCCGACNNNNNNNCTAACCTAACCTAACCTATAAAAACAGATCAGGATACACACTACCC
CTSD:chr11:1978832-1978972:1	GTCATATCGGTCACTGTTAAACCCAAACCAATCTACCAAATTCAAACGTTGGAGGCTCATCGTTCCTATTCAGGCAGATGTTATCGAGGTCCGACNNNNNNNAAACCCTAAACCTCACCAAATACAAAAATTCGATCAGGATACACACTACCC
CTSD:chr11:1978939-1979076:1	GTCATATCGGTCACTGTTCCCCTCTATTTTTCTTAATCTATCCTTAATTCCAAGTTGGAGGCTCATCGTTCCTATTCAGGCAGATGTTATCGAGGTCCGACNNNNNNNATAATATCTTATTCAAAACCTTCCAGATCAGGATACACACTACCC
CTSD:chr11:1979435-1979573:1	GTCATATCGGTCACTGTTAACAAACTCACCCTTCAATATTAATGTTGGAGGCTCATCGTTCCTATTCAGGCAGATGTTATCGAGGTCCGACNNNNNNNACCTATTATAATCTAAATAAAAATCCTAACTTTTCGATCAGGATACACACTACCC
CTSD:chr11:1980306-1980436:1	GTCATATCGGTCACTGTTCATCCACACCCACCTCACATACCTACTACAAAAAGTTGGAGGCTCATCGTTCCTATTCAGGCAGATGTTATCGAGGTCCGACNNNNNNNAAAAATAAATAATTCACACAAAACCCGATCAGGATACACACTACCC
CTSD:chr11:1980668-1980808:1	GTCATATCGGTCACTGTTACATATACTCACACAAACTCTTTCATACATAAAAAGTTGGAGGCTCATCGTTCCTATTCAGGCAGATGTTATCGAGGTCCGACNNNNNNNCTAAAAATCTACTCCCACCACCTCAGATCAGGATACACACTACCC
CTSD:chr11:1980947-1981086:1	GTCATATCGGTCACTGTTCCCCCAACATAACAACCCTTCCCCTGTTGGAGGCTCATCGTTCCTATTCAGGCAGATGTTATCGAGGTCCGACNNNNNNNCCCTATCCAACCCAAACAAACTATTCCTACAAAAAGATCAGGATACACACTACCC
CTSD:chr11:1981241-1981378:1	GTCATATCGGTCACTGTTCCCACAAAAACCCATACCCTAACAACTCCAAATAAGTTGGAGGCTCATCGTTCCTATTCAGGCAGATGTTATCGAGGTCCGACNNNNNNNTTTATTACCATACAAAAATAATACAGATCAGGATACACACTACCC
CTSD:chr11:1982362-1982502:1	GTCATATCGGTCACTGTTACCTAACTTTCCCACCTAACCAAACTAACTTCCTGTTGGAGGCTCATCGTTCCTATTCAGGCAGATGTTATCGAGGTCCGACNNNNNNNTCCCAAAACCAATACTCTCTCAAATCGATCAGGATACACACTACCC
CTSD:chr11:1983855-1983985:1	GTCATATCGGTCACTGTTACCCTATCTAAAATCATCCCCAACACCAATCCCGTTGGAGGCTCATCGTTCCTATTCAGGCAGATGTTATCGAGGTCCGACNNNNNNNTACTTCCTAAATCTAAATATCTAAAAAGATCAGGATACACACTACCC
CTSD:chr11:1984090-1984230:1	GTCATATCGGTCACTGTTCCCCCTCACATCTACACTCCTTACCTTAACCTAAGTTGGAGGCTCATCGTTCCTATTCAGGCAGATGTTATCGAGGTCCGACNNNNNNNAAAATAATCAACTTTTCTTATTTCTCGATCAGGATACACACTACCC
CTSD:chr11:1984279-1984419:1	GTCATATCGGTCACTGTTTTCTTTACCATCCTCCCTCACTAAAAGTTGGAGGCTCATCGTTCCTATTCAGGCAGATGTTATCGAGGTCCGACNNNNNNNACTCCTTACCTTAACCTAAACCCAACTCTACAAAGATCAGGATACACACTACCC
CTSD:chr11:1984332-1984464:1	GTCATATCGGTCACTGTTACCCCAAAACAAAAATCACTCTAACCATGTTGGAGGCTCATCGTTCCTATTCAGGCAGATGTTATCGAGGTCCGACNNNNNNNTAAATTCCATATAAAATTCCATAAAATTTCTAGATCAGGATACACACTACCC
CTSD:chr11:1984636-1984776:1	GTCATATCGGTCACTGTTATCCCTTTCCAACCCCCAACTTCCCTAAAATAAGTTGGAGGCTCATCGTTCCTATTCAGGCAGATGTTATCGAGGTCCGACNNNNNNNCCTAAACCAAACCTCTACCTCAAAAATGATCAGGATACACACTACCC
CTSD:chr11:1984952-1985091:1	GTCATATCGGTCACTGTTAATTATAAAAATACTCAAATATCCCAAAATAAAAAGTTGGAGGCTCATCGTTCCTATTCAGGCAGATGTTATCGAGGTCCGACNNNNNNNCTCCTTCCCACAAATTCACTAAAAAGATCAGGATACACACTACCC
CTSD:chr11:1985122-1985261:1	GTCATATCGGTCACTGTTTATCCTAAAATATTTAAACACTTCCATAATTATCCGTTGGAGGCTCATCGTTCCTATTCAGGCAGATGTTATCGAGGTCCGACNNNNNNNCAAATATACCCAATATCACCACTACGATCAGGATACACACTACCC
CTSD:chr11:1985803-1985942:1	GTCATATCGGTCACTGTTAACCCCAAACTATATAATATCTAATTTATAACAGTTGGAGGCTCATCGTTCCTATTCAGGCAGATGTTATCGAGGTCCGACNNNNNNNAAATAAAACAACCTATTAAACAAAACAGATCAGGATACACACTACCC
CTSD:chr11:1985957-1986090:1	GTCATATCGGTCACTGTTACACAATTTAAAACTAACATAATTTTTACAAAGTTGGAGGCTCATCGTTCCTATTCAGGCAGATGTTATCGAGGTCCGACNNNNNNNACTACAAAAATCCAACTCTTTAAAACCAGATCAGGATACACACTACCC
CTSD:chr11:1986342-1986473:1	GTCATATCGGTCACTGTTATATACCATCCATACTATCCTACTAACAAGTTGGAGGCTCATCGTTCCTATTCAGGCAGATGTTATCGAGGTCCGACNNNNNNNAACCTCAACTCTAACTCAAAACATAAAAACAGATCAGGATACACACTACCC
CTSD:chr11:1986711-1986842:1	GTCATATCGGTCACTGTTAATCACCAAAATATTCTCAAATAACATTCCAAATAGTTGGAGGCTCATCGTTCCTATTCAGGCAGATGTTATCGAGGTCCGACNNNNNNNAAAACCCTTTAATCTAAAACTTTAAGATCAGGATACACACTACCC
CTSD:chr11:1986875-1987015:1	GTCATATCGGTCACTGTTATATTTCCAAAACCCTTTAATCTAAAACTTTAAGTTGGAGGCTCATCGTTCCTATTCAGGCAGATGTTATCGAGGTCCGACNNNNNNNAATCTCTCCCACCATAACCCAAACCCAGATCAGGATACACACTACCC
CTSD:chr11:1987071-1987203:1	GTCATATCGGTCACTGTTAAAAATAAAAACCTTAAAAACTACCCGTTGGAGGCTCATCGTTCCTATTCAGGCAGATGTTATCGAGGTCCGACNNNNNNNCCATTATCTACCAACCATTAAAAACCAACTAAAAGATCAGGATACACACTACCC
CTSD:chr11:1987211-1987351:1	GTCATATCGGTCACTGTTAAATTTCCACTTTAAACTACTACCTGTTGGAGGCTCATCGTTCCTATTCAGGCAGATGTTATCGAGGTCCGACNNNNNNNTACCCAAAAACTAAAACATAACACTTCCCCCAACTGATCAGGATACACACTACCC
CTSD:chr11:1987880-1988017:1	GTCATATCGGTCACTGTTACCTAAAATAAAACCTCCCTCTATACTACCCCTAGTTGGAGGCTCATCGTTCCTATTCAGGCAGATGTTATCGAGGTCCGACNNNNNNNACTAACACATAACAAACCTACCACCTGATCAGGATACACACTACCC
CTSD:chr11:1988188-1988321:1	GTCATATCGGTCACTGTTAACTAAAACTCCTCTATAATTTTAAAACCCTACGTTGGAGGCTCATCGTTCCTATTCAGGCAGATGTTATCGAGGTCCGACNNNNNNNAAATCCTAACCTTCCTTAAAACTATATGATCAGGATACACACTACCC
CTSD:chr11:1988713-1988843:1	GTCATATCGGTCACTGTTATTCTCAACCACACCTACACCCTAACAAAATACCAGTTGGAGGCTCATCGTTCCTATTCAGGCAGATGTTATCGAGGTCCGACNNNNNNNAAAAACACCTTCTAAAATATAAACTGATCAGGATACACACTACCC
CTSD:chr11:1989022-1989159:1	GTCATATCGGTCACTGTTATAAATTTAACTAAAATAAAACCCAAAAACCCAAAGTTGGAGGCTCATCGTTCCTATTCAGGCAGATGTTATCGAGGTCCGACNNNNNNNACAACCAAATACCCTCAAATAAAAAGATCAGGATACACACTACCC
CTSD:chr11:1989175-1989305:1	GTCATATCGGTCACTGTTATTTCTAAACTCTTCTAACCTCAAACTTTTCCAAAGTTGGAGGCTCATCGTTCCTATTCAGGCAGATGTTATCGAGGTCCGACNNNNNNNCAAAAATACCCTTTATCTAAAAATAGATCAGGATACACACTACCC
CTSD:chr11:1989378-1989516:1	GTCATATCGGTCACTGTTAACTTCTACAAAAACCACCTTCTACCCAAACTTCCGTTGGAGGCTCATCGTTCCTATTCAGGCAGATGTTATCGAGGTCCGACNNNNNNNAAACCCCTCAACCCCCAACCAAAAAGATCAGGATACACACTACCC
CTSD:chr11:1989554-1989685:1	GTCATATCGGTCACTGTTAAAAACAAAAACACAACAAAAACCCAAAAGTTGGAGGCTCATCGTTCCTATTCAGGCAGATGTTATCGAGGTCCGACNNNNNNNACAAAAACCACCTTCTACCCAAACTTCCTCAGATCAGGATACACACTACCC
CTSD:chr11:1989812-1989950:1	GTCATATCGGTCACTGTTAAAACTCTTAATCTACCTAAAATATAACCCCTCCCGTTGGAGGCTCATCGTTCCTATTCAGGCAGATGTTATCGAGGTCCGACNNNNNNNAATACTATAAAAATACAAAAACAAAGATCAGGATACACACTACCC
CTSD:chr11:1990073-1990213:1	GTCATATCGGTCACTGTTAAAAACATACAAAACCAAACTAATCTATGTTGGAGGCTCATCGTTCCTATTCAGGCAGATGTTATCGAGGTCCGACNNNNNNNCAAACCCCAAAATCCTAAATAACCCTAAACCCGATCAGGATACACACTACCC
CTSD:chr11:1991254-1991388:1	GTCATATCGGTCACTGTTAAAAACTAAATCTTATCTCTAAAAAGTTGGAGGCTCATCGTTCCTATTCAGGCAGATGTTATCGAGGTCCGACNNNNNNNCTACAACTCCAACCCTACAAAACCTCTCTCAATCAGATCAGGATACACACTACCC
CTSD:chr11:1991472-1991611:1	GTCATATCGGTCACTGTTACCCTCCCCCAATATAAATTATTAATTCGTTGGAGGCTCATCGTTCCTATTCAGGCAGATGTTATCGAGGTCCGACNNNNNNNTTTTCATACTAAAATTTTCAACATATAATTTAGATCAGGATACACACTACCC
CTSD:chr11:1991638-1991768:1	GTCATATCGGTCACTGTTATTCAACCCAAACCCTACTCTCCCCATTTTATTCTGTTGGAGGCTCATCGTTCCTATTCAGGCAGATGTTATCGAGGTCCGACNNNNNNNCCTCCCCCAATATAAATTATTAATTGATCAGGATACACACTACCC
CTSD:chr11:1992561-1992699:1	GTCATATCGGTCACTGTTCTCCACCACCTCACAACACACTTTCCTTAAAAAGTTGGAGGCTCATCGTTCCTATTCAGGCAGATGTTATCGAGGTCCGACNNNNNNNCCTAAAACTCCTCTCTCTTCCACACCAGATCAGGATACACACTACCC
CTSD:chr11:1992927-1993064:1	GTCATATCGGTCACTGTTAATCTTCCTACTACCCACCAACCCTCCTCGTTGGAGGCTCATCGTTCCTATTCAGGCAGATGTTATCGAGGTCCGACNNNNNNNCACTCCCAATTCCTTCCCCTCACCTAAAATCGATCAGGATACACACTACCC
CTSD:chr11:1993248-1993380:1	GTCATATCGGTCACTGTTCCCCTTCCTCTACCCCCAATTCTCACTACGTTGGAGGCTCATCGTTCCTATTCAGGCAGATGTTATCGAGGTCCGACNNNNNNNATACTTACTACCCTATCACTAAAAATTAACAGATCAGGATACACACTACCC
CTSD:chr11:1993331-1993469:1	GTCATATCGGTCACTGTTAACTAAACAATAAATAAAAACCCCATACTCCTGTTGGAGGCTCATCGTTCCTATTCAGGCAGATGTTATCGAGGTCCGACNNNNNNNTTTCTCCCCCTACTCAAAATCTTAAAAAGATCAGGATACACACTACCC
CTSD:chr11:1993457-1993597:1	GTCATATCGGTCACTGTTAACCCATCTCCCATTTCCAAAACATCGTTGGAGGCTCATCGTTCCTATTCAGGCAGATGTTATCGAGGTCCGACNNNNNNNTAAAACCCTAACTACCTCTCCCAACAATAAATCCGATCAGGATACACACTACCC
CTSD:chr11:1993574-1993709:1	GTCATATCGGTCACTGTTATCCCTCCCCTCCTTTAAAACTCCTTCCCGTTGGAGGCTCATCGTTCCTATTCAGGCAGATGTTATCGAGGTCCGACNNNNNNNACAACACTTTCTACAAACTCCAAACACAACAGATCAGGATACACACTACCC
CTSD:chr11:1993841-1993975:1	GTCATATCGGTCACTGTTATCTTCTACTCAAATAAAACCTTAACAACCTTAATGTTGGAGGCTCATCGTTCCTATTCAGGCAGATGTTATCGAGGTCCGACNNNNNNNATAACCAAAACAACACCCTCTATTTGATCAGGATACACACTACCC
CTSD:chr11:1994011-1994149:1	GTCATATCGGTCACTGTTAACCAAAACTACCAAAATCTTACTTAAATAGTTGGAGGCTCATCGTTCCTATTCAGGCAGATGTTATCGAGGTCCGACNNNNNNNTAAAACCCACCATATTACAATACTATATAAGATCAGGATACACACTACCC
CTSD:chr11:1994095-1994225:1	GTCATATCGGTCACTGTTAACTTAACCACACAACAACCCCACCGTTGGAGGCTCATCGTTCCTATTCAGGCAGATGTTATCGAGGTCCGACNNNNNNNACTACAAACCCAAAATCCAAACAAATTAAAACTTTGATCAGGATACACACTACCC
CTSD:chr11:1994282-1994412:1	GTCATATCGGTCACTGTTCAACTCCTCCCAACCTAATCTCACCTTTCGTTGGAGGCTCATCGTTCCTATTCAGGCAGATGTTATCGAGGTCCGACNNNNNNNAACTCTAAAAACAAAACCTTCAAAAACTCCAGATCAGGATACACACTACCC
CTSD:chr11:1995008-1995146:1	GTCATATCGGTCACTGTTCTCCCTCCCAAAACCAAAACTCTAAACACTAAAATGTTGGAGGCTCATCGTTCCTATTCAGGCAGATGTTATCGAGGTCCGACNNNNNNNAACTAAACTATAAACAAACAAAACTGATCAGGATACACACTACCC
CTSD:chr11:1995372-1995512:1	GTCATATCGGTCACTGTTAACCCAAACACCCATCTCCTCTAAATTAAAACTAAGTTGGAGGCTCATCGTTCCTATTCAGGCAGATGTTATCGAGGTCCGACNNNNNNNAATTCCTATCACTTTCCCAAAATACGATCAGGATACACACTACCC
CTSD:chr11:1995792-1995923:1	GTCATATCGGTCACTGTTAATTAACCCTTAAAATAAACAAACCTATCCAAAAAGTTGGAGGCTCATCGTTCCTATTCAGGCAGATGTTATCGAGGTCCGACNNNNNNNTTCCAAATACTACCTCCCACCTTAAGATCAGGATACACACTACCC
CTSD:chr11:1996099-1996239:1	GTCATATCGGTCACTGTTAAACCAAAAACTCTTCAAAAACTTATACTCTTCCGTTGGAGGCTCATCGTTCCTATTCAGGCAGATGTTATCGAGGTCCGACNNNNNNNAAAACTCTAAATACCTAATAACCCATGATCAGGATACACACTACCC
CTSD:chr11:1996215-1996345:1	GTCATATCGGTCACTGTTAAAAACCTATTAAAAACTCTAAAAACTCCAAAAAGTTGGAGGCTCATCGTTCCTATTCAGGCAGATGTTATCGAGGTCCGACNNNNNNNACCACCATAAACTAAAACCCAACACAGATCAGGATACACACTACCC
CTSD:chr11:1996411-1996548:1	GTCATATCGGTCACTGTTAAACAACCCTTTCCCCTAAAACCCCAACAGTTGGAGGCTCATCGTTCCTATTCAGGCAGATGTTATCGAGGTCCGACNNNNNNNTATAAACCTTTTCCCAAACAACCAATAAAAAGATCAGGATACACACTACCC
CTSD:chr11:1996622-1996753:1	GTCATATCGGTCACTGTTAAACAATAACCAATCCCTAACCACCCTAGTTGGAGGCTCATCGTTCCTATTCAGGCAGATGTTATCGAGGTCCGACNNNNNNNAACCACTAAACAAAATTACACTAAATAAAACAGATCAGGATACACACTACCC
CTSD:chr11:1997925-1998064:1	GTCATATCGGTCACTGTTACCTTCAAAATACATCCTAACAACATCCTCCACCTGTTGGAGGCTCATCGTTCCTATTCAGGCAGATGTTATCGAGGTCCGACNNNNNNNCTACTCTCCACCCCCAACACAAACCGATCAGGATACACACTACCC
CTSD:chr11:1998484-1998618:1	GTCATATCGGTCACTGTTTAAACCTCATTATTCTTAAATAATCCAATCTAAGTTGGAGGCTCATCGTTCCTATTCAGGCAGATGTTATCGAGGTCCGACNNNNNNNCCTTAACCTACCCAACCCCTACCCTACGATCAGGATACACACTACCC
CTSD:chr11:1999247-1999378:1	GTCATATCGGTCACTGTTACCTAAACCACTTCCTCTACAATAACCAAAAACAAGTTGGAGGCTCATCGTTCCTATTCAGGCAGATGTTATCGAGGTCCGACNNNNNNNCCTAATAACTATACTATATCTCCCAGATCAGGATACACACTACCC
CTSD:chr11:2000033-2000165:1	GTCATATCGGTCACTGTTAATTACACAACTTACTACTCACCCATAGTTGGAGGCTCATCGTTCCTATTCAGGCAGATGTTATCGAGGTCCGACNNNNNNNAAAAATATTAAAACTAAATACCAAATAACTACAGATCAGGATACACACTACCC
CTSD:chr11:2000190-2000322:1	GTCATATCGGTCACTGTTTAAATAAACAATAAACTATACAATTAACCCTCAAGTTGGAGGCTCATCGTTCCTATTCAGGCAGATGTTATCGAGGTCCGACNNNNNNNAACAAACCCCAAACCTCTCCTCTCCAGATCAGGATACACACTACCC
CTSD:chr11:2000270-2000404:1	GTCATATCGGTCACTGTTAAACCTACCTACTATTCCTAATCCTCTAAAACCTGTTGGAGGCTCATCGTTCCTATTCAGGCAGATGTTATCGAGGTCCGACNNNNNNNACAATAAAATACTAATTACTAATTACGATCAGGATACACACTACCC
CTSD:chr11:2000470-2000609:1	GTCATATCGGTCACTGTTAACCCTAAACAACACCCCTCCCTCCGTTGGAGGCTCATCGTTCCTATTCAGGCAGATGTTATCGAGGTCCGACNNNNNNNCCTAAAAATCATCACTCCTCCTAAACCCAAAAACAGATCAGGATACACACTACCC
CTSD:chr11:2001172-2001310:1	GTCATATCGGTCACTGTTCCTAATCCTCCTACCAACTTCTTCCCAAAAATCCAGTTGGAGGCTCATCGTTCCTATTCAGGCAGATGTTATCGAGGTCCGACNNNNNNNAATCAAAAATCTCTAATTAACAACCGATCAGGATACACACTACCC
CTSD:chr11:2001299-2001439:1	GTCATATCGGTCACTGTTAAAATTTAAAAACATATATAAAATAAATAAAGTTGGAGGCTCATCGTTCCTATTCAGGCAGATGTTATCGAGGTCCGACNNNNNNNACAACTATCCCCATCCCTCAACCTATATCGATCAGGATACACACTACCC
CTSD:chr11:2001495-2001625:1	GTCATATCGGTCACTGTTAAACAACTAATAACTTCCAAAATCCCCCACCCACGTTGGAGGCTCATCGTTCCTATTCAGGCAGATGTTATCGAGGTCCGACNNNNNNNCACTATCCCTCCCAAATAAACACCCTGATCAGGATACACACTACCC
CTSD:chr11:2001611-2001744:1	GTCATATCGGTCACTGTTCCCTACTCTCAACCCTCTCCTTCACTAAATGTTGGAGGCTCATCGTTCCTATTCAGGCAGATGTTATCGAGGTCCGACNNNNNNNTAATAAACTATATAACTACCCCCAAAATCAGATCAGGATACACACTACCC
CTSD:chr11:2001733-2001868:1	GTCATATCGGTCACTGTTAACTAACCCCTTCTAACCTTAACTCGTTGGAGGCTCATCGTTCCTATTCAGGCAGATGTTATCGAGGTCCGACNNNNNNNAACTAACTATTAAATCTACACAAACTCCTAAACCAGATCAGGATACACACTACCC
CTSD:chr11:2001945-2002080:1	GTCATATCGGTCACTGTTAACTACTCCCACCAAAATAATCTACAACAAAAACAGTTGGAGGCTCATCGTTCCTATTCAGGCAGATGTTATCGAGGTCCGACNNNNNNNTATCCTAAAATCCCTAAACCTAAAAGATCAGGATACACACTACCC
CTSD:chr11:2001995-2002132:1	GTCATATCGGTCACTGTTCAATAAAACCCTAAAAACTCTCCTAAATCCACGTTGGAGGCTCATCGTTCCTATTCAGGCAGATGTTATCGAGGTCCGACNNNNNNNAATAAACCTTCCTATCCCCACTAAAACAGATCAGGATACACACTACCC
CTSD:chr11:2002114-2002244:1	GTCATATCGGTCACTGTTACTTCTACTACAAATCACCCTAATAAAAACAACTAGTTGGAGGCTCATCGTTCCTATTCAGGCAGATGTTATCGAGGTCCGACNNNNNNNACTTTCCTAATTAAAATCCAACTCAGATCAGGATACACACTACCC
CTSD:chr11:2003689-2003828:1	GTCATATCGGTCACTGTTCCCTAACCCTAACCCTAACCCTACCCTAAAACGTTGGAGGCTCATCGTTCCTATTCAGGCAGATGTTATCGAGGTCCGACNNNNNNNCATAACCCCTAACCTAAATAATTTCCCAGATCAGGATACACACTACCC
CTSD:chr11:2003819-2003959:1	GTCATATCGGTCACTGTTAAACTAACCCTACTAAACTTAAATAACTAAAATGTTGGAGGCTCATCGTTCCTATTCAGGCAGATGTTATCGAGGTCCGACNNNNNNNCAAAAATCACCAAACACTTAACAAAAAGATCAGGATACACACTACCC
CTSD:chr11:2004497-2004635:1	GTCATATCGGTCACTGTTAAACAAAACCAATAAATATTTATTTTCAAATAACAGTTGGAGGCTCATCGTTCCTATTCAGGCAGATGTTATCGAGGTCCGACNNNNNNNAAAACCAAAACCTTCTAACTAAAAAGATCAGGATACACACTACCC
CTSD:chr11:2005155-2005293:1	GTCATATCGGTCACTGTTAATATCTAAACCCTAACCTACCTAAAAACGTTGGAGGCTCATCGTTCCTATTCAGGCAGATGTTATCGAGGTCCGACNNNNNNNCATCTAAACCCAAACCCCAAAACACTATCCCGATCAGGATACACACTACCC
CTSD:chr11:2005694-2005833:1	GTCATATCGGTCACTGTTTAATATACTAAATAAAAATAAAACTATATTTCCTAGTTGGAGGCTCATCGTTCCTATTCAGGCAGATGTTATCGAGGTCCGACNNNNNNNACCTCAAACCCAAAATCCCCAAAAAGATCAGGATACACACTACCC
CTSD:chr11:2005979-2006110:1	GTCATATCGGTCACTGTTTAAATTAAAATAACAAACTCAACTAACCTGTTGGAGGCTCATCGTTCCTATTCAGGCAGATGTTATCGAGGTCCGACNNNNNNNAAAAACATCTCACAATCCCCTCTATCCCTCAGATCAGGATACACACTACCC
CTSD:chr11:2006360-2006500:1	GTCATATCGGTCACTGTTAAAACTCATCCTCACACCTAAAAACTATCTCCTTAGTTGGAGGCTCATCGTTCCTATTCAGGCAGATGTTATCGAGGTCCGACNNNNNNNCTTTAAACTCTACAATATCCTAAAAGATCAGGATACACACTACCC
CTSD:chr11:2006857-2006990:1	GTCATATCGGTCACTGTTACCAACCCCTCCCACTCAAAACACCGTTGGAGGCTCATCGTTCCTATTCAGGCAGATGTTATCGAGGTCCGACNNNNNNNAAACAAAAATATCTCCCCAAATCCAACTTACTTCAGATCAGGATACACACTACCC
CTSD:chr11:2006966-2007104:1	GTCATATCGGTCACTGTTAAACTATAAACTAATACCAAAAACAAAAACATGTTGGAGGCTCATCGTTCCTATTCAGGCAGATGTTATCGAGGTCCGACNNNNNNNATTTAAAACATACCCCTCTCTACATATCGATCAGGATACACACTACCC
CTSD:chr11:2007798-2007938:1	GTCATATCGGTCACTGTTACCATTAAACAACCCCTCTCCCTAACTTATAAAAAGTTGGAGGCTCATCGTTCCTATTCAGGCAGATGTTATCGAGGTCCGACNNNNNNNTCTTTTCTAAAACTTTCCAAACACCGATCAGGATACACACTACCC
CTSD:chr11:2008067-2008207:1	GTCATATCGGTCACTGTTACCCCAATATCCCCATCCTTTAACAAACAACGTTGGAGGCTCATCGTTCCTATTCAGGCAGATGTTATCGAGGTCCGACNNNNNNNCTTATACCATAAACCCTATACCACACCCAGATCAGGATACACACTACCC
CTSD:chr11:2008143-2008273:1	GTCATATCGGTCACTGTTAACCAACAACCCTAAAACCATACACATCCACAACGTTGGAGGCTCATCGTTCCTATTCAGGCAGATGTTATCGAGGTCCGACNNNNNNNAAAAACTCCCCTTCCTTACTAAAACTGATCAGGATACACACTACCC
CTSD:chr11:2009295-2009433:1	GTCATATCGGTCACTGTTATAAAACCCAAAACAACTACAACCCCACAACCTAAGTTGGAGGCTCATCGTTCCTATTCAGGCAGATGTTATCGAGGTCCGACNNNNNNNTTCAACCTTAATTAAATTATTAAATGATCAGGATACACACTACCC
CTSD:chr11:2009568-2009706:1	GTCATATCGGTCACTGTTAAAACCAAACTAAAAACCACTACATTAAAAAGTTGGAGGCTCATCGTTCCTATTCAGGCAGATGTTATCGAGGTCCGACNNNNNNNAAATACTTCCTATAAACTACAAACAACCAGATCAGGATACACACTACCC
CTSD:chr11:2009888-2010020:1	GTCATATCGGTCACTGTTATAACCTTTCCAAAACCCCTAAACATCACTCACTGTTGGAGGCTCATCGTTCCTATTCAGGCAGATGTTATCGAGGTCCGACNNNNNNNAAAATTCTAAATAACAACAACAAACAGATCAGGATACACACTACCC
CTSD:chr11:2010067-2010203:1	GTCATATCGGTCACTGTTACCTCTATCACCCAATAAATAATATCCAAAAACCCGTTGGAGGCTCATCGTTCCTATTCAGGCAGATGTTATCGAGGTCCGACNNNNNNNAAAACTAAAAACTATCTCCTAAAAAGATCAGGATACACACTACCC
CTSD:chr11:2010294-2010425:1	GTCATATCGGTCACTGTTAAAAATCCCACCTAATCCCAACCCCGTTGGAGGCTCATCGTTCCTATTCAGGCAGATGTTATCGAGGTCCGACNNNNNNNACATCCCACCTAAACCCCAAAAACCTCTTTAAAAAGATCAGGATACACACTACCC
CTSD:chr11:2010500-2010640:1	GTCATATCGGTCACTGTTACCTCTACCAAACCACAAAAACCCCCGTTGGAGGCTCATCGTTCCTATTCAGGCAGATGTTATCGAGGTCCGACNNNNNNNTAAAAACACCCTAAAATTACCAAAACCTCCCAAAGATCAGGATACACACTACCC
CTSD:chr11:2010710-2010842:1	GTCATATCGGTCACTGTTAATCCCCTCCAAATAAAAACAACCCTTCTAAAAGTTGGAGGCTCATCGTTCCTATTCAGGCAGATGTTATCGAGGTCCGACNNNNNNNAAAAACTAACCCCTCCCAAACCTCTATGATCAGGATACACACTACCC
CTSD:chr11:2010895-2011029:1	GTCATATCGGTCACTGTTAACAAACCTACTAACCCCACACTTACTAATTAAAAGTTGGAGGCTCATCGTTCCTATTCAGGCAGATGTTATCGAGGTCCGACNNNNNNNTACAAACAAACCCCTAAAACCTAAAGATCAGGATACACACTACCC
CTSD:chr11:2010957-2011093:1	GTCATATCGGTCACTGTTAAATACATAAAATCAAAAATCCCAAAATAACCCCTGTTGGAGGCTCATCGTTCCTATTCAGGCAGATGTTATCGAGGTCCGACNNNNNNNCTACTCCTCTACCCACCCTAACTTCGATCAGGATACACACTACCC
CTSD:chr11:2011265-2011395:1	GTCATATCGGTCACTGTTATCTTTAAAACCCTACTTACCCCCTAAACCCCATCGTTGGAGGCTCATCGTTCCTATTCAGGCAGATGTTATCGAGGTCCGACNNNNNNNAACTACAAACATCACTATTAACACAGATCAGGATACACACTACCC
CTSD:chr11:2011782-2011921:1	GTCATATCGGTCACTGTTCTCCCTCTAAACTTTAAAATACATACTACAATGTTGGAGGCTCATCGTTCCTATTCAGGCAGATGTTATCGAGGTCCGACNNNNNNNAACTAACTACATATCCTATAACTACCCAGATCAGGATACACACTACCC
CTSD:chr11:2012159-2012299:1	GTCATATCGGTCACTGTTACCTATATCCAACCAAATATTAAATAATAAAAGTTGGAGGCTCATCGTTCCTATTCAGGCAGATGTTATCGAGGTCCGACNNNNNNNAACTTACTCTACACCCACTACTAAACCTGATCAGGATACACACTACCC
CTSD:chr11:2013002-2013133:1	GTCATATCGGTCACTGTTAAATAAAAATAAAATCTAAACACTCAAAACCAAAAGTTGGAGGCTCATCGTTCCTATTCAGGCAGATGTTATCGAGGTCCGACNNNNNNNAAATAAAATCCCTTCAACAAAAACAGATCAGGATACACACTACCC
CTSD:chr11:2013648-2013779:1	GTCATATCGGTCACTGTTAAAAATTCCTCCCTCCCCAAATTTCCTAGTTGGAGGCTCATCGTTCCTATTCAGGCAGATGTTATCGAGGTCCGACNNNNNNNACCTCAAATCCTCTTCTCTAACTAAATAACTTGATCAGGATACACACTACCC
CTSD:chr11:2014268-2014398:1	GTCATATCGGTCACTGTTTAATATCCCTAAAACAACCCCTAAATACTAAAAAGTTGGAGGCTCATCGTTCCTATTCAGGCAGATGTTATCGAGGTCCGACNNNNNNNATAACCCCCACCATCTCCCAACACTAGATCAGGATACACACTACCC
CTSD:chr11:2014506-2014646:1	GTCATATCGGTCACTGTTACCCCATTCCCATATATCCTTCCCCAAGTTGGAGGCTCATCGTTCCTATTCAGGCAGATGTTATCGAGGTCCGACNNNNNNNTCCCCATACAACTCCCAAATAAAAACTCCAAAAGATCAGGATACACACTACCC
CTSD:chr11:2014693-2014823:1	GTCATATCGGTCACTGTTAACTTTTATCTCCTAAACCCTACTTTATAAACCGTTGGAGGCTCATCGTTCCTATTCAGGCAGATGTTATCGAGGTCCGACNNNNNNNTCCCCAAACAAAAATTTAAAATAAACAGATCAGGATACACACTACCC
CTSD:chr11:2014887-2015027:1	GTCATATCGGTCACTGTTAACCTCCTCCATAAAATAACAACCAATCCCAGTTGGAGGCTCATCGTTCCTATTCAGGCAGATGTTATCGAGGTCCGACNNNNNNNCTACAAAATTAAATATTTATAATAAAAACGATCAGGATACACACTACCC
CTSD:chr11:2014994-2015134:1	GTCATATCGGTCACTGTTCATTCATCTTCCTAACCCTACAAACCAGTTGGAGGCTCATCGTTCCTATTCAGGCAGATGTTATCGAGGTCCGACNNNNNNNAATTTCCAAAAACACACTTATATACTAAAACCTGATCAGGATACACACTACCC
CTSD:chr11:2015245-2015376:1	GTCATATCGGTCACTGTTAATCTAACCTCCCCTCTACACCCTCTCTTACCGTTGGAGGCTCATCGTTCCTATTCAGGCAGATGTTATCGAGGTCCGACNNNNNNNCCCCCATTCCCAATACACAAAACTATCAGATCAGGATACACACTACCC
CTSD:chr11:2015601-2015736:1	GTCATATCGGTCACTGTTCTCCTCCTAATCCCCTAACCTCCTTAAAACCTCTAGTTGGAGGCTCATCGTTCCTATTCAGGCAGATGTTATCGAGGTCCGACNNNNNNNTAAATAAACTACCTTAACACCTAAAGATCAGGATACACACTACCC
CTSD:chr11:2015797-2015933:1	GTCATATCGGTCACTGTTACCCAAAACACCTTATAAACCTCCCAAAACGTTGGAGGCTCATCGTTCCTATTCAGGCAGATGTTATCGAGGTCCGACNNNNNNNTCTACCCCAAAACCACCTACCCACTAAAAAGATCAGGATACACACTACCC
CTSD:chr11:2016025-2016163:1	GTCATATCGGTCACTGTTACAACCCCTCCACTACCATCACTACATACTAACGTTGGAGGCTCATCGTTCCTATTCAGGCAGATGTTATCGAGGTCCGACNNNNNNNAACTTCAAAAATCTAAAACCAACACCAGATCAGGATACACACTACCC
CTSD:chr11:2016647-2016786:1	GTCATATCGGTCACTGTTAAATATAAACCACCTTAACAAATACCTAGTTGGAGGCTCATCGTTCCTATTCAGGCAGATGTTATCGAGGTCCGACNNNNNNNTTCATCCTTCTATCTCTTTATTTCTAAACTTTGATCAGGATACACACTACCC
CTSD:chr11:2017187-2017326:1	GTCATATCGGTCACTGTTACACAAAACCCTCTAACTTAAAAATAAATATGTTGGAGGCTCATCGTTCCTATTCAGGCAGATGTTATCGAGGTCCGACNNNNNNNACACACTATAACTACCCTCTAAACTCCCAGATCAGGATACACACTACCC
CTSD:chr11:2018372-2018505:1	GTCATATCGGTCACTGTTCTCCTACCCCCATCCTACCCCTCTACTAAAAAGTTGGAGGCTCATCGTTCCTATTCAGGCAGATGTTATCGAGGTCCGACNNNNNNNTCTAACCCAAACCTAAAATACCACCCCAGATCAGGATACACACTACCC
CTSD:chr11:2018715-2018854:1	GTCATATCGGTCACTGTTCTACTCCACACTCCTCACTAACCTCAAACCCGTTGGAGGCTCATCGTTCCTATTCAGGCAGATGTTATCGAGGTCCGACNNNNNNNCAAACCCTAAAATCAAACCCTACCCACCAGATCAGGATACACACTACCC
CTSD:chr11:2018955-2019090:1	GTCATATCGGTCACTGTTAAACTTTTTCTAACTAAAATAACCCGTTGGAGGCTCATCGTTCCTATTCAGGCAGATGTTATCGAGGTCCGACNNNNNNNCATCACTCCTACCAAACTCCAAATATCCAAAATACGATCAGGATACACACTACCC
CTSD:chr11:2020194-2020334:1	GTCATATCGGTCACTGTTAAATAAACTCACTAAAAACAACACCCAAAACCCAGTTGGAGGCTCATCGTTCCTATTCAGGCAGATGTTATCGAGGTCCGACNNNNNNNTTTCCATAAATAAACCCCCAAATTAAGATCAGGATACACACTACCC
CTSD:chr11:2020373-2020508:1	GTCATATCGGTCACTGTTCCCCTTAAATCTTAAATACTATCCCCAATAAACCCGTTGGAGGCTCATCGTTCCTATTCAGGCAGATGTTATCGAGGTCCGACNNNNNNNAAAAATAAATTTACCCACAAATATTGATCAGGATACACACTACCC
CTSD:chr11:2025819-2025949:1	GTCATATCGGTCACTGTTCTACTCCCAAACAAAATCTCCCAAATCTTCCTCCGTTGGAGGCTCATCGTTCCTATTCAGGCAGATGTTATCGAGGTCCGACNNNNNNNTAAATCCCCTATACTATACTACTATAGATCAGGATACACACTACCC
CTSD:chr11:2029888-2030021:1	GTCATATCGGTCACTGTTAAAATCCAAATATAAAATTTTAATAAAGTTGGAGGCTCATCGTTCCTATTCAGGCAGATGTTATCGAGGTCCGACNNNNNNNTCCACTTCTCTAAACCTCACTTTTCTACACCAAGATCAGGATACACACTACCC
CTSD:chr11:2030026-2030165:1	GTCATATCGGTCACTGTTATTTCCCCAAAACTATCTCTCTTCTACCTACCCTAGTTGGAGGCTCATCGTTCCTATTCAGGCAGATGTTATCGAGGTCCGACNNNNNNNCCTTTCCAACTCTAAACTCTAAACAGATCAGGATACACACTACCC
CTSD:chr11:2030128-2030260:1	GTCATATCGGTCACTGTTAAAACAACTCTAACTCATCCTATACCGTTGGAGGCTCATCGTTCCTATTCAGGCAGATGTTATCGAGGTCCGACNNNNNNNAACTAAACCTACTATAAAATTTCCCCTCTAACCTGATCAGGATACACACTACCC
CTSD:chr11:2030519-2030654:1	GTCATATCGGTCACTGTTACTATAAAATCAACAAAAACTAAAAGTTGGAGGCTCATCGTTCCTATTCAGGCAGATGTTATCGAGGTCCGACNNNNNNNTCACAAACCAATAAAATCCTTAAATAAAAACACAAGATCAGGATACACACTACCC
CTSD:chr11:2031615-2031747:1	GTCATATCGGTCACTGTTACACAAACCCTCCAAATAAAACCTAAACAAATAAGTTGGAGGCTCATCGTTCCTATTCAGGCAGATGTTATCGAGGTCCGACNNNNNNNTAACCTAAACTTTTCAAAACACAAAAGATCAGGATACACACTACCC
CTSD:chr11:2031776-2031910:1	GTCATATCGGTCACTGTTACTCCTAAACCCTATCCATTCCCCTTAACAACTTAGTTGGAGGCTCATCGTTCCTATTCAGGCAGATGTTATCGAGGTCCGACNNNNNNNAAACCCTCCAAATAAAACCTAAACAGATCAGGATACACACTACCC
CTSD:chr11:2032470-2032607:1	GTCATATCGGTCACTGTTACCAATAAAAACCAATAAAAACCACTCTCTCTACAGTTGGAGGCTCATCGTTCCTATTCAGGCAGATGTTATCGAGGTCCGACNNNNNNNAAACCCAACACATAAAAACACCCAAGATCAGGATACACACTACCC
CTSD:chr11:2032878-2033008:1	GTCATATCGGTCACTGTTATACTACCCTAAAAACAAATCATTTCCTGTTGGAGGCTCATCGTTCCTATTCAGGCAGATGTTATCGAGGTCCGACNNNNNNNATACTCAAACCACCCTCCCAAAATAATAACTAGATCAGGATACACACTACCC
CTSD:chr11:2033100-2033233:1	GTCATATCGGTCACTGTTAAACACTAAAATATAACTCTACCCCCACCCGTTGGAGGCTCATCGTTCCTATTCAGGCAGATGTTATCGAGGTCCGACNNNNNNNCTCCCTCTACCAAACCAACAAAACCACACAGATCAGGATACACACTACCC
CTSD:chr11:2033306-2033440:1	GTCATATCGGTCACTGTTAAATCTAAAACCTTCCACCCTCAAAATCCTCCCGTTGGAGGCTCATCGTTCCTATTCAGGCAGATGTTATCGAGGTCCGACNNNNNNNTAAACCCCTCCCCAAAACCACCTCAACGATCAGGATACACACTACCC
CTSD:chr11:2033617-2033751:1	GTCATATCGGTCACTGTTACCTAAAAACAACTCCCCAATTCCTATCTCTTGTTGGAGGCTCATCGTTCCTATTCAGGCAGATGTTATCGAGGTCCGACNNNNNNNAATTTTTCCATCTAAACTTTTCTAATAAGATCAGGATACACACTACCC
CTSD:chr11:2034060-2034198:1	GTCATATCGGTCACTGTTCCTCCTACCCTTCTTCCCAACAACCTACAAATAATGTTGGAGGCTCATCGTTCCTATTCAGGCAGATGTTATCGAGGTCCGACNNNNNNNTATATATTTCTAAACCTCACTCTTAGATCAGGATACACACTACCC
CTSD:chr11:2034926-2035062:1	GTCATATCGGTCACTGTTTAAAAACAACACCTATTCATACCCAACTAAAACCAGTTGGAGGCTCATCGTTCCTATTCAGGCAGATGTTATCGAGGTCCGACNNNNNNNCTTCCCAAACCAAACTCCCCAAAAAGATCAGGATACACACTACCC
CTSD:chr11:2035608-2035745:1	GTCATATCGGTCACTGTTACCTAAACCTCCTTCCCTAATACTAAAACCATAAGTTGGAGGCTCATCGTTCCTATTCAGGCAGATGTTATCGAGGTCCGACNNNNNNNAAATAAAAATTTAAACTTAATAAACAGATCAGGATACACACTACCC
CTSD:chr11:2035818-2035951:1	GTCATATCGGTCACTGTTAAAACTAAAAACTTTAAATAACAAAAGTTGGAGGCTCATCGTTCCTATTCAGGCAGATGTTATCGAGGTCCGACNNNNNNNTATTAACCCAACCACCAACTTAAAACAATAAAACGATCAGGATACACACTACCC
CTSD:chr11:2036225-2036355:1	GTCATATCGGTCACTGTTATATTTATTTTCCATTACTTTTACAAAAAGTTGGAGGCTCATCGTTCCTATTCAGGCAGATGTTATCGAGGTCCGACNNNNNNNCCCACCTTCCCCTCCCATCATAAAACAAAAAGATCAGGATACACACTACCC
CTSD:chr11:2036443-2036582:1	GTCATATCGGTCACTGTTAACCTCTACCCTCTAACATCTTTAAACTCAAAAATGTTGGAGGCTCATCGTTCCTATTCAGGCAGATGTTATCGAGGTCCGACNNNNNNNAAACCACACTAAAACCCTCTCACTCGATCAGGATACACACTACCC
CTSD:chr11:2036643-2036781:1	GTCATATCGGTCACTGTTAAACCATCTCCCTCAACAAAAACCCCGTTGGAGGCTCATCGTTCCTATTCAGGCAGATGTTATCGAGGTCCGACNNNNNNNTCAAAAATCTTTAATATTTTAACATACCTCCCCAGATCAGGATACACACTACCC
CTSD:chr11:2036858-2036998:1	GTCATATCGGTCACTGTTTACCCATCCCAAAACCAACCCTCAAGTTGGAGGCTCATCGTTCCTATTCAGGCAGATGTTATCGAGGTCCGACNNNNNNNCTCCCTACTATCTACTATCCCTAAAACCCACACCTGATCAGGATACACACTACCC
CTSD:chr11:2037117-2037257:1	GTCATATCGGTCACTGTTAAACAACTCCTACTCAACTATCCACAAACTCGTTGGAGGCTCATCGTTCCTATTCAGGCAGATGTTATCGAGGTCCGACNNNNNNNTACTAATACCACCCTCCAAAACCATAACTGATCAGGATACACACTACCC
CTSD:chr11:2037289-2037426:1	GTCATATCGGTCACTGTTAACCAATACCCACTAAAAACACCCACAATTACACAGTTGGAGGCTCATCGTTCCTATTCAGGCAGATGTTATCGAGGTCCGACNNNNNNNTCCTACTCAACTATCCACAAACTCTGATCAGGATACACACTACCC
CTSD:chr11:2037502-2037641:1	GTCATATCGGTCACTGTTATACTCTCAACCCTACCCCCTACCCTGTTGGAGGCTCATCGTTCCTATTCAGGCAGATGTTATCGAGGTCCGACNNNNNNNTAAACCTCCAAAACAAATCCCCATAAAATAAACAGATCAGGATACACACTACCC
CTSD:chr11:2037774-2037910:1	GTCATATCGGTCACTGTTAACATAACCCCTACACCTAACCCCTCCCGTTGGAGGCTCATCGTTCCTATTCAGGCAGATGTTATCGAGGTCCGACNNNNNNNTACTAATATAAAATAAATTCCAAATCCCAACAGATCAGGATACACACTACCC
CTSD:chr11:2038001-2038139:1	GTCATATCGGTCACTGTTCTACAATAATAATATTAATAACAATACCCCTCAGTTGGAGGCTCATCGTTCCTATTCAGGCAGATGTTATCGAGGTCCGACNNNNNNNTTAATATCTACCCAAAAACACCCAACAGATCAGGATACACACTACCC
CTSD:chr11:2038814-2038944:1	GTCATATCGGTCACTGTTCTCCAACAATATTAAAAACATTCCTTTACTCCCTCGTTGGAGGCTCATCGTTCCTATTCAGGCAGATGTTATCGAGGTCCGACNNNNNNNATAAAATCTAAAAATATCTCCTACCGATCAGGATACACACTACCC
CTSD:chr11:2039272-2039408:1	GTCATATCGGTCACTGTTACTCCCCAAAATAAAATCCAAACTTCTCTCCTATCGTTGGAGGCTCATCGTTCCTATTCAGGCAGATGTTATCGAGGTCCGACNNNNNNNACTAAAACAAACAAATCTAAAACCAGATCAGGATACACACTACCC
CTSD:chr11:2039352-2039482:1	GTCATATCGGTCACTGTTTCAAACAAAATAAAAACACAAAATACTAATTTGTTGGAGGCTCATCGTTCCTATTCAGGCAGATGTTATCGAGGTCCGACNNNNNNNCTCACCAAAATATCTAAACCAAAACTACGATCAGGATACACACTACCC
CTSD:chr11:2039470-2039605:1	GTCATATCGGTCACTGTTCTCCCCTCCCTAAACCCTAATCTACCAAACGTTGGAGGCTCATCGTTCCTATTCAGGCAGATGTTATCGAGGTCCGACNNNNNNNTTCTACACCCCCACTAACCTACACTCCAAAGATCAGGATACACACTACCC
CTSD:chr11:2039636-2039776:1	GTCATATCGGTCACTGTTCTTCTACACCCCCACTAACCTACACTCCAAATCGTTGGAGGCTCATCGTTCCTATTCAGGCAGATGTTATCGAGGTCCGACNNNNNNNCCCCTTCCCAACACATAAATATTCCACGATCAGGATACACACTACCC
CTSD:chr11:2040464-2040594:1	GTCATATCGGTCACTGTTACCTCCCCAAATACAACCTCTACTAATCCTTCGTTGGAGGCTCATCGTTCCTATTCAGGCAGATGTTATCGAGGTCCGACNNNNNNNACCCAACCTTACTTATCCTCATAAAATAGATCAGGATACACACTACCC
CTSD:chr11:2040622-2040762:1	GTCATATCGGTCACTGTTCCCTTCCCTTCCTCTCACAACTCCACGTTGGAGGCTCATCGTTCCTATTCAGGCAGATGTTATCGAGGTCCGACNNNNNNNTATTACCACCTTATAAAAATAAACAAAACTAAACGATCAGGATACACACTACCC
CTSD:chr11:2040682-2040818:1	GTCATATCGGTCACTGTTAAAACTAAATCCCAAAACTCAAAAACATACTACGTTGGAGGCTCATCGTTCCTATTCAGGCAGATGTTATCGAGGTCCGACNNNNNNNCTACTCTAACTTAATAATTTATAAAAAGATCAGGATACACACTACCC
CTSD:chr11:2041052-2041190:1	GTCATATCGGTCACTGTTTAACTTCCCTAAATAAAACTAAAAAGTTGGAGGCTCATCGTTCCTATTCAGGCAGATGTTATCGAGGTCCGACNNNNNNNAAAAATATTCCATTTTATTTAAACAAAAACAAAAAGATCAGGATACACACTACCC
CTSD:chr11:2042065-2042203:1	GTCATATCGGTCACTGTTAACCACAAATAAAACTAAACTCCCCATAAATCTCCGTTGGAGGCTCATCGTTCCTATTCAGGCAGATGTTATCGAGGTCCGACNNNNNNNTAAATAAACCTCCTCCCTAAACCCTGATCAGGATACACACTACCC
CTSD:chr11:2042227-2042357:1	GTCATATCGGTCACTGTTAAAAACCCAACCCCACCTATAACCCCGTTGGAGGCTCATCGTTCCTATTCAGGCAGATGTTATCGAGGTCCGACNNNNNNNCCAAACTCTTCCAATTACTTCTAAACTTTCCTAAGATCAGGATACACACTACCC
CTSD:chr11:2043058-2043198:1	GTCATATCGGTCACTGTTAACCTCCCTACCCACTCCCAAATCAAAAATCTAAGTTGGAGGCTCATCGTTCCTATTCAGGCAGATGTTATCGAGGTCCGACNNNNNNNACAAAACTCTCCAAAACTATCCAACCGATCAGGATACACACTACCC
CTSD:chr11:2043151-2043285:1	GTCATATCGGTCACTGTTTAAAAACCTATAACTCTAAAACTAATAAAAACCATGTTGGAGGCTCATCGTTCCTATTCAGGCAGATGTTATCGAGGTCCGACNNNNNNNACAAACCCAACAACCTCCCCTCCTCGATCAGGATACACACTACCC
CTSD:chr11:2043571-2043711:1	GTCATATCGGTCACTGTTATTCTAAATCTTCCCAATCCAACCAGTTGGAGGCTCATCGTTCCTATTCAGGCAGATGTTATCGAGGTCCGACNNNNNNNACTTATAAATAAATACCCCTATACCACAATTATAAGATCAGGATACACACTACCC
CTSD:chr11:2044301-2044431:1	GTCATATCGGTCACTGTTAAACATCCTAAAAATCTATATCCAAACAACCAACTGTTGGAGGCTCATCGTTCCTATTCAGGCAGATGTTATCGAGGTCCGACNNNNNNNAACCCCCACACAACCTAACTACCCAGATCAGGATACACACTACCC
CTSD:chr11:2045458-2045598:1	GTCATATCGGTCACTGTTTTCCTAAACTCTACTACCTAAAAATCCCGTTGGAGGCTCATCGTTCCTATTCAGGCAGATGTTATCGAGGTCCGACNNNNNNNATAAACAACCCCTAACTACAAACCTCCACCTCGATCAGGATACACACTACCC
CTSD:chr11:2045510-2045650:1	GTCATATCGGTCACTGTTAAATAAAAACTCCTCAAAACCCCAATAGTTGGAGGCTCATCGTTCCTATTCAGGCAGATGTTATCGAGGTCCGACNNNNNNNATTTTCCTCTCCTCTATTAAATATAACCAAACAGATCAGGATACACACTACCC
CTSD:chr11:2045759-2045891:1	GTCATATCGGTCACTGTTACCTACCTAAAACCTACTACTCCTTCCTCCAGTTGGAGGCTCATCGTTCCTATTCAGGCAGATGTTATCGAGGTCCGACNNNNNNNAAAACATCAATCTTTCCCCTTTTAAAACAGATCAGGATACACACTACCC
CTSD:chr11:2046002-2046142:1	GTCATATCGGTCACTGTTCCCCAACACCCAACCTCACAAACACTATTCGTTGGAGGCTCATCGTTCCTATTCAGGCAGATGTTATCGAGGTCCGACNNNNNNNTTAAACATCTTAATAAACCCCAACCCTCCCGATCAGGATACACACTACCC
CTSD:chr11:2046380-2046520:1	GTCATATCGGTCACTGTTATCACCAAACAAAACTCCCTAAAACACAAGTTGGAGGCTCATCGTTCCTATTCAGGCAGATGTTATCGAGGTCCGACNNNNNNNTATAATCCTAAAACCTAAAACTAAAATCCTAGATCAGGATACACACTACCC
CTSD:chr11:2046546-2046679:1	GTCATATCGGTCACTGTTACCCCCTCTATACTATATACCTCCTAATCTTCCCAGTTGGAGGCTCATCGTTCCTATTCAGGCAGATGTTATCGAGGTCCGACNNNNNNNTCACCAAACAAAACTCCCTAAAACAGATCAGGATACACACTACCC
CTSD:chr11:2047007-2047145:1	GTCATATCGGTCACTGTTAACTTCTTAAAAACCACCTTCCCATCCCCTAATAGTTGGAGGCTCATCGTTCCTATTCAGGCAGATGTTATCGAGGTCCGACNNNNNNNAAAACCTCAAACACCTCCTCAACCCAGATCAGGATACACACTACCC
CTSD:chr11:2048005-2048135:1	GTCATATCGGTCACTGTTCTCCCACCCTTTATACTACTACCCAGTTGGAGGCTCATCGTTCCTATTCAGGCAGATGTTATCGAGGTCCGACNNNNNNNTTACTAAAATTTCTCTTTCCACTACTTCCTACTTCGATCAGGATACACACTACCC
CTSD:chr11:2048399-2048533:1	GTCATATCGGTCACTGTTATCTCCCTCTACCCAAAATCTATAAACCTCGTTGGAGGCTCATCGTTCCTATTCAGGCAGATGTTATCGAGGTCCGACNNNNNNNAAAAACTAAACTCCAAAACTAAAAATAAACGATCAGGATACACACTACCC
CTSD:chr11:2048603-2048741:1	GTCATATCGGTCACTGTTAACTATCTCTATAACCACACTCCCTAACTCTTGTTGGAGGCTCATCGTTCCTATTCAGGCAGATGTTATCGAGGTCCGACNNNNNNNTCCCTCACAAACCTAAAAACCAAAAATCGATCAGGATACACACTACCC
CTSD:chr11:2049465-2049602:1	GTCATATCGGTCACTGTTAACTAACCTCTCTACTCCCTTCCTTACTACCCTGTTGGAGGCTCATCGTTCCTATTCAGGCAGATGTTATCGAGGTCCGACNNNNNNNTACCAAAACCACCTAACCCACCCTACAGATCAGGATACACACTACCC
CTSD:chr11:2049943-2050083:1	GTCATATCGGTCACTGTTAAATTTCTCTCTCCAACAAATCACCTAAGTTGGAGGCTCATCGTTCCTATTCAGGCAGATGTTATCGAGGTCCGACNNNNNNNAAAAACAATCTTCATCACAAATAAATAACAAAGATCAGGATACACACTACCC
CTSD:chr11:2050072-2050202:1	GTCATATCGGTCACTGTTAACACTAATTCCCTTAATCTCTCCTAAAATAAAAAGTTGGAGGCTCATCGTTCCTATTCAGGCAGATGTTATCGAGGTCCGACNNNNNNNCCCTACTTATACCACAACTCCCCCAGATCAGGATACACACTACCC
CTSD:chr11:2050350-2050480:1	GTCATATCGGTCACTGTTTAAAACTAATTCTATATCCTCTAAAAAGTTGGAGGCTCATCGTTCCTATTCAGGCAGATGTTATCGAGGTCCGACNNNNNNNCCAAAAACCCCACTTTAAAACTATTTACTAAACGATCAGGATACACACTACCC
CTSD:chr11:2050469-2050608:1	GTCATATCGGTCACTGTTAAACTCACCCTAACAATCCTAAAAAGTTGGAGGCTCATCGTTCCTATTCAGGCAGATGTTATCGAGGTCCGACNNNNNNNCACCCTAAAACTAAAACAACTTAACAACCTCTCCAGATCAGGATACACACTACCC
CTSD:chr11:2050856-2050988:1	GTCATATCGGTCACTGTTAAACAAACAAAACTAATAACCCACTAACTCAAAAAGTTGGAGGCTCATCGTTCCTATTCAGGCAGATGTTATCGAGGTCCGACNNNNNNNAACTAAAACTCACCCTTAAACTCCAGATCAGGATACACACTACCC
CTSD:chr11:2051097-2051235:1	GTCATATCGGTCACTGTTCCCAAATCTAAACTCCAAAACTACCGTTGGAGGCTCATCGTTCCTATTCAGGCAGATGTTATCGAGGTCCGACNNNNNNNTACCAAATAAAAATACTAACCAACCCTTAAAAACAGATCAGGATACACACTACCC
CTSD:chr11:2051748-2051883:1	GTCATATCGGTCACTGTTAACCCCAAAAATCCAAAAACACACAATACCCAAACGTTGGAGGCTCATCGTTCCTATTCAGGCAGATGTTATCGAGGTCCGACNNNNNNNAAAAACACAAAACCACAACCCCCTTGATCAGGATACACACTACCC
CTSD:chr11:2051861-2051996:1	GTCATATCGGTCACTGTTAAAACCCTACCTCTAACACTAAAACCTTCAAAGTTGGAGGCTCATCGTTCCTATTCAGGCAGATGTTATCGAGGTCCGACNNNNNNNATACCCTATTAAAACACAAATACAAACAGATCAGGATACACACTACCC
CTSD:chr11:2051927-2052067:1	GTCATATCGGTCACTGTTTAAAAACTCATTTACAATAAACCAAAATGTTGGAGGCTCATCGTTCCTATTCAGGCAGATGTTATCGAGGTCCGACNNNNNNNCCAAAAACACACAATACCCAAACACTACACCAGATCAGGATACACACTACCC
CTSD:chr11:2052410-2052540:1	GTCATATCGGTCACTGTTAAAAACCCCTTAACCAAAACTCCCTTCACCACGTTGGAGGCTCATCGTTCCTATTCAGGCAGATGTTATCGAGGTCCGACNNNNNNNAACCTCAAAATCAACAAAACTAAATTCAGATCAGGATACACACTACCC
CTSD:chr11:2053141-2053275:1	GTCATATCGGTCACTGTTACCCTCCTAACCCCTTTAACCCTAAAATATATCCCGTTGGAGGCTCATCGTTCCTATTCAGGCAGATGTTATCGAGGTCCGACNNNNNNNTTACCCCCAATCTACCCAACCCATCGATCAGGATACACACTACCC
CTSD:chr11:2053381-2053521:1	GTCATATCGGTCACTGTTAACAATACCCTCACACCAAAATAAAGTTGGAGGCTCATCGTTCCTATTCAGGCAGATGTTATCGAGGTCCGACNNNNNNNCTTAATTCCCAAAACTAAAACCAATATCCCTAATAGATCAGGATACACACTACCC
CTSD:chr11:2053627-2053767:1	GTCATATCGGTCACTGTTAAACCTCAATAACTCAACAAATTAAACTTTAAAGTTGGAGGCTCATCGTTCCTATTCAGGCAGATGTTATCGAGGTCCGACNNNNNNNTCTTTAACTCCCTAAAACCCTTTAACAGATCAGGATACACACTACCC
CTSD:chr11:2054167-2054306:1	GTCATATCGGTCACTGTTACCCTAAAATCTACTCATAATTCCTACCAAGTTGGAGGCTCATCGTTCCTATTCAGGCAGATGTTATCGAGGTCCGACNNNNNNNTAAATATCTCTTAACCTACTAAAACTCCCTGATCAGGATACACACTACCC
CTSD:chr11:2054407-2054547:1	GTCATATCGGTCACTGTTAAACAAAACCCATCCATCAAAAACCGTTGGAGGCTCATCGTTCCTATTCAGGCAGATGTTATCGAGGTCCGACNNNNNNNCTACCCATTAAAAATTCTACTAACTAAAATATAACGATCAGGATACACACTACCC
CTSD:chr11:2054771-2054901:1	GTCATATCGGTCACTGTTAAACCCAACCACCACCTTCACAAACAATACGTTGGAGGCTCATCGTTCCTATTCAGGCAGATGTTATCGAGGTCCGACNNNNNNNACTAAAATCTTAAACAACCCTATATATCCAGATCAGGATACACACTACCC
CTSD:chr11:2055266-2055406:1	GTCATATCGGTCACTGTTCTACCCAAACCACTAAAACCATACTACCCCCAGTTGGAGGCTCATCGTTCCTATTCAGGCAGATGTTATCGAGGTCCGACNNNNNNNAAAATAAACTCTCAAACTCACCAAAATCGATCAGGATACACACTACCC
CTSD:chr11:2056114-2056248:1	GTCATATCGGTCACTGTTATCCTCTTCTTTCTATCTATACCTTCCTCCTCCAAGTTGGAGGCTCATCGTTCCTATTCAGGCAGATGTTATCGAGGTCCGACNNNNNNNTAACAATCCTAAAACTATACTATCTGATCAGGATACACACTACCC
CTSD:chr11:2056590-2056728:1	GTCATATCGGTCACTGTTACCCCAAAAACCTATTTACTATCCCGTTGGAGGCTCATCGTTCCTATTCAGGCAGATGTTATCGAGGTCCGACNNNNNNNACCCAATCCTTCTATCCTACTACAAACTACTCACAGATCAGGATACACACTACCC
CTSD:chr11:2056997-2057129:1	GTCATATCGGTCACTGTTCTTTAATAAAACTAAAAACATATCCTAAAACCTCCGTTGGAGGCTCATCGTTCCTATTCAGGCAGATGTTATCGAGGTCCGACNNNNNNNAAAATCTTCAATTACCCTTCAAAAAGATCAGGATACACACTACCC
CTSD:chr11:2058290-2058421:1	GTCATATCGGTCACTGTTCTACCTAACCCCACTCACCTCCCACGTTGGAGGCTCATCGTTCCTATTCAGGCAGATGTTATCGAGGTCCGACNNNNNNNTAACCAAATAAATATCATACTACCCACTAACCTCAGATCAGGATACACACTACCC
CTSD:chr11:2058550-2058685:1	GTCATATCGGTCACTGTTAAACCAAATATAACCCCTACCCAAAAACTTAAAAAGTTGGAGGCTCATCGTTCCTATTCAGGCAGATGTTATCGAGGTCCGACNNNNNNNTTCCCCACTCCCTCTCCTTAAACCAGATCAGGATACACACTACCC
CTSD:chr11:2058984-2059124:1	GTCATATCGGTCACTGTTAATTACTAAACAAAAACAAACCTACCAAAATCTAAGTTGGAGGCTCATCGTTCCTATTCAGGCAGATGTTATCGAGGTCCGACNNNNNNNAAAATCAACAAAAATACTCTTCACAGATCAGGATACACACTACCC
CTSD:chr11:2060514-2060650:1	GTCATATCGGTCACTGTTACTTTTCTCTAACCTTTACTTCCTAACTTATACAAGTTGGAGGCTCATCGTTCCTATTCAGGCAGATGTTATCGAGGTCCGACNNNNNNNAACCAAAAACTAAAAACCTATAACAGATCAGGATACACACTACCC
CTSD:chr11:2060695-2060835:1	GTCATATCGGTCACTGTTAATCAACCCAACTCCCTTCCCAACCGTTGGAGGCTCATCGTTCCTATTCAGGCAGATGTTATCGAGGTCCGACNNNNNNNAACCTTTACTTCCTAACTTATACAACTACCCTCCTGATCAGGATACACACTACCC
CTSD:chr11:2060787-2060917:1	GTCATATCGGTCACTGTTACCAAAACTCAAATACCCCCTAAACTACCACAAGTTGGAGGCTCATCGTTCCTATTCAGGCAGATGTTATCGAGGTCCGACNNNNNNNCACCCAACTCCAACCCCAAAACCAAAAGATCAGGATACACACTACCC
CTSD:chr11:2062393-2062533:1	GTCATATCGGTCACTGTTACACATAATAACAACCCACAATTAACAATCAGTTGGAGGCTCATCGTTCCTATTCAGGCAGATGTTATCGAGGTCCGACNNNNNNNTATTTTCAATAAATACTCACTAACATATAGATCAGGATACACACTACCC
CTSD:chr11:2062564-2062698:1	GTCATATCGGTCACTGTTAAAAACAAAACAAACAAATCACCACCACCACTAAAGTTGGAGGCTCATCGTTCCTATTCAGGCAGATGTTATCGAGGTCCGACNNNNNNNAATAACAACCCACAATTAACAATCAGATCAGGATACACACTACCC
CTSD:chr11:2080767-2080907:1	GTCATATCGGTCACTGTTACCATACTCCATTCTCTTTTCTCCATACGTTGGAGGCTCATCGTTCCTATTCAGGCAGATGTTATCGAGGTCCGACNNNNNNNTCCATACTCCATATTTCATATTTCTTTCTCCAGATCAGGATACACACTACCC
MAPK8IP1:chr11:45614248-45614378:1	GTCATATCGGTCACTGTTTAAACTTTAAATCCTATTAACACAAAAAGTTGGAGGCTCATCGTTCCTATTCAGGCAGATGTTATCGAGGTCCGACNNNNNNNTTACCCAAACTCCTCCTTAAACTTATCTCTACGATCAGGATACACACTACCC
MAPK8IP1:chr11:45614298-45614437:1	GTCATATCGGTCACTGTTAATAACAACCAAAACAAATCTTAATCCAATATAACGTTGGAGGCTCATCGTTCCTATTCAGGCAGATGTTATCGAGGTCCGACNNNNNNNATAAATAACTTTTCTACTATACTTAGATCAGGATACACACTACCC
MAPK8IP1:chr11:45616180-45616315:1	GTCATATCGGTCACTGTTACAAAAATACACCCTCCCACCCCAAACTCTAGTTGGAGGCTCATCGTTCCTATTCAGGCAGATGTTATCGAGGTCCGACNNNNNNNCCTTTCTCACTTCTACCACCTACTCAACTGATCAGGATACACACTACCC
MAPK8IP1:chr11:45624665-45624797:1	GTCATATCGGTCACTGTTCCCTCTACAAACACTAAAACAAAATAACTAACCTGTTGGAGGCTCATCGTTCCTATTCAGGCAGATGTTATCGAGGTCCGACNNNNNNNATCCCTCTCTACCTCATCCCCTCCCAGATCAGGATACACACTACCC
MAPK8IP1:chr11:45625716-45625849:1	GTCATATCGGTCACTGTTACCCCACTTATAATATTTCCCATTTCCCTCTAAAAGTTGGAGGCTCATCGTTCCTATTCAGGCAGATGTTATCGAGGTCCGACNNNNNNNTACTTTTATTCTCCTTTCATTCCTAGATCAGGATACACACTACCC
MAPK8IP1:chr11:45628154-45628288:1	GTCATATCGGTCACTGTTTACTAAAAATAAAATAAAACAAAAACAAAATACTCGTTGGAGGCTCATCGTTCCTATTCAGGCAGATGTTATCGAGGTCCGACNNNNNNNAATTTAAAACCATTCTACAACCTCAGATCAGGATACACACTACCC
MAPK8IP1:chr11:45628212-45628352:1	GTCATATCGGTCACTGTTCCTAATATTCCCTATAAATAACTCCTCTCCCTAGTTGGAGGCTCATCGTTCCTATTCAGGCAGATGTTATCGAGGTCCGACNNNNNNNATACTACCTTAAAAATTCAAATTCCCAGATCAGGATACACACTACCC
MAPK8IP1:chr11:45670649-45670781:1	GTCATATCGGTCACTGTTTATTTCCAATCTATAATAATACTATCTATCTATCTGTTGGAGGCTCATCGTTCCTATTCAGGCAGATGTTATCGAGGTCCGACNNNNNNNATCTCTAATTTATAAATAATATCCAGATCAGGATACACACTACCC
MAPK8IP1:chr11:45670793-45670932:1	GTCATATCGGTCACTGTTAAATAATATCCATCCTTTCCCCATCCCTACCTCCGTTGGAGGCTCATCGTTCCTATTCAGGCAGATGTTATCGAGGTCCGACNNNNNNNATATTTACAAACACCACATTTACACAGATCAGGATACACACTACCC
MAPK8IP1:chr11:45670999-45671139:1	GTCATATCGGTCACTGTTTTCAAACACATAAATATTAAATCTCTATGTTGGAGGCTCATCGTTCCTATTCAGGCAGATGTTATCGAGGTCCGACNNNNNNNCTATTACCTTATTAACCCCTCCCTCTCCCACCGATCAGGATACACACTACCC
MAPK8IP1:chr11:45672482-45672614:1	GTCATATCGGTCACTGTTACTCCTATCCAATACTCACCACACACCCTAAAAACGTTGGAGGCTCATCGTTCCTATTCAGGCAGATGTTATCGAGGTCCGACNNNNNNNTCCAAAAACATTACATAACTAAACAGATCAGGATACACACTACCC
MAPK8IP1:chr11:45673742-45673882:1	GTCATATCGGTCACTGTTACCCACCCCACCACATTCTTCTAATAAACGTTGGAGGCTCATCGTTCCTATTCAGGCAGATGTTATCGAGGTCCGACNNNNNNNCCTTCTATATCCTATACCTCACAATCTACCCGATCAGGATACACACTACCC
MAPK8IP1:chr11:45674008-45674139:1	GTCATATCGGTCACTGTTAAAATAACACCAACTACCTAAAACTCAAAAGTTGGAGGCTCATCGTTCCTATTCAGGCAGATGTTATCGAGGTCCGACNNNNNNNCATAAAATAATCCTAACCCTTTAAAATTCAGATCAGGATACACACTACCC
MAPK8IP1:chr11:45674061-45674201:1	GTCATATCGGTCACTGTTCCTACCCTTACTAACTTCTACTAACCCACTTCCTAGTTGGAGGCTCATCGTTCCTATTCAGGCAGATGTTATCGAGGTCCGACNNNNNNNTTAATTCAAACTCTATAAAATACATGATCAGGATACACACTACCC
MAPK8IP1:chr11:45675812-45675949:1	GTCATATCGGTCACTGTTTATTAACAAAACAACAACTTCCAATCCTAACCTTAGTTGGAGGCTCATCGTTCCTATTCAGGCAGATGTTATCGAGGTCCGACNNNNNNNTTCCCATTCCCTAACTTTACCCTCCGATCAGGATACACACTACCC
MAPK8IP1:chr11:45676959-45677089:1	GTCATATCGGTCACTGTTAAATAATATTACAAAATACAATAAAATATAAAAGTTGGAGGCTCATCGTTCCTATTCAGGCAGATGTTATCGAGGTCCGACNNNNNNNACCTAAAAACTTCTTCCTACTAAACCAGATCAGGATACACACTACCC
MAPK8IP1:chr11:45678033-45678171:1	GTCATATCGGTCACTGTTAAAACACAATAAAACCACTCCATATAAAAGTTGGAGGCTCATCGTTCCTATTCAGGCAGATGTTATCGAGGTCCGACNNNNNNNAAAAATAAACATATATATTTATATATATACAGATCAGGATACACACTACCC
MAPK8IP1:chr11:45680285-45680425:1	GTCATATCGGTCACTGTTACCAAACTATACCAAAACTAACCTAAAACAAAGTTGGAGGCTCATCGTTCCTATTCAGGCAGATGTTATCGAGGTCCGACNNNNNNNTAATATTTCCCATCCTTAAAACTAAAAAGATCAGGATACACACTACCC
MAPK8IP1:chr11:45680466-45680606:1	GTCATATCGGTCACTGTTTTCCAACTCCTATTAATATTTCCCATGTTGGAGGCTCATCGTTCCTATTCAGGCAGATGTTATCGAGGTCCGACNNNNNNNCTCCTCCATCCCATATAACAATCTCAAAACTCTAGATCAGGATACACACTACCC
MAPK8IP1:chr11:45680882-45681019:1	GTCATATCGGTCACTGTTACTCTTAAATATAACCTAAAAATTTTAACTCTATAGTTGGAGGCTCATCGTTCCTATTCAGGCAGATGTTATCGAGGTCCGACNNNNNNNTACCCCAAAAACCTAACCCTAAAAAGATCAGGATACACACTACCC
MAPK8IP1:chr11:45683928-45684059:1	GTCATATCGGTCACTGTTAAAACCAACCCAACAAAATATCAAAACCACCTACTGTTGGAGGCTCATCGTTCCTATTCAGGCAGATGTTATCGAGGTCCGACNNNNNNNCTCCTAAACAAATAAAATCTAAACAGATCAGGATACACACTACCC
MAPK8IP1:chr11:45684366-45684496:1	GTCATATCGGTCACTGTTACACTTATAAAACCTAATTTTACTATATATTTCCCGTTGGAGGCTCATCGTTCCTATTCAGGCAGATGTTATCGAGGTCCGACNNNNNNNAAAAACAACAACCTACCAAAAATCAGATCAGGATACACACTACCC
MAPK8IP1:chr11:45684422-45684562:1	GTCATATCGGTCACTGTTACTATCTCTCCCCACCCACTAAAATCCTACCATTAGTTGGAGGCTCATCGTTCCTATTCAGGCAGATGTTATCGAGGTCCGACNNNNNNNTCCATAAAAACAAACTTATTCAAAAGATCAGGATACACACTACCC
MAPK8IP1:chr11:45685625-45685755:1	GTCATATCGGTCACTGTTACCAAATATCTACCTCCAAAAATTCCTCAACCCCTGTTGGAGGCTCATCGTTCCTATTCAGGCAGATGTTATCGAGGTCCGACNNNNNNNCTATCCAATCAAAAACAAAAATTCAGATCAGGATACACACTACCC
MAPK8IP1:chr11:45685700-45685840:1	GTCATATCGGTCACTGTTACACCTAAACCCTAAAAATAACCCTTCCTGTTGGAGGCTCATCGTTCCTATTCAGGCAGATGTTATCGAGGTCCGACNNNNNNNAAAACAACTTCCTCCCAACCAAAATACCTAAGATCAGGATACACACTACCC
MAPK8IP1:chr11:45685958-45686096:1	GTCATATCGGTCACTGTTACCTACCCTTTCACAAAACTACCTTCCTCAACGTTGGAGGCTCATCGTTCCTATTCAGGCAGATGTTATCGAGGTCCGACNNNNNNNCAAACTCCAAAAACCCAATACTAACTTTGATCAGGATACACACTACCC
MAPK8IP1:chr11:45687680-45687813:1	GTCATATCGGTCACTGTTACCCCTAACTTTCTAAATAACAATCTAAAACCACCGTTGGAGGCTCATCGTTCCTATTCAGGCAGATGTTATCGAGGTCCGACNNNNNNNTCTACTTCTCAAATATAAAAATAAAGATCAGGATACACACTACCC
MAPK8IP1:chr11:45688219-45688355:1	GTCATATCGGTCACTGTTAAACAAACAACTACTACCTCCATCCCACACAATAAGTTGGAGGCTCATCGTTCCTATTCAGGCAGATGTTATCGAGGTCCGACNNNNNNNCAAATAATTATTTCTAAAACAAAAAGATCAGGATACACACTACCC
MAPK8IP1:chr11:45690264-45690401:1	GTCATATCGGTCACTGTTAATCCTCAATTTCCCATATCTCATAAAAAGTTGGAGGCTCATCGTTCCTATTCAGGCAGATGTTATCGAGGTCCGACNNNNNNNATCCCTAAAATATTTAAAAATTTATTAAAAAGATCAGGATACACACTACCC
MAPK8IP1:chr11:45690378-45690516:1	GTCATATCGGTCACTGTTACCTAAACCATCCATCTCCCAAAACAAACTAAAGTTGGAGGCTCATCGTTCCTATTCAGGCAGATGTTATCGAGGTCCGACNNNNNNNTTTTTACCCAAATTTTTCTAATTAAAAGATCAGGATACACACTACCC
MAPK8IP1:chr11:45692289-45692429:1	GTCATATCGGTCACTGTTACTAAACTCCCTCCTCTACCCCTACCCAGTTGGAGGCTCATCGTTCCTATTCAGGCAGATGTTATCGAGGTCCGACNNNNNNNAATAAATATCTCACAAAACCTAAAATTAAAAAGATCAGGATACACACTACCC
MAPK8IP1:chr11:45692768-45692899:1	GTCATATCGGTCACTGTTAAACCCCAAAACAACCCTTTCTACAACCCTAACTAGTTGGAGGCTCATCGTTCCTATTCAGGCAGATGTTATCGAGGTCCGACNNNNNNNCTTATCTAATAAACCCTTCCCATCAGATCAGGATACACACTACCC
MAPK8IP1:chr11:45694694-45694834:1	GTCATATCGGTCACTGTTTTACTTATTCAAAAATTAAATAAAATTAAAACAAGTTGGAGGCTCATCGTTCCTATTCAGGCAGATGTTATCGAGGTCCGACNNNNNNNACATATTTTAAAATACCATCTATACAGATCAGGATACACACTACCC
MAPK8IP1:chr11:45695261-45695394:1	GTCATATCGGTCACTGTTAAATAAAAACCACTAAACTACATAAAAACCTAAAAGTTGGAGGCTCATCGTTCCTATTCAGGCAGATGTTATCGAGGTCCGACNNNNNNNTAAAACCTTAAATTCCTCTAATAAAGATCAGGATACACACTACCC
MAPK8IP1:chr11:45704989-45705125:1	GTCATATCGGTCACTGTTATTCACTATAAACTTAATACAATCTACAATTACTGTTGGAGGCTCATCGTTCCTATTCAGGCAGATGTTATCGAGGTCCGACNNNNNNNAAAATACAAAATATCATAAAATCTAAGATCAGGATACACACTACCC
MAPK8IP1:chr11:45706065-45706205:1	GTCATATCGGTCACTGTTACTTCTATCCCCAAACTCAACCCCCTTTACTAAAAGTTGGAGGCTCATCGTTCCTATTCAGGCAGATGTTATCGAGGTCCGACNNNNNNNACCAAAACAACTTTTCTAACTAACAGATCAGGATACACACTACCC
MAPK8IP1:chr11:45706515-45706655:1	GTCATATCGGTCACTGTTTAAAATATACTAAATTAATTAAAAACTAAATTAAGTTGGAGGCTCATCGTTCCTATTCAGGCAGATGTTATCGAGGTCCGACNNNNNNNAACTCCATTCTCTCCCCAAACAATAAGATCAGGATACACACTACCC
MAPK8IP1:chr11:45706631-45706771:1	GTCATATCGGTCACTGTTAAATCAATACAAATTCAAAAATCTTACAGTTGGAGGCTCATCGTTCCTATTCAGGCAGATGTTATCGAGGTCCGACNNNNNNNTTTATAATTAATAATAAAAATAAATTTAAAAAGATCAGGATACACACTACCC
MAPK8IP1:chr11:45710014-45710144:1	GTCATATCGGTCACTGTTCTTTTATCAAAATACTTCTATATCTATCATTACATGTTGGAGGCTCATCGTTCCTATTCAGGCAGATGTTATCGAGGTCCGACNNNNNNNAAAAACACTTTCCTCCAACCCTAAAGATCAGGATACACACTACCC
MAPK8IP1:chr11:45710135-45710273:1	GTCATATCGGTCACTGTTATCCAAAAATACTTACAAAATACCTTTTTCACTTTGTTGGAGGCTCATCGTTCCTATTCAGGCAGATGTTATCGAGGTCCGACNNNNNNNCTACCCCAAACACTCTCACTCTAACGATCAGGATACACACTACCC
MAPK8IP1:chr11:45710790-45710930:1	GTCATATCGGTCACTGTTAAAAACCTTTACATTTCATTATAAAATAACCATAGTTGGAGGCTCATCGTTCCTATTCAGGCAGATGTTATCGAGGTCCGACNNNNNNNACAAAAATCTCCCCTCTTAACAAAAAGATCAGGATACACACTACCC
MAPK8IP1:chr11:45714697-45714827:1	GTCATATCGGTCACTGTTATTCATCCTCAACAACTTACTAAAAACTCTAAAGTTGGAGGCTCATCGTTCCTATTCAGGCAGATGTTATCGAGGTCCGACNNNNNNNAATAACTTTATTCACAAACTCTATAAAGATCAGGATACACACTACCC
MAPK8IP1:chr11:45717962-45718102:1	GTCATATCGGTCACTGTTAAAATCTAACACCAAAATCAACACATTACCTCCATGTTGGAGGCTCATCGTTCCTATTCAGGCAGATGTTATCGAGGTCCGACNNNNNNNTAAAAACAACATCATCTAATAACTAGATCAGGATACACACTACCC
MAPK8IP1:chr11:45718114-45718245:1	GTCATATCGGTCACTGTTATACTAAACTCTCTCCCAAACACTTCCCACGTTGGAGGCTCATCGTTCCTATTCAGGCAGATGTTATCGAGGTCCGACNNNNNNNCCTAAAAACTACTCATAAAATACTTTCCCAGATCAGGATACACACTACCC
MAPK8IP1:chr11:45718177-45718307:1	GTCATATCGGTCACTGTTATTTCTCACTAAAACTAACATCCATTTTCCACATTGTTGGAGGCTCATCGTTCCTATTCAGGCAGATGTTATCGAGGTCCGACNNNNNNNCAATACTCTTAAAAACATAACCTCAGATCAGGATACACACTACCC
MAPK8IP1:chr11:45723533-45723663:1	GTCATATCGGTCACTGTTCTATATCTAATATCATAATAAACTCTAAAAATAATGTTGGAGGCTCATCGTTCCTATTCAGGCAGATGTTATCGAGGTCCGACNNNNNNNATCAAACAAATTATTCTCTAAATCAGATCAGGATACACACTACCC
MAPK8IP1:chr11:45731137-45731277:1	GTCATATCGGTCACTGTTTCTATTACAAAACTTCCTTACTAAACGTTGGAGGCTCATCGTTCCTATTCAGGCAGATGTTATCGAGGTCCGACNNNNNNNTTATCTTTAAACTATTCCTATCATTATTCTAACAGATCAGGATACACACTACCC
MAPK8IP1:chr11:45739321-45739461:1	GTCATATCGGTCACTGTTATACTAACAAACAACTTTACAAACTCTTCCCTCCGTTGGAGGCTCATCGTTCCTATTCAGGCAGATGTTATCGAGGTCCGACNNNNNNNAACAAATTACCAACCAATCAAAAACCGATCAGGATACACACTACCC
MAPK8IP1:chr11:45743398-45743535:1	GTCATATCGGTCACTGTTAAACAAAACCCCCTTTATAAAATAATTCATTCAATGTTGGAGGCTCATCGTTCCTATTCAGGCAGATGTTATCGAGGTCCGACNNNNNNNCCTATCCAAACCCCAAAAATAACCAGATCAGGATACACACTACCC
MAPK8IP1:chr11:45743688-45743819:1	GTCATATCGGTCACTGTTTTTCACACTCAAAATCCAAAATCTTCTCAATAAAAGTTGGAGGCTCATCGTTCCTATTCAGGCAGATGTTATCGAGGTCCGACNNNNNNNAAAAATACTACTCATTAACCTAACAGATCAGGATACACACTACCC
MAPK8IP1:chr11:45743805-45743938:1	GTCATATCGGTCACTGTTTAAAACCTAAACATCACAAACAAAAAGTTGGAGGCTCATCGTTCCTATTCAGGCAGATGTTATCGAGGTCCGACNNNNNNNACTTCCAAAACTCATCATTCACTAAACTACTAACGATCAGGATACACACTACCC
MAPK8IP1:chr11:45743918-45744053:1	GTCATATCGGTCACTGTTAAACATCAAAAACTTCTCCATTAACTCAAATAACTGTTGGAGGCTCATCGTTCCTATTCAGGCAGATGTTATCGAGGTCCGACNNNNNNNACACTACTACTATTAATAAAACCCAGATCAGGATACACACTACCC
MAPK8IP1:chr11:45747945-45748076:1	GTCATATCGGTCACTGTTATTTACTTAAAAACAAAAACTACCCCTTCCAAAAAGTTGGAGGCTCATCGTTCCTATTCAGGCAGATGTTATCGAGGTCCGACNNNNNNNATAACTAAAATCTCCCATCTATCTCGATCAGGATACACACTACCC
MAPK8IP1:chr11:45753178-45753309:1	GTCATATCGGTCACTGTTCCTTCACAACCTTTACTCAAATTCCCATCATTTATGTTGGAGGCTCATCGTTCCTATTCAGGCAGATGTTATCGAGGTCCGACNNNNNNNCTCTTTCCAACTCTAAAATCTTACAGATCAGGATACACACTACCC
MAPK8IP1:chr11:45766618-45766748:1	GTCATATCGGTCACTGTTATAAATAAAAACCAACTAAAAACTAGTTGGAGGCTCATCGTTCCTATTCAGGCAGATGTTATCGAGGTCCGACNNNNNNNAAACAAATAAATAAACTTCTTTTATATCCCAAAACGATCAGGATACACACTACCC
MAPK8IP1:chr11:45766697-45766836:1	GTCATATCGGTCACTGTTAACCACATCCAAAAATTTTATACAACTTCCTTCTTGTTGGAGGCTCATCGTTCCTATTCAGGCAGATGTTATCGAGGTCCGACNNNNNNNTACAAATCTCCTAACCTCCCTCTCTGATCAGGATACACACTACCC
MAPK8IP1:chr11:45766830-45766970:1	GTCATATCGGTCACTGTTCATTAACTCCCACCCTCTCCTATCTCCCTTAAGTTGGAGGCTCATCGTTCCTATTCAGGCAGATGTTATCGAGGTCCGACNNNNNNNAATAAAAACAAATTCAACTTAAAATTTTGATCAGGATACACACTACCC
MAPK8IP1:chr11:45766954-45767085:1	GTCATATCGGTCACTGTTATAATATAAATACCATAAACCACTATACTAATATAGTTGGAGGCTCATCGTTCCTATTCAGGCAGATGTTATCGAGGTCCGACNNNNNNNACTACAAATCAAAAATATTTAAAAAGATCAGGATACACACTACCC
MAPK8IP1:chr11:45773258-45773389:1	GTCATATCGGTCACTGTTATAAAATATATATAATTTTTATTTTCAAAAGTTGGAGGCTCATCGTTCCTATTCAGGCAGATGTTATCGAGGTCCGACNNNNNNNAATTATCAAACCCTAACTCTCTATTTTCTCGATCAGGATACACACTACCC
MAPK8IP1:chr11:45776892-45777027:1	GTCATATCGGTCACTGTTCCTAAACTCCTACCTTCCCTAATTCCAATATGTTGGAGGCTCATCGTTCCTATTCAGGCAGATGTTATCGAGGTCCGACNNNNNNNTTCTATAAAACTATTAATTATAATCTCAAGATCAGGATACACACTACCC
MAPK8IP1:chr11:45776948-45777083:1	GTCATATCGGTCACTGTTATCCAAAACCACAAACAAACTCTAATACAACGTTGGAGGCTCATCGTTCCTATTCAGGCAGATGTTATCGAGGTCCGACNNNNNNNAAAAATTATACAATATTAACATTAAAATAGATCAGGATACACACTACCC
MAPK8IP1:chr11:45788302-45788442:1	GTCATATCGGTCACTGTTAAAACTAACAACAAATATCTCAAATCTCATAACCTGTTGGAGGCTCATCGTTCCTATTCAGGCAGATGTTATCGAGGTCCGACNNNNNNNCCCAAACACCCATCTAATATAAAAAGATCAGGATACACACTACCC
MAPK8IP1:chr11:45793713-45793844:1	GTCATATCGGTCACTGTTACCCTCTCTAACACCTAATATTTAAATAACCAACCGTTGGAGGCTCATCGTTCCTATTCAGGCAGATGTTATCGAGGTCCGACNNNNNNNCCATAACACCTAACTTTCTCCTACTGATCAGGATACACACTACCC
MAPK8IP1:chr11:45795105-45795244:1	GTCATATCGGTCACTGTTATCTACCCAAAATTACTTCCAAAATAACTCCTTCAGTTGGAGGCTCATCGTTCCTATTCAGGCAGATGTTATCGAGGTCCGACNNNNNNNAATATAACATCCATATTTAAATCCAGATCAGGATACACACTACCC
MAPK8IP1:chr11:45795156-45795287:1	GTCATATCGGTCACTGTTAAAACTCAATTTTCCCTCATCCTACCTCCCCTTTGTTGGAGGCTCATCGTTCCTATTCAGGCAGATGTTATCGAGGTCCGACNNNNNNNTAACACTCTTTCTAAAACCAAACTCAGATCAGGATACACACTACCC
MAPK8IP1:chr11:45820447-45820580:1	GTCATATCGGTCACTGTTATCTAACTCCTAAACAATAACTAACTTTAAACGTTGGAGGCTCATCGTTCCTATTCAGGCAGATGTTATCGAGGTCCGACNNNNNNNAAAAATCAAAACAAAAACAAACAAATCCGATCAGGATACACACTACCC
MAPK8IP1:chr11:45828995-45829135:1	GTCATATCGGTCACTGTTATTCTTTACTAATAACTCAAAATCCCAAACTAAATGTTGGAGGCTCATCGTTCCTATTCAGGCAGATGTTATCGAGGTCCGACNNNNNNNTAAACCCATATTTTACTAAACCCCAGATCAGGATACACACTACCC
MAPK8IP1:chr11:45829564-45829697:1	GTCATATCGGTCACTGTTACCTCACCACTAATTACTTAAATTACCTTTAAAATGTTGGAGGCTCATCGTTCCTATTCAGGCAGATGTTATCGAGGTCCGACNNNNNNNAAAAACCTAAAATAATTACCTAAAAGATCAGGATACACACTACCC
MAPK8IP1:chr11:45830992-45831131:1	GTCATATCGGTCACTGTTAACTTCAAAATAATCATATCAATTACAAAGTTGGAGGCTCATCGTTCCTATTCAGGCAGATGTTATCGAGGTCCGACNNNNNNNCTTCTTCATAACTAAACCACAACAAAACTCAGATCAGGATACACACTACCC
MAPK8IP1:chr11:45831668-45831802:1	GTCATATCGGTCACTGTTATACAAACCCTTCCTCTATCCTATAGTTGGAGGCTCATCGTTCCTATTCAGGCAGATGTTATCGAGGTCCGACNNNNNNNTAAAATAAAAACCTATAATATCATCATAAAACACAGATCAGGATACACACTACCC
MAPK8IP1:chr11:45833294-45833433:1	GTCATATCGGTCACTGTTAAATTCCCTCTAACACCAACAAATCCCCAAAAACTGTTGGAGGCTCATCGTTCCTATTCAGGCAGATGTTATCGAGGTCCGACNNNNNNNAACCACAAAAACTTCACTATACTCAGATCAGGATACACACTACCC
MAPK8IP1:chr11:45864807-45864947:1	GTCATATCGGTCACTGTTAAACACCAAAACCAATCCAAAATACAAAGTTGGAGGCTCATCGTTCCTATTCAGGCAGATGTTATCGAGGTCCGACNNNNNNNCTAAATTAAACAACTTTCTACTTTAACTTTAAGATCAGGATACACACTACCC
MAPK8IP1:chr11:45864926-45865063:1	GTCATATCGGTCACTGTTAATTCCTAACTAATTCATCTCATCCTTAAAACACCGTTGGAGGCTCATCGTTCCTATTCAGGCAGATGTTATCGAGGTCCGACNNNNNNNCCTAATTACCTTCAACCAATCATCAGATCAGGATACACACTACCC
MAPK8IP1:chr11:45864999-45865130:1	GTCATATCGGTCACTGTTATTAATATCCTACATAAAAACTAAATTAAGTTGGAGGCTCATCGTTCCTATTCAGGCAGATGTTATCGAGGTCCGACNNNNNNNTAAAAATACCAAACAACCTAATTTACACTAAGATCAGGATACACACTACCC
MAPK8IP1:chr11:45869775-45869907:1	GTCATATCGGTCACTGTTAAAAATTCTCCAAAATATTTTAAACCCTACTGTTGGAGGCTCATCGTTCCTATTCAGGCAGATGTTATCGAGGTCCGACNNNNNNNCACCCATCCTAACTACCCTACACCCAAACGATCAGGATACACACTACCC
MAPK8IP1:chr11:45870246-45870386:1	GTCATATCGGTCACTGTTATACTACTAACAATAAACCTATTCAATATCCCCTCGTTGGAGGCTCATCGTTCCTATTCAGGCAGATGTTATCGAGGTCCGACNNNNNNNACTCTTCAAAACACCTAATAACAATGATCAGGATACACACTACCC
MAPK8IP1:chr11:45870298-45870435:1	GTCATATCGGTCACTGTTACAACAAAACCACAAACAAACATTCCCCAAAACAGTTGGAGGCTCATCGTTCCTATTCAGGCAGATGTTATCGAGGTCCGACNNNNNNNAAACTCTCCACAAAACTCCTTAATTAGATCAGGATACACACTACCC
MAPK8IP1:chr11:45874082-45874221:1	GTCATATCGGTCACTGTTAAAACAAAAATATAAATACTCAAAAAGTTGGAGGCTCATCGTTCCTATTCAGGCAGATGTTATCGAGGTCCGACNNNNNNNTAATAACTTCTCATTCTCTACATTCTCTAACTACGATCAGGATACACACTACCC
MAPK8IP1:chr11:45881488-45881628:1	GTCATATCGGTCACTGTTAAAAATATAACTCCATACCATCCCAATTCATCCTTGTTGGAGGCTCATCGTTCCTATTCAGGCAGATGTTATCGAGGTCCGACNNNNNNNTAAATATAAAAATCCTCCTCCTACTGATCAGGATACACACTACCC
MAPK8IP1:chr11:45883370-45883510:1	GTCATATCGGTCACTGTTACCTCCTACCTTTTCAAATTAACTAACAACAACGTTGGAGGCTCATCGTTCCTATTCAGGCAGATGTTATCGAGGTCCGACNNNNNNNTTTAAACTTTATAAAAATTAAACCACAGATCAGGATACACACTACCC
MAPK8IP1:chr11:45883613-45883751:1	GTCATATCGGTCACTGTTAAAAATACAAATCATATCCATATCCTTTAGTTGGAGGCTCATCGTTCCTATTCAGGCAGATGTTATCGAGGTCCGACNNNNNNNCTATCTTATAACCTTTCCTTCTCTTCAAAATGATCAGGATACACACTACCC
MAPK8IP1:chr11:45884858-45884998:1	GTCATATCGGTCACTGTTAATTTAAACCTTACTCTACTCCTACAATCCCATGTTGGAGGCTCATCGTTCCTATTCAGGCAGATGTTATCGAGGTCCGACNNNNNNNAAACACCACTAAATCTAAATATATCCAGATCAGGATACACACTACCC
MAPK8IP1:chr11:45894295-45894429:1	GTCATATCGGTCACTGTTCCCTCAACCCCCATACCTCCCTTTTTCGTTGGAGGCTCATCGTTCCTATTCAGGCAGATGTTATCGAGGTCCGACNNNNNNNTCAATACTACCCTCCACTAACTAACCTATAAAAGATCAGGATACACACTACCC
MAPK8IP1:chr11:45898191-45898323:1	GTCATATCGGTCACTGTTACCTTTTATATTCAATAAAACTTCTCTCCACAAATGTTGGAGGCTCATCGTTCCTATTCAGGCAGATGTTATCGAGGTCCGACNNNNNNNTCACCTTACAAAAACAAAATATACAGATCAGGATACACACTACCC
MAPK8IP1:chr11:45898883-45899018:1	GTCATATCGGTCACTGTTAATCTCAATATTTCCCTCTCCCCATCAGTTGGAGGCTCATCGTTCCTATTCAGGCAGATGTTATCGAGGTCCGACNNNNNNNCCTTCCCATCCATTAAATACTATCAAAAACCCAGATCAGGATACACACTACCC
MAPK8IP1:chr11:45899037-45899168:1	GTCATATCGGTCACTGTTAAATACTATCAAAAACCCAAATATATAAATCTACCGTTGGAGGCTCATCGTTCCTATTCAGGCAGATGTTATCGAGGTCCGACNNNNNNNATCTCTTAATTATCCAACTCTTTCAGATCAGGATACACACTACCC
MAPK8IP1:chr11:45901748-45901888:1	GTCATATCGGTCACTGTTAAAATTTATACAATTTAAATATAAATAAAATAAAGTTGGAGGCTCATCGTTCCTATTCAGGCAGATGTTATCGAGGTCCGACNNNNNNNACTCATTTTAAAAATTTATAACATCCGATCAGGATACACACTACCC
MAPK8IP1:chr11:45902663-45902803:1	GTCATATCGGTCACTGTTACCCTAACTAAAATTCTAACATCTACCTCCCTAAAGTTGGAGGCTCATCGTTCCTATTCAGGCAGATGTTATCGAGGTCCGACNNNNNNNTAACACTCATAATTCTAAATATTACGATCAGGATACACACTACCC
MAPK8IP1:chr11:45905901-45906032:1	GTCATATCGGTCACTGTTAAATTATAACACAATTTACTCTACAGTTGGAGGCTCATCGTTCCTATTCAGGCAGATGTTATCGAGGTCCGACNNNNNNNAAAACAACCATAACCTTTAACTCTAAATATTAAAAGATCAGGATACACACTACCC
MAPK8IP1:chr11:45906001-45906138:1	GTCATATCGGTCACTGTTACCAATCATACTAACCCCTTTCCTTCAATACGTTGGAGGCTCATCGTTCCTATTCAGGCAGATGTTATCGAGGTCCGACNNNNNNNCAAAACTAAAACCTTAACTTTACTAAATCGATCAGGATACACACTACCC
MAPK8IP1:chr11:45906137-45906267:1	GTCATATCGGTCACTGTTAACCATAACCAAAACCTAACAAAAATAAAAATACCGTTGGAGGCTCATCGTTCCTATTCAGGCAGATGTTATCGAGGTCCGACNNNNNNNCAATAAAATTTAACCAAAAACTCTAGATCAGGATACACACTACCC
MAPK8IP1:chr11:45906363-45906503:1	GTCATATCGGTCACTGTTCCTTTCCCTCTCCTCCCACTATTAACTTCTTAAAAGTTGGAGGCTCATCGTTCCTATTCAGGCAGATGTTATCGAGGTCCGACNNNNNNNAATCTCTCTTCAACCCCAAACAACTGATCAGGATACACACTACCC
MAPK8IP1:chr11:45908003-45908136:1	GTCATATCGGTCACTGTTAATCCCTACTAAAATAAATACCCAAAACCCTAACCGTTGGAGGCTCATCGTTCCTATTCAGGCAGATGTTATCGAGGTCCGACNNNNNNNAAACCCCTCTCTAAATTAAACAACAGATCAGGATACACACTACCC
MAPK8IP1:chr11:45908274-45908412:1	GTCATATCGGTCACTGTTAATACATCTATTCCTCCTCCACACAACACTCACCGTTGGAGGCTCATCGTTCCTATTCAGGCAGATGTTATCGAGGTCCGACNNNNNNNACAACCCAACTAAAACCTAACTAAAAGATCAGGATACACACTACCC
MAPK8IP1:chr11:45910064-45910198:1	GTCATATCGGTCACTGTTATACTCTAAAACTCTTTCTTTTTAAAATAACTCTAGTTGGAGGCTCATCGTTCCTATTCAGGCAGATGTTATCGAGGTCCGACNNNNNNNTCACCCCATACCATACCCAAAAATAGATCAGGATACACACTACCC
MAPK8IP1:chr11:45913563-45913701:1	GTCATATCGGTCACTGTTACCCAACCCCATATTCACCCAAAACCAAATAATGTTGGAGGCTCATCGTTCCTATTCAGGCAGATGTTATCGAGGTCCGACNNNNNNNTTACAATATATCAACATAAAAATATTTGATCAGGATACACACTACCC
MAPK8IP1:chr11:45913691-45913826:1	GTCATATCGGTCACTGTTCTTTAAATCAAAATTCCCTTCCTAACCACCTCCATGTTGGAGGCTCATCGTTCCTATTCAGGCAGATGTTATCGAGGTCCGACNNNNNNNACCTACACCAAAATCTAAACTAAAAGATCAGGATACACACTACCC
MAPK8IP1:chr11:45913744-45913880:1	GTCATATCGGTCACTGTTAACTAACTTAAAAATTTCCAAAACAAAAATCCAAAGTTGGAGGCTCATCGTTCCTATTCAGGCAGATGTTATCGAGGTCCGACNNNNNNNCCAAAACCAAATAATAAAAATAAAAGATCAGGATACACACTACCC
MAPK8IP1:chr11:45918032-45918169:1	GTCATATCGGTCACTGTTCAAACTTATAAATAAATAACAAAAATCTAAAATGTTGGAGGCTCATCGTTCCTATTCAGGCAGATGTTATCGAGGTCCGACNNNNNNNCAACCCTCAACTACAAACACCTTCCTCGATCAGGATACACACTACCC
MAPK8IP1:chr11:45918109-45918242:1	GTCATATCGGTCACTGTTCCTCTCCTAACCTATCTATTTTTAATAAACTCCCCGTTGGAGGCTCATCGTTCCTATTCAGGCAGATGTTATCGAGGTCCGACNNNNNNNTAAAACCAATAACATTAATTACAATGATCAGGATACACACTACCC
MAPK8IP1:chr11:45918278-45918416:1	GTCATATCGGTCACTGTTAAACAAAACTCTCCATACAACTAATACTAAAAATAGTTGGAGGCTCATCGTTCCTATTCAGGCAGATGTTATCGAGGTCCGACNNNNNNNCTATCTATTTTTAATAAACTCCCCAGATCAGGATACACACTACCC
MAPK8IP1:chr11:45919080-45919216:1	GTCATATCGGTCACTGTTAACTCCAACCTCATACTATACACTTAATAATCTCAGTTGGAGGCTCATCGTTCCTATTCAGGCAGATGTTATCGAGGTCCGACNNNNNNNTCCCAATACAATCCCTACAATAACAGATCAGGATACACACTACCC
MAPK8IP1:chr11:45928090-45928230:1	GTCATATCGGTCACTGTTAACAAAAACTTAACTTTCCTAAACTAAAAACGTTGGAGGCTCATCGTTCCTATTCAGGCAGATGTTATCGAGGTCCGACNNNNNNNCCTCTTTTCTCTCTTTAAACTATAACATCGATCAGGATACACACTACCC
MAPK8IP1:chr11:45929898-45930036:1	GTCATATCGGTCACTGTTACCTACCTCAACATCCTATACCCACCAAAACTTACGTTGGAGGCTCATCGTTCCTATTCAGGCAGATGTTATCGAGGTCCGACNNNNNNNCTAACTCCTCCAATAACCTCATTCAGATCAGGATACACACTACCC
MAPK8IP1:chr11:45930669-45930806:1	GTCATATCGGTCACTGTTAAAAACCCAAACAACCCCTTCCCCTACCTATAAATGTTGGAGGCTCATCGTTCCTATTCAGGCAGATGTTATCGAGGTCCGACNNNNNNNTAAACATACCACCTCCTACCAAATCGATCAGGATACACACTACCC
MAPK8IP1:chr11:45931137-45931277:1	GTCATATCGGTCACTGTTAAAAATATAAACTAAAATTTCCCCATACTTACCCTGTTGGAGGCTCATCGTTCCTATTCAGGCAGATGTTATCGAGGTCCGACNNNNNNNAATAAACAATAAACCTAACTCCCACGATCAGGATACACACTACCC
MAPK8IP1:chr11:45932547-45932677:1	GTCATATCGGTCACTGTTACTCAACTTACTCCCCATTTATTACCTCCCCGTTGGAGGCTCATCGTTCCTATTCAGGCAGATGTTATCGAGGTCCGACNNNNNNNTAAAAACCAAAACCAACCCCAAAAATCTTGATCAGGATACACACTACCC
MAPK8IP1:chr11:45932711-45932845:1	GTCATATCGGTCACTGTTAAAAATAAAAACCAAAACCAACCCCAAAAATGTTGGAGGCTCATCGTTCCTATTCAGGCAGATGTTATCGAGGTCCGACNNNNNNNAAAACAAAATAAAATTATCCTCCCTAAACGATCAGGATACACACTACCC
MAPK8IP1:chr11:45936355-45936488:1	GTCATATCGGTCACTGTTCCATAATACAAACTCATCTATTCTCCCCTTAACTCGTTGGAGGCTCATCGTTCCTATTCAGGCAGATGTTATCGAGGTCCGACNNNNNNNTCCCTACCTTACCTATCCATAAATTGATCAGGATACACACTACCC
MAPK8IP1:chr11:45936743-45936882:1	GTCATATCGGTCACTGTTACCTAATTCTATATCCAAAACCATAACCTCTAAAGTTGGAGGCTCATCGTTCCTATTCAGGCAGATGTTATCGAGGTCCGACNNNNNNNCTATCAACTATATATTCTCATTACCAGATCAGGATACACACTACCC
MAPK8IP1:chr11:45936795-45936935:1	GTCATATCGGTCACTGTTTACTATATTCATACTAATTAAATCTAAATCCTCAAGTTGGAGGCTCATCGTTCCTATTCAGGCAGATGTTATCGAGGTCCGACNNNNNNNCTATTCCCTCTTCCTACAAACTACAGATCAGGATACACACTACCC
MAPK8IP1:chr11:45936915-45937055:1	GTCATATCGGTCACTGTTCCTATCCCTATCAACTATATATTCTCGTTGGAGGCTCATCGTTCCTATTCAGGCAGATGTTATCGAGGTCCGACNNNNNNNATTCAAAACTAACCTCCAAACTTCACCCCCTATCGATCAGGATACACACTACCC
MAPK8IP1:chr11:45937695-45937827:1	GTCATATCGGTCACTGTTACACAAACAAATTAAAAACAAAATACACTAAAGTTGGAGGCTCATCGTTCCTATTCAGGCAGATGTTATCGAGGTCCGACNNNNNNNATAAACCTATCTCATACTCCATAAAACAGATCAGGATACACACTACCC
MAPK8IP1:chr11:45939585-45939723:1	GTCATATCGGTCACTGTTAATTTAAACCCTCAATTACTAAAAACTACCCGTTGGAGGCTCATCGTTCCTATTCAGGCAGATGTTATCGAGGTCCGACNNNNNNNCTTCTCTAAAATAAACTACTCTAACTACCGATCAGGATACACACTACCC
MAPK8IP1:chr11:45939758-45939889:1	GTCATATCGGTCACTGTTAACTCCCTTCTCTAAAATAAACTACTCTAACTACCGTTGGAGGCTCATCGTTCCTATTCAGGCAGATGTTATCGAGGTCCGACNNNNNNNCCTACTAAAACACAATACAACTATAGATCAGGATACACACTACCC
MAPK8IP1:chr11:45940344-45940484:1	GTCATATCGGTCACTGTTATAATACCCTAAAAATAATAATACATTATTTTAGTTGGAGGCTCATCGTTCCTATTCAGGCAGATGTTATCGAGGTCCGACNNNNNNNTTCCCAAACCAAACAACCTCCCTAAAAGATCAGGATACACACTACCC
MAPK8IP1:chr11:45940768-45940899:1	GTCATATCGGTCACTGTTACTCTAAATTCCAAACTTACTTACCGTTGGAGGCTCATCGTTCCTATTCAGGCAGATGTTATCGAGGTCCGACNNNNNNNTCCACAACTTAATTTTCTTCTCTATCAAATAAAAAGATCAGGATACACACTACCC
MAPK8IP1:chr11:45946338-45946477:1	GTCATATCGGTCACTGTTTACTAATCCTTAAACCCCTAAAACTAAATAAAACAGTTGGAGGCTCATCGTTCCTATTCAGGCAGATGTTATCGAGGTCCGACNNNNNNNCCCTTATACCCTCCCCTCCCAAACAGATCAGGATACACACTACCC
MAPK8IP1:chr11:45947538-45947676:1	GTCATATCGGTCACTGTTAAACATAAAAATCATAAAAATATCCTTTATTTTTGTTGGAGGCTCATCGTTCCTATTCAGGCAGATGTTATCGAGGTCCGACNNNNNNNCTAATCAACCAATAAAATAACAAACAGATCAGGATACACACTACCC
MAPK8IP1:chr11:45950187-45950326:1	GTCATATCGGTCACTGTTCCACCATAAAACTACTACCCTCAAATACCTGTTGGAGGCTCATCGTTCCTATTCAGGCAGATGTTATCGAGGTCCGACNNNNNNNTACTCCTCTACCCCACCCTACAAAAATATAGATCAGGATACACACTACCC
MAPK8IP1:chr11:45951200-45951330:1	GTCATATCGGTCACTGTTACCCCAACTTCCTACCCCTCACTTTAACAAAAGTTGGAGGCTCATCGTTCCTATTCAGGCAGATGTTATCGAGGTCCGACNNNNNNNAAAATAAAAATCCAAAAACTACTAAAAAGATCAGGATACACACTACCC
MAPK8IP1:chr11:45951741-45951875:1	GTCATATCGGTCACTGTTATCAAAACCTCCCTTAAACTATCACCTCCCAACGTTGGAGGCTCATCGTTCCTATTCAGGCAGATGTTATCGAGGTCCGACNNNNNNNTCTCTATCCCTACTACTACTTAACTCAGATCAGGATACACACTACCC
MAPK8IP1:chr11:45952361-45952491:1	GTCATATCGGTCACTGTTACCCAAAATTTAACTACTCTAACAACCACTTTTAAGTTGGAGGCTCATCGTTCCTATTCAGGCAGATGTTATCGAGGTCCGACNNNNNNNTAACACCCAATCTCCCTATCCTTCAGATCAGGATACACACTACCC
MAPK8IP1:chr11:45952622-45952753:1	GTCATATCGGTCACTGTTAAACAACTCCTCTCTAAACAAAAACCTCTAATGTTGGAGGCTCATCGTTCCTATTCAGGCAGATGTTATCGAGGTCCGACNNNNNNNTACTCCATACTAACTAACTCCCAAAACAGATCAGGATACACACTACCC
MAPK8IP1:chr11:45953266-45953406:1	GTCATATCGGTCACTGTTAAAAATAATCTAAATCTTTCACAACCCTAATTTTGTTGGAGGCTCATCGTTCCTATTCAGGCAGATGTTATCGAGGTCCGACNNNNNNNAACTCTAACCATTCCCAAAACCTAAAGATCAGGATACACACTACCC
MAPK8IP1:chr11:45953691-45953822:1	GTCATATCGGTCACTGTTTCAACCCTTAATACTTAAAACAAAAAGTTGGAGGCTCATCGTTCCTATTCAGGCAGATGTTATCGAGGTCCGACNNNNNNNCTAATACCTAAATAAAATCCCTTCCTTTAATACTGATCAGGATACACACTACCC
MAPK8IP1:chr11:45953887-45954017:1	GTCATATCGGTCACTGTTTAATCTTCTCAAATTCTACTAAAACAAAAAGTTGGAGGCTCATCGTTCCTATTCAGGCAGATGTTATCGAGGTCCGACNNNNNNNATATCTCTAAACTAATAAACCAATCTCCTTGATCAGGATACACACTACCC
MAPK8IP1:chr11:45954047-45954187:1	GTCATATCGGTCACTGTTACAATATTTCTTACCTTAATCTTAATTTAAATAAGTTGGAGGCTCATCGTTCCTATTCAGGCAGATGTTATCGAGGTCCGACNNNNNNNAAACTAACCCACCAATCTAAAAACACGATCAGGATACACACTACCC
MAPK8IP1:chr11:45954668-45954807:1	GTCATATCGGTCACTGTTAAACTAAACAAACTTCAAAAATAATAAAATTACGTTGGAGGCTCATCGTTCCTATTCAGGCAGATGTTATCGAGGTCCGACNNNNNNNTTATTTTCAAATAAAATCACTAATCCAGATCAGGATACACACTACCC
MAPK8IP1:chr11:45955081-45955215:1	GTCATATCGGTCACTGTTAAAAATATATAAACTTTCCTATTTCTAAGTTGGAGGCTCATCGTTCCTATTCAGGCAGATGTTATCGAGGTCCGACNNNNNNNTTTACTCTCTCTATTATACACCAATATATACCGATCAGGATACACACTACCC
MAPK8IP1:chr11:45956004-45956144:1	GTCATATCGGTCACTGTTACAAATTTTAATATACTTCTATCATACTAACTAGTTGGAGGCTCATCGTTCCTATTCAGGCAGATGTTATCGAGGTCCGACNNNNNNNAAAATCCCAAATCCCAAAAACAACAAAGATCAGGATACACACTACCC
MAPK8IP1:chr11:45956589-45956729:1	GTCATATCGGTCACTGTTAAAACCAATCTTCTTTTCCATTAAATAAATCACCCGTTGGAGGCTCATCGTTCCTATTCAGGCAGATGTTATCGAGGTCCGACNNNNNNNTTTCTTCCACACCATACTAATTACAGATCAGGATACACACTACCC
MAPK8IP1:chr11:45956757-45956894:1	GTCATATCGGTCACTGTTCTCTTTCTTCCACACCATACTAATTACATTTCCCGTTGGAGGCTCATCGTTCCTATTCAGGCAGATGTTATCGAGGTCCGACNNNNNNNAAATAACAACTACAACAATATAACCAGATCAGGATACACACTACCC
MAPK8IP1:chr11:45956981-45957121:1	GTCATATCGGTCACTGTTAAACTCTATAACATCCTCTTAACTTTAATCAAAAGTTGGAGGCTCATCGTTCCTATTCAGGCAGATGTTATCGAGGTCCGACNNNNNNNACAAAAACCTAAACCTTTCCAATATAGATCAGGATACACACTACCC
MAPK8IP1:chr11:45958368-45958498:1	GTCATATCGGTCACTGTTCCAAATCCCAACTCCTTCTAAACCTAAACTCAAATGTTGGAGGCTCATCGTTCCTATTCAGGCAGATGTTATCGAGGTCCGACNNNNNNNATCTAAAATTAAAACAAACAACCCAGATCAGGATACACACTACCC
MAPK8IP1:chr11:45959552-45959686:1	GTCATATCGGTCACTGTTAACCTTCATTCCCTCAAAAACCCTCTACCGTTGGAGGCTCATCGTTCCTATTCAGGCAGATGTTATCGAGGTCCGACNNNNNNNTCAAAACCAAATACTATAAATAAATCCAACAGATCAGGATACACACTACCC
MAPK8IP1:chr11:45960708-45960838:1	GTCATATCGGTCACTGTTATAAACTTTAAAAATACAATAATCCGTTGGAGGCTCATCGTTCCTATTCAGGCAGATGTTATCGAGGTCCGACNNNNNNNTAAATAATAAAAATTATTTATATCATATTATAAAAGATCAGGATACACACTACCC
MAPK8IP1:chr11:45963176-45963312:1	GTCATATCGGTCACTGTTAAACAACTAACCCATAATACTTTACTAAAGTTGGAGGCTCATCGTTCCTATTCAGGCAGATGTTATCGAGGTCCGACNNNNNNNCCCATAAAAATAAATATAAAATACCAAAACAGATCAGGATACACACTACCC
MAPK8IP1:chr11:45963332-45963472:1	GTCATATCGGTCACTGTTACATCATAAACCAACTATTTTTCAACTTACCTACCGTTGGAGGCTCATCGTTCCTATTCAGGCAGATGTTATCGAGGTCCGACNNNNNNNTACCAAACACTAATCCTCTAAATATGATCAGGATACACACTACCC
MAPK8IP1:chr11:45964105-45964245:1	GTCATATCGGTCACTGTTAACCCTAATCCTCCAAAAATAACACTTTCTTTAGTTGGAGGCTCATCGTTCCTATTCAGGCAGATGTTATCGAGGTCCGACNNNNNNNTACTACTCATTAACAAAACAATTAAAAGATCAGGATACACACTACCC
MAPK8IP1:chr11:45986646-45986778:1	GTCATATCGGTCACTGTTAATTCCTATATAAATAAACTCCCCCTAATAATTCTGTTGGAGGCTCATCGTTCCTATTCAGGCAGATGTTATCGAGGTCCGACNNNNNNNAACTTTCTCTAAATACATTTTCTCAGATCAGGATACACACTACCC
MAPK8IP1:chr11:45995034-45995174:1	GTCATATCGGTCACTGTTAAAAACAAAAATTTAAATAATAATCTGTTGGAGGCTCATCGTTCCTATTCAGGCAGATGTTATCGAGGTCCGACNNNNNNNTACTATTAATATACCATTTCTAATAATAAATAACGATCAGGATACACACTACCC
MAPK8IP1:chr11:45995282-45995422:1	GTCATATCGGTCACTGTTACAAAAACTAATACACTATAATAAAAACGTTGGAGGCTCATCGTTCCTATTCAGGCAGATGTTATCGAGGTCCGACNNNNNNNACATTAACTTCTCTTAAAACAATAACAACATAGATCAGGATACACACTACCC
MAPK8IP1:chr11:45997319-45997459:1	GTCATATCGGTCACTGTTAAATTATATATTTAATATATACCATATATAACCGTTGGAGGCTCATCGTTCCTATTCAGGCAGATGTTATCGAGGTCCGACNNNNNNNTTAACTAAATAAAACAAACTATTCCCAGATCAGGATACACACTACCC
MAPK8IP1:chr11:46005235-46005375:1	GTCATATCGGTCACTGTTAATATACACAACAACTCTCCTTTACTCCCAATCCGTTGGAGGCTCATCGTTCCTATTCAGGCAGATGTTATCGAGGTCCGACNNNNNNNACAACTAAAATTTTTAAAATATTTTCGATCAGGATACACACTACCC
MAPK8IP1:chr11:46005322-46005461:1	GTCATATCGGTCACTGTTAAAATAAACCTATATTTTTACTACTATATATTGTTGGAGGCTCATCGTTCCTATTCAGGCAGATGTTATCGAGGTCCGACNNNNNNNCAAACACAACACTCAAATAACTTCAAAAGATCAGGATACACACTACCC
MAPK8IP1:chr11:46006100-46006234:1	GTCATATCGGTCACTGTTATTTTTCTTCAAAATCTATCTTACTATCGTTGGAGGCTCATCGTTCCTATTCAGGCAGATGTTATCGAGGTCCGACNNNNNNNTTTATAAAAACAATTTTTAATAAAAATAAACTGATCAGGATACACACTACCC
MAPK8IP1:chr11:46007969-46008105:1	GTCATATCGGTCACTGTTCTTTCTTATTTAACACAAATTAAAAACAATCCCGTTGGAGGCTCATCGTTCCTATTCAGGCAGATGTTATCGAGGTCCGACNNNNNNNTCTTTTATCACACATAAATATATTACAGATCAGGATACACACTACCC
MAPK8IP1:chr11:46015351-46015490:1	GTCATATCGGTCACTGTTACATCCACTAACTCCTCTCCTACTTAACCCTTTCAGTTGGAGGCTCATCGTTCCTATTCAGGCAGATGTTATCGAGGTCCGACNNNNNNNTAACCCTACCCAATCCCTTTAAAAAGATCAGGATACACACTACCC
MAPK8IP1:chr11:46016290-46016425:1	GTCATATCGGTCACTGTTAATATTTCTCTATCCTTATCCCTCTATACTACATTGTTGGAGGCTCATCGTTCCTATTCAGGCAGATGTTATCGAGGTCCGACNNNNNNNCTAAACTAACAAAAACTCTAAATCAGATCAGGATACACACTACCC
MAPK8IP1:chr11:46041919-46042055:1	GTCATATCGGTCACTGTTACCCTAAATACAACTAACTCCCACTTTCACTTTTCGTTGGAGGCTCATCGTTCCTATTCAGGCAGATGTTATCGAGGTCCGACNNNNNNNAACCAATTTTTCATCAAAACTACCAGATCAGGATACACACTACCC
MAPK8IP1:chr11:46048589-46048729:1	GTCATATCGGTCACTGTTCTCCCTAATTTTATTATATTTCAAAAATAATACACGTTGGAGGCTCATCGTTCCTATTCAGGCAGATGTTATCGAGGTCCGACNNNNNNNAAAAATCTAAAAACAAAAACACACAGATCAGGATACACACTACCC
MAPK8IP1:chr11:46051521-46051661:1	GTCATATCGGTCACTGTTACTAAACAATAAAACAAACTACTAACTCTATGTTGGAGGCTCATCGTTCCTATTCAGGCAGATGTTATCGAGGTCCGACNNNNNNNTAAAAACATAATTTAAATAATCTTTATAAGATCAGGATACACACTACCC
MAPK8IP1:chr11:46053090-46053227:1	GTCATATCGGTCACTGTTAATTAAATCCTACCAAACCCTCACCTCATAAATCCGTTGGAGGCTCATCGTTCCTATTCAGGCAGATGTTATCGAGGTCCGACNNNNNNNAACCAAACCTTTTTAATTTAACCTAGATCAGGATACACACTACCC
MAPK8IP1:chr11:46062812-46062951:1	GTCATATCGGTCACTGTTTTATTACACACTACTAAAAACAATAAAAACGTTGGAGGCTCATCGTTCCTATTCAGGCAGATGTTATCGAGGTCCGACNNNNNNNAAATACTTTTTAAAATATATACTAATATATGATCAGGATACACACTACCC
MAPK8IP1:chr11:46063868-46064006:1	GTCATATCGGTCACTGTTTATAAAACTAAACTAAAATCACTAAGTTGGAGGCTCATCGTTCCTATTCAGGCAGATGTTATCGAGGTCCGACNNNNNNNCTTTAAAATTACTAAACAAATATTTAACCATTTTAGATCAGGATACACACTACCC
MAPK8IP1:chr11:46075483-46075614:1	GTCATATCGGTCACTGTTATTAATATTTTAAACAAATAAAATATATAATGTTGGAGGCTCATCGTTCCTATTCAGGCAGATGTTATCGAGGTCCGACNNNNNNNCTCCAATAAAATTCCAAACTTTTCCATTCGATCAGGATACACACTACCC
MAPK8IP1:chr11:46084669-46084803:1	GTCATATCGGTCACTGTTCTCTATTCCTCTCCCCACTTCTCTCTTATGTTGGAGGCTCATCGTTCCTATTCAGGCAGATGTTATCGAGGTCCGACNNNNNNNAATACTACACTATATATAAACTATATATACAGATCAGGATACACACTACCC
MAPK8IP1:chr11:46124485-46124621:1	GTCATATCGGTCACTGTTAAATCCTACAAAACTAAAATAAAACTACACCCCGTTGGAGGCTCATCGTTCCTATTCAGGCAGATGTTATCGAGGTCCGACNNNNNNNTAAAAATAAAACAATAATAACTTAAAAGATCAGGATACACACTACCC
MAPK8IP1:chr11:46128205-46128344:1	GTCATATCGGTCACTGTTAAAACTATCAAAACAAACAACCCTTTCCCTTTTAAGTTGGAGGCTCATCGTTCCTATTCAGGCAGATGTTATCGAGGTCCGACNNNNNNNATACTATAACAACAAACCAAATACAGATCAGGATACACACTACCC
MAPK8IP1:chr11:46130181-46130319:1	GTCATATCGGTCACTGTTCATCCTACTTTTAAACTTTTCCTATGTTGGAGGCTCATCGTTCCTATTCAGGCAGATGTTATCGAGGTCCGACNNNNNNNAAATACAAATAATTTACATTCACTATTTCAATCAAGATCAGGATACACACTACCC
MAPK8IP1:chr11:46140470-46140602:1	GTCATATCGGTCACTGTTAAAAATCCCTATCAAATAAACCTATAAAAAGTTGGAGGCTCATCGTTCCTATTCAGGCAGATGTTATCGAGGTCCGACNNNNNNNTTACTTAAAATAAACACCAAATATAAACAAGATCAGGATACACACTACCC
CAT:chr11:34161693-34161830:1	GTCATATCGGTCACTGTTAAACTCCCTATAACCCAAAATTAAAAAGTTGGAGGCTCATCGTTCCTATTCAGGCAGATGTTATCGAGGTCCGACNNNNNNNCACACAAAAACATCTAACAAAACCTAACAACCAGATCAGGATACACACTACCC
CAT:chr11:34166454-34166587:1	GTCATATCGGTCACTGTTATTCCTAAAAACACAAAATTTCCTCTTCGTTGGAGGCTCATCGTTCCTATTCAGGCAGATGTTATCGAGGTCCGACNNNNNNNTTTACCATACTATACAAAACAAAAACAAATCAGATCAGGATACACACTACCC
CAT:chr11:34166587-34166717:1	GTCATATCGGTCACTGTTCACTAACAATAAACTTCTATACTACACCACAAAACGTTGGAGGCTCATCGTTCCTATTCAGGCAGATGTTATCGAGGTCCGACNNNNNNNAAAAACCAAACTCTACAAAATAAAAGATCAGGATACACACTACCC
CAT:chr11:34166656-34166786:1	GTCATATCGGTCACTGTTACCCAACAAACCAATATTATATAATTATTCATATAGTTGGAGGCTCATCGTTCCTATTCAGGCAGATGTTATCGAGGTCCGACNNNNNNNCCCATAATAACTTTAACCTTAAACAGATCAGGATACACACTACCC
CAT:chr11:34167792-34167930:1	GTCATATCGGTCACTGTTATTAATAAAAATATCTTCCCATAATGTTGGAGGCTCATCGTTCCTATTCAGGCAGATGTTATCGAGGTCCGACNNNNNNNCTAAAAATAACAATACCCAACCATCAAATTCTAAAGATCAGGATACACACTACCC
CAT:chr11:34168149-34168287:1	GTCATATCGGTCACTGTTAACCCAACAACAACCTCCTAAACACCGTTGGAGGCTCATCGTTCCTATTCAGGCAGATGTTATCGAGGTCCGACNNNNNNNTAAACTACAAAATCAAACTTTTCTAAAACAATAAGATCAGGATACACACTACCC
CAT:chr11:34168788-34168922:1	GTCATATCGGTCACTGTTACCCTAAAACTACTAAAACTTATCAGTTGGAGGCTCATCGTTCCTATTCAGGCAGATGTTATCGAGGTCCGACNNNNNNNTTTAATATATTTATTTAATAATATCCAAACTAATAGATCAGGATACACACTACCC
CAT:chr11:34170156-34170293:1	GTCATATCGGTCACTGTTAACCTACTTCAATACTTCCACTACTCATCTAACCGTTGGAGGCTCATCGTTCCTATTCAGGCAGATGTTATCGAGGTCCGACNNNNNNNTCTATAAAACTTAACTATCTTAAAAAGATCAGGATACACACTACCC
CAT:chr11:34171376-34171514:1	GTCATATCGGTCACTGTTCCCCCATCCCTACAAAACATACCTTAATCCGTTGGAGGCTCATCGTTCCTATTCAGGCAGATGTTATCGAGGTCCGACNNNNNNNACACAAACCCATAATACCCTCTAAAAACCAGATCAGGATACACACTACCC
CAT:chr11:34171544-34171682:1	GTCATATCGGTCACTGTTACACAAACCCATAATACCCTCTAAAAACCACTAAAGTTGGAGGCTCATCGTTCCTATTCAGGCAGATGTTATCGAGGTCCGACNNNNNNNTTCCTAAAATCACTAAAAACCTAAAGATCAGGATACACACTACCC
CAT:chr11:34172312-34172443:1	GTCATATCGGTCACTGTTATTAACTCTAAAATCTCTTCCTAATCCTAAAAAGTTGGAGGCTCATCGTTCCTATTCAGGCAGATGTTATCGAGGTCCGACNNNNNNNTCCAACTCAATAACACACATATACTTAGATCAGGATACACACTACCC
CAT:chr11:34175913-34176049:1	GTCATATCGGTCACTGTTACCAACCTATTCCAACTAAATACCCTACAAAAACAGTTGGAGGCTCATCGTTCCTATTCAGGCAGATGTTATCGAGGTCCGACNNNNNNNAAAATAATTAAACCCAAAAATATCAGATCAGGATACACACTACCC
CAT:chr11:34175970-34176110:1	GTCATATCGGTCACTGTTACACAATTCCTCTTTCTAAAAACTACTCTTCCTATGTTGGAGGCTCATCGTTCCTATTCAGGCAGATGTTATCGAGGTCCGACNNNNNNNATCTTAAAAACCCATAACCAAACCAGATCAGGATACACACTACCC
CAT:chr11:34176693-34176832:1	GTCATATCGGTCACTGTTAAAAATAAATACCCCATCTAAACTCTATCTCAAATGTTGGAGGCTCATCGTTCCTATTCAGGCAGATGTTATCGAGGTCCGACNNNNNNNCCCCTAATACCTACAACAAAACTCTGATCAGGATACACACTACCC
CAT:chr11:34177068-34177206:1	GTCATATCGGTCACTGTTATTTTTCTTTTTCCAACTAAAAACCTCACTAAACTGTTGGAGGCTCATCGTTCCTATTCAGGCAGATGTTATCGAGGTCCGACNNNNNNNCCACTTCTCTCCCCACAATTAAACCGATCAGGATACACACTACCC
CAT:chr11:34178880-34179019:1	GTCATATCGGTCACTGTTACAACACACACATACCTTCCCCTAAACCTCTTGTTGGAGGCTCATCGTTCCTATTCAGGCAGATGTTATCGAGGTCCGACNNNNNNNACTTATAACCATAAATAACCACTACCTAGATCAGGATACACACTACCC
CAT:chr11:34178991-34179126:1	GTCATATCGGTCACTGTTACTCCCACTCACCTAAACATATTCCTAAAACTACCGTTGGAGGCTCATCGTTCCTATTCAGGCAGATGTTATCGAGGTCCGACNNNNNNNTCCCTTAACCTAACAAATAAACACAGATCAGGATACACACTACCC
CAT:chr11:34180224-34180364:1	GTCATATCGGTCACTGTTAAACCTAACTAAAATCTCAACTAAACCCCACTAAAGTTGGAGGCTCATCGTTCCTATTCAGGCAGATGTTATCGAGGTCCGACNNNNNNNTCACTTCTCCCAAACATCAAACCCCGATCAGGATACACACTACCC
CAT:chr11:34180583-34180723:1	GTCATATCGGTCACTGTTACAAAAACAAATACAAACCACACAACTAAGTTGGAGGCTCATCGTTCCTATTCAGGCAGATGTTATCGAGGTCCGACNNNNNNNTATTCACTCTATTCCCAATACCTTCTATATTGATCAGGATACACACTACCC
CAT:chr11:34180919-34181049:1	GTCATATCGGTCACTGTTCTACTATACTCCTAAAATAATTTTCAACAAATACGTTGGAGGCTCATCGTTCCTATTCAGGCAGATGTTATCGAGGTCCGACNNNNNNNCCCATCCTATTCTAATTTATTAATCAGATCAGGATACACACTACCC
CAT:chr11:34180972-34181110:1	GTCATATCGGTCACTGTTAAATTCAAAACCCACCTTACTTTATCTCCTTTGTTGGAGGCTCATCGTTCCTATTCAGGCAGATGTTATCGAGGTCCGACNNNNNNNTAATAAAAACAAAATTAAACTCAACTCAGATCAGGATACACACTACCC
CAT:chr11:34181209-34181339:1	GTCATATCGGTCACTGTTAAAAACAAAAACTACAAAATACAACGTTGGAGGCTCATCGTTCCTATTCAGGCAGATGTTATCGAGGTCCGACNNNNNNNTACTAACTCTTCATTCCAAAATATTTATATTTTCTGATCAGGATACACACTACCC
CAT:chr11:34181679-34181818:1	GTCATATCGGTCACTGTTAATTTCTCTATTCCTCACCTCTATATCCCACCCCCGTTGGAGGCTCATCGTTCCTATTCAGGCAGATGTTATCGAGGTCCGACNNNNNNNCCCATCCCCAACATCCCAAAAATCCGATCAGGATACACACTACCC
CAT:chr11:34181888-34182022:1	GTCATATCGGTCACTGTTATCCAACAACTAACTACCATCTTCACCCACTACTAGTTGGAGGCTCATCGTTCCTATTCAGGCAGATGTTATCGAGGTCCGACNNNNNNNTCTCTTACCAAACCACATCCAACAAGATCAGGATACACACTACCC
CAT:chr11:34182705-34182839:1	GTCATATCGGTCACTGTTTACTAACAAATCAAAATAAAATTTCAAATTCTCATGTTGGAGGCTCATCGTTCCTATTCAGGCAGATGTTATCGAGGTCCGACNNNNNNNAACACAAACCACAACCTTTTCTAAAGATCAGGATACACACTACCC
CAT:chr11:34183868-34183998:1	GTCATATCGGTCACTGTTACCCTAAAACTTATCTATCCCTACAAACCCTAACCGTTGGAGGCTCATCGTTCCTATTCAGGCAGATGTTATCGAGGTCCGACNNNNNNNAAACTCCAACCAAACAAAATAAAAAGATCAGGATACACACTACCC
CAT:chr11:34184374-34184505:1	GTCATATCGGTCACTGTTATCCCAAAATCACCAATCCCCATATACCTCTAAAAGTTGGAGGCTCATCGTTCCTATTCAGGCAGATGTTATCGAGGTCCGACNNNNNNNTTCCTACAAACCCAAAAATAAATAAGATCAGGATACACACTACCC
CAT:chr11:34184877-34185016:1	GTCATATCGGTCACTGTTATCCATCTTACTCAAAACCACTCCAAATAAAAGTTGGAGGCTCATCGTTCCTATTCAGGCAGATGTTATCGAGGTCCGACNNNNNNNTTTAATCCCTTCATATTAATAAAAATAAGATCAGGATACACACTACCC
CAT:chr11:34184935-34185065:1	GTCATATCGGTCACTGTTACATTCTATATCTTCATTCATAAATAGTTGGAGGCTCATCGTTCCTATTCAGGCAGATGTTATCGAGGTCCGACNNNNNNNAAAATAACAAAATAAACCTAAATCTTAAAACCAAGATCAGGATACACACTACCC
CAT:chr11:34185143-34185283:1	GTCATATCGGTCACTGTTCAACACCACCCATACTACATCCATCCCAGTTGGAGGCTCATCGTTCCTATTCAGGCAGATGTTATCGAGGTCCGACNNNNNNNTAACCCAAACAAAATACTCTATAAACTACCTAGATCAGGATACACACTACCC
CAT:chr11:34186195-34186335:1	GTCATATCGGTCACTGTTACACTAAACTAAACTCACAAAAACCTCAATTTCCCGTTGGAGGCTCATCGTTCCTATTCAGGCAGATGTTATCGAGGTCCGACNNNNNNNAAACTAATCAATTTATTACTAAACCGATCAGGATACACACTACCC
CAT:chr11:34186455-34186594:1	GTCATATCGGTCACTGTTAAAATCCTACTCTCCCTTCCCTTTCGTTGGAGGCTCATCGTTCCTATTCAGGCAGATGTTATCGAGGTCCGACNNNNNNNATTAAACTCAACATCTAACAAAACCCAACAAAACAGATCAGGATACACACTACCC
CAT:chr11:34186754-34186884:1	GTCATATCGGTCACTGTTCACCAACATCCAACAACAACTACCAAAAACACAAAGTTGGAGGCTCATCGTTCCTATTCAGGCAGATGTTATCGAGGTCCGACNNNNNNNATCCAACTACATACCTAACCAAACTGATCAGGATACACACTACCC
CAT:chr11:34188274-34188404:1	GTCATATCGGTCACTGTTCCCCATAATATAAAATTAACCCTATAATAAAATTCGTTGGAGGCTCATCGTTCCTATTCAGGCAGATGTTATCGAGGTCCGACNNNNNNNCTCTACCCACAACTTCTACTTCTAAGATCAGGATACACACTACCC
CAT:chr11:34190299-34190433:1	GTCATATCGGTCACTGTTAACTAAATCCCAACAAATATTTACCTAATATCCGTTGGAGGCTCATCGTTCCTATTCAGGCAGATGTTATCGAGGTCCGACNNNNNNNAACTTCAACATCTTCTACTACTAAACAGATCAGGATACACACTACCC
CAT:chr11:34191179-34191318:1	GTCATATCGGTCACTGTTCCCACACTCCTTATATCCCTTTCCCTAAAATCCCGTTGGAGGCTCATCGTTCCTATTCAGGCAGATGTTATCGAGGTCCGACNNNNNNNCACTAAAACAAAAACTCCCACAAAACGATCAGGATACACACTACCC
CAT:chr11:34191371-34191511:1	GTCATATCGGTCACTGTTCACCTCATCTAAAAACACTACCTTAACTGTTGGAGGCTCATCGTTCCTATTCAGGCAGATGTTATCGAGGTCCGACNNNNNNNTCCCTAAAATCCCTTCCTAACTCCTCTCTACTGATCAGGATACACACTACCC
CAT:chr11:34192408-34192541:1	GTCATATCGGTCACTGTTAACCCAAATCCTAATTAAATTTTTCAATAACTACTGTTGGAGGCTCATCGTTCCTATTCAGGCAGATGTTATCGAGGTCCGACNNNNNNNCAATACTAAAAACTAAAAATTCCCAGATCAGGATACACACTACCC
CAT:chr11:34194580-34194712:1	GTCATATCGGTCACTGTTAAACTATTCTAAAAATATCCTCTACAAAAACCAAAGTTGGAGGCTCATCGTTCCTATTCAGGCAGATGTTATCGAGGTCCGACNNNNNNNACTACCTAATCTAAACTATAAACCTGATCAGGATACACACTACCC
CAT:chr11:34196311-34196447:1	GTCATATCGGTCACTGTTCCACTCTTATCCTTCCTTACAAATTAAACCAAAGTTGGAGGCTCATCGTTCCTATTCAGGCAGATGTTATCGAGGTCCGACNNNNNNNTAAAACACCCACCTACTCTACCCAAAAGATCAGGATACACACTACCC
CAT:chr11:34196478-34196616:1	GTCATATCGGTCACTGTTAAATATCCATTCTCTCTCCTTAACTAAAAAGTTGGAGGCTCATCGTTCCTATTCAGGCAGATGTTATCGAGGTCCGACNNNNNNNCACTCTTATCCTTCCTTACAAATTAAACCAGATCAGGATACACACTACCC
CAT:chr11:34200089-34200221:1	GTCATATCGGTCACTGTTACTCCCTTTATTCAACCTTTCTACCTACTAAATGTTGGAGGCTCATCGTTCCTATTCAGGCAGATGTTATCGAGGTCCGACNNNNNNNCAAAACTAAAAATAACTAATATATACAGATCAGGATACACACTACCC
CAT:chr11:34206043-34206183:1	GTCATATCGGTCACTGTTTCAAACCAAAACTCCCCAACATAACTGTTGGAGGCTCATCGTTCCTATTCAGGCAGATGTTATCGAGGTCCGACNNNNNNNAATACACAACCATCTATCCTTAAAAATCAAACCTGATCAGGATACACACTACCC
CAT:chr11:34206331-34206464:1	GTCATATCGGTCACTGTTAAACCTAAAAACTACTTCCCAATAAAATAAAAAGTTGGAGGCTCATCGTTCCTATTCAGGCAGATGTTATCGAGGTCCGACNNNNNNNAAATATATTTAAACAAATTAAAAATCCGATCAGGATACACACTACCC
CAT:chr11:34207582-34207722:1	GTCATATCGGTCACTGTTAAACTAAACTCCAATACCTCAAAAAGTTGGAGGCTCATCGTTCCTATTCAGGCAGATGTTATCGAGGTCCGACNNNNNNNAAATCTTTCAAAATACCAAACTACAAACATAAAATGATCAGGATACACACTACCC
CAT:chr11:34207708-34207847:1	GTCATATCGGTCACTGTTAATTCAAAACCTAATAAAACTAAAAAGTTGGAGGCTCATCGTTCCTATTCAGGCAGATGTTATCGAGGTCCGACNNNNNNNCAACTCTTAAAATTTCTATCCTCTTACAAAACCAGATCAGGATACACACTACCC
CAT:chr11:34207902-34208042:1	GTCATATCGGTCACTGTTAATTCCCTACATTAAAAATCCTAACAAAACTACAGTTGGAGGCTCATCGTTCCTATTCAGGCAGATGTTATCGAGGTCCGACNNNNNNNAACTACCTAACAAACAAATAAAAACAGATCAGGATACACACTACCC
CAT:chr11:34208129-34208265:1	GTCATATCGGTCACTGTTATCCCTATTATATAACACTAACACTTCCTACCCGTTGGAGGCTCATCGTTCCTATTCAGGCAGATGTTATCGAGGTCCGACNNNNNNNTTACAAAAACACTCCAAATAAATAAAAGATCAGGATACACACTACCC
CAT:chr11:34208371-34208501:1	GTCATATCGGTCACTGTTAATTTACCACTCTAAACAATATAAATTCATTACATGTTGGAGGCTCATCGTTCCTATTCAGGCAGATGTTATCGAGGTCCGACNNNNNNNCAAACTAACCTCCCAAAACCAACCAGATCAGGATACACACTACCC
CAT:chr11:34214093-34214225:1	GTCATATCGGTCACTGTTAAACCAATAACCCTCTACCATTCCCACTCTCTCTAGTTGGAGGCTCATCGTTCCTATTCAGGCAGATGTTATCGAGGTCCGACNNNNNNNAAATTCCACACTCCTCCTATTTTCAGATCAGGATACACACTACCC
CAT:chr11:34215506-34215638:1	GTCATATCGGTCACTGTTAAAAACCTTCTCCCCAAAACTCTCTACTCTAGTTGGAGGCTCATCGTTCCTATTCAGGCAGATGTTATCGAGGTCCGACNNNNNNNTACCCTAATTCCTTCAATTAAAAACTATAGATCAGGATACACACTACCC
CAT:chr11:34215848-34215984:1	GTCATATCGGTCACTGTTACTATAAAAACTATCTATTTAAAAATTAATAACTGTTGGAGGCTCATCGTTCCTATTCAGGCAGATGTTATCGAGGTCCGACNNNNNNNAAACTTTACTTTTATAAATTTAAAAAGATCAGGATACACACTACCC
CAT:chr11:34216151-34216285:1	GTCATATCGGTCACTGTTAATTATCCTCCTTTCTATATCATAACTTAAAAATTGTTGGAGGCTCATCGTTCCTATTCAGGCAGATGTTATCGAGGTCCGACNNNNNNNAACCTACAATAATACTATAAACTCAGATCAGGATACACACTACCC
CAT:chr11:34216404-34216534:1	GTCATATCGGTCACTGTTAAATATTTTTCCATAAATCATTTCAAATAAATATCGTTGGAGGCTCATCGTTCCTATTCAGGCAGATGTTATCGAGGTCCGACNNNNNNNAATACACAACATCAAAATTTCTTCAGATCAGGATACACACTACCC
CAT:chr11:34216534-34216665:1	GTCATATCGGTCACTGTTAACTACCCCTAAACCTATAACCATAACAACCTGTTGGAGGCTCATCGTTCCTATTCAGGCAGATGTTATCGAGGTCCGACNNNNNNNACCACATAAAACTATACAACTCAAATCAGATCAGGATACACACTACCC
CAT:chr11:34221991-34222131:1	GTCATATCGGTCACTGTTAAACCTTCTCCTAAAATAATTTTTACTCCCTACCAGTTGGAGGCTCATCGTTCCTATTCAGGCAGATGTTATCGAGGTCCGACNNNNNNNAAAAACAACTAAAAATAAAAATCCCGATCAGGATACACACTACCC
CAT:chr11:34226139-34226278:1	GTCATATCGGTCACTGTTCTAAAACAATCCCTCCTAACCACCTAGTTGGAGGCTCATCGTTCCTATTCAGGCAGATGTTATCGAGGTCCGACNNNNNNNTACCTACAACAAACTAAAACCCACTAAACTTCCAGATCAGGATACACACTACCC
CAT:chr11:34231510-34231649:1	GTCATATCGGTCACTGTTAACTAATAAACTACACTTTAAAATAACAAACCAAAGTTGGAGGCTCATCGTTCCTATTCAGGCAGATGTTATCGAGGTCCGACNNNNNNNTTCTTTCCTAAATAATTCTCCACCAGATCAGGATACACACTACCC
CAT:chr11:34232105-34232243:1	GTCATATCGGTCACTGTTATTATATTACAATCTTAATAACTTTTTAGTTGGAGGCTCATCGTTCCTATTCAGGCAGATGTTATCGAGGTCCGACNNNNNNNTAACCTTAACTACCTTAACCATAAACTTCCCTGATCAGGATACACACTACCC
CAT:chr11:34244790-34244927:1	GTCATATCGGTCACTGTTACTCTCCTACTCCCCTAAACCTTTTCTTAAGTTGGAGGCTCATCGTTCCTATTCAGGCAGATGTTATCGAGGTCCGACNNNNNNNCAACCTATTTCAACAAAACCTATTTCCTCAGATCAGGATACACACTACCC
CAT:chr11:34251576-34251716:1	GTCATATCGGTCACTGTTATTCCCTATAATAACTACTATAATCAAAACAGTTGGAGGCTCATCGTTCCTATTCAGGCAGATGTTATCGAGGTCCGACNNNNNNNACTCACTATTATTCAATTCTCAACAACAAGATCAGGATACACACTACCC
CAT:chr11:34251656-34251791:1	GTCATATCGGTCACTGTTCCCACCTACAAACTTCCCAAAAACTTCAACAAAAAGTTGGAGGCTCATCGTTCCTATTCAGGCAGATGTTATCGAGGTCCGACNNNNNNNCCCCTTTAATAAAAATATAAATATTGATCAGGATACACACTACCC
CAT:chr11:34258263-34258396:1	GTCATATCGGTCACTGTTATCTCCCTCCTAACCTAACTAACAAACCTAATATAGTTGGAGGCTCATCGTTCCTATTCAGGCAGATGTTATCGAGGTCCGACNNNNNNNCTAAAAATTCCCAAATAACTAAACAGATCAGGATACACACTACCC
CAT:chr11:34261721-34261861:1	GTCATATCGGTCACTGTTATACACACACAACCTTTTTCTTCTCATCTATTCTCGTTGGAGGCTCATCGTTCCTATTCAGGCAGATGTTATCGAGGTCCGACNNNNNNNTTACAACCTCCAACTTTAAACTACTGATCAGGATACACACTACCC
CAT:chr11:34261850-34261985:1	GTCATATCGGTCACTGTTACCCTACTACCTAACAAAAATCCCACCTATCAACAGTTGGAGGCTCATCGTTCCTATTCAGGCAGATGTTATCGAGGTCCGACNNNNNNNAACTAATAATAACTATAAAACCAAAGATCAGGATACACACTACCC
CAT:chr11:34263478-34263617:1	GTCATATCGGTCACTGTTAAAATCCAACTATTCCCAACAACTCTTAAAAACTGTTGGAGGCTCATCGTTCCTATTCAGGCAGATGTTATCGAGGTCCGACNNNNNNNACTCCATAACACAATTAAAATAAACAGATCAGGATACACACTACCC
CAT:chr11:34263548-34263682:1	GTCATATCGGTCACTGTTATAAACTTTTACCTTTTATAAATAAAATCAAAGTTGGAGGCTCATCGTTCCTATTCAGGCAGATGTTATCGAGGTCCGACNNNNNNNTAACCCCTTATTTACTTCAACAAATAAAGATCAGGATACACACTACCC
CAT:chr11:34265300-34265433:1	GTCATATCGGTCACTGTTAATCTAACCATAAACTTCAAACTTTTATCTTTCACGTTGGAGGCTCATCGTTCCTATTCAGGCAGATGTTATCGAGGTCCGACNNNNNNNCAATCAAATAAAACTTTCCCAAACAGATCAGGATACACACTACCC
CAT:chr11:34273698-34273835:1	GTCATATCGGTCACTGTTATCTCCCCACTTCCTATCAACCTTTTCTTTAGTTGGAGGCTCATCGTTCCTATTCAGGCAGATGTTATCGAGGTCCGACNNNNNNNTTCATACTCCAAAAATTCATAAAACTAAAGATCAGGATACACACTACCC
CAT:chr11:34277585-34277723:1	GTCATATCGGTCACTGTTAAAAACACCTAAAAACAAATAAATCGTTGGAGGCTCATCGTTCCTATTCAGGCAGATGTTATCGAGGTCCGACNNNNNNNTTCAATCCAAAATAATACAAAACCCACTAAATAAAGATCAGGATACACACTACCC
CAT:chr11:34277972-34278102:1	GTCATATCGGTCACTGTTTATTTCTCTACTAAAAACCCAAAACTAAAATACTGTTGGAGGCTCATCGTTCCTATTCAGGCAGATGTTATCGAGGTCCGACNNNNNNNCTAACTTCTTTTCCCAAACAAACCCCGATCAGGATACACACTACCC
CAT:chr11:34278031-34278170:1	GTCATATCGGTCACTGTTAACCTATACAATATAACATTTAAAAACTTAATAAAGTTGGAGGCTCATCGTTCCTATTCAGGCAGATGTTATCGAGGTCCGACNNNNNNNACTAAAATAACACATCATTTATAAAGATCAGGATACACACTACCC
CAT:chr11:34278319-34278451:1	GTCATATCGGTCACTGTTAAACAAAATTTATCCTATCTCTAACCAAATTTCTGTTGGAGGCTCATCGTTCCTATTCAGGCAGATGTTATCGAGGTCCGACNNNNNNNTATTTTCCCAATCTCTTATCTCAACAGATCAGGATACACACTACCC
CAT:chr11:34284511-34284641:1	GTCATATCGGTCACTGTTACCCTATTAAACCTTTCCTAACATAATAACATATTGTTGGAGGCTCATCGTTCCTATTCAGGCAGATGTTATCGAGGTCCGACNNNNNNNAACCTAATAAAAACCAAAACTACCAGATCAGGATACACACTACCC
CAT:chr11:34286151-34286291:1	GTCATATCGGTCACTGTTATATCCCACAACTAATCCAAAATAAATACCAGTTGGAGGCTCATCGTTCCTATTCAGGCAGATGTTATCGAGGTCCGACNNNNNNNATCTACCTTTTTCTTTCAATTTTCTCCCAGATCAGGATACACACTACCC
CAT:chr11:34286263-34286402:1	GTCATATCGGTCACTGTTAATTAAAATATAACCAATCCATACCACCCACCACTGTTGGAGGCTCATCGTTCCTATTCAGGCAGATGTTATCGAGGTCCGACNNNNNNNAAAAATAAAACCAAACCCCTATTCCGATCAGGATACACACTACCC
CAT:chr11:34288216-34288356:1	GTCATATCGGTCACTGTTTAAATAAATATTCTATAACAATCTTATAAATCTCGTTGGAGGCTCATCGTTCCTATTCAGGCAGATGTTATCGAGGTCCGACNNNNNNNCTAAACTTCATCAAACTATTCCTAACGATCAGGATACACACTACCC
CAT:chr11:34288658-34288795:1	GTCATATCGGTCACTGTTAATTATTTCTTTCTCTAAACAAAATCCATTTACGTTGGAGGCTCATCGTTCCTATTCAGGCAGATGTTATCGAGGTCCGACNNNNNNNAAATTTCTCCATAAAATTCCACCAACAGATCAGGATACACACTACCC
CAT:chr11:34291618-34291758:1	GTCATATCGGTCACTGTTAAAAACTAATCTAAAATATTTCTAACGTTGGAGGCTCATCGTTCCTATTCAGGCAGATGTTATCGAGGTCCGACNNNNNNNCTTCTAAAACCAATATTACATCTAATCCTCTTAAGATCAGGATACACACTACCC
CAT:chr11:34292569-34292699:1	GTCATATCGGTCACTGTTCACCCATCCCCACCTCTAACTACTAATAAATAAATGTTGGAGGCTCATCGTTCCTATTCAGGCAGATGTTATCGAGGTCCGACNNNNNNNACCCTAAACTAAACCTATCTTAAATGATCAGGATACACACTACCC
CAT:chr11:34292631-34292762:1	GTCATATCGGTCACTGTTACTAAATTAAACTTAATAACACCCTTTCACAAAAGTTGGAGGCTCATCGTTCCTATTCAGGCAGATGTTATCGAGGTCCGACNNNNNNNACCACATAACCCTAAATAAAACTATAGATCAGGATACACACTACCC
CAT:chr11:34294857-34294997:1	GTCATATCGGTCACTGTTATTTATTCCAAAACAAAACAACAAAAATAAACCCCGTTGGAGGCTCATCGTTCCTATTCAGGCAGATGTTATCGAGGTCCGACNNNNNNNAAAAATAAATAAAACCAACCCACTAGATCAGGATACACACTACCC
CAT:chr11:34296418-34296550:1	GTCATATCGGTCACTGTTTATTTCTAAAATAATAATAACTCACGTTGGAGGCTCATCGTTCCTATTCAGGCAGATGTTATCGAGGTCCGACNNNNNNNTCTAAAAACATTTCCTACTTTTCCACTTCCAACCAGATCAGGATACACACTACCC
CAT:chr11:34297170-34297300:1	GTCATATCGGTCACTGTTATAACTTATAATAAATTAAAATACTCATAAAAAGTTGGAGGCTCATCGTTCCTATTCAGGCAGATGTTATCGAGGTCCGACNNNNNNNAACAAAATATATTATTATTCCTTAATAGATCAGGATACACACTACCC
CAT:chr11:34303038-34303168:1	GTCATATCGGTCACTGTTATCCAAATAATTCCTAAAAATCATCCCCACAAAAAGTTGGAGGCTCATCGTTCCTATTCAGGCAGATGTTATCGAGGTCCGACNNNNNNNTCTATACCTCCCCTAAACCCTTTTAGATCAGGATACACACTACCC
CAT:chr11:34306568-34306699:1	GTCATATCGGTCACTGTTACACCTACCTCTTTTACTAACTAAAAATAAAAAGTTGGAGGCTCATCGTTCCTATTCAGGCAGATGTTATCGAGGTCCGACNNNNNNNTTAAATTTCCTTTTAATTAACAAAAACGATCAGGATACACACTACCC
CAT:chr11:34306854-34306993:1	GTCATATCGGTCACTGTTCCCCTCTTTTAATTATCTTACAAACCTTCTTAACCGTTGGAGGCTCATCGTTCCTATTCAGGCAGATGTTATCGAGGTCCGACNNNNNNNTCATTATACAAACCCCAAAATTAAAGATCAGGATACACACTACCC
CAT:chr11:34306909-34307043:1	GTCATATCGGTCACTGTTCCTACTATATAATAATAAATCCCCAAAAACCCCGTTGGAGGCTCATCGTTCCTATTCAGGCAGATGTTATCGAGGTCCGACNNNNNNNTTAAAATATTTTTATTATTACTATCCAGATCAGGATACACACTACCC
CAT:chr11:34307180-34307320:1	GTCATATCGGTCACTGTTAAATAAAACAACAAACCCCTATATTCCCAACCAGTTGGAGGCTCATCGTTCCTATTCAGGCAGATGTTATCGAGGTCCGACNNNNNNNTCTCAATAACCTAAACATCTCTTCCCAGATCAGGATACACACTACCC
CAT:chr11:34320900-34321036:1	GTCATATCGGTCACTGTTAACCATCAATTTAAATTTCATTTTCTTTAATCCGTTGGAGGCTCATCGTTCCTATTCAGGCAGATGTTATCGAGGTCCGACNNNNNNNCTTAAACTTTACAAACAACTACCTTCAGATCAGGATACACACTACCC
CAT:chr11:34327008-34327146:1	GTCATATCGGTCACTGTTATCTAATATCTTAATATATTTCATTCATAATAGTTGGAGGCTCATCGTTCCTATTCAGGCAGATGTTATCGAGGTCCGACNNNNNNNTAACACCACATAAACCTCCCAACAAACTGATCAGGATACACACTACCC
CAT:chr11:34331894-34332025:1	GTCATATCGGTCACTGTTAATACTCCATAATACCCTTATAAATTTCCTGTTGGAGGCTCATCGTTCCTATTCAGGCAGATGTTATCGAGGTCCGACNNNNNNNACTCCAACATCTACCCTACTATAAATACCAGATCAGGATACACACTACCC
CAT:chr11:34333809-34333947:1	GTCATATCGGTCACTGTTAAAAACCATTTAAAAATATCTAAAAATACTATATCGTTGGAGGCTCATCGTTCCTATTCAGGCAGATGTTATCGAGGTCCGACNNNNNNNTAACCCCCTACAACAATCACCACCCGATCAGGATACACACTACCC
CAT:chr11:34334023-34334162:1	GTCATATCGGTCACTGTTCTCAAAATTCCCATTTATTCTTTCATGTTGGAGGCTCATCGTTCCTATTCAGGCAGATGTTATCGAGGTCCGACNNNNNNNAATAAACAAAATAAAAACACATTACTAACCATTCGATCAGGATACACACTACCC
CAT:chr11:34334736-34334876:1	GTCATATCGGTCACTGTTAAACACCTCAACTATCTCCTAAATAAAAGTTGGAGGCTCATCGTTCCTATTCAGGCAGATGTTATCGAGGTCCGACNNNNNNNATTTTCTTACTCAAAAATTTCTAAAACCTTCCGATCAGGATACACACTACCC
CAT:chr11:34336523-34336660:1	GTCATATCGGTCACTGTTCCTACCTTCTAAACAATACATTTACATAAAACCACGTTGGAGGCTCATCGTTCCTATTCAGGCAGATGTTATCGAGGTCCGACNNNNNNNATAATTTCCATATTACCAAACTCCAGATCAGGATACACACTACCC
CAT:chr11:34337222-34337358:1	GTCATATCGGTCACTGTTATATACCCTTCTCTCCCTACCCATATCTACTGTTGGAGGCTCATCGTTCCTATTCAGGCAGATGTTATCGAGGTCCGACNNNNNNNTATATATCAAAAACACTAAAAACCTACCAGATCAGGATACACACTACCC
CAT:chr11:34337751-34337882:1	GTCATATCGGTCACTGTTTAAATAAACAAAAACTCCTCACAATAAATTAACACGTTGGAGGCTCATCGTTCCTATTCAGGCAGATGTTATCGAGGTCCGACNNNNNNNAAACAACCCTCACTAACAACACCCAGATCAGGATACACACTACCC
CAT:chr11:34337801-34337939:1	GTCATATCGGTCACTGTTCCACTATAATAACCAAAATCTAAAACTAACCACGTTGGAGGCTCATCGTTCCTATTCAGGCAGATGTTATCGAGGTCCGACNNNNNNNAAACTAAATCTAAAATTAAATTTAAAAGATCAGGATACACACTACCC
CAT:chr11:34342220-34342358:1	GTCATATCGGTCACTGTTCCCCAATACCATTTATATCTATCTTTCAACCAATGTTGGAGGCTCATCGTTCCTATTCAGGCAGATGTTATCGAGGTCCGACNNNNNNNTTACCCCACAAACAAACATATAAATAGATCAGGATACACACTACCC
CAT:chr11:34359488-34359618:1	GTCATATCGGTCACTGTTACCAATCTTTAAAAATCTTCTCTATAAATAATAAGTTGGAGGCTCATCGTTCCTATTCAGGCAGATGTTATCGAGGTCCGACNNNNNNNACATCTATATTTTTAAAACAACTCTTGATCAGGATACACACTACCC
CAT:chr11:34365513-34365643:1	GTCATATCGGTCACTGTTAACCAAATTTCAAACCCACACTTAACCTGTTGGAGGCTCATCGTTCCTATTCAGGCAGATGTTATCGAGGTCCGACNNNNNNNTAACAACTCCTTCAAACCCCATCTCTTAACCAGATCAGGATACACACTACCC
CAT:chr11:34367790-34367929:1	GTCATATCGGTCACTGTTATAAAACAAAAACAAACATTATAAAAGTTGGAGGCTCATCGTTCCTATTCAGGCAGATGTTATCGAGGTCCGACNNNNNNNAATACTTAACAACTACATCCAAATCCTAACAAACGATCAGGATACACACTACCC
CAT:chr11:34369391-34369530:1	GTCATATCGGTCACTGTTATTTAAAATTTATTATTTTAAACAATAAAAACGTTGGAGGCTCATCGTTCCTATTCAGGCAGATGTTATCGAGGTCCGACNNNNNNNAAAATAAAAATCAAAACTAACAAATATAGATCAGGATACACACTACCC
CAT:chr11:34369464-34369604:1	GTCATATCGGTCACTGTTAAAAATACAAAATCAAAACCAAATTCAACAAAAAGTTGGAGGCTCATCGTTCCTATTCAGGCAGATGTTATCGAGGTCCGACNNNNNNNAAAAATTCTAAAACCATCTTCTCTCAGATCAGGATACACACTACCC
CAT:chr11:34377651-34377782:1	GTCATATCGGTCACTGTTATATACCCAAAAATAATAAAACCTAAAAACCCCGTTGGAGGCTCATCGTTCCTATTCAGGCAGATGTTATCGAGGTCCGACNNNNNNNAAATCCCAACTTAAAAACCTAAACCTTGATCAGGATACACACTACCC
CAT:chr11:34377890-34378029:1	GTCATATCGGTCACTGTTAACTACTATCTTTCCCCAACAACTAATTAAATTAAGTTGGAGGCTCATCGTTCCTATTCAGGCAGATGTTATCGAGGTCCGACNNNNNNNTAAACTTATAAATAATCTCCATCCTGATCAGGATACACACTACCC
CAT:chr11:34378177-34378316:1	GTCATATCGGTCACTGTTAATTTCCTAAAACAAAACTAATAACTATACCAATTGTTGGAGGCTCATCGTTCCTATTCAGGCAGATGTTATCGAGGTCCGACNNNNNNNACTAAAACCCTAAAAATAATCATCAGATCAGGATACACACTACCC
CAT:chr11:34380653-34380792:1	GTCATATCGGTCACTGTTTAAATAACTCCTTTATATTACATTTTACACAATTCGTTGGAGGCTCATCGTTCCTATTCAGGCAGATGTTATCGAGGTCCGACNNNNNNNACTATTAATTCAACAATCCCATACCGATCAGGATACACACTACCC
CAT:chr11:34380905-34381045:1	GTCATATCGGTCACTGTTTCAACAAAAATCAAACTAACAAAAAGTTGGAGGCTCATCGTTCCTATTCAGGCAGATGTTATCGAGGTCCGACNNNNNNNTTATCTCTTTCCTTCTTAAATTAATAACCTTTACCGATCAGGATACACACTACCC
CAT:chr11:34381160-34381296:1	GTCATATCGGTCACTGTTAAAAATTACTTAACTAAAAATTTACGTTGGAGGCTCATCGTTCCTATTCAGGCAGATGTTATCGAGGTCCGACNNNNNNNTCCAACTTATCAAAAATACAAAAATAAATTTTATAGATCAGGATACACACTACCC
CAT:chr11:34381243-34381379:1	GTCATATCGGTCACTGTTCTAAAATTCATTTCCTTTAAATATATCGTTGGAGGCTCATCGTTCCTATTCAGGCAGATGTTATCGAGGTCCGACNNNNNNNTAATTTAAATATATTAATATAAATCCCATAAACGATCAGGATACACACTACCC
CAT:chr11:34404647-34404787:1	GTCATATCGGTCACTGTTCACATAATTCATTTTAAAATACAAAGTTGGAGGCTCATCGTTCCTATTCAGGCAGATGTTATCGAGGTCCGACNNNNNNNTATCTTTCTTTTTAAAATCACCAAAAATTAAATAAGATCAGGATACACACTACCC
CAT:chr11:34444941-34445076:1	GTCATATCGGTCACTGTTACAAAACACTCAAAATAAAAATAAAAACTACCCTGTTGGAGGCTCATCGTTCCTATTCAGGCAGATGTTATCGAGGTCCGACNNNNNNNAAAAATAAACAAATTCAACCTAAAACGATCAGGATACACACTACCC
CAT:chr11:34445363-34445503:1	GTCATATCGGTCACTGTTCCCCAATAAAATACCTCTCCCAATCATATTAATATGTTGGAGGCTCATCGTTCCTATTCAGGCAGATGTTATCGAGGTCCGACNNNNNNNCCATTCTTACAAAAACTATTAATTCGATCAGGATACACACTACCC
CAT:chr11:34469826-34469964:1	GTCATATCGGTCACTGTTTATCTATAACAAAACTCAACAAACCGTTGGAGGCTCATCGTTCCTATTCAGGCAGATGTTATCGAGGTCCGACNNNNNNNCTAACCCCACATAATCCTAAAAACTCATAACTTCAGATCAGGATACACACTACCC
CAT:chr11:34470191-34470322:1	GTCATATCGGTCACTGTTAAATAAAATATTAACCAACACAACTTCCCTAAAAAGTTGGAGGCTCATCGTTCCTATTCAGGCAGATGTTATCGAGGTCCGACNNNNNNNCAATAACAATTTACTTTTAATAACAGATCAGGATACACACTACCC
CAT:chr11:34482779-34482917:1	GTCATATCGGTCACTGTTTAAACACTAACTAAAAACAATAACATATAACATAAGTTGGAGGCTCATCGTTCCTATTCAGGCAGATGTTATCGAGGTCCGACNNNNNNNACCTACCCTAATTATCCTACATACAGATCAGGATACACACTACCC
CAT:chr11:34482949-34483088:1	GTCATATCGGTCACTGTTACCCAACAATAAAAATTTAAACTACCTAAAAACTCGTTGGAGGCTCATCGTTCCTATTCAGGCAGATGTTATCGAGGTCCGACNNNNNNNAAAACAATCAAAATAAACCTAAAAAGATCAGGATACACACTACCC
CAT:chr11:34486169-34486309:1	GTCATATCGGTCACTGTTAAAACTTCTATTTTATCATAATTATAACTCTTCCAGTTGGAGGCTCATCGTTCCTATTCAGGCAGATGTTATCGAGGTCCGACNNNNNNNAAACTAAAAATCCAAAATAACTCCAGATCAGGATACACACTACCC
CAT:chr11:34493595-34493735:1	GTCATATCGGTCACTGTTATTATTTATTTAAATCTATAACCTTTGTTGGAGGCTCATCGTTCCTATTCAGGCAGATGTTATCGAGGTCCGACNNNNNNNTATAATTACTTACATTTTTACAATAAATAATCTAGATCAGGATACACACTACCC
CAT:chr11:34510550-34510685:1	GTCATATCGGTCACTGTTACCCACCTATAAACAAAACTCACACACTATTTCCTGTTGGAGGCTCATCGTTCCTATTCAGGCAGATGTTATCGAGGTCCGACNNNNNNNTTTTATTTTTAATACTTTAACACAAGATCAGGATACACACTACCC
CAT:chr11:34517240-34517370:1	GTCATATCGGTCACTGTTACATCAACCTCAAACACCCTAACACAATATTGTTGGAGGCTCATCGTTCCTATTCAGGCAGATGTTATCGAGGTCCGACNNNNNNNACTCAAAAATAACCCCTTATTCTACCAAAGATCAGGATACACACTACCC
CAT:chr11:34518149-34518279:1	GTCATATCGGTCACTGTTAAATAAAAATAAACAAAAATTCCTCAAGTTGGAGGCTCATCGTTCCTATTCAGGCAGATGTTATCGAGGTCCGACNNNNNNNACCTAATCAATCAATCACACTCACTAAAATAAAGATCAGGATACACACTACCC
CAT:chr11:34524167-34524307:1	GTCATATCGGTCACTGTTAAATTAAATATAAAATATTCACCTAAAATAAACACGTTGGAGGCTCATCGTTCCTATTCAGGCAGATGTTATCGAGGTCCGACNNNNNNNAAAAACAAAAATTCCCATCAAATCAGATCAGGATACACACTACCC
CAT:chr11:34526209-34526346:1	GTCATATCGGTCACTGTTATAAAATTTTCTCAAAATCCCATACTACCTTCTGTTGGAGGCTCATCGTTCCTATTCAGGCAGATGTTATCGAGGTCCGACNNNNNNNAAACTAACAACTTAATTAACACTTACAGATCAGGATACACACTACCC
CAT:chr11:34534260-34534394:1	GTCATATCGGTCACTGTTATCTCTAAACTAAACTAAACCACAAAACTACCTCCGTTGGAGGCTCATCGTTCCTATTCAGGCAGATGTTATCGAGGTCCGACNNNNNNNTAAAAATTTACCACTCTAATAACTTGATCAGGATACACACTACCC
CAT:chr11:34535188-34535320:1	GTCATATCGGTCACTGTTTAACCTTATAATATAAATAACACCTACAAACAAATGTTGGAGGCTCATCGTTCCTATTCAGGCAGATGTTATCGAGGTCCGACNNNNNNNAACCTCTAAACCCTAACACCCCTTAGATCAGGATACACACTACCC
CAT:chr11:34535345-34535482:1	GTCATATCGGTCACTGTTAAATATCACTTATATCACAAAACTACAAATATCTGTTGGAGGCTCATCGTTCCTATTCAGGCAGATGTTATCGAGGTCCGACNNNNNNNAAAAATTACAAAACAAAAATAAACTAGATCAGGATACACACTACCC
CAT:chr11:34535891-34536031:1	GTCATATCGGTCACTGTTACCTTTTTACATTCTACTTCTAACCATCTTAAACAGTTGGAGGCTCATCGTTCCTATTCAGGCAGATGTTATCGAGGTCCGACNNNNNNNATATAAATAATAAAACCTCTCCTCAGATCAGGATACACACTACCC
CAT:chr11:34545316-34545455:1	GTCATATCGGTCACTGTTATCTAAAAACAACTAAACAAACCCCTAATCTAACCGTTGGAGGCTCATCGTTCCTATTCAGGCAGATGTTATCGAGGTCCGACNNNNNNNTATAATACTAAATAAAAACAACAAAGATCAGGATACACACTACCC
CAT:chr11:34545881-34546021:1	GTCATATCGGTCACTGTTAATCTCCTTACATAATTTTAAAATACCAGTTGGAGGCTCATCGTTCCTATTCAGGCAGATGTTATCGAGGTCCGACNNNNNNNCTACCTATATAATACATTTTTACTTTTACCCAGATCAGGATACACACTACCC
CAT:chr11:34546242-34546372:1	GTCATATCGGTCACTGTTAACTACCCTTACCCCAAACCATCTACCAAAAAGTTGGAGGCTCATCGTTCCTATTCAGGCAGATGTTATCGAGGTCCGACNNNNNNNAAACCCTCACAAAACTAAATAATAACTAGATCAGGATACACACTACCC
CAT:chr11:34546299-34546430:1	GTCATATCGGTCACTGTTAAAAACACTACATAACTACCTCCAAACAAAAAGTTGGAGGCTCATCGTTCCTATTCAGGCAGATGTTATCGAGGTCCGACNNNNNNNCCCCCAAATACCCTTTCCTCTCCCTACAGATCAGGATACACACTACCC
CAT:chr11:34546481-34546621:1	GTCATATCGGTCACTGTTAAACACCCAAAAATAATATCCCCTACCGTTGGAGGCTCATCGTTCCTATTCAGGCAGATGTTATCGAGGTCCGACNNNNNNNCACTCACCACAAAACAAAAATCTCTCTCTAACTGATCAGGATACACACTACCC
CAT:chr11:34562757-34562896:1	GTCATATCGGTCACTGTTATTCTAACTACTAATCAACTCCTCCCTCACGTTGGAGGCTCATCGTTCCTATTCAGGCAGATGTTATCGAGGTCCGACNNNNNNNATAAACAAATCTCACAACCTCTCTCAATTTGATCAGGATACACACTACCC
CAT:chr11:34564742-34564882:1	GTCATATCGGTCACTGTTAAACAAAATCCTAAAATATCTTCTATTTAGTTGGAGGCTCATCGTTCCTATTCAGGCAGATGTTATCGAGGTCCGACNNNNNNNACTATTTCCTTCAAACAAAATCTTCCTCTAAGATCAGGATACACACTACCC
CAT:chr11:34576765-34576899:1	GTCATATCGGTCACTGTTATACATAAAATTTAACCTTCTATATTAAAGTTGGAGGCTCATCGTTCCTATTCAGGCAGATGTTATCGAGGTCCGACNNNNNNNTACAATCTACTTATAAACCATATACCCACACGATCAGGATACACACTACCC
CAT:chr11:34576934-34577073:1	GTCATATCGGTCACTGTTTACTAAACAAAACCTTATCTTTACAAAATCTGTTGGAGGCTCATCGTTCCTATTCAGGCAGATGTTATCGAGGTCCGACNNNNNNNAAAATTTAACCTTCTATATTAAATCCCCAGATCAGGATACACACTACCC
CAT:chr11:34588985-34589125:1	GTCATATCGGTCACTGTTCTATAACCATAAACTCAAACCCATTACAATCCGTTGGAGGCTCATCGTTCCTATTCAGGCAGATGTTATCGAGGTCCGACNNNNNNNTATCTTCTTCTCAATTTTACCTAAAACTGATCAGGATACACACTACCC
CAT:chr11:34595811-34595949:1	GTCATATCGGTCACTGTTAAAAACTTTCTCTTCCAAAATCAAAACGTTGGAGGCTCATCGTTCCTATTCAGGCAGATGTTATCGAGGTCCGACNNNNNNNTACAAAACTAAAAATAATACCCAAACCTAATTAGATCAGGATACACACTACCC
CAT:chr11:34603548-34603688:1	GTCATATCGGTCACTGTTAAATCCCTAAAAATCACAAAAATCCACATAAAAGTTGGAGGCTCATCGTTCCTATTCAGGCAGATGTTATCGAGGTCCGACNNNNNNNAAATAATACAAAATTTTACAATATTTAGATCAGGATACACACTACCC
CAT:chr11:34608567-34608707:1	GTCATATCGGTCACTGTTATCTACTTAAAATATTTAAATACAAAATAGTTGGAGGCTCATCGTTCCTATTCAGGCAGATGTTATCGAGGTCCGACNNNNNNNTAACTAAATCTACTATTTAATAAATTTAAACGATCAGGATACACACTACCC
CAT:chr11:34610281-34610415:1	GTCATATCGGTCACTGTTATTTTAACTCTTAATCTTTATAATTATATTAGTTGGAGGCTCATCGTTCCTATTCAGGCAGATGTTATCGAGGTCCGACNNNNNNNTAACTATCCATCTAATCTCCCAATAACAAGATCAGGATACACACTACCC
CAT:chr11:34621385-34621525:1	GTCATATCGGTCACTGTTAAAAACTAACCCCAAATAAACTCTCTATCTAATATGTTGGAGGCTCATCGTTCCTATTCAGGCAGATGTTATCGAGGTCCGACNNNNNNNCTAACCTAAACTCTTAACTAACTCAGATCAGGATACACACTACCC
CAT:chr11:34622466-34622597:1	GTCATATCGGTCACTGTTACTACCCCTTTCCTCCTAAAACCCTTTCCTTGTTGGAGGCTCATCGTTCCTATTCAGGCAGATGTTATCGAGGTCCGACNNNNNNNAAAAATACCCAACCCAAAAATTAATACTTGATCAGGATACACACTACCC
CAT:chr11:34625177-34625309:1	GTCATATCGGTCACTGTTCTCCTTAAATAAATAAATTCTACACAAACTCATTGTTGGAGGCTCATCGTTCCTATTCAGGCAGATGTTATCGAGGTCCGACNNNNNNNACCAAAAATTTCTCTCTCTTATCTCAGATCAGGATACACACTACCC
CAT:chr11:34633797-34633937:1	GTCATATCGGTCACTGTTTTTCCAATACTATTTCTCCATTCAATCTTCCCCAAGTTGGAGGCTCATCGTTCCTATTCAGGCAGATGTTATCGAGGTCCGACNNNNNNNTCCATCCTCCACCACCTAATCTCCAGATCAGGATACACACTACCC
CAT:chr11:34644962-34645096:1	GTCATATCGGTCACTGTTCAATATCTTTCTAACTCCTTAAAAATATAAAACAAGTTGGAGGCTCATCGTTCCTATTCAGGCAGATGTTATCGAGGTCCGACNNNNNNNATTTTCATTTTTAATCTATTAATCTGATCAGGATACACACTACCC
CAT:chr11:34645146-34645286:1	GTCATATCGGTCACTGTTAATATTTTATTTCCTCTATATCTTTCCCATACCCGTTGGAGGCTCATCGTTCCTATTCAGGCAGATGTTATCGAGGTCCGACNNNNNNNATATAAAACAAAATAAAAACTAAAAAGATCAGGATACACACTACCC
CAT:chr11:34645634-34645774:1	GTCATATCGGTCACTGTTAAATTCCTTAAAACCACAACATTACTTCTCAAAGTTGGAGGCTCATCGTTCCTATTCAGGCAGATGTTATCGAGGTCCGACNNNNNNNTCTCTAAACACCCAAACTACAATAAAAGATCAGGATACACACTACCC
CAT:chr11:34645796-34645933:1	GTCATATCGGTCACTGTTATTCTCTTAAATCTCTTACTCTATAACTAGTTGGAGGCTCATCGTTCCTATTCAGGCAGATGTTATCGAGGTCCGACNNNNNNNAAACATTAACTCCACTACAACCTAAATATCTGATCAGGATACACACTACCC
CAT:chr11:34645870-34646005:1	GTCATATCGGTCACTGTTACTTACCCAAACTAAAAACCACAACGTTGGAGGCTCATCGTTCCTATTCAGGCAGATGTTATCGAGGTCCGACNNNNNNNTCTATTATTTTAAAATCATATTCTTAAAAATTAAAGATCAGGATACACACTACCC
CAT:chr11:34653082-34653222:1	GTCATATCGGTCACTGTTAATTTCTATCCTAATCCAAACATCATCACATACTCGTTGGAGGCTCATCGTTCCTATTCAGGCAGATGTTATCGAGGTCCGACNNNNNNNAACATAATTTAAAAACCCCTAATTCGATCAGGATACACACTACCC
CAT:chr11:34663143-34663283:1	GTCATATCGGTCACTGTTACTTAAAAATAAAAACATTATAAATACTAAGTTGGAGGCTCATCGTTCCTATTCAGGCAGATGTTATCGAGGTCCGACNNNNNNNAAATTACTACTATAAAACTAAATTCCTCTCGATCAGGATACACACTACCC
CAT:chr11:34664688-34664825:1	GTCATATCGGTCACTGTTACTACTATAACCCTCTCCTTCCTAACCTCCATAGTTGGAGGCTCATCGTTCCTATTCAGGCAGATGTTATCGAGGTCCGACNNNNNNNACAAACTTAATCACCAAACCCTCTATAGATCAGGATACACACTACCC
CAT:chr11:34673433-34673569:1	GTCATATCGGTCACTGTTAAAACTAATCACTCTATTATAACAATAAAGTTGGAGGCTCATCGTTCCTATTCAGGCAGATGTTATCGAGGTCCGACNNNNNNNTCAATAAAAATTACCAACACTCTACATTTCTGATCAGGATACACACTACCC
CAT:chr11:34676491-34676624:1	GTCATATCGGTCACTGTTAACCACAAACAAAACTCATTTTCAAATAACATCCAGTTGGAGGCTCATCGTTCCTATTCAGGCAGATGTTATCGAGGTCCGACNNNNNNNTCACTCTCCCTCCCTATAAATTACAGATCAGGATACACACTACCC
CAT:chr11:34676561-34676696:1	GTCATATCGGTCACTGTTACCCAAATCAAATACAAACCCTACTAATAACAATAGTTGGAGGCTCATCGTTCCTATTCAGGCAGATGTTATCGAGGTCCGACNNNNNNNTCAAAATAATATATCACTTAAAAACGATCAGGATACACACTACCC
CAT:chr11:34680571-34680704:1	GTCATATCGGTCACTGTTATAAAATATAATACTATATATAATTATAATTTTTGTTGGAGGCTCATCGTTCCTATTCAGGCAGATGTTATCGAGGTCCGACNNNNNNNATAAATATTTCAAAAACTACTTTTCTGATCAGGATACACACTACCC
CAT:chr11:34706998-34707132:1	GTCATATCGGTCACTGTTATCATTTCTAAAACTAATAAAATCAACAACTTTTCGTTGGAGGCTCATCGTTCCTATTCAGGCAGATGTTATCGAGGTCCGACNNNNNNNTTAACATATATAAACATAACCTCACGATCAGGATACACACTACCC
CAT:chr11:34773033-34773165:1	GTCATATCGGTCACTGTTATCCTTTTATCCTAAACAAATCAACATTTACTCAAGTTGGAGGCTCATCGTTCCTATTCAGGCAGATGTTATCGAGGTCCGACNNNNNNNTCCAAATATTATAAAATCCCAAAAAGATCAGGATACACACTACCC
CAT:chr11:34780094-34780224:1	GTCATATCGGTCACTGTTATACAACTAAAATTACCATCAACTCTAACCACATAGTTGGAGGCTCATCGTTCCTATTCAGGCAGATGTTATCGAGGTCCGACNNNNNNNCTAAAAATAATTCTCTTCCAAAACAGATCAGGATACACACTACCC
ACP2:chr11:47005261-47005391:1	GTCATATCGGTCACTGTTTAAAACAAAAATTCAAAACTCTTACCTAACAATAAGTTGGAGGCTCATCGTTCCTATTCAGGCAGATGTTATCGAGGTCCGACNNNNNNNAAAATTTTACACCAACCAACAACCAGATCAGGATACACACTACCC
ACP2:chr11:47021256-47021386:1	GTCATATCGGTCACTGTTATTTTCTTCTCTAAATCTACTTACCCTCTCACCTGTTGGAGGCTCATCGTTCCTATTCAGGCAGATGTTATCGAGGTCCGACNNNNNNNAAAAACATAATTTTCAAAAATATATTGATCAGGATACACACTACCC
ACP2:chr11:47110642-47110782:1	GTCATATCGGTCACTGTTATTAATATTAACAATAAAAATTTAAAAACAATAATGTTGGAGGCTCATCGTTCCTATTCAGGCAGATGTTATCGAGGTCCGACNNNNNNNTAAAAATATACCACAACTAAAACTAGATCAGGATACACACTACCC
ACP2:chr11:47129491-47129627:1	GTCATATCGGTCACTGTTATCACTATACACAATACAAATACTCAACAGTTGGAGGCTCATCGTTCCTATTCAGGCAGATGTTATCGAGGTCCGACNNNNNNNTTATTCCCCTAACAATAATACTTCTCTATAAGATCAGGATACACACTACCC
ACP2:chr11:47132812-47132952:1	GTCATATCGGTCACTGTTAATAATTTATAATCATTTTCATCATAGTTGGAGGCTCATCGTTCCTATTCAGGCAGATGTTATCGAGGTCCGACNNNNNNNCTCAAAAATTATCCTTTATCTTATTAAAACAAAAGATCAGGATACACACTACCC
ACP2:chr11:47150925-47151063:1	GTCATATCGGTCACTGTTATATCCTCACACTTTCTAAAACAAAACCTCCCCCGTTGGAGGCTCATCGTTCCTATTCAGGCAGATGTTATCGAGGTCCGACNNNNNNNATCCAAAACTACCTTCCATTTCCTCAGATCAGGATACACACTACCC
ACP2:chr11:47164928-47165061:1	GTCATATCGGTCACTGTTACCTTATATACTACAAACATCATAACCAAACCCTAGTTGGAGGCTCATCGTTCCTATTCAGGCAGATGTTATCGAGGTCCGACNNNNNNNATTTCACTACCAAACTTACTTTATTGATCAGGATACACACTACCC
ACP2:chr11:47164987-47165127:1	GTCATATCGGTCACTGTTACACATCATCACAAACTAAAACCTACTTGTTGGAGGCTCATCGTTCCTATTCAGGCAGATGTTATCGAGGTCCGACNNNNNNNACTACTATCATAAAATCTATTTACTTTTTCTTGATCAGGATACACACTACCC
ACP2:chr11:47169633-47169769:1	GTCATATCGGTCACTGTTACTACACAAACTACCTCTAACCTAAAACGTTGGAGGCTCATCGTTCCTATTCAGGCAGATGTTATCGAGGTCCGACNNNNNNNAATACACCTCTAAAATTTTTATTTAAATATCAGATCAGGATACACACTACCC
ACP2:chr11:47170735-47170871:1	GTCATATCGGTCACTGTTAAACACTTTAATTCAAACTATACTAAACAAAACCAGTTGGAGGCTCATCGTTCCTATTCAGGCAGATGTTATCGAGGTCCGACNNNNNNNAACTACTTCTAACACCTAAAAATACGATCAGGATACACACTACCC
ACP2:chr11:47170899-47171031:1	GTCATATCGGTCACTGTTACCAACTACTTCTAACACCTAAAAATACCCGTTGGAGGCTCATCGTTCCTATTCAGGCAGATGTTATCGAGGTCCGACNNNNNNNTATCCCCACAAACAACTCCTTCCTTCTAAAGATCAGGATACACACTACCC
ACP2:chr11:47173853-47173986:1	GTCATATCGGTCACTGTTAAATATACCCTATTTATAACTTCTAATCCCAGTTGGAGGCTCATCGTTCCTATTCAGGCAGATGTTATCGAGGTCCGACNNNNNNNATATTAAAAACACCTACAAAACTACCCTAGATCAGGATACACACTACCC
ACP2:chr11:47174565-47174699:1	GTCATATCGGTCACTGTTAACCACCAACACCTCAAAACTTTTCCTTAACAAGTTGGAGGCTCATCGTTCCTATTCAGGCAGATGTTATCGAGGTCCGACNNNNNNNAACAACTCCCTCCCCACCCAAATAACAGATCAGGATACACACTACCC
ACP2:chr11:47177924-47178064:1	GTCATATCGGTCACTGTTACTAAACAATATCAATAATACTCCCAACCCAATGTTGGAGGCTCATCGTTCCTATTCAGGCAGATGTTATCGAGGTCCGACNNNNNNNTAACCACCTACCTCTCTACCTCAAAAAGATCAGGATACACACTACCC
ACP2:chr11:47179766-47179899:1	GTCATATCGGTCACTGTTTCCCCAAAACAAAACTAAAATTCTCTAAAAAGTTGGAGGCTCATCGTTCCTATTCAGGCAGATGTTATCGAGGTCCGACNNNNNNNTTTCTCCCTTTCAAATTAATCAAATTTTTGATCAGGATACACACTACCC
ACP2:chr11:47181900-47182031:1	GTCATATCGGTCACTGTTATTCCCTTAATCCCCAAAACACCCCACAAATAAAAGTTGGAGGCTCATCGTTCCTATTCAGGCAGATGTTATCGAGGTCCGACNNNNNNNCTCTCATTCAACCACTTTTACTACAGATCAGGATACACACTACCC
ACP2:chr11:47183043-47183183:1	GTCATATCGGTCACTGTTAATTAACCAAACCTAAAACCTAAACCAACCTAAGTTGGAGGCTCATCGTTCCTATTCAGGCAGATGTTATCGAGGTCCGACNNNNNNNAAACAAAACCCTTTAAACTCCTCAAATGATCAGGATACACACTACCC
ACP2:chr11:47183562-47183702:1	GTCATATCGGTCACTGTTATTTCACTTACAAAAACTACTTCAAATCTTAACCCGTTGGAGGCTCATCGTTCCTATTCAGGCAGATGTTATCGAGGTCCGACNNNNNNNTCTCCTCACAACAACTCCATTAAAAGATCAGGATACACACTACCC
ACP2:chr11:47183925-47184061:1	GTCATATCGGTCACTGTTAATTAATACTACACAACCTTCCAACCAAAATTTCAGTTGGAGGCTCATCGTTCCTATTCAGGCAGATGTTATCGAGGTCCGACNNNNNNNCAAACCTAAAAACCTACCTCAAACAGATCAGGATACACACTACCC
ACP2:chr11:47185544-47185683:1	GTCATATCGGTCACTGTTATAAACTTAACTAAAAATAAATTTCAATAGTTGGAGGCTCATCGTTCCTATTCAGGCAGATGTTATCGAGGTCCGACNNNNNNNAAAAACCAAAAACCCCTAACTCCTTAACTCTGATCAGGATACACACTACCC
ACP2:chr11:47186591-47186725:1	GTCATATCGGTCACTGTTAACCCCCTTTCCCAATATAACAAAATAAATAAACAGTTGGAGGCTCATCGTTCCTATTCAGGCAGATGTTATCGAGGTCCGACNNNNNNNAAATCTACAATAAACTCCTTCCAAAGATCAGGATACACACTACCC
ACP2:chr11:47187109-47187240:1	GTCATATCGGTCACTGTTAAAAACCCTACCTAACCTCACAAAAACTAAAAAGTTGGAGGCTCATCGTTCCTATTCAGGCAGATGTTATCGAGGTCCGACNNNNNNNAAAAATCAAAAACTCTAAACTACAACAGATCAGGATACACACTACCC
ACP2:chr11:47187179-47187317:1	GTCATATCGGTCACTGTTAACTATCCAACCCCTACCTCCCCAATCTTACTATGTTGGAGGCTCATCGTTCCTATTCAGGCAGATGTTATCGAGGTCCGACNNNNNNNTCTCCAAAATACCTCTATATCTACCAGATCAGGATACACACTACCC
ACP2:chr11:47189624-47189755:1	GTCATATCGGTCACTGTTCTTCTCTAAACCACTCTACTATCTCCCTAAATACAGTTGGAGGCTCATCGTTCCTATTCAGGCAGATGTTATCGAGGTCCGACNNNNNNNTCTAAAATACAAATAATTAAACAAAGATCAGGATACACACTACCC
ACP2:chr11:47197235-47197375:1	GTCATATCGGTCACTGTTAAATAAATTTCAAATTCCAATTAAACTAAACAAATGTTGGAGGCTCATCGTTCCTATTCAGGCAGATGTTATCGAGGTCCGACNNNNNNNTAAAACTCCTTCTACTTCCCTCACCGATCAGGATACACACTACCC
ACP2:chr11:47197297-47197428:1	GTCATATCGGTCACTGTTACACCTCAACTAAAACCAATTCCAATTAAAAGTTGGAGGCTCATCGTTCCTATTCAGGCAGATGTTATCGAGGTCCGACNNNNNNNAAAATAACTTATAATAATATTATAAAACAGATCAGGATACACACTACCC
ACP2:chr11:47197599-47197738:1	GTCATATCGGTCACTGTTAAATAATAACTAATTAATATTTCCTAAATACCTACGTTGGAGGCTCATCGTTCCTATTCAGGCAGATGTTATCGAGGTCCGACNNNNNNNTATATCTCTAATAAAACTATAACCAGATCAGGATACACACTACCC
ACP2:chr11:47198815-47198945:1	GTCATATCGGTCACTGTTAACAAATACCAAACAAACAAACCCTTTTCCAACCGTTGGAGGCTCATCGTTCCTATTCAGGCAGATGTTATCGAGGTCCGACNNNNNNNTAAATAAAAATTAAACTACCCAAACAGATCAGGATACACACTACCC
ACP2:chr11:47199285-47199425:1	GTCATATCGGTCACTGTTAAAAACTAAACTCTAAACCAAAATAAGTTGGAGGCTCATCGTTCCTATTCAGGCAGATGTTATCGAGGTCCGACNNNNNNNTCTATCACCTCTAACCTCCCATCTTACCCTCAACGATCAGGATACACACTACCC
ACP2:chr11:47200121-47200260:1	GTCATATCGGTCACTGTTAAATACCCAACAAATCTAAACCACTATAAAAACCAGTTGGAGGCTCATCGTTCCTATTCAGGCAGATGTTATCGAGGTCCGACNNNNNNNTCACCCAAAATCAAAACAAAAACCTGATCAGGATACACACTACCC
ACP2:chr11:47204580-47204715:1	GTCATATCGGTCACTGTTTCCTTAAAATAATCTCTAAACCCCAAGTTGGAGGCTCATCGTTCCTATTCAGGCAGATGTTATCGAGGTCCGACNNNNNNNTATAACCTACCTAACATTCTCCTCCCTAAAATCCGATCAGGATACACACTACCC
ACP2:chr11:47204776-47204906:1	GTCATATCGGTCACTGTTAAATACCTAACCACATCCCAATAACTCCCTATACTGTTGGAGGCTCATCGTTCCTATTCAGGCAGATGTTATCGAGGTCCGACNNNNNNNATCCAACCAAAAATTAAATAACAAAGATCAGGATACACACTACCC
ACP2:chr11:47205098-47205236:1	GTCATATCGGTCACTGTTAATTTCACACCAACCCTAACATAACAACTAAACACGTTGGAGGCTCATCGTTCCTATTCAGGCAGATGTTATCGAGGTCCGACNNNNNNNTTCTCACTTCCCCATACTACCCTAAGATCAGGATACACACTACCC
ACP2:chr11:47205874-47206009:1	GTCATATCGGTCACTGTTCAAAAACTTCCAAAATTCTAATTTATATATCCCCAGTTGGAGGCTCATCGTTCCTATTCAGGCAGATGTTATCGAGGTCCGACNNNNNNNACCTCTACTTCTCCTTCAAACCTCCGATCAGGATACACACTACCC
ACP2:chr11:47205980-47206119:1	GTCATATCGGTCACTGTTCAACCACAACTCCATAAATTATACACCCCGTTGGAGGCTCATCGTTCCTATTCAGGCAGATGTTATCGAGGTCCGACNNNNNNNACTTAAACCAAACATTCCCACAACTACTAAAGATCAGGATACACACTACCC
ACP2:chr11:47206158-47206297:1	GTCATATCGGTCACTGTTAAAAACCCACTTAAACCAAACATTCCCACAACTACGTTGGAGGCTCATCGTTCCTATTCAGGCAGATGTTATCGAGGTCCGACNNNNNNNATAACAACAACTCTCTTTCTCTCCAGATCAGGATACACACTACCC
ACP2:chr11:47206220-47206351:1	GTCATATCGGTCACTGTTCCAACCTCAAAAACCTAAAACCCCTTACCTATTCCGTTGGAGGCTCATCGTTCCTATTCAGGCAGATGTTATCGAGGTCCGACNNNNNNNAAAACCCAAACAATAAAAATACCCAGATCAGGATACACACTACCC
ACP2:chr11:47206470-47206610:1	GTCATATCGGTCACTGTTACACCCTATACCTCCTAAACTCAACAAAAACCCAAGTTGGAGGCTCATCGTTCCTATTCAGGCAGATGTTATCGAGGTCCGACNNNNNNNCCAAAACAAAACAAACTATATATACGATCAGGATACACACTACCC
ACP2:chr11:47206701-47206841:1	GTCATATCGGTCACTGTTAAACCAACCCCAACCTCTTCCAAAAACTAAAAACTGTTGGAGGCTCATCGTTCCTATTCAGGCAGATGTTATCGAGGTCCGACNNNNNNNAACAAATAATACAATCTTCCCAACCGATCAGGATACACACTACCC
ACP2:chr11:47206932-47207066:1	GTCATATCGGTCACTGTTAAACTAAAACCAAAAACCAAAACCAACCAAAGTTGGAGGCTCATCGTTCCTATTCAGGCAGATGTTATCGAGGTCCGACNNNNNNNTACCTAACCCATCCCTAAAACCTAAATCAGATCAGGATACACACTACCC
ACP2:chr11:47207255-47207395:1	GTCATATCGGTCACTGTTTCTAAACTTCTTAACCAAACTTATTAAACTTAATCGTTGGAGGCTCATCGTTCCTATTCAGGCAGATGTTATCGAGGTCCGACNNNNNNNAAACCCCAACCTCCACTCCAAAACTGATCAGGATACACACTACCC
ACP2:chr11:47209145-47209282:1	GTCATATCGGTCACTGTTAAAAATAAATAAAAATAATTTTACCTAGTTGGAGGCTCATCGTTCCTATTCAGGCAGATGTTATCGAGGTCCGACNNNNNNNATACTTTTCCTCCCACCCTCAACTCCCTAAAAAGATCAGGATACACACTACCC
ACP2:chr11:47234591-47234731:1	GTCATATCGGTCACTGTTAAAAACAATTTAAATACACCCTAATTTCTACGTTGGAGGCTCATCGTTCCTATTCAGGCAGATGTTATCGAGGTCCGACNNNNNNNAACTAAAACTTACCTAACCTATTAAATATGATCAGGATACACACTACCC
ACP2:chr11:47236977-47237115:1	GTCATATCGGTCACTGTTACTATATATACTAAATTTCATAATCAGTTGGAGGCTCATCGTTCCTATTCAGGCAGATGTTATCGAGGTCCGACNNNNNNNCTACCTACAAATCCTTTAACACCAAAATATTTAAGATCAGGATACACACTACCC
ACP2:chr11:47237085-47237220:1	GTCATATCGGTCACTGTTCCTAACTATACAAAAACCCTAATACGTTGGAGGCTCATCGTTCCTATTCAGGCAGATGTTATCGAGGTCCGACNNNNNNNACTCCTTATAACCCCAAATTCAAACCCCAATAAACGATCAGGATACACACTACCC
ACP2:chr11:47250802-47250942:1	GTCATATCGGTCACTGTTACCCCTACCTACATAAATACCCTTCTAATCTTATGTTGGAGGCTCATCGTTCCTATTCAGGCAGATGTTATCGAGGTCCGACNNNNNNNAACACAACTTCCTTACCCACATCAAAGATCAGGATACACACTACCC
ACP2:chr11:47250926-47251060:1	GTCATATCGGTCACTGTTAAAAATATATAACAACAATAATAAAAAGTTGGAGGCTCATCGTTCCTATTCAGGCAGATGTTATCGAGGTCCGACNNNNNNNATCAAATAAAATAAACAAAACTTTTACATAAAAGATCAGGATACACACTACCC
ACP2:chr11:47254253-47254384:1	GTCATATCGGTCACTGTTCACTAAACTAAAATTTAACCCTCTCAATACCAACGTTGGAGGCTCATCGTTCCTATTCAGGCAGATGTTATCGAGGTCCGACNNNNNNNATCCTAATATCTAAACTAACCTAACCGATCAGGATACACACTACCC
ACP2:chr11:47265102-47265240:1	GTCATATCGGTCACTGTTAAATATAACAACAAACATACCCTTAAATACTCAAAGTTGGAGGCTCATCGTTCCTATTCAGGCAGATGTTATCGAGGTCCGACNNNNNNNCAAAATATCTACCTATATTTCAACAGATCAGGATACACACTACCC
ACP2:chr11:47266231-47266368:1	GTCATATCGGTCACTGTTAATCTACTATAAAAACTTCTCACACACTTCCCTCTGTTGGAGGCTCATCGTTCCTATTCAGGCAGATGTTATCGAGGTCCGACNNNNNNNCCTAAACCTCACCCCAAACCATACAGATCAGGATACACACTACCC
ACP2:chr11:47266703-47266835:1	GTCATATCGGTCACTGTTAAACACCCTAATAAACTCACCTCACAAAGTTGGAGGCTCATCGTTCCTATTCAGGCAGATGTTATCGAGGTCCGACNNNNNNNTAAACCATTTCCCACTCTAAAAATCTCTATCAGATCAGGATACACACTACCC
ACP2:chr11:47269538-47269678:1	GTCATATCGGTCACTGTTTCTAAAACAATCTACAAAACTTAAAATCCTAGTTGGAGGCTCATCGTTCCTATTCAGGCAGATGTTATCGAGGTCCGACNNNNNNNAACAAACCATTTTATTCTCTCAACTATACGATCAGGATACACACTACCC
ACP2:chr11:47269923-47270055:1	GTCATATCGGTCACTGTTCTCTTTTCCCTTCCTACCTATACCTTAACTTTACCGTTGGAGGCTCATCGTTCCTATTCAGGCAGATGTTATCGAGGTCCGACNNNNNNNCTAAAACCCTAACTTATAAAAATCAGATCAGGATACACACTACCC
ACP2:chr11:47270214-47270346:1	GTCATATCGGTCACTGTTAAACTCACCAAAAACTTCCCTAAAACTAAAAAGTTGGAGGCTCATCGTTCCTATTCAGGCAGATGTTATCGAGGTCCGACNNNNNNNTTCCAACTTATTTACTACATAAATTACAGATCAGGATACACACTACCC
ACP2:chr11:47279076-47279211:1	GTCATATCGGTCACTGTTATTCTAAAAACTACTAAAATTAAAATAAAAATTCCGTTGGAGGCTCATCGTTCCTATTCAGGCAGATGTTATCGAGGTCCGACNNNNNNNTTAACTAAAACCTAAAACTAATAAAGATCAGGATACACACTACCC
ACP2:chr11:47279318-47279453:1	GTCATATCGGTCACTGTTAAATTCCATATCTCTCCCCTTCCTCTCCTTACCGTTGGAGGCTCATCGTTCCTATTCAGGCAGATGTTATCGAGGTCCGACNNNNNNNACCCCTCCTTCCTACCTAATAACCACAGATCAGGATACACACTACCC
ACP2:chr11:47280825-47280956:1	GTCATATCGGTCACTGTTATCACCTCTCCCCTAATTCCAATACCTAACCCTGTTGGAGGCTCATCGTTCCTATTCAGGCAGATGTTATCGAGGTCCGACNNNNNNNACATTCCTCCTAATAAACTTCATTCCAGATCAGGATACACACTACCC
ACP2:chr11:47283107-47283240:1	GTCATATCGGTCACTGTTAAACCAAATTACCCTACTAAAAACCTCTGTTGGAGGCTCATCGTTCCTATTCAGGCAGATGTTATCGAGGTCCGACNNNNNNNTTACCTTTTCCCTCCTAAATAACCTTAACCCAGATCAGGATACACACTACCC
ACP2:chr11:47283212-47283349:1	GTCATATCGGTCACTGTTACTATTTAACAAAATCAACTATCTCGTTGGAGGCTCATCGTTCCTATTCAGGCAGATGTTATCGAGGTCCGACNNNNNNNTCCCTACTTCCCAACAAATTTAACTCTCCCAACTCGATCAGGATACACACTACCC
ACP2:chr11:47285574-47285714:1	GTCATATCGGTCACTGTTATACTTCAAATATAAAATAAAAATAAAAGTTGGAGGCTCATCGTTCCTATTCAGGCAGATGTTATCGAGGTCCGACNNNNNNNTACTAAAACTCAATTCCAATCCCTCCAAAACTGATCAGGATACACACTACCC
ACP2:chr11:47285862-47286000:1	GTCATATCGGTCACTGTTTATACTACCTAAATATATTAACACCTAGTTGGAGGCTCATCGTTCCTATTCAGGCAGATGTTATCGAGGTCCGACNNNNNNNCTATAACCAAACCAATCATCAAACCTTCCTTAAGATCAGGATACACACTACCC
ACP2:chr11:47290309-47290441:1	GTCATATCGGTCACTGTTAAAAACAACCACCAAACCTCAACCATCCGTTGGAGGCTCATCGTTCCTATTCAGGCAGATGTTATCGAGGTCCGACNNNNNNNTTATAAAATCAACATAATCTTCAAACACAACAGATCAGGATACACACTACCC
ACP2:chr11:47290360-47290491:1	GTCATATCGGTCACTGTTCACTTTACACAAAATTCTCCAAAACCCTACGTTGGAGGCTCATCGTTCCTATTCAGGCAGATGTTATCGAGGTCCGACNNNNNNNAAAACAAACATTCCTAAAAACTAAACAAAAGATCAGGATACACACTACCC
ACP2:chr11:47290858-47290992:1	GTCATATCGGTCACTGTTCCTAAACCTCAACATTCCATTTACCCATATAACGTTGGAGGCTCATCGTTCCTATTCAGGCAGATGTTATCGAGGTCCGACNNNNNNNTTCAAATTATACCTTTTTCAAATACCAGATCAGGATACACACTACCC
ACP2:chr11:47292273-47292411:1	GTCATATCGGTCACTGTTAAATAATATTCTCTCTCCAACAAATCAATTTTAGTTGGAGGCTCATCGTTCCTATTCAGGCAGATGTTATCGAGGTCCGACNNNNNNNCCAAACAATAACCTTACAAACTCATCAGATCAGGATACACACTACCC
ACP2:chr11:47292456-47292596:1	GTCATATCGGTCACTGTTCTCCCCTCCTCTACCTCCCCAAACAATAGTTGGAGGCTCATCGTTCCTATTCAGGCAGATGTTATCGAGGTCCGACNNNNNNNTAAATTTAAAATTCACAAACTTTTAAATTATCGATCAGGATACACACTACCC
ACP2:chr11:47293040-47293177:1	GTCATATCGGTCACTGTTATCACTCACAATCATTTCCTTCCAAAACCACAAAGTTGGAGGCTCATCGTTCCTATTCAGGCAGATGTTATCGAGGTCCGACNNNNNNNACTACACCTTACAATCTATATTTACAGATCAGGATACACACTACCC
ACP2:chr11:47293493-47293633:1	GTCATATCGGTCACTGTTAACCCAAATAATCCCTTAATTCTCCCAACTACAAGTTGGAGGCTCATCGTTCCTATTCAGGCAGATGTTATCGAGGTCCGACNNNNNNNCTTCTCCCACTAACAATACCTACTAAGATCAGGATACACACTACCC
ACP2:chr11:47293923-47294061:1	GTCATATCGGTCACTGTTTTTCTCCCCTACCTAACAATAAACAAAACCTATTTGTTGGAGGCTCATCGTTCCTATTCAGGCAGATGTTATCGAGGTCCGACNNNNNNNACCTAAAACCTTATTCAATACACACGATCAGGATACACACTACCC
ACP2:chr11:47294128-47294265:1	GTCATATCGGTCACTGTTATTTCTAATATTCCAAAATTCTACCTCTATACTCTGTTGGAGGCTCATCGTTCCTATTCAGGCAGATGTTATCGAGGTCCGACNNNNNNNTTTCTAAACTATATCCTAAAATTAAGATCAGGATACACACTACCC
ACP2:chr11:47295473-47295612:1	GTCATATCGGTCACTGTTCTTTACATAACTCATCTTCTCCTATTATTTTACCCGTTGGAGGCTCATCGTTCCTATTCAGGCAGATGTTATCGAGGTCCGACNNNNNNNACTAATAAATTAAAACCATAATACAGATCAGGATACACACTACCC
ACP2:chr11:47302911-47303049:1	GTCATATCGGTCACTGTTCCTTTTCCTTAAAATTAAAATTAACTAACTACCCAGTTGGAGGCTCATCGTTCCTATTCAGGCAGATGTTATCGAGGTCCGACNNNNNNNAAAAACTACATATTTCAAACTATTTGATCAGGATACACACTACCC
ACP2:chr11:47307451-47307591:1	GTCATATCGGTCACTGTTAACCAAAATATTTCCACAAAATATAAATACAAATAGTTGGAGGCTCATCGTTCCTATTCAGGCAGATGTTATCGAGGTCCGACNNNNNNNCTCTCTAATCCATAATCTATCTTCAGATCAGGATACACACTACCC
ACP2:chr11:47307563-47307693:1	GTCATATCGGTCACTGTTCCTATTAACTACCAACTTTCATACTATATAACAGTTGGAGGCTCATCGTTCCTATTCAGGCAGATGTTATCGAGGTCCGACNNNNNNNAAATTTTATACTTAAATAATATTCCCAGATCAGGATACACACTACCC
ACP2:chr11:47308315-47308446:1	GTCATATCGGTCACTGTTCCACAATTACCATTATCCTAAATAACATAACAAAAGTTGGAGGCTCATCGTTCCTATTCAGGCAGATGTTATCGAGGTCCGACNNNNNNNAAACTCTCCATAACCATTCTCTAATGATCAGGATACACACTACCC
ACP2:chr11:47308369-47308508:1	GTCATATCGGTCACTGTTCACTCATAAACCTATCAACCCAAAACTTAATAGTTGGAGGCTCATCGTTCCTATTCAGGCAGATGTTATCGAGGTCCGACNNNNNNNCTATCAAAATATATAATTAACATAAAAAGATCAGGATACACACTACCC
ACP2:chr11:47310611-47310751:1	GTCATATCGGTCACTGTTAAAAATCATACACAACTCACAAACAAAACCCACCTGTTGGAGGCTCATCGTTCCTATTCAGGCAGATGTTATCGAGGTCCGACNNNNNNNAAAATAAAAATAAAAACTCAAACCAGATCAGGATACACACTACCC
ACP2:chr11:47317813-47317953:1	GTCATATCGGTCACTGTTAATCTACCTATTTCTATAAACTATCCAATTTTAGTTGGAGGCTCATCGTTCCTATTCAGGCAGATGTTATCGAGGTCCGACNNNNNNNACAATCTAAAACTTTTAAAACCCTCTCGATCAGGATACACACTACCC
ACP2:chr11:47336677-47336813:1	GTCATATCGGTCACTGTTACTTCCTCAACACAATCTCATCTACTAACCACTAAGTTGGAGGCTCATCGTTCCTATTCAGGCAGATGTTATCGAGGTCCGACNNNNNNNTATACCACAAATATCTACTTCTTCAGATCAGGATACACACTACCC
ACP2:chr11:47336804-47336943:1	GTCATATCGGTCACTGTTATACCAAAATATTTTTCTCATTTATCTCATTCATCGTTGGAGGCTCATCGTTCCTATTCAGGCAGATGTTATCGAGGTCCGACNNNNNNNAATCTCTCTATCTAATCCAATAACAGATCAGGATACACACTACCC
ACP2:chr11:47346037-47346175:1	GTCATATCGGTCACTGTTAAAAACCAATATCCAAACCCCCAATACTTCCCCGTTGGAGGCTCATCGTTCCTATTCAGGCAGATGTTATCGAGGTCCGACNNNNNNNCCTCACCACAAAACCTAAATTAAATAAGATCAGGATACACACTACCC
ACP2:chr11:47347197-47347327:1	GTCATATCGGTCACTGTTACCCAAATACTCTACCCTATTCCTCGTTGGAGGCTCATCGTTCCTATTCAGGCAGATGTTATCGAGGTCCGACNNNNNNNTAAAACTTAAAACAATAACCAACCCCAAAAACCTTGATCAGGATACACACTACCC
ACP2:chr11:47347838-47347971:1	GTCATATCGGTCACTGTTATCCTCCTTAAAACAAAATCCAAAATCTCCCAAAAGTTGGAGGCTCATCGTTCCTATTCAGGCAGATGTTATCGAGGTCCGACNNNNNNNTACCCTCTACCCAAAACAATACTTAGATCAGGATACACACTACCC
ACP2:chr11:47347964-47348099:1	GTCATATCGGTCACTGTTAAAAATACATACCCTTTCTACTATCTTGTTGGAGGCTCATCGTTCCTATTCAGGCAGATGTTATCGAGGTCCGACNNNNNNNCTAATAAACTAAATAAAAACCCCTAAAACACTAGATCAGGATACACACTACCC
ACP2:chr11:47348513-47348651:1	GTCATATCGGTCACTGTTATCTCAAAAATCCCTTTTCTTCCTTATCACTCCGTTGGAGGCTCATCGTTCCTATTCAGGCAGATGTTATCGAGGTCCGACNNNNNNNTCTACTATATCCCAAACTTTCTAACCAGATCAGGATACACACTACCC
ACP2:chr11:47348634-47348765:1	GTCATATCGGTCACTGTTCTCTAATCTCCACCTAACCTCTATACCAAACAAAAGTTGGAGGCTCATCGTTCCTATTCAGGCAGATGTTATCGAGGTCCGACNNNNNNNACTCAATAAAATAACACCACCTCCCGATCAGGATACACACTACCC
ACP2:chr11:47348793-47348927:1	GTCATATCGGTCACTGTTCTACTATATTTATACTTCATTCTTTTATACCCCTCGTTGGAGGCTCATCGTTCCTATTCAGGCAGATGTTATCGAGGTCCGACNNNNNNNTAATCTCCACCTAACCTCTATACCAGATCAGGATACACACTACCC
ACP2:chr11:47349045-47349176:1	GTCATATCGGTCACTGTTTATATTCCCTTCTCTCTTCTATCAAAAAGTTGGAGGCTCATCGTTCCTATTCAGGCAGATGTTATCGAGGTCCGACNNNNNNNATACTACCTCTCCCCAAATCTCTACCTTAAACGATCAGGATACACACTACCC
ACP2:chr11:47349735-47349873:1	GTCATATCGGTCACTGTTTTATTCCCAACCCCCTACACAAAAAGTTGGAGGCTCATCGTTCCTATTCAGGCAGATGTTATCGAGGTCCGACNNNNNNNCTTTCACCAACCTAATCACAACTACTATCCAAAACGATCAGGATACACACTACCC
ACP2:chr11:47350081-47350221:1	GTCATATCGGTCACTGTTAAAAATAATAAACCACAAATACAAAACACCAATAAGTTGGAGGCTCATCGTTCCTATTCAGGCAGATGTTATCGAGGTCCGACNNNNNNNCTACCCTATCATAACCTAAACTACTGATCAGGATACACACTACCC
ACP2:chr11:47351009-47351139:1	GTCATATCGGTCACTGTTAAAAACCACAACACAAATATCTCAAAAACACGTTGGAGGCTCATCGTTCCTATTCAGGCAGATGTTATCGAGGTCCGACNNNNNNNTTCCCTTCCTCTCTATACCCTTCCTCTAAGATCAGGATACACACTACCC
ACP2:chr11:47353123-47353262:1	GTCATATCGGTCACTGTTATATTACACAAACTAATCCACAAAACTCCTAAAAAGTTGGAGGCTCATCGTTCCTATTCAGGCAGATGTTATCGAGGTCCGACNNNNNNNTAAAATAACCTATATTACAAATACAGATCAGGATACACACTACCC
ACP2:chr11:47354038-47354175:1	GTCATATCGGTCACTGTTAACCTATCTCCCCTACTTTCTCTCCACCTTAAGTTGGAGGCTCATCGTTCCTATTCAGGCAGATGTTATCGAGGTCCGACNNNNNNNCCAAACTTCACCCAACCCCTAATAAACCGATCAGGATACACACTACCC
ACP2:chr11:47354439-47354578:1	GTCATATCGGTCACTGTTAAAACCTCTCCTAAATACCCTTAACATCTCCACCCGTTGGAGGCTCATCGTTCCTATTCAGGCAGATGTTATCGAGGTCCGACNNNNNNNAAACCAACCATATTCTAACTAAAAAGATCAGGATACACACTACCC
ACP2:chr11:47354659-47354799:1	GTCATATCGGTCACTGTTTAAACCCCTCACCCTCCCTCTACTAATCTAAATCGTTGGAGGCTCATCGTTCCTATTCAGGCAGATGTTATCGAGGTCCGACNNNNNNNCTAAAATAAAAACCACCCCAAAATATGATCAGGATACACACTACCC
ACP2:chr11:47357478-47357617:1	GTCATATCGGTCACTGTTCCATACCCTAAACTCTAAACTACCCACTAATCACAGTTGGAGGCTCATCGTTCCTATTCAGGCAGATGTTATCGAGGTCCGACNNNNNNNTAACCATCCAAACCTCCTACTCCCAGATCAGGATACACACTACCC
ACP2:chr11:47358157-47358295:1	GTCATATCGGTCACTGTTAAACAAATATCCTCCTAAACCCTACCACAATCTCAGTTGGAGGCTCATCGTTCCTATTCAGGCAGATGTTATCGAGGTCCGACNNNNNNNTAAACAAACCAAAAATCAATCCCTAGATCAGGATACACACTACCC
ACP2:chr11:47358982-47359116:1	GTCATATCGGTCACTGTTATCCAAACCCAACCCTACCTCCCAACGTTGGAGGCTCATCGTTCCTATTCAGGCAGATGTTATCGAGGTCCGACNNNNNNNTACCACCTCCCCTAAACCAAACTACATCCTAAAAGATCAGGATACACACTACCC
ACP2:chr11:47360099-47360236:1	GTCATATCGGTCACTGTTAAATACAAAATTAAAATAAAATCCAAATCAAACCGTTGGAGGCTCATCGTTCCTATTCAGGCAGATGTTATCGAGGTCCGACNNNNNNNTAACCTTAACTATAAAATTAACCTAAGATCAGGATACACACTACCC
ACP2:chr11:47360797-47360928:1	GTCATATCGGTCACTGTTAACTAACCTAACTAAAACCTTATTCCCCTAAAAACGTTGGAGGCTCATCGTTCCTATTCAGGCAGATGTTATCGAGGTCCGACNNNNNNNAAATATAACACCTCCATAAAAACCTGATCAGGATACACACTACCC
ACP2:chr11:47363735-47363870:1	GTCATATCGGTCACTGTTAACTCAATAACTCTACCCTACCCTACGTTGGAGGCTCATCGTTCCTATTCAGGCAGATGTTATCGAGGTCCGACNNNNNNNCCTCAAACACTTAAAATTCCTTATATACACTACAGATCAGGATACACACTACCC
ACP2:chr11:47366748-47366884:1	GTCATATCGGTCACTGTTAAAAACCCAATAAAACTAAAACAACAAAAAGTTGGAGGCTCATCGTTCCTATTCAGGCAGATGTTATCGAGGTCCGACNNNNNNNCCTCCATCTTTTCCTCCTTAAACACCTACAGATCAGGATACACACTACCC
ACP2:chr11:47368448-47368588:1	GTCATATCGGTCACTGTTAATCTCTATACCTTAAACTTCTCCTACCACCCACCGTTGGAGGCTCATCGTTCCTATTCAGGCAGATGTTATCGAGGTCCGACNNNNNNNCCCTCCATTATAACTACTACTACTAGATCAGGATACACACTACCC
ACP2:chr11:47368653-47368793:1	GTCATATCGGTCACTGTTACTTATATTCTCTCTACCCTCTCTCTCCCTCTCCCGTTGGAGGCTCATCGTTCCTATTCAGGCAGATGTTATCGAGGTCCGACNNNNNNNAAAAACTCTACAAACATTATATCCCGATCAGGATACACACTACCC
ACP2:chr11:47373385-47373518:1	GTCATATCGGTCACTGTTAACCTAAATCTCTACCCTAAACAACCTTCATAAGTTGGAGGCTCATCGTTCCTATTCAGGCAGATGTTATCGAGGTCCGACNNNNNNNATAATAAACCCAACTCCCTTTCCCCCAGATCAGGATACACACTACCC
ACP2:chr11:47373881-47374021:1	GTCATATCGGTCACTGTTATCCCATTACCTTCACCTTCCACAACAAAATTGTTGGAGGCTCATCGTTCCTATTCAGGCAGATGTTATCGAGGTCCGACNNNNNNNAAACAACCAATCCTCCAAAATCCTTTTTGATCAGGATACACACTACCC
ACP2:chr11:47376227-47376364:1	GTCATATCGGTCACTGTTAAAAATACACAACAAATTTTAAAAAGTTGGAGGCTCATCGTTCCTATTCAGGCAGATGTTATCGAGGTCCGACNNNNNNNTACTCTCCTAATCACAATTAAAAACTTATTCTTTCGATCAGGATACACACTACCC
ACP2:chr11:47376859-47376999:1	GTCATATCGGTCACTGTTACCCTTATCCTTATCCACCCACCAAATACTATCCGTTGGAGGCTCATCGTTCCTATTCAGGCAGATGTTATCGAGGTCCGACNNNNNNNTAAACTAATAAATAAACTTCTTCTTCGATCAGGATACACACTACCC
ACP2:chr11:47381145-47381283:1	GTCATATCGGTCACTGTTACCTTATTATAAACCCTCCTAAACCTCACTATCGTTGGAGGCTCATCGTTCCTATTCAGGCAGATGTTATCGAGGTCCGACNNNNNNNAACTCAACTTCCTACCCCACAATACCAGATCAGGATACACACTACCC
ACP2:chr11:47381429-47381566:1	GTCATATCGGTCACTGTTCACCCCATCCCAATCTTAACCACCAAATACATACGTTGGAGGCTCATCGTTCCTATTCAGGCAGATGTTATCGAGGTCCGACNNNNNNNAACCATTACTAAAACTTCCACCCCCAGATCAGGATACACACTACCC
ACP2:chr11:47383048-47383187:1	GTCATATCGGTCACTGTTTACTAAAAATCTTCCCCAATTCCAAAAGTTGGAGGCTCATCGTTCCTATTCAGGCAGATGTTATCGAGGTCCGACNNNNNNNTAAACTTATCCCAAAAACACTACCTAAACCTAAGATCAGGATACACACTACCC
ACP2:chr11:47383337-47383477:1	GTCATATCGGTCACTGTTTAAAACCTTATCTACATATATAATTAGTTGGAGGCTCATCGTTCCTATTCAGGCAGATGTTATCGAGGTCCGACNNNNNNNCCTAATCACACATCCCTAATAAATAATCATAATTGATCAGGATACACACTACCC
ACP2:chr11:47395410-47395546:1	GTCATATCGGTCACTGTTTAACTCAAAATCCAAACAAATTCCTTATATCTGTTGGAGGCTCATCGTTCCTATTCAGGCAGATGTTATCGAGGTCCGACNNNNNNNCAATCCCTCTTCAATTCACTAAACTTAAGATCAGGATACACACTACCC
ACP2:chr11:47395465-47395601:1	GTCATATCGGTCACTGTTAAAAACCTAACAACACTATCTATAATAACCCGTTGGAGGCTCATCGTTCCTATTCAGGCAGATGTTATCGAGGTCCGACNNNNNNNCTCACTCCATCAAACCCAACCCCAAACTCGATCAGGATACACACTACCC
ACP2:chr11:47396166-47396305:1	GTCATATCGGTCACTGTTCCTACTCAAATCCCAAACACCTAATACCTCTCTCCGTTGGAGGCTCATCGTTCCTATTCAGGCAGATGTTATCGAGGTCCGACNNNNNNNTACCCTCTAAAATACAAACACCCCAGATCAGGATACACACTACCC
ACP2:chr11:47397126-47397256:1	GTCATATCGGTCACTGTTATAAAACACCAAATCTTCTAATAACTACTAAGTTGGAGGCTCATCGTTCCTATTCAGGCAGATGTTATCGAGGTCCGACNNNNNNNAAAAATCATTTATTCTTTTTCTCTCTCCAGATCAGGATACACACTACCC
ACP2:chr11:47397763-47397898:1	GTCATATCGGTCACTGTTACACAACACACACTTACCTACCCAACCCGTTGGAGGCTCATCGTTCCTATTCAGGCAGATGTTATCGAGGTCCGACNNNNNNNTCTTCATACCCACTCAAAAATCACCCACCTCAGATCAGGATACACACTACCC
ACP2:chr11:47398295-47398430:1	GTCATATCGGTCACTGTTAAAACTAAAAATACCTAAAAATAACCCAAAAAGTTGGAGGCTCATCGTTCCTATTCAGGCAGATGTTATCGAGGTCCGACNNNNNNNAAAAACCTTCCCAACAATCATCAAACCTGATCAGGATACACACTACCC
ACP2:chr11:47399469-47399606:1	GTCATATCGGTCACTGTTCTATCTATAAATAACTATTCAAACCCCACGTTGGAGGCTCATCGTTCCTATTCAGGCAGATGTTATCGAGGTCCGACNNNNNNNCAAAACTTCTACCCATTACCTCCTACCTTCAGATCAGGATACACACTACCC
ACP2:chr11:47399571-47399711:1	GTCATATCGGTCACTGTTAAAAATACTAAACTAAAAATAATAAAAAGTTGGAGGCTCATCGTTCCTATTCAGGCAGATGTTATCGAGGTCCGACNNNNNNNAAATTTCCTCCCTAAAACTCCTAACCTAAAACGATCAGGATACACACTACCC
ACP2:chr11:47400059-47400199:1	GTCATATCGGTCACTGTTAAAAACTCACCCAAAACTCCTATAACTCAAAAAGTTGGAGGCTCATCGTTCCTATTCAGGCAGATGTTATCGAGGTCCGACNNNNNNNACCCTTTAAACACCACCTACCCCAACCGATCAGGATACACACTACCC
ACP2:chr11:47404282-47404412:1	GTCATATCGGTCACTGTTACTCAAACTCCTTAACTTAACACTCAAAACTCTTTGTTGGAGGCTCATCGTTCCTATTCAGGCAGATGTTATCGAGGTCCGACNNNNNNNTAAAACAATAAAATATCTTCCTTCTGATCAGGATACACACTACCC
ACP2:chr11:47411368-47411506:1	GTCATATCGGTCACTGTTAAACCCTTCCCCTATAAAACCCCCTCCAGTTGGAGGCTCATCGTTCCTATTCAGGCAGATGTTATCGAGGTCCGACNNNNNNNCTTATCCCTACTAACCAACTCTACAAATAAAAGATCAGGATACACACTACCC
ACP2:chr11:47412676-47412806:1	GTCATATCGGTCACTGTTAATTAACTCCTTCCAAACCCAAACCTCCTAGTTGGAGGCTCATCGTTCCTATTCAGGCAGATGTTATCGAGGTCCGACNNNNNNNTCACCAACCCCACCCAAACTAATATCTACTGATCAGGATACACACTACCC
ACP2:chr11:47413545-47413682:1	GTCATATCGGTCACTGTTACACCACCTATTACCTTCCCTAACTAACCATCAACGTTGGAGGCTCATCGTTCCTATTCAGGCAGATGTTATCGAGGTCCGACNNNNNNNAAAAATCTAAAACCCAATATCCTTCGATCAGGATACACACTACCC
ACP2:chr11:47414471-47414611:1	GTCATATCGGTCACTGTTAACTTCTCAAAATACCCTTAACCTTCAAACAAACAGTTGGAGGCTCATCGTTCCTATTCAGGCAGATGTTATCGAGGTCCGACNNNNNNNCAAAACCCCATCAATCTAAACTCCCGATCAGGATACACACTACCC
ACP2:chr11:47415238-47415371:1	GTCATATCGGTCACTGTTAACCTAACCCTCACTATCCTATTCCCTACCTTAATGTTGGAGGCTCATCGTTCCTATTCAGGCAGATGTTATCGAGGTCCGACNNNNNNNACTAAACTCAACCATCCCTTTAATCGATCAGGATACACACTACCC
ACP2:chr11:47415544-47415676:1	GTCATATCGGTCACTGTTAAAAACTAATCCTACCCCACCCTACAAAGTTGGAGGCTCATCGTTCCTATTCAGGCAGATGTTATCGAGGTCCGACNNNNNNNTTCTTACAATATCAACTTAAAAACAAAACACAGATCAGGATACACACTACCC
ACP2:chr11:47415612-47415752:1	GTCATATCGGTCACTGTTCTCTCCCACCTACCAACCTACCTAAAATCAAACCGTTGGAGGCTCATCGTTCCTATTCAGGCAGATGTTATCGAGGTCCGACNNNNNNNAACTTTATTCCTACAAACCTTAAAAAGATCAGGATACACACTACCC
ACP2:chr11:47415794-47415933:1	GTCATATCGGTCACTGTTATTCCACCTCCAAAACCCCAACCTCAATAGTTGGAGGCTCATCGTTCCTATTCAGGCAGATGTTATCGAGGTCCGACNNNNNNNTACAAAAATAAAACCTAATCCTCCCAAATCAGATCAGGATACACACTACCC
ACP2:chr11:47416861-47416997:1	GTCATATCGGTCACTGTTAAACATAAACCCTCCTCCTCCCACCCTACGTTGGAGGCTCATCGTTCCTATTCAGGCAGATGTTATCGAGGTCCGACNNNNNNNCCTAACAATCCTCACTAAAACCATTAACCCAGATCAGGATACACACTACCC
ACP2:chr11:47416990-47417123:1	GTCATATCGGTCACTGTTTACTCCTCCAACCCCAAAAACAACAAAAAGTTGGAGGCTCATCGTTCCTATTCAGGCAGATGTTATCGAGGTCCGACNNNNNNNACTAATCCCTAAAAATCCTACCCCACCTTACGATCAGGATACACACTACCC
ACP2:chr11:47417092-47417230:1	GTCATATCGGTCACTGTTCTAAACTCCTATCTCCTTCCAAAAAGTTGGAGGCTCATCGTTCCTATTCAGGCAGATGTTATCGAGGTCCGACNNNNNNNAACTACTACCTAACAAATCCCCATACCCAAACAAAGATCAGGATACACACTACCC
ACP2:chr11:47417361-47417501:1	GTCATATCGGTCACTGTTAAAAACAAACAATACCCCCTCTAAACCAAAACCCGTTGGAGGCTCATCGTTCCTATTCAGGCAGATGTTATCGAGGTCCGACNNNNNNNTAAATACCCCCATCTACCCAAAAACAGATCAGGATACACACTACCC
ACP2:chr11:47417460-47417599:1	GTCATATCGGTCACTGTTCAAAACTTTCTATACCAATTAAAAAGTTGGAGGCTCATCGTTCCTATTCAGGCAGATGTTATCGAGGTCCGACNNNNNNNCTCTCCCTCTCATCTTAACTCCCAAATATTTATCCGATCAGGATACACACTACCC
ACP2:chr11:47417694-47417834:1	GTCATATCGGTCACTGTTAAAAACCTACCAACTATCATAACCTAAAACTAACCGTTGGAGGCTCATCGTTCCTATTCAGGCAGATGTTATCGAGGTCCGACNNNNNNNTCAATCTTCTACCTAAATAAATATTGATCAGGATACACACTACCC
ACP2:chr11:47418624-47418760:1	GTCATATCGGTCACTGTTCCAAAACCCCTCCCTAACCTCCCTCTAAGTTGGAGGCTCATCGTTCCTATTCAGGCAGATGTTATCGAGGTCCGACNNNNNNNAAAATACCTAACTCAAAAATTTACAATAAAAAGATCAGGATACACACTACCC
ACP2:chr11:47424799-47424935:1	GTCATATCGGTCACTGTTAAATCCCTTAACCTTATCCCCTAAATACACAAAGTTGGAGGCTCATCGTTCCTATTCAGGCAGATGTTATCGAGGTCCGACNNNNNNNATAACAAATTCTATCACCCCCACCCCAGATCAGGATACACACTACCC
ACP2:chr11:47429524-47429654:1	GTCATATCGGTCACTGTTACACTTCCCCTTTCCCTTACTCATAAAGTTGGAGGCTCATCGTTCCTATTCAGGCAGATGTTATCGAGGTCCGACNNNNNNNCAACAAAATCCAACCACCATACATTAAACCCCAGATCAGGATACACACTACCC
ACP2:chr11:47431468-47431605:1	GTCATATCGGTCACTGTTAACTCATATAAATAACCTTTTATATTTTTCAATAGTTGGAGGCTCATCGTTCCTATTCAGGCAGATGTTATCGAGGTCCGACNNNNNNNATACTCAAAAATAAAATATAAAAACAGATCAGGATACACACTACCC
ACP2:chr11:47432236-47432368:1	GTCATATCGGTCACTGTTACATCCCAAAAACTAATACTACCAACTAAATACTCGTTGGAGGCTCATCGTTCCTATTCAGGCAGATGTTATCGAGGTCCGACNNNNNNNTAACTACCCTTTTATACCATAAACAGATCAGGATACACACTACCC
ACP2:chr11:47435257-47435396:1	GTCATATCGGTCACTGTTACTAACCCCAAACCCCTCACCTTCTTACGTTGGAGGCTCATCGTTCCTATTCAGGCAGATGTTATCGAGGTCCGACNNNNNNNACAAAAACAAACCAAAAACTCAAAATCAAAAAGATCAGGATACACACTACCC
ACP2:chr11:47437083-47437218:1	GTCATATCGGTCACTGTTAAAAACAACACTAATCCCAAACAAAAACCGTTGGAGGCTCATCGTTCCTATTCAGGCAGATGTTATCGAGGTCCGACNNNNNNNTATAAATATATATAATATACACATATAACCAGATCAGGATACACACTACCC
ACP2:chr11:47437595-47437734:1	GTCATATCGGTCACTGTTCCAACTCAAACCCCTTTCCTTCCCCATTAAAGTTGGAGGCTCATCGTTCCTATTCAGGCAGATGTTATCGAGGTCCGACNNNNNNNCTAACAACACCAACAACTCTTACCACCTCGATCAGGATACACACTACCC
ACP2:chr11:47437699-47437830:1	GTCATATCGGTCACTGTTAAAATCCCTAACCCCTATACTAACAAAAACATCCCGTTGGAGGCTCATCGTTCCTATTCAGGCAGATGTTATCGAGGTCCGACNNNNNNNATAATTAAAAATTATAACTTCAACAGATCAGGATACACACTACCC
ACP2:chr11:47439057-47439187:1	GTCATATCGGTCACTGTTCCCACTAACTAAAATCTACAATCTAAACAATATCAGTTGGAGGCTCATCGTTCCTATTCAGGCAGATGTTATCGAGGTCCGACNNNNNNNAATATAAAACCCTTATTCAAAACCAGATCAGGATACACACTACCC
ACP2:chr11:47439326-47439459:1	GTCATATCGGTCACTGTTCTACTAACTAAAATACCAAACCCTAGTTGGAGGCTCATCGTTCCTATTCAGGCAGATGTTATCGAGGTCCGACNNNNNNNTTCTATCAACAAAACATTTTAAAACAACATAATATGATCAGGATACACACTACCC
ACP2:chr11:47459463-47459599:1	GTCATATCGGTCACTGTTAAACCCATTTACTCCTAAAACAACTACCAAATCGTTGGAGGCTCATCGTTCCTATTCAGGCAGATGTTATCGAGGTCCGACNNNNNNNAAATAAACAAAACCCTTTACCTCCCCAGATCAGGATACACACTACCC
ACP2:chr11:47459538-47459669:1	GTCATATCGGTCACTGTTACCTACCCTCTACAAAAACTAAAATACATCCTAATGTTGGAGGCTCATCGTTCCTATTCAGGCAGATGTTATCGAGGTCCGACNNNNNNNTACTACCAAAAATCATACAAAACCAGATCAGGATACACACTACCC
ACP2:chr11:47463388-47463519:1	GTCATATCGGTCACTGTTCTAAAATACCCTCCCCTCAACAAACCCCTCTAAAAGTTGGAGGCTCATCGTTCCTATTCAGGCAGATGTTATCGAGGTCCGACNNNNNNNAATAACCTCACCTCCAAATCCCCACGATCAGGATACACACTACCC
ACP2:chr11:47464230-47464363:1	GTCATATCGGTCACTGTTACAATACCATAAAATATTATAAAATAGTTGGAGGCTCATCGTTCCTATTCAGGCAGATGTTATCGAGGTCCGACNNNNNNNTTTACCTCCTTCCATTCCATATCCCCTACAAAACGATCAGGATACACACTACCC
ACP2:chr11:47470072-47470207:1	GTCATATCGGTCACTGTTATTTATAAATCTCAAACCCATTATAAATTTCAACCGTTGGAGGCTCATCGTTCCTATTCAGGCAGATGTTATCGAGGTCCGACNNNNNNNCCTATATCCCACAAACTAACAACCAGATCAGGATACACACTACCC
ACP2:chr11:47470174-47470312:1	GTCATATCGGTCACTGTTAAATACACCCACCTTCAACATCTCCTTATAAGTTGGAGGCTCATCGTTCCTATTCAGGCAGATGTTATCGAGGTCCGACNNNNNNNTAATACCAAAACTCAATATCTAAAACCCAGATCAGGATACACACTACCC
ACP2:chr11:47470673-47470813:1	GTCATATCGGTCACTGTTCCTACTCTCCATCCAAACCCCATTCCGTTGGAGGCTCATCGTTCCTATTCAGGCAGATGTTATCGAGGTCCGACNNNNNNNAAAATACCCAAATAACAAAATACCTATATACTCAGATCAGGATACACACTACCC
ACP2:chr11:47470964-47471102:1	GTCATATCGGTCACTGTTAAATCACTCATCCAAACCCAAACTAGTTGGAGGCTCATCGTTCCTATTCAGGCAGATGTTATCGAGGTCCGACNNNNNNNCAACTCCAACAAATAAACAAACCTTAAACTAAAAAGATCAGGATACACACTACCC
ACP2:chr11:47480958-47481097:1	GTCATATCGGTCACTGTTATACCAACACCTATTTCAATAACAAAACCCTATACGTTGGAGGCTCATCGTTCCTATTCAGGCAGATGTTATCGAGGTCCGACNNNNNNNTCACTAAAAACCTCACCATTCCACAGATCAGGATACACACTACCC
ACP2:chr11:47481018-47481157:1	GTCATATCGGTCACTGTTATCCCAAAAATAAAATTTAAACCAAAACACCCCAGTTGGAGGCTCATCGTTCCTATTCAGGCAGATGTTATCGAGGTCCGACNNNNNNNTCAAAAATTATATTAAAATTCCTATAGATCAGGATACACACTACCC
ACP2:chr11:47486008-47486148:1	GTCATATCGGTCACTGTTAAACCTCTCAAACACCAAAATAACTACTTTAAAAAGTTGGAGGCTCATCGTTCCTATTCAGGCAGATGTTATCGAGGTCCGACNNNNNNNATTTAATTTTATCACAATAAAAACAGATCAGGATACACACTACCC
ACP2:chr11:47489061-47489200:1	GTCATATCGGTCACTGTTATAAACCTCTTACCCACCTACTACCACCTTCTAAAGTTGGAGGCTCATCGTTCCTATTCAGGCAGATGTTATCGAGGTCCGACNNNNNNNTAACTAATACCCAAAACTATAAACAGATCAGGATACACACTACCC
ACP2:chr11:47489202-47489336:1	GTCATATCGGTCACTGTTATTTAACACATTAAAAACAATAAACACCTAAAAAGTTGGAGGCTCATCGTTCCTATTCAGGCAGATGTTATCGAGGTCCGACNNNNNNNTTACCTATACACTTAAACTATCACTTGATCAGGATACACACTACCC
ACP2:chr11:47489293-47489431:1	GTCATATCGGTCACTGTTTCAACCCTACAACAATTTAAAACAACTTCTTTAAAGTTGGAGGCTCATCGTTCCTATTCAGGCAGATGTTATCGAGGTCCGACNNNNNNNCCTTCCCACCCTCTCTAAACAAAACGATCAGGATACACACTACCC
ACP2:chr11:47489686-47489818:1	GTCATATCGGTCACTGTTACAATCTCCACAACAAAATATAATACTTTAGTTGGAGGCTCATCGTTCCTATTCAGGCAGATGTTATCGAGGTCCGACNNNNNNNAAAAACACCTAAACCCCCTTTCCTTTTTAAGATCAGGATACACACTACCC
ACP2:chr11:47490347-47490480:1	GTCATATCGGTCACTGTTAACTCTCACCTTTAACCTTATATTAACCTTTAAGTTGGAGGCTCATCGTTCCTATTCAGGCAGATGTTATCGAGGTCCGACNNNNNNNTTTAAATATATTACTCTATATAACTCAGATCAGGATACACACTACCC
ACP2:chr11:47491435-47491565:1	GTCATATCGGTCACTGTTATTCACAACATTAACACCTTCCCCTTAAACAAATTGTTGGAGGCTCATCGTTCCTATTCAGGCAGATGTTATCGAGGTCCGACNNNNNNNAATCCATAAACAAATAATAATAAAAGATCAGGATACACACTACCC
ACP2:chr11:47491935-47492067:1	GTCATATCGGTCACTGTTTAAAACTATTCTAAAAACTTCCAAAATCATAATGTTGGAGGCTCATCGTTCCTATTCAGGCAGATGTTATCGAGGTCCGACNNNNNNNTTAAATTATCCCATTAAAACTAAAACAGATCAGGATACACACTACCC
ACP2:chr11:47492433-47492569:1	GTCATATCGGTCACTGTTAAAAATATAACTAAAATAATTACAAAAAGTTGGAGGCTCATCGTTCCTATTCAGGCAGATGTTATCGAGGTCCGACNNNNNNNCAAAAACTATATAAATCACAAACAAAAACTAAGATCAGGATACACACTACCC
ACP2:chr11:47493582-47493721:1	GTCATATCGGTCACTGTTAAATACTCCTCCCCCACTTACCAAAAAGTTGGAGGCTCATCGTTCCTATTCAGGCAGATGTTATCGAGGTCCGACNNNNNNNCTAAACTCCAAAATAAAACACTAAAAACCAAAAGATCAGGATACACACTACCC
ACP2:chr11:47505942-47506082:1	GTCATATCGGTCACTGTTAAATAAATAATTTTAACTTTTAAATAATCGTTGGAGGCTCATCGTTCCTATTCAGGCAGATGTTATCGAGGTCCGACNNNNNNNATAATAATATTCAAATCTTTTCTATTTTACTGATCAGGATACACACTACCC
ACP2:chr11:47519082-47519212:1	GTCATATCGGTCACTGTTATAACCTATATTAAATCCACTAACTCGTTGGAGGCTCATCGTTCCTATTCAGGCAGATGTTATCGAGGTCCGACNNNNNNNTTTATCCTCAATCTCTCTCTCAACTAAATTTCTCGATCAGGATACACACTACCC
ACP2:chr11:47519149-47519285:1	GTCATATCGGTCACTGTTATCACCCATCTTCACCAAAACTTTACAAAAATACCGTTGGAGGCTCATCGTTCCTATTCAGGCAGATGTTATCGAGGTCCGACNNNNNNNATTCTAAAATAAAACCCCCAAAACTGATCAGGATACACACTACCC
ACP2:chr11:47528832-47528965:1	GTCATATCGGTCACTGTTATTAACTTTTCTTAATCTCCAATCCAAAAACAAATGTTGGAGGCTCATCGTTCCTATTCAGGCAGATGTTATCGAGGTCCGACNNNNNNNTAAAACCACCAAAATACATTTACAAGATCAGGATACACACTACCC
ACP2:chr11:47546186-47546324:1	GTCATATCGGTCACTGTTACTCAAACCTACTCAAAACTCAACCAAAACACGTTGGAGGCTCATCGTTCCTATTCAGGCAGATGTTATCGAGGTCCGACNNNNNNNTATATAAATAAAACTATTCAATTCCCTAGATCAGGATACACACTACCC
CASP1:chr11:104609111-104609242:1	GTCATATCGGTCACTGTTACAACCTAAAAATAAAAATATCATTAAATTTAACGTTGGAGGCTCATCGTTCCTATTCAGGCAGATGTTATCGAGGTCCGACNNNNNNNTACATCTCTAAAATACTTTTTACTTTGATCAGGATACACACTACCC
CASP1:chr11:104639939-104640069:1	GTCATATCGGTCACTGTTCTACCCCAAACCTAAATATACCTTACCTTTTAAGTTGGAGGCTCATCGTTCCTATTCAGGCAGATGTTATCGAGGTCCGACNNNNNNNATACTCAATAAAAATAATTAAATAACTGATCAGGATACACACTACCC
CASP1:chr11:104725644-104725784:1	GTCATATCGGTCACTGTTACTACTTACCTTATATCTAAAATATAACAATATGTTGGAGGCTCATCGTTCCTATTCAGGCAGATGTTATCGAGGTCCGACNNNNNNNTTAAAACAATAATAACATCTTCCTTTCGATCAGGATACACACTACCC
CASP1:chr11:105036387-105036519:1	GTCATATCGGTCACTGTTAATAATTCAATTTTATTATATACTCTATACAAAGTTGGAGGCTCATCGTTCCTATTCAGGCAGATGTTATCGAGGTCCGACNNNNNNNCTATTCCTAAATATTTTCACTTACTCAGATCAGGATACACACTACCC
CASP1:chr11:105038621-105038759:1	GTCATATCGGTCACTGTTATCAAAAATAAATATCTTACTCCTATATATACTATGTTGGAGGCTCATCGTTCCTATTCAGGCAGATGTTATCGAGGTCCGACNNNNNNNTAAACACACAATCTTAATCTATATAGATCAGGATACACACTACCC
CASP1:chr11:105067851-105067990:1	GTCATATCGGTCACTGTTACATACACTTCAAACTTTTCTACCAAATAAATATCGTTGGAGGCTCATCGTTCCTATTCAGGCAGATGTTATCGAGGTCCGACNNNNNNNACTTATACATAATTAAATAATACCTGATCAGGATACACACTACCC
CASP1:chr11:105073179-105073312:1	GTCATATCGGTCACTGTTATAAACTTTAATAAATTTAATACCCAAATAAACAGTTGGAGGCTCATCGTTCCTATTCAGGCAGATGTTATCGAGGTCCGACNNNNNNNAAAACCATACAAACCTCAACACCAAAGATCAGGATACACACTACCC
CASP1:chr11:105075117-105075257:1	GTCATATCGGTCACTGTTATACTCATCATTCTTTTCTTAAAAATTCATAATAGTTGGAGGCTCATCGTTCCTATTCAGGCAGATGTTATCGAGGTCCGACNNNNNNNCAACTTAATTATATACTAAAACTTACGATCAGGATACACACTACCC
CASP1:chr11:105083162-105083294:1	GTCATATCGGTCACTGTTATCTACTCTTCATAAACTCTAAACAATATAAATGTTGGAGGCTCATCGTTCCTATTCAGGCAGATGTTATCGAGGTCCGACNNNNNNNTTTCACAACTTATTTAATAAACATCTTGATCAGGATACACACTACCC
CASP1:chr11:105085146-105085282:1	GTCATATCGGTCACTGTTATAAATACTATATATAATAAAAATTATCCATAAAAGTTGGAGGCTCATCGTTCCTATTCAGGCAGATGTTATCGAGGTCCGACNNNNNNNAAAAATATTATTCAAAATCAAAAATGATCAGGATACACACTACCC
CASP1:chr11:105091063-105091199:1	GTCATATCGGTCACTGTTATTATCTTTAATTATCTACACAATAATAGTTGGAGGCTCATCGTTCCTATTCAGGCAGATGTTATCGAGGTCCGACNNNNNNNTAACTCACAAACTAATTCATAAAAATTAAAAAGATCAGGATACACACTACCC
CASP1:chr11:105091133-105091273:1	GTCATATCGGTCACTGTTATACATACAATCACACTATCCTTATACCCCTCGTTGGAGGCTCATCGTTCCTATTCAGGCAGATGTTATCGAGGTCCGACNNNNNNNCTCCAAAATAAATAATCATTAATTTACAGATCAGGATACACACTACCC
CASP1:chr11:105119011-105119151:1	GTCATATCGGTCACTGTTACATTCATTAATTCCTTAATATTACTTAATAGTTGGAGGCTCATCGTTCCTATTCAGGCAGATGTTATCGAGGTCCGACNNNNNNNCTTATAAAATCAAATTTTAATTTTATAACGATCAGGATACACACTACCC
CASP1:chr11:105119123-105119263:1	GTCATATCGGTCACTGTTACAAAATTAAAACCAAAAACAAAACAAAAGTTGGAGGCTCATCGTTCCTATTCAGGCAGATGTTATCGAGGTCCGACNNNNNNNATTAACAACTTCATATTCTATCATTTTCTATGATCAGGATACACACTACCC
CASP1:chr11:105182151-105182291:1	GTCATATCGGTCACTGTTCTTACCTTTTTCCACCAAATATTTATCAATAATATGTTGGAGGCTCATCGTTCCTATTCAGGCAGATGTTATCGAGGTCCGACNNNNNNNAAAATTATAACAACAAAACTAAAAAGATCAGGATACACACTACCC
CASP1:chr11:105182248-105182388:1	GTCATATCGGTCACTGTTAAAAATTATTTAAAAATAATTATAAAACAGTTGGAGGCTCATCGTTCCTATTCAGGCAGATGTTATCGAGGTCCGACNNNNNNNTTCCTCATTACACCTAAAACTTCATTAAAAAGATCAGGATACACACTACCC
CASP1:chr11:105242944-105243076:1	GTCATATCGGTCACTGTTATTATATCTAATCCTAATAAATTATCTAATATATAGTTGGAGGCTCATCGTTCCTATTCAGGCAGATGTTATCGAGGTCCGACNNNNNNNTTTCCTTCCTAACATATCATAATAAGATCAGGATACACACTACCC
HDAC1:chr1:32478486-32478625:1	GTCATATCGGTCACTGTTAAACCCTTACCACTACTCTCAAAAACAAAATGTTGGAGGCTCATCGTTCCTATTCAGGCAGATGTTATCGAGGTCCGACNNNNNNNTTTTTACATATTTTACTACTTTTTCTAAAGATCAGGATACACACTACCC
HDAC1:chr1:32480238-32480377:1	GTCATATCGGTCACTGTTAAAAACTCAACACTATCCATCAAAACATTAACGTTGGAGGCTCATCGTTCCTATTCAGGCAGATGTTATCGAGGTCCGACNNNNNNNCTCTAACTATCTTCACCTCCTACACCTCGATCAGGATACACACTACCC
HDAC1:chr1:32480460-32480593:1	GTCATATCGGTCACTGTTATAAAATAAAAATTACTACTAAACCATTTTACGTTGGAGGCTCATCGTTCCTATTCAGGCAGATGTTATCGAGGTCCGACNNNNNNNAAAATAAAATAAAATAAAACTAAAATACGATCAGGATACACACTACCC
HDAC1:chr1:32480618-32480751:1	GTCATATCGGTCACTGTTAACTCAATAACAATTCTTATTTTATCAACCTTGTTGGAGGCTCATCGTTCCTATTCAGGCAGATGTTATCGAGGTCCGACNNNNNNNAAAACCAAACCTTTCAATACAAACATCAGATCAGGATACACACTACCC
HDAC1:chr1:32480682-32480817:1	GTCATATCGGTCACTGTTATAAATTAAAAATAAAAATCTTTATTCTATAAATTGTTGGAGGCTCATCGTTCCTATTCAGGCAGATGTTATCGAGGTCCGACNNNNNNNTAACCCTAAAAACAATAAAATAAAAGATCAGGATACACACTACCC
HDAC1:chr1:32492227-32492365:1	GTCATATCGGTCACTGTTATAAATAAAATAAAATATCTAATTTATTCCAGTTGGAGGCTCATCGTTCCTATTCAGGCAGATGTTATCGAGGTCCGACNNNNNNNTTAAATTCACAAAATACATTACATTACATGATCAGGATACACACTACCC
HDAC1:chr1:32497663-32497794:1	GTCATATCGGTCACTGTTAATCCTCAAACTCATCTACTCTCACATTATTATTGTTGGAGGCTCATCGTTCCTATTCAGGCAGATGTTATCGAGGTCCGACNNNNNNNAAAAATTTCTTATCACAAAATACACAGATCAGGATACACACTACCC
HDAC1:chr1:32497710-32497846:1	GTCATATCGGTCACTGTTCTAAAATCACCTTATTTAATAAAATATTCCTACTAGTTGGAGGCTCATCGTTCCTATTCAGGCAGATGTTATCGAGGTCCGACNNNNNNNTTTAAAATATAAAACTCACTAAAAAGATCAGGATACACACTACCC
HDAC1:chr1:32503440-32503580:1	GTCATATCGGTCACTGTTAACCCCTACAAAATAAAAATTTATCTTAAGTTGGAGGCTCATCGTTCCTATTCAGGCAGATGTTATCGAGGTCCGACNNNNNNNAAAATAAAAACAAAAATATCCTCTAAATACCGATCAGGATACACACTACCC
HDAC1:chr1:32539029-32539159:1	GTCATATCGGTCACTGTTCCCCAATATAACCCCTCCAACCCAAAAACGTTGGAGGCTCATCGTTCCTATTCAGGCAGATGTTATCGAGGTCCGACNNNNNNNTAAAAACTCTACACCCACATAAAACCCCTCAGATCAGGATACACACTACCC
HDAC1:chr1:32540489-32540619:1	GTCATATCGGTCACTGTTAACTCTAATAAAAACCACACTTCCAATACATCGTTGGAGGCTCATCGTTCCTATTCAGGCAGATGTTATCGAGGTCCGACNNNNNNNAATACTAAATAACTAACAACTAATATCAGATCAGGATACACACTACCC
HDAC1:chr1:32542180-32542318:1	GTCATATCGGTCACTGTTAAAAATAAAACAATCCCTAAAAATAAAAAGTTGGAGGCTCATCGTTCCTATTCAGGCAGATGTTATCGAGGTCCGACNNNNNNNAAACCTAAAAATCATATAAACCCCTTACCCAGATCAGGATACACACTACCC
HDAC1:chr1:32554339-32554473:1	GTCATATCGGTCACTGTTTTTTTCCTATCCCCATAAAATCACTAACCTCTTGTTGGAGGCTCATCGTTCCTATTCAGGCAGATGTTATCGAGGTCCGACNNNNNNNTTTAATTAATCATAAAACCTATCTACAGATCAGGATACACACTACCC
HDAC1:chr1:32566064-32566198:1	GTCATATCGGTCACTGTTCCACATACATTCTTCAATCCACCTAAAAACACAGTTGGAGGCTCATCGTTCCTATTCAGGCAGATGTTATCGAGGTCCGACNNNNNNNTACCCTACAAATCCTCCCACCCTCTCAGATCAGGATACACACTACCC
HDAC1:chr1:32567982-32568119:1	GTCATATCGGTCACTGTTCCTCCTAAATAAAAATTCTAAATAAACCAATAAAAGTTGGAGGCTCATCGTTCCTATTCAGGCAGATGTTATCGAGGTCCGACNNNNNNNATAATCTAATACCACTTTTCAAAAAGATCAGGATACACACTACCC
HDAC1:chr1:32626248-32626386:1	GTCATATCGGTCACTGTTATCTCCAACTATATTTCCCAATACCCAAACTACCTGTTGGAGGCTCATCGTTCCTATTCAGGCAGATGTTATCGAGGTCCGACNNNNNNNTTTTTACACTTACCTATCATCTTAAGATCAGGATACACACTACCC
HDAC1:chr1:32627500-32627640:1	GTCATATCGGTCACTGTTAAAACTATTACCAATAAACCCAAAAACAAATCCAGTTGGAGGCTCATCGTTCCTATTCAGGCAGATGTTATCGAGGTCCGACNNNNNNNTAATAAATAACTCTCTCACCTTTACAGATCAGGATACACACTACCC
HDAC1:chr1:32627806-32627946:1	GTCATATCGGTCACTGTTCTCTACTTCCCACAAATCTCTCCTTATTTACCGTTGGAGGCTCATCGTTCCTATTCAGGCAGATGTTATCGAGGTCCGACNNNNNNNTCTTATATACCTAAATAATAAAATAAAAGATCAGGATACACACTACCC
HDAC1:chr1:32636314-32636453:1	GTCATATCGGTCACTGTTTTCCAACAACCTAAAACCCCCATAAAAAGTTGGAGGCTCATCGTTCCTATTCAGGCAGATGTTATCGAGGTCCGACNNNNNNNCTCTCCTTCCTTCTTACTACTATAAACTTAAAGATCAGGATACACACTACCC
HDAC1:chr1:32646243-32646383:1	GTCATATCGGTCACTGTTCCCAACACTATCCTCTCATTCTACATCTCCTCCTGTTGGAGGCTCATCGTTCCTATTCAGGCAGATGTTATCGAGGTCCGACNNNNNNNCTACTAATAACTAAAATATTTCTAACGATCAGGATACACACTACCC
HDAC1:chr1:32646550-32646680:1	GTCATATCGGTCACTGTTAATTTACTAAATAATACTCCATTCTTACTTCTGTTGGAGGCTCATCGTTCCTATTCAGGCAGATGTTATCGAGGTCCGACNNNNNNNATACTTTACATACTTTTATAATCTAACAGATCAGGATACACACTACCC
HDAC1:chr1:32646772-32646912:1	GTCATATCGGTCACTGTTAAACATACTAAACACATACTATATAAACAATAACCGTTGGAGGCTCATCGTTCCTATTCAGGCAGATGTTATCGAGGTCCGACNNNNNNNACTCAAACTAATAAATTTAACTAAAGATCAGGATACACACTACCC
HDAC1:chr1:32653281-32653411:1	GTCATATCGGTCACTGTTACACAACATCAACCCATAAAAATACTCCTAACCTGTTGGAGGCTCATCGTTCCTATTCAGGCAGATGTTATCGAGGTCCGACNNNNNNNAAAATAACTCTAATAACCCAAAATCAGATCAGGATACACACTACCC
HDAC1:chr1:32653626-32653766:1	GTCATATCGGTCACTGTTAACTTCCACTTAATATTTCTTTCATAAACTTTCCTGTTGGAGGCTCATCGTTCCTATTCAGGCAGATGTTATCGAGGTCCGACNNNNNNNAAAACAAAACCAACTAATACAAAAAGATCAGGATACACACTACCC
HDAC1:chr1:32654290-32654430:1	GTCATATCGGTCACTGTTACCTAACTCTAACAAACAACTCTTATCCCAAAGTTGGAGGCTCATCGTTCCTATTCAGGCAGATGTTATCGAGGTCCGACNNNNNNNACTTATAACATAAAAATACACTTTCTCAGATCAGGATACACACTACCC
HDAC1:chr1:32654361-32654499:1	GTCATATCGGTCACTGTTACTTTATCCTTCACCTTATCTAATACATATCAAATGTTGGAGGCTCATCGTTCCTATTCAGGCAGATGTTATCGAGGTCCGACNNNNNNNAACTAACCTCACCATAAAAACAACAGATCAGGATACACACTACCC
HDAC1:chr1:32655604-32655737:1	GTCATATCGGTCACTGTTATCCCCCAACTAATCCACAAATAATCTCTACCAACGTTGGAGGCTCATCGTTCCTATTCAGGCAGATGTTATCGAGGTCCGACNNNNNNNTTATACTATTCCATCTACAACTAAAGATCAGGATACACACTACCC
HDAC1:chr1:32665550-32665690:1	GTCATATCGGTCACTGTTAAACCTAAACACCTAATAAAAACTAACCCAATATGTTGGAGGCTCATCGTTCCTATTCAGGCAGATGTTATCGAGGTCCGACNNNNNNNTACAATACCAAACAATTTTCTCTAATGATCAGGATACACACTACCC
HDAC1:chr1:32666839-32666971:1	GTCATATCGGTCACTGTTCAACTACAACCAAAATAAACTAAATAATTAACCGTTGGAGGCTCATCGTTCCTATTCAGGCAGATGTTATCGAGGTCCGACNNNNNNNATACAAAACAAAATTCATTATAAATTTGATCAGGATACACACTACCC
HDAC1:chr1:32667120-32667253:1	GTCATATCGGTCACTGTTTAATTATAACTAATCCCACCCTTTCAAAAAGTTGGAGGCTCATCGTTCCTATTCAGGCAGATGTTATCGAGGTCCGACNNNNNNNTAACATCTACTTAAACCCCTAATAAATAAAGATCAGGATACACACTACCC
HDAC1:chr1:32667557-32667691:1	GTCATATCGGTCACTGTTTTTCTTCTTTTTATCATCCATTAAAGTTGGAGGCTCATCGTTCCTATTCAGGCAGATGTTATCGAGGTCCGACNNNNNNNCTCCTTTCCTTCCCTTCTATACCCACCTCTTAAACGATCAGGATACACACTACCC
HDAC1:chr1:32670453-32670583:1	GTCATATCGGTCACTGTTCACACACCCCAATATATCTAACCTACAGTTGGAGGCTCATCGTTCCTATTCAGGCAGATGTTATCGAGGTCCGACNNNNNNNTATTTTACTACTAATCAAAATCTTTATAAATACGATCAGGATACACACTACCC
HDAC1:chr1:32670558-32670698:1	GTCATATCGGTCACTGTTTAAAAACCAAATAAAATAATAATATAAATTAATAAGTTGGAGGCTCATCGTTCCTATTCAGGCAGATGTTATCGAGGTCCGACNNNNNNNTTTAATTCCCTCACCTATACAAAAAGATCAGGATACACACTACCC
HDAC1:chr1:32680220-32680360:1	GTCATATCGGTCACTGTTCAACAATCAAAATCCAAACCCAATATCCCTTCTCTGTTGGAGGCTCATCGTTCCTATTCAGGCAGATGTTATCGAGGTCCGACNNNNNNNCAAACATCTACTACTCTATCCCTAAGATCAGGATACACACTACCC
HDAC1:chr1:32680635-32680766:1	GTCATATCGGTCACTGTTCTATATATCCTATCCCTTCTTCACAAAACCTCATGTTGGAGGCTCATCGTTCCTATTCAGGCAGATGTTATCGAGGTCCGACNNNNNNNAAATATCCATAAAAACAAAATACTCAGATCAGGATACACACTACCC
HDAC1:chr1:32681888-32682022:1	GTCATATCGGTCACTGTTCTCTAACTAAATCCCAAAAACCTCCGTTGGAGGCTCATCGTTCCTATTCAGGCAGATGTTATCGAGGTCCGACNNNNNNNAAATAAAACTAAAACTCACAACTCTCTACCTATTTGATCAGGATACACACTACCC
HDAC1:chr1:32681947-32682084:1	GTCATATCGGTCACTGTTATTAACCTTACCTACCCCACCCATAAAATAAACAAGTTGGAGGCTCATCGTTCCTATTCAGGCAGATGTTATCGAGGTCCGACNNNNNNNACTACAAAACTCCAACTACATAAAAGATCAGGATACACACTACCC
HDAC1:chr1:32688070-32688208:1	GTCATATCGGTCACTGTTCAATACCCCTAACTCTAAAACTCACCATCCCGTTGGAGGCTCATCGTTCCTATTCAGGCAGATGTTATCGAGGTCCGACNNNNNNNACTCACAAAATCCTTAACCACAATAAAAAGATCAGGATACACACTACCC
HDAC1:chr1:32699988-32700128:1	GTCATATCGGTCACTGTTATTAAAATAACTTAAAAACAAACACGTTGGAGGCTCATCGTTCCTATTCAGGCAGATGTTATCGAGGTCCGACNNNNNNNATAAAACACCCACCTTTCTCCTCTTCCTAAACTACGATCAGGATACACACTACCC
HDAC1:chr1:32700659-32700793:1	GTCATATCGGTCACTGTTAAACAAAACATAAACAACTAACTAAATCGTTGGAGGCTCATCGTTCCTATTCAGGCAGATGTTATCGAGGTCCGACNNNNNNNTAAACTCTTTACAAAATTCTATATCTCCCTCAGATCAGGATACACACTACCC
HDAC1:chr1:32705679-32705818:1	GTCATATCGGTCACTGTTCTCCAACCAACCCCTAACTAATCCCCAAAAACGTTGGAGGCTCATCGTTCCTATTCAGGCAGATGTTATCGAGGTCCGACNNNNNNNAAAATCCCAAACCACTTTAACCACAACAGATCAGGATACACACTACCC
HDAC1:chr1:32706321-32706458:1	GTCATATCGGTCACTGTTAAACAAAACACTCCCTAAATACCCTAAACCTAACCGTTGGAGGCTCATCGTTCCTATTCAGGCAGATGTTATCGAGGTCCGACNNNNNNNTCATCACCTCCTTCCCTTTATTCTAGATCAGGATACACACTACCC
HDAC1:chr1:32707206-32707345:1	GTCATATCGGTCACTGTTCAATTTCACAAAAATTTCCCCTCATATTACCAATAGTTGGAGGCTCATCGTTCCTATTCAGGCAGATGTTATCGAGGTCCGACNNNNNNNAAAAACTCCATTCTACCAATAAAAAGATCAGGATACACACTACCC
HDAC1:chr1:32713338-32713472:1	GTCATATCGGTCACTGTTAAATTCCATCCAATCTACTAACCTTATACTCCTATGTTGGAGGCTCATCGTTCCTATTCAGGCAGATGTTATCGAGGTCCGACNNNNNNNAAAACCTTCAAACTAATCCTCCTTAGATCAGGATACACACTACCC
HDAC1:chr1:32713394-32713534:1	GTCATATCGGTCACTGTTATTACTAAAAACAAAATCCATTCTCATCCCTTCGTTGGAGGCTCATCGTTCCTATTCAGGCAGATGTTATCGAGGTCCGACNNNNNNNCTATTTATAATAATACCCCACACCCCCGATCAGGATACACACTACCC
HDAC1:chr1:32714376-32714515:1	GTCATATCGGTCACTGTTCACTAAAACCACCCTAATTCACTACAAACCCATAAGTTGGAGGCTCATCGTTCCTATTCAGGCAGATGTTATCGAGGTCCGACNNNNNNNAATACAAAACCCCAACATCCTATTTGATCAGGATACACACTACCC
HDAC1:chr1:32716758-32716898:1	GTCATATCGGTCACTGTTACCATAAACCCCTACCTCTCAACCCCTAAAAATCGTTGGAGGCTCATCGTTCCTATTCAGGCAGATGTTATCGAGGTCCGACNNNNNNNCTAACCTAACTACCTAAACAATCTCAGATCAGGATACACACTACCC
HDAC1:chr1:32716918-32717050:1	GTCATATCGGTCACTGTTAACTCCCTAAAAATACAACAACCCTTTATAACTAAGTTGGAGGCTCATCGTTCCTATTCAGGCAGATGTTATCGAGGTCCGACNNNNNNNAAAACTAAAACTATCCAAACAACCAGATCAGGATACACACTACCC
HDAC1:chr1:32717827-32717959:1	GTCATATCGGTCACTGTTAAACAAAAATAATAACTTTCCAAATAAAAATTCAAGTTGGAGGCTCATCGTTCCTATTCAGGCAGATGTTATCGAGGTCCGACNNNNNNNAAAAATAAACAAATAACAACTATACGATCAGGATACACACTACCC
HDAC1:chr1:32718050-32718190:1	GTCATATCGGTCACTGTTAAAAACCTAAAAATCTAACTAAATAAAAGTTGGAGGCTCATCGTTCCTATTCAGGCAGATGTTATCGAGGTCCGACNNNNNNNAAACTACTCATACCTATCCAAAATAAATAACCGATCAGGATACACACTACCC
HDAC1:chr1:32721007-32721147:1	GTCATATCGGTCACTGTTAATTTTAAAATATTACTTCCTAACAAATATTACTAGTTGGAGGCTCATCGTTCCTATTCAGGCAGATGTTATCGAGGTCCGACNNNNNNNATACATATATCAATACAAATAAACAGATCAGGATACACACTACCC
HDAC1:chr1:32721113-32721243:1	GTCATATCGGTCACTGTTCTTATAACCTCCTATAAAAATAAAATAACCCACCAGTTGGAGGCTCATCGTTCCTATTCAGGCAGATGTTATCGAGGTCCGACNNNNNNNATACCTCATCCTTTTAACTATTTCAGATCAGGATACACACTACCC
HDAC1:chr1:32739329-32739461:1	GTCATATCGGTCACTGTTTCCAATAACTCTATTAACCATAACTTTTGTTGGAGGCTCATCGTTCCTATTCAGGCAGATGTTATCGAGGTCCGACNNNNNNNACCACACCTCCTATTATAATTCCCCTATCTAAGATCAGGATACACACTACCC
HDAC1:chr1:32739955-32740095:1	GTCATATCGGTCACTGTTAAAAATAACCAACACTACAAACCCTTAAAAGTTGGAGGCTCATCGTTCCTATTCAGGCAGATGTTATCGAGGTCCGACNNNNNNNAAACCATAAACTATAACTACAACTCACACCGATCAGGATACACACTACCC
HDAC1:chr1:32740833-32740964:1	GTCATATCGGTCACTGTTAAAAACTTCATCCCCTTCAATTTTATAACGTTGGAGGCTCATCGTTCCTATTCAGGCAGATGTTATCGAGGTCCGACNNNNNNNAAACTCAATATTACTAAACCAAAATTAAAAAGATCAGGATACACACTACCC
HDAC1:chr1:32741832-32741972:1	GTCATATCGGTCACTGTTAAAAATATAAAACTATCACCCAAACACTTAAAACCGTTGGAGGCTCATCGTTCCTATTCAGGCAGATGTTATCGAGGTCCGACNNNNNNNTCTAAAACTTCTAAATCTAACAAAAGATCAGGATACACACTACCC
HDAC1:chr1:32742001-32742139:1	GTCATATCGGTCACTGTTAACTTCTAAAACTTCTAAATCTAACAAAAAGTTGGAGGCTCATCGTTCCTATTCAGGCAGATGTTATCGAGGTCCGACNNNNNNNCAACTATCCTAAAACTCTCATCACCTCAACGATCAGGATACACACTACCC
HDAC1:chr1:32745363-32745500:1	GTCATATCGGTCACTGTTCCCCAATCTCCTTACTTAAACTACCATATCCAAAAGTTGGAGGCTCATCGTTCCTATTCAGGCAGATGTTATCGAGGTCCGACNNNNNNNAATATCAAACACCAAAATATTAACAGATCAGGATACACACTACCC
HDAC1:chr1:32768183-32768323:1	GTCATATCGGTCACTGTTTAAAAATCTATATAAATTACCAAAAATAGTTGGAGGCTCATCGTTCCTATTCAGGCAGATGTTATCGAGGTCCGACNNNNNNNAAAATTCCTAAATTCTCCTAATAATATATACCGATCAGGATACACACTACCC
HDAC1:chr1:32782220-32782360:1	GTCATATCGGTCACTGTTATACAACAAACAAATACAAAAATATAGTTGGAGGCTCATCGTTCCTATTCAGGCAGATGTTATCGAGGTCCGACNNNNNNNAAATATAAATATTCAAACTAAATTAACTAAACTAGATCAGGATACACACTACCC
HDAC1:chr1:32782400-32782540:1	GTCATATCGGTCACTGTTATTTTTCATATTTCCTAATTTATAAAGTTGGAGGCTCATCGTTCCTATTCAGGCAGATGTTATCGAGGTCCGACNNNNNNNCAAACAAATACAAAAATATAAATCCATTCTATTCGATCAGGATACACACTACCC
HDAC1:chr1:32782458-32782589:1	GTCATATCGGTCACTGTTACAAAATAAACCTCTACAATAAAAAGTTGGAGGCTCATCGTTCCTATTCAGGCAGATGTTATCGAGGTCCGACNNNNNNNTTACAATACTCTTAAAACAATATTATAAACATAACGATCAGGATACACACTACCC
HDAC1:chr1:32802272-32802412:1	GTCATATCGGTCACTGTTAAACTAATAAAACCTTTCCCTCATTCCTCCGTTGGAGGCTCATCGTTCCTATTCAGGCAGATGTTATCGAGGTCCGACNNNNNNNCCTAAATTATACTCTAAAAATATAATCATAGATCAGGATACACACTACCC
HDAC1:chr1:32802848-32802978:1	GTCATATCGGTCACTGTTTCCCTTACTCTCAAACAAAATAAAAAGTTGGAGGCTCATCGTTCCTATTCAGGCAGATGTTATCGAGGTCCGACNNNNNNNCAACCCCCATCCCTTTCCTCCTAAAAACTAAAAAGATCAGGATACACACTACCC
HDAC1:chr1:32803577-32803717:1	GTCATATCGGTCACTGTTAAACAAAACCTAAAACTTCTAATCCCCAAACACTAGTTGGAGGCTCATCGTTCCTATTCAGGCAGATGTTATCGAGGTCCGACNNNNNNNTAACTTCTCCACAACTTACCACTAAGATCAGGATACACACTACCC
HDAC1:chr1:32804555-32804695:1	GTCATATCGGTCACTGTTCCACAAAAACACTCACCCAAACATAAAAAGTTGGAGGCTCATCGTTCCTATTCAGGCAGATGTTATCGAGGTCCGACNNNNNNNATAAAATCTCTAATCTCTACACCTTCCATTCGATCAGGATACACACTACCC
HDAC1:chr1:32804798-32804936:1	GTCATATCGGTCACTGTTAAACATCTCAAACCAAAACCAAAACCAAAACCCGTTGGAGGCTCATCGTTCCTATTCAGGCAGATGTTATCGAGGTCCGACNNNNNNNAAAACCTAACAAACCTTAAAATATCCCGATCAGGATACACACTACCC
HDAC1:chr1:32805883-32806016:1	GTCATATCGGTCACTGTTATAACAAAAACACTACATTAATAAAGTTGGAGGCTCATCGTTCCTATTCAGGCAGATGTTATCGAGGTCCGACNNNNNNNTTTCCTAAACCAAAAACTATTCCTAAAAACTAACTGATCAGGATACACACTACCC
HDAC1:chr1:32805958-32806092:1	GTCATATCGGTCACTGTTACAATCAAAAACCTAAATTTCCAAAAATCAATCCTGTTGGAGGCTCATCGTTCCTATTCAGGCAGATGTTATCGAGGTCCGACNNNNNNNCATTAATCTACACTCTATACTTTCTGATCAGGATACACACTACCC
HDAC1:chr1:32811045-32811183:1	GTCATATCGGTCACTGTTTTTATCTATCAACAAATAACTACTAGTTGGAGGCTCATCGTTCCTATTCAGGCAGATGTTATCGAGGTCCGACNNNNNNNACTTAACCAAAAACCCAAAATATATTATAAAACTCGATCAGGATACACACTACCC
HDAC1:chr1:32816256-32816396:1	GTCATATCGGTCACTGTTACCTCTAAACCCAAAACTAAAATCACCTTTACTCGTTGGAGGCTCATCGTTCCTATTCAGGCAGATGTTATCGAGGTCCGACNNNNNNNTAAACACATAAATCAAAAATAAAACAGATCAGGATACACACTACCC
HDAC1:chr1:32822739-32822878:1	GTCATATCGGTCACTGTTACAACCTTCTACCTCTTAAAAACCTCCATCTACTCGTTGGAGGCTCATCGTTCCTATTCAGGCAGATGTTATCGAGGTCCGACNNNNNNNTTTAAACATCTCAAAATTTAAAAATGATCAGGATACACACTACCC
HDAC1:chr1:32823342-32823480:1	GTCATATCGGTCACTGTTAAAAACAACCACCCCAACCACAAACAAATCCGTTGGAGGCTCATCGTTCCTATTCAGGCAGATGTTATCGAGGTCCGACNNNNNNNAACACCTTATTAACCAACCCCTCCCTAAAGATCAGGATACACACTACCC
HDAC1:chr1:32826679-32826812:1	GTCATATCGGTCACTGTTAAACCCTACCCTAATCCATCTCTCTAACCCTCTGTTGGAGGCTCATCGTTCCTATTCAGGCAGATGTTATCGAGGTCCGACNNNNNNNAACCCACCAACTACTCTACCCAATCCAGATCAGGATACACACTACCC
HDAC1:chr1:32828103-32828243:1	GTCATATCGGTCACTGTTAACTACCTCTCAAAAACAACATAAACTAAAAAGTTGGAGGCTCATCGTTCCTATTCAGGCAGATGTTATCGAGGTCCGACNNNNNNNATCACACAACATCTACATCACAATTACAGATCAGGATACACACTACCC
HDAC1:chr1:32830935-32831067:1	GTCATATCGGTCACTGTTATTTCTTTAATTTAATTAACCTTTTAATTATTTAGTTGGAGGCTCATCGTTCCTATTCAGGCAGATGTTATCGAGGTCCGACNNNNNNNTACCTAATCTAATATACTCACCAATAGATCAGGATACACACTACCC
HDAC1:chr1:32832134-32832266:1	GTCATATCGGTCACTGTTCCCCAAATCTCCTCTACCAACCAAAACTCTAAACAGTTGGAGGCTCATCGTTCCTATTCAGGCAGATGTTATCGAGGTCCGACNNNNNNNATATTTATAATTTCCATTACCCCCTGATCAGGATACACACTACCC
HDAC1:chr1:32832729-32832868:1	GTCATATCGGTCACTGTTAACCACAATACCACTCAAACAATAACCTCCATTCAGTTGGAGGCTCATCGTTCCTATTCAGGCAGATGTTATCGAGGTCCGACNNNNNNNAAACATTCTAAAACCTACTATACCAGATCAGGATACACACTACCC
HDAC1:chr1:32844334-32844474:1	GTCATATCGGTCACTGTTCACCAAAATAATAAAAACCCAACCTGTTGGAGGCTCATCGTTCCTATTCAGGCAGATGTTATCGAGGTCCGACNNNNNNNATATTCTATAAACCCAATATTCTTTTCCCAAACCAGATCAGGATACACACTACCC
HDAC1:chr1:32844409-32844539:1	GTCATATCGGTCACTGTTACTTATATATTCAAAACCACTTAACCAAAAATAAAGTTGGAGGCTCATCGTTCCTATTCAGGCAGATGTTATCGAGGTCCGACNNNNNNNCTTCTTCTCCTCCAAACAAAACTAAGATCAGGATACACACTACCC
HDAC1:chr1:32849438-32849570:1	GTCATATCGGTCACTGTTACACCAAAATATTCACTAACAATCTCCCCTACAAAGTTGGAGGCTCATCGTTCCTATTCAGGCAGATGTTATCGAGGTCCGACNNNNNNNAAAAACTCCTCAAAAACAACAAAAAGATCAGGATACACACTACCC
HDAC1:chr1:32849687-32849824:1	GTCATATCGGTCACTGTTATCTTTAATTAACTATTTCATCAAAATTTCAAAATGTTGGAGGCTCATCGTTCCTATTCAGGCAGATGTTATCGAGGTCCGACNNNNNNNATAAAACATTAAAACAAAAATATACGATCAGGATACACACTACCC
HDAC1:chr1:32852392-32852532:1	GTCATATCGGTCACTGTTACCCCACCACCCCTTATTCCTATTCCCTATATTGTTGGAGGCTCATCGTTCCTATTCAGGCAGATGTTATCGAGGTCCGACNNNNNNNTAAATAATACTCACAACCAACTTCTCCGATCAGGATACACACTACCC
HDAC1:chr1:32859425-32859556:1	GTCATATCGGTCACTGTTAACCCAAATCAACCTCATCCTTAAAACTTAACGTTGGAGGCTCATCGTTCCTATTCAGGCAGATGTTATCGAGGTCCGACNNNNNNNTAAATTTCCTAAACTAAAATAAATTACTGATCAGGATACACACTACCC
HDAC1:chr1:32866632-32866772:1	GTCATATCGGTCACTGTTAAAAATAAATCCACAACACCATCTAATAACACCTAGTTGGAGGCTCATCGTTCCTATTCAGGCAGATGTTATCGAGGTCCGACNNNNNNNACTTAAACCTTAAAAATTTCTAAAAGATCAGGATACACACTACCC
HDAC1:chr1:32930285-32930425:1	GTCATATCGGTCACTGTTAAAAATAAAAACTTTAACTCATCAATGTTGGAGGCTCATCGTTCCTATTCAGGCAGATGTTATCGAGGTCCGACNNNNNNNTAAAAATAAAATAAACAAAACTACAAATACCAAAGATCAGGATACACACTACCC
HDAC1:chr1:32936307-32936444:1	GTCATATCGGTCACTGTTAATACCTTCTCCATCATCTTAAATTTCCTCTATTCGTTGGAGGCTCATCGTTCCTATTCAGGCAGATGTTATCGAGGTCCGACNNNNNNNAAAAACTTTTTCTATAACTACAACAGATCAGGATACACACTACCC
HDAC1:chr1:32936357-32936495:1	GTCATATCGGTCACTGTTAACAAACAAAATATTCCTATAAACCTTAAAAATCCGTTGGAGGCTCATCGTTCCTATTCAGGCAGATGTTATCGAGGTCCGACNNNNNNNTCACTTCAATCACATTCTCCCCACAGATCAGGATACACACTACCC
HDAC1:chr1:32936762-32936902:1	GTCATATCGGTCACTGTTAATAAAACCCAAAATAAAATTTAATACTAATAAAAGTTGGAGGCTCATCGTTCCTATTCAGGCAGATGTTATCGAGGTCCGACNNNNNNNTACCAAAAACTTAATCTCCTCTCCAGATCAGGATACACACTACCC
HDAC1:chr1:32936973-32937103:1	GTCATATCGGTCACTGTTAAATAATACAAACCATCACTTTTCTAAAAATTTAAGTTGGAGGCTCATCGTTCCTATTCAGGCAGATGTTATCGAGGTCCGACNNNNNNNATTAATAAACAACTACAACAATATAGATCAGGATACACACTACCC
HDAC1:chr1:32946545-32946681:1	GTCATATCGGTCACTGTTAACTAACCATACCCTTATAACAAAAACTATTCATAGTTGGAGGCTCATCGTTCCTATTCAGGCAGATGTTATCGAGGTCCGACNNNNNNNCACAAATATCCTTTCTACCCTTACAGATCAGGATACACACTACCC
HDAC1:chr1:32950706-32950836:1	GTCATATCGGTCACTGTTAATTTAATACCCATCAACCTTAACTTAATAGTTGGAGGCTCATCGTTCCTATTCAGGCAGATGTTATCGAGGTCCGACNNNNNNNCTACTATATCTACTTATAATTACAAATCCAGATCAGGATACACACTACCC
HDAC1:chr1:32961900-32962040:1	GTCATATCGGTCACTGTTATAATTTTTAAATTATCTACCTTACTTGTTGGAGGCTCATCGTTCCTATTCAGGCAGATGTTATCGAGGTCCGACNNNNNNNTTCCAACTCTAACTCCTCTTTTTAATAAATATAGATCAGGATACACACTACCC
HDAC1:chr1:32974555-32974695:1	GTCATATCGGTCACTGTTAAACTAATCACACATTCTTTATTTCTAACTTTTAAGTTGGAGGCTCATCGTTCCTATTCAGGCAGATGTTATCGAGGTCCGACNNNNNNNCCTAAATAAACAACCTCATCTTTCAGATCAGGATACACACTACCC
HDAC1:chr1:33004340-33004479:1	GTCATATCGGTCACTGTTATTACTTCTATAAATTAATTTTCTAATTGTTGGAGGCTCATCGTTCCTATTCAGGCAGATGTTATCGAGGTCCGACNNNNNNNAAAAATATAAAATTAATAAAAATAACAAATTAGATCAGGATACACACTACCC
HDAC1:chr1:33004782-33004912:1	GTCATATCGGTCACTGTTACTAAATTTCTAAAATCTAAAAATTTAATTTAAAAGTTGGAGGCTCATCGTTCCTATTCAGGCAGATGTTATCGAGGTCCGACNNNNNNNCACTCCCCCTACCCTTACCCACACTGATCAGGATACACACTACCC
HDAC1:chr1:33060621-33060761:1	GTCATATCGGTCACTGTTAATTCATAACAATTCTAATAACAAAAAGTTGGAGGCTCATCGTTCCTATTCAGGCAGATGTTATCGAGGTCCGACNNNNNNNCCTACTAAATCTTTTTCCACAAACTTAACATAAGATCAGGATACACACTACCC
HDAC1:chr1:33076990-33077120:1	GTCATATCGGTCACTGTTATCCCTAAAAATAATATATAAAATCATAATTTATAGTTGGAGGCTCATCGTTCCTATTCAGGCAGATGTTATCGAGGTCCGACNNNNNNNATATCTAATAAATCCCAAACCTCTCGATCAGGATACACACTACCC
HDAC1:chr1:33077643-33077774:1	GTCATATCGGTCACTGTTATTAATCATTCCAATACACAACCCCCGTTGGAGGCTCATCGTTCCTATTCAGGCAGATGTTATCGAGGTCCGACNNNNNNNTTCACAAAACACAATATCATAACCTTAAATAACAGATCAGGATACACACTACCC
HDAC1:chr1:33077854-33077987:1	GTCATATCGGTCACTGTTATAAAATTTAACCAAAAACATCTCACTAAGTTGGAGGCTCATCGTTCCTATTCAGGCAGATGTTATCGAGGTCCGACNNNNNNNAACACCTCCCAACTCAACTAAAACTAACCAAGATCAGGATACACACTACCC
HDAC1:chr1:33078361-33078499:1	GTCATATCGGTCACTGTTCTTTTTCCTATACTAATCTAACTTTCTTTCTCCCAGTTGGAGGCTCATCGTTCCTATTCAGGCAGATGTTATCGAGGTCCGACNNNNNNNATCATTCTAAAAACAACCCTAAAAAGATCAGGATACACACTACCC
SIDT2:chr11:116777205-116777340:1	GTCATATCGGTCACTGTTAACCTTAATTCTCATCCTTCCCTTTTCTCTACTTTGTTGGAGGCTCATCGTTCCTATTCAGGCAGATGTTATCGAGGTCCGACNNNNNNNAAATACTATAAACCACCTTTTTCTAGATCAGGATACACACTACCC
SIDT2:chr11:116787879-116788010:1	GTCATATCGGTCACTGTTAACTATAAATTTCTATAACTTTTCTATAATTCTTAGTTGGAGGCTCATCGTTCCTATTCAGGCAGATGTTATCGAGGTCCGACNNNNNNNCACAATAAAAACTCCCTCAAAATCAGATCAGGATACACACTACCC
SIDT2:chr11:116789406-116789546:1	GTCATATCGGTCACTGTTATTCTAATCTCAAAAATAAAATTCAAAAAGTTGGAGGCTCATCGTTCCTATTCAGGCAGATGTTATCGAGGTCCGACNNNNNNNTTTACACAACCTCAAATATTACACTTCAATAGATCAGGATACACACTACCC
SIDT2:chr11:116790561-116790699:1	GTCATATCGGTCACTGTTAAAACCCTTCCCTTCCCTCAACTTCGTTGGAGGCTCATCGTTCCTATTCAGGCAGATGTTATCGAGGTCCGACNNNNNNNAAAATTCCCTCTTCCTAATCAAAACATATAATTAAGATCAGGATACACACTACCC
SIDT2:chr11:116792052-116792192:1	GTCATATCGGTCACTGTTATAACACCAAAATTATACTTTACATATATATAGTTGGAGGCTCATCGTTCCTATTCAGGCAGATGTTATCGAGGTCCGACNNNNNNNATTACCAAATCTAAAACTAAAAATTTATGATCAGGATACACACTACCC
SIDT2:chr11:116797955-116798093:1	GTCATATCGGTCACTGTTATCTAAATATCAAAATAACAAATAAAGTTGGAGGCTCATCGTTCCTATTCAGGCAGATGTTATCGAGGTCCGACNNNNNNNTAAAAACTAACTATATTCTTCTTCAACACAAACCGATCAGGATACACACTACCC
SIDT2:chr11:116798602-116798740:1	GTCATATCGGTCACTGTTAAAAATAATAACCTAAACAAAATACGTTGGAGGCTCATCGTTCCTATTCAGGCAGATGTTATCGAGGTCCGACNNNNNNNACTTCACTTAATTTTTAATTAATATTATCTATAAAGATCAGGATACACACTACCC
SIDT2:chr11:116799630-116799761:1	GTCATATCGGTCACTGTTATAATCTTAACTATAACAATAACTTATATTTTGTTGGAGGCTCATCGTTCCTATTCAGGCAGATGTTATCGAGGTCCGACNNNNNNNTTATTTAAAATTCATAACAAACCTCACCGATCAGGATACACACTACCC
SIDT2:chr11:116799712-116799843:1	GTCATATCGGTCACTGTTATCCATCAAAAATAAAATACTATATTTTAAAAAGTTGGAGGCTCATCGTTCCTATTCAGGCAGATGTTATCGAGGTCCGACNNNNNNNAAACTAAAATCAAACTTTCCCTAAAAAGATCAGGATACACACTACCC
SIDT2:chr11:116801837-116801971:1	GTCATATCGGTCACTGTTACTTCAAAATTCACTATTTATAATTTTATCCCAATGTTGGAGGCTCATCGTTCCTATTCAGGCAGATGTTATCGAGGTCCGACNNNNNNNTTAATCTTCTTTAATCTTTTTAATCGATCAGGATACACACTACCC
SIDT2:chr11:116802412-116802542:1	GTCATATCGGTCACTGTTACTATAATTAATTTAAAATTAACAAAAATTTTTGTTGGAGGCTCATCGTTCCTATTCAGGCAGATGTTATCGAGGTCCGACNNNNNNNTAACTACACTCTTATTAACCTACTTAAGATCAGGATACACACTACCC
SIDT2:chr11:116826763-116826899:1	GTCATATCGGTCACTGTTCTCCCAAAATATCTCTTTCACCAACCTACTAAAACGTTGGAGGCTCATCGTTCCTATTCAGGCAGATGTTATCGAGGTCCGACNNNNNNNCAAACTAACAACAACAAAATAACCAGATCAGGATACACACTACCC
SIDT2:chr11:116832942-116833072:1	GTCATATCGGTCACTGTTACTATAAAACATTTATTTCTAATAAAAAGTTGGAGGCTCATCGTTCCTATTCAGGCAGATGTTATCGAGGTCCGACNNNNNNNATTCTTTAAAATTACTATATATTCATCTACATGATCAGGATACACACTACCC
SIDT2:chr11:116841967-116842107:1	GTCATATCGGTCACTGTTCAAATTTCTCACTTAAAAATAAAAAGTTGGAGGCTCATCGTTCCTATTCAGGCAGATGTTATCGAGGTCCGACNNNNNNNACAAACAATAACAAACTAAATTAAATAAAATATAAGATCAGGATACACACTACCC
SIDT2:chr11:116855058-116855198:1	GTCATATCGGTCACTGTTATTACTCAAAATAAATAACAATAAATAGTTGGAGGCTCATCGTTCCTATTCAGGCAGATGTTATCGAGGTCCGACNNNNNNNTTCTAACATCTACTAAATTCTATTATAACCCAAGATCAGGATACACACTACCC
SIDT2:chr11:116855229-116855361:1	GTCATATCGGTCACTGTTCTAACATCTACTAAATTCTATTATAACCCAAAAAGTTGGAGGCTCATCGTTCCTATTCAGGCAGATGTTATCGAGGTCCGACNNNNNNNAAAAACTCAACAATCAATCTTAACCAGATCAGGATACACACTACCC
SIDT2:chr11:116855297-116855427:1	GTCATATCGGTCACTGTTACACCCCAAAACAAACCTACAAATCTTCTAAAATCGTTGGAGGCTCATCGTTCCTATTCAGGCAGATGTTATCGAGGTCCGACNNNNNNNACAAAATATACATTTAATACTAACAGATCAGGATACACACTACCC
SIDT2:chr11:116865364-116865504:1	GTCATATCGGTCACTGTTACTACCTATACAATTATTAATACCAACCGTTGGAGGCTCATCGTTCCTATTCAGGCAGATGTTATCGAGGTCCGACNNNNNNNTTAACTAATTAATCTCCTCATCTTAACCACAAGATCAGGATACACACTACCC
SIDT2:chr11:116888649-116888789:1	GTCATATCGGTCACTGTTAACCCCAAATAATATAAAAATTAAATAACAACTTGTTGGAGGCTCATCGTTCCTATTCAGGCAGATGTTATCGAGGTCCGACNNNNNNNACTATTACATAACATAATTTTAAATAGATCAGGATACACACTACCC
SIDT2:chr11:116893352-116893489:1	GTCATATCGGTCACTGTTATAATCATCAATAAAATACTTATCAAATTATAAAAGTTGGAGGCTCATCGTTCCTATTCAGGCAGATGTTATCGAGGTCCGACNNNNNNNAACTAAAACTACCCCATCCATCAACGATCAGGATACACACTACCC
SIDT2:chr11:116903866-116904002:1	GTCATATCGGTCACTGTTAAATCCCTCTTACCCTACCTTTTATATTTATAACGTTGGAGGCTCATCGTTCCTATTCAGGCAGATGTTATCGAGGTCCGACNNNNNNNTATAACTATACACTAATATTTATTCTGATCAGGATACACACTACCC
SIDT2:chr11:116912992-116913130:1	GTCATATCGGTCACTGTTCTACAAATAAATTTTAACTTCCAAAAATTAAAAATGTTGGAGGCTCATCGTTCCTATTCAGGCAGATGTTATCGAGGTCCGACNNNNNNNACACTAACTTTTAAAAACCAAACACGATCAGGATACACACTACCC
SIDT2:chr11:116927926-116928061:1	GTCATATCGGTCACTGTTATTAAATCTTCTTCTATACATATACACATTTTATAGTTGGAGGCTCATCGTTCCTATTCAGGCAGATGTTATCGAGGTCCGACNNNNNNNTTTCAAAATCTAACCCCTCTACCTAGATCAGGATACACACTACCC
SIDT2:chr11:116967895-116968025:1	GTCATATCGGTCACTGTTACTATATATATATACATATAAAATTCTTTAAAAAGTTGGAGGCTCATCGTTCCTATTCAGGCAGATGTTATCGAGGTCCGACNNNNNNNTATAAACTTTATAAAACCCAAAATAAGATCAGGATACACACTACCC
SIDT2:chr11:116968137-116968275:1	GTCATATCGGTCACTGTTATTTATAATAACACTAAATAATCAAAAATTAAGTTGGAGGCTCATCGTTCCTATTCAGGCAGATGTTATCGAGGTCCGACNNNNNNNTTTAATCATCTAAAACTAATAAATAATAGATCAGGATACACACTACCC
SIDT2:chr11:116968345-116968482:1	GTCATATCGGTCACTGTTATTCCCTTATAATTCCCTAACTACTAATTCCAAAGTTGGAGGCTCATCGTTCCTATTCAGGCAGATGTTATCGAGGTCCGACNNNNNNNTATCTTAAAACACCAAAATCCTAAAAGATCAGGATACACACTACCC
SIDT2:chr11:116969764-116969899:1	GTCATATCGGTCACTGTTTAAACAATTCTACAAAAATATCTATCAAAATGTTGGAGGCTCATCGTTCCTATTCAGGCAGATGTTATCGAGGTCCGACNNNNNNNCTCACCCTACACAATCAACCTAATTATCAGATCAGGATACACACTACCC
SIDT2:chr11:116969973-116970103:1	GTCATATCGGTCACTGTTAACTCCAACAATTTCATATCTCTTTTTCTTCCCTTGTTGGAGGCTCATCGTTCCTATTCAGGCAGATGTTATCGAGGTCCGACNNNNNNNTTACTTATATAACCCTAATAAAACAGATCAGGATACACACTACCC
SIDT2:chr11:116971971-116972111:1	GTCATATCGGTCACTGTTAAAAACCACTTTTCCTACTAACTCCTACCGTTGGAGGCTCATCGTTCCTATTCAGGCAGATGTTATCGAGGTCCGACNNNNNNNCTTCTTAATACTATTTACAAATAAAACCATCGATCAGGATACACACTACCC
SIDT2:chr11:117088800-117088940:1	GTCATATCGGTCACTGTTATTACTCTACTACTCCTTTTCACTACTAAAAACCCGTTGGAGGCTCATCGTTCCTATTCAGGCAGATGTTATCGAGGTCCGACNNNNNNNAAAAATACCTAACTCCTTTACTTCAGATCAGGATACACACTACCC
SIDT2:chr11:117090224-117090362:1	GTCATATCGGTCACTGTTACACCTACAACATTAAAACTATCATACCAACTACCGTTGGAGGCTCATCGTTCCTATTCAGGCAGATGTTATCGAGGTCCGACNNNNNNNAAAAACTTAATATCTAACATTTAAAGATCAGGATACACACTACCC
SIDT2:chr11:117091397-117091531:1	GTCATATCGGTCACTGTTAACTCCAACTAAACCCAATAACTCCCCTAACCACGTTGGAGGCTCATCGTTCCTATTCAGGCAGATGTTATCGAGGTCCGACNNNNNNNAACCTTATAAACACTAAATCCATACAGATCAGGATACACACTACCC
SIDT2:chr11:117091524-117091664:1	GTCATATCGGTCACTGTTAAAATAAACAAAAACACAATCCTCTCTTACTAAAAGTTGGAGGCTCATCGTTCCTATTCAGGCAGATGTTATCGAGGTCCGACNNNNNNNACAATCACTACCTCCCCTTACCCCAGATCAGGATACACACTACCC
SIDT2:chr11:117091657-117091795:1	GTCATATCGGTCACTGTTAACCCATAATATCAATACTAACACCGTTGGAGGCTCATCGTTCCTATTCAGGCAGATGTTATCGAGGTCCGACNNNNNNNAAACCCCTTCTCTCTATATAATTCTAAAATAAAAAGATCAGGATACACACTACCC
SIDT2:chr11:117092935-117093065:1	GTCATATCGGTCACTGTTACCATCTTCCTAAAACTCCCTACCTATCCCTAGTTGGAGGCTCATCGTTCCTATTCAGGCAGATGTTATCGAGGTCCGACNNNNNNNTCTTTCTCTAAAACTATAATTAAAACCAGATCAGGATACACACTACCC
SIDT2:chr11:117093803-117093933:1	GTCATATCGGTCACTGTTCCACAAAACTAAATATCTTAAAACATACCACCCTTGTTGGAGGCTCATCGTTCCTATTCAGGCAGATGTTATCGAGGTCCGACNNNNNNNCCTTCAATAATAAAAACAAAATACTGATCAGGATACACACTACCC
SIDT2:chr11:117094721-117094860:1	GTCATATCGGTCACTGTTACTTCTATATATATCTAAATATATAAACACAATAAGTTGGAGGCTCATCGTTCCTATTCAGGCAGATGTTATCGAGGTCCGACNNNNNNNCATCTTTATAATAACCAATAACAACGATCAGGATACACACTACCC
SIDT2:chr11:117098528-117098663:1	GTCATATCGGTCACTGTTCAATTTTACCCCAATATCCTTTACTCATATCTTTTGTTGGAGGCTCATCGTTCCTATTCAGGCAGATGTTATCGAGGTCCGACNNNNNNNAACAACTTCCCTCTTATTAAAAATCGATCAGGATACACACTACCC
SIDT2:chr11:117101502-117101636:1	GTCATATCGGTCACTGTTAAAAATTAACTACCACCTAAACTTCTAAAAGTTGGAGGCTCATCGTTCCTATTCAGGCAGATGTTATCGAGGTCCGACNNNNNNNAAATAACTACTTAATAAAATTCTCTCATCAGATCAGGATACACACTACCC
SIDT2:chr11:117102450-117102582:1	GTCATATCGGTCACTGTTATCCAAAAATTCTAAACCCTAAAACCCCATCTCGTTGGAGGCTCATCGTTCCTATTCAGGCAGATGTTATCGAGGTCCGACNNNNNNNAACCTAAAATCCAAAATCCTACTCCCAGATCAGGATACACACTACCC
SIDT2:chr11:117102578-117102711:1	GTCATATCGGTCACTGTTAATCCAACCCCACACCTAATTCCCAACTCGTTGGAGGCTCATCGTTCCTATTCAGGCAGATGTTATCGAGGTCCGACNNNNNNNTACAATATACCCCTCTCCTCATTAACACCCAGATCAGGATACACACTACCC
SIDT2:chr11:117103872-117104012:1	GTCATATCGGTCACTGTTTAAACCCATTTTCTCCCAAAAACTTTATATAATAAGTTGGAGGCTCATCGTTCCTATTCAGGCAGATGTTATCGAGGTCCGACNNNNNNNAACCCTCCAACCAACTATTCCTACCGATCAGGATACACACTACCC
SIDT2:chr11:117104240-117104373:1	GTCATATCGGTCACTGTTTTTTTACACCACTAATCACTCTAAAAAGTTGGAGGCTCATCGTTCCTATTCAGGCAGATGTTATCGAGGTCCGACNNNNNNNCCTCCCAAATATTTTAATTTTCTTTTCTCCTCAGATCAGGATACACACTACCC
SIDT2:chr11:117152019-117152158:1	GTCATATCGGTCACTGTTACCAACAAAAATTTACAAATTTAAAAAGTTGGAGGCTCATCGTTCCTATTCAGGCAGATGTTATCGAGGTCCGACNNNNNNNTACCTCCCAATTACTAAAAATATTAAACACAAAGATCAGGATACACACTACCC
SIDT2:chr11:117161122-117161262:1	GTCATATCGGTCACTGTTAAACCCTCCATAATAACAACTCCCATAACAATGTTGGAGGCTCATCGTTCCTATTCAGGCAGATGTTATCGAGGTCCGACNNNNNNNACTATTACTACCCTCCCCTAAACTAACAGATCAGGATACACACTACCC
SIDT2:chr11:117166354-117166492:1	GTCATATCGGTCACTGTTACACAATACACAAAACCCAAACTTATTCTTCACAGTTGGAGGCTCATCGTTCCTATTCAGGCAGATGTTATCGAGGTCCGACNNNNNNNAAATTCCACATTCACCCTACCTAACAGATCAGGATACACACTACCC
SIDT2:chr11:117167139-117167279:1	GTCATATCGGTCACTGTTAAATAAACCCCCTAAAATTATTCTATAAACTAGTTGGAGGCTCATCGTTCCTATTCAGGCAGATGTTATCGAGGTCCGACNNNNNNNTTTCCTTCATATCCTTAAACTATACAAAGATCAGGATACACACTACCC
SIDT2:chr11:117167697-117167837:1	GTCATATCGGTCACTGTTCTCTCCCCTTTCTCTAACAACTCAACATCCTAATAGTTGGAGGCTCATCGTTCCTATTCAGGCAGATGTTATCGAGGTCCGACNNNNNNNCAAAACCCCAAATCCTATCTATAATGATCAGGATACACACTACCC
SIDT2:chr11:117185224-117185356:1	GTCATATCGGTCACTGTTCACACAAAAATCAACCACAACACCCCACATAAAAAGTTGGAGGCTCATCGTTCCTATTCAGGCAGATGTTATCGAGGTCCGACNNNNNNNCTCCCACCTTCACAAACCCTCCCAAGATCAGGATACACACTACCC
SIDT2:chr11:117185287-117185425:1	GTCATATCGGTCACTGTTACCTTAAATCTAATCCTACACATCTATAAACCACCGTTGGAGGCTCATCGTTCCTATTCAGGCAGATGTTATCGAGGTCCGACNNNNNNNAAATACCTTCAAAATAACTAATAAAGATCAGGATACACACTACCC
SIDT2:chr11:117185947-117186077:1	GTCATATCGGTCACTGTTCCACAAAAACACTATAACAAATATCAACCCCCTGTTGGAGGCTCATCGTTCCTATTCAGGCAGATGTTATCGAGGTCCGACNNNNNNNAATTATTAACAAAAATATTCCCAAACTGATCAGGATACACACTACCC
SIDT2:chr11:117186011-117186141:1	GTCATATCGGTCACTGTTCTACTATCCCCACCAACCCATTTAAACAAAAACTAGTTGGAGGCTCATCGTTCCTATTCAGGCAGATGTTATCGAGGTCCGACNNNNNNNCTATCTTACCTCAAATCCTTCCAAAGATCAGGATACACACTACCC
SIDT2:chr11:117186332-117186472:1	GTCATATCGGTCACTGTTACCCATCCACAACAAAAACCAAAACAAAACTTGTTGGAGGCTCATCGTTCCTATTCAGGCAGATGTTATCGAGGTCCGACNNNNNNNACCCCTCAAATTATCCACCATCTCCACAGATCAGGATACACACTACCC
SIDT2:chr11:117186503-117186634:1	GTCATATCGGTCACTGTTAACCCTACCCTAACTCCTACTATAAATAAAGTTGGAGGCTCATCGTTCCTATTCAGGCAGATGTTATCGAGGTCCGACNNNNNNNAAAACTAACCCAAAACCCTACAAACCCTAAGATCAGGATACACACTACCC
SIDT2:chr11:117224129-117224268:1	GTCATATCGGTCACTGTTATAAATATATAATTAAATTCTTAAAACCCGTTGGAGGCTCATCGTTCCTATTCAGGCAGATGTTATCGAGGTCCGACNNNNNNNTTTTCCAATATCATATATTTAAATAACAAAAGATCAGGATACACACTACCC
SIDT2:chr11:117224190-117224320:1	GTCATATCGGTCACTGTTACCCAAATACCTAACTACCACTTCAAATAATCCTGTTGGAGGCTCATCGTTCCTATTCAGGCAGATGTTATCGAGGTCCGACNNNNNNNCCCATTTTCTTCATTTCCTAAAACCAGATCAGGATACACACTACCC
SIDT2:chr11:117226982-117227117:1	GTCATATCGGTCACTGTTCATCTACAAAATATACTAATAAAACCTCTAATCCTGTTGGAGGCTCATCGTTCCTATTCAGGCAGATGTTATCGAGGTCCGACNNNNNNNAATCCCTCTCCATAACTCTAATAACGATCAGGATACACACTACCC
SIDT2:chr11:117227518-117227654:1	GTCATATCGGTCACTGTTATACAAAATATAAACACCTTCCTAAAATTGTTGGAGGCTCATCGTTCCTATTCAGGCAGATGTTATCGAGGTCCGACNNNNNNNTAAAATAACACATACTTAAAATTTCTTCTACGATCAGGATACACACTACCC
SIDT2:chr11:117227599-117227731:1	GTCATATCGGTCACTGTTACATAAACCACCCATAAATTACAATTACAACCGTTGGAGGCTCATCGTTCCTATTCAGGCAGATGTTATCGAGGTCCGACNNNNNNNAAACTTTAAAATAAACTACCTATTTCCAGATCAGGATACACACTACCC
SIDT2:chr11:117237117-117237248:1	GTCATATCGGTCACTGTTACAAACTTTATATAACCATATAATACTAATAAAGTTGGAGGCTCATCGTTCCTATTCAGGCAGATGTTATCGAGGTCCGACNNNNNNNCAATAAAATAACAAAAATACATCTCTTGATCAGGATACACACTACCC
SIDT2:chr11:117244211-117244348:1	GTCATATCGGTCACTGTTATTTCAATTTAACCTAAACCCTATATTAACCCCAGTTGGAGGCTCATCGTTCCTATTCAGGCAGATGTTATCGAGGTCCGACNNNNNNNTACTCTTAACTCCCCTTACTCATACAGATCAGGATACACACTACCC
SIDT2:chr11:117245384-117245524:1	GTCATATCGGTCACTGTTACTTTTTACCTTCCCTTTCTAACTTATAAAGTTGGAGGCTCATCGTTCCTATTCAGGCAGATGTTATCGAGGTCCGACNNNNNNNACAAAATCTAATCCTACTATCCACAACCTCGATCAGGATACACACTACCC
SIDT2:chr11:117252404-117252544:1	GTCATATCGGTCACTGTTAACAAAACAACAAAATCAAACCCCTCCATTTAAAAGTTGGAGGCTCATCGTTCCTATTCAGGCAGATGTTATCGAGGTCCGACNNNNNNNTACAAACTAAAACTAACTACAAAATGATCAGGATACACACTACCC
SIDT2:chr11:117256607-117256739:1	GTCATATCGGTCACTGTTTCTCTAAATTACCATAAAAACCTTTCGTTGGAGGCTCATCGTTCCTATTCAGGCAGATGTTATCGAGGTCCGACNNNNNNNCCCTACTATAAACTCAAAATCCCTTCTCCCTCCAGATCAGGATACACACTACCC
SIDT2:chr11:117257525-117257664:1	GTCATATCGGTCACTGTTAAATCTACTAAAAACCTACTATAAACTACCCTTCTGTTGGAGGCTCATCGTTCCTATTCAGGCAGATGTTATCGAGGTCCGACNNNNNNNTAACATAAACCTTAAATAACAAACAGATCAGGATACACACTACCC
SIDT2:chr11:117261952-117262090:1	GTCATATCGGTCACTGTTAAAATAACCACCTAAACCCATTACTCCATATAAACGTTGGAGGCTCATCGTTCCTATTCAGGCAGATGTTATCGAGGTCCGACNNNNNNNAAAAATAAACTAATCAAATAAAAACGATCAGGATACACACTACCC
SIDT2:chr11:117262077-117262212:1	GTCATATCGGTCACTGTTCCTATATATATAAAACCTACTCTCCACCTAACTCCGTTGGAGGCTCATCGTTCCTATTCAGGCAGATGTTATCGAGGTCCGACNNNNNNNACCTCTAAAAATTCTCTACTTAACAGATCAGGATACACACTACCC
SIDT2:chr11:117280445-117280584:1	GTCATATCGGTCACTGTTAAATTAAAACTATCCAAAATACTAAAAACACTACTGTTGGAGGCTCATCGTTCCTATTCAGGCAGATGTTATCGAGGTCCGACNNNNNNNACCCCTACCCTAAATCCCAAACCCAGATCAGGATACACACTACCC
SIDT2:chr11:117281693-117281833:1	GTCATATCGGTCACTGTTAAACTAAACTTACCCTACCAACCCCCTAAAAAGTTGGAGGCTCATCGTTCCTATTCAGGCAGATGTTATCGAGGTCCGACNNNNNNNTACCTCCCTAAACAAATAAACCTCTAAAGATCAGGATACACACTACCC
SIDT2:chr11:117281747-117281887:1	GTCATATCGGTCACTGTTTATAAACTAAAAACCTACCTAATTTCTTAAAAGTTGGAGGCTCATCGTTCCTATTCAGGCAGATGTTATCGAGGTCCGACNNNNNNNCAAAATCCCACCAAAAACTAACTCCTCCGATCAGGATACACACTACCC
SIDT2:chr11:117282126-117282266:1	GTCATATCGGTCACTGTTAAACCCAAAACCTTATATCAATAACACCCAACAAAGTTGGAGGCTCATCGTTCCTATTCAGGCAGATGTTATCGAGGTCCGACNNNNNNNATCTCATTCCTTACCAAATATTTTCGATCAGGATACACACTACCC
SIDT2:chr11:117283848-117283988:1	GTCATATCGGTCACTGTTAAATTACCCTTACTTCTCTAACACACAAATTAACTGTTGGAGGCTCATCGTTCCTATTCAGGCAGATGTTATCGAGGTCCGACNNNNNNNAAATCTTTATACAATTAAAAATACTGATCAGGATACACACTACCC
SIDT2:chr11:117284023-117284159:1	GTCATATCGGTCACTGTTAACTTATATAATACACCAACTCTAATAATAATCCTGTTGGAGGCTCATCGTTCCTATTCAGGCAGATGTTATCGAGGTCCGACNNNNNNNTACTTCTCTAACACACAAATTAACTGATCAGGATACACACTACCC
SIDT2:chr11:117286044-117286174:1	GTCATATCGGTCACTGTTCAATAAACTCCCACACAAAATAACAATATAAAATGTTGGAGGCTCATCGTTCCTATTCAGGCAGATGTTATCGAGGTCCGACNNNNNNNCCCTATTACTAATAAAATATAAATCAGATCAGGATACACACTACCC
SIDT2:chr11:117288874-117289009:1	GTCATATCGGTCACTGTTCACTACTAAAACAACTTAAACACTAAACCTAAAAAGTTGGAGGCTCATCGTTCCTATTCAGGCAGATGTTATCGAGGTCCGACNNNNNNNAAAACAAAACCTATCAAACTTAAAAGATCAGGATACACACTACCC
SIDT2:chr11:117290544-117290680:1	GTCATATCGGTCACTGTTAAACTTCAAAATATCCCTAAACAAAACTTAAAAAGTTGGAGGCTCATCGTTCCTATTCAGGCAGATGTTATCGAGGTCCGACNNNNNNNCTCTAACACCCCTCCATAAAAATTCAGATCAGGATACACACTACCC
SIDT2:chr11:117290858-117290998:1	GTCATATCGGTCACTGTTAAAAACTTAACAAATCCTACAAACTTAAACTACGTTGGAGGCTCATCGTTCCTATTCAGGCAGATGTTATCGAGGTCCGACNNNNNNNCTTTATAACAAATAACATCTCCAATACGATCAGGATACACACTACCC
SIDT2:chr11:117297035-117297172:1	GTCATATCGGTCACTGTTCCCACCTCCCCTACACACCAAATATTAAACAAACGTTGGAGGCTCATCGTTCCTATTCAGGCAGATGTTATCGAGGTCCGACNNNNNNNAAAACCAAAACTCTACATTCCAAACAGATCAGGATACACACTACCC
SIDT2:chr11:117297441-117297579:1	GTCATATCGGTCACTGTTCATAACCTTTCATAAAAACATCTTCCGTTGGAGGCTCATCGTTCCTATTCAGGCAGATGTTATCGAGGTCCGACNNNNNNNATTAAAACTAAACTATAAATCAAAAACCTAAAAAGATCAGGATACACACTACCC
SIDT2:chr11:117298036-117298176:1	GTCATATCGGTCACTGTTAAAATTATCTATAACTAAAACACCAAACCAAAACCGTTGGAGGCTCATCGTTCCTATTCAGGCAGATGTTATCGAGGTCCGACNNNNNNNATAAAACAACCTTAACTCACCAAACGATCAGGATACACACTACCC
SIDT2:chr11:117298333-117298473:1	GTCATATCGGTCACTGTTCCTCCTCTTCTATTCTCAAAACTATACTAAAGTTGGAGGCTCATCGTTCCTATTCAGGCAGATGTTATCGAGGTCCGACNNNNNNNAAAATTATATTTCTATATAATAACTTTTTGATCAGGATACACACTACCC
SIDT2:chr11:117301512-117301646:1	GTCATATCGGTCACTGTTTACTACAACTACTCCTCCAACTTAACATACTCATAGTTGGAGGCTCATCGTTCCTATTCAGGCAGATGTTATCGAGGTCCGACNNNNNNNACATCCTAAAACTTAAATAATAAAAGATCAGGATACACACTACCC
SIDT2:chr11:117302264-117302404:1	GTCATATCGGTCACTGTTATACTATAAACTAACTTCACATTCTTCCTAAACACGTTGGAGGCTCATCGTTCCTATTCAGGCAGATGTTATCGAGGTCCGACNNNNNNNTTAAACACACCTATATCCTAAAACAGATCAGGATACACACTACCC
SIDT2:chr11:117302595-117302735:1	GTCATATCGGTCACTGTTTCATTCCCTACAATCCTTAATATATTCTATCCTATGTTGGAGGCTCATCGTTCCTATTCAGGCAGATGTTATCGAGGTCCGACNNNNNNNAAAAATACTACCTTTCCTAACCACAGATCAGGATACACACTACCC
SIDT2:chr11:117308969-117309109:1	GTCATATCGGTCACTGTTAAAACTAATCCTTCCAATTTTACTTCTAAAAGTTGGAGGCTCATCGTTCCTATTCAGGCAGATGTTATCGAGGTCCGACNNNNNNNTCTAAACAAAACCCCTTATAAACCTCACAGATCAGGATACACACTACCC
SIDT2:chr11:117310249-117310381:1	GTCATATCGGTCACTGTTAACCTCCTTCCACCCCCAACTCTCTGTTGGAGGCTCATCGTTCCTATTCAGGCAGATGTTATCGAGGTCCGACNNNNNNNAAAACCCTACAAAATATACTACTACTACTCTCTCAGATCAGGATACACACTACCC
SIDT2:chr11:117312178-117312317:1	GTCATATCGGTCACTGTTAAAAACCAAATACCCAAATACCTCAAAAAGTTGGAGGCTCATCGTTCCTATTCAGGCAGATGTTATCGAGGTCCGACNNNNNNNACTCTAAAATCAACATACACAAACACAAAAAGATCAGGATACACACTACCC
SIDT2:chr11:117313287-117313417:1	GTCATATCGGTCACTGTTCTAAACCAATACTAACTATTCTAAAAAGTTGGAGGCTCATCGTTCCTATTCAGGCAGATGTTATCGAGGTCCGACNNNNNNNAAACAAAAATAATTATCTTTCCCACCTCACAAAGATCAGGATACACACTACCC
SIDT2:chr11:117313752-117313887:1	GTCATATCGGTCACTGTTAATCCTAAACTAATTATAACCAATTCCTAGTTGGAGGCTCATCGTTCCTATTCAGGCAGATGTTATCGAGGTCCGACNNNNNNNAATAAAACTTAAAACTCTTATATTTAAACCAGATCAGGATACACACTACCC
SIDT2:chr11:117314280-117314413:1	GTCATATCGGTCACTGTTATCCCAATACTCAACTCCTCCAAAAATAACTACAAGTTGGAGGCTCATCGTTCCTATTCAGGCAGATGTTATCGAGGTCCGACNNNNNNNTCTACTACCCCCTAACTCCAACAAAGATCAGGATACACACTACCC
SIDT2:chr11:117314799-117314933:1	GTCATATCGGTCACTGTTACCCCAATTCTACTTCTTAAAACCTCTTTACCTCTGTTGGAGGCTCATCGTTCCTATTCAGGCAGATGTTATCGAGGTCCGACNNNNNNNCAAACCCATCAACTCCCAAAAACCAGATCAGGATACACACTACCC
SIDT2:chr11:117314961-117315096:1	GTCATATCGGTCACTGTTAAACAAACCCATCAACTCCCAAAAACCAAAGTTGGAGGCTCATCGTTCCTATTCAGGCAGATGTTATCGAGGTCCGACNNNNNNNAAACTCTTTCCTCAAAACTTTCCTAAAACCGATCAGGATACACACTACCC
SIDT2:chr11:117315147-117315283:1	GTCATATCGGTCACTGTTAATCATTTACCTTCTTCCTAAAAACTCTTTCCTCAGTTGGAGGCTCATCGTTCCTATTCAGGCAGATGTTATCGAGGTCCGACNNNNNNNCAATAAAACTTTCATAATTCCTTCTGATCAGGATACACACTACCC
SIDT2:chr11:117315252-117315390:1	GTCATATCGGTCACTGTTACAAAATAACAATTTTAACAAATTACCAGTTGGAGGCTCATCGTTCCTATTCAGGCAGATGTTATCGAGGTCCGACNNNNNNNTCTAATTACCACTCCTACATTTTACAAACAACGATCAGGATACACACTACCC
SIDT2:chr11:117315495-117315625:1	GTCATATCGGTCACTGTTAACCTCTAATTTCCAAAACAACATAATCTTTTCAGTTGGAGGCTCATCGTTCCTATTCAGGCAGATGTTATCGAGGTCCGACNNNNNNNCCTAATACTATCCTCCTCTCCCTTCCGATCAGGATACACACTACCC
SIDT2:chr11:117316128-117316268:1	GTCATATCGGTCACTGTTCACACCAATCCCAAAATACTATAACCTAAGTTGGAGGCTCATCGTTCCTATTCAGGCAGATGTTATCGAGGTCCGACNNNNNNNAATCACACACAAATTAAACAAAACTATATTAGATCAGGATACACACTACCC
SIDT2:chr11:117316196-117316326:1	GTCATATCGGTCACTGTTATCCTTTATAAACTAAAACATATTCTTCTCGTTGGAGGCTCATCGTTCCTATTCAGGCAGATGTTATCGAGGTCCGACNNNNNNNTATAATAACTTCAACACCCTCCTACCCTTCGATCAGGATACACACTACCC
SIDT2:chr11:117318738-117318872:1	GTCATATCGGTCACTGTTAAAAACCTAAAACCTAAATTAATAAGTTGGAGGCTCATCGTTCCTATTCAGGCAGATGTTATCGAGGTCCGACNNNNNNNCCAATCCCCCTACAAAACTAAACTAAAATTCTCATGATCAGGATACACACTACCC
SIDT2:chr11:117320710-117320850:1	GTCATATCGGTCACTGTTCAAAACAAAACTCCAACAACACCTCCAAACCCGTTGGAGGCTCATCGTTCCTATTCAGGCAGATGTTATCGAGGTCCGACNNNNNNNTACCTAAAAACTACCCCCTCTACTCCCAGATCAGGATACACACTACCC
SIDT2:chr11:117328362-117328497:1	GTCATATCGGTCACTGTTACAAACCCCCTCTCCCTTTAAACTCTAAACAATTCGTTGGAGGCTCATCGTTCCTATTCAGGCAGATGTTATCGAGGTCCGACNNNNNNNACAATTTAACTAAAAACACTAAAAAGATCAGGATACACACTACCC
SIDT2:chr11:117328540-117328670:1	GTCATATCGGTCACTGTTAACCCAAAACACTCACCTATAAAACAACTGTTGGAGGCTCATCGTTCCTATTCAGGCAGATGTTATCGAGGTCCGACNNNNNNNTCAACCAAATTATTTAAATAAAATCTAAACTGATCAGGATACACACTACCC
SIDT2:chr11:117329034-117329166:1	GTCATATCGGTCACTGTTACCCTAAACTATCAAAACAAAAATAAAAATATACCGTTGGAGGCTCATCGTTCCTATTCAGGCAGATGTTATCGAGGTCCGACNNNNNNNCACCATAAACATTCTTTCTATAACAGATCAGGATACACACTACCC
SIDT2:chr11:117329504-117329634:1	GTCATATCGGTCACTGTTACCAACAAACTCTAAAAACCCAACTCCATGTTGGAGGCTCATCGTTCCTATTCAGGCAGATGTTATCGAGGTCCGACNNNNNNNCTCCTTAATCTAAATATAAAACACACTACTAGATCAGGATACACACTACCC
SIDT2:chr11:117329725-117329865:1	GTCATATCGGTCACTGTTACCTATACAATAAATATAAACAAAACCCAAACAACGTTGGAGGCTCATCGTTCCTATTCAGGCAGATGTTATCGAGGTCCGACNNNNNNNAAATTAATACAAAATCAATTAAAACGATCAGGATACACACTACCC
SIDT2:chr11:117329782-117329915:1	GTCATATCGGTCACTGTTCTCTCTCCATCTCTCCAAACAACATTTCTCCCTCGTTGGAGGCTCATCGTTCCTATTCAGGCAGATGTTATCGAGGTCCGACNNNNNNNAAAAATCTTTCACCTCAAAATACCCAGATCAGGATACACACTACCC
SIDT2:chr11:117330407-117330541:1	GTCATATCGGTCACTGTTCTTACAACTCTAACCCCCATAAAACTCTCTCCCTAGTTGGAGGCTCATCGTTCCTATTCAGGCAGATGTTATCGAGGTCCGACNNNNNNNTTAACCTTTTACCTACCCTAAACCAGATCAGGATACACACTACCC
SIDT2:chr11:117331910-117332045:1	GTCATATCGGTCACTGTTAAACTACACTTCCTCTTACCAAACTATAAAAAGTTGGAGGCTCATCGTTCCTATTCAGGCAGATGTTATCGAGGTCCGACNNNNNNNCTCACCAAAAATACCACCCTAAATACCAGATCAGGATACACACTACCC
SIDT2:chr11:117332378-117332514:1	GTCATATCGGTCACTGTTAAACAAACAAAAATCTTTACAAACTTAATTCCTTGTTGGAGGCTCATCGTTCCTATTCAGGCAGATGTTATCGAGGTCCGACNNNNNNNTAAATATAAATAACAATACAACAATTGATCAGGATACACACTACCC
SIDT2:chr11:117333712-117333842:1	GTCATATCGGTCACTGTTCTAACCTCTATCCAAACATCACCTCCCTTACCTCGTTGGAGGCTCATCGTTCCTATTCAGGCAGATGTTATCGAGGTCCGACNNNNNNNTTTACTTAAAAACAAAACTAAATACAGATCAGGATACACACTACCC
SIDT2:chr11:117334748-117334887:1	GTCATATCGGTCACTGTTAAACAATATCCTCCTCCTAACTCATCCTCTCTAAAGTTGGAGGCTCATCGTTCCTATTCAGGCAGATGTTATCGAGGTCCGACNNNNNNNTACCCCAACCCAAAACTAAAATCTAGATCAGGATACACACTACCC
SIDT2:chr11:117337792-117337932:1	GTCATATCGGTCACTGTTATATATCCATTCACACCCAAAACCAAAAACAGTTGGAGGCTCATCGTTCCTATTCAGGCAGATGTTATCGAGGTCCGACNNNNNNNCTAATAAAAATAAAAACTAAACCCAATCAGATCAGGATACACACTACCC
SIDT2:chr11:117338001-117338136:1	GTCATATCGGTCACTGTTAAACAATAAAATTAATTTAAAAACCCACCTTTTATGTTGGAGGCTCATCGTTCCTATTCAGGCAGATGTTATCGAGGTCCGACNNNNNNNATCAAAACAAACATCTTAATCCACAGATCAGGATACACACTACCC
SIDT2:chr11:117342584-117342724:1	GTCATATCGGTCACTGTTAATAAACACCTCACCCAACCTACCCTGTTGGAGGCTCATCGTTCCTATTCAGGCAGATGTTATCGAGGTCCGACNNNNNNNTCTCCAAATTCCTAAAACTTCAAACAATCCACACGATCAGGATACACACTACCC
SIDT2:chr11:117346424-117346558:1	GTCATATCGGTCACTGTTATACACTATAACCACAAAATACAAAAAGTTGGAGGCTCATCGTTCCTATTCAGGCAGATGTTATCGAGGTCCGACNNNNNNNTATTTTATACTAACACCAAAAATAATTTAAAAAGATCAGGATACACACTACCC
SIDT2:chr11:117349011-117349148:1	GTCATATCGGTCACTGTTCAACCCTTTTATCCCCTTTACCTCATCACATATCCGTTGGAGGCTCATCGTTCCTATTCAGGCAGATGTTATCGAGGTCCGACNNNNNNNAACAACCCAAACATCCACCTCCCATGATCAGGATACACACTACCC
SIDT2:chr11:117353714-117353850:1	GTCATATCGGTCACTGTTATTAACACTACTTATAAATCTTACTTGTTGGAGGCTCATCGTTCCTATTCAGGCAGATGTTATCGAGGTCCGACNNNNNNNCTACAACTAAAACCATTTTTCCCCTACCCCTTACGATCAGGATACACACTACCC
SIDT2:chr11:117355198-117355338:1	GTCATATCGGTCACTGTTAAAAATATTTTTCCATCAAAAATTTACATAAGTTGGAGGCTCATCGTTCCTATTCAGGCAGATGTTATCGAGGTCCGACNNNNNNNCAAATAATAAAACAAATAAATTTTATAATGATCAGGATACACACTACCC
SIDT2:chr11:117355282-117355412:1	GTCATATCGGTCACTGTTAACTACAAACTTTTTCTTCATTATAACTTACAGTTGGAGGCTCATCGTTCCTATTCAGGCAGATGTTATCGAGGTCCGACNNNNNNNTCTACAATACAAATCCTAACTTATTAATGATCAGGATACACACTACCC
SIDT2:chr11:117355430-117355569:1	GTCATATCGGTCACTGTTAAATCCTAACTTATTAATATAAAATCTTACTCTATGTTGGAGGCTCATCGTTCCTATTCAGGCAGATGTTATCGAGGTCCGACNNNNNNNCTACTTCTCTATAACTTCAACAACAGATCAGGATACACACTACCC
SIDT2:chr11:117358665-117358802:1	GTCATATCGGTCACTGTTACCCAAATCCAAACCTTAATTAACTCCTTTCTATAGTTGGAGGCTCATCGTTCCTATTCAGGCAGATGTTATCGAGGTCCGACNNNNNNNAATTCCCTACCTCTTACTAAAAACAGATCAGGATACACACTACCC
SIDT2:chr11:117359983-117360119:1	GTCATATCGGTCACTGTTACCCCTAAAACAACAATCCCCACTACCTACCGTTGGAGGCTCATCGTTCCTATTCAGGCAGATGTTATCGAGGTCCGACNNNNNNNTCCCTAACTATTAATTAAATTAAATTACAGATCAGGATACACACTACCC
SIDT2:chr11:117360447-117360581:1	GTCATATCGGTCACTGTTAAAACCTCCTTAACCTCCACCAAAATATACCCCAAGTTGGAGGCTCATCGTTCCTATTCAGGCAGATGTTATCGAGGTCCGACNNNNNNNTAAACCCTAAAATAAAAATACTTCTGATCAGGATACACACTACCC
SIDT2:chr11:117363176-117363306:1	GTCATATCGGTCACTGTTACTCCCCTTCTCCCCCAAAAACCTTATATGTTGGAGGCTCATCGTTCCTATTCAGGCAGATGTTATCGAGGTCCGACNNNNNNNAAAACAACAAATACCCTAAAACCTCTCAAAAGATCAGGATACACACTACCC
MMP3:chr11:102475522-102475661:1	GTCATATCGGTCACTGTTATTTTAATTCTCATCCTTTATATATTATATATTGTTGGAGGCTCATCGTTCCTATTCAGGCAGATGTTATCGAGGTCCGACNNNNNNNTTAAACATATTATTTTATATCCCTCCTGATCAGGATACACACTACCC
MMP3:chr11:102478249-102478384:1	GTCATATCGGTCACTGTTACTCCCTTATAACATAAACCCATATTTTCACATTTGTTGGAGGCTCATCGTTCCTATTCAGGCAGATGTTATCGAGGTCCGACNNNNNNNTTCAAACCTCTAATAAAAATCAAATGATCAGGATACACACTACCC
MMP3:chr11:102480716-102480854:1	GTCATATCGGTCACTGTTATTAACACTTAAATTCACTTTTCAATATTTATTTAGTTGGAGGCTCATCGTTCCTATTCAGGCAGATGTTATCGAGGTCCGACNNNNNNNCCTTCTCCAAAAACAAATACATAAAGATCAGGATACACACTACCC
MMP3:chr11:102494839-102494969:1	GTCATATCGGTCACTGTTACAAATATACTATAATATTAACAAACTCTTAAAAAGTTGGAGGCTCATCGTTCCTATTCAGGCAGATGTTATCGAGGTCCGACNNNNNNNAAACTAACCAATTAATAAAAATAAAGATCAGGATACACACTACCC
MMP3:chr11:102496046-102496176:1	GTCATATCGGTCACTGTTAAATACTCCCTACATCTAACCTTACTATCGTTGGAGGCTCATCGTTCCTATTCAGGCAGATGTTATCGAGGTCCGACNNNNNNNAAAAATAAACTATATAATTACTATTTAAAACGATCAGGATACACACTACCC
MMP3:chr11:102504680-102504816:1	GTCATATCGGTCACTGTTAAATACAAATAACAAAAATCCCACTAAAATTAATTGTTGGAGGCTCATCGTTCCTATTCAGGCAGATGTTATCGAGGTCCGACNNNNNNNATAACAATTCTACCAATACACATCAGATCAGGATACACACTACCC
MMP3:chr11:102509865-102509997:1	GTCATATCGGTCACTGTTCAACAAAATCCTTCAATTTAAAATCAACTAAACAAGTTGGAGGCTCATCGTTCCTATTCAGGCAGATGTTATCGAGGTCCGACNNNNNNNTCCACTACATCCACAAATACTATAAGATCAGGATACACACTACCC
MMP3:chr11:102600925-102601063:1	GTCATATCGGTCACTGTTACTCTCAATAAATCATTTTCTCCATTCTTTCTTAGTTGGAGGCTCATCGTTCCTATTCAGGCAGATGTTATCGAGGTCCGACNNNNNNNTTCCAACCACACAACTAAATTAATTTGATCAGGATACACACTACCC
MMP3:chr11:102637785-102637924:1	GTCATATCGGTCACTGTTCCAAATTACAAAAATTTATACAATTAACCATAATTGTTGGAGGCTCATCGTTCCTATTCAGGCAGATGTTATCGAGGTCCGACNNNNNNNAACTTCAAAAACACTCTATTTAAACGATCAGGATACACACTACCC
MMP3:chr11:102637886-102638024:1	GTCATATCGGTCACTGTTAAACAACACTAAATCTACATCTACCCTAAAAAGTTGGAGGCTCATCGTTCCTATTCAGGCAGATGTTATCGAGGTCCGACNNNNNNNTCACAATTATTACTTAATACAATTCCCAGATCAGGATACACACTACCC
MMP3:chr11:102638056-102638194:1	GTCATATCGGTCACTGTTACAAATAACAAAAATTAATCCAAAAATGTTGGAGGCTCATCGTTCCTATTCAGGCAGATGTTATCGAGGTCCGACNNNNNNNAAAACAACACTAAATCTACATCTACCCTAAAAAGATCAGGATACACACTACCC
MMP3:chr11:102638381-102638521:1	GTCATATCGGTCACTGTTAAAAATTTAAAATTAAATTTAAATCTAAGTTGGAGGCTCATCGTTCCTATTCAGGCAGATGTTATCGAGGTCCGACNNNNNNNAACATTTAAAACAAACAAAAACAAACACTACCGATCAGGATACACACTACCC
MMP3:chr11:102662880-102663020:1	GTCATATCGGTCACTGTTATTTTACTTTAAATACTCCCAAAAATATAAAAAGTTGGAGGCTCATCGTTCCTATTCAGGCAGATGTTATCGAGGTCCGACNNNNNNNTTTAATTTCATAATTTAAAAACTAAAAGATCAGGATACACACTACCC
MMP3:chr11:102672142-102672281:1	GTCATATCGGTCACTGTTATATACCCTAAAACTTAAAATTAATTAATCAATGTTGGAGGCTCATCGTTCCTATTCAGGCAGATGTTATCGAGGTCCGACNNNNNNNATAAAAACATTATTATAAACTTAAAAAGATCAGGATACACACTACCC
MMP3:chr11:102678684-102678815:1	GTCATATCGGTCACTGTTACTACTCAATCAAATTTCTTATTACCAAACTAGTTGGAGGCTCATCGTTCCTATTCAGGCAGATGTTATCGAGGTCCGACNNNNNNNTAAAAACAAAAACTAAAACCAAATCCAAGATCAGGATACACACTACCC
MMP3:chr11:102678998-102679137:1	GTCATATCGGTCACTGTTTAAAACTACTAACAATAATAACAATAATATCCCTGTTGGAGGCTCATCGTTCCTATTCAGGCAGATGTTATCGAGGTCCGACNNNNNNNTTCAACAAATCACCTTCCATTAAAAAGATCAGGATACACACTACCC
MMP3:chr11:102701404-102701536:1	GTCATATCGGTCACTGTTTCAAAATAAAACTAACACAAAAACAAAACCAAAGTTGGAGGCTCATCGTTCCTATTCAGGCAGATGTTATCGAGGTCCGACNNNNNNNACCATAATAATTAATCTAAAATAACCAGATCAGGATACACACTACCC
MMP3:chr11:102702367-102702497:1	GTCATATCGGTCACTGTTAATTCTAAAATAAAAACAATATAAAACACATAGTTGGAGGCTCATCGTTCCTATTCAGGCAGATGTTATCGAGGTCCGACNNNNNNNAACCAACCCCCTTCCTTTCCTCCCTAATGATCAGGATACACACTACCC
MMP3:chr11:102702650-102702785:1	GTCATATCGGTCACTGTTCATCTCCTACCTCTTATCTACTAATGTTGGAGGCTCATCGTTCCTATTCAGGCAGATGTTATCGAGGTCCGACNNNNNNNAACTTCCAAACACTCTATTCATTTTAAACTTATTCGATCAGGATACACACTACCC
MMP3:chr11:102702698-102702837:1	GTCATATCGGTCACTGTTCTCTCCAATCATATTCTCAATCAAAACTTCCCTAAGTTGGAGGCTCATCGTTCCTATTCAGGCAGATGTTATCGAGGTCCGACNNNNNNNTACCTCCAACAAATCTATAACCCAAGATCAGGATACACACTACCC
MMP3:chr11:102722119-102722255:1	GTCATATCGGTCACTGTTATTTAAACAAAAATTATATAAATAACAAAAAGTTGGAGGCTCATCGTTCCTATTCAGGCAGATGTTATCGAGGTCCGACNNNNNNNTCAACATTCATAAAATCATAACTCAAAAAGATCAGGATACACACTACCC
MMP3:chr11:102727100-102727238:1	GTCATATCGGTCACTGTTACCTTTCTAATAACAAACAAATCCAAACTTCACTGTTGGAGGCTCATCGTTCCTATTCAGGCAGATGTTATCGAGGTCCGACNNNNNNNTACATAAAACAATAACTAATAAATATGATCAGGATACACACTACCC
MMP3:chr11:102749203-102749343:1	GTCATATCGGTCACTGTTAATAAAACTATACTCAAATAACTTACTTAATAAAAGTTGGAGGCTCATCGTTCCTATTCAGGCAGATGTTATCGAGGTCCGACNNNNNNNCAAATTTTAATTCTCTCTAAACCTTGATCAGGATACACACTACCC
MMP3:chr11:102802403-102802533:1	GTCATATCGGTCACTGTTAACTACTCAATACCACACAAATAAAATAAATCTCTGTTGGAGGCTCATCGTTCCTATTCAGGCAGATGTTATCGAGGTCCGACNNNNNNNAAATTCATTCAAAATCCTACAACCAGATCAGGATACACACTACCC
MMP3:chr11:102809485-102809621:1	GTCATATCGGTCACTGTTAACCAACTCTAATTCTAAATATTATAAACTAAACAGTTGGAGGCTCATCGTTCCTATTCAGGCAGATGTTATCGAGGTCCGACNNNNNNNTACCTTTCTAAATTATATCCTTTAAGATCAGGATACACACTACCC
MMP3:chr11:102826459-102826591:1	GTCATATCGGTCACTGTTCAATCCCCAAACATCACCATTCAAAGTTGGAGGCTCATCGTTCCTATTCAGGCAGATGTTATCGAGGTCCGACNNNNNNNTTATATTTCCCTCAAATTCTACCACAAACCACACTGATCAGGATACACACTACCC
MMP3:chr11:102829183-102829320:1	GTCATATCGGTCACTGTTATTATTCCTAATCTAAAACCCCTCTATAATGTTGGAGGCTCATCGTTCCTATTCAGGCAGATGTTATCGAGGTCCGACNNNNNNNTACAAAATCAAATCACTTACATTTTAAAAAGATCAGGATACACACTACCC
MMP3:chr11:102929974-102930104:1	GTCATATCGGTCACTGTTATTTCACTTTAAAATATTTCTTCAACAAAACATATGTTGGAGGCTCATCGTTCCTATTCAGGCAGATGTTATCGAGGTCCGACNNNNNNNTCTAACAAACCAAAAATTATATCTTGATCAGGATACACACTACCC
MMP3:chr11:102962274-102962404:1	GTCATATCGGTCACTGTTAACCTCACCTATCTCCAACCCCAACCGTTGGAGGCTCATCGTTCCTATTCAGGCAGATGTTATCGAGGTCCGACNNNNNNNTTACATATACATCTATTCCCCACCCTACAAAACAGATCAGGATACACACTACCC
MMP3:chr11:102962543-102962673:1	GTCATATCGGTCACTGTTACTAACACCCAATTCCCAAAAACAACAACAAAGTTGGAGGCTCATCGTTCCTATTCAGGCAGATGTTATCGAGGTCCGACNNNNNNNCTAAAAATTTTACACTTTTTAAAACCTCGATCAGGATACACACTACCC
MMP3:chr11:102980238-102980372:1	GTCATATCGGTCACTGTTATATCTAAACTCTAAAATCAACCACTATTATACAGTTGGAGGCTCATCGTTCCTATTCAGGCAGATGTTATCGAGGTCCGACNNNNNNNTAAACAAAACTCCTCTCTTCCCTTCAGATCAGGATACACACTACCC
MMP3:chr11:102980405-102980539:1	GTCATATCGGTCACTGTTACACAACAATAACTAATCCCAAAATTCAAACATCGTTGGAGGCTCATCGTTCCTATTCAGGCAGATGTTATCGAGGTCCGACNNNNNNNTCCCTCTAACTAAACCTAAAAACTTAGATCAGGATACACACTACCC
MMP3:chr11:102980539-102980677:1	GTCATATCGGTCACTGTTAAAAATAATCAAAAATCAAACAAAAATACAAAAAGTTGGAGGCTCATCGTTCCTATTCAGGCAGATGTTATCGAGGTCCGACNNNNNNNAAATAAAATACAAAACTTAAAAACTAGATCAGGATACACACTACCC
MMP3:chr11:102984287-102984418:1	GTCATATCGGTCACTGTTACACCAATATTATTAAAAATAAAAAGTTGGAGGCTCATCGTTCCTATTCAGGCAGATGTTATCGAGGTCCGACNNNNNNNTTTATCACTTTAAATTAAATTTAATAACACAAAAAGATCAGGATACACACTACCC
VPS11:chr11:118660308-118660448:1	GTCATATCGGTCACTGTTATCAAAATCTAAAATAAACAACTTTATATAGTTGGAGGCTCATCGTTCCTATTCAGGCAGATGTTATCGAGGTCCGACNNNNNNNCTATACATAATAAACAATAATAATAATATCGATCAGGATACACACTACCC
VPS11:chr11:118660828-118660966:1	GTCATATCGGTCACTGTTCCCCAAACACACACACTTCTAACCATAAACACAAAGTTGGAGGCTCATCGTTCCTATTCAGGCAGATGTTATCGAGGTCCGACNNNNNNNTTTTTCTAACTTTACCTACAAATTAGATCAGGATACACACTACCC
VPS11:chr11:118661132-118661268:1	GTCATATCGGTCACTGTTCCCTATAACCTCCACCATCATCCCCCTAAAGTTGGAGGCTCATCGTTCCTATTCAGGCAGATGTTATCGAGGTCCGACNNNNNNNCTAAACCAAAAATCCCCCTCCTTTCCTCCAGATCAGGATACACACTACCC
VPS11:chr11:118665241-118665381:1	GTCATATCGGTCACTGTTAAAAATAAATACAAACAACATAAAAGTTGGAGGCTCATCGTTCCTATTCAGGCAGATGTTATCGAGGTCCGACNNNNNNNTTAAATTAAAATTAAAATAAAATCAAATATAAATTGATCAGGATACACACTACCC
VPS11:chr11:118666423-118666554:1	GTCATATCGGTCACTGTTCAACATAATATATATTCTAATCATCACCCAAAAAGTTGGAGGCTCATCGTTCCTATTCAGGCAGATGTTATCGAGGTCCGACNNNNNNNAAAATAAATAAATTAAACACATTTTCGATCAGGATACACACTACCC
VPS11:chr11:118667590-118667724:1	GTCATATCGGTCACTGTTATAATCTTTAAAATTCATCAAACAAATAAAAAGTTGGAGGCTCATCGTTCCTATTCAGGCAGATGTTATCGAGGTCCGACNNNNNNNAAAAACCAAAACAACAAATATATAAAAAGATCAGGATACACACTACCC
VPS11:chr11:118691176-118691306:1	GTCATATCGGTCACTGTTCTTCAAATTTATTATACTTTCTTTAACCTTCAAAAGTTGGAGGCTCATCGTTCCTATTCAGGCAGATGTTATCGAGGTCCGACNNNNNNNTAACACAAAATCATAACAACCTACAGATCAGGATACACACTACCC
VPS11:chr11:118740615-118740750:1	GTCATATCGGTCACTGTTCATTTATATTTAACTAAAAACAACCGTTGGAGGCTCATCGTTCCTATTCAGGCAGATGTTATCGAGGTCCGACNNNNNNNAAAAATCTCTAATAAAAATTTCCTACAACCCTACTGATCAGGATACACACTACCC
VPS11:chr11:118741093-118741233:1	GTCATATCGGTCACTGTTCAATTTCTTCTCTAAAATAAACAATTTAAACTCATGTTGGAGGCTCATCGTTCCTATTCAGGCAGATGTTATCGAGGTCCGACNNNNNNNAACCAAACTTCAAAACTATAAAACTGATCAGGATACACACTACCC
VPS11:chr11:118741297-118741427:1	GTCATATCGGTCACTGTTAACCCTATAAACCAATCCAATATCCAAAAGTTGGAGGCTCATCGTTCCTATTCAGGCAGATGTTATCGAGGTCCGACNNNNNNNTCCAAAATCCCCTACTAACTACTATAAAAATGATCAGGATACACACTACCC
VPS11:chr11:118741538-118741675:1	GTCATATCGGTCACTGTTAAATAACTACTATTACTATTATTCTACCTCTAAACGTTGGAGGCTCATCGTTCCTATTCAGGCAGATGTTATCGAGGTCCGACNNNNNNNTTATAACCCTACACAATACCAAAAAGATCAGGATACACACTACCC
VPS11:chr11:118743028-118743164:1	GTCATATCGGTCACTGTTATACCAACCCTAATACCACAATTTATATCCTCTATGTTGGAGGCTCATCGTTCCTATTCAGGCAGATGTTATCGAGGTCCGACNNNNNNNAAACACCTAAAAATAATTAATAACAGATCAGGATACACACTACCC
VPS11:chr11:118743251-118743382:1	GTCATATCGGTCACTGTTACCTTAAACCTAACTCACTTTCACTACTAAATGTTGGAGGCTCATCGTTCCTATTCAGGCAGATGTTATCGAGGTCCGACNNNNNNNAAAAACTTCCTTCCTAAAACAACAAAACGATCAGGATACACACTACCC
VPS11:chr11:118747153-118747284:1	GTCATATCGGTCACTGTTATTCCCTATACCTTCCACACTACTAACTCCACCGTTGGAGGCTCATCGTTCCTATTCAGGCAGATGTTATCGAGGTCCGACNNNNNNNACAAACAAACAAAATCTAATCTCAAAAGATCAGGATACACACTACCC
VPS11:chr11:118747418-118747550:1	GTCATATCGGTCACTGTTATTCCCAAACTCATTTATAACCCCCGTTGGAGGCTCATCGTTCCTATTCAGGCAGATGTTATCGAGGTCCGACNNNNNNNTATAAACATACCAACTTACATAATATATCTATTTTGATCAGGATACACACTACCC
VPS11:chr11:118753357-118753497:1	GTCATATCGGTCACTGTTACACCCACACATAATAACTACTTCTTAACCCCACCGTTGGAGGCTCATCGTTCCTATTCAGGCAGATGTTATCGAGGTCCGACNNNNNNNTTCCCTCAACTCTATCCTATCTAAAGATCAGGATACACACTACCC
VPS11:chr11:118756183-118756316:1	GTCATATCGGTCACTGTTACCCTAACCCAATTAAACATCTTAATAACCAACTGTTGGAGGCTCATCGTTCCTATTCAGGCAGATGTTATCGAGGTCCGACNNNNNNNTCTAATCACAAAATCTAAACAATACCGATCAGGATACACACTACCC
VPS11:chr11:118756705-118756843:1	GTCATATCGGTCACTGTTAAAAACATTAACCCTAAAAACAAAATATATAAAAAGTTGGAGGCTCATCGTTCCTATTCAGGCAGATGTTATCGAGGTCCGACNNNNNNNACAAATCAATAAATACTTATTAAAAGATCAGGATACACACTACCC
VPS11:chr11:118757352-118757492:1	GTCATATCGGTCACTGTTAAAATCTACTCTAAATCTACCAAAATCGTTGGAGGCTCATCGTTCCTATTCAGGCAGATGTTATCGAGGTCCGACNNNNNNNAAAACCAAACTCTAAAACTTAAACCAACTTCACGATCAGGATACACACTACCC
VPS11:chr11:118757580-118757718:1	GTCATATCGGTCACTGTTTCTAATCACACTAAAATCATAATATGTTGGAGGCTCATCGTTCCTATTCAGGCAGATGTTATCGAGGTCCGACNNNNNNNCTCTACTAAAATTCCTCTAAAACTTTTAACCTAATGATCAGGATACACACTACCC
VPS11:chr11:118758466-118758604:1	GTCATATCGGTCACTGTTACCAACATAACTCAAACCTTAAAATCCTAAAATGTTGGAGGCTCATCGTTCCTATTCAGGCAGATGTTATCGAGGTCCGACNNNNNNNCTTAAACCACTAAAAACTAAAATAACAGATCAGGATACACACTACCC
VPS11:chr11:118758637-118758771:1	GTCATATCGGTCACTGTTACCCCAAAACTCCAAAACCTAAATCATACTAACCGTTGGAGGCTCATCGTTCCTATTCAGGCAGATGTTATCGAGGTCCGACNNNNNNNAAAACTAAACTAATTCTCAACATAATGATCAGGATACACACTACCC
VPS11:chr11:118760638-118760776:1	GTCATATCGGTCACTGTTAACCCTAAATTTCTAAACTTATCCTCGTTGGAGGCTCATCGTTCCTATTCAGGCAGATGTTATCGAGGTCCGACNNNNNNNCTAAACACACCCACTTAACTAATACTAAAATTCAGATCAGGATACACACTACCC
VPS11:chr11:118760957-118761092:1	GTCATATCGGTCACTGTTCATCCCAACCCTAAATACTATAATAAATACACAGTTGGAGGCTCATCGTTCCTATTCAGGCAGATGTTATCGAGGTCCGACNNNNNNNAAAACACTTATCTAAATCTCAAATTATGATCAGGATACACACTACCC
VPS11:chr11:118763361-118763500:1	GTCATATCGGTCACTGTTACCCTCACTTTCTCCTACCTCTCTCTACCTCTAAGTTGGAGGCTCATCGTTCCTATTCAGGCAGATGTTATCGAGGTCCGACNNNNNNNTTTATAATTAACTAAATAAACAACCTGATCAGGATACACACTACCC
VPS11:chr11:118763426-118763560:1	GTCATATCGGTCACTGTTAAATTCCCTCCTCCCCATCCTCCTCTTCGTTGGAGGCTCATCGTTCCTATTCAGGCAGATGTTATCGAGGTCCGACNNNNNNNTACTACTTCCCATCACTAACAACCTCCCTACAGATCAGGATACACACTACCC
VPS11:chr11:118764620-118764757:1	GTCATATCGGTCACTGTTACCTATAAAACCATCTAACTAATAAACTTCCTCCTGTTGGAGGCTCATCGTTCCTATTCAGGCAGATGTTATCGAGGTCCGACNNNNNNNTAAATCCTAAAAACCTTCCTCTACAGATCAGGATACACACTACCC
VPS11:chr11:118765153-118765284:1	GTCATATCGGTCACTGTTCCCTACCTCCCTATACCAACTCTTCCCTAACTAACGTTGGAGGCTCATCGTTCCTATTCAGGCAGATGTTATCGAGGTCCGACNNNNNNNTACCTACAAACTAAATAACTCTCTCGATCAGGATACACACTACCC
VPS11:chr11:118766091-118766230:1	GTCATATCGGTCACTGTTAACCTCCAAAAACACCTAAAATCAACCCTACCTACGTTGGAGGCTCATCGTTCCTATTCAGGCAGATGTTATCGAGGTCCGACNNNNNNNCACCCTAAAAATTCTCCACCCCACCGATCAGGATACACACTACCC
VPS11:chr11:118766304-118766436:1	GTCATATCGGTCACTGTTAACCTCCTTCCCCATCAATACCCACAGTTGGAGGCTCATCGTTCCTATTCAGGCAGATGTTATCGAGGTCCGACNNNNNNNTTCCCTACCTCAATATATTTCTTACACTTCCCTAGATCAGGATACACACTACCC
VPS11:chr11:118766468-118766608:1	GTCATATCGGTCACTGTTCCCTACCTCAATATATTTCTTACACTTCCCTACGTTGGAGGCTCATCGTTCCTATTCAGGCAGATGTTATCGAGGTCCGACNNNNNNNACTCCCCACCTAATCAAAAACTAAAAAGATCAGGATACACACTACCC
VPS11:chr11:118766670-118766807:1	GTCATATCGGTCACTGTTACTTAACTTAAATAAAACAAAAACAAAAATCCCGTTGGAGGCTCATCGTTCCTATTCAGGCAGATGTTATCGAGGTCCGACNNNNNNNTCTTTACATCTACTTCAAACTCCCCCAGATCAGGATACACACTACCC
VPS11:chr11:118767403-118767533:1	GTCATATCGGTCACTGTTCCCCACTTCTCCCAACCTAATACTATCCTCTCGTTGGAGGCTCATCGTTCCTATTCAGGCAGATGTTATCGAGGTCCGACNNNNNNNAAAATAACAAAACAATTCCCTAACTAAAGATCAGGATACACACTACCC
VPS11:chr11:118768098-118768237:1	GTCATATCGGTCACTGTTAACCAAAACTTAAAATCTTTTATCCCAATTTAAAAGTTGGAGGCTCATCGTTCCTATTCAGGCAGATGTTATCGAGGTCCGACNNNNNNNTAATAAACCCTAACAAAACTAAAACGATCAGGATACACACTACCC
VPS11:chr11:118768417-118768555:1	GTCATATCGGTCACTGTTCCCCTAAACCCAAAAACATACAACCCTACATAACCGTTGGAGGCTCATCGTTCCTATTCAGGCAGATGTTATCGAGGTCCGACNNNNNNNACTAACCAAATAAACAAATACCAACGATCAGGATACACACTACCC
VPS11:chr11:118768705-118768845:1	GTCATATCGGTCACTGTTCATTACTAAAACTCCACCTCCCTCTTAATTTCTGTTGGAGGCTCATCGTTCCTATTCAGGCAGATGTTATCGAGGTCCGACNNNNNNNTCCCAATTCCTATAAAACCTCTCTATTGATCAGGATACACACTACCC
VPS11:chr11:118768807-118768947:1	GTCATATCGGTCACTGTTCTTCCCCCTAAACTACCAACACATCGTTGGAGGCTCATCGTTCCTATTCAGGCAGATGTTATCGAGGTCCGACNNNNNNNAATTCCCATCCAAAACTCCAAAAACATAACTAAAAGATCAGGATACACACTACCC
VPS11:chr11:118769073-118769208:1	GTCATATCGGTCACTGTTTAACAAAATTCTTCCCCTCAATATTAAAATAACCTGTTGGAGGCTCATCGTTCCTATTCAGGCAGATGTTATCGAGGTCCGACNNNNNNNCCCAACAAAACCTCATAATATCCCAGATCAGGATACACACTACCC
VPS11:chr11:118769806-118769945:1	GTCATATCGGTCACTGTTCCATACCTCCCCAACAACACCTAATAAACAAAACCGTTGGAGGCTCATCGTTCCTATTCAGGCAGATGTTATCGAGGTCCGACNNNNNNNAATACCCAACTCCTCCCAAATAATAGATCAGGATACACACTACCC
VPS11:chr11:118770136-118770266:1	GTCATATCGGTCACTGTTAAAAATACAAAACTCAAACCTTCCCCACTCCCAAAGTTGGAGGCTCATCGTTCCTATTCAGGCAGATGTTATCGAGGTCCGACNNNNNNNAAAAACTCATAAAACAAAAACTACTGATCAGGATACACACTACCC
VPS11:chr11:118770386-118770518:1	GTCATATCGGTCACTGTTAACTTCTAACATCAATACCTCCAATCCCTTCCCTCGTTGGAGGCTCATCGTTCCTATTCAGGCAGATGTTATCGAGGTCCGACNNNNNNNTTTTTATACCTCTAAAAACCCTAAAGATCAGGATACACACTACCC
VPS11:chr11:118770618-118770754:1	GTCATATCGGTCACTGTTTAAACATCTAAATCATCATCAATAAGTTGGAGGCTCATCGTTCCTATTCAGGCAGATGTTATCGAGGTCCGACNNNNNNNCACACCAACTAACCTCCCTAAAACCCTAACCTATCGATCAGGATACACACTACCC
VPS11:chr11:118771117-118771248:1	GTCATATCGGTCACTGTTACCTAAAATCTTCCCCTTACCTAAAACCCTAAAACGTTGGAGGCTCATCGTTCCTATTCAGGCAGATGTTATCGAGGTCCGACNNNNNNNTATCCATACTAAAACTAAACAATAAGATCAGGATACACACTACCC
VPS11:chr11:118771697-118771827:1	GTCATATCGGTCACTGTTCTCTAATCAAAACTAAACATATCTTAAATATTACCGTTGGAGGCTCATCGTTCCTATTCAGGCAGATGTTATCGAGGTCCGACNNNNNNNATAAACCCATCTAATTAATACTAATGATCAGGATACACACTACCC
VPS11:chr11:118772594-118772732:1	GTCATATCGGTCACTGTTATACCCATAAAAATACCCATAAATAGTTGGAGGCTCATCGTTCCTATTCAGGCAGATGTTATCGAGGTCCGACNNNNNNNCTCCTTACCACAACAAACCTAAAAATCAATAACCAGATCAGGATACACACTACCC
VPS11:chr11:118773478-118773609:1	GTCATATCGGTCACTGTTAACCTCCTAAAAACAACAATCAAAACCTAACCCCCGTTGGAGGCTCATCGTTCCTATTCAGGCAGATGTTATCGAGGTCCGACNNNNNNNTCTTTATCCTTCTACAAACCCCTAAGATCAGGATACACACTACCC
VPS11:chr11:118773635-118773769:1	GTCATATCGGTCACTGTTCTCTTTATCCTTCTACAAACCCCTAAAATACCCCCGTTGGAGGCTCATCGTTCCTATTCAGGCAGATGTTATCGAGGTCCGACNNNNNNNACTCTATACAAAACTACAAAAACAAGATCAGGATACACACTACCC
VPS11:chr11:118775213-118775343:1	GTCATATCGGTCACTGTTTTTCCAATATATCAACTTTTTCTAACTATTTTTGTTGGAGGCTCATCGTTCCTATTCAGGCAGATGTTATCGAGGTCCGACNNNNNNNAAAAACTATAACTTACTTTTCTTAACAGATCAGGATACACACTACCC
VPS11:chr11:118777744-118777880:1	GTCATATCGGTCACTGTTACCCTCCCTCCACTAACCAATAAATAACAACATAAGTTGGAGGCTCATCGTTCCTATTCAGGCAGATGTTATCGAGGTCCGACNNNNNNNTTCTTATCCTAATAACACACCCTAAGATCAGGATACACACTACCC
VPS11:chr11:118777844-118777981:1	GTCATATCGGTCACTGTTAACTCTACTATACAAAACCCTACTAAACCTAAAGTTGGAGGCTCATCGTTCCTATTCAGGCAGATGTTATCGAGGTCCGACNNNNNNNTAACCCCCTCTCCCTAAAAACCCTAAAGATCAGGATACACACTACCC
VPS11:chr11:118778639-118778779:1	GTCATATCGGTCACTGTTAATAAAAACCCTTTAAAAACAAACACTAAAACCTGTTGGAGGCTCATCGTTCCTATTCAGGCAGATGTTATCGAGGTCCGACNNNNNNNATTAACCATAATACCACCCATAAAAAGATCAGGATACACACTACCC
VPS11:chr11:118779228-118779365:1	GTCATATCGGTCACTGTTACCCAATCTCAACACCAAAATATAAACCAAAAACCGTTGGAGGCTCATCGTTCCTATTCAGGCAGATGTTATCGAGGTCCGACNNNNNNNTTCACATTTCTCCCACCTCCTCCCAGATCAGGATACACACTACCC
VPS11:chr11:118779282-118779422:1	GTCATATCGGTCACTGTTCAACTTAATTACCCCATCCTACCTCCCCTAACAATGTTGGAGGCTCATCGTTCCTATTCAGGCAGATGTTATCGAGGTCCGACNNNNNNNTCAATTTATTTTCTAAATACATTAAGATCAGGATACACACTACCC
VPS11:chr11:118779863-118780000:1	GTCATATCGGTCACTGTTATATAACTTAAAACCAAAAATTCCTACAACCTGTTGGAGGCTCATCGTTCCTATTCAGGCAGATGTTATCGAGGTCCGACNNNNNNNAAATCTCATTCCCCAAAAACAATAAAAAGATCAGGATACACACTACCC
VPS11:chr11:118780030-118780168:1	GTCATATCGGTCACTGTTACTACAAAAATCCTTAACTTCAAACTACACTCCCCGTTGGAGGCTCATCGTTCCTATTCAGGCAGATGTTATCGAGGTCCGACNNNNNNNAACAACAAAACAACAAAACTAAAATGATCAGGATACACACTACCC
VPS11:chr11:118780347-118780477:1	GTCATATCGGTCACTGTTCCCCTTTAACCCACTAATAACCTAAAAACCAAATAGTTGGAGGCTCATCGTTCCTATTCAGGCAGATGTTATCGAGGTCCGACNNNNNNNAAAAATCTACTCAAACCATTTTAAAGATCAGGATACACACTACCC
VPS11:chr11:118780401-118780531:1	GTCATATCGGTCACTGTTAAAACTAACAACCAACTATACTTACGTTGGAGGCTCATCGTTCCTATTCAGGCAGATGTTATCGAGGTCCGACNNNNNNNACCCAATAATAATAAAACCCAAACTATACTAACCAGATCAGGATACACACTACCC
VPS11:chr11:118780781-118780914:1	GTCATATCGGTCACTGTTCCCTCTAACACCCCCTCCCCAAATCGTTGGAGGCTCATCGTTCCTATTCAGGCAGATGTTATCGAGGTCCGACNNNNNNNAAAACTTACTAAAAACTACAAACCCCCTAAAAACAGATCAGGATACACACTACCC
VPS11:chr11:118781090-118781230:1	GTCATATCGGTCACTGTTAAACTACAACTAAACTCTTCTAAAAACCAATAAGTTGGAGGCTCATCGTTCCTATTCAGGCAGATGTTATCGAGGTCCGACNNNNNNNACCCCTCACCCAAAATAAAATACCCCTGATCAGGATACACACTACCC
VPS11:chr11:118782083-118782222:1	GTCATATCGGTCACTGTTAAAATAACAAATAAAACCCCCTCACCCCCAAATCCGTTGGAGGCTCATCGTTCCTATTCAGGCAGATGTTATCGAGGTCCGACNNNNNNNCTCTACTCTTCCCTAATTATAATAAGATCAGGATACACACTACCC
VPS11:chr11:118782930-118783068:1	GTCATATCGGTCACTGTTACTAAAATCAACCCTCTTAACTTCCCATCACCAAAGTTGGAGGCTCATCGTTCCTATTCAGGCAGATGTTATCGAGGTCCGACNNNNNNNTACTCCCTATTTATAAACTTACTACGATCAGGATACACACTACCC
VPS11:chr11:118783089-118783221:1	GTCATATCGGTCACTGTTAACTAACAACCTAAAAATTACTAAAAATTAAAATAGTTGGAGGCTCATCGTTCCTATTCAGGCAGATGTTATCGAGGTCCGACNNNNNNNAAAAATAACAAACTCACAAACAAAAGATCAGGATACACACTACCC
VPS11:chr11:118783189-118783327:1	GTCATATCGGTCACTGTTAATAAATATCTCAAACCCTTTATCAAACCGTTGGAGGCTCATCGTTCCTATTCAGGCAGATGTTATCGAGGTCCGACNNNNNNNCTACCTATAATAATTATATATAAAACAAAACGATCAGGATACACACTACCC
VPS11:chr11:118783322-118783452:1	GTCATATCGGTCACTGTTCACTACCTAACTCAAAACCACCCCAAAAAGTTGGAGGCTCATCGTTCCTATTCAGGCAGATGTTATCGAGGTCCGACNNNNNNNACTCAAATACCCAAAACCTCCAAATATAACAGATCAGGATACACACTACCC
VPS11:chr11:118783529-118783669:1	GTCATATCGGTCACTGTTAATCCTCAAAAACTCTCTCCACCACTCAAATCACTGTTGGAGGCTCATCGTTCCTATTCAGGCAGATGTTATCGAGGTCCGACNNNNNNNAATTCATACTCCTAAACTACCAAAAGATCAGGATACACACTACCC
VPS11:chr11:118783670-118783803:1	GTCATATCGGTCACTGTTAATATAAAAACTTCCAAACTTAAAAGTTGGAGGCTCATCGTTCCTATTCAGGCAGATGTTATCGAGGTCCGACNNNNNNNCAAATCCCCTTTCTCCTAAATATCAAAACCCCTCAGATCAGGATACACACTACCC
VPS11:chr11:118784626-118784766:1	GTCATATCGGTCACTGTTAAATAATCCAAATACCACTCTCTACCCTATAAAAGTTGGAGGCTCATCGTTCCTATTCAGGCAGATGTTATCGAGGTCCGACNNNNNNNAAACCCAACCTAACTCTAATTTCACAGATCAGGATACACACTACCC
VPS11:chr11:118785004-118785134:1	GTCATATCGGTCACTGTTAAAAACAAAAACATCCTCCTAACCCCTCACCTCGTTGGAGGCTCATCGTTCCTATTCAGGCAGATGTTATCGAGGTCCGACNNNNNNNAAACCTCCTCCAAACTACCTAACTACTGATCAGGATACACACTACCC
VPS11:chr11:118785150-118785290:1	GTCATATCGGTCACTGTTAAATACCTCTACCTCTAACTATACCTAAAAAGTTGGAGGCTCATCGTTCCTATTCAGGCAGATGTTATCGAGGTCCGACNNNNNNNCAAACATACATCCTATCTCATCACCCCCAGATCAGGATACACACTACCC
VPS11:chr11:118785263-118785397:1	GTCATATCGGTCACTGTTAAATTATAAAAACAATAACAAACAAAATCCCCTAGTTGGAGGCTCATCGTTCCTATTCAGGCAGATGTTATCGAGGTCCGACNNNNNNNAAACTATCATAACCCTCCAAAATACAGATCAGGATACACACTACCC
VPS11:chr11:118786567-118786705:1	GTCATATCGGTCACTGTTACAAATTTTCTCCCTAAACCCCCTACTTTCCAAAAGTTGGAGGCTCATCGTTCCTATTCAGGCAGATGTTATCGAGGTCCGACNNNNNNNATTTCAAATATTCCAATATAAACACGATCAGGATACACACTACCC
VPS11:chr11:118788400-118788534:1	GTCATATCGGTCACTGTTATACTCTCTCTCTAATCTTCCCTAAACAAACCCCGTTGGAGGCTCATCGTTCCTATTCAGGCAGATGTTATCGAGGTCCGACNNNNNNNATAACTAACCTTATACCCTCCTCTAAGATCAGGATACACACTACCC
VPS11:chr11:118789160-118789300:1	GTCATATCGGTCACTGTTCAACTTCCTAATTATCCCAAATCCTTACTCCTCCTGTTGGAGGCTCATCGTTCCTATTCAGGCAGATGTTATCGAGGTCCGACNNNNNNNAACCCTAAACCCAATCAAATAAAAAGATCAGGATACACACTACCC
VPS11:chr11:118789366-118789506:1	GTCATATCGGTCACTGTTAAAATCTCCTCTAACTCCTAATAAACAAACAAACTGTTGGAGGCTCATCGTTCCTATTCAGGCAGATGTTATCGAGGTCCGACNNNNNNNAAAAATCTATATACCCCTATATATCGATCAGGATACACACTACCC
VPS11:chr11:118790485-118790625:1	GTCATATCGGTCACTGTTAAACAAACTAAAAATTCCTTACCCAAACCCTGTTGGAGGCTCATCGTTCCTATTCAGGCAGATGTTATCGAGGTCCGACNNNNNNNTTCCATTCTAAAACTCATACAAAACAAAAGATCAGGATACACACTACCC
VPS11:chr11:118790977-118791111:1	GTCATATCGGTCACTGTTATAATAACAAAATTAATACATAAAATACGTTGGAGGCTCATCGTTCCTATTCAGGCAGATGTTATCGAGGTCCGACNNNNNNNTCTAAAATCCAAACATCTAAAATAAAACCAACGATCAGGATACACACTACCC
VPS11:chr11:118792660-118792793:1	GTCATATCGGTCACTGTTAACAACCAAAATACCCTTACTACCCCTCCCCGTTGGAGGCTCATCGTTCCTATTCAGGCAGATGTTATCGAGGTCCGACNNNNNNNTCAAAAATCTTCCACAAATTCCAAAACCCGATCAGGATACACACTACCC
VPS11:chr11:118793115-118793253:1	GTCATATCGGTCACTGTTACTAATAAAAACTCCTACCAAAACTAAAAAGTTGGAGGCTCATCGTTCCTATTCAGGCAGATGTTATCGAGGTCCGACNNNNNNNACTATTCCATAAACTAACTCAACCTATTAAGATCAGGATACACACTACCC
VPS11:chr11:118795276-118795416:1	GTCATATCGGTCACTGTTAATCCTATTCCAAAACTACTAAAATTTAATTTCAAGTTGGAGGCTCATCGTTCCTATTCAGGCAGATGTTATCGAGGTCCGACNNNNNNNACTTCTAAATAATATAAACTTAACTGATCAGGATACACACTACCC
VPS11:chr11:118795563-118795695:1	GTCATATCGGTCACTGTTATAACAAAATCCCCTAACTATCCCTAAACCCTCCCGTTGGAGGCTCATCGTTCCTATTCAGGCAGATGTTATCGAGGTCCGACNNNNNNNTCCTTCTAAAAACTCCTATCAACCAGATCAGGATACACACTACCC
VPS11:chr11:118795625-118795758:1	GTCATATCGGTCACTGTTAATATAATCCCCCTCCCAAACTCACCAACCGTTGGAGGCTCATCGTTCCTATTCAGGCAGATGTTATCGAGGTCCGACNNNNNNNAAATCAATAAAAACTACTCTTAAACCCCCAGATCAGGATACACACTACCC
VPS11:chr11:118796770-118796902:1	GTCATATCGGTCACTGTTTAACAAACCTACCTTCCTATCTACACTAATTAAAGTTGGAGGCTCATCGTTCCTATTCAGGCAGATGTTATCGAGGTCCGACNNNNNNNCTCCCCCAACCTCCCAATAATCTAACGATCAGGATACACACTACCC
VPS11:chr11:118798703-118798839:1	GTCATATCGGTCACTGTTACCACAAATTCTAAATAAAACCCTAAAAAGTTGGAGGCTCATCGTTCCTATTCAGGCAGATGTTATCGAGGTCCGACNNNNNNNAAAACAATATTTACAAAAACAAATAAATCTAGATCAGGATACACACTACCC
VPS11:chr11:118798755-118798885:1	GTCATATCGGTCACTGTTAACTACTCCATAAAACATATATTATACACCATTTGTTGGAGGCTCATCGTTCCTATTCAGGCAGATGTTATCGAGGTCCGACNNNNNNNATTCCAACAAAAACCCCCTACCTCTCGATCAGGATACACACTACCC
VPS11:chr11:118799128-118799268:1	GTCATATCGGTCACTGTTATATATACACACTATACTTCCAAAAACAACCCCTCGTTGGAGGCTCATCGTTCCTATTCAGGCAGATGTTATCGAGGTCCGACNNNNNNNTTCAAAAACTATTTAATCTAAACTCGATCAGGATACACACTACCC
VPS11:chr11:118799614-118799744:1	GTCATATCGGTCACTGTTAACAAATCTATTATATAATCACCATCTATCAAAAAGTTGGAGGCTCATCGTTCCTATTCAGGCAGATGTTATCGAGGTCCGACNNNNNNNCAAAACCTTATCCTAAAATCTCCCAGATCAGGATACACACTACCC
VPS11:chr11:118799777-118799915:1	GTCATATCGGTCACTGTTCCCCATCCCAAAACCTTATCCTAAAATCTCCCGTTGGAGGCTCATCGTTCCTATTCAGGCAGATGTTATCGAGGTCCGACNNNNNNNTTCCCACCCTAACCCCTACTCCTCTATTGATCAGGATACACACTACCC
VPS11:chr11:118800634-118800774:1	GTCATATCGGTCACTGTTACAACCCATACCTCTCTTACCCCCAAAAAGTTGGAGGCTCATCGTTCCTATTCAGGCAGATGTTATCGAGGTCCGACNNNNNNNCTCTCCCTCCACTTTTTAACTACCCTTCCCCGATCAGGATACACACTACCC
VPS11:chr11:118800762-118800894:1	GTCATATCGGTCACTGTTTAAACCTCAAAAATAAAATATAAAAGTTGGAGGCTCATCGTTCCTATTCAGGCAGATGTTATCGAGGTCCGACNNNNNNNAAAAACTAAAATAAAAATAAAATCAAATTTCCAACGATCAGGATACACACTACCC
VPS11:chr11:118800825-118800955:1	GTCATATCGGTCACTGTTCCTCTATAACCCTCAACTCTACTATAAATAACTCTGTTGGAGGCTCATCGTTCCTATTCAGGCAGATGTTATCGAGGTCCGACNNNNNNNAAAAACTACTTCACCCATCTAAAAAGATCAGGATACACACTACCC
VPS11:chr11:118800936-118801067:1	GTCATATCGGTCACTGTTCACCCATCTTAACCTTCAAATATATAAATAAAAAGTTGGAGGCTCATCGTTCCTATTCAGGCAGATGTTATCGAGGTCCGACNNNNNNNCACCTCTACCCTAACCCCTCCCCTAAGATCAGGATACACACTACCC
VPS11:chr11:118803940-118804079:1	GTCATATCGGTCACTGTTACTAACCAACTAACTTTCTCTAAAATCCTACCTATGTTGGAGGCTCATCGTTCCTATTCAGGCAGATGTTATCGAGGTCCGACNNNNNNNCTACATATTAAAACAAATTAATACAGATCAGGATACACACTACCC
VPS11:chr11:118810966-118811104:1	GTCATATCGGTCACTGTTAAAAACTCCAAAACCCAACCATTTCGTTGGAGGCTCATCGTTCCTATTCAGGCAGATGTTATCGAGGTCCGACNNNNNNNTAAAATAAAACTCTAACTCCATTCTTAAAAATAAAGATCAGGATACACACTACCC
VPS11:chr11:118811088-118811222:1	GTCATATCGGTCACTGTTCTCTCTACCTCAACCCTTCCTCCCCATTTGTTGGAGGCTCATCGTTCCTATTCAGGCAGATGTTATCGAGGTCCGACNNNNNNNAACCACTTCCACTTACAAAAACCTACAAAAAGATCAGGATACACACTACCC
VPS11:chr11:118827238-118827377:1	GTCATATCGGTCACTGTTACTCCCAACTATCCAAACCTCTCTTTAAAAACCCTGTTGGAGGCTCATCGTTCCTATTCAGGCAGATGTTATCGAGGTCCGACNNNNNNNAAAACCAAAACCTAAATACCAAAAAGATCAGGATACACACTACCC
VPS11:chr11:118827315-118827455:1	GTCATATCGGTCACTGTTAATCATACTAACACAAACCTAACTATTCTACCCAAGTTGGAGGCTCATCGTTCCTATTCAGGCAGATGTTATCGAGGTCCGACNNNNNNNTCCTAATCCTCCTCCAAACCTAAAAGATCAGGATACACACTACCC
VPS11:chr11:118842116-118842255:1	GTCATATCGGTCACTGTTATAATAAATAATAAAAATAAAATTACATTAAGTTGGAGGCTCATCGTTCCTATTCAGGCAGATGTTATCGAGGTCCGACNNNNNNNTACCCAAACCCCTTACCCCTTATTTCATTGATCAGGATACACACTACCC
VPS11:chr11:118867924-118868062:1	GTCATATCGGTCACTGTTACTCTACCTACCACCTTAAATTATCCGTTGGAGGCTCATCGTTCCTATTCAGGCAGATGTTATCGAGGTCCGACNNNNNNNTTCACTTCCTATTAAAACTATCCTCTAAACTATAGATCAGGATACACACTACCC
VPS11:chr11:118868186-118868326:1	GTCATATCGGTCACTGTTATAATCCCCTCCAACAAACATTCCCCTCCGTTGGAGGCTCATCGTTCCTATTCAGGCAGATGTTATCGAGGTCCGACNNNNNNNAAACCCTACAAACAACAAACAATCCATCCACGATCAGGATACACACTACCC
VPS11:chr11:118869430-118869570:1	GTCATATCGGTCACTGTTCTATAAAATAACTCAATCCATCCTTCTTAATCAAAGTTGGAGGCTCATCGTTCCTATTCAGGCAGATGTTATCGAGGTCCGACNNNNNNNACTATTACCATCTCTTCAAAATCTCGATCAGGATACACACTACCC
VPS11:chr11:118869785-118869923:1	GTCATATCGGTCACTGTTCTTTCATCTAAACCTCAACTTTATTCTCCCACCGTTGGAGGCTCATCGTTCCTATTCAGGCAGATGTTATCGAGGTCCGACNNNNNNNAAAATACTATAAAAACAACAAATTCTTGATCAGGATACACACTACCC
VPS11:chr11:118895559-118895696:1	GTCATATCGGTCACTGTTCACAAATCACTTCAACCACCCAAAAGTTGGAGGCTCATCGTTCCTATTCAGGCAGATGTTATCGAGGTCCGACNNNNNNNATTCAAAACTAACCAAACAAACCCCTCCTTTTCTCGATCAGGATACACACTACCC
VPS11:chr11:118897239-118897379:1	GTCATATCGGTCACTGTTAAAAATAAAAATCCCAAAACACAAAGTTGGAGGCTCATCGTTCCTATTCAGGCAGATGTTATCGAGGTCCGACNNNNNNNCAACTCCCTACTACAAATAACTCCTACATAAATACGATCAGGATACACACTACCC
VPS11:chr11:118897470-118897610:1	GTCATATCGGTCACTGTTATAAAACAACCCCAATATATAACACCCTCCCGTTGGAGGCTCATCGTTCCTATTCAGGCAGATGTTATCGAGGTCCGACNNNNNNNAAACATAAAAACAAAAATAAACATAAAAAGATCAGGATACACACTACCC
VPS11:chr11:118898552-118898690:1	GTCATATCGGTCACTGTTACTTCTATTTAACAAAACAATTTCCTCCTCTACCAGTTGGAGGCTCATCGTTCCTATTCAGGCAGATGTTATCGAGGTCCGACNNNNNNNTCATACTAATTAACAAAATAACCCAGATCAGGATACACACTACCC
VPS11:chr11:118900775-118900906:1	GTCATATCGGTCACTGTTAAACTAACTAAAAACTACAAAATCTAAGTTGGAGGCTCATCGTTCCTATTCAGGCAGATGTTATCGAGGTCCGACNNNNNNNATTTCCTACAATTACCCCTTATAATTCTATACAGATCAGGATACACACTACCC
VPS11:chr11:118915072-118915212:1	GTCATATCGGTCACTGTTACCACATTAACAAAAATAAAACCTAAAAATCCCGTTGGAGGCTCATCGTTCCTATTCAGGCAGATGTTATCGAGGTCCGACNNNNNNNCATCACTCTACTAAATTAAAAACCCCCGATCAGGATACACACTACCC
VPS11:chr11:118915165-118915305:1	GTCATATCGGTCACTGTTACATCTCTACATTCACACCATAATCTCTCCTTTCCGTTGGAGGCTCATCGTTCCTATTCAGGCAGATGTTATCGAGGTCCGACNNNNNNNAACAACAACCCTAACTCCTACTACAGATCAGGATACACACTACCC
VPS11:chr11:118919423-118919563:1	GTCATATCGGTCACTGTTCCCTCAAACCCTACCTCTACCTTCTCACTTAATGTTGGAGGCTCATCGTTCCTATTCAGGCAGATGTTATCGAGGTCCGACNNNNNNNACACACACACACCAACTATCCTCACTTGATCAGGATACACACTACCC
VPS11:chr11:118923052-118923192:1	GTCATATCGGTCACTGTTACCTAAACCTATACAACAAACCCTCCAAAATGTTGGAGGCTCATCGTTCCTATTCAGGCAGATGTTATCGAGGTCCGACNNNNNNNTATTCTTTTTATTTCTATCCTACTCACCAGATCAGGATACACACTACCC
VPS11:chr11:118926370-118926508:1	GTCATATCGGTCACTGTTACATCTAAATAATTAAATATATATAAATATCGTTGGAGGCTCATCGTTCCTATTCAGGCAGATGTTATCGAGGTCCGACNNNNNNNCTATAAACCTAAACAATAAATCCATAAAAGATCAGGATACACACTACCC
VPS11:chr11:118926813-118926953:1	GTCATATCGGTCACTGTTTATACTCTTAACAAACCTATTAACACGTTGGAGGCTCATCGTTCCTATTCAGGCAGATGTTATCGAGGTCCGACNNNNNNNAAAATAAAATAAATATAAATCTTACAACCTCTCCGATCAGGATACACACTACCC
VPS11:chr11:118926885-118927018:1	GTCATATCGGTCACTGTTCTCCCTCCTAATAAATACAAACCATTCTCTAGTTGGAGGCTCATCGTTCCTATTCAGGCAGATGTTATCGAGGTCCGACNNNNNNNTAACTTTATCTACCATAATACCCCTAAAAGATCAGGATACACACTACCC
VPS11:chr11:118927061-118927194:1	GTCATATCGGTCACTGTTACAACACTATACCTATTATCAAACAGTTGGAGGCTCATCGTTCCTATTCAGGCAGATGTTATCGAGGTCCGACNNNNNNNTAATAAATACAAACCATTCTCTAATCATCCCAACAGATCAGGATACACACTACCC
VPS11:chr11:118929142-118929279:1	GTCATATCGGTCACTGTTAAAAATAACCAAACATCAACTTAATGTTGGAGGCTCATCGTTCCTATTCAGGCAGATGTTATCGAGGTCCGACNNNNNNNTCTCTCTAAAACTACCAATAATTTTTCCTTCTAAAGATCAGGATACACACTACCC
VPS11:chr11:118938678-118938817:1	GTCATATCGGTCACTGTTTCTTTAATTTAACTAATCATCCAAAATTATTCTATGTTGGAGGCTCATCGTTCCTATTCAGGCAGATGTTATCGAGGTCCGACNNNNNNNCAAATTCCTTTACCTCCCTCCTAACGATCAGGATACACACTACCC
VPS11:chr11:118942332-118942472:1	GTCATATCGGTCACTGTTATAATCTTTTCCAAAAACTATATAAGTTGGAGGCTCATCGTTCCTATTCAGGCAGATGTTATCGAGGTCCGACNNNNNNNTAAACCAATAAACAATAAACTTATAACCCTCAAAAGATCAGGATACACACTACCC
VPS11:chr11:118943997-118944133:1	GTCATATCGGTCACTGTTATACTATAAACTATAAACTTATTACACAAATCATGTTGGAGGCTCATCGTTCCTATTCAGGCAGATGTTATCGAGGTCCGACNNNNNNNCAACTACTTCTAAATACCTATAACCAGATCAGGATACACACTACCC
VPS11:chr11:118944045-118944185:1	GTCATATCGGTCACTGTTAACCAAAATATTTCCCTCCTTATAAATCACAACCTGTTGGAGGCTCATCGTTCCTATTCAGGCAGATGTTATCGAGGTCCGACNNNNNNNTACTTACTAAATAAAACTCCCTATAGATCAGGATACACACTACCC
VPS11:chr11:118947631-118947771:1	GTCATATCGGTCACTGTTAAATAACTCCAACTTTCCAATAATTCTAAAAAGTTGGAGGCTCATCGTTCCTATTCAGGCAGATGTTATCGAGGTCCGACNNNNNNNCTACACCTTAATAAACTCCTCCAACTTCGATCAGGATACACACTACCC
VPS11:chr11:118948895-118949035:1	GTCATATCGGTCACTGTTAATCCACAAATAAAACCTAACCAAAACTTCAAAAAGTTGGAGGCTCATCGTTCCTATTCAGGCAGATGTTATCGAGGTCCGACNNNNNNNTTACCATCCTAAACCAACTCTAAAAGATCAGGATACACACTACCC
VPS11:chr11:118949621-118949758:1	GTCATATCGGTCACTGTTATAACAAAAACCCTTCACCTTTATCCAAAAAGTTGGAGGCTCATCGTTCCTATTCAGGCAGATGTTATCGAGGTCCGACNNNNNNNTCCTTATAAAAACAAACCCTCAACTACTTGATCAGGATACACACTACCC
VPS11:chr11:118949928-118950060:1	GTCATATCGGTCACTGTTACAAAATATTCATTACTAAATACTTTGTTGGAGGCTCATCGTTCCTATTCAGGCAGATGTTATCGAGGTCCGACNNNNNNNCTAATCCAAAAACTACAAAAACAAAACCAACAAAGATCAGGATACACACTACCC
VPS11:chr11:118951887-118952027:1	GTCATATCGGTCACTGTTAAAATAAATAAACTAAATAAACCAAGTTGGAGGCTCATCGTTCCTATTCAGGCAGATGTTATCGAGGTCCGACNNNNNNNATTACCCTCAATCCACTTCCTATATAACCACTCCTGATCAGGATACACACTACCC
VPS11:chr11:118952740-118952871:1	GTCATATCGGTCACTGTTAAAAATCCATCATACAATTAAAAATGTTGGAGGCTCATCGTTCCTATTCAGGCAGATGTTATCGAGGTCCGACNNNNNNNCAAACTACTCCTAAAACTCAATCATTAAATCTTTTGATCAGGATACACACTACCC
VPS11:chr11:118956335-118956475:1	GTCATATCGGTCACTGTTTAATAATTCAATAAATATATCACAACTAAAAACGTTGGAGGCTCATCGTTCCTATTCAGGCAGATGTTATCGAGGTCCGACNNNNNNNCAACCCTCACCAACAAACTAAACAAAAGATCAGGATACACACTACCC
VPS11:chr11:118964719-118964859:1	GTCATATCGGTCACTGTTATAAAACCAAACTACAAACCTCTACCCTCCCCTGTTGGAGGCTCATCGTTCCTATTCAGGCAGATGTTATCGAGGTCCGACNNNNNNNAAAAACTCAATCCAAACAAAAATTAACGATCAGGATACACACTACCC
VPS11:chr11:118966425-118966557:1	GTCATATCGGTCACTGTTAACTACTACAACCCTCCTTTCCAAATCCAATCACTGTTGGAGGCTCATCGTTCCTATTCAGGCAGATGTTATCGAGGTCCGACNNNNNNNACTAATATAACCAATCCTTATAAAAGATCAGGATACACACTACCC
VPS11:chr11:118968880-118969017:1	GTCATATCGGTCACTGTTACACAACTAAAATCTCCTCTAAATCAAAACTAAAAGTTGGAGGCTCATCGTTCCTATTCAGGCAGATGTTATCGAGGTCCGACNNNNNNNCTTATAATAATAAAACTAAACCTACGATCAGGATACACACTACCC
VPS11:chr11:118971081-118971219:1	GTCATATCGGTCACTGTTATTCTATACCAATACCATCAATATCCTAACAAAGTTGGAGGCTCATCGTTCCTATTCAGGCAGATGTTATCGAGGTCCGACNNNNNNNTCTATATCTTCCCAAATCCTTTCTAATGATCAGGATACACACTACCC
VPS11:chr11:118971938-118972078:1	GTCATATCGGTCACTGTTAAACCACTTTAAATTACTATAACACCTACAGTTGGAGGCTCATCGTTCCTATTCAGGCAGATGTTATCGAGGTCCGACNNNNNNNACTCAAAACTAACCCAAACAACCTAAAACTGATCAGGATACACACTACCC
VPS11:chr11:118972816-118972946:1	GTCATATCGGTCACTGTTTACCTCTCCCTTAATCTAAAATACCGTTGGAGGCTCATCGTTCCTATTCAGGCAGATGTTATCGAGGTCCGACNNNNNNNACTTCCCTAACATTATATTAAAAATATACTACCCAGATCAGGATACACACTACCC
VPS11:chr11:118973234-118973372:1	GTCATATCGGTCACTGTTAAAAATAAAAATTTCCAAACTAAAACTCTAAAGTTGGAGGCTCATCGTTCCTATTCAGGCAGATGTTATCGAGGTCCGACNNNNNNNTTTTCTCAACATCCCACCCACCTTCTACGATCAGGATACACACTACCC
VPS11:chr11:118977602-118977742:1	GTCATATCGGTCACTGTTTAATTTCCACAAAAATCACCTCCTTGTTGGAGGCTCATCGTTCCTATTCAGGCAGATGTTATCGAGGTCCGACNNNNNNNCTCAACCTCTCCCAACTTCAAATTCTACTTTCTCTGATCAGGATACACACTACCC
VPS11:chr11:118978852-118978986:1	GTCATATCGGTCACTGTTAATCCCCAAACTTCCATTTCTATAAACAAAATACTGTTGGAGGCTCATCGTTCCTATTCAGGCAGATGTTATCGAGGTCCGACNNNNNNNATAATCCCTTCAACCTTTCCTTCCAGATCAGGATACACACTACCC
VPS11:chr11:118980035-118980167:1	GTCATATCGGTCACTGTTAACCAAACCCCTAAACTCTTAAATCCTCTAAACTTGTTGGAGGCTCATCGTTCCTATTCAGGCAGATGTTATCGAGGTCCGACNNNNNNNTTCTATACCCCTTCCTCAATTCTATGATCAGGATACACACTACCC
VPS11:chr11:118987484-118987621:1	GTCATATCGGTCACTGTTCAAACACTAATACTAATCTAAATAAAAACCTAAGTTGGAGGCTCATCGTTCCTATTCAGGCAGATGTTATCGAGGTCCGACNNNNNNNCTTCCCACAAAACCACTACTCACAAAAGATCAGGATACACACTACCC
VPS11:chr11:118992076-118992216:1	GTCATATCGGTCACTGTTAAAAACCTATAAACCTAAATTCCCCTAACTACGTTGGAGGCTCATCGTTCCTATTCAGGCAGATGTTATCGAGGTCCGACNNNNNNNACTAACAACCAATAATAACTATATCTAAGATCAGGATACACACTACCC
VPS11:chr11:118992624-118992754:1	GTCATATCGGTCACTGTTCAATCTTATCTTTTTAACCAAATTATAAATTCTTGTTGGAGGCTCATCGTTCCTATTCAGGCAGATGTTATCGAGGTCCGACNNNNNNNAATCTCCTTCCTTCTATCCAAATTCTGATCAGGATACACACTACCC
VPS11:chr11:118993074-118993212:1	GTCATATCGGTCACTGTTACTATACCAACCATAAAACTAAAAAGTTGGAGGCTCATCGTTCCTATTCAGGCAGATGTTATCGAGGTCCGACNNNNNNNTCTAACAACAAATATATATTTAAAATATTTATACTGATCAGGATACACACTACCC
VPS11:chr11:119002666-119002797:1	GTCATATCGGTCACTGTTACCTCTTCTTTTTAAACTCAAACACCTCCCATAATGTTGGAGGCTCATCGTTCCTATTCAGGCAGATGTTATCGAGGTCCGACNNNNNNNCCAACAATACCAAATTCTTAAATCAGATCAGGATACACACTACCC
VPS11:chr11:119003407-119003547:1	GTCATATCGGTCACTGTTCAATCCCTCCTAATTTCTCATAACAACTACAAAAAGTTGGAGGCTCATCGTTCCTATTCAGGCAGATGTTATCGAGGTCCGACNNNNNNNAATACCCTCTATATAACATAACCTAGATCAGGATACACACTACCC
VPS11:chr11:119003800-119003933:1	GTCATATCGGTCACTGTTATCTCTCAACCCTCCTTCCCAAATTAACACACGTTGGAGGCTCATCGTTCCTATTCAGGCAGATGTTATCGAGGTCCGACNNNNNNNCTAATCTCATTTCTCCCTTCCTTCCCCAGATCAGGATACACACTACCC
VPS11:chr11:119007269-119007408:1	GTCATATCGGTCACTGTTACATTACTCTATCTAAACCATAAAAACAACAGTTGGAGGCTCATCGTTCCTATTCAGGCAGATGTTATCGAGGTCCGACNNNNNNNAATTCCCCAATTTTACTAATATCTAAACAGATCAGGATACACACTACCC
VPS11:chr11:119015524-119015655:1	GTCATATCGGTCACTGTTAAACAAAATCTCTACTATTACTATTACATTTTTAAGTTGGAGGCTCATCGTTCCTATTCAGGCAGATGTTATCGAGGTCCGACNNNNNNNACTCAACTAACTTCAAAATTCCTACGATCAGGATACACACTACCC
VPS11:chr11:119015568-119015705:1	GTCATATCGGTCACTGTTATCAATCTCCTCTTTATCCACCCCTCCTTCCTAATGTTGGAGGCTCATCGTTCCTATTCAGGCAGATGTTATCGAGGTCCGACNNNNNNNAAAACAATCAATAATTACCCCTCCAGATCAGGATACACACTACCC
VPS11:chr11:119019459-119019597:1	GTCATATCGGTCACTGTTATACCAATCCCCCAACAATTTCCCTCAATTCCGTTGGAGGCTCATCGTTCCTATTCAGGCAGATGTTATCGAGGTCCGACNNNNNNNACTCAAAACTAAAAATTAATAACAAAAAGATCAGGATACACACTACCC
VPS11:chr11:119023050-119023183:1	GTCATATCGGTCACTGTTTAATCACAACAACTACCTAAATAATACCCATAATTGTTGGAGGCTCATCGTTCCTATTCAGGCAGATGTTATCGAGGTCCGACNNNNNNNCTCCCCACTCCACCTCCTTAATATCGATCAGGATACACACTACCC
VPS11:chr11:119024495-119024635:1	GTCATATCGGTCACTGTTAACTACCTATTTCACTAATAACCATAACTACTCCTGTTGGAGGCTCATCGTTCCTATTCAGGCAGATGTTATCGAGGTCCGACNNNNNNNTCCATAAAATATATAAATTTTCCCAGATCAGGATACACACTACCC
VPS11:chr11:119026883-119027013:1	GTCATATCGGTCACTGTTCCCCTAATAACCTCTCTCTAAACAATAATCTAAATGTTGGAGGCTCATCGTTCCTATTCAGGCAGATGTTATCGAGGTCCGACNNNNNNNCAATACTCTTAACTTCTAAATATCCGATCAGGATACACACTACCC
[truncated: 65,791 more rows]

## Sheet: Mouse probe library
Mouse ALP bisulfite padlock probe library
Probe name	Probe
Atp6v1h_1945	GTCATATCGGTCACTGTTAACCTCAACATAACCAAATAAAACTTTACAAAACTGTTGGAGGCTCATCGTTCCTATTCAGGCAGATGTTATCGAGGTCCGACNNNNNNNTCATTTCAAATCAATATAATCTCCAGATCAGGATACACACTACCC
Atp6v1h_2325	GTCATATCGGTCACTGTTAAAATTTTTAACTTTTTAACACCAATAACCTACAAGTTGGAGGCTCATCGTTCCTATTCAGGCAGATGTTATCGAGGTCCGACNNNNNNNAACATATATTACTAATAAATCTACAGATCAGGATACACACTACCC
Atp6v1h_2326	GTCATATCGGTCACTGTTAATTTAAAAATAAAATCATACCCAAATTCTATTCCGTTGGAGGCTCATCGTTCCTATTCAGGCAGATGTTATCGAGGTCCGACNNNNNNNCCAACAATAAAAATCTATTCTAACAGATCAGGATACACACTACCC
Atp6v1h_2327	GTCATATCGGTCACTGTTATTATTTTTAATATATTCTAAACACTAAATGTTGGAGGCTCATCGTTCCTATTCAGGCAGATGTTATCGAGGTCCGACNNNNNNNTATTTTATTTTAAATCAATAATTTTAAAAAGATCAGGATACACACTACCC
Atp6v1h_2328	GTCATATCGGTCACTGTTATCAATTATAATATTTATAAACATCTATTATGTTGGAGGCTCATCGTTCCTATTCAGGCAGATGTTATCGAGGTCCGACNNNNNNNACTAACAACAAAATCAAAACTAAACTAAAGATCAGGATACACACTACCC
Atp6v1h_2330	GTCATATCGGTCACTGTTAATACTATAAATACTACTATCCCAACTAACATCATGTTGGAGGCTCATCGTTCCTATTCAGGCAGATGTTATCGAGGTCCGACNNNNNNNTCAAACCTAAAATATTTAATATTCAGATCAGGATACACACTACCC
Atp6v1h_2331	GTCATATCGGTCACTGTTACTTTATAACTTTAAATATTTCCCACAAACCGTTGGAGGCTCATCGTTCCTATTCAGGCAGATGTTATCGAGGTCCGACNNNNNNNAAAACACATAACATCCATAACTCACAACAGATCAGGATACACACTACCC
Atp6v1h_2341	GTCATATCGGTCACTGTTAAAAATTATAATAAAAATATTAAACCTGTTGGAGGCTCATCGTTCCTATTCAGGCAGATGTTATCGAGGTCCGACNNNNNNNTAAATATAAATATAAAATACACTATACCACTACGATCAGGATACACACTACCC
Atp6v1h_2342	GTCATATCGGTCACTGTTACCTACCTTACACTAAATATAAACAATCCAGTTGGAGGCTCATCGTTCCTATTCAGGCAGATGTTATCGAGGTCCGACNNNNNNNAAATCCTTTTAAACAAAAATATAAATATCAGATCAGGATACACACTACCC
Atp6v1h_2343	GTCATATCGGTCACTGTTATCAAACCCTTAATAACTAACTCCACAATAGTTGGAGGCTCATCGTTCCTATTCAGGCAGATGTTATCGAGGTCCGACNNNNNNNTACTTTATAATCAACACTCCTCTATTTACAGATCAGGATACACACTACCC
Atp6v1h_2353	GTCATATCGGTCACTGTTACATACCTAAATCCTTAATAAATAAAAGTTGGAGGCTCATCGTTCCTATTCAGGCAGATGTTATCGAGGTCCGACNNNNNNNAAATATATAATAACTAAAAACTTCAAATAACTTGATCAGGATACACACTACCC
Atp6v1h_2354	GTCATATCGGTCACTGTTATAACCATCACCACCCCCAAATATACGTTGGAGGCTCATCGTTCCTATTCAGGCAGATGTTATCGAGGTCCGACNNNNNNNAAAATCTAATCTTCCTCTCTCCACCAAATCCCCTGATCAGGATACACACTACCC
Atp6v1h_2421	GTCATATCGGTCACTGTTACAAAAACACTACCTAACCATACTTCCTACCAATGTTGGAGGCTCATCGTTCCTATTCAGGCAGATGTTATCGAGGTCCGACNNNNNNNTAACAAAAACAAATTATATATATACAGATCAGGATACACACTACCC
Atp6v1h_2468	GTCATATCGGTCACTGTTATACCCAAACTAAACAAATACAAAACAATTCACAAGTTGGAGGCTCATCGTTCCTATTCAGGCAGATGTTATCGAGGTCCGACNNNNNNNAAAAACCTATAATCCATAACTAACAGATCAGGATACACACTACCC
Atp6v1h_2483	GTCATATCGGTCACTGTTATAAAACCTCTAAAAATAAAATCATAAATCTCACTGTTGGAGGCTCATCGTTCCTATTCAGGCAGATGTTATCGAGGTCCGACNNNNNNNATACTCTAAATTTACACTAAAATCAGATCAGGATACACACTACCC
Atp6v1h_2581	GTCATATCGGTCACTGTTATAAACTCAACAACATCAATTACAACCTAACTACGTTGGAGGCTCATCGTTCCTATTCAGGCAGATGTTATCGAGGTCCGACNNNNNNNTCAAACATCTAAATACAAATACAACAGATCAGGATACACACTACCC
Atp6v1h_2649	GTCATATCGGTCACTGTTACTCACACATTTAAAAACTAAATACCAAAAACCATGTTGGAGGCTCATCGTTCCTATTCAGGCAGATGTTATCGAGGTCCGACNNNNNNNAAAACTCTACACACACACACACACAGATCAGGATACACACTACCC
Atp6v1h_2804	GTCATATCGGTCACTGTTAAATAATATTCTTTACCAAATCAAAATAATTCAAGTTGGAGGCTCATCGTTCCTATTCAGGCAGATGTTATCGAGGTCCGACNNNNNNNAAAATCTTAACAAAACTTCTAAAAATGATCAGGATACACACTACCC
Atp6v1h_2822	GTCATATCGGTCACTGTTATACAAATATTATTCAAATCTACTCATACCCAGTTGGAGGCTCATCGTTCCTATTCAGGCAGATGTTATCGAGGTCCGACNNNNNNNTTTTAAAAATAATCTTATATATCCATCAGATCAGGATACACACTACCC
Atp6v1h_2854	GTCATATCGGTCACTGTTACCTACTAATCTTCATAATACATATAATTCATCACGTTGGAGGCTCATCGTTCCTATTCAGGCAGATGTTATCGAGGTCCGACNNNNNNNTTTTTATAAAATCACTAATAAATCAGATCAGGATACACACTACCC
Atp6v1h_3014	GTCATATCGGTCACTGTTCTTAAAACCCCCTAATTCCTCCCACTCCAAAGTTGGAGGCTCATCGTTCCTATTCAGGCAGATGTTATCGAGGTCCGACNNNNNNNACCCTATAAACAAACTATATCTAATAATTGATCAGGATACACACTACCC
Atp6v1h_3113	GTCATATCGGTCACTGTTACTACTTTATAAACTCTAATTCAAAATTACCTACTGTTGGAGGCTCATCGTTCCTATTCAGGCAGATGTTATCGAGGTCCGACNNNNNNNTAAAAATCACAAACAACAATACACAGATCAGGATACACACTACCC
Rb1cc1_2129	GTCATATCGGTCACTGTTAATTTCTAAATATAATACTTACCCCCGTTGGAGGCTCATCGTTCCTATTCAGGCAGATGTTATCGAGGTCCGACNNNNNNNTTAAATTATTCATTCCCTTAAACTATAAAAATACGATCAGGATACACACTACCC
Rb1cc1_2327	GTCATATCGGTCACTGTTAAAAATATAAACCATCCATAACTAAAAATTAAAAAGTTGGAGGCTCATCGTTCCTATTCAGGCAGATGTTATCGAGGTCCGACNNNNNNNTCACCTAACTTATCAATTATATATAGATCAGGATACACACTACCC
Rb1cc1_2328	GTCATATCGGTCACTGTTATTCAAACCTACTCCCAAAACCTTCTAAACTTTTGTTGGAGGCTCATCGTTCCTATTCAGGCAGATGTTATCGAGGTCCGACNNNNNNNTACTAAAAATAAAATCCAAAACCTTTGATCAGGATACACACTACCC
Rb1cc1_2350	GTCATATCGGTCACTGTTAATTTCATAACAAAAATATATAAAATTTTCTCATAGTTGGAGGCTCATCGTTCCTATTCAGGCAGATGTTATCGAGGTCCGACNNNNNNNAATTTTCTCTAATAAAATAAATTCAGATCAGGATACACACTACCC
Rb1cc1_2388	GTCATATCGGTCACTGTTAATTTAAAAATAATCTCTCTAAACCAACAATTAACGTTGGAGGCTCATCGTTCCTATTCAGGCAGATGTTATCGAGGTCCGACNNNNNNNTCAACTTATAAAAACATTACATTTAGATCAGGATACACACTACCC
Rb1cc1_2389	GTCATATCGGTCACTGTTACTCTTTACTTACCTAATCTAACTCTAAAGTTGGAGGCTCATCGTTCCTATTCAGGCAGATGTTATCGAGGTCCGACNNNNNNNAAATTTTATAATTTCAAATCCTTACCTAAACGATCAGGATACACACTACCC
Rb1cc1_2390	GTCATATCGGTCACTGTTACCAACACAAATCTAAAACCCTCATCTACTACCCCGTTGGAGGCTCATCGTTCCTATTCAGGCAGATGTTATCGAGGTCCGACNNNNNNNAACTAACAACTTATCTATCCTTCCCGATCAGGATACACACTACCC
Rb1cc1_2391	GTCATATCGGTCACTGTTCAATACTTTCTCTACAAAATAATAAATATACTATGTTGGAGGCTCATCGTTCCTATTCAGGCAGATGTTATCGAGGTCCGACNNNNNNNAAAAACCTAAAAATAATACCTTTATCGATCAGGATACACACTACCC
Rb1cc1_2393	GTCATATCGGTCACTGTTACATCAATCCTATATACCAATTCATAGTTGGAGGCTCATCGTTCCTATTCAGGCAGATGTTATCGAGGTCCGACNNNNNNNCTAACTTTACAAACCCTCAAATAAATAAATCTCAGATCAGGATACACACTACCC
Rb1cc1_2395	GTCATATCGGTCACTGTTAAAAACCACCTACTAAAATACAATACCAACATGTTGGAGGCTCATCGTTCCTATTCAGGCAGATGTTATCGAGGTCCGACNNNNNNNTAACAACTACCTTCTAAACCTTAACTAAGATCAGGATACACACTACCC
Rb1cc1_2495	GTCATATCGGTCACTGTTAATCCATATTCAATTTATAATTAATAATAAAAAGTTGGAGGCTCATCGTTCCTATTCAGGCAGATGTTATCGAGGTCCGACNNNNNNNATTTCTACCACCTACTTCTTAAAAACAGATCAGGATACACACTACCC
Rb1cc1_2508	GTCATATCGGTCACTGTTCATCACTATAATAAAACAATCTTACTATACAACAAGTTGGAGGCTCATCGTTCCTATTCAGGCAGATGTTATCGAGGTCCGACNNNNNNNACAATTAACTCAATATCAAATATCAGATCAGGATACACACTACCC
Rb1cc1_2539	GTCATATCGGTCACTGTTACACAAATTCACCATTTATAACACTTACATTTTTGTTGGAGGCTCATCGTTCCTATTCAGGCAGATGTTATCGAGGTCCGACNNNNNNNTATTCAACACCAAATTCTAATAATCAGATCAGGATACACACTACCC
Rb1cc1_2586	GTCATATCGGTCACTGTTAAAAACACCAATTCAATAAATCTTTTGTTGGAGGCTCATCGTTCCTATTCAGGCAGATGTTATCGAGGTCCGACNNNNNNNAACAAATCACTATCTTTAACATCCACTAAAACTTGATCAGGATACACACTACCC
Rb1cc1_2618	GTCATATCGGTCACTGTTATTATCAAATTTAACAATAATTTAATAACATTCTAGTTGGAGGCTCATCGTTCCTATTCAGGCAGATGTTATCGAGGTCCGACNNNNNNNTTCAACTACTTACCTCTAAAAACTAGATCAGGATACACACTACCC
Rb1cc1_2651	GTCATATCGGTCACTGTTAAAACCCTAAATCTAACTTTATATCTAGTTGGAGGCTCATCGTTCCTATTCAGGCAGATGTTATCGAGGTCCGACNNNNNNNAAACTCCTCCTCCACTAACTATTCAAAACACCTGATCAGGATACACACTACCC
Rb1cc1_2652	GTCATATCGGTCACTGTTATAAATTTTCTTCTATCACAAACTCATTCACAAGTTGGAGGCTCATCGTTCCTATTCAGGCAGATGTTATCGAGGTCCGACNNNNNNNCATTTCTCCAACTAAACATATAAAACAGATCAGGATACACACTACCC
Rb1cc1_2653	GTCATATCGGTCACTGTTATCTATACCATTTCAAAACATTTATACAAAAAGTTGGAGGCTCATCGTTCCTATTCAGGCAGATGTTATCGAGGTCCGACNNNNNNNATCACTTTACTCTTCAATCATCAATACAGATCAGGATACACACTACCC
Rb1cc1_2676	GTCATATCGGTCACTGTTATTCTTTTATTAACATATTTAAAACTCTTCAAGTTGGAGGCTCATCGTTCCTATTCAGGCAGATGTTATCGAGGTCCGACNNNNNNNAATACTCAAAAACCTTTTAAAAACAACAGATCAGGATACACACTACCC
Rb1cc1_2720	GTCATATCGGTCACTGTTAAACAACAACTCCTCAATATTTACAAAAACATCTAGTTGGAGGCTCATCGTTCCTATTCAGGCAGATGTTATCGAGGTCCGACNNNNNNNTAAACCTCCTTTAATTACATTTTTAGATCAGGATACACACTACCC
Rb1cc1_2721	GTCATATCGGTCACTGTTACAACACAAAAATCTTCTCTTTCAAAAGTTGGAGGCTCATCGTTCCTATTCAGGCAGATGTTATCGAGGTCCGACNNNNNNNTTCTATTTAAATACAACCATACTAAACTTAATTGATCAGGATACACACTACCC
Rb1cc1_2765	GTCATATCGGTCACTGTTCTACTACATTATACTTTTTAACTTATCACTAAAATGTTGGAGGCTCATCGTTCCTATTCAGGCAGATGTTATCGAGGTCCGACNNNNNNNTCAAACTACTTCTTCTCTTCAAACAGATCAGGATACACACTACCC
Rb1cc1_2766	GTCATATCGGTCACTGTTACTTATTTTCCATTCAATTCACCAAAAACTTTTGTTGGAGGCTCATCGTTCCTATTCAGGCAGATGTTATCGAGGTCCGACNNNNNNNTTTCTTTCCTCAACACCTATAACTACAGATCAGGATACACACTACCC
Rb1cc1_2812	GTCATATCGGTCACTGTTATATACTATAAATTTATTATATAATTTAAAAATTTGTTGGAGGCTCATCGTTCCTATTCAGGCAGATGTTATCGAGGTCCGACNNNNNNNTTAAAATTCTATCATTCACACAAAAGATCAGGATACACACTACCC
Rb1cc1_2813	GTCATATCGGTCACTGTTAAAACTAAAAATAAACACTCAACTAACATATTAAGTTGGAGGCTCATCGTTCCTATTCAGGCAGATGTTATCGAGGTCCGACNNNNNNNCAACTTCTATAAAATAATTTAATCCAGATCAGGATACACACTACCC
Rb1cc1_2821	GTCATATCGGTCACTGTTACTAATTAAATATACATATAAATAAATATAAATATGTTGGAGGCTCATCGTTCCTATTCAGGCAGATGTTATCGAGGTCCGACNNNNNNNTATTCCATATAACAAATATCTAAAAGATCAGGATACACACTACCC
Rb1cc1_2827	GTCATATCGGTCACTGTTAATTACATACTACAAACTTAAAACTATCCAATTAAGTTGGAGGCTCATCGTTCCTATTCAGGCAGATGTTATCGAGGTCCGACNNNNNNNACCTAATTTAAAATCCAAAACAAAAGATCAGGATACACACTACCC
Rb1cc1_2904	GTCATATCGGTCACTGTTACTTATATTCTTAACCACAACTCTTCTAAAAACGTTGGAGGCTCATCGTTCCTATTCAGGCAGATGTTATCGAGGTCCGACNNNNNNNAAATAATATTATAATTCTCCTTAACTAGATCAGGATACACACTACCC
Rb1cc1_2905	GTCATATCGGTCACTGTTATTCATCTCCTAAACTAATTAAAATCATAATCACTGTTGGAGGCTCATCGTTCCTATTCAGGCAGATGTTATCGAGGTCCGACNNNNNNNATTTAAAAACAATATAAAACACCCAGATCAGGATACACACTACCC
Rb1cc1_2906	GTCATATCGGTCACTGTTATACCACATTCTCATAAATATTCCAATTTAACCTCGTTGGAGGCTCATCGTTCCTATTCAGGCAGATGTTATCGAGGTCCGACNNNNNNNACATTTTCTCTCATCACAAATTACAGATCAGGATACACACTACCC
Rb1cc1_2982	GTCATATCGGTCACTGTTAATTAAACTTATAATATTCTATTTTCTCTCTTCGTTGGAGGCTCATCGTTCCTATTCAGGCAGATGTTATCGAGGTCCGACNNNNNNNTATACCTAAACCTATTTCCTAATAACAGATCAGGATACACACTACCC
Lmbrd1_1978	GTCATATCGGTCACTGTTACAATTAATATTATAAATAATATATATAAACTAATGTTGGAGGCTCATCGTTCCTATTCAGGCAGATGTTATCGAGGTCCGACNNNNNNNTAAATAAATAACCTCTATTTTACCCGATCAGGATACACACTACCC
Lmbrd1_1982	GTCATATCGGTCACTGTTATACTAATCACTAAAACTACATCTCCCTCTCTAAGTTGGAGGCTCATCGTTCCTATTCAGGCAGATGTTATCGAGGTCCGACNNNNNNNTCCAACCCCAACACAAAATAAATAATGATCAGGATACACACTACCC
Lmbrd1_1983	GTCATATCGGTCACTGTTAAAAATACAATTCTAATAATCAATACTGTTGGAGGCTCATCGTTCCTATTCAGGCAGATGTTATCGAGGTCCGACNNNNNNNTCATAAAAACCTCTAATTTATCAACCTAACAACGATCAGGATACACACTACCC
Lmbrd1_2196	GTCATATCGGTCACTGTTACTTACATTCCCTTTTATAAACATATCCTAAAATGTTGGAGGCTCATCGTTCCTATTCAGGCAGATGTTATCGAGGTCCGACNNNNNNNTTTAAAATAATAATTAAATACCATCAGATCAGGATACACACTACCC
Lmbrd1_2289	GTCATATCGGTCACTGTTATTCATTTATATATAACCCAATTAAAAACCAGTTGGAGGCTCATCGTTCCTATTCAGGCAGATGTTATCGAGGTCCGACNNNNNNNTTTTCTTTCCAATACTACATTCCCTCCCAGATCAGGATACACACTACCC
Lmbrd1_2291	GTCATATCGGTCACTGTTAATTTTCAAATACAAATCATATCCAAATCTAGTTGGAGGCTCATCGTTCCTATTCAGGCAGATGTTATCGAGGTCCGACNNNNNNNAAAAACAATATATCTCACAAATTTAACTTGATCAGGATACACACTACCC
Lmbrd1_2292	GTCATATCGGTCACTGTTACTTACACTATACCTAAATACTAACATTTTCATATGTTGGAGGCTCATCGTTCCTATTCAGGCAGATGTTATCGAGGTCCGACNNNNNNNAACTAAACAAAAACTTAACCCTACAGATCAGGATACACACTACCC
Lmbrd1_2295	GTCATATCGGTCACTGTTATTAAATTCTAATTAAATAACATAAACTAAAGTTGGAGGCTCATCGTTCCTATTCAGGCAGATGTTATCGAGGTCCGACNNNNNNNTAAATTTTATTATAAATTCTCTTAACCTAGATCAGGATACACACTACCC
Lmbrd1_2314	GTCATATCGGTCACTGTTAACACAAACTATTCCTCCTAAAACTACATTTCCCTGTTGGAGGCTCATCGTTCCTATTCAGGCAGATGTTATCGAGGTCCGACNNNNNNNTACTTATACTTTACTTCTTAAACCAGATCAGGATACACACTACCC
Lmbrd1_2315	GTCATATCGGTCACTGTTATTCATATAAAACACATTCTATTTCCACTGTTGGAGGCTCATCGTTCCTATTCAGGCAGATGTTATCGAGGTCCGACNNNNNNNTCAAATAATTTTTAATATCTCCTCTAACCAAGATCAGGATACACACTACCC
Lmbrd1_2316	GTCATATCGGTCACTGTTATCCCATCAAAAACTCTCTAATAAAAATATATATGTTGGAGGCTCATCGTTCCTATTCAGGCAGATGTTATCGAGGTCCGACNNNNNNNTCAAAACAATTTATAAATAAACTCCAGATCAGGATACACACTACCC
Lmbrd1_2321	GTCATATCGGTCACTGTTATTATATAAAACCATCATAAAAATTCACAAATAGTTGGAGGCTCATCGTTCCTATTCAGGCAGATGTTATCGAGGTCCGACNNNNNNNAATTTATTTATTCAATTTAAATACACAGATCAGGATACACACTACCC
Lmbrd1_2322	GTCATATCGGTCACTGTTAAATACTAATAATATACTCAAATAAACAAAACAAAGTTGGAGGCTCATCGTTCCTATTCAGGCAGATGTTATCGAGGTCCGACNNNNNNNTAACTTTATAATTTACTAATAACCAGATCAGGATACACACTACCC
Lmbrd1_2323	GTCATATCGGTCACTGTTTAAAACTCCTAAAATACCAACAAAAGTTGGAGGCTCATCGTTCCTATTCAGGCAGATGTTATCGAGGTCCGACNNNNNNNCTAATCATCAACAAATTATAAAATCATCTAAACAAGATCAGGATACACACTACCC
Lmbrd1_2324	GTCATATCGGTCACTGTTCAATTATTTATTTATTTAAATACCTCCTTCCCCCGTTGGAGGCTCATCGTTCCTATTCAGGCAGATGTTATCGAGGTCCGACNNNNNNNTCCTTCCTAACTTCAACCAACTTCTAGATCAGGATACACACTACCC
Lmbrd1_2325	GTCATATCGGTCACTGTTAAACACCTAAAATCAAACAAATAATAACCTCGTTGGAGGCTCATCGTTCCTATTCAGGCAGATGTTATCGAGGTCCGACNNNNNNNACACTAACTAACCATAAAACTAAAATCTTGATCAGGATACACACTACCC
Lmbrd1_2326	GTCATATCGGTCACTGTTATTTCAAATTCCCTATACTAACCCTTAAATAATTGTTGGAGGCTCATCGTTCCTATTCAGGCAGATGTTATCGAGGTCCGACNNNNNNNACACAAAACCCAACTATAATAACTCAGATCAGGATACACACTACCC
Lmbrd1_2329	GTCATATCGGTCACTGTTACACAATAATTTTACTATAAATACAATAATTTGTTGGAGGCTCATCGTTCCTATTCAGGCAGATGTTATCGAGGTCCGACNNNNNNNTAAACCATACTTAACTTATATCCTAAAAGATCAGGATACACACTACCC
Lmbrd1_2349	GTCATATCGGTCACTGTTACTTCAAAAACAAATCTCTATCTACGTTGGAGGCTCATCGTTCCTATTCAGGCAGATGTTATCGAGGTCCGACNNNNNNNTTTTTCCTTTTAATTATAATCTTAAACTAAAAATCGATCAGGATACACACTACCC
Lmbrd1_2350	GTCATATCGGTCACTGTTACACAAACAACAAATTAAAAACATAAAACATCAACGTTGGAGGCTCATCGTTCCTATTCAGGCAGATGTTATCGAGGTCCGACNNNNNNNAAACTATAAAACTCTAACAAATCCAGATCAGGATACACACTACCC
Lmbrd1_2357	GTCATATCGGTCACTGTTAAAATTTCAACTTTTACTACTTTAAAGTTGGAGGCTCATCGTTCCTATTCAGGCAGATGTTATCGAGGTCCGACNNNNNNNCTAAACCTTATCTTTCTACACTTACAATACTACTGATCAGGATACACACTACCC
Lmbrd1_2373	GTCATATCGGTCACTGTTACTAACTATTACTCTAATCACATCAACACTACGTTGGAGGCTCATCGTTCCTATTCAGGCAGATGTTATCGAGGTCCGACNNNNNNNTTATCATACATATTAATATTAATACTCAGATCAGGATACACACTACCC
Lmbrd1_2406	GTCATATCGGTCACTGTTAAAATCAAAACAATAATAATTATTCGTTGGAGGCTCATCGTTCCTATTCAGGCAGATGTTATCGAGGTCCGACNNNNNNNAAATTCAAAACCTCCTAAAACACAACACAACTCTCGATCAGGATACACACTACCC
Lmbrd1_2430	GTCATATCGGTCACTGTTAAACAATAAAAACCTAATACAAAATCAAAAATCTAGTTGGAGGCTCATCGTTCCTATTCAGGCAGATGTTATCGAGGTCCGACNNNNNNNACTAATATACAAATCAAAACTAACAGATCAGGATACACACTACCC
Lmbrd1_2433	GTCATATCGGTCACTGTTATCTCTAAAACCTATTAATAAATAAAATAATCTCGTTGGAGGCTCATCGTTCCTATTCAGGCAGATGTTATCGAGGTCCGACNNNNNNNTACTTACTATAATAACCATACAAAACGATCAGGATACACACTACCC
Lmbrd1_2434	GTCATATCGGTCACTGTTATAAACATTAACAAAAATTAACTACCCCCTAAAACGTTGGAGGCTCATCGTTCCTATTCAGGCAGATGTTATCGAGGTCCGACNNNNNNNTTCTTAACACTCTAAAACATTTAAAGATCAGGATACACACTACCC
Lmbrd1_2456	GTCATATCGGTCACTGTTAAATATATACAACCCTAACTAAACTATTTACGTTGGAGGCTCATCGTTCCTATTCAGGCAGATGTTATCGAGGTCCGACNNNNNNNTTTTATTCATAACTCCTATTAATCCTCCTGATCAGGATACACACTACCC
Lmbrd1_2476	GTCATATCGGTCACTGTTACCTTCTTCCACTAACTTCTCCAAACTATAACCCAGTTGGAGGCTCATCGTTCCTATTCAGGCAGATGTTATCGAGGTCCGACNNNNNNNAAATAAAACCTTAAATCTCTAACTTGATCAGGATACACACTACCC
Lmbrd1_2477	GTCATATCGGTCACTGTTTAAAACAAACTACACACTTCATAATGTTGGAGGCTCATCGTTCCTATTCAGGCAGATGTTATCGAGGTCCGACNNNNNNNAAAAATCACATAAAATAATAAAAACAAAAATTCCAGATCAGGATACACACTACCC
Lmbrd1_2481	GTCATATCGGTCACTGTTAATAACTTCTCTCAACTCTCAAAATCTATCTCGTTGGAGGCTCATCGTTCCTATTCAGGCAGATGTTATCGAGGTCCGACNNNNNNNTTATACTCTAACCTATAAAATAAATACTGATCAGGATACACACTACCC
Lmbrd1_2482	GTCATATCGGTCACTGTTATATTTTCCTACATATACACTAAAAATACAAAACGTTGGAGGCTCATCGTTCCTATTCAGGCAGATGTTATCGAGGTCCGACNNNNNNNCAAAACCAACAAACAACTTCCCTACAGATCAGGATACACACTACCC
Lmbrd1_2491	GTCATATCGGTCACTGTTACTACCTCATCCTCTACAACAAACACTCCCAACGTTGGAGGCTCATCGTTCCTATTCAGGCAGATGTTATCGAGGTCCGACNNNNNNNACTAATACACAATACCCTAAAATAACTGATCAGGATACACACTACCC
Lmbrd1_2508	GTCATATCGGTCACTGTTCAATATTTAAATTTCTATTTATAAATATAAAAAGTTGGAGGCTCATCGTTCCTATTCAGGCAGATGTTATCGAGGTCCGACNNNNNNNCTAATAATAATCTATAATAAAAACACAGATCAGGATACACACTACCC
Lmbrd1_2513	GTCATATCGGTCACTGTTATTCCCAAATATTACACTAAATAAAACAAACCCCCGTTGGAGGCTCATCGTTCCTATTCAGGCAGATGTTATCGAGGTCCGACNNNNNNNAAAATCCCAACAATAAACCCCAACAGATCAGGATACACACTACCC
Lmbrd1_2527	GTCATATCGGTCACTGTTCCATACATAACTCCTCTTAACTATATTCTAACGTTGGAGGCTCATCGTTCCTATTCAGGCAGATGTTATCGAGGTCCGACNNNNNNNTATATTCTATCATTCTCTTCTATATATTGATCAGGATACACACTACCC
Lmbrd1_2535	GTCATATCGGTCACTGTTAAAAATATATCTCTTAACAAACCTTTGTTGGAGGCTCATCGTTCCTATTCAGGCAGATGTTATCGAGGTCCGACNNNNNNNCTTATCTAAATTTTTCTAAATAAACCTTCTATTAGATCAGGATACACACTACCC
Lmbrd1_2547	GTCATATCGGTCACTGTTAAACAATAAAACTCTTAAATTTATATAAATCCAAAGTTGGAGGCTCATCGTTCCTATTCAGGCAGATGTTATCGAGGTCCGACNNNNNNNTTAAAACATATCTATTAACCTACTTGATCAGGATACACACTACCC
Lmbrd1_2548	GTCATATCGGTCACTGTTACAAATCCAAAAATTTTACTATTCCTTTTACTTTCGTTGGAGGCTCATCGTTCCTATTCAGGCAGATGTTATCGAGGTCCGACNNNNNNNTAAAAATATAACAAAACAACACTACGATCAGGATACACACTACCC
Lmbrd1_2549	GTCATATCGGTCACTGTTATATTTATAAAACTCAACAATCTTTAAGTTGGAGGCTCATCGTTCCTATTCAGGCAGATGTTATCGAGGTCCGACNNNNNNNAAAAATAAATTAAAAACTAACAATATCTCAATTGATCAGGATACACACTACCC
Lmbrd1_2551	GTCATATCGGTCACTGTTAAACCTAAATCTCTCTCCTCTCACCTAAACGTTGGAGGCTCATCGTTCCTATTCAGGCAGATGTTATCGAGGTCCGACNNNNNNNTATATCATCTTACCCCACCAAAAACCCCCTGATCAGGATACACACTACCC
Lmbrd1_2553	GTCATATCGGTCACTGTTACCCCTCCATTACTAATATAAAACTTAACCCTATCGTTGGAGGCTCATCGTTCCTATTCAGGCAGATGTTATCGAGGTCCGACNNNNNNNTCTTCTAATTCTCCATAATACTCTTGATCAGGATACACACTACCC
Lmbrd1_2558	GTCATATCGGTCACTGTTCCACACAACCTTTATAATACTCTAACTTTTAAAAGTTGGAGGCTCATCGTTCCTATTCAGGCAGATGTTATCGAGGTCCGACNNNNNNNAATACAATCAAACAAAATTTTCCCCTGATCAGGATACACACTACCC
Lmbrd1_2562	GTCATATCGGTCACTGTTAAAACCCCAATTTCTACAACCACAATAACCAACAGTTGGAGGCTCATCGTTCCTATTCAGGCAGATGTTATCGAGGTCCGACNNNNNNNAATTAAAATCAAATACTAATATAACAGATCAGGATACACACTACCC
Lmbrd1_2575	GTCATATCGGTCACTGTTCAACAAAATACAACTAATTTATTTTCCAAACCAAAGTTGGAGGCTCATCGTTCCTATTCAGGCAGATGTTATCGAGGTCCGACNNNNNNNATAAAACCAAAAATAATCTCTACTTGATCAGGATACACACTACCC
Lmbrd1_2576	GTCATATCGGTCACTGTTCCAAAACCTATAAACAAAATTCTTTTCTCCTTTATGTTGGAGGCTCATCGTTCCTATTCAGGCAGATGTTATCGAGGTCCGACNNNNNNNTAATATACTTCAAAACAAATAAACAGATCAGGATACACACTACCC
Lmbrd1_2594	GTCATATCGGTCACTGTTACCAACACATCCTCTACTCACATAAATACCTAAAAGTTGGAGGCTCATCGTTCCTATTCAGGCAGATGTTATCGAGGTCCGACNNNNNNNTACTCCATTTTATTAATTCTATAATGATCAGGATACACACTACCC
Lmbrd1_2604	GTCATATCGGTCACTGTTAAATATACAAAATACAAATATCAAACTCCTTTAGTTGGAGGCTCATCGTTCCTATTCAGGCAGATGTTATCGAGGTCCGACNNNNNNNAACTCCATCTCAAACTCTCCCATTACAGATCAGGATACACACTACCC
Lmbrd1_2605	GTCATATCGGTCACTGTTCCTCAACTTCTTATTCTTATTCTCCTTCCTTAAAAGTTGGAGGCTCATCGTTCCTATTCAGGCAGATGTTATCGAGGTCCGACNNNNNNNCTAACAACTCTATCCTTTTCCATCAGATCAGGATACACACTACCC
Lmbrd1_2627	GTCATATCGGTCACTGTTACTTTCTAATCCTAAACCTCCCTAATAAAAATAGTTGGAGGCTCATCGTTCCTATTCAGGCAGATGTTATCGAGGTCCGACNNNNNNNAAAAATAAATATCATTTAAATAATACCGATCAGGATACACACTACCC
Lmbrd1_2628	GTCATATCGGTCACTGTTAAACACCTAACTCAACCATACATATTCTTCTTTCCGTTGGAGGCTCATCGTTCCTATTCAGGCAGATGTTATCGAGGTCCGACNNNNNNNTTACCTATTTACACTAAAACAACCAGATCAGGATACACACTACCC
Lmbrd1_2644	GTCATATCGGTCACTGTTATCCTAATATCCCCTTAAAACAAATTATTATCAGTTGGAGGCTCATCGTTCCTATTCAGGCAGATGTTATCGAGGTCCGACNNNNNNNCCTTAATATTTTAAAATATTTATCTCAGATCAGGATACACACTACCC
Lmbrd1_2654	GTCATATCGGTCACTGTTAACTAAATCAAATACCCTAATAATATAATTAAAAAGTTGGAGGCTCATCGTTCCTATTCAGGCAGATGTTATCGAGGTCCGACNNNNNNNAAACTTAAACAATAAACTAAATCCAGATCAGGATACACACTACCC
Lmbrd1_2708	GTCATATCGGTCACTGTTAAATATCTAAATAACTCTATAAAAACATTTACACGTTGGAGGCTCATCGTTCCTATTCAGGCAGATGTTATCGAGGTCCGACNNNNNNNCTATACACATATAACTAAAATAAAAAGATCAGGATACACACTACCC
Lmbrd1_2709	GTCATATCGGTCACTGTTATACACAATTTTCAAATTCAAATTAATATCCCTTCGTTGGAGGCTCATCGTTCCTATTCAGGCAGATGTTATCGAGGTCCGACNNNNNNNTCTAAATATACTACTCCACTTCCTCGATCAGGATACACACTACCC
Lmbrd1_2710	GTCATATCGGTCACTGTTAATACTTCTCTACCACTAACAAACCTAAAACCCATGTTGGAGGCTCATCGTTCCTATTCAGGCAGATGTTATCGAGGTCCGACNNNNNNNTTACCTTTAAACCTAATCAAAAACAGATCAGGATACACACTACCC
Lmbrd1_2730	GTCATATCGGTCACTGTTATCTTCATTTTATCCTTTCAAATTAAAACTACAATGTTGGAGGCTCATCGTTCCTATTCAGGCAGATGTTATCGAGGTCCGACNNNNNNNTCTAAATCCTCTATAACCCTAATACGATCAGGATACACACTACCC
Lmbrd1_2731	GTCATATCGGTCACTGTTAAAAACCTCTCAATTAAAAATATATCTTCCCGTTGGAGGCTCATCGTTCCTATTCAGGCAGATGTTATCGAGGTCCGACNNNNNNNAATATTTACTTAAAACTCTATTTTAAAAAGATCAGGATACACACTACCC
Lmbrd1_2734	GTCATATCGGTCACTGTTACCTCTATAAAATTAAAAATTCCACAATTCCATCAGTTGGAGGCTCATCGTTCCTATTCAGGCAGATGTTATCGAGGTCCGACNNNNNNNTCTTTCTTCACATTACTTTAAAACAGATCAGGATACACACTACCC
Lmbrd1_2735	GTCATATCGGTCACTGTTCCCCCTAAAAATAAATAAAATTTTATAAAGTTGGAGGCTCATCGTTCCTATTCAGGCAGATGTTATCGAGGTCCGACNNNNNNNAACTTAATTTTATTCTATTATTTATAAAACAGATCAGGATACACACTACCC
Lmbrd1_2736	GTCATATCGGTCACTGTTCCACCAACTATTTTCAATAAATTCCAAATAGTTGGAGGCTCATCGTTCCTATTCAGGCAGATGTTATCGAGGTCCGACNNNNNNNCTAAATTACTTCAACTCCAAAACCCAAACTGATCAGGATACACACTACCC
Lmbrd1_2740	GTCATATCGGTCACTGTTAAAAACTAACTAACAACAAACTCTTAAGTTGGAGGCTCATCGTTCCTATTCAGGCAGATGTTATCGAGGTCCGACNNNNNNNTTAAATATTACCACATCCTACCATCTACCAACCGATCAGGATACACACTACCC
Lmbrd1_2777	GTCATATCGGTCACTGTTACATTATAACTCTATACAAAAATAACAAAAAGTTGGAGGCTCATCGTTCCTATTCAGGCAGATGTTATCGAGGTCCGACNNNNNNNTTTTTAATAAACAAAATAATTTTATCTAAGATCAGGATACACACTACCC
Lmbrd1_2790	GTCATATCGGTCACTGTTAAATCTCAAATTTAATTAAATTTCCATTTTTCTATGTTGGAGGCTCATCGTTCCTATTCAGGCAGATGTTATCGAGGTCCGACNNNNNNNTCAATAAACTAAAACTCCTTTTACAGATCAGGATACACACTACCC
Lmbrd1_2791	GTCATATCGGTCACTGTTATTTCTCCTCCAAACCTAAAATACTCCTTATCAAAGTTGGAGGCTCATCGTTCCTATTCAGGCAGATGTTATCGAGGTCCGACNNNNNNNAACTAACTCTAAACTAAATTATTCAGATCAGGATACACACTACCC
Lmbrd1_2792	GTCATATCGGTCACTGTTAATTTTATTTAAACACTATTACTATCAAAACACTAGTTGGAGGCTCATCGTTCCTATTCAGGCAGATGTTATCGAGGTCCGACNNNNNNNTTTAATCCAAACTAAAAATTACTAAGATCAGGATACACACTACCC
Lmbrd1_2800	GTCATATCGGTCACTGTTACCTTATCTTCTATTCTCTCAAAAACTCCCTGTTGGAGGCTCATCGTTCCTATTCAGGCAGATGTTATCGAGGTCCGACNNNNNNNAACTTTATACAATATTATAATTATAAATTGATCAGGATACACACTACCC
Lmbrd1_2820	GTCATATCGGTCACTGTTACTCTTCCAATAAATAACACTACAACATAACAAAAGTTGGAGGCTCATCGTTCCTATTCAGGCAGATGTTATCGAGGTCCGACNNNNNNNAAAAATTAAACTTACCTTTTATAAAGATCAGGATACACACTACCC
Lmbrd1_2827	GTCATATCGGTCACTGTTCAATATCCATATTAAAAACTATATTCTAATAAGTTGGAGGCTCATCGTTCCTATTCAGGCAGATGTTATCGAGGTCCGACNNNNNNNAACTTTTTAAATATTTTACCTCTTTATAGATCAGGATACACACTACCC
Lmbrd1_2830	GTCATATCGGTCACTGTTTAAATTCACTCTTCACAACTCTATATTTTAATTTAGTTGGAGGCTCATCGTTCCTATTCAGGCAGATGTTATCGAGGTCCGACNNNNNNNACCTATAAAAATCTCACAATACACAGATCAGGATACACACTACCC
Lmbrd1_2831	GTCATATCGGTCACTGTTACACCATCACATTTACAACCCAACTAAAAAGTTGGAGGCTCATCGTTCCTATTCAGGCAGATGTTATCGAGGTCCGACNNNNNNNAAAAATAACTAACATATTACTTACTATTTAGATCAGGATACACACTACCC
Lmbrd1_2851	GTCATATCGGTCACTGTTAAATAACAAAATTTCACCAACATTATTTTAAAGTTGGAGGCTCATCGTTCCTATTCAGGCAGATGTTATCGAGGTCCGACNNNNNNNACTTACCTCTATTAAATAATTCTAACTTGATCAGGATACACACTACCC
Lmbrd1_2868	GTCATATCGGTCACTGTTATAATTAAAATATAAATACTACAATCATAGTTGGAGGCTCATCGTTCCTATTCAGGCAGATGTTATCGAGGTCCGACNNNNNNNCACACCTCCCCATAACCAACCTCAACAAATCGATCAGGATACACACTACCC
Lmbrd1_2869	GTCATATCGGTCACTGTTATATATTTAATTTATACATCAAACTCAAACTACCCGTTGGAGGCTCATCGTTCCTATTCAGGCAGATGTTATCGAGGTCCGACNNNNNNNTAAAAATAAAACAACTATTACCACAGATCAGGATACACACTACCC
Lmbrd1_2885	GTCATATCGGTCACTGTTCTTAAATTCAACCCTCAAAATCACATACTCCCCGTTGGAGGCTCATCGTTCCTATTCAGGCAGATGTTATCGAGGTCCGACNNNNNNNTTACATTTACAACTACTCTAATATCCAGATCAGGATACACACTACCC
Lmbrd1_2896	GTCATATCGGTCACTGTTAAAAACATAAACCAATAAACTAATACATCGTTGGAGGCTCATCGTTCCTATTCAGGCAGATGTTATCGAGGTCCGACNNNNNNNTAATTAAAAATAATTCAATAAAAATAATATTGATCAGGATACACACTACCC
Lmbrd1_2897	GTCATATCGGTCACTGTTAAACTCATTTACTCCTCAATAATACTAATTTTAATGTTGGAGGCTCATCGTTCCTATTCAGGCAGATGTTATCGAGGTCCGACNNNNNNNATTCTTACTTCTATAACATTTTCTCGATCAGGATACACACTACCC
Lmbrd1_2914	GTCATATCGGTCACTGTTAACAAAATCCCTACCCAAAATCCTTTAAATAAAAAGTTGGAGGCTCATCGTTCCTATTCAGGCAGATGTTATCGAGGTCCGACNNNNNNNAAAATAACTTACCTTCAATAATACAGATCAGGATACACACTACCC
Lmbrd1_2935	GTCATATCGGTCACTGTTATCCTTTCTCCCATACTCAAACTATTCTTCACGTTGGAGGCTCATCGTTCCTATTCAGGCAGATGTTATCGAGGTCCGACNNNNNNNTCAACTTTAACTTCATTAATTCAACTTTGATCAGGATACACACTACCC
Lmbrd1_2936	GTCATATCGGTCACTGTTCTAAAACACATATAAAACCAAACACGTTGGAGGCTCATCGTTCCTATTCAGGCAGATGTTATCGAGGTCCGACNNNNNNNTTTTTATCAAAAATATAATTATATATTAAATAATTGATCAGGATACACACTACCC
Lmbrd1_2937	GTCATATCGGTCACTGTTAAATAACCAAATAAAATAAATCTTACTCTAACAGTTGGAGGCTCATCGTTCCTATTCAGGCAGATGTTATCGAGGTCCGACNNNNNNNTAAAAATACTCTTAACTATACAATACAGATCAGGATACACACTACCC
Lmbrd1_2938	GTCATATCGGTCACTGTTAACTATAATAACAACACTTTTTATTTTAAATTTACGTTGGAGGCTCATCGTTCCTATTCAGGCAGATGTTATCGAGGTCCGACNNNNNNNTACTTCTCACAAACTATCAAAAACAGATCAGGATACACACTACCC
Lmbrd1_2944	GTCATATCGGTCACTGTTAAATCCTTATTCACCATCTACCAATATCCAACGTTGGAGGCTCATCGTTCCTATTCAGGCAGATGTTATCGAGGTCCGACNNNNNNNACCCTAAAAACCCATACACTAACATACAGATCAGGATACACACTACCC
Lmbrd1_2955	GTCATATCGGTCACTGTTATTATACAAAACAATTTCACCCTTTCTTCCCAAACGTTGGAGGCTCATCGTTCCTATTCAGGCAGATGTTATCGAGGTCCGACNNNNNNNTCAATAATCTAAAAATACTAAAACAGATCAGGATACACACTACCC
Lmbrd1_2956	GTCATATCGGTCACTGTTCTAAATTCTATTCTACTACATCATCCTACATACCGTTGGAGGCTCATCGTTCCTATTCAGGCAGATGTTATCGAGGTCCGACNNNNNNNAACTATAATACTAAACCTCACTCACAGATCAGGATACACACTACCC
Lmbrd1_2960	GTCATATCGGTCACTGTTTTCCTACTTTCATAAAAATTATATTTAGTTGGAGGCTCATCGTTCCTATTCAGGCAGATGTTATCGAGGTCCGACNNNNNNNATCTAAAAATATATTAAATAAATATTTAAATAAGATCAGGATACACACTACCC
Lmbrd1_2963	GTCATATCGGTCACTGTTAAAAATTAAACCCCTATAAACAACAACAAACGTTGGAGGCTCATCGTTCCTATTCAGGCAGATGTTATCGAGGTCCGACNNNNNNNTCAACAACAAAATATATCTCCTAATTACAGATCAGGATACACACTACCC
Lmbrd1_2964	GTCATATCGGTCACTGTTAAACAATATAACTTCTACATTCTTACATCTAAAAGTTGGAGGCTCATCGTTCCTATTCAGGCAGATGTTATCGAGGTCCGACNNNNNNNCAAATATCTTAAATAAAATCTAAAAAGATCAGGATACACACTACCC
Lmbrd1_2968	GTCATATCGGTCACTGTTAAAACTAAATCTCAAAATAACTCACCCTTAAAAAGTTGGAGGCTCATCGTTCCTATTCAGGCAGATGTTATCGAGGTCCGACNNNNNNNAAAAATTTTATTTATTAACCAATTCAGATCAGGATACACACTACCC
Lmbrd1_2970	GTCATATCGGTCACTGTTATTTTCCTCCACAAATTCTAATTCTTCAATACTAGTTGGAGGCTCATCGTTCCTATTCAGGCAGATGTTATCGAGGTCCGACNNNNNNNCTTAATACTAACTCTAACTAAAAACAGATCAGGATACACACTACCC
Lmbrd1_2974	GTCATATCGGTCACTGTTACACCTTTAAATTCAAATAAACAATATTACTAAAGTTGGAGGCTCATCGTTCCTATTCAGGCAGATGTTATCGAGGTCCGACNNNNNNNTAATAAATATTCAACCAACTTCATTAGATCAGGATACACACTACCC
Lmbrd1_2980	GTCATATCGGTCACTGTTAATAAACTCAATCTTCAACATTCATTCTTAACGTTGGAGGCTCATCGTTCCTATTCAGGCAGATGTTATCGAGGTCCGACNNNNNNNTTTTAAATAAATCCTAACTAACATTAACGATCAGGATACACACTACCC
Lmbrd1_2981	GTCATATCGGTCACTGTTACCCTATACTCTTACTTATCTATAAACTCCGTTGGAGGCTCATCGTTCCTATTCAGGCAGATGTTATCGAGGTCCGACNNNNNNNACTTACTACTCTAATTAATTCCCTACCTCAGATCAGGATACACACTACCC
Lmbrd1_2982	GTCATATCGGTCACTGTTATAAATCACATAAAAATAAAAACAAAAACCAGTTGGAGGCTCATCGTTCCTATTCAGGCAGATGTTATCGAGGTCCGACNNNNNNNACCAAACCTTTTACTATAAACAAACAACAGATCAGGATACACACTACCC
Lmbrd1_2989	GTCATATCGGTCACTGTTATTTTATTTACTTACAAAACTCTTAACCATTTCCTGTTGGAGGCTCATCGTTCCTATTCAGGCAGATGTTATCGAGGTCCGACNNNNNNNAACTTCCTCACTACCTATACTTCCAGATCAGGATACACACTACCC
[truncated: 87,458 more rows]

## Sheet: Bisulfite padlock probe primers
Primers used for bisulfite padlock probe library preparation
[truncated: 50 more rows]

## Sheet: ChIP validation
Primers for ChIP validation
[truncated: 3 more rows]

## Sheet: rAAV vector
5’ AAV2 ITR: 5' CGG CCT CAG TGA GCG A
[truncated: 1 more rows]
