# Supplementary material for: Epigenetic inactivation of the autophagy–lysosomal system in appendix in Parkinson’s disease
Source: Nat Commun. 2021 Aug 26;12:5134. doi: 10.1038/s41467-021-25474-x (PMC8390554; doi:10.1038/s41467-021-25474-x)
Supplement: Supplementary file 23 — Supplementary Data 20 [file 41467_2021_25474_MOESM23_ESM.xlsx]

## Sheet: Supplementary_Data_20
Chr	Gene	ID	SNP	Str	Type	Seq	C.DiagnosisControl.Age	P.DiagnosisControl.Age	B.DiagnosisControl.Age	C.DiagnosisPD.LBD.Age	P.DiagnosisPD.LBD.Age	B.DiagnosisPD.LBD.Age	C.DiagnosisControl.Age - DiagnosisPD.LBD.Age	P.DiagnosisControl.Age - DiagnosisPD.LBD.Age	B.DiagnosisControl.Age - DiagnosisPD.LBD.Age	P.Value	adj.P.Val
chr1	TP73	chr1_3269315	3269315	+	CG	CGA	-0.0117588	0.24817	-0.00197408	-0.0544653	0.156077	-0.00712464	0.0427065	0.27889	0.00515056	0.194516	0.663869
chr1	TP73	chr1_3269323	3269323	+	CG	CGC	-0.00937925	0.285714	-0.00161008	-0.0336134	0.310532	-0.00431225	0.0242341	0.476974	0.00270217	0.34479	0.782891
chr1	TP73	chr1_3269354	3269354	+	CG	CGC	-0.010543	0.200741	-0.00176733	-0.0333944	0.280181	-0.00389248	0.0228515	0.472174	0.00212515	0.253101	0.718003
chr1	TP73	chr1_3269389	3269389	+	CG	CGC	-0.0106619	0.306896	-0.00181012	-0.0655417	0.0959025	-0.00914416	0.0548798	0.174606	0.00733404	0.153949	0.61675
chr1	TP73	chr1_3269408	3269408	+	CG	CGG	-0.00691099	0.551754	-0.00118964	-0.0580114	0.184278	-0.00666757	0.0511004	0.255615	0.00547793	0.351006	0.787081
chr1	TP73	chr1_3269434	3269434	+	CG	CGG	-0.013814	0.137728	-0.00235032	-0.0230751	0.509144	-0.0030149	0.00926112	0.796711	0.00066458	0.271023	0.732001
chr1	TP73	chr1_3269449	3269449	+	CG	CGC	-0.0124244	0.0310763	-0.00212815	-0.0284833	0.190165	-0.0044705	0.0160589	0.471126	0.00234235	0.0447862	0.410103
chr1	TP73	chr1_3269657	3269657	+	CG	CGC	-0.0137505	0.213141	-0.0022094	-0.0788856	0.0623954	-0.00834407	0.0651351	0.133308	0.00613468	0.0858334	0.510878
chr1	TP73	chr1_3269665	3269665	+	CG	CGA	-0.0237446	0.0360097	-0.00245745	-0.0811989	0.0586192	-0.00510445	0.0574543	0.190733	0.002647	0.0213631	0.309793
chr1	TP73	chr1_3269674	3269674	+	CG	CGA	-0.0224588	0.0535857	-0.00271894	-0.0969383	0.0333968	-0.00650169	0.0744796	0.109306	0.00378275	0.0185374	0.293677
chr1	TP73	chr1_3269703	3269703	+	CG	CGC	-0.023585	0.130583	-0.00189789	-0.132026	0.0383392	-0.00413857	0.108441	0.0953992	0.00224068	0.040038	0.393155
chr1	TP73	chr1_3269704	3269704	-	CG	CGT	-0.0125693	0.144007	-0.00136269	-0.0825734	0.0149082	-0.00490715	0.0700041	0.0432898	0.00354446	0.0196572	0.300328
chr1	TP73	chr1_3269711	3269711	+	CG	CGT	-0.0222605	0.0586465	-0.00169545	-0.0610874	0.164969	-0.0025165	0.0388268	0.389628	0.000821047	0.0686263	0.474457
chr1	TP73	chr1_3269712	3269712	-	CG	CGT	-0.019659	0.0394658	-0.00185689	-0.0736966	0.0439743	-0.00417058	0.0540376	0.148301	0.00231369	0.0182979	0.292294
chr1	TP73	chr1_3269774	3269774	+	CG	CGG	-0.00366405	0.786305	-0.000177721	-0.0205348	0.684513	-0.00103501	0.0168708	0.745959	0.000857291	0.888715	0.977861
chr1	TP73	chr1_3269775	3269775	-	CG	CGG	0.00529349	0.537867	0.00035245	-0.0249113	0.446127	-0.00138442	0.0302048	0.369939	0.00173687	0.612655	0.904909
chr1	TP73	chr1_3269804	3269804	-	CG	CGC	-0.00787871	0.242687	-0.00131885	-0.00954262	0.707962	-0.00165243	0.00166391	0.949395	0.000333579	0.472741	0.85166
chr1	TP73	chr1_3269817	3269817	-	CG	CGT	-0.0101826	0.101068	-0.00163801	-0.0102789	0.659848	-0.00176386	9.62306e-05	0.996805	0.000125856	0.237948	0.705476
chr1	TP73	chr1_3270093	3270093	-	CG	CGA	-0.0120497	0.321953	-0.000901931	0.0613983	0.182862	0.00623326	-0.073448	0.122648	-0.00713519	0.247002	0.71317
chr1	TP73	chr1_3270103	3270103	-	CG	CGG	-0.0141067	0.609385	-0.000436273	0.181949	0.0720575	0.00614631	-0.196056	0.0607876	-0.00658259	0.170084	0.636109
chr1	TP73	chr1_3270133	3270133	-	CG	CGT	0.000678307	0.935845	8.25604e-05	-0.00231585	0.944456	-0.000360013	0.00299416	0.930129	0.000442574	0.994238	0.999006
chr1	TP73	chr1_3270172	3270172	-	CG	CGG	0.034537	0.276433	0.000371131	-0.0714917	0.551628	-0.00123088	0.106029	0.391801	0.00160202	0.456979	0.844265
chr1	TP73	chr1_3270183	3270183	-	CG	CGG	-0.0217443	0.604412	-0.000111056	0.157992	0.32067	0.00140271	-0.179737	0.273014	-0.00151377	0.527781	0.874586
chr1	TP73	chr1_3272663	3272663	-	CG	CGT	-0.00864296	0.20364	-0.00148445	0.0148582	0.557622	0.00250071	-0.0235012	0.368901	-0.00398516	0.368825	0.798289
chr1	TP73	chr1_3272693	3272693	-	CG	CGT	-0.0146829	0.0199837	-0.0018936	0.00355286	0.880697	0.000455087	-0.0182358	0.455006	-0.00234869	0.0645342	0.464319
chr1	TP73	chr1_3272699	3272699	-	CG	CGC	-0.0176585	0.0102033	-0.0021164	-0.0126987	0.612562	-0.00153891	-0.00495982	0.847701	-0.000577487	0.0326867	0.364062
chr1	TP73	chr1_3272733	3272733	-	CG	CGT	-0.0151779	0.0186361	-0.0018349	0.00344567	0.886877	0.000386558	-0.0186236	0.455823	-0.00222146	0.0607871	0.455479
chr1	TP73	chr1_3272741	3272741	-	CG	CGA	-0.0173494	0.0138672	-0.00103082	-0.0260935	0.304506	-0.00181136	0.00874409	0.737926	0.000780544	0.030419	0.354641
chr1	TP73	chr1_3272753	3272753	-	CG	CGT	-0.0138332	0.00786965	-0.00143025	-0.0537445	0.00659512	-0.00555011	0.0399113	0.0472701	0.00411986	0.00108461	0.0934377
chr1	TP73	chr1_3272772	3272772	-	CG	CGT	-0.0128164	0.0494905	-0.00147534	-0.0310426	0.199058	-0.00355136	0.0182262	0.462651	0.00207601	0.0681732	0.473199
chr1	TP73	chr1_3272792	3272792	-	CG	CGG	-0.0207313	3.50659e-05	-0.00288742	-0.012715	0.50337	-0.00183248	-0.00801638	0.680641	-0.00105494	0.000159368	0.0391189
chr1	TP73	chr1_3272795	3272795	-	CG	CGT	-0.00981179	0.086191	-0.00163914	-0.0144633	0.507856	-0.00234844	0.00465151	0.835762	0.0007093	0.187121	0.655652
chr1	TP73	chr1_3273442	3273442	-	CG	CGG	-0.0673006	0.0875869	-0.000736459	-0.197552	0.182947	-0.00240331	0.130251	0.392133	0.00166685	0.101394	0.540505
chr1	TP73	chr1_3273455	3273455	-	CG	CGG	-0.0131811	0.518774	-0.000890308	-0.116206	0.158261	-0.00722293	0.103025	0.222105	0.00633262	0.301538	0.75442
chr1	TP73	chr1_3273462	3273462	-	CG	CGG	-0.0130511	0.708792	-6.44227e-05	-0.0518075	0.695246	-0.00598966	0.0387564	0.775914	0.00592524	0.865166	0.973028
chr1	TP73	chr1_3273477	3273477	-	CG	CGG	-0.00868246	0.405591	-0.00127341	0.0253337	0.507643	0.00338015	-0.0340162	0.389154	-0.00465356	0.56037	0.887283
chr1	TP73	chr1_3273493	3273493	-	CG	CGG	-0.00177419	0.877545	-0.000223818	-0.0716767	0.101951	-0.009664	0.0699025	0.121149	0.00944018	0.25817	0.722215
chr1	TP73	chr1_3274029	3274029	+	CG	CGG	-0.00794127	0.60292	-0.00135816	-0.0856774	0.173134	-0.0142411	0.0777362	0.22728	0.012883	0.344873	0.782938
chr1	TP73	chr1_3274088	3274088	+	CG	CGC	-0.0130486	0.402185	-0.00134089	0.00130417	0.98248	0.000209348	-0.0143528	0.814382	-0.00155024	0.701925	0.93296
chr1	TP73	chr1_3274116	3274116	+	CG	CGC	-0.0132898	0.556299	-0.00119475	-0.116095	0.160612	-0.0117416	0.102805	0.227889	0.0105469	0.319238	0.766472
chr1	TP73	chr1_3274119	3274119	+	CG	CGT	-0.00683003	0.680417	-0.00118885	0.212062	0.00270518	0.0191713	-0.218892	0.00253152	-0.0203601	0.00969328	0.229781
chr1	TP73	chr1_3274130	3274130	+	CG	CGG	0.00642824	0.769644	0.000797666	-0.0526401	0.525766	-0.00481571	0.0590683	0.489534	0.00561338	0.779493	0.954288
chr1	TP73	chr1_3274165	3274165	+	CG	CGG	0.00200585	0.88623	0.000323409	0.0522057	0.333623	0.00884884	-0.0501998	0.366019	-0.00852543	0.619147	0.907057
chr1	TP73	chr1_3274631	3274631	+	CG	CGG	0.00483047	0.474855	0.000419506	0.00727052	0.784864	0.000407775	-0.00244005	0.928919	1.17318e-05	0.74727	0.945247
chr1	TP73	chr1_3274634	3274634	+	CG	CGG	0.0156214	0.125615	0.000961432	0.0290032	0.451081	0.00122105	-0.0133817	0.735167	-0.000259621	0.237234	0.705183
chr1	TP73	chr1_3274657	3274657	+	CG	CGC	-0.00487244	0.617465	-0.000135628	0.00832743	0.827516	0.000229171	-0.0131999	0.736868	-0.000364799	0.860078	0.971999
chr1	TP73	chr1_3274659	3274659	+	CG	CGT	-0.00665831	0.371949	-0.000219121	-0.0322101	0.231617	-0.000970859	0.0255518	0.357336	0.000751739	0.336459	0.777867
chr1	TP73	chr1_3274672	3274672	+	CG	CGG	0.00763782	0.34017	0.000267185	-0.0299049	0.307604	-0.00131871	0.0375428	0.215379	0.0015859	0.369266	0.79863
chr1	TP73	chr1_3274718	3274718	+	CG	CGT	0.00695643	0.234928	0.00106998	0.00586735	0.800516	0.000700401	0.00108909	0.963556	0.000369574	0.478883	0.854362
chr1	TP73	chr1_3274735	3274735	+	CG	CGG	-0.000537235	0.92188	-7.08843e-05	-0.000520313	0.980194	-8.40395e-05	-1.69222e-05	0.999374	1.31552e-05	0.994902	0.999129
chr1	TP73	chr1_3274856	3274856	+	CG	CGT	0.00262471	0.715516	0.0001725	-0.0350655	0.212846	-0.00166724	0.0376902	0.193013	0.00183974	0.425357	0.829814
chr1	TP73	chr1_3274864	3274864	+	CG	CGC	-0.000246302	0.974983	-7.83397e-06	-0.0732901	0.0245908	-0.00172361	0.0730438	0.0287587	0.00171578	0.0777177	0.493762
chr1	TP73	chr1_3274895	3274895	+	CG	CGA	0.0015385	0.819812	0.000152304	0.0610114	0.0299461	0.00412509	-0.0594729	0.0387109	-0.00397279	0.0904191	0.519717
chr1	TP73	chr1_3274976	3274976	+	CG	CGG	0.00739766	0.236222	0.000341812	-0.0193821	0.432169	-0.00105963	0.0267797	0.291495	0.00140145	0.360013	0.792831
chr1	TP73	chr1_3274979	3274979	+	CG	CGG	0.00914741	0.217962	0.00036759	-0.0217478	0.423399	-0.000941418	0.0308952	0.271351	0.00130901	0.332335	0.775248
chr1	TP73	chr1_3275181	3275181	-	CG	CGG	-0.00565866	0.478725	-0.000204449	-0.0230758	0.435588	-0.00076407	0.0174172	0.567838	0.000559621	0.579379	0.893703
chr1	TP73	chr1_3275202	3275202	-	CG	CGG	-0.00637218	0.360931	-0.000183335	-0.0329394	0.216994	-0.001109	0.0265672	0.332337	0.000925668	0.313212	0.762211
chr1	TP73	chr1_3275213	3275213	-	CG	CGT	-0.00414032	0.481468	-0.000238953	-0.0199889	0.376398	-0.000926831	0.0158486	0.494996	0.000687878	0.531975	0.876286
chr1	TP73	chr1_3275245	3275245	-	CG	CGG	-0.00154386	0.786973	-0.000100458	-0.014979	0.469417	-0.00099321	0.0134352	0.529638	0.000892753	0.744426	0.944476
chr1	TP73	chr1_3275258	3275258	-	CG	CGG	0.00191359	0.676664	0.000182798	-0.00459782	0.786276	-0.000456193	0.0065114	0.709708	0.000638991	0.880819	0.976025
chr1	TP73	chr1_3275271	3275271	-	CG	CGA	-0.00940258	0.28975	-0.0002192	-0.00635442	0.840298	-0.000187138	-0.00304816	0.925498	-3.20613e-05	0.558937	0.886615
chr1	TP73	chr1_3275276	3275276	-	CG	CGT	-0.00854039	0.0278346	-0.000816375	-0.00370746	0.79144	-0.000430193	-0.00483293	0.738337	-0.000386182	0.0851997	0.509594
chr1	TP73	chr1_3275282	3275282	-	CG	CGC	-0.0061509	0.508202	-0.000153119	-0.0119534	0.728546	-0.000341825	0.00580252	0.870169	0.000188706	0.758451	0.948646
chr1	TP73	chr1_3275284	3275284	-	CG	CGC	0.00982977	0.311625	0.000276178	-0.0254064	0.464923	-0.000696774	0.0352361	0.327468	0.000972952	0.449786	0.840662
chr1	TP73	chr1_3276567	3276567	+	CG	CGT	-0.00567481	0.394717	-0.000807758	-0.0273836	0.280351	-0.00378599	0.0217088	0.405054	0.00297824	0.394395	0.81321
chr1	TP73	chr1_3276583	3276583	+	CG	CGT	-0.0133342	0.0574353	-0.00126603	-0.00823076	0.756729	-0.000828327	-0.0051034	0.851894	-0.000437702	0.156697	0.620035
chr1	TP73	chr1_3276589	3276589	+	CG	CGT	-0.00807277	0.233679	-0.000968818	-0.0202737	0.436132	-0.00244534	0.0122009	0.648231	0.00147653	0.368254	0.79781
chr1	TP73	chr1_3276595	3276595	+	CG	CGG	-0.00785139	0.351802	-0.000617688	-0.0217485	0.503465	-0.00159787	0.0138971	0.677376	0.000980177	0.522272	0.872529
chr1	TP73	chr1_3276600	3276600	+	CG	CGC	-0.00827888	0.325793	-0.000672712	-0.059577	0.067556	-0.00394815	0.0512981	0.124775	0.00327544	0.120027	0.569324
chr1	TP73	chr1_3276652	3276652	+	CG	CGA	-0.0104972	0.113198	-0.00110456	-0.0246815	0.330098	-0.002222	0.0141844	0.585552	0.00111744	0.18263	0.650071
chr1	TP73	chr1_3276673	3276673	+	CG	CGT	-0.00987516	0.198859	-0.00101526	-0.0432263	0.139295	-0.00430419	0.0333512	0.266292	0.00328894	0.153252	0.615767
chr1	TP73	chr1_3276687	3276687	+	CG	CGC	-0.00912506	0.36924	-0.000661768	-0.0311587	0.415819	-0.00188082	0.0220336	0.575954	0.00121905	0.485378	0.85749
chr1	TP73	chr1_3279725	3279725	-	CG	CGG	0.0162396	0.442503	0.00216204	-0.293618	0.00161858	-0.0171308	0.309858	0.00117754	0.0192928	0.00498375	0.178492
chr1	TP73	chr1_3279732	3279732	-	CG	CGA	0.00932523	0.76213	0.00068237	0.0120538	0.921813	0.00133387	-0.00272861	0.982734	-0.000651499	0.950748	0.990911
chr1	TP73	chr1_3279754	3279754	-	CG	CGG	0.0077113	0.872426	0.000163525	-0.0556901	0.76742	-0.000749685	0.0634014	0.743201	0.000913209	0.943879	0.98944
chr1	TP73	chr1_3279771	3279771	-	CG	CGA	0.0231908	0.608126	0.000528828	-0.254515	0.157379	-0.00363884	0.277706	0.133458	0.00416767	0.317565	0.765297
chr1	TP73	chr1_3279778	3279778	-	CG	CGG	0.0234192	0.59935	0.00052354	-0.0188792	0.91389	-0.000492008	0.0422985	0.813657	0.00101555	0.864695	0.972873
chr1	TP73	chr1_3279802	3279802	-	CG	CGG	0.00150121	0.976564	2.51111e-05	-0.222939	0.269619	-0.00167645	0.22444	0.279307	0.00170156	0.539997	0.879342
chr1	TP73	chr1_3279948	3279948	-	CG	CGG	0.00424872	0.667744	0.000379697	-0.0507185	0.194656	-0.00412296	0.0549672	0.171618	0.00450266	0.387969	0.809498
chr1	TP73	chr1_3280003	3280003	-	CG	CGA	0.0104041	0.0985243	0.00112673	0.00690324	0.774229	0.000647834	0.00350083	0.887513	0.000478896	0.245193	0.711794
chr1	TP73	chr1_3280009	3280009	-	CG	CGG	0.0126792	0.067644	0.0012673	-0.0504719	0.0553023	-0.00352007	0.0631511	0.0206293	0.00478737	0.0300508	0.35269
chr1	TP73	chr1_3280019	3280019	-	CG	CGG	0.00909213	0.191576	0.000821979	-0.0128203	0.638996	-0.00114214	0.0219125	0.435727	0.00196412	0.377936	0.803708
chr1	TP73	chr1_3280028	3280028	-	CG	CGT	-0.00692329	0.362798	-0.000901006	-0.0142935	0.629017	-0.00189558	0.00737025	0.808413	0.000994576	0.590698	0.897782
chr1	TP73	chr1_3282265	3282265	+	CG	CGC	0.0190533	0.15251	0.00322148	0.216062	0.000205078	0.0339065	-0.197009	0.000841582	-0.0306851	0.000416304	0.0605735
chr1	TP73	chr1_3282280	3282280	+	CG	CGT	0.0252269	0.161705	0.00422824	-0.00190888	0.978248	-0.000262195	0.0271358	0.706231	0.00449043	0.373325	0.801096
chr1	TP73	chr1_3282288	3282288	+	CG	CGC	0.00722309	0.619701	0.00122311	-0.0531954	0.364172	-0.00907513	0.0604185	0.31555	0.0102982	0.580806	0.894118
chr1	TP73	chr1_3282291	3282291	+	CG	CGC	-0.00133559	0.926522	-0.000190989	-0.0129567	0.817895	-0.00198056	0.0116211	0.840805	0.00178957	0.969756	0.994599
chr1	TP73	chr1_3282293	3282293	+	CG	CGG	0.00960462	0.685757	0.00125537	0.0632652	0.465996	0.00776618	-0.0536606	0.548877	-0.00651081	0.709712	0.935274
chr1	TP73	chr1_3282299	3282299	+	CG	CGT	-0.0186703	0.599324	-0.0012137	0.152473	0.255958	0.00806671	-0.171143	0.216212	-0.00928041	0.450591	0.841008
chr1	TP73	chr1_3282707	3282707	+	CG	CGC	-0.0160611	0.224231	-0.00275248	-0.110524	0.0353033	-0.0155156	0.0944633	0.0785301	0.0127632	0.0549766	0.440232
chr1	TP73	chr1_3282712	3282712	+	CG	CGA	0.00340267	0.838288	0.00034277	-0.185655	0.00467422	-0.0151947	0.189058	0.00510125	0.0155374	0.017249	0.28586
chr1	TP73	chr1_3282720	3282720	+	CG	CGA	-0.00804843	0.538025	-0.00132539	-0.0863415	0.0726996	-0.0118043	0.0782931	0.113974	0.010479	0.168885	0.63452
chr1	TP73	chr1_3282727	3282727	+	CG	CGG	-0.0138838	0.155098	-0.0023754	-0.0724475	0.0374294	-0.0116661	0.0585637	0.101852	0.00929075	0.0466484	0.416296
chr1	TP73	chr1_3282743	3282743	+	CG	CGC	-0.0107705	0.356292	-0.00178668	-0.0356337	0.390746	-0.00593402	0.0248632	0.561917	0.00414734	0.460033	0.845163
chr1	TP73	chr1_3282757	3282757	+	CG	CGG	-0.0161458	0.135145	-0.00278419	-0.0507134	0.220338	-0.00776683	0.0345675	0.41543	0.00498263	0.160597	0.62478
chr1	TP73	chr1_3282790	3282790	+	CG	CGA	-0.01301	0.263132	-0.00212355	-0.0422203	0.33876	-0.00439197	0.0292102	0.519577	0.00226841	0.344545	0.782776
chr1	TP73	chr1_3282806	3282806	+	CG	CGC	-0.0154583	0.0769931	-0.00249659	-0.0349952	0.240939	-0.00589939	0.0195368	0.526239	0.0034028	0.112206	0.557454
chr1	TP73	chr1_3282813	3282813	+	CG	CGG	-0.00671631	0.519998	-0.00108768	-0.0740548	0.0534979	-0.0123423	0.0673385	0.0881166	0.0112546	0.12935	0.584506
chr1	TP73	chr1_3282817	3282817	+	CG	CGC	-0.0137066	0.148863	-0.0022695	-0.0529089	0.117429	-0.0089337	0.0392023	0.259904	0.0066642	0.111321	0.555978
chr1	TP73	chr1_3282821	3282821	+	CG	CGC	-0.0140542	0.186847	-0.00235307	-0.00899887	0.815882	-0.00151513	-0.00505531	0.89914	-0.000837937	0.406698	0.819562
chr1	TP73	chr1_3283222	3283222	-	CG	CGG	-0.00932641	0.215371	-0.00158761	-0.035522	0.211113	-0.00606835	0.0261956	0.369319	0.00448074	0.219367	0.688494
chr1	TP73	chr1_3283225	3283225	-	CG	CGA	-0.0151808	0.0577247	-0.00253221	-0.0372846	0.198211	-0.0063578	0.0221038	0.458152	0.00382558	0.0773886	0.493176
chr1	TP73	chr1_3283271	3283271	-	CG	CGA	-0.014447	0.112685	-0.00246415	-0.0347149	0.301275	-0.00517176	0.0202679	0.557343	0.00270761	0.172686	0.639076
chr1	TP73	chr1_3283293	3283293	-	CG	CGC	-0.0182124	0.0215181	-0.00312183	-0.0186853	0.518727	-0.00318897	0.00047291	0.987342	6.71458e-05	0.0589274	0.451104
chr1	TP73	chr1_3283298	3283298	-	CG	CGA	-0.0189559	0.0176607	-0.0032094	0.0090032	0.768015	0.0013338	-0.0279591	0.374091	-0.00454319	0.056125	0.44375
chr1	TP73	chr1_3283940	3283940	+	CG	CGG	-0.00804208	0.869	-5.1066e-05	0.0472159	0.797888	0.000344556	-0.055258	0.771062	-0.000395622	0.953639	0.991479
chr1	TP73	chr1_3283956	3283956	+	CG	CGT	-0.00455466	0.710907	-0.000584552	0.111037	0.0152721	0.0145816	-0.115592	0.0144565	-0.0151662	0.0478321	0.419523
chr1	TP73	chr1_3284071	3284071	+	CG	CGC	-0.0165868	0.655586	-0.000501208	0.118776	0.395543	0.00169836	-0.135363	0.347634	-0.00219956	0.625234	0.909123
chr1	TP73	chr1_3284704	3284704	+	CG	CGA	0.0249577	0.569908	0.000205142	-0.0701552	0.672544	-0.00041909	0.0951129	0.578115	0.000624232	0.773814	0.952878
chr1	TP73	chr1_3284717	3284717	+	CG	CGC	0.0177713	0.658308	9.70178e-05	-0.188653	0.216509	-0.00184027	0.206424	0.18947	0.00193729	0.416756	0.825463
chr1	TP73	chr1_3284754	3284754	+	CG	CGT	0.0151751	0.30083	0.00149185	-0.392374	5.58235e-09	-0.0130445	0.407549	3.92313e-09	0.0145364	2.42788e-08	0.000175925
chr1	TP73	chr1_3284763	3284763	+	CG	CGC	0.0438355	0.310925	0.00046908	-0.138276	0.397352	-0.000570323	0.182112	0.279878	0.0010394	0.411597	0.822446
chr1	TP73	chr1_3284797	3284797	-	CG	CGG	-0.0015696	0.833111	-8.84438e-05	0.0161894	0.571113	0.000886125	-0.0177589	0.546031	-0.000974568	0.830355	0.96619
chr1	TP73	chr1_3284812	3284812	-	CG	CGA	0.000108992	0.981308	2.09803e-05	-0.0138724	0.429867	-0.00100421	0.0139814	0.439836	0.00102519	0.73019	0.940544
chr1	TP73	chr1_3284817	3284817	-	CG	CGC	-0.00259002	0.683782	-0.000147477	-0.00955964	0.700587	-0.000440724	0.00696961	0.784983	0.000293246	0.855879	0.971286
chr1	TP73	chr1_3284838	3284838	-	CG	CGG	-0.00979091	0.0645846	-0.000543963	0.0197167	0.313448	0.00112272	-0.0295076	0.144939	-0.00166669	0.106058	0.547742
chr1	TP73	chr1_3284845	3284845	-	CG	CGT	0.00393606	0.452657	0.000437794	0.0273227	0.170211	0.00310342	-0.0233867	0.253334	-0.00266563	0.299283	0.752893
chr1	TP73	chr1_3284857	3284857	-	CG	CGG	0.00688007	0.147029	0.000398236	-0.042731	0.032479	-0.00204241	0.049611	0.0158104	0.00244065	0.0360467	0.378319
chr1	TP73	chr1_3284884	3284884	-	CG	CGC	-0.00439431	0.365768	-0.000279678	-0.000596184	0.974607	-9.37585e-05	-0.00379812	0.843714	-0.00018592	0.662656	0.921113
chr1	TP73	chr1_3285754	3285754	+	CG	CGC	-0.0134099	0.781721	-0.000118887	0.0801081	0.666289	0.000612028	-0.093518	0.624718	-0.000730914	0.874396	0.974665
chr1	TP73	chr1_3285756	3285756	+	CG	CGC	-0.0233316	0.616831	-8.86794e-05	-0.0565954	0.751616	-0.000569727	0.0332638	0.856496	0.000481048	0.840489	0.968281
chr1	TP73	chr1_3285838	3285838	+	CG	CGA	0.0135943	0.347611	0.00215757	-0.072963	0.193316	-0.0106836	0.0865573	0.134286	0.0128412	0.271216	0.732119
chr1	TP73	chr1_3285851	3285851	+	CG	CGT	-0.0130003	0.41557	-0.00176834	-0.0476871	0.451932	-0.0053525	0.0346868	0.593794	0.00358416	0.544207	0.880934
chr1	TP73	chr1_3285859	3285859	+	CG	CGG	-0.024544	0.487031	-0.00125333	-0.0468327	0.730324	-0.00246235	0.0222887	0.873256	0.00120903	0.741692	0.94362
chr1	TP73	chr1_3285957	3285957	+	CG	CGA	-0.00118218	0.887076	-0.000193136	0.0224112	0.476354	0.00361036	-0.0235933	0.466703	-0.00380349	0.765412	0.950657
chr1	TP73	chr1_3286040	3286040	+	CG	CGG	0.0132705	0.233515	0.00145876	0.0400276	0.335457	0.00514666	-0.0267571	0.531365	-0.0036879	0.316057	0.764223
chr1	TP73	chr1_3286064	3286064	+	CG	CGT	-0.0196251	0.222809	-0.00176321	0.0686118	0.291891	0.00860733	-0.0882369	0.187372	-0.0103705	0.270258	0.731309
chr1	TP73	chr1_3286078	3286078	+	CG	CGC	-0.0297819	0.166682	-0.00121737	0.0703167	0.372793	0.00661405	-0.100099	0.219943	-0.00783142	0.251898	0.716856
chr1	TP73	chr1_3289037	3289037	+	CG	CGT	0.0223541	0.0770483	0.00340992	0.0641087	0.16661	0.0104446	-0.0417546	0.380535	-0.00703468	0.0863194	0.511865
chr1	TP73	chr1_3289058	3289058	+	CG	CGC	0.0190009	0.165078	0.0032911	0.0544064	0.334822	0.0064714	-0.0354055	0.539383	-0.0031803	0.24346	0.710445
chr1	TP73	chr1_3289071	3289071	+	CG	CGA	0.0179342	0.154823	0.0029603	0.0747211	0.138407	0.0119343	-0.0567869	0.270929	-0.00897399	0.126142	0.579518
chr1	TP73	chr1_3289084	3289084	+	CG	CGC	0.0179657	0.12874	0.00294383	0.0396303	0.383247	0.00614357	-0.0216646	0.642393	-0.00319974	0.220447	0.689149
chr1	TP73	chr1_3289094	3289094	+	CG	CGG	0.0165534	0.240508	0.00255163	0.0429804	0.41566	0.00667326	-0.026427	0.626616	-0.00412163	0.366397	0.796941
chr1	TP73	chr1_3289730	3289730	-	CG	CGT	0.0279965	0.63318	0.00125937	0.169094	0.445407	0.0102236	-0.141097	0.536154	-0.00896423	0.66993	0.923489
chr1	TP73	chr1_3289768	3289768	-	CG	CGT	0.0189042	0.564229	0.000799402	0.129273	0.293007	0.00289487	-0.110369	0.383096	-0.00209547	0.491526	0.86031
chr1	TP73	chr1_3289799	3289799	-	CG	CGG	-0.0323758	0.506731	-0.00024221	-0.00241172	0.989546	1.1888e-05	-0.0299641	0.874419	-0.000254098	0.800938	0.959001
chr1	TP73	chr1_3289809	3289809	-	CG	CGT	0.0051075	0.841505	0.000254027	-0.00883876	0.928935	-0.000667241	0.0139463	0.891151	0.000921267	0.975911	0.995721
chr1	TP73	chr1_3289994	3289994	+	CG	CGG	0.0509555	0.325635	0.00471567	0.0892141	0.64433	0.00352595	-0.0382585	0.847565	0.00118971	0.557387	0.886223
chr1	TP73	chr1_3290012	3290012	+	CG	CGT	-0.0168275	0.785533	-0.00198838	-0.186112	0.425184	-0.00973479	0.169284	0.48111	0.00774641	0.702267	0.933029
chr1	TP73	chr1_3290015	3290015	+	CG	CGT	-0.0272235	0.452227	-0.00366165	-0.391805	0.00707109	-0.0374664	0.364581	0.0142685	0.0338047	0.0204226	0.304689
chr1	TP73	chr1_3290024	3290024	+	CG	CGT	0.0473301	0.0534237	0.00764086	0.0152482	0.868552	0.00213052	0.0320819	0.735237	0.00551034	0.151566	0.613424
chr1	TP73	chr1_3290212	3290212	+	CG	CGG	-0.0302161	0.537496	-0.000236998	-0.486045	0.0105975	-0.0245494	0.455829	0.019445	0.0243124	0.0320762	0.361424
chr1	TP73	chr1_3290284	3290284	+	CG	CGT	-0.0132485	0.486513	-0.00177542	-0.170879	0.0311973	-0.0248516	0.157631	0.0517893	0.0230762	0.0771147	0.492592
chr1	TP73	chr1_3290315	3290315	+	CG	CGT	-0.00419303	0.871451	-0.000521169	-0.232774	0.0170891	-0.0267724	0.228581	0.0229258	0.0262513	0.0569622	0.445523
chr1	TP73	chr1_3290650	3290650	-	CG	CGA	0.0132719	0.615495	0.000430364	0.105781	0.288798	0.00348747	-0.0925087	0.367327	-0.0030571	0.505562	0.866082
chr1	TP73	chr1_3290659	3290659	-	CG	CGT	-0.0106627	0.315338	-0.00121976	0.0317989	0.405939	0.00348674	-0.0424616	0.283485	-0.0047065	0.418859	0.826751
chr1	TP73	chr1_3290695	3290695	-	CG	CGG	0.0541068	0.132482	0.00108929	-0.235895	0.083504	-0.00283531	0.290002	0.0397067	0.0039246	0.0709671	0.479551
chr1	TP73	chr1_3291154	3291154	-	CG	CGC	-0.0122779	0.283729	-0.00081242	0.0528881	0.232582	0.00247706	-0.065166	0.153592	-0.00328948	0.271376	0.732119
chr1	TP73	chr1_3291179	3291179	-	CG	CGG	-0.0149214	0.359822	-0.000729146	-0.0635034	0.386284	-0.00229935	0.048582	0.515559	0.0015702	0.451539	0.841403
chr1	TP73	chr1_3291202	3291202	-	CG	CGG	-0.0123663	0.393236	-0.000666718	-0.0348912	0.540833	-0.00284539	0.0225249	0.700519	0.00217867	0.579116	0.893651
chr1	TP73	chr1_3291229	3291229	-	CG	CGC	-0.0206319	0.0705366	-0.00147063	0.00343518	0.932247	0.000284926	-0.024067	0.564827	-0.00175555	0.190106	0.659037
chr1	TP73	chr1_3291258	3291258	-	CG	CGC	0.00211187	0.878797	0.000168136	0.0842163	0.109361	0.00396303	-0.0821045	0.129354	-0.0037949	0.273128	0.733487
chr1	TP73	chr1_3292320	3292320	+	CG	CGG	0.0775781	0.125264	0.00183415	-0.100429	0.602676	-0.00117377	0.178007	0.370759	0.00300792	0.265213	0.727624
chr1	TP73	chr1_3292384	3292384	+	CG	CGC	0.0820314	0.000780893	0.0113034	0.0432318	0.605072	0.00614677	0.0387996	0.653415	0.00515659	0.0030811	0.147651
chr1	TP73	chr1_3292398	3292398	+	CG	CGC	0.12673	0.020995	0.0118777	0.0191038	0.926094	0.000229701	0.107626	0.611927	0.011648	0.0684104	0.47382
chr1	TP73	chr1_3292552	3292552	-	CG	CGG	0.0244013	0.0310874	0.00340672	0.0371381	0.377199	0.00517375	-0.0127368	0.768197	-0.00176703	0.068787	0.474916
chr1	TP73	chr1_3292563	3292563	-	CG	CGC	0.0167791	0.434456	0.0013648	-0.0126479	0.884516	-0.00071845	0.029427	0.741855	0.00208325	0.727593	0.939942
chr1	TP73	chr1_3292581	3292581	-	CG	CGT	0.0175296	0.212274	0.00212817	0.0161577	0.777494	0.00167311	0.00137186	0.981325	0.000455057	0.442135	0.837126
chr1	TP73	chr1_3292633	3292633	-	CG	CGC	0.0132758	0.624659	0.000628041	0.140393	0.176751	0.000442258	-0.127117	0.234093	0.000185783	0.358451	0.791671
chr1	TP73	chr1_3292646	3292646	-	CG	CGG	-0.0141743	0.489242	-0.000924968	0.0768388	0.340739	0.00402051	-0.0910131	0.272616	-0.00494548	0.494516	0.861756
chr1	TP73	chr1_3292871	3292871	+	CG	CGT	-0.0091549	0.821909	-8.01605e-05	0.0815141	0.59811	0.000269559	-0.090669	0.569092	-0.000349719	0.845824	0.969513
chr1	TP73	chr1_3292924	3292924	+	CG	CGT	-0.00658538	0.626374	-0.000864949	0.120641	0.0394272	0.0113496	-0.127226	0.0339024	-0.0122146	0.10371	0.544213
chr1	TP73	chr1_3292935	3292935	+	CG	CGT	0.0185803	0.0993567	0.00304859	0.0677164	0.14097	0.0101218	-0.0491361	0.29561	-0.0070732	0.0911661	0.520853
chr1	TP73	chr1_3292942	3292942	+	CG	CGG	0.00845453	0.635245	0.00116792	0.0144525	0.847103	0.00045473	-0.00599796	0.937691	0.000713191	0.877408	0.975283
chr1	TP73	chr1_3293067	3293067	+	CG	CGC	0.000998934	0.86331	7.0413e-05	-0.00815344	0.707778	-0.000450502	0.00915237	0.683054	0.000520915	0.916812	0.983613
chr1	TP73	chr1_3293109	3293109	+	CG	CGG	0.00357739	0.508186	0.000450358	-0.0149962	0.4601	-0.001462	0.0185736	0.374973	0.00191236	0.604941	0.902814
chr1	TP73	chr1_3293192	3293192	+	CG	CGA	0.00110224	0.81371	0.000189526	0.0103331	0.567029	0.00177768	-0.00923082	0.619001	-0.00158816	0.82618	0.965253
chr1	TP73	chr1_3294129	3294129	+	CG	CGC	-0.0435028	0.473671	-0.000716914	0.13079	0.573251	0.00278086	-0.174293	0.466123	-0.00349777	0.654536	0.91874
chr1	TP73	chr1_3294132	3294132	+	CG	CGG	-0.0595988	0.0680867	-0.00552218	-0.28024	0.0162009	-0.0105428	0.220641	0.0648001	0.00502065	0.0129304	0.25664
chr1	TP73	chr1_3294221	3294221	+	CG	CGT	-0.00737736	0.838515	-0.00046127	-0.0734149	0.580782	-0.00198166	0.0660376	0.630123	0.00152039	0.84205	0.968781
chr1	TP73	chr1_3294574	3294574	+	CG	CGG	-0.0114255	0.0266181	-0.000943505	-0.02024	0.315283	-0.00153563	0.00881447	0.669312	0.000592125	0.0540793	0.437652
chr1	TP73	chr1_3294585	3294585	+	CG	CGT	-0.0081142	0.0626307	-0.00125831	0.00760736	0.634389	0.00113999	-0.0157216	0.341648	-0.00239831	0.153648	0.616273
chr1	TP73	chr1_3294602	3294602	+	CG	CGC	-0.00403626	0.658249	-0.000183203	0.0186205	0.605514	0.000707341	-0.0226568	0.540829	-0.000890543	0.790129	0.95685
chr1	TP73	chr1_3294628	3294628	+	CG	CGC	-0.00225436	0.754761	-8.8107e-05	-0.0256983	0.372598	-0.000965677	0.0234439	0.427953	0.00087757	0.639751	0.913966
chr1	TP73	chr1_3294630	3294630	+	CG	CGC	0.018093	0.0794911	0.000510458	0.109784	0.0140569	0.00259497	-0.0916908	0.0433387	-0.00208451	0.0117446	0.247791
chr1	TP73	chr1_3294644	3294644	+	CG	CGG	0.0147788	0.0568295	0.000448055	0.053012	0.0843859	0.00192711	-0.0382332	0.223036	-0.00147905	0.0402277	0.394056
chr1	TP73	chr1_3294653	3294653	+	CG	CGC	-8.7491e-05	0.992352	-1.16259e-06	0.0460046	0.182545	0.00162703	-0.0460921	0.194733	-0.00162819	0.40864	0.82051
chr1	TP73	chr1_3294675	3294675	+	CG	CGC	-0.00100526	0.895672	-3.14134e-05	0.00543864	0.856498	0.000156012	-0.0064439	0.834845	-0.000187425	0.974853	0.995567
chr1	TP73	chr1_3299413	3299413	+	CG	CGT	0.00220345	0.770111	0.000379725	0.0515714	0.0822871	0.0083538	-0.049368	0.105178	-0.00797408	0.210722	0.679966
chr1	TP73	chr1_3299414	3299414	-	CG	CGT	0.0100332	0.521265	0.00166573	-0.0779565	0.278905	-0.0123901	0.0879897	0.231191	0.0140558	0.451	0.841183
chr1	TP73	chr1_3299456	3299456	+	CG	CGG	0.00239007	0.773179	0.000353376	0.0401145	0.224029	0.00532226	-0.0377245	0.265181	-0.00496889	0.457039	0.844293
chr1	TP73	chr1_3299510	3299510	+	CG	CGT	0.0149427	0.038855	0.00187956	0.0283274	0.315926	0.00299686	-0.0133847	0.643645	-0.00111729	0.0745636	0.487363
chr1	TP73	chr1_3299533	3299533	+	CG	CGC	0.0107749	0.348317	0.000524424	0.0899546	0.0560208	0.00335037	-0.0791796	0.0998881	-0.00282595	0.105673	0.547049
chr1	TP73	chr1_3299536	3299536	+	CG	CGC	0.00859988	0.326554	0.000665909	-0.0187857	0.596802	-0.00144055	0.0273856	0.452575	0.00210646	0.53397	0.877107
chr1	TP73	chr1_3299551	3299551	+	CG	CGG	-0.000278145	0.975722	-2.59866e-05	-0.0174199	0.602792	-0.00181707	0.0171418	0.619727	0.00179108	0.872609	0.974495
chr1	TP73	chr1_3299625	3299625	+	CG	CGA	-0.00683497	0.178108	-0.00077528	0.00620322	0.752573	0.000750705	-0.0130382	0.519666	-0.00152598	0.380447	0.805
chr1	TP73	chr1_3299642	3299642	+	CG	CGG	0.00548107	0.614134	0.000511437	-0.00716916	0.871673	-0.000527012	0.0126502	0.781056	0.00103845	0.868195	0.973593
chr1	TP73	chr1_3299721	3299721	+	CG	CGA	-0.00252546	0.632418	-0.000282544	0.00834327	0.683507	0.00096999	-0.0108687	0.605662	-0.00125253	0.817471	0.963011
chr1	TP73	chr1_3299742	3299742	+	CG	CGC	-0.0162594	0.0260752	-0.00101785	0.0196578	0.466787	0.00147768	-0.0359172	0.198663	-0.00249553	0.0625653	0.459759
chr1	TP73	chr1_3299748	3299748	+	CG	CGT	-0.013377	0.0376412	-0.00107965	0.0320619	0.178634	0.0037003	-0.0454389	0.0658956	-0.00477995	0.0457451	0.412969
chr1	TP73	chr1_3301310	3301310	+	CG	CGC	0.00269638	0.805873	0.000337485	-0.0367539	0.376046	-0.00478078	0.0394502	0.356387	0.00511826	0.651413	0.91769
chr1	TP73	chr1_3301311	3301311	-	CG	CGT	0.0188072	0.264617	0.00306747	0.0667903	0.285844	0.0112726	-0.0479831	0.45611	-0.00820509	0.311062	0.760868
chr1	TP73	chr1_3301323	3301323	+	CG	CGC	-0.00632833	0.582679	-0.000768827	0.00773316	0.860747	0.000991461	-0.0140615	0.756634	-0.00176029	0.844542	0.969208
chr1	TP73	chr1_3301324	3301324	-	CG	CGC	0.0376949	0.0609518	0.00552705	0.0315739	0.657498	0.00534027	0.00612094	0.933671	0.000186779	0.15723	0.620794
chr1	TP73	chr1_3301328	3301328	+	CG	CGT	0.00234056	0.75341	0.000374071	-0.0360906	0.209581	-0.00587029	0.0384312	0.194269	0.00624437	0.428078	0.83095
chr1	TP73	chr1_3301329	3301329	-	CG	CGC	-0.00811469	0.670951	-0.00132759	0.0804156	0.245272	0.0117895	-0.0885303	0.215906	-0.0131171	0.458944	0.844791
chr1	TP73	chr1_3301389	3301389	-	CG	CGT	-0.0104774	0.795346	-0.000126155	-0.165385	0.283265	-0.00109276	0.154907	0.328618	0.000966601	0.543988	0.880865
chr1	TP73	chr1_3301407	3301407	-	CG	CGC	0.0247299	0.325207	0.00364321	-0.118087	0.194254	-0.00663289	0.142817	0.129411	0.0102761	0.25864	0.722622
chr1	TP73	chr1_3301931	3301931	-	CG	CGG	-0.0185141	0.0839229	-0.00290096	-0.033644	0.430769	-0.00537397	0.0151298	0.729416	0.00247301	0.167784	0.633542
chr1	TP73	chr1_3302024	3302024	-	CG	CGG	-0.00361821	0.335933	-0.0005534	-0.0110755	0.43462	-0.00187591	0.00745732	0.609079	0.00132251	0.469264	0.849791
chr1	TP73	chr1_3302042	3302042	-	CG	CGG	-0.00629195	0.149538	-0.000919313	-0.0151344	0.358804	-0.00231303	0.00884244	0.601833	0.00139372	0.237975	0.705476
chr1	TP73	chr1_3302103	3302103	+	CG	CGA	-0.0042709	0.704969	-0.000493176	-0.179081	0.000230551	-0.0121956	0.17481	0.000427981	0.0117024	0.00100039	0.0901151
chr1	TP73	chr1_3302104	3302104	-	CG	CGG	-0.00203033	0.69114	-0.000212759	0.01557	0.432866	0.00152222	-0.0176003	0.388808	-0.00173498	0.674624	0.924867
chr1	TP73	chr1_3302148	3302148	+	CG	CGC	0.0366659	0.212289	0.000601559	-0.1159	0.294284	-0.000968195	0.152566	0.181259	0.00156975	0.259549	0.723191
chr1	TP73	chr1_3302149	3302149	-	CG	CGG	0.00647888	0.245649	0.000330596	-0.0322053	0.125839	-0.00160264	0.0386842	0.0751795	0.00193324	0.154369	0.617174
chr1	TP73	chr1_3302150	3302150	+	CG	CGG	0.028076	0.36508	0.000574327	-0.103645	0.377707	-0.00116402	0.131721	0.276958	0.00173835	0.442936	0.837337
chr1	TP73	chr1_3302151	3302151	-	CG	CGC	0.0010026	0.859345	4.97704e-05	-0.0565957	0.00788007	-0.0023618	0.0575983	0.00872559	0.00241157	0.0280511	0.343381
chr1	TP73	chr1_3302182	3302182	+	CG	CGC	-0.0411074	0.125847	-0.00104284	0.0984611	0.339798	0.00193984	-0.139568	0.189619	-0.00298268	0.193021	0.662301
chr1	TP73	chr1_3302199	3302199	+	CG	CGG	0.00199257	0.737628	0.000260551	-0.00351816	0.877236	-0.000499412	0.00551073	0.814128	0.000759963	0.933016	0.987059
chr1	TP73	chr1_3302391	3302391	+	CG	CGA	0.0136633	0.113842	0.00152773	0.0525337	0.115064	0.0047517	-0.0388703	0.254968	-0.00322397	0.0880358	0.514931
chr1	TP73	chr1_3302419	3302419	+	CG	CGT	0.00230683	0.759164	0.0001823	-0.00229205	0.935996	-0.000221341	0.00459888	0.875658	0.000403642	0.950275	0.990838
chr1	TP73	chr1_3302433	3302433	+	CG	CGG	0.0140249	0.0520652	0.00206886	-0.00241834	0.938845	-0.000268901	0.0164432	0.60984	0.00233776	0.151614	0.613514
chr1	TP73	chr1_3302477	3302477	+	CG	CGG	0.0044597	0.573697	0.000268943	0.00218075	0.941796	0.000126412	0.00227895	0.94095	0.000142531	0.850951	0.970339
chr1	TP73	chr1_3303040	3303040	+	CG	CGA	0.00255686	0.695321	0.00029944	0.0107386	0.673936	0.00134572	-0.00818173	0.755055	-0.00104628	0.84881	0.969941
chr1	TP73	chr1_3303053	3303053	+	CG	CGC	0.0105454	0.286243	0.000724724	-0.0388617	0.324157	-0.00202114	0.0494071	0.222954	0.00274587	0.344217	0.78264
chr1	TP73	chr1_3303066	3303066	+	CG	CGT	0.00183077	0.813226	0.000243982	-0.0450337	0.137467	-0.00540635	0.0468644	0.132851	0.00565033	0.318182	0.765763
chr1	TP73	chr1_3303091	3303091	+	CG	CGC	0.00731439	0.371066	0.000471581	-0.03151	0.355307	-0.00157266	0.0388244	0.266812	0.00204425	0.434161	0.833646
chr1	TP73	chr1_3303109	3303109	+	CG	CGT	0.00243924	0.784148	0.000217671	0.00707445	0.843591	0.000513948	-0.00463521	0.899737	-0.000296277	0.944872	0.98974
chr1	TP73	chr1_3303281	3303281	-	CG	CGC	-0.00019451	0.992906	-6.74572e-06	0.00645415	0.938002	0.000211261	-0.00664866	0.937974	-0.000218007	0.996905	0.999489
chr1	TP73	chr1_3303293	3303293	-	CG	CGT	0.0133769	0.206831	0.000687472	-0.0827246	0.0389237	-0.00400032	0.0961015	0.0204152	0.00468779	0.052391	0.432721
chr1	TP73	chr1_3303302	3303302	-	CG	CGG	0.0172197	0.120817	0.000861657	0.0497978	0.203965	0.00335421	-0.0325781	0.420086	-0.00249255	0.141897	0.601675
chr1	TP73	chr1_3303344	3303344	-	CG	CGA	-0.00576027	0.434515	-0.000592406	-0.0373268	0.197729	-0.00381886	0.0315665	0.288271	0.00322645	0.32517	0.770369
chr1	TP73	chr1_3303348	3303348	-	CG	CGG	0.0108174	0.305313	0.000713599	-0.119012	0.00913221	-0.00690521	0.129829	0.00560286	0.0076188	0.0195651	0.299952
chr1	TP73	chr1_3303362	3303362	-	CG	CGT	0.0261528	0.108888	0.00119372	-0.0707827	0.264716	-0.00310918	0.0969355	0.138603	0.0043029	0.146379	0.607976
chr1	TP73	chr1_3303375	3303375	-	CG	CGG	0.00931212	0.634266	0.000257452	-0.0782585	0.278044	-0.00205319	0.0875707	0.239764	0.00231064	0.489374	0.859375
chr1	TP73	chr1_3303377	3303377	-	CG	CGC	0.0339968	0.00218408	0.00157133	0.00497747	0.900186	0.000360003	0.0290194	0.47904	0.00121133	0.00878525	0.221441
chr1	TP73	chr1_3303752	3303752	-	CG	CGG	-0.00187902	0.82503	-0.000145644	0.0702597	0.0324801	0.00678607	-0.0721387	0.0329311	-0.00693171	0.0968249	0.53161
chr1	TP73	chr1_3303768	3303768	-	CG	CGG	0.00110475	0.897972	0.00010505	-0.0253508	0.445803	-0.00228333	0.0264555	0.439287	0.00238838	0.738715	0.943049
chr1	TP73	chr1_3303786	3303786	-	CG	CGG	0.00273346	0.6718	0.000320854	-0.0146467	0.553608	-0.00167976	0.0173802	0.494744	0.00200061	0.762735	0.949833
chr1	TP73	chr1_3303812	3303812	-	CG	CGC	0.00194524	0.889813	7.94e-05	0.0110939	0.841114	0.000387202	-0.0091487	0.872152	-0.000307802	0.970874	0.994729
chr1	TP73	chr1_3303901	3303901	+	CG	CGT	0.0328868	0.492333	0.000958267	0.16183	0.390265	0.00593263	-0.128943	0.504822	-0.00497437	0.549292	0.882706
chr1	TP73	chr1_3303958	3303958	+	CG	CGA	0.0190655	0.33873	0.00270421	0.0230674	0.76577	0.0014912	-0.0040019	0.95989	0.00121301	0.606335	0.90319
chr1	TP73	chr1_3304508	3304508	+	CG	CGC	0.0358516	0.347263	0.00054476	-0.0471094	0.743234	-0.000276174	0.0829609	0.575669	0.000820934	0.604249	0.902538
chr1	TP73	chr1_3304510	3304510	+	CG	CGC	0.0377113	0.242331	0.000443033	0.152858	0.21276	0.000722695	-0.115146	0.360707	-0.000279662	0.238981	0.706354
chr1	TP73	chr1_3304512	3304512	+	CG	CGC	0.012013	0.733189	8.55207e-05	-0.0474678	0.721649	-0.000233157	0.0594809	0.664744	0.000318678	0.882933	0.976506
chr1	TP73	chr1_3304520	3304520	+	CG	CGG	0.0173141	0.295929	0.000835952	-0.0397803	0.58313	-0.00200135	0.0570944	0.441215	0.0028373	0.497989	0.863301
chr1	TP73	chr1_3304529	3304529	+	CG	CGG	0.00305157	0.791621	0.000247664	0.138306	0.00634369	0.0112407	-0.135254	0.00892259	-0.010993	0.0223037	0.315171
chr1	TP73	chr1_3304533	3304533	+	CG	CGC	0.0648434	0.054688	0.00133334	0.134579	0.287093	0.000805587	-0.0697352	0.591116	0.00052775	0.0937978	0.525942
chr1	TP73	chr1_3304537	3304537	+	CG	CGG	0.0466786	0.0608877	0.00135616	0.219026	0.0240828	0.0104382	-0.172347	0.0820326	-0.00908202	0.0157001	0.276341
chr1	TP73	chr1_3304543	3304543	+	CG	CGG	0.0191908	0.0793323	0.00145373	0.0322385	0.454097	0.00190087	-0.0130477	0.767578	-0.000447148	0.165112	0.630244
chr1	TP73	chr1_3304578	3304578	+	CG	CGG	0.000757121	0.972994	3.01009e-05	0.1836	0.031435	0.00807363	-0.182842	0.0373649	-0.00804353	0.0973106	0.53234
chr1	TP73	chr1_3304584	3304584	+	CG	CGT	0.00753812	0.451985	0.000663457	0.0311107	0.431777	0.00273211	-0.0235726	0.561612	-0.00206865	0.556508	0.885909
chr1	TP73	chr1_3304959	3304959	+	CG	CGA	0.00566908	0.781472	0.000116512	0.162734	0.0441465	0.00624607	-0.157065	0.0583673	-0.00612956	0.125842	0.579016
chr1	TP73	chr1_3304966	3304966	+	CG	CGT	0.0330387	0.24788	0.000626761	-0.136979	0.204554	-0.00109661	0.170018	0.127285	0.00172337	0.224537	0.692968
chr1	TP73	chr1_3304976	3304976	+	CG	CGT	-0.0133245	0.0829033	-0.000713497	-0.00429415	0.877774	-0.000181832	-0.00903038	0.753994	-0.000531666	0.217952	0.687286
chr1	TP73	chr1_3304979	3304979	+	CG	CGA	-0.013986	0.145728	-0.000840736	-0.00254498	0.940462	-0.000253898	-0.011441	0.745407	-0.000586838	0.342919	0.781894
chr1	TP73	chr1_3304999	3304999	+	CG	CGG	0.000896543	0.926234	5.53313e-05	0.0027358	0.937163	0.000120923	-0.00183926	0.959098	-6.55919e-05	0.992746	0.998791
chr1	TP73	chr1_3305456	3305456	-	CG	CGT	-0.000510984	0.990846	-1.36421e-05	-0.0203012	0.904208	-2.96053e-05	0.0197903	0.909295	1.59631e-05	0.992689	0.998776
chr1	TP73	chr1_3305519	3305519	-	CG	CGC	0.0359282	0.402861	0.0011531	0.0275793	0.864538	0.000422075	0.00834884	0.960007	0.000731029	0.69455	0.9307
chr1	TP73	chr1_3305564	3305564	+	CG	CGG	0.00236322	0.727317	0.000372207	0.0203961	0.42326	0.00326663	-0.0180329	0.491744	-0.00289443	0.684946	0.927739
chr1	TP73	chr1_3305565	3305565	-	CG	CGG	0.00293672	0.733666	0.000483044	-0.112201	0.00101534	-0.0175567	0.115138	0.00105084	0.0180398	0.0040543	0.165303
chr1	TP73	chr1_3305629	3305629	+	CG	CGT	-0.00753201	0.376222	-0.00129729	-0.0194776	0.549416	-0.00333347	0.0119456	0.721049	0.00203618	0.568844	0.890059
chr1	TP73	chr1_3305657	3305657	+	CG	CGC	0.00731264	0.360771	0.00110804	-0.0184566	0.56204	-0.00181968	0.0257693	0.430879	0.00292772	0.552422	0.883992
chr1	TP73	chr1_3305691	3305691	+	CG	CGG	0.0228356	0.0659854	0.00239766	-0.0513276	0.29028	-0.00328983	0.0741632	0.138454	0.00568749	0.104234	0.544952
chr1	TP73	chr1_3305989	3305989	+	CG	CGT	0.00704178	0.903497	0.000183288	-0.208736	0.346619	-0.00418072	0.215777	0.34463	0.00436401	0.633962	0.911906
chr1	TP73	chr1_3306027	3306027	+	CG	CGT	0.0121456	0.585383	0.00205245	-0.0466051	0.562798	-0.00677926	0.0587507	0.480257	0.00883172	0.72247	0.938835
chr1	TP73	chr1_3306087	3306087	+	CG	CGG	0.0371808	0.498695	0.00156265	-0.0345317	0.868368	-0.000796908	0.0717125	0.738245	0.00235956	0.78172	0.954755
chr1	TP73	chr1_3306126	3306126	+	CG	CGA	-0.0357156	0.203608	-0.00438698	0.0428309	0.67351	0.00473696	-0.0785465	0.454853	-0.00912395	0.400433	0.816359
chr1	TP73	chr1_3306677	3306677	+	CG	CGT	0.0338718	0.244148	0.00559964	-0.385374	0.00184646	-0.0287109	0.419246	0.00100054	0.0343106	0.00400469	0.164465
chr1	TP73	chr1_3306754	3306754	+	CG	CGG	0.00107497	0.982237	2.69614e-05	-0.165896	0.414734	-0.00831631	0.166971	0.422651	0.00834327	0.713554	0.936456
chr1	TP73	chr1_3307211	3307211	-	CG	CGA	0.00982758	0.419293	0.000717542	0.0949802	0.067501	0.00462621	-0.0851526	0.108303	-0.00390867	0.135868	0.593149
chr1	TP73	chr1_3307216	3307216	-	CG	CGA	-0.00448836	0.633696	-0.00032375	0.0106115	0.778754	0.000651844	-0.0150999	0.696965	-0.000975593	0.856221	0.971318
chr1	TP73	chr1_3307219	3307219	-	CG	CGC	0.00530615	0.903372	4.14166e-05	-0.0596956	0.718022	-0.000375341	0.0650018	0.702628	0.000416757	0.928794	0.986231
chr1	TP73	chr1_3307262	3307262	-	CG	CGG	-0.0200013	0.260339	-0.00116008	-0.000541415	0.993748	-9.30048e-05	-0.0194599	0.784154	-0.00106708	0.529013	0.875075
chr1	TP73	chr1_3307269	3307269	-	CG	CGG	0.00400683	0.787061	0.000205253	0.0332513	0.581307	0.00156567	-0.0292444	0.63619	-0.00136041	0.828017	0.965566
chr1	TP73	chr1_3307271	3307271	-	CG	CGC	-0.0152115	0.474174	-0.000674293	0.0385183	0.618942	0.00115404	-0.0537298	0.501832	-0.00182833	0.677238	0.925599
chr1	TP73	chr1_3307285	3307285	-	CG	CGC	-0.0111546	0.313795	-0.000840079	0.00366944	0.930954	0.000179267	-0.014824	0.733814	-0.00101935	0.597085	0.900087
chr1	TP73	chr1_3307305	3307305	-	CG	CGC	0.0287142	0.45819	0.0003976	0.0584399	0.689236	0.000813658	-0.0297257	0.843365	-0.000416058	0.703358	0.933303
chr1	TP73	chr1_3308257	3308257	-	CG	CGC	-0.0503534	0.357611	-0.00486864	0.00926938	0.962445	-1.80736e-05	-0.0596228	0.769445	-0.00485057	0.650464	0.917222
chr1	TP73	chr1_3308264	3308264	-	CG	CGG	0.0145756	0.491149	0.00248691	0.0957146	0.296174	0.016048	-0.081139	0.385774	-0.0135611	0.456502	0.843921
chr1	TP73	chr1_3308275	3308275	-	CG	CGC	-0.0820203	0.039052	-0.0104669	0.217947	0.131949	0.0270648	-0.299967	0.045983	-0.0375317	0.037654	0.38409
chr1	TP73	chr1_3308287	3308287	-	CG	CGA	-0.0451643	0.318451	-0.00220394	-0.0867265	0.65786	-0.00898435	0.0415622	0.835426	0.00678041	0.551999	0.883824
chr1	TP73	chr1_3308347	3308347	-	CG	CGG	0.0121456	0.650033	0.00203861	0.229214	0.0267546	0.0355145	-0.217068	0.041026	-0.0334759	0.077826	0.49403
chr1	TP73	chr1_3308356	3308356	-	CG	CGT	-0.0604492	0.168926	-0.00876381	0.218465	0.157108	0.0199408	-0.278914	0.0821462	-0.0287046	0.137748	0.595896
chr1	TP73	chr1_3308366	3308366	-	CG	CGG	-0.0180753	0.510811	-0.0030189	0.0787746	0.467729	0.0130842	-0.0968498	0.385225	-0.0161031	0.613701	0.905144
chr1	TP73	chr1_3308450	3308450	+	CG	CGC	-0.00859843	0.0551782	-0.00144801	-0.0209142	0.242738	-0.00359651	0.0123158	0.501223	0.00214849	0.0840554	0.507067
chr1	TP73	chr1_3308460	3308460	+	CG	CGG	-0.00573175	0.182279	-0.000973671	-0.00823086	0.624119	-0.00141983	0.00249912	0.884779	0.000446156	0.366643	0.797085
chr1	TP73	chr1_3308480	3308480	+	CG	CGC	-0.00797105	0.0359357	-0.00124129	-0.0135981	0.337019	-0.00216322	0.00562707	0.698914	0.000921935	0.0729104	0.483674
chr1	TP73	chr1_3308500	3308500	+	CG	CGA	-0.000629226	0.870476	-0.000106674	0.00764397	0.633535	0.00131566	-0.0082732	0.614519	-0.00142233	0.87903	0.975608
chr1	TP73	chr1_3308521	3308521	+	CG	CGG	-0.00862908	0.119063	-0.00109037	-0.000843868	0.968106	-0.000135941	-0.00778521	0.720059	-0.000954426	0.294563	0.749465
chr1	TP73	chr1_3308527	3308527	+	CG	CGG	-0.00897704	0.0959819	-0.00121665	-0.024371	0.223139	-0.00379253	0.015394	0.453878	0.00257589	0.125207	0.577992
chr1	TP73	chr1_3308534	3308534	+	CG	CGG	-0.00264697	0.473459	-0.000322339	-0.0270157	0.0776052	-0.00342347	0.0243687	0.119514	0.00310113	0.163492	0.628286
chr1	TP73	chr1_3308549	3308549	+	CG	CGC	-0.00385789	0.475502	-0.000377131	0.00427664	0.831502	0.000445718	-0.00813453	0.694723	-0.000822849	0.754066	0.947159
chr1	TP73	chr1_3308568	3308568	+	CG	CGT	-0.00481421	0.363179	-0.000608362	0.00107493	0.957219	0.000144835	-0.00588914	0.775367	-0.000753197	0.657929	0.920037
chr1	TP73	chr1_3308773	3308773	+	CG	CGT	-0.0536152	0.106565	-0.00494799	-0.1768	0.195137	-0.0242995	0.123185	0.376843	0.0193515	0.121721	0.572189
chr1	TP73	chr1_3309047	3309047	+	CG	CGG	-0.0468301	0.398019	-0.000637717	-0.0714105	0.735763	-0.000978675	0.0245805	0.910096	0.000340958	0.662504	0.921057
chr1	TP73	chr1_3309085	3309085	+	CG	CGT	-0.0155584	0.73825	-0.000845411	-0.027149	0.877249	-1.6532e-06	0.0115905	0.948947	-0.000843758	0.934881	0.987548
chr1	TP73	chr1_3309118	3309118	+	CG	CGG	0.00592253	0.899657	3.89586e-05	-0.0768587	0.667328	-0.000615984	0.0827812	0.652958	0.000654942	0.903023	0.980837
chr1	TP73	chr1_3309131	3309131	+	CG	CGT	-0.0595805	0.036714	-0.00181618	-0.0556378	0.607002	-0.00126999	-0.00394267	0.97171	-0.000546193	0.0997837	0.537516
chr1	TP73	chr1_3309161	3309161	+	CG	CGT	-0.0849747	0.0446485	-0.000677491	-0.16243	0.305269	-0.00263168	0.0774556	0.633977	0.00195419	0.0824004	0.503666
chr1	TP73	chr1_3309333	3309333	+	CG	CGT	0.000225834	0.963391	4.96136e-05	0.00740635	0.69702	0.00117997	-0.00718051	0.713598	-0.00113035	0.925673	0.985555
chr1	TP73	chr1_3309362	3309362	+	CG	CGG	-0.00737573	0.236972	-0.000845692	0.0198826	0.416753	0.00205702	-0.0272583	0.279418	-0.00290271	0.352888	0.788134
chr1	TP73	chr1_3309391	3309391	+	CG	CGT	-0.00617096	0.256819	-0.000951157	0.00808631	0.696129	0.00120228	-0.0142573	0.503915	-0.00215344	0.481924	0.85591
chr1	TP73	chr1_3309436	3309436	+	CG	CGC	-0.00696681	0.181596	-0.00103035	0.0159315	0.429871	0.00202462	-0.0228983	0.270808	-0.00305498	0.295528	0.750115
chr1	TP73	chr1_3309437	3309437	-	CG	CGG	0.0133101	0.037001	0.00203129	0.00549838	0.820847	0.000716777	0.00781175	0.754463	0.00131452	0.110185	0.554039
chr1	TP73	chr1_3309509	3309509	-	CG	CGA	0.00572372	0.358273	0.000947487	-0.00456608	0.846229	-0.000776535	0.0102898	0.671418	0.00172402	0.63965	0.913942
chr1	TP73	chr1_3309525	3309525	-	CG	CGA	-0.00178298	0.753249	-0.000293345	0.0151676	0.48849	0.00244585	-0.0169506	0.451845	-0.0027392	0.744735	0.944553
chr1	TP73	chr1_3309540	3309540	-	CG	CGT	0.00184057	0.775991	0.000295105	0.0276537	0.290741	0.00448676	-0.0258131	0.336152	-0.00419165	0.548296	0.882282
chr1	TP73	chr1_3309662	3309662	+	CG	CGC	-0.0232812	0.151407	-0.00389294	0.0158518	0.822624	0.00255063	-0.0391331	0.588389	-0.00644357	0.348841	0.785638
chr1	TP73	chr1_3309742	3309742	+	CG	CGT	0.0472335	0.408864	0.000628339	-0.0718464	0.748105	-0.00112472	0.11908	0.60472	0.00175306	0.671639	0.923975
chr1	TP73	chr1_3309756	3309756	+	CG	CGG	0.0492958	0.345645	0.00112983	-0.120862	0.55442	-0.00129521	0.170158	0.418548	0.00242504	0.533228	0.876941
chr1	TP73	chr1_3309770	3309770	+	CG	CGA	-0.016927	0.748738	-0.000423508	0.0511507	0.804923	-0.000182924	-0.0680777	0.749109	-0.000240584	0.919974	0.984321
chr1	TP73	chr1_3309787	3309787	+	CG	CGG	-0.0119436	0.488031	-0.00204196	-0.0500395	0.469569	-0.00844653	0.0380959	0.591306	0.00640457	0.607578	0.903367
chr1	TP73	chr1_3309793	3309793	+	CG	CGA	-0.0127378	0.416957	-0.00215939	-0.112122	0.0611986	-0.0186271	0.0993841	0.105996	0.0164678	0.128102	0.582256
chr1	TP73	chr1_3309970	3309970	+	CG	CGC	0.0170782	0.0146588	0.00179796	-0.0329677	0.192324	-0.00404177	0.0500458	0.0567983	0.00583973	0.0212022	0.309218
chr1	TP73	chr1_3309972	3309972	+	CG	CGG	0.00997789	0.321701	0.000790314	-0.0429648	0.251597	-0.00376351	0.0529427	0.171442	0.00455382	0.310606	0.760543
chr1	TP73	chr1_3309991	3309991	+	CG	CGC	0.0336317	0.0222303	0.00147512	0.0395523	0.462239	0.00192982	-0.00592059	0.914831	-0.000454692	0.0574189	0.447267
chr1	TP73	chr1_3309993	3309993	+	CG	CGG	0.019124	0.426595	0.000342784	-0.00916388	0.919239	-4.88513e-05	0.0282879	0.761322	0.000391635	0.722492	0.938835
chr1	TP73	chr1_3310002	3310002	+	CG	CGA	0.039877	0.122113	0.000949002	-0.0730112	0.451257	-0.00154684	0.112888	0.259252	0.00249584	0.223105	0.69161
chr1	TP73	chr1_3310027	3310027	+	CG	CGG	0.00683109	0.537648	0.000365902	-0.0964985	0.027664	-0.00282582	0.10333	0.0220102	0.00319172	0.0711357	0.47974
chr1	TP73	chr1_3310103	3310103	+	CG	CGC	0.018573	0.00216095	0.000721594	0.00069943	0.974674	4.24372e-05	0.0178736	0.431982	0.000679157	0.00875312	0.221232
chr1	TP73	chr1_3310115	3310115	+	CG	CGC	0.00712827	0.282893	0.000225622	-0.00134749	0.956817	-5.55797e-05	0.00847576	0.741022	0.000281202	0.557941	0.886235
chr1	TP73	chr1_3310121	3310121	+	CG	CGA	0.0132219	0.243334	0.000219775	-0.0598905	0.166737	-0.00122311	0.0731124	0.101947	0.00144289	0.19077	0.659759
chr1	TP73	chr1_3310133	3310133	+	CG	CGG	0.0203551	0.00536828	0.000511902	-0.00150629	0.955292	-3.51635e-05	0.0218614	0.430527	0.000547065	0.02008	0.30248
chr1	TP73	chr1_3310136	3310136	+	CG	CGC	0.019029	0.000619499	0.000948796	-0.00598244	0.77099	-0.000344464	0.0250114	0.238969	0.00129326	0.00262175	0.137823
chr1	TP73	chr1_3310149	3310149	+	CG	CGC	0.0120315	0.0496727	0.000504149	0.00367662	0.872014	0.000141499	0.00835485	0.722361	0.00036265	0.142619	0.602761
chr1	TP73	chr1_3310155	3310155	+	CG	CGC	0.024738	7.30107e-05	0.000799088	-0.00711524	0.744582	-0.000295119	0.0318532	0.160019	0.00109421	0.000336628	0.0548386
chr1	TP73	chr1_3310159	3310159	+	CG	CGG	0.00367032	0.729629	7.33953e-05	-0.0633008	0.110996	-0.00157892	0.0669712	0.102161	0.00165232	0.2601	0.723561
chr1	TP73	chr1_3310169	3310169	+	CG	CGC	0.0168685	0.145292	0.000268978	-0.0511944	0.25511	-0.000943011	0.0680628	0.142311	0.00121199	0.178409	0.645373
chr1	TP73	chr1_3310171	3310171	+	CG	CGG	0.0191793	0.129261	0.000346708	-0.0717299	0.170435	-0.00101582	0.0909092	0.0912266	0.00136253	0.124036	0.576017
chr1	TP73	chr1_3310175	3310175	+	CG	CGG	0.0163362	0.109285	0.000294582	-0.0487518	0.207716	-0.000980764	0.0650881	0.103581	0.00127535	0.123017	0.574542
chr1	TP73	chr1_3310180	3310180	+	CG	CGG	0.0107385	0.284142	0.000215742	-0.00441954	0.911929	-7.19339e-05	0.015158	0.711824	0.000287676	0.558102	0.886235
chr1	TP73	chr1_3310192	3310192	+	CG	CGG	0.0111024	0.479949	0.000177767	-0.0135836	0.820171	-0.00014101	0.024686	0.6883	0.000318777	0.755946	0.947832
chr1	TP73	chr1_3310200	3310200	+	CG	CGC	0.0109059	0.171025	0.000362034	-0.0356166	0.22943	-0.00132524	0.0465225	0.128959	0.00168727	0.185725	0.65424
chr1	TP73	chr1_3310210	3310210	+	CG	CGC	0.0103239	0.169976	0.000282411	-0.0150325	0.593834	-0.000475679	0.0253563	0.383325	0.000758089	0.332495	0.775397
chr1	TP73	chr1_3310213	3310213	+	CG	CGG	0.0134851	0.0305461	0.000502076	-0.0482543	0.0350674	-0.00155466	0.0617394	0.00953413	0.00205674	0.0106657	0.238852
chr1	TP73	chr1_3310229	3310229	+	CG	CGT	0.015743	0.146849	0.000280887	-0.0638965	0.123528	-0.00130453	0.0796394	0.0631871	0.00158542	0.104812	0.545958
chr1	TP73	chr1_3310235	3310235	+	CG	CGG	0.00994599	0.273411	0.00018113	-0.0619116	0.0690731	-0.00147569	0.0718576	0.0413022	0.00165682	0.102554	0.542147
chr1	TP73	chr1_3310238	3310238	+	CG	CGC	0.0180513	0.099086	0.000318751	-0.100202	0.0154715	-0.00216607	0.118253	0.00586505	0.00248482	0.0137989	0.262898
chr1	TP73	chr1_3310240	3310240	+	CG	CGT	0.0119929	0.305928	0.000143698	-0.071694	0.100013	-0.00132345	0.0836868	0.0633489	0.00146715	0.149203	0.610837
chr1	TP73	chr1_3313108	3313108	+	CG	CGT	-0.00315761	0.563376	-0.000318756	-0.0034498	0.863949	-0.000320507	0.000292193	0.988773	1.75108e-06	0.834321	0.966931
chr1	TP73	chr1_3313120	3313120	+	CG	CGT	-0.00310321	0.560614	-0.000191674	0.00696347	0.735293	0.000395425	-0.0100667	0.634766	-0.000587099	0.793971	0.957811
chr1	TP73	chr1_3313143	3313143	+	CG	CGC	-0.00635523	0.26121	-0.000451178	-0.0180926	0.391919	-0.00103488	0.0117374	0.589324	0.000583702	0.374962	0.80202
chr1	TP73	chr1_3313147	3313147	+	CG	CGG	-0.00725424	0.12626	-0.000756395	-0.026689	0.141409	-0.00264439	0.0194347	0.296224	0.001888	0.111213	0.555794
chr1	TP73	chr1_3313156	3313156	+	CG	CGG	-0.00300799	0.515593	-0.000368523	-0.00695324	0.6906	-0.000748395	0.00394525	0.826356	0.000379872	0.75001	0.94608
chr1	TP73	chr1_3313178	3313178	+	CG	CGG	-0.00299219	0.466148	-0.00048605	-0.000761106	0.960728	-0.000128845	-0.00223108	0.888561	-0.000357205	0.764812	0.950498
chr1	TP73	chr1_3313185	3313185	+	CG	CGG	1.24927e-05	0.998347	2.32759e-05	0.0115034	0.614606	0.00138536	-0.0114909	0.625239	-0.00136209	0.880123	0.975867
chr1	TP73	chr1_3313211	3313211	+	CG	CGG	-0.00242754	0.492316	-0.000351568	-0.0158065	0.237363	-0.00215374	0.0133789	0.330784	0.00180218	0.397855	0.815025
chr1	TP73	chr1_3314099	3314099	+	CG	CGT	3.99467e-05	0.993949	1.85783e-05	-0.0224331	0.256603	-0.00301561	0.0224731	0.270033	0.00303419	0.523087	0.87291
chr1	TP73	chr1_3314102	3314102	+	CG	CGG	0.000985586	0.868201	0.000168789	-0.0228289	0.30547	-0.00386488	0.0238144	0.299659	0.00403367	0.579561	0.893728
chr1	TP73	chr1_3314110	3314110	+	CG	CGC	-0.000649765	0.897434	-8.19408e-05	0.00812941	0.66779	0.0011948	-0.00877917	0.652835	-0.00127674	0.902923	0.98083
chr1	TP73	chr1_3314113	3314113	+	CG	CGG	-0.00157624	0.792662	-0.000195397	-0.00576502	0.803695	-0.000875703	0.00418878	0.860587	0.000680305	0.937174	0.98798
chr1	TP73	chr1_3314130	3314130	+	CG	CGG	-0.000683681	0.887879	-7.85818e-05	-0.0189162	0.304392	-0.00296412	0.0182325	0.336188	0.00288554	0.58351	0.895335
chr1	TP73	chr1_3314143	3314143	+	CG	CGA	-6.54936e-06	0.998828	5.03538e-06	-0.0115078	0.502815	-0.00185553	0.0115013	0.515062	0.00186057	0.797432	0.958476
chr1	TP73	chr1_3314173	3314173	+	CG	CGC	-0.000476632	0.939296	-3.06975e-05	-0.0111884	0.635601	-0.00117844	0.0107117	0.65959	0.00114774	0.891059	0.978481
chr1	TP73	chr1_3314189	3314189	+	CG	CGC	-0.00891319	0.138755	-0.000792434	0.0156372	0.480375	0.00170743	-0.0245504	0.283761	-0.00249986	0.254445	0.718956
chr1	TP73	chr1_3314207	3314207	+	CG	CGT	-0.00628121	0.222955	-0.000865543	-0.01395	0.476451	-0.00213572	0.00766877	0.703376	0.00127018	0.373963	0.801345
chr1	TP73	chr1_3314213	3314213	+	CG	CGG	-0.00297597	0.59353	-0.000295724	-0.0161093	0.444205	-0.00189566	0.0131333	0.544476	0.00159993	0.650599	0.917244
chr1	TP73	chr1_3314216	3314216	+	CG	CGC	-0.0079765	0.179758	-0.000921171	0.00619238	0.791016	0.000741983	-0.0141689	0.555378	-0.00166315	0.389474	0.810478
chr1	TP73	chr1_3314396	3314396	+	CG	CGA	0.00316723	0.3052	0.000394987	-0.0059052	0.621556	-0.000673865	0.00907243	0.461234	0.00106885	0.518324	0.871179
chr1	TP73	chr1_3314418	3314418	+	CG	CGC	-0.0029439	0.586582	-0.000144633	0.0301635	0.144969	0.00130666	-0.0331074	0.120608	-0.00145129	0.29284	0.74828
chr1	TP73	chr1_3314443	3314443	+	CG	CGA	0.00115458	0.742858	0.00013786	-0.00331042	0.805191	-0.000378885	0.00446499	0.746597	0.000516745	0.91746	0.983714
chr1	TP73	chr1_3314447	3314447	+	CG	CGT	0.00358621	0.470017	0.00040143	-0.00327504	0.86286	-0.00032394	0.00686126	0.725196	0.00072537	0.756037	0.947836
chr1	TP73	chr1_3314506	3314506	+	CG	CGA	0.00335016	0.429379	0.000357393	0.0170427	0.305972	0.00149501	-0.0136925	0.422838	-0.00113762	0.43729	0.83494
chr1	TP73	chr1_3315937	3315937	-	CG	CGG	0.00152922	0.887912	0.000150349	-0.109807	0.0269043	-0.00990784	0.111336	0.0278864	0.0100582	0.0824055	0.503666
chr1	TP73	chr1_3315969	3315969	-	CG	CGG	0.0100048	0.246257	0.00146271	0.015183	0.657256	0.00197962	-0.00517823	0.882756	-0.000516912	0.46469	0.847649
chr1	TP73	chr1_3316035	3316035	+	CG	CGG	-0.0062078	0.410059	-0.000400624	-0.0098584	0.749047	-0.000649038	0.0036506	0.907979	0.000248414	0.677736	0.925772
chr1	TP73	chr1_3316036	3316036	-	CG	CGG	0.00696006	0.694849	0.000500808	-0.0492695	0.5003	-0.00178333	0.0562295	0.453114	0.00228413	0.734355	0.941552
chr1	TP73	chr1_3316094	3316094	+	CG	CGG	0.00750912	0.310776	0.00104224	0.0086033	0.756606	0.000939206	-0.00109418	0.969469	0.000103029	0.571411	0.890809
chr1	TP73	chr1_3316095	3316095	-	CG	CGG	0.00272363	0.793326	0.000479262	-0.00145857	0.971405	-0.000335566	0.0041822	0.920339	0.000814829	0.965338	0.993667
chr1	TP73	chr1_3316128	3316128	+	CG	CGT	0.000240359	0.964331	3.73228e-05	0.0139108	0.506047	0.00170475	-0.0136704	0.52498	-0.00166743	0.799587	0.958948
chr1	TP73	chr1_3316129	3316129	-	CG	CGG	-0.00687614	0.400783	-0.00100134	-0.021741	0.48162	-0.0027475	0.0148649	0.640056	0.00174616	0.553141	0.884309
chr1	TP73	chr1_3316179	3316179	-	CG	CGA	-0.0055815	0.522343	-0.000632223	0.00770834	0.824257	0.000728022	-0.0132898	0.709307	-0.00136025	0.792988	0.957566
chr1	TP73	chr1_3316190	3316190	-	CG	CGT	0.00458408	0.611065	0.00064903	0.0526537	0.12323	0.00616111	-0.0480696	0.171195	-0.00551208	0.27027	0.731332
chr1	TP73	chr1_3316429	3316429	+	CG	CGA	-0.0113762	0.438308	-0.00194509	-0.0283441	0.654092	-0.00476655	0.0169679	0.792967	0.00282145	0.67046	0.923636
chr1	TP73	chr1_3316469	3316469	+	CG	CGG	-0.00509376	0.69105	-0.000892136	-0.0727473	0.150828	-0.0118467	0.0676535	0.192966	0.0109546	0.329192	0.773117
chr1	TP73	chr1_3316470	3316470	-	CG	CGG	0.000528552	0.962928	8.7952e-05	-0.0716465	0.106654	-0.0118945	0.0721751	0.113888	0.0119825	0.268469	0.729868
chr1	TP73	chr1_3316474	3316474	+	CG	CGT	-0.0195686	0.142465	-0.00332545	-0.0678444	0.184067	-0.00951896	0.0482757	0.356759	0.00619351	0.147325	0.608741
chr1	TP73	chr1_3316475	3316475	-	CG	CGT	0.0011365	0.919421	0.000174537	-0.0715825	0.101801	-0.0102379	0.072719	0.106034	0.0104124	0.257328	0.721573
chr1	TP73	chr1_3316510	3316510	+	CG	CGG	-0.0104849	0.341882	-0.00155736	0.0711048	0.0975493	0.0116535	-0.0815897	0.0651645	-0.0132108	0.158073	0.621713
chr1	TP73	chr1_3316511	3316511	-	CG	CGC	0.00633396	0.643485	0.000730961	-0.0183284	0.712307	-0.00267163	0.0246624	0.630934	0.00340259	0.835199	0.967097
chr1	TP73	chr1_3316765	3316765	-	CG	CGA	-0.0260246	0.540645	-0.000275719	0.088784	0.580832	0.00225798	-0.114809	0.488382	-0.0025337	0.706615	0.934205
chr1	TP73	chr1_3316843	3316843	-	CG	CGA	-0.0251811	0.615823	-0.000209318	-0.0997117	0.59924	-0.00091503	0.0745306	0.70278	0.000705712	0.77046	0.951993
chr1	TP73	chr1_3317125	3317125	-	CG	CGA	-0.000413586	0.978184	-3.6202e-05	0.0338814	0.554221	0.00327314	-0.034295	0.561006	-0.00330934	0.837891	0.967834
chr1	TP73	chr1_3317167	3317167	-	CG	CGT	-0.0211195	0.661933	-0.000193968	0.114077	0.532465	0.00105975	-0.135197	0.472736	-0.00125372	0.743141	0.944058
chr1	TP73	chr1_3317209	3317209	-	CG	CGG	8.10842e-06	0.999849	-4.25349e-07	-0.247001	0.132381	-0.00178383	0.24701	0.143591	0.0017834	0.319477	0.766575
chr1	TP73	chr1_3321018	3321018	+	CG	CGG	0.02153	0.363664	0.00128586	-0.106212	0.253634	-0.00191707	0.127742	0.182294	0.00320293	0.339981	0.779846
chr1	TP73	chr1_3321025	3321025	+	CG	CGG	0.00752126	0.800973	0.000248979	0.0952065	0.395875	0.0037325	-0.0876853	0.447696	-0.00348352	0.67662	0.925513
chr1	TP73	chr1_3321041	3321041	+	CG	CGC	0.0226633	0.0206948	0.00289763	-0.122493	0.00650521	-0.00993779	0.145157	0.00172518	0.0128354	0.0021116	0.126662
chr1	TP73	chr1_3321086	3321086	+	CG	CGG	0.0260954	0.40122	0.00123297	-0.138291	0.233646	-0.00116465	0.164386	0.17032	0.00239762	0.339241	0.779451
chr1	TP73	chr1_3321113	3321113	+	CG	CGC	-0.00267443	0.826119	-0.000262024	0.0401433	0.362371	0.00388593	-0.0428177	0.347026	-0.00414795	0.640583	0.914135
chr1	TP73	chr1_3321133	3321133	+	CG	CGG	-0.023594	0.136316	-0.0038869	0.0123267	0.836002	0.00154157	-0.0359207	0.558416	-0.00542848	0.318617	0.765998
chr1	TP73	chr1_3321139	3321139	+	CG	CGG	0.0013032	0.90019	0.000161917	0.0339647	0.394013	0.00452314	-0.0326615	0.42562	-0.00436122	0.689158	0.929125
chr1	TP73	chr1_3323972	3323972	-	CG	CGG	0.0386449	0.364481	0.00079119	0.0457218	0.777859	0.000522108	-0.00707689	0.966154	0.000269081	0.638015	0.913278
chr1	TP73	chr1_3324006	3324006	-	CG	CGG	-0.0251116	0.554038	-0.000555163	0.0299219	0.851077	0.000154378	-0.0550335	0.737562	-0.000709541	0.821913	0.964311
chr1	TP73	chr1_3324058	3324058	-	CG	CGT	-0.00681819	0.779106	-0.000275963	-0.292298	0.00317178	-0.00556824	0.28548	0.00490065	0.00529228	0.0120337	0.250093
chr1	TP73	chr1_3324063	3324063	-	CG	CGC	0.0170793	0.576407	0.000704518	0.187893	0.109379	0.00227693	-0.170814	0.156576	-0.00157241	0.239703	0.706776
chr1	TP73	chr1_3324091	3324091	-	CG	CGC	0.00165999	0.945415	9.92306e-05	0.0158957	0.869592	0.000575571	-0.0142358	0.886112	-0.000476341	0.984288	0.99723
chr1	TP73	chr1_3324137	3324137	+	CG	CGG	0.0197268	0.626497	0.000259484	0.00732969	0.961822	5.74082e-05	0.0123971	0.937342	0.000202076	0.886888	0.977354
chr1	TP73	chr1_3324165	3324165	+	CG	CGT	-0.00999324	0.280995	-0.0015939	0.0420364	0.231061	0.00679209	-0.0520297	0.150955	-0.00838598	0.267574	0.729281
chr1	TP73	chr1_3324243	3324243	+	CG	CGA	-0.00616803	0.677005	-0.000532699	0.0690613	0.257364	0.0063734	-0.0752293	0.229024	-0.0069061	0.477791	0.853923
chr1	TP73	chr1_3324247	3324247	+	CG	CGT	-0.011231	0.639398	-0.000625208	0.0892185	0.344854	0.00337078	-0.100449	0.300945	-0.00399599	0.568214	0.889775
chr1	TP73	chr1_3324260	3324260	+	CG	CGT	-0.0136381	0.320354	-0.00142574	0.00184618	0.971751	0.000346829	-0.0154843	0.772998	-0.00177257	0.607533	0.903367
chr1	TP73	chr1_3324268	3324268	+	CG	CGC	-0.0445833	0.297546	-0.000559577	-0.176495	0.278224	-0.00139998	0.131912	0.430268	0.000840399	0.329266	0.773139
chr1	TP73	chr1_3324358	3324358	+	CG	CGT	-0.00821465	0.157067	-0.00139737	0.0155191	0.486584	0.00263454	-0.0237337	0.3019	-0.0040319	0.283885	0.742279
chr1	TP73	chr1_3324400	3324400	+	CG	CGC	0.0264979	0.0288973	0.000711096	-0.077467	0.0956725	-0.00179617	0.103965	0.0308224	0.00250727	0.0232148	0.319266
chr1	TP73	chr1_3324405	3324405	+	CG	CGG	-0.00492818	0.49099	-0.000407136	-0.0322742	0.281577	-0.00235027	0.027346	0.372381	0.00194313	0.442441	0.837143
chr1	TP73	chr1_3324408	3324408	+	CG	CGA	0.0106399	0.301779	0.000455575	-0.0728651	0.0717863	-0.00377782	0.0835051	0.0453211	0.0042334	0.113813	0.559903
chr1	TP73	chr1_3324417	3324417	+	CG	CGC	0.0217664	0.155772	0.000523414	-0.00310652	0.96078	6.6137e-05	0.0248729	0.700892	0.000457277	0.363927	0.795402
chr1	TP73	chr1_3324436	3324436	+	CG	CGG	-0.00447655	0.330936	-0.000533309	0.00379786	0.821968	0.000459873	-0.00827441	0.634865	-0.000993182	0.60253	0.901905
chr1	TP73	chr1_3327108	3327108	+	CG	CGG	0.00863814	0.483935	0.00126601	0.174462	0.00100019	0.0173478	-0.165824	0.00215382	-0.0160818	0.00344351	0.154519
chr1	TP73	chr1_3327117	3327117	+	CG	CGA	0.00152038	0.854546	0.000249431	0.0771818	0.0197846	0.011434	-0.0756614	0.0259673	-0.0111845	0.0638876	0.46302
chr1	TP73	chr1_3327178	3327178	+	CG	CGG	-0.000475196	0.96578	-6.22833e-05	-0.00762871	0.855123	-0.00134053	0.00715351	0.86798	0.00127824	0.982578	0.996903
chr1	TP73	chr1_3327204	3327204	+	CG	CGG	-0.00746794	0.600358	-0.000587298	-0.0188529	0.731408	-0.00209763	0.0113849	0.840257	0.00151033	0.823283	0.964576
chr1	TP73	chr1_3327322	3327322	+	CG	CGA	-0.0139861	0.0915919	-0.00148585	-0.026866	0.380975	-0.00357904	0.0128799	0.683026	0.0020932	0.168907	0.634529
chr1	TP73	chr1_3327333	3327333	+	CG	CGG	-0.0108151	0.257651	-0.000620454	0.0342684	0.354098	0.00341211	-0.0450835	0.236708	-0.00403257	0.33785	0.778828
chr1	TP73	chr1_3327395	3327395	+	CG	CGC	-0.00809337	0.294436	-0.000756048	-0.0392183	0.188526	-0.00387775	0.0311249	0.30914	0.0031217	0.248931	0.714794
chr1	TP73	chr1_3327404	3327404	+	CG	CGT	-0.00608097	0.384982	-0.000777939	0.0201515	0.435083	0.00282242	-0.0262325	0.325204	-0.00360036	0.497791	0.863239
chr1	TP73	chr1_3327411	3327411	+	CG	CGC	-0.00691629	0.326614	-0.000722631	-0.0156248	0.548572	-0.00162522	0.00870854	0.745542	0.000902591	0.520842	0.872122
chr1	TP73	chr1_3331312	3331312	+	CG	CGT	0.0058128	0.264083	0.000449293	-0.0211773	0.279453	-0.00147288	0.0269901	0.181838	0.00192217	0.292683	0.748138
chr1	TP73	chr1_3331328	3331328	+	CG	CGC	-0.00779715	0.23081	-0.000383814	-0.0297789	0.257651	-0.00130108	0.0219818	0.414331	0.000917263	0.261542	0.724881
chr1	TP73	chr1_3331336	3331336	+	CG	CGC	0.00514948	0.27969	0.000401982	0.0198338	0.27064	0.00131766	-0.0146843	0.427455	-0.000915681	0.310623	0.760545
chr1	TP73	chr1_3331837	3331837	+	CG	CGA	0.00385392	0.658284	0.000522393	0.0193764	0.555023	0.00249654	-0.0155225	0.646059	-0.00197414	0.764301	0.95027
chr1	TP73	chr1_3331890	3331890	+	CG	CGC	0.0156375	0.0713083	0.00122776	-0.0207264	0.52307	-0.00197315	0.0363639	0.277934	0.0032009	0.156595	0.619919
chr1	TP73	chr1_3331895	3331895	+	CG	CGC	0.00102004	0.895299	0.00014126	-0.0180886	0.544511	-0.00237216	0.0191087	0.533802	0.00251342	0.822758	0.964505
chr1	TP73	chr1_3332427	3332427	+	CG	CGC	0.00156548	0.788407	0.000185741	-0.00275368	0.903956	-0.000330517	0.00431915	0.853905	0.000516258	0.956959	0.992108
chr1	TP73	chr1_3332446	3332446	+	CG	CGA	0.000581633	0.908827	9.82278e-05	-0.00267106	0.889993	-0.000440819	0.00325269	0.870047	0.000539047	0.983623	0.997161
chr1	TP73	chr1_3332497	3332497	+	CG	CGG	-0.00278679	0.574454	-0.000319168	-0.0204455	0.302291	-0.00313739	0.0176588	0.385017	0.00281823	0.503347	0.865545
chr1	TP73	chr1_3332504	3332504	+	CG	CGG	0.00471722	0.479051	0.000437539	-0.0232964	0.360807	-0.00263812	0.0280136	0.286186	0.00307566	0.506268	0.866395
chr1	TP73	chr1_3332687	3332687	+	CG	CGG	0.00247224	0.833251	0.000194353	-0.0374865	0.387152	-0.00282477	0.0399587	0.371624	0.00301912	0.668996	0.923144
chr1	TP73	chr1_3332693	3332693	+	CG	CGA	-0.00388279	0.663413	-0.000482961	-0.0649391	0.0563409	-0.00901976	0.0610563	0.0808847	0.0085368	0.148055	0.609749
chr1	TP73	chr1_3332705	3332705	+	CG	CGT	-0.0073457	0.567078	-0.000786312	-0.034989	0.473362	-0.00401053	0.0276433	0.581883	0.00322422	0.659815	0.920453
chr1	TP73	chr1_3332709	3332709	+	CG	CGT	0.000812912	0.945867	8.22668e-05	-0.0447267	0.328784	-0.00549993	0.0455396	0.334026	0.0055822	0.616316	0.906147
chr1	TP73	chr1_3332732	3332732	+	CG	CGT	-0.0264308	0.458027	-0.000637059	-0.0349239	0.794604	-0.000540522	0.00849312	0.950976	-9.65376e-05	0.735025	0.941663
chr1	TP73	chr1_3332758	3332758	+	CG	CGT	0.00020956	0.981334	5.81543e-05	0.0460238	0.190498	0.00724045	-0.0458142	0.204728	-0.0071823	0.421235	0.827716
chr1	TP73	chr1_3334453	3334453	+	CG	CGG	-0.0338407	0.138864	-0.00358047	-0.113188	0.139512	-0.0143911	0.0793474	0.316473	0.0108106	0.121944	0.572629
chr1	TP73	chr1_3334497	3334497	+	CG	CGG	-0.0155954	0.411482	-0.00245145	0.072603	0.268965	0.0083891	-0.0881984	0.195724	-0.0108406	0.377937	0.803708
chr1	TP73	chr1_3334513	3334513	+	CG	CGC	-0.0471526	0.399144	-0.000959602	0.204154	0.331451	0.00822918	-0.251307	0.246599	-0.00918878	0.43029	0.832251
chr1	TP73	chr1_3334555	3334555	+	CG	CGT	0.0300277	0.23666	0.00432315	0.0345212	0.716449	0.00284977	-0.00449354	0.963378	0.00147338	0.466218	0.848316
chr1	TP73	chr1_3336610	3336610	+	CG	CGA	-0.00245383	0.833097	-0.000413695	0.117826	0.0190388	0.0188834	-0.12028	0.0193439	-0.0192971	0.0602739	0.454566
chr1	TP73	chr1_3336624	3336624	+	CG	CGT	-0.00477775	0.771585	-0.000819052	0.249352	0.00104218	0.0356131	-0.25413	0.00106458	-0.0364321	0.00411393	0.166423
chr1	TP73	chr1_3336652	3336652	+	CG	CGG	-0.00126704	0.917423	-0.000194135	0.0871044	0.11016	0.0140427	-0.0883715	0.112517	-0.0142368	0.27223	0.732741
chr1	TP73	chr1_3336719	3336719	+	CG	CGA	-0.00064789	0.956451	-0.00010183	0.154745	0.00272635	0.0245212	-0.155393	0.00324788	-0.024623	0.0105525	0.23777
chr1	TP73	chr1_3337606	3337606	-	CG	CGC	-0.00291634	0.688572	-0.000430113	0.0187436	0.501985	0.0024486	-0.0216599	0.451068	-0.00287871	0.732066	0.940975
chr1	TP73	chr1_3337647	3337647	-	CG	CGT	-0.0190649	0.00597405	-0.0025549	-0.01145	0.657659	-0.0018682	-0.00761482	0.774504	-0.000686703	0.0207666	0.306715
chr1	TP73	chr1_3337649	3337649	-	CG	CGC	-0.0132725	0.0401987	-0.00143901	0.0246812	0.307455	0.00319402	-0.0379537	0.129257	-0.00463303	0.0706742	0.479269
chr1	TP73	chr1_3337654	3337654	-	CG	CGG	-0.0106007	0.050495	-0.00159777	-0.0147155	0.454551	-0.00241126	0.00411479	0.839094	0.000813499	0.11449	0.560965
chr1	TP73	chr1_3337688	3337688	-	CG	CGT	-0.00214448	0.668908	-0.000339853	-0.00549412	0.778352	-0.000887541	0.00334964	0.867408	0.000547688	0.878037	0.975441
chr1	TP73	chr1_3337964	3337964	-	CG	CGT	-0.00055142	0.893066	-9.60798e-05	0.00461991	0.770139	0.000796336	-0.00517133	0.750538	-0.000892416	0.948621	0.990436
chr1	TP73	chr1_3337988	3337988	-	CG	CGT	-0.00105569	0.855844	-0.000169887	-0.00973885	0.656172	-0.00168087	0.00868316	0.699956	0.00151098	0.891442	0.978591
chr1	TP73	chr1_3337992	3337992	-	CG	CGC	0.00531139	0.322054	0.000860702	-0.0148827	0.46107	-0.00248266	0.0201941	0.332251	0.00334336	0.459872	0.845133
chr1	TP73	chr1_3338004	3338004	-	CG	CGT	0.00958057	0.0311776	0.00140381	-0.00322566	0.848196	-0.000509846	0.0128062	0.46086	0.00191365	0.0944824	0.527497
chr1	TP73	chr1_3338031	3338031	-	CG	CGG	0.00375337	0.537656	0.000588298	0.00630119	0.795489	0.00102312	-0.00254782	0.918668	-0.000434817	0.800457	0.958994
chr1	TP73	chr1_3338052	3338052	-	CG	CGT	-0.00166116	0.814083	-0.000281991	-0.0230689	0.393459	-0.00396213	0.0214078	0.441436	0.00368014	0.676216	0.925328
chr1	TP73	chr1_3338069	3338069	-	CG	CGA	-0.00203902	0.728492	-0.000346994	-0.00175114	0.936346	-0.000293627	-0.000287875	0.989836	-5.33671e-05	0.938547	0.988251
chr1	TP73	chr1_3338087	3338087	-	CG	CGA	0.00141965	0.758596	0.000241392	0.000983243	0.956035	0.000170361	0.000436406	0.98102	7.10315e-05	0.952392	0.991232
chr1	TP73	chr1_3338173	3338173	+	CG	CGT	-0.00581373	0.0238396	-0.000986411	4.32579e-05	0.996554	7.97531e-06	-0.00585699	0.569518	-0.000994387	0.0769556	0.492148
chr1	TP73	chr1_3338202	3338202	+	CG	CGC	-0.0049687	0.257866	-0.000776295	-0.000137279	0.993489	-4.49383e-05	-0.00483142	0.78018	-0.000731357	0.525199	0.873625
chr1	TP73	chr1_3338216	3338216	+	CG	CGT	-0.00696616	0.0684579	-0.00119239	0.00215064	0.880621	0.000371966	-0.0091168	0.536922	-0.00156436	0.185027	0.653206
chr1	TP73	chr1_3338228	3338228	+	CG	CGG	-0.00456432	0.119749	-0.000781982	-0.00219916	0.846696	-0.000380303	-0.00236517	0.83968	-0.000401679	0.292077	0.74776
chr1	TP73	chr1_3338305	3338305	+	CG	CGG	-0.0065829	0.0588121	-0.00110035	-0.000344135	0.978925	-3.87222e-05	-0.00623877	0.642144	-0.00106163	0.165673	0.631043
chr1	TP73	chr1_3339134	3339134	-	CG	CGC	-0.00772292	0.267782	-0.000315375	0.00328618	0.909207	0.00010127	-0.0110091	0.709327	-0.000416645	0.536626	0.878037
chr1	TP73	chr1_3339248	3339248	-	CG	CGT	-0.00827975	0.033609	-0.000909103	-0.0288516	0.0555091	-0.00262134	0.0205718	0.181307	0.00171224	0.0192293	0.297957
chr1	TP73	chr1_3339251	3339251	-	CG	CGA	-0.0123506	0.00505572	-0.000836835	-0.0126706	0.446341	-0.000773247	0.000320004	0.985047	-6.35886e-05	0.015226	0.27309
chr1	TP73	chr1_3339398	3339398	+	CG	CGC	-0.0472228	0.0609358	-0.00194254	0.154866	0.098832	0.00456976	-0.202088	0.0377254	-0.0065123	0.0436714	0.405719
chr1	TP73	chr1_3339428	3339428	+	CG	CGC	-0.022229	0.0586277	-0.0015023	0.116785	0.00746014	0.0118184	-0.139014	0.00220097	-0.0133207	0.0048486	0.176726
chr1	TP73	chr1_3339438	3339438	+	CG	CGG	-0.0123651	0.0708789	-0.00165089	0.0139825	0.575542	0.00206932	-0.0263477	0.307648	-0.00372021	0.162591	0.627121
chr1	TP73	chr1_3339446	3339446	+	CG	CGG	-0.019078	0.132857	-0.00130617	0.0275802	0.571945	0.00182792	-0.0466581	0.35344	-0.0031341	0.271276	0.732119
chr1	TP73	chr1_3339466	3339466	+	CG	CGG	-0.0128522	0.0960134	-0.00155461	0.0396246	0.200038	0.00439128	-0.0524768	0.0994717	-0.00594589	0.109584	0.553227
chr1	TP73	chr1_3339764	3339764	+	CG	CGT	-0.0318932	0.099255	-0.0053331	0.000824229	0.990416	0.000133382	-0.0327175	0.644785	-0.00546648	0.252863	0.717801
chr1	TP73	chr1_3339833	3339833	+	CG	CGC	-0.093248	0.0758971	-0.0131116	0.25525	0.181679	0.0353232	-0.348498	0.0787454	-0.0484347	0.0825256	0.503794
chr1	TP73	chr1_3340959	3340959	+	CG	CGC	-0.0157145	0.413168	-0.00222848	0.0091211	0.896426	0.00125804	-0.0248356	0.731355	-0.00348652	0.705535	0.933855
chr1	TP73	chr1_3340971	3340971	+	CG	CGA	0.0081094	0.622264	0.00138054	-0.0996194	0.148836	-0.0168746	0.107729	0.127802	0.0182552	0.307804	0.758872
chr1	TP73	chr1_3340975	3340975	+	CG	CGC	0.0126955	0.380113	0.00215879	0.0496688	0.36167	0.0082216	-0.0369732	0.509195	-0.00606281	0.454641	0.842736
chr1	TP73	chr1_3340987	3340987	+	CG	CGA	0.0223448	0.244297	0.00361285	0.0433883	0.526927	0.00740397	-0.0210435	0.766256	-0.00379112	0.420914	0.827544
chr1	TP73	chr1_3340999	3340999	+	CG	CGC	0.0849004	0.0665764	0.00156516	-0.232894	0.188231	-0.00624538	0.317794	0.082363	0.00781054	0.0771668	0.492615
chr1	TP73	chr1_3341056	3341056	+	CG	CGT	-0.0012939	0.980539	-1.00204e-05	0.180099	0.369784	0.00348549	-0.181393	0.380409	-0.00349551	0.666374	0.922359
chr1	TP73	chr1_3345034	3345034	-	CG	CGT	-0.0141555	0.021512	-0.00133489	0.0375481	0.100209	0.00371566	-0.0517035	0.0292242	-0.00505056	0.0184587	0.293266
chr1	TP73	chr1_3345044	3345044	-	CG	CGG	0.00572221	0.562178	0.000296503	-0.0357418	0.346361	-0.00188594	0.041464	0.288784	0.00218244	0.536516	0.87797
chr1	TP73	chr1_3345054	3345054	-	CG	CGT	0.00352909	0.819888	0.000161603	-0.0760018	0.205893	-0.00264467	0.0795309	0.198255	0.00280627	0.433115	0.833364
chr1	TP73	chr1_3345074	3345074	-	CG	CGA	-0.00207535	0.801098	-9.44968e-05	-0.0231328	0.450679	-0.000622393	0.0210574	0.505235	0.000527896	0.73028	0.940544
chr1	TP73	chr1_3345083	3345083	-	CG	CGG	-0.00696864	0.417887	-0.000569449	-0.0446383	0.211187	-0.00326275	0.0376696	0.302274	0.0026933	0.331361	0.774624
chr1	TP73	chr1_3345105	3345105	-	CG	CGG	-0.0049689	0.599008	-0.000350971	0.00449706	0.898093	0.000345341	-0.00946596	0.793751	-0.000696312	0.861606	0.972365
chr1	TP73	chr1_3345138	3345138	-	CG	CGC	0.00290879	0.817633	0.0001031	-0.0729935	0.13809	-0.00288025	0.0759023	0.133821	0.00298335	0.319776	0.766636
chr1	TP73	chr1_3345147	3345147	-	CG	CGT	0.00460793	0.557115	0.000346009	-0.0552322	0.0651272	-0.00449776	0.0598401	0.0526679	0.00484377	0.149961	0.611517
chr1	TP73	chr1_3346195	3346195	+	CG	CGG	0.000785278	0.901093	9.37454e-05	0.0407946	0.0888845	0.00290082	-0.0400093	0.105006	-0.00280707	0.231992	0.700158
chr1	TP73	chr1_3346211	3346211	+	CG	CGT	-0.000985689	0.846955	-0.000115202	-0.00948697	0.633643	-0.00102057	0.00850128	0.677763	0.000905368	0.876389	0.975092
chr1	TP73	chr1_3346242	3346242	+	CG	CGC	0.00873555	0.132808	0.000523637	0.0521367	0.018643	0.00230401	-0.0434012	0.0556107	-0.00178038	0.022793	0.31754
chr1	TP73	chr1_3346264	3346264	+	CG	CGA	-0.00210692	0.70609	-0.000191635	0.00714572	0.733886	0.000391413	-0.00925264	0.669233	-0.000583047	0.876275	0.975092
chr1	TP73	chr1_3346274	3346274	+	CG	CGA	-0.00226323	0.587929	-0.000237444	-0.007512	0.646959	-0.00076484	0.00524877	0.75538	0.000527396	0.779111	0.954165
chr1	TP73	chr1_3346317	3346317	+	CG	CGT	0.00594827	0.349505	0.00097895	0.00395468	0.868053	0.000455686	0.00199359	0.93521	0.000523265	0.636393	0.912787
chr1	TP73	chr1_3346656	3346656	+	CG	CGG	-0.0531306	0.287426	-0.00169021	-0.0477067	0.805182	-0.00074964	-0.00542389	0.978236	-0.000940572	0.551294	0.883642
chr1	TP73	chr1_3346709	3346709	+	CG	CGT	0.0132184	0.504994	0.00215488	-0.0791217	0.323038	-0.0101333	0.0923401	0.2615	0.0122881	0.486448	0.858025
chr1	TP73	chr1_3347992	3347992	+	CG	CGC	-0.00539841	0.553266	-0.000594741	0.00443746	0.898851	0.000586472	-0.00983587	0.784257	-0.00118121	0.830115	0.966136
chr1	TP73	chr1_3347994	3347994	+	CG	CGT	0.00175646	0.843179	0.000247042	-0.0273667	0.412385	-0.00412656	0.0291232	0.397289	0.0043736	0.697103	0.931275
chr1	TP73	chr1_3348013	3348013	+	CG	CGT	-0.00335627	0.565583	-0.000564717	-0.0304335	0.163476	-0.00515226	0.0270772	0.228329	0.00458754	0.32507	0.770319
chr1	TP73	chr1_3348023	3348023	+	CG	CGG	-0.00595207	0.500526	-0.000780422	-0.0132201	0.706135	-0.00172919	0.00726801	0.839965	0.000948769	0.743723	0.944228
chr1	TP73	chr1_3348051	3348051	+	CG	CGG	-0.0102808	0.208863	-0.00159336	0.0635163	0.0397202	0.00893034	-0.0737971	0.0209188	-0.0105237	0.0536525	0.436407
chr1	TP73	chr1_3348084	3348084	+	CG	CGC	-0.00506541	0.488044	-0.000834767	-0.0117227	0.676932	-0.00200866	0.00665733	0.817994	0.00117389	0.722992	0.938949
chr1	TP73	chr1_3348096	3348096	+	CG	CGG	-0.0185372	0.00635278	-0.00314268	-0.0358644	0.185807	-0.00615792	0.0173272	0.531075	0.00301524	0.0111121	0.24256
chr1	TP73	chr1_3348106	3348106	+	CG	CGA	-0.0120467	0.124801	-0.00191221	0.0640207	0.0339507	0.0107237	-0.0760674	0.0148745	-0.0126359	0.0323742	0.362734
chr1	TP73	chr1_3348516	3348516	-	CG	CGG	0.000772524	0.944579	6.71418e-05	0.054967	0.190287	0.00615783	-0.0541945	0.209862	-0.00609069	0.421305	0.827769
chr1	TP73	chr1_3348546	3348546	-	CG	CGT	-0.00620671	0.675178	-0.000374893	-0.0430983	0.460662	-0.00226704	0.0368916	0.538524	0.00189215	0.698906	0.931868
chr1	TP73	chr1_3348552	3348552	-	CG	CGC	0.0181065	0.649827	8.52523e-05	-0.0915311	0.54406	-0.000326664	0.109638	0.480628	0.000411916	0.745622	0.944771
chr1	TP73	chr1_3348572	3348572	-	CG	CGG	-0.00411603	0.737642	-0.00023796	0.033804	0.487386	0.00252178	-0.0379201	0.448326	-0.00275974	0.73898	0.943121
chr1	TP73	chr1_3348578	3348578	-	CG	CGG	-0.00734799	0.500113	-0.000655131	-0.0179425	0.635268	-0.00230949	0.0105945	0.786727	0.00165436	0.716269	0.937249
chr1	TP73	chr1_3348604	3348604	-	CG	CGG	-0.00221196	0.863542	-0.000130425	0.00897823	0.842416	0.000694898	-0.0111902	0.8108	-0.000825323	0.964973	0.993601
chr1	TP73	chr1_3349525	3349525	-	CG	CGT	-0.0205979	0.581988	-0.000199451	0.184021	0.198215	0.0147667	-0.204619	0.165049	-0.0149661	0.369678	0.799003
chr1	TP73	chr1_3349568	3349568	-	CG	CGT	-0.0232733	0.270231	-0.0020673	0.08972	0.209755	0.0105426	-0.112993	0.129001	-0.0126099	0.239087	0.706369
chr1	TP73	chr1_3349630	3349630	-	CG	CGG	-0.0268348	0.161318	-0.00261181	-0.0153332	0.825186	-0.0017501	-0.0115016	0.872465	-0.000861705	0.364963	0.795978
chr1	TP73	chr1_3349646	3349646	-	CG	CGT	-0.0207185	0.216173	-0.00259463	-0.0708483	0.261068	-0.00752446	0.0501298	0.439017	0.00492984	0.254485	0.718956
chr1	TP73	chr1_3349798	3349798	+	CG	CGG	-0.0565342	0.0211716	-0.00355648	-0.176335	0.0421291	-0.0057195	0.119801	0.178195	0.00216302	0.011039	0.242167
chr1	TP73	chr1_3349817	3349817	+	CG	CGT	-0.0729342	0.0894037	-0.000664531	0.111885	0.486956	0.00222078	-0.18482	0.266136	-0.00288531	0.1814	0.648685
chr1	TP73	chr1_3349826	3349826	+	CG	CGC	0.0343889	0.148031	0.00156505	0.299653	0.00156036	0.00448501	-0.265264	0.0060084	-0.00291995	0.00274274	0.140379
chr1	TP73	chr1_3349829	3349829	+	CG	CGT	0.00900811	0.663129	0.00056135	-0.0674803	0.387074	-0.00139195	0.0764884	0.34151	0.0019533	0.61995	0.907461
chr1	TP73	chr1_3349834	3349834	+	CG	CGC	-0.00982134	0.63254	-0.000486095	-0.199601	0.0117349	-0.005104	0.18978	0.019606	0.0046179	0.0375087	0.383494
chr1	TP73	chr1_3349864	3349864	+	CG	CGG	0.00856676	0.720929	0.000708677	-0.0445407	0.610549	-0.000818989	0.0531074	0.556481	0.00152767	0.819951	0.963815
chr1	TP73	chr1_3349875	3349875	+	CG	CGG	-0.0398818	0.0813838	-0.00192023	-0.289771	0.00111022	-0.00187431	0.249889	0.0057704	-4.59115e-05	0.00137964	0.10385
chr1	TP73	chr1_3350609	3350609	+	CG	CGG	-0.0034543	0.289576	-0.000275649	-0.0174277	0.163834	-0.00126466	0.0139734	0.276739	0.000989015	0.222501	0.691217
chr1	TP73	chr1_3350625	3350625	+	CG	CGT	-0.000694378	0.882495	-4.22067e-05	-0.00425786	0.810059	-0.000263125	0.00356348	0.845159	0.000220918	0.961318	0.992779
chr1	TP73	chr1_3350642	3350642	+	CG	CGG	0.000806093	0.818278	5.28705e-05	-0.00443966	0.731678	-0.000306612	0.00524576	0.694508	0.000359482	0.916369	0.983511
chr1	TP73	chr1_3350653	3350653	+	CG	CGC	0.00666124	0.1526	0.000277211	0.0274036	0.137396	0.00115523	-0.0207423	0.271892	-0.000878021	0.124361	0.576628
chr1	TP73	chr1_3350680	3350680	+	CG	CGC	0.00256365	0.489183	0.000127934	0.0100292	0.48401	0.000458921	-0.00746553	0.612186	-0.000330987	0.619648	0.907214
chr1	TP73	chr1_3350713	3350713	+	CG	CGG	-0.00482908	0.249864	-0.000315682	0.0287337	0.0758126	0.00181543	-0.0335628	0.0445377	-0.00213111	0.104546	0.54545
chr1	TP73	chr1_3350721	3350721	+	CG	CGC	0.0102865	0.112058	0.000227306	-0.0504248	0.0405859	-0.000884675	0.0607113	0.0172531	0.00111198	0.0345592	0.372187
chr1	TP73	chr1_3350723	3350723	+	CG	CGT	0.00759122	0.0823807	0.000219076	0.00377009	0.821366	0.000129209	0.00382113	0.823931	8.98665e-05	0.21513	0.684711
chr1	TP73	chr1_3350731	3350731	+	CG	CGC	0.00244897	0.712821	7.44398e-05	-0.00198972	0.935183	-6.24213e-05	0.00443869	0.860419	0.000136861	0.930247	0.986461
chr1	TP73	chr1_3350733	3350733	+	CG	CGG	-0.0135759	0.0486447	-0.000363185	-0.0131439	0.608985	-0.000362671	-0.00043201	0.986963	-5.13983e-07	0.126731	0.580321
chr1	TP73	chr1_3351075	3351075	+	CG	CGA	-0.0139834	0.157806	-0.00207108	-0.0387969	0.311482	-0.00512577	0.0248135	0.528051	0.00305469	0.226475	0.694758
chr1	TP73	chr1_3351092	3351092	+	CG	CGC	-0.0237411	0.459867	-0.000694321	-0.0591268	0.628861	-0.00135824	0.0353857	0.778582	0.00066392	0.679884	0.926379
chr1	TP73	chr1_3351094	3351094	+	CG	CGG	0.00413413	0.910781	5.66624e-05	-0.103034	0.461687	-0.00020024	0.107168	0.457213	0.000256902	0.755293	0.94761
chr1	TP73	chr1_3351106	3351106	+	CG	CGT	0.0141872	0.638421	0.000435632	0.0335164	0.76373	0.000390897	-0.0193292	0.866492	4.47354e-05	0.857405	0.971599
chr1	TP73	chr1_3351121	3351121	+	CG	CGG	0.00853042	0.302835	0.00110577	-0.0912762	0.00948659	-0.00842737	0.0998067	0.00577613	0.00953314	0.0200965	0.30249
chr1	TP73	chr1_3351125	3351125	+	CG	CGA	-0.0030225	0.864437	-0.000138621	-0.369088	9.51923e-07	-0.0100529	0.366065	1.99443e-06	0.00991425	5.4719e-06	0.00544638
chr1	TP73	chr1_3351145	3351145	+	CG	CGC	-0.0371297	0.224581	-0.000802138	-0.0546644	0.634258	-0.000431358	0.0175347	0.882129	-0.00037078	0.429809	0.831975
chr1	TP73	chr1_3351167	3351167	+	CG	CGA	-0.0243619	0.0221311	-0.00272277	-0.102146	0.00930616	-0.0133695	0.0777838	0.0523675	0.0106467	0.00335612	0.153253
chr1	TP73	chr1_3353261	3353261	+	CG	CGG	-0.00911201	0.00309242	-0.00100261	0.00410009	0.721367	0.000439526	-0.0132121	0.265842	-0.00144213	0.0113908	0.245066
chr1	TP73	chr1_3353306	3353306	+	CG	CGT	0.00453761	0.316063	0.000281169	0.0229689	0.176753	0.0011358	-0.0184313	0.291611	-0.00085463	0.249665	0.715181
chr1	TP73	chr1_3353307	3353307	-	CG	CGG	-0.00886926	0.338487	-0.000429832	-0.00121065	0.971717	-4.42149e-05	-0.00765861	0.827866	-0.000385617	0.629961	0.910977
chr1	TP73	chr1_3353311	3353311	+	CG	CGG	-0.00278586	0.534163	-0.000165381	-0.0127763	0.448577	-0.000714939	0.00999045	0.564841	0.000549557	0.622665	0.90847
chr1	TP73	chr1_3353312	3353312	-	CG	CGT	-0.00823494	0.433699	-0.000507102	-0.0568796	0.144477	-0.00301188	0.0486447	0.225228	0.00250478	0.259686	0.723237
chr1	TP73	chr1_3353346	3353346	+	CG	CGA	-0.00366895	0.459462	-0.000173891	-0.020886	0.269212	-0.000915443	0.0172171	0.375589	0.000741551	0.418056	0.826334
chr1	TP73	chr1_3353347	3353347	-	CG	CGC	0.00336815	0.686993	0.000216371	0.0281455	0.37302	0.00156127	-0.0247773	0.446097	-0.0013449	0.62242	0.908366
chr1	TP73	chr1_3353349	3353349	+	CG	CGG	0.00360134	0.237372	0.000191163	-0.0202172	0.0826042	-0.000997815	0.0238185	0.0477262	0.00118898	0.108024	0.55051
chr1	TP73	chr1_3353350	3353350	-	CG	CGT	-0.00618943	0.45757	-0.0003644	0.0875364	0.00359578	0.00574633	-0.0937258	0.00264795	-0.00611073	0.0105644	0.237819
chr1	TP73	chr1_3353421	3353421	-	CG	CGG	-0.00499457	0.502971	-0.000499134	-0.0216479	0.455071	-0.00196793	0.0166533	0.575906	0.00146879	0.607755	0.903367
chr1	TP73	chr1_3354704	3354704	+	CG	CGC	-0.0388277	0.283559	-0.000322292	0.132788	0.331681	0.00291673	-0.171616	0.224038	-0.00323902	0.344976	0.783032
chr1	TP73	chr1_3354708	3354708	+	CG	CGC	-0.0540005	0.150318	-0.001088	-0.0393257	0.780455	-0.000959524	-0.0146748	0.919532	-0.000128473	0.341922	0.781287
chr1	TP73	chr1_3354781	3354781	+	CG	CGG	-0.035397	0.0160686	-0.0019115	-0.0461962	0.378692	-0.00348521	0.0107992	0.84161	0.00157371	0.039115	0.389603
chr1	TP73	chr1_3354791	3354791	+	CG	CGT	-0.0186279	0.0458703	-0.00232992	0.0354166	0.313982	0.00499871	-0.0540444	0.137205	-0.00732863	0.0803013	0.499682
chr1	TP73	chr1_3354958	3354958	-	CG	CGT	-0.00521867	0.911196	-0.00013015	-0.125965	0.477214	-0.00252796	0.120746	0.508139	0.00239781	0.771588	0.952155
chr1	TP73	chr1_3355261	3355261	+	CG	CGG	-0.0120115	0.00493887	-0.00162372	-0.0155967	0.277269	-0.00223764	0.00358522	0.80883	0.000613927	0.011634	0.246877
chr1	TP73	chr1_3355265	3355265	+	CG	CGA	-0.00957313	0.000263708	-0.00155215	-0.00475253	0.599354	-0.00080356	-0.0048206	0.605911	-0.000748593	0.00111392	0.0943372
chr1	TP73	chr1_3355301	3355301	+	CG	CGG	-0.009716	0.0039873	-0.0014588	-0.00346263	0.776264	-0.000567217	-0.00625338	0.618808	-0.00089158	0.0149814	0.271599
chr1	TP73	chr1_3355347	3355347	+	CG	CGG	-0.00440098	0.307114	-0.00075067	0.0143196	0.380936	0.00238717	-0.0187205	0.266713	-0.00313784	0.397913	0.815037
chr1	TP73	chr1_3356760	3356760	+	CG	CGC	-0.00561354	0.503677	-0.000950662	0.0155617	0.62254	0.00267907	-0.0211753	0.51579	-0.00362973	0.702952	0.933185
chr1	TP73	chr1_3356762	3356762	+	CG	CGG	0.00101297	0.900185	0.000146512	0.0310537	0.300465	0.00485401	-0.0300407	0.331188	-0.0047075	0.58009	0.89387
chr1	TP73	chr1_3356766	3356766	+	CG	CGA	-0.00425059	0.585714	-0.000715564	0.0134439	0.646425	0.00230716	-0.0176945	0.558026	-0.00302273	0.771215	0.952044
chr1	TP73	chr1_3356775	3356775	+	CG	CGC	-0.00361017	0.671134	-0.000471628	0.00963917	0.766592	0.00158214	-0.0132493	0.691861	-0.00205377	0.871859	0.974373
chr1	TP73	chr1_3356802	3356802	+	CG	CGA	0.00286306	0.6956	0.000462743	-0.0397516	0.137684	-0.00649253	0.0426147	0.123474	0.00695527	0.302752	0.755267
chr1	TP73	chr1_3356806	3356806	+	CG	CGT	-0.00400883	0.599176	-0.000685794	0.00356379	0.902799	0.000601164	-0.00757261	0.800943	-0.00128696	0.862808	0.972587
chr1	TP73	chr1_3356829	3356829	+	CG	CGA	-0.0091227	0.172039	-0.00157399	-0.0299249	0.248289	-0.00502746	0.0208022	0.433868	0.00345347	0.207982	0.677398
chr1	TP73	chr1_3357148	3357148	-	CG	CGC	0.0138169	0.489782	0.00200457	0.18217	0.0181119	0.0196785	-0.168353	0.0332654	-0.0176739	0.0493836	0.424705
chr1	TP73	chr1_3357161	3357161	-	CG	CGT	-0.0168886	0.336714	-0.00260228	0.00118662	0.986142	0.000138031	-0.0180752	0.796932	-0.00274031	0.628549	0.910343
chr1	TP73	chr1_3357195	3357195	-	CG	CGG	0.0138574	0.327363	0.00234613	-0.0363849	0.511168	-0.00608585	0.0502423	0.377946	0.00843198	0.493669	0.861334
chr1	TP73	chr1_3357626	3357626	-	CG	CGG	-0.0031683	0.764485	-0.000538579	-0.0504468	0.184015	-0.00846262	0.0472785	0.22791	0.00792404	0.398238	0.815171
chr1	TP73	chr1_3357646	3357646	-	CG	CGT	-0.0111839	0.295732	-0.00186545	-0.00633632	0.859988	-0.00110071	-0.00484759	0.896561	-0.000764737	0.568448	0.88994
chr1	TP73	chr1_3357677	3357677	-	CG	CGT	-0.00731871	0.527563	-0.000885919	-0.0580955	0.182069	-0.00821618	0.0507768	0.256917	0.00733026	0.340663	0.780298
chr1	TP73	chr1_3357692	3357692	-	CG	CGA	-0.0012442	0.912076	-9.06536e-05	-0.0380787	0.366315	-0.00562578	0.0368345	0.396377	0.00553513	0.660384	0.920573
chr1	TP73	chr1_3357711	3357711	-	CG	CGG	-0.000839086	0.960001	-0.000172919	0.0012249	0.983274	0.000528592	-0.00206398	0.972782	-0.000701511	0.998479	0.999711
chr1	TP73	chr1_3357825	3357825	-	CG	CGG	-0.0114049	0.198534	-0.00196264	-0.0128021	0.699735	-0.00186211	0.00139723	0.96739	-0.000100536	0.407707	0.82011
chr1	TP73	chr1_3357837	3357837	-	CG	CGT	-0.0132579	0.0970169	-0.00198639	-0.0383686	0.191613	-0.0065146	0.0251107	0.405648	0.0045282	0.113938	0.560081
chr1	TP73	chr1_3357842	3357842	-	CG	CGC	-0.0158848	0.0470288	-0.00261041	-0.0741184	0.0121853	-0.0125262	0.0582336	0.0540554	0.00991581	0.00752895	0.208763
chr1	TP73	chr1_3357845	3357845	-	CG	CGA	0.000720313	0.940704	9.78595e-05	-0.00942375	0.793282	-0.00141637	0.0101441	0.784405	0.00151423	0.962977	0.993191
chr1	TP73	chr1_3357874	3357874	-	CG	CGT	-0.0159293	0.0715452	-0.00242433	-0.0311652	0.353222	-0.00452182	0.0152359	0.658429	0.0020975	0.132262	0.58822
chr1	TP73	chr1_3357888	3357888	-	CG	CGG	-0.00638302	0.581957	-0.00112993	-0.00342133	0.938402	-0.000418259	-0.00296169	0.948174	-0.000711668	0.856544	0.971413
chr1	TP73	chr1_3357944	3357944	-	CG	CGG	-0.00791254	0.402738	-0.00126083	-0.0149221	0.674557	-0.00249643	0.00700952	0.848079	0.00123561	0.647699	0.916312
chr1	TP73	chr1_3358018	3358018	-	CG	CGA	-0.00170835	0.837195	-0.000282575	0.0214894	0.555853	0.0036768	-0.0231978	0.533808	-0.00395938	0.820916	0.964075
chr1	TP73	chr1_3358068	3358068	+	CG	CGC	-0.00658844	0.0902617	-0.00112328	-0.0222282	0.135039	-0.00383275	0.0156397	0.304791	0.00270948	0.0831886	0.504964
chr1	TP73	chr1_3358069	3358069	-	CG	CGT	-0.0136071	0.211658	-0.00226452	0.0159947	0.731495	0.00273547	-0.0296018	0.535011	-0.00499999	0.431729	0.832785
chr1	TP73	chr1_3358083	3358083	+	CG	CGA	-0.00378918	0.316086	-0.000617354	-0.0111619	0.431232	-0.00187966	0.00737272	0.613369	0.00126231	0.449475	0.840502
chr1	TP73	chr1_3358084	3358084	-	CG	CGC	-0.00104298	0.931272	-0.000155297	0.0649351	0.216188	0.0110228	-0.0659781	0.219056	-0.0111781	0.458534	0.844583
chr1	TP73	chr1_3358203	3358203	+	CG	CGA	-0.00534543	0.228187	-0.00092547	-0.0171527	0.317916	-0.0029341	0.0118072	0.50293	0.00200863	0.299512	0.753177
chr1	TP73	chr1_3368618	3368618	+	CG	CGG	0.000396857	0.955816	6.78152e-05	0.0268709	0.317553	0.00361152	-0.026474	0.339163	-0.00354371	0.604492	0.902611
chr1	TP73	chr1_3368658	3368658	+	CG	CGT	-0.00603996	0.29862	-0.00104495	0.0163197	0.459375	0.00281103	-0.0223597	0.325516	-0.00385598	0.436693	0.834597
chr1	TP73	chr1_3368686	3368686	+	CG	CGC	0.00162246	0.773771	0.000186879	0.0236338	0.263901	0.00287689	-0.0220113	0.312329	-0.00269001	0.515259	0.870187
chr1	TP73	chr1_3368688	3368688	+	CG	CGC	-0.00389519	0.56302	-0.000376676	0.0163456	0.525108	0.00155571	-0.0202408	0.444823	-0.00193239	0.685893	0.927987
chr1	TP73	chr1_3368717	3368717	+	CG	CGG	-0.00204664	0.722162	-0.000352417	-0.0169159	0.435316	-0.00291148	0.0148693	0.505397	0.00255907	0.694496	0.9307
chr1	TP73	chr1_3368863	3368863	+	CG	CGC	-0.00275208	0.880541	-0.000286202	-0.0244009	0.730267	-0.00295509	0.0216488	0.766136	0.00266889	0.931915	0.986878
chr1	TP73	chr1_3368871	3368871	+	CG	CGG	-0.00104494	0.938764	-0.000169698	0.0305868	0.574263	0.00453145	-0.0316317	0.571422	-0.00470115	0.849622	0.970103
chr1	TP73	chr1_3368945	3368945	+	CG	CGA	0.00228518	0.883354	0.000437243	0.0411603	0.545785	0.00421963	-0.0388751	0.576556	-0.00378238	0.822276	0.964389
chr1	TP73	chr1_3368962	3368962	+	CG	CGA	0.0233832	0.495699	0.00121756	-0.139326	0.299421	-0.00335497	0.162709	0.238975	0.00457252	0.45698	0.844265
chr1	TP73	chr1_3368998	3368998	+	CG	CGG	-0.0361869	0.221866	-0.00279235	-0.378556	0.00282784	-0.0146063	0.342369	0.00793091	0.0118139	0.005837	0.188851
chr1	TP73	chr1_3369061	3369061	-	CG	CGG	-0.00466956	0.318458	-0.00056596	-0.00493821	0.785073	-0.000556673	0.000268649	0.988485	-9.28769e-06	0.586574	0.896418
chr1	TP73	chr1_3369086	3369086	-	CG	CGG	0.000486771	0.928479	3.29109e-05	0.00760852	0.714576	0.000520232	-0.00712175	0.739358	-0.000487321	0.931517	0.986812
chr1	TP73	chr1_3369108	3369108	-	CG	CGG	-0.0032796	0.432491	-0.000169	-0.00311249	0.845015	-0.000148292	-0.000167115	0.991863	-2.07088e-05	0.721303	0.938508
chr1	TP73	chr1_3369148	3369148	-	CG	CGA	-0.00529718	0.211283	-0.000358481	-0.00441539	0.780466	-0.000276156	-0.000881796	0.956902	-8.23248e-05	0.44072	0.836514
chr1	TP73	chr1_3369157	3369157	-	CG	CGC	0.00186753	0.779476	6.23735e-05	-0.0125943	0.611928	-0.000379898	0.0144618	0.572106	0.000442272	0.842254	0.968781
chr1	TP73	chr1_3372898	3372898	-	CG	CGT	-0.000456567	0.947686	-7.87444e-05	-0.0186982	0.489656	-0.00321009	0.0182417	0.512084	0.00313134	0.784858	0.955497
chr1	TP73	chr1_3372912	3372912	-	CG	CGC	0.00368227	0.688535	0.000203612	0.00473148	0.888385	0.000306279	-0.0010492	0.975935	-0.000102667	0.914119	0.983034
chr1	TP73	chr1_3372918	3372918	-	CG	CGC	-0.00675996	0.808102	-8.87573e-05	0.0895519	0.396908	0.000918468	-0.0963118	0.376377	-0.00100723	0.674004	0.924645
chr1	TP73	chr1_3372925	3372925	-	CG	CGG	0.00897476	0.562569	0.000649835	-0.0927403	0.121655	-0.00296095	0.101715	0.0993511	0.00361078	0.250348	0.715596
chr1	TP73	chr1_3372927	3372927	-	CG	CGC	0.000269176	0.963425	3.35378e-05	-0.0503956	0.0301041	-0.00459068	0.0506648	0.0338144	0.00462422	0.0930023	0.524578
chr1	TP73	chr1_3373002	3373002	+	CG	CGT	-0.00887609	0.0143469	-0.00131517	-0.0145627	0.269399	-0.00228443	0.00568656	0.674664	0.000969262	0.0291047	0.348035
chr1	TP73	chr1_3373003	3373003	-	CG	CGG	-0.0223529	0.0111834	-0.00347024	-0.0788105	0.0236642	-0.0131869	0.0564577	0.111144	0.00971661	0.0039464	0.163536
chr1	TP73	chr1_3373014	3373014	+	CG	CGT	-0.00589002	0.157628	-0.000617421	-0.00250765	0.876033	-0.000283076	-0.00338238	0.837861	-0.000334345	0.363197	0.794965
chr1	TP73	chr1_3373015	3373015	-	CG	CGC	-0.0110265	0.202804	-0.00121085	-0.00261253	0.937259	-0.000274007	-0.00841401	0.805368	-0.000936846	0.441526	0.836794
chr1	TP73	chr1_3373065	3373065	+	CG	CGG	-0.00676896	0.0571274	-0.000730969	0.0216717	0.107701	0.00229867	-0.0284407	0.0414553	-0.00302964	0.0445648	0.409324
chr1	TP73	chr1_3373978	3373978	-	CG	CGG	-0.0123895	0.151752	-0.00127674	-0.042706	0.187908	-0.00425798	0.0303165	0.362698	0.00298124	0.157246	0.620817
chr1	TP73	chr1_3374048	3374048	-	CG	CGC	-0.00306393	0.716097	-0.000148601	0.0155776	0.647209	0.000604316	-0.0186415	0.593575	-0.000752917	0.840475	0.968277
chr1	TP73	chr1_3374090	3374090	-	CG	CGT	-0.00722242	0.366442	-0.000820603	0.0208919	0.49253	0.00227625	-0.0281143	0.37018	-0.00309685	0.51914	0.871503
chr1	TP73	chr1_3374295	3374295	+	CG	CGG	-0.00430886	0.578947	-0.000483755	-0.019813	0.511164	-0.00214213	0.0155041	0.616836	0.00165838	0.693309	0.930278
chr1	TP73	chr1_3374303	3374303	+	CG	CGG	-0.0211344	0.0720505	-0.00108382	0.027815	0.52613	0.00175111	-0.0489494	0.280081	-0.00283494	0.158337	0.622133
chr1	TP73	chr1_3374339	3374339	+	CG	CGC	-0.0201764	0.37074	-0.000772693	0.0447797	0.594279	0.000783536	-0.064956	0.453894	-0.00155623	0.574627	0.891963
chr1	TP73	chr1_3374347	3374347	+	CG	CGC	0.00237656	0.830243	0.000136552	0.0108178	0.795896	0.000517429	-0.00844124	0.844629	-0.000380876	0.945697	0.989853
chr1	TP73	chr1_3376518	3376518	+	CG	CGG	-0.0117898	0.129707	-0.00156135	0.0289047	0.346077	0.00368732	-0.0406946	0.197718	-0.00524867	0.200969	0.669862
chr1	TP73	chr1_3376547	3376547	+	CG	CGC	-0.019799	0.0280245	-0.00233684	0.00193563	0.950791	0.000172565	-0.0217346	0.503547	-0.0025094	0.0865868	0.51253
chr1	TP73	chr1_3376578	3376578	+	CG	CGT	-0.026384	0.00399025	-0.00370663	-0.00792984	0.815257	-0.00128344	-0.0184541	0.597611	-0.00242319	0.0152022	0.273061
chr1	TP73	chr1_3376593	3376593	+	CG	CGG	-0.0243566	0.00831114	-0.00354118	0.00329403	0.926912	0.000460563	-0.0276506	0.454131	-0.00400174	0.0300983	0.352879
chr1	TP73	chr1_3376644	3376644	+	CG	CGG	-0.0144054	0.0590602	-0.00246	-0.000153668	0.995686	-4.71705e-05	-0.0142517	0.626651	-0.00241282	0.166121	0.631421
chr1	TP73	chr1_3376645	3376645	-	CG	CGT	-0.00340361	0.421651	-0.000570251	0.0054919	0.732949	0.000878912	-0.00889551	0.591588	-0.00144916	0.678517	0.926019
chr1	TP73	chr1_3376671	3376671	-	CG	CGG	-0.00598987	0.255574	-0.000901745	-0.0120263	0.554759	-0.00162498	0.00603643	0.772905	0.000723235	0.443574	0.837595
chr1	TP73	chr1_3376678	3376678	-	CG	CGG	-0.0035461	0.401939	-0.000548314	-0.020199	0.213624	-0.00280915	0.0166529	0.31814	0.00226083	0.329954	0.773551
chr1	TP73	chr1_3376739	3376739	-	CG	CGC	-0.00715091	0.375127	-0.00085699	-0.0540782	0.0902817	-0.00598502	0.0469273	0.151364	0.00512803	0.16395	0.628753
chr1	TP73	chr1_3376748	3376748	-	CG	CGA	-0.00638113	0.118225	-0.000984714	-0.0150069	0.342824	-0.00226387	0.00862579	0.595047	0.00127916	0.193041	0.662301
chr1	TP73	chr1_3376757	3376757	-	CG	CGC	-0.00639095	0.232829	-0.000607053	-0.0473086	0.026161	-0.003787	0.0409176	0.0599503	0.00317995	0.0437795	0.406244
chr1	TP73	chr1_3377124	3377124	-	CG	CGG	-0.0109502	0.0098835	-0.00143031	0.0220083	0.2111	0.00306709	-0.0329584	0.0690301	-0.0044974	0.0170729	0.285048
chr1	TP73	chr1_3377132	3377132	-	CG	CGG	-0.00588546	0.216746	-0.000793256	-0.00775944	0.671933	-0.00107771	0.00187398	0.92074	0.00028445	0.42824	0.831001
chr1	TP73	chr1_3377139	3377139	-	CG	CGG	-0.00338075	0.665824	-0.000318182	0.0327153	0.258549	0.00295137	-0.0360961	0.227173	-0.00326956	0.475058	0.852666
chr1	TP73	chr1_3377145	3377145	-	CG	CGT	-0.00694704	0.271098	-0.000547522	-0.00446153	0.852986	-0.000365062	-0.00248551	0.920083	-0.000182459	0.536179	0.877877
chr1	TP73	chr1_3377178	3377178	-	CG	CGC	-0.00398606	0.422731	-0.000501501	-0.0213696	0.258513	-0.002549	0.0173836	0.371204	0.0020475	0.388419	0.809798
chr1	TP73	chr1_3377212	3377212	-	CG	CGA	-0.00513132	0.258577	-0.000847108	-0.0153998	0.368718	-0.00262899	0.0102685	0.559941	0.00178189	0.358835	0.791948
chr1	TP73	chr1_3377216	3377216	-	CG	CGG	-0.0143855	0.0233107	-0.0023335	-0.0193051	0.419986	-0.00332653	0.00491959	0.841356	0.000993021	0.0569189	0.445419
chr1	TP73	chr1_3377231	3377231	-	CG	CGT	-0.0120189	0.0690803	-0.00145785	0.0140884	0.562785	0.00203878	-0.0261073	0.29949	-0.00349663	0.157744	0.621459
chr1	TP73	chr1_3377251	3377251	-	CG	CGC	-0.00442563	0.519102	-0.000228498	0.0238487	0.354082	0.00181067	-0.0282743	0.286835	-0.00203917	0.521837	0.872345
chr1	TP73	chr1_3377334	3377334	+	CG	CGC	-0.115595	0.0552641	-0.0103668	0.127537	0.565342	0.012651	-0.243132	0.289203	-0.0230178	0.131179	0.586613
chr1	TP73	chr1_3378297	3378297	-	CG	CGG	0.0272891	0.432271	0.000491234	-0.0912379	0.482727	-0.00118707	0.118527	0.376727	0.00167831	0.567229	0.889536
chr1	TP73	chr1_3378311	3378311	-	CG	CGG	0.0307587	0.452797	0.000549244	0.194964	0.209792	0.0016294	-0.164205	0.304169	-0.00108016	0.3487	0.785624
chr1	TP73	chr1_3378316	3378316	-	CG	CGA	-0.00856177	0.852028	-5.46952e-05	0.0314396	0.856233	0.000235616	-0.0400014	0.822906	-0.000290311	0.965943	0.993767
chr1	TP73	chr1_3378338	3378338	-	CG	CGA	0.00663438	0.846051	0.000240547	0.0605009	0.639009	1.74449e-06	-0.0538665	0.68507	0.000238803	0.87975	0.975774
chr1	TP73	chr1_3378346	3378346	-	CG	CGT	-0.00244503	0.847669	-0.000201124	-0.153643	0.011123	-0.00347931	0.151198	0.014085	0.00327819	0.0370517	0.38223
chr1	TP73	chr1_3378379	3378379	-	CG	CGT	-0.00780972	0.779726	-0.000198178	0.0538726	0.601113	0.000841633	-0.0616824	0.561792	-0.00103981	0.835464	0.967184
chr1	TP73	chr1_3378381	3378381	-	CG	CGC	0.0367268	0.218156	0.000976554	0.103777	0.345755	0.00128423	-0.0670503	0.553965	-0.000307674	0.307344	0.758497
chr1	TP73	chr1_3378411	3378411	-	CG	CGT	-0.00625173	0.739775	-0.000497532	0.0907843	0.227773	0.00146587	-0.097036	0.209475	-0.0019634	0.452095	0.841684
chr1	TP73	chr1_3378816	3378816	+	CG	CGG	0.00979503	0.487496	0.00119793	0.0355204	0.469518	0.00401336	-0.0257254	0.612644	-0.00281543	0.611968	0.904595
chr1	TP73	chr1_3378878	3378878	+	CG	CGT	0.00285004	0.728402	0.000490685	0.0324202	0.291209	0.00559004	-0.0295702	0.349909	-0.00509935	0.541422	0.880028
chr1	TP73	chr1_3378894	3378894	+	CG	CGT	0.0412857	0.322197	0.000791454	0.115952	0.461406	0.00253527	-0.0746665	0.644749	-0.00174382	0.472193	0.851407
chr1	TP73	chr1_3378932	3378932	+	CG	CGC	0.0205339	0.662564	0.000177932	-0.181723	0.308496	-0.00153022	0.202257	0.271376	0.00170815	0.535429	0.87759
chr1	TP73	chr1_3378934	3378934	+	CG	CGA	0.072707	0.086634	0.000702702	-0.00957678	0.951934	-0.000275252	0.0822838	0.615336	0.000977954	0.227135	0.695465
chr1	TP73	chr1_3379380	3379380	-	CG	CGA	-0.0130235	0.00848227	-0.00120246	-0.0136716	0.454796	-0.00111461	0.000648127	0.972498	-8.78418e-05	0.0244155	0.324879
chr1	TP73	chr1_3379391	3379391	-	CG	CGC	0.00508341	0.487328	0.00039555	0.0073683	0.790349	0.000586668	-0.0022849	0.93617	-0.000191118	0.759484	0.948922
chr1	TP73	chr1_3379423	3379423	-	CG	CGG	-0.00205827	0.83395	-9.4997e-05	-0.0226478	0.561717	-0.000993476	0.0205895	0.607347	0.000898479	0.826519	0.965388
chr1	TP73	chr1_3379493	3379493	-	CG	CGC	0.00405765	0.439784	0.000314496	-0.0145052	0.474366	-0.00107183	0.0185629	0.37389	0.00138633	0.568598	0.889998
chr1	TP73	chr1_3379496	3379496	-	CG	CGA	0.00215999	0.737238	0.000152169	-0.101333	6.68356e-05	-0.00410246	0.103493	7.67013e-05	0.00425463	0.000313438	0.052966
chr1	TP73	chr1_3379539	3379539	-	CG	CGG	-0.0271816	0.432069	-0.00154326	-0.301858	0.0188138	-0.0112453	0.274676	0.0374707	0.00970207	0.0485994	0.422206
chr1	TP73	chr1_3379577	3379577	-	CG	CGG	-0.0451003	0.385145	-0.000823711	-0.0901042	0.640257	-0.00461922	0.0450039	0.820757	0.00379551	0.617889	0.906511
chr1	TP73	chr1_3379579	3379579	-	CG	CGC	-0.096921	0.0461767	-0.00145897	-0.140118	0.43104	-0.00443569	0.0431966	0.813468	0.00297672	0.103325	0.543649
chr1	TP73	chr1_3380072	3380072	-	CG	CGG	-0.00225237	0.925963	-0.000193214	0.305447	0.00144955	0.0201376	-0.3077	0.0018006	-0.0203308	0.00598449	0.191213
chr1	TP73	chr1_3380112	3380112	-	CG	CGG	-0.037138	0.401159	-0.000362201	-0.11106	0.506253	-0.000447243	0.0739219	0.667213	8.50417e-05	0.568037	0.889775
chr1	TP73	chr1_3380116	3380116	-	CG	CGC	-0.0192112	0.65333	-0.000274923	0.165536	0.307632	0.00144479	-0.184747	0.269207	-0.00171971	0.531319	0.876068
chr1	TP73	chr1_3380624	3380624	+	CG	CGG	0.060525	0.232305	0.00137545	-0.0468014	0.810255	-0.00195543	0.107326	0.592716	0.00333088	0.472141	0.851382
chr1	TP73	chr1_3380649	3380649	+	CG	CGG	0.00553675	0.87822	0.000287502	-0.180705	0.199607	-0.00259361	0.186242	0.198612	0.00288112	0.429822	0.831975
chr1	TP73	chr1_3380677	3380677	+	CG	CGG	-0.0490273	0.254718	-0.001098	-0.0140295	0.931887	-0.000107791	-0.0349977	0.835878	-0.00099021	0.519454	0.871607
chr1	TP73	chr1_3381069	3381069	-	CG	CGC	-0.00421451	0.569314	-0.000607521	0.0287589	0.337246	0.00336535	-0.0329734	0.283929	-0.00397287	0.531751	0.876228
chr1	TP73	chr1_3381085	3381085	-	CG	CGG	-0.00694559	0.510915	-0.000948503	-0.0312556	0.489416	-0.00313063	0.02431	0.598916	0.00218213	0.634653	0.912097
chr1	TP73	chr1_3381110	3381110	-	CG	CGG	-0.0066129	0.363982	-0.00111012	0.0158709	0.553662	0.00244257	-0.0224838	0.416499	-0.00355268	0.548198	0.882239
chr1	TP73	chr1_3381157	3381157	-	CG	CGC	0.00743593	0.522679	0.000804011	-0.0270767	0.548118	-0.00251868	0.0345127	0.456927	0.00332269	0.675637	0.925107
chr1	TP73	chr1_3381173	3381173	-	CG	CGC	0.0309821	0.446919	0.000346919	-0.18896	0.221364	-0.00160391	0.219942	0.167553	0.00195083	0.348305	0.785304
chr1	TP73	chr1_3381186	3381186	-	CG	CGT	0.00165713	0.825432	0.000261467	0.0352669	0.218925	0.00568623	-0.0336098	0.254772	-0.00542477	0.458007	0.844566
chr1	TP73	chr1_3381458	3381458	-	CG	CGT	0.00610771	0.409593	0.000856992	0.0463054	0.109778	0.00499397	-0.0401977	0.175846	-0.00413698	0.201723	0.670725
chr1	TP73	chr1_3381504	3381504	-	CG	CGG	0.00840197	0.41818	0.000617323	-0.0179223	0.659649	-0.00107964	0.0263243	0.529307	0.00169697	0.649766	0.916991
chr1	TP73	chr1_3382435	3382435	-	CG	CGT	0.00428898	0.556796	0.000641001	0.0236402	0.403216	0.00359163	-0.0193512	0.505458	-0.00295062	0.596333	0.89989
chr1	TP73	chr1_3382445	3382445	-	CG	CGA	0.00332945	0.73152	0.000536985	0.0476655	0.205843	0.00508581	-0.0443361	0.252112	-0.00454882	0.423838	0.828919
chr1	TP73	chr1_3382460	3382460	-	CG	CGC	0.0060464	0.573606	0.000843273	0.0848653	0.0503714	0.0103508	-0.0788189	0.0759872	-0.00950754	0.125939	0.579148
chr1	TP73	chr1_3382470	3382470	-	CG	CGT	0.00358247	0.69569	0.000611263	0.100958	0.0044067	0.0168491	-0.0973752	0.00746935	-0.0162378	0.01604	0.278758
chr1	TP73	chr1_3382514	3382514	-	CG	CGT	-0.000308613	0.972914	-3.26089e-05	0.0415507	0.239616	0.00672826	-0.0418593	0.249266	-0.00676087	0.497276	0.863004
chr1	TP73	chr1_3382566	3382566	-	CG	CGC	0.00673605	0.420165	0.00115378	0.0466317	0.135884	0.00775862	-0.0398956	0.214728	-0.00660485	0.243187	0.710176
chr1	TP73	chr1_3382570	3382570	-	CG	CGG	0.0122882	0.172828	0.0021231	0.00350373	0.917289	0.000535106	0.00878447	0.800489	0.001588	0.391028	0.811519
chr1	TP73	chr1_3382610	3382610	-	CG	CGA	0.0185405	0.104031	0.00299779	0.0629905	0.16069	0.00798745	-0.04445	0.333463	-0.00498966	0.104734	0.545873
chr1	TP73	chr1_3382622	3382622	-	CG	CGG	0.0178829	0.163971	0.00292889	0.161297	0.00310325	0.0190758	-0.143414	0.00972145	-0.0161469	0.00523245	0.181853
chr1	TP73	chr1_3382652	3382652	-	CG	CGA	0.0262601	0.0125118	0.00442278	0.095332	0.0172857	0.0145511	-0.0690718	0.0905105	-0.0101283	0.00343741	0.15439
chr1	TP73	chr1_3382655	3382655	-	CG	CGG	0.00598911	0.706299	0.00116432	0.178872	0.00538458	0.0200275	-0.172882	0.00863644	-0.0188632	0.0190565	0.296776
chr1	TP73	chr1_3382673	3382673	-	CG	CGG	0.0158424	0.339272	0.00269206	0.159997	0.0167527	0.0154572	-0.144155	0.0350073	-0.0127652	0.0374278	0.383251
chr1	TP73	chr1_3382686	3382686	-	CG	CGC	0.000561152	0.976592	0.000418216	0.378895	5.25805e-06	0.0131331	-0.378334	8.66909e-06	-0.0127149	2.81991e-05	0.014679
chr1	TP73	chr1_3383060	3383060	+	CG	CGT	-0.023167	0.653382	-0.000272824	0.0941325	0.626638	0.000556187	-0.1173	0.55648	-0.000829011	0.798911	0.958853
chr1	TP73	chr1_3384930	3384930	-	CG	CGT	0.00685168	0.373309	0.000991636	-0.0463429	0.12787	-0.00553259	0.0531945	0.0895974	0.00652422	0.207384	0.676812
chr1	TP73	chr1_3384944	3384944	-	CG	CGA	-0.00805896	0.433126	-0.00127903	-0.00159118	0.967824	-0.00026122	-0.00646778	0.873386	-0.00101781	0.73384	0.941462
chr1	TP73	chr1_3384957	3384957	-	CG	CGG	0.0107198	0.373857	0.00109761	-0.0591764	0.186371	-0.00493137	0.0698963	0.13089	0.00602898	0.275132	0.735305
chr1	TP73	chr1_3384965	3384965	-	CG	CGC	0.00194861	0.81814	0.00021959	-0.0319496	0.321695	-0.0026259	0.0338982	0.307308	0.00284549	0.591601	0.898203
chr1	TP73	chr1_3384970	3384970	-	CG	CGG	0.00588434	0.605749	0.000744481	0.019732	0.642376	0.00185514	-0.0138476	0.751779	-0.00111066	0.788331	0.956372
chr1	TP73	chr1_3384986	3384986	-	CG	CGG	-0.00645536	0.258265	-0.00105557	0.00877311	0.666512	0.00135021	-0.0152285	0.469751	-0.00240578	0.472786	0.851667
chr1	TP73	chr1_3385002	3385002	-	CG	CGG	-0.0173544	0.0374105	-0.00250044	-0.0171631	0.582748	-0.00240748	-0.000191355	0.995248	-9.29587e-05	0.0997263	0.537379
chr1	TP73	chr1_3385006	3385006	-	CG	CGC	0.0193246	0.0800908	0.00219076	-0.0228881	0.570103	-0.00255596	0.0422127	0.31114	0.00474672	0.178999	0.646143
chr1	TP73	chr1_3385048	3385048	-	CG	CGA	0.00387939	0.704806	0.000566727	0.0355913	0.345589	0.00435782	-0.0317119	0.414963	-0.00379109	0.599612	0.900897
chr1	TP73	chr1_3385053	3385053	-	CG	CGA	0.00764631	0.50613	0.00108096	0.00104396	0.980312	0.000160929	0.00660235	0.879751	0.000920029	0.800099	0.958993
chr1	TP73	chr1_3386167	3386167	+	CG	CGC	-0.0100025	0.524973	-0.000862353	0.137427	0.0228342	0.00858949	-0.147429	0.0179283	-0.00945184	0.0594312	0.452308
chr1	TP73	chr1_3386215	3386215	+	CG	CGT	-0.00840611	0.585977	-0.000623083	0.0308509	0.604203	0.00195361	-0.039257	0.521575	-0.00257669	0.749353	0.94583
chr1	TP73	chr1_3386224	3386224	+	CG	CGC	-0.0165837	0.683371	-0.000201788	0.106724	0.48848	0.00069756	-0.123307	0.437238	-0.000899348	0.719	0.937955
chr1	TP73	chr1_3388346	3388346	-	CG	CGA	-0.032729	0.0596876	-0.00544279	0.0525985	0.402283	0.00729838	-0.0853274	0.189684	-0.0127412	0.115554	0.562346
chr1	TP73	chr1_3388362	3388362	-	CG	CGC	-0.0215514	0.119627	-0.00365495	-0.0178651	0.732531	-0.00252885	-0.00368631	0.945364	-0.0011261	0.281487	0.740695
chr1	TP73	chr1_3388373	3388373	-	CG	CGC	-0.0349973	0.00902332	-0.00543188	0.00464814	0.922536	0.00029696	-0.0396455	0.422685	-0.00572884	0.0317072	0.36018
chr1	TP73	chr1_3388426	3388426	-	CG	CGG	-0.0235571	0.0590702	-0.00400754	0.0293834	0.520237	0.00464182	-0.0529405	0.262713	-0.00864936	0.132893	0.589229
chr1	TP73	chr1_3388435	3388435	-	CG	CGG	-0.017893	0.137672	-0.0030024	0.0404395	0.342823	0.00616506	-0.0583324	0.18709	-0.00916747	0.204778	0.673744
chr1	TP73	chr1_3388446	3388446	-	CG	CGT	-0.00260196	0.836945	-0.000454392	-0.00355398	0.939316	-0.000463064	0.000952018	0.984225	8.67227e-06	0.97632	0.995826
chr1	TP73	chr1_3388450	3388450	-	CG	CGT	-0.0213092	0.0507511	-0.00361423	-0.0161664	0.675797	-0.00273355	-0.00514279	0.897498	-0.000880686	0.136184	0.593576
chr1	TP73	chr1_3388457	3388457	-	CG	CGA	-0.0149739	0.255823	-0.00247795	-0.0262904	0.591717	-0.00368476	0.0113165	0.822612	0.00120681	0.457648	0.844385
chr1	TP73	chr1_3388585	3388585	+	CG	CGT	-0.0382782	0.276977	-0.00269287	-0.0021377	0.986781	-0.000227659	-0.0361405	0.786044	-0.00246521	0.550835	0.883476
chr1	TP73	chr1_3388596	3388596	+	CG	CGT	0.00148386	0.977293	2.37165e-05	-0.134453	0.497171	-0.00215743	0.135937	0.504968	0.00218114	0.792117	0.957363
chr1	TP73	chr1_3388622	3388622	+	CG	CGT	-0.00861664	0.854065	-7.91609e-05	0.00407228	0.982225	9.0266e-05	-0.0126889	0.946156	-0.000169427	0.982828	0.99699
chr1	TP73	chr1_3388646	3388646	+	CG	CGC	0.00397378	0.864737	0.00074356	0.0416953	0.659853	0.00523521	-0.0377216	0.697822	-0.00449165	0.894286	0.979149
chr1	TP73	chr1_3388658	3388658	+	CG	CGC	0.0907073	0.0164655	0.00622397	-0.0615643	0.672232	-0.00445824	0.152272	0.310015	0.0106822	0.0504212	0.427534
chr1	TP73	chr1_3388678	3388678	+	CG	CGA	0.063075	0.0302285	0.00925392	0.173256	0.116154	0.0259519	-0.110181	0.328919	-0.016698	0.0309906	0.357487
chr1	TP73	chr1_3388779	3388779	-	CG	CGT	-0.00120857	0.76177	-0.000156146	-0.0134291	0.37839	-0.0016559	0.0122206	0.435841	0.00149975	0.648978	0.916814
chr1	TP73	chr1_3388794	3388794	-	CG	CGG	-0.00742884	0.180244	-0.000433951	-0.016152	0.437094	-0.000881669	0.00872312	0.683239	0.000447718	0.306463	0.757949
chr1	TP73	chr1_3388817	3388817	-	CG	CGA	-0.00139185	0.640019	-0.000228842	-0.0244435	0.0355079	-0.00401614	0.0230516	0.0533461	0.0037873	0.0985433	0.534964
chr1	TP73	chr1_3388848	3388848	-	CG	CGG	-0.0023897	0.470482	-0.000331605	-0.0118401	0.342699	-0.00164814	0.0094504	0.461668	0.00131654	0.496512	0.86266
chr1	TP73	chr1_3388854	3388854	-	CG	CGG	-0.00401709	0.302163	-0.000439869	-0.00788994	0.601301	-0.000880515	0.00387285	0.802851	0.000440646	0.515219	0.870164
chr1	TP73	chr1_3389255	3389255	-	CG	CGA	-0.0303054	0.546117	-0.0024294	-0.510884	0.00884286	-0.0337921	0.480578	0.0163045	0.0313627	0.0274738	0.339894
chr1	TP73	chr1_3389967	3389967	-	CG	CGT	0.00983564	0.290324	0.000921504	-0.0154259	0.661844	-0.00141754	0.0252616	0.487053	0.00233905	0.513954	0.869533
chr1	TP73	chr1_3389970	3389970	-	CG	CGG	0.000579022	0.961784	3.37095e-05	0.00913506	0.843834	0.000580716	-0.00855604	0.857687	-0.000547007	0.979644	0.996395
chr1	TP73	chr1_3389977	3389977	-	CG	CGG	0.00544209	0.561916	0.000529188	-0.0578909	0.105764	-0.0046071	0.063333	0.0861064	0.00513628	0.22375	0.692178
chr1	TP73	chr1_3390004	3390004	-	CG	CGC	0.00789126	0.304829	0.000568404	0.0249898	0.391283	0.00173012	-0.0170985	0.568323	-0.00116172	0.41476	0.824444
chr1	TP73	chr1_3390008	3390008	-	CG	CGG	0.00660368	0.445808	0.000594578	-0.047035	0.149421	-0.00507111	0.0536386	0.11121	0.00566569	0.259063	0.722914
chr1	TP73	chr1_3390011	3390011	-	CG	CGC	0.00220524	0.769983	0.000207596	-0.0124753	0.657774	-0.00116599	0.0146806	0.613094	0.00137358	0.86569	0.97311
chr1	TP73	chr1_3390015	3390015	-	CG	CGC	-0.00371166	0.725755	-0.000240217	0.0393394	0.326746	0.00237764	-0.0430511	0.297592	-0.00261786	0.576021	0.892492
chr1	TP73	chr1_3390058	3390058	-	CG	CGC	0.0221205	0.141941	0.00184903	0.0824621	0.157476	0.00494522	-0.0603415	0.312774	-0.00309618	0.131	0.586279
chr1	TP73	chr1_3390067	3390067	-	CG	CGG	0.0028779	0.804769	0.000254129	-0.0668365	0.144112	-0.00607945	0.0697144	0.138396	0.00633358	0.329113	0.773098
chr1	TP73	chr1_3390097	3390097	-	CG	CGT	-0.0130829	0.0586442	-0.00208868	0.000166869	0.995204	5.48632e-05	-0.0132498	0.641939	-0.00214355	0.16646	0.632034
chr1	TP73	chr1_3390114	3390114	-	CG	CGG	0.0131462	0.289217	0.00178641	0.0179885	0.709831	0.00205842	-0.00484233	0.922331	-0.000272015	0.533738	0.877027
chr1	TP73	chr1_3390138	3390138	-	CG	CGT	0.00238812	0.842524	0.000296267	0.00339944	0.940368	0.000528158	-0.00101132	0.982759	-0.000231892	0.977816	0.99607
chr1	TP73	chr1_3390155	3390155	-	CG	CGG	-0.00647284	0.550726	-0.000673	-0.0347281	0.424314	-0.0039041	0.0282553	0.526195	0.0032311	0.610106	0.904021
chr1	TP73	chr1_3390169	3390169	-	CG	CGT	-0.00525531	0.583743	-0.00079677	0.0399836	0.28582	0.00627343	-0.0452389	0.240527	-0.0070702	0.481115	0.855543
chr1	TP73	chr1_3394802	3394802	-	CG	CGG	-0.0100627	0.176184	-0.00145333	0.0212805	0.417036	0.00348247	-0.0313431	0.248988	-0.0049358	0.2796	0.739132
chr1	TP73	chr1_3394814	3394814	-	CG	CGT	0.00653609	0.465877	0.00111896	0.0155392	0.649231	0.00268653	-0.00900315	0.797831	-0.00156757	0.693713	0.930383
chr1	TP73	chr1_3394825	3394825	-	CG	CGA	-0.0188271	0.35967	-0.00135257	-0.0443748	0.567284	-0.00345147	0.0255477	0.748923	0.0020989	0.561922	0.887662
chr1	TP73	chr1_3394853	3394853	-	CG	CGT	0.00130725	0.975841	9.67042e-05	0.0215852	0.900029	0.000525986	-0.020278	0.908493	-0.000429282	0.991648	0.998579
chr1	TP73	chr1_3394855	3394855	-	CG	CGC	-0.00375705	0.92937	-2.41034e-05	-0.194366	0.253749	-0.00298492	0.190609	0.275371	0.00296082	0.516367	0.870505
chr1	TP73	chr1_3394872	3394872	-	CG	CGG	0.00133087	0.905176	0.000224692	0.0356037	0.435018	0.00613982	-0.0342728	0.463574	-0.00591513	0.730227	0.940544
chr1	TP73	chr1_3394876	3394876	-	CG	CGG	-0.00386358	0.73947	-0.000652701	0.0398322	0.40092	0.00684794	-0.0436958	0.369071	-0.00750064	0.660676	0.920656
chr1	TP73	chr1_3394907	3394907	-	CG	CGG	0.0127048	0.27411	0.00218738	-0.0159295	0.73858	-0.00269569	0.0286343	0.558618	0.00488307	0.517996	0.871071
chr1	TP73	chr1_3394922	3394922	-	CG	CGT	-0.000221223	0.983351	-3.04204e-05	0.062849	0.124879	0.0106381	-0.0630702	0.134355	-0.0106685	0.304815	0.756745
chr1	TP73	chr1_3396514	3396514	+	CG	CGG	-0.00774044	0.51604	-0.000478871	-0.0121079	0.776022	-0.00132483	0.0043675	0.920891	0.000845955	0.779387	0.95426
chr1	TP73	chr1_3396522	3396522	+	CG	CGG	0.0191961	0.309291	0.000813772	0.026027	0.709857	0.00111607	-0.00683096	0.924508	-0.000302302	0.558465	0.886403
chr1	TP73	chr1_3396526	3396526	+	CG	CGT	0.012065	0.143261	0.00109913	-0.0372654	0.274383	-0.00297367	0.0493304	0.159027	0.00407279	0.187879	0.656442
chr1	TP73	chr1_3396536	3396536	+	CG	CGT	-0.012779	0.0619129	-0.00124325	-0.0406923	0.118605	-0.00393845	0.0279133	0.295924	0.0026952	0.0562413	0.443837
chr1	TP73	chr1_3396565	3396565	+	CG	CGG	-0.00287523	0.742422	-0.00031606	-0.0767584	0.0335904	-0.00847757	0.0738831	0.0457117	0.00816151	0.097577	0.533105
chr1	TP73	chr1_3396599	3396599	+	CG	CGA	-0.00657627	0.281009	-0.00112093	0.0357815	0.129903	0.00615815	-0.0423578	0.0821408	-0.00727908	0.174285	0.640989
chr1	TP73	chr1_3396678	3396678	-	CG	CGT	-0.00568528	0.895256	-0.000268711	-0.218413	0.189638	-0.00994466	0.212728	0.214136	0.00967595	0.417663	0.825992
chr1	TP73	chr1_3396719	3396719	-	CG	CGG	0.0117228	0.269932	0.00189374	-0.0589233	0.131307	-0.00886484	0.0706461	0.0804387	0.0107586	0.169694	0.635627
chr1	TP73	chr1_3396738	3396738	-	CG	CGT	-0.0273224	0.0517294	-0.00307415	-0.00971942	0.852004	-0.000795399	-0.017603	0.742996	-0.00227875	0.147008	0.608605
chr1	TP73	chr1_3396775	3396775	-	CG	CGG	0.000972309	0.915388	0.000168346	0.0020353	0.954877	0.000352223	-0.00106299	0.977055	-0.000183877	0.992819	0.998811
chr1	TP73	chr1_3396782	3396782	-	CG	CGC	-0.0106692	0.537375	-0.000916235	-0.0373338	0.564699	-0.00381632	0.0266646	0.689592	0.00290009	0.703826	0.933423
chr1	TP73	chr1_3397965	3397965	+	CG	CGG	-0.00236189	0.578649	-0.000332373	0.00547239	0.723364	0.000740855	-0.00783428	0.623691	-0.00107323	0.800309	0.958993
chr1	TP73	chr1_3398059	3398059	+	CG	CGT	0.00393566	0.406575	0.000400274	0.0354651	0.0628023	0.00364496	-0.0315294	0.106118	-0.00324469	0.1275	0.581434
chr1	TP73	chr1_3398102	3398102	+	CG	CGG	-0.00243819	0.429223	-0.000418308	0.0124776	0.271658	0.00213842	-0.0149158	0.203467	-0.00255673	0.39239	0.812095
chr1	TP73	chr1_3398180	3398180	+	CG	CGA	-0.00237377	0.682788	-0.0003872	0.022872	0.288839	0.00380951	-0.0252457	0.256548	-0.00419671	0.51816	0.871128
chr1	TP73	chr1_3398183	3398183	+	CG	CGC	-0.00926114	0.192347	-0.00158489	-3.67186e-05	0.998924	-1.21378e-05	-0.00922443	0.741929	-0.00157275	0.425299	0.8298
chr1	TP73	chr1_3398193	3398193	+	CG	CGT	0.00642664	0.317502	0.00109235	0.00533911	0.833784	0.000923919	0.00108753	0.966793	0.000168435	0.593876	0.89921
chr1	TP73	chr1_3398610	3398610	-	CG	CGC	-0.00401833	0.702904	-0.000671222	-0.145234	0.00103377	-0.0239542	0.141216	0.0017994	0.023283	0.00412138	0.166501
chr1	TP73	chr1_3398614	3398614	-	CG	CGG	-0.0225626	0.0180972	-0.0034585	-0.0315021	0.411617	-0.00447508	0.00893951	0.819834	0.00101658	0.0451067	0.411043
chr1	TP73	chr1_3398619	3398619	-	CG	CGA	-0.00934796	0.378697	-0.0013961	-0.0953352	0.0417501	-0.0143638	0.0859873	0.0714625	0.0129677	0.0852339	0.509725
chr1	TP73	chr1_3398626	3398626	-	CG	CGC	-0.00694936	0.517422	-0.000843226	-0.0818962	0.055393	-0.00968431	0.0749469	0.0870861	0.00884109	0.130474	0.585848
chr1	TP73	chr1_3398701	3398701	-	CG	CGT	-0.0108218	0.235562	-0.00176816	-0.0117932	0.772435	-0.00193322	0.000971363	0.981375	0.000165066	0.475582	0.85284
chr1	TP73	chr1_3398708	3398708	-	CG	CGC	-0.0314453	0.0243547	-0.00383968	-0.115123	0.0647961	-0.0136074	0.0836779	0.18586	0.00976771	0.0158693	0.277645
chr1	TP73	chr1_3398726	3398726	-	CG	CGG	-0.0926327	0.00126209	-0.00417328	-0.278717	0.0112933	-0.01098	0.186085	0.0955572	0.00680675	0.000357966	0.0560218
chr1	TP73	chr1_3399147	3399147	-	CG	CGG	0.0127718	0.139683	0.00218703	0.0598739	0.0654838	0.0102089	-0.0471021	0.157606	-0.00802184	0.0666808	0.469993
chr1	TP73	chr1_3399248	3399248	-	CG	CGT	0.0426531	0.0557092	0.00173622	-0.0274127	0.736464	-0.00301021	0.0700658	0.405193	0.00474642	0.147644	0.609186
chr1	TP73	chr1_3399261	3399261	-	CG	CGG	0.0210069	0.0698554	0.00243693	-0.0423161	0.329545	-0.00640989	0.063323	0.158129	0.00884682	0.117339	0.565139
chr1	TP73	chr1_3399277	3399277	-	CG	CGC	0.0121353	0.17582	0.0020148	-0.0226147	0.519716	-0.00388073	0.03475	0.336487	0.00589553	0.321132	0.767405
chr1	TP73	chr1_3405644	3405644	-	CG	CGC	-0.0125822	0.762802	-8.0309e-05	-0.000476384	0.997588	-3.56691e-05	-0.0121058	0.940534	-4.46399e-05	0.955167	0.991691
chr1	TP73	chr1_3405658	3405658	-	CG	CGG	-0.00957057	0.810327	-4.92439e-05	0.154441	0.30735	0.000404541	-0.164011	0.292631	-0.000453785	0.572492	0.891174
chr1	TP73	chr1_3405674	3405674	-	CG	CGG	-0.00913522	0.750236	-0.000176404	-0.0749791	0.486834	-0.000611546	0.0658438	0.553233	0.000435143	0.74821	0.945549
chr1	TP73	chr1_3405755	3405755	-	CG	CGC	-0.0104421	0.797435	-6.38669e-05	-0.205121	0.184988	-0.00172149	0.194679	0.221434	0.00165763	0.401929	0.817309
chr1	TP73	chr1_3406411	3406411	+	CG	CGT	-0.00604836	0.278802	-0.000354741	-0.014782	0.508365	-0.000701579	0.0087336	0.703098	0.000346838	0.450224	0.840826
chr1	TP73	chr1_3406423	3406423	+	CG	CGG	-0.0115129	0.0059761	-0.000582523	-0.0426709	0.0088782	-0.00214305	0.0311579	0.0599557	0.00156052	0.00108357	0.0934377
chr1	TP73	chr1_3406455	3406455	+	CG	CGT	-0.00481719	0.321316	-0.00029784	-0.00985479	0.595801	-0.000537999	0.0050376	0.791999	0.00024016	0.534491	0.87716
chr1	TP73	chr1_3406480	3406480	+	CG	CGA	-0.00502468	0.241202	-0.000742904	0.0155666	0.341907	0.00218086	-0.0205912	0.222816	-0.00292377	0.314836	0.763268
chr1	TP73	chr1_3406525	3406525	+	CG	CGG	-0.00727432	0.0931447	-0.000434963	-0.0270027	0.116961	-0.00142522	0.0197284	0.26259	0.00099026	0.0758928	0.48958
chr1	TP73	chr1_3406548	3406548	+	CG	CGC	-0.00591363	0.208538	-0.000404468	-0.00151913	0.930951	-0.000111366	-0.0043945	0.807841	-0.000293102	0.449889	0.84076
chr1	TP73	chr1_3406875	3406875	-	CG	CGC	-0.0131946	0.742925	-0.000133864	-0.0580176	0.70291	-0.000397941	0.0448229	0.774744	0.000264076	0.882383	0.976357
chr1	TP73	chr1_3406889	3406889	-	CG	CGC	-0.0255749	0.286556	-0.000903506	-0.244768	0.00698237	-0.00543094	0.219193	0.0184182	0.00452744	0.0161695	0.279263
chr1	TP73	chr1_3406897	3406897	-	CG	CGC	-0.0314977	0.47195	-0.000370193	-0.0735978	0.656278	-0.00049547	0.0421001	0.804659	0.000125278	0.701861	0.932948
chr1	TP73	chr1_3406936	3406936	-	CG	CGC	0.00765033	0.777186	0.000304029	-0.130536	0.209707	-0.00233851	0.138187	0.19707	0.00264254	0.432475	0.833067
chr1	TP73	chr1_3406968	3406968	-	CG	CGT	-0.0121653	0.101406	-0.00138039	0.018567	0.521869	0.00218666	-0.0307322	0.303284	-0.00356705	0.209903	0.679435
chr1	TP73	chr1_3410098	3410098	+	CG	CGT	0.0201908	0.297146	0.00339869	0.0746845	0.255044	0.0126059	-0.0544937	0.422322	-0.00920724	0.31521	0.763564
chr1	TP73	chr1_3410114	3410114	+	CG	CGG	-0.000164886	0.997443	0.000136569	-0.242495	0.237584	-0.0186524	0.24233	0.250304	0.018789	0.494081	0.86154
chr1	TP73	chr1_3411735	3411735	+	CG	CGG	0.0221729	0.63013	0.00026065	-0.115007	0.524097	-0.00115504	0.13718	0.459898	0.00141569	0.722573	0.93888
chr1	TP73	chr1_3411750	3411750	+	CG	CGG	-0.0338959	0.48276	-0.000278964	-0.0474299	0.801864	-0.0010931	0.013534	0.944439	0.00081414	0.758263	0.948593
chr1	TP73	chr1_3412881	3412881	+	CG	CGT	0.01107	0.117548	0.00168355	0.0278133	0.279622	0.00441751	-0.0167433	0.527168	-0.00273396	0.170483	0.636469
chr1	TP73	chr1_3412896	3412896	+	CG	CGC	0.00426499	0.552272	0.000735979	-0.00609588	0.821222	-0.000975514	0.0103609	0.709363	0.00171149	0.813816	0.962151
chr1	TP73	chr1_3412966	3412966	+	CG	CGC	0.0153031	0.471847	0.000385633	0.0502896	0.539055	0.00083209	-0.0349865	0.67763	-0.000446457	0.642499	0.914578
chr1	TP73	chr1_3412973	3412973	+	CG	CGC	-0.003571	0.648404	-0.000277944	-0.00752541	0.816993	-0.000413656	0.00395441	0.905497	0.000135712	0.877801	0.975403
chr1	TP73	chr1_3412976	3412976	+	CG	CGG	-0.0182362	0.319386	-0.000567382	-0.018156	0.795173	-0.000673177	-8.0203e-05	0.999111	0.000105795	0.589607	0.89741
chr1	TP73	chr1_3415917	3415917	+	CG	CGG	0.0165387	0.274933	0.00193647	-0.15269	0.0197035	-0.015118	0.169229	0.0118147	0.0170545	0.036183	0.3789
chr1	TP73	chr1_3415928	3415928	+	CG	CGG	0.00767294	0.593241	0.000829736	-0.127008	0.059961	-0.00908699	0.134681	0.0505678	0.00991673	0.144947	0.605961
chr1	TP73	chr1_3416014	3416014	+	CG	CGA	-0.0121121	0.566931	-0.000981337	0.0675802	0.366643	0.00714355	-0.0796922	0.30386	-0.00812489	0.556665	0.886007
chr1	TP73	chr1_3416341	3416341	+	CG	CGC	-0.0262289	0.554619	-0.000179774	-0.167926	0.318162	-0.000981366	0.141697	0.412876	0.000801592	0.514282	0.86966
chr1	TP73	chr1_3416350	3416350	+	CG	CGT	-0.00877684	0.817823	-7.64446e-05	-0.0539198	0.708543	-0.000159938	0.0451429	0.76116	8.34932e-05	0.908877	0.982075
chr1	TP73	chr1_3416366	3416366	+	CG	CGC	0.0281922	0.448463	0.000401292	-0.017374	0.90204	-4.70605e-05	0.0455663	0.753927	0.000448353	0.741972	0.94362
chr1	TP73	chr1_3416387	3416387	+	CG	CGG	-0.0565725	0.181534	-0.000310394	0.0236514	0.883083	0.000524839	-0.0802239	0.628166	-0.000835233	0.4016	0.817087
chr1	TP73	chr1_3416391	3416391	+	CG	CGG	0.0108102	0.797613	0.000109982	0.222787	0.165396	0.000895067	-0.211977	0.199521	-0.000785085	0.369595	0.798955
chr1	TP73	chr1_3416414	3416414	+	CG	CGT	0.00401222	0.749592	0.000558496	0.0336365	0.494632	0.00412296	-0.0296243	0.55821	-0.00356446	0.753354	0.946878
chr1	TP73	chr1_3416462	3416462	+	CG	CGG	-0.00656512	0.478289	-0.000948716	-0.0304723	0.412747	-0.00420662	0.0239071	0.530808	0.00325791	0.558528	0.886403
chr1	TP73	chr1_3419360	3419360	-	CG	CGT	-0.0122244	0.533951	-0.000972998	0.038491	0.598469	0.0030088	-0.0507154	0.501185	-0.0039818	0.711623	0.935655
chr1	TP73	chr1_3419383	3419383	-	CG	CGG	0.0221943	0.663018	0.000233688	-0.200784	0.298636	-0.00246395	0.222978	0.262682	0.00269764	0.524008	0.87321
chr1	TP73	chr1_3419427	3419427	-	CG	CGG	0.0183787	0.701171	0.000347728	-0.0564936	0.755004	-0.00067384	0.0748723	0.688069	0.00102157	0.882286	0.976341
chr1	TP73	chr1_3419435	3419435	-	CG	CGA	-0.0237061	0.584036	-0.000512071	0.058215	0.721965	0.000630947	-0.0819212	0.626952	-0.00114302	0.804176	0.959811
chr1	TP73	chr1_3419468	3419468	-	CG	CGC	0.0111069	0.781181	0.000284275	0.166019	0.276131	0.00524233	-0.154912	0.323287	-0.00495805	0.532268	0.876468
chr1	TP73	chr1_3419473	3419473	-	CG	CGC	-0.0489186	0.227648	-0.000513774	0.0296218	0.846088	0.000161703	-0.0785404	0.617507	-0.000675477	0.469645	0.849937
chr1	TP73	chr1_3419759	3419759	+	CG	CGC	0.0135254	0.311348	0.00115399	0.0511002	0.304552	0.00414153	-0.0375747	0.463112	-0.00298754	0.360622	0.793294
chr1	TP73	chr1_3419779	3419779	+	CG	CGT	0.0112229	0.299987	0.00162852	0.0159267	0.702312	0.00212829	-0.00470374	0.912571	-0.000499764	0.545051	0.881157
chr1	TP73	chr1_3419809	3419809	+	CG	CGT	0.00702242	0.486403	0.00106921	-0.00713709	0.854884	-0.0011562	0.0141595	0.724298	0.00222541	0.769269	0.951854
chr1	TP73	chr1_3419850	3419850	+	CG	CGT	0.00490933	0.515422	0.000783191	0.0292942	0.347299	0.00465069	-0.0243848	0.444753	-0.0038675	0.521461	0.872324
chr1	TP73	chr1_3420385	3420385	+	CG	CGC	-0.00068449	0.884619	-4.03279e-05	0.0147134	0.405802	0.000866343	-0.0153979	0.398582	-0.000906671	0.697218	0.931305
chr1	TP73	chr1_3420429	3420429	+	CG	CGC	0.00446514	0.42662	0.000344327	0.00785734	0.713805	0.000439298	-0.0033922	0.877686	-9.49707e-05	0.683511	0.927238
chr1	TP73	chr1_3420449	3420449	+	CG	CGG	0.000327667	0.943852	4.03156e-05	0.0116827	0.514242	0.0012925	-0.011355	0.537706	-0.00125218	0.805538	0.960168
chr1	TP73	chr1_3420508	3420508	+	CG	CGG	-0.00137334	0.78901	-7.45146e-05	0.0286068	0.157694	0.00149088	-0.0299801	0.149754	-0.0015654	0.350787	0.787038
chr1	TP73	chr1_3421309	3421309	-	CG	CGT	-0.00777822	0.349176	-0.00133783	-0.0235581	0.447284	-0.00405671	0.0157799	0.620964	0.00271888	0.488926	0.859157
chr1	TP73	chr1_3421329	3421329	-	CG	CGT	0.00274206	0.790028	0.000451678	-0.0250496	0.503196	-0.00409308	0.0277916	0.472057	0.00454476	0.767406	0.951336
chr1	TP73	chr1_3421340	3421340	-	CG	CGG	-0.0099105	0.332336	-0.000964376	-0.0559884	0.123154	-0.0057365	0.0460779	0.218579	0.00477213	0.19878	0.667729
chr1	TP73	chr1_3421369	3421369	-	CG	CGG	-0.00113244	0.934734	-0.000114156	0.0317439	0.529594	0.00294057	-0.0328764	0.528233	-0.00305473	0.816195	0.962693
chr1	TP73	chr1_3422371	3422371	+	CG	CGG	0.00445816	0.543371	0.000542131	-0.00823115	0.77856	-0.00104095	0.0126893	0.672933	0.00158309	0.796796	0.958384
chr1	TP73	chr1_3422466	3422466	+	CG	CGC	-0.000729578	0.932271	-4.6972e-05	-0.0319022	0.360403	-0.00199841	0.0311727	0.383503	0.00195144	0.653285	0.918257
chr1	TP73	chr1_3422493	3422493	+	CG	CGA	-0.00491236	0.533804	-0.000496426	0.0582599	0.0784865	0.00513552	-0.0631723	0.0628994	-0.00563194	0.171912	0.638222
chr1	TP73	chr1_3422630	3422630	-	CG	CGG	0.0152294	0.310343	0.000486662	0.022951	0.68516	0.000527183	-0.00772157	0.894573	-4.05218e-05	0.552772	0.884196
chr1	TP73	chr1_3422687	3422687	-	CG	CGC	0.00916533	0.349153	0.000544039	-0.0283963	0.448979	-0.00110576	0.0375616	0.331052	0.0016498	0.478165	0.854101
chr1	TP73	chr1_3422691	3422691	-	CG	CGG	-0.0233708	0.253295	-0.000525315	0.0188185	0.809798	0.000106958	-0.0421893	0.600262	-0.000632273	0.501713	0.864709
chr1	TP73	chr1_3422706	3422706	-	CG	CGA	0.00183884	0.813018	0.00010682	-0.0206675	0.458803	-0.000758042	0.0225064	0.435139	0.000864862	0.735109	0.941663
chr1	TP73	chr1_3422721	3422721	-	CG	CGG	-0.0186488	0.308421	-0.000491993	0.0115219	0.866896	0.000142831	-0.0301707	0.670235	-0.000634824	0.582945	0.894993
chr1	TP73	chr1_3422729	3422729	-	CG	CGC	-0.0169662	0.482189	-0.00020648	-0.0776604	0.395701	-0.000863328	0.0606942	0.518758	0.000656849	0.549249	0.882692
chr1	TP73	chr1_3422738	3422738	-	CG	CGG	0.00778555	0.389679	0.000283096	-0.0152814	0.638792	-0.000593056	0.023067	0.493189	0.000876152	0.611011	0.904269
chr1	TP73	chr1_3422744	3422744	-	CG	CGG	-0.000395766	0.972328	-1.94571e-05	-0.0495341	0.241099	-0.00209023	0.0491383	0.259428	0.00207078	0.501128	0.864506
chr1	TP73	chr1_3422768	3422768	-	CG	CGC	-0.0292773	0.118157	-0.000610991	0.052795	0.438849	0.00126675	-0.0820722	0.244802	-0.00187774	0.212625	0.681915
chr1	TP73	chr1_3426156	3426156	+	CG	CGT	0.00725494	0.189387	0.00114593	-0.0287578	0.17956	-0.00404846	0.0360128	0.103233	0.00519438	0.168878	0.63452
chr1	TP73	chr1_3426181	3426181	+	CG	CGG	0.00914954	0.323031	0.000792769	-0.0449935	0.230349	-0.00279096	0.054143	0.16023	0.00358372	0.295409	0.750065
chr1	TP73	chr1_3426236	3426236	+	CG	CGG	-0.00357515	0.614604	-0.000352876	-8.14018e-05	0.997633	-2.31425e-05	-0.00349375	0.901471	-0.000329733	0.880297	0.975903
chr1	TP73	chr1_3428770	3428770	+	CG	CGG	0.0035238	0.607264	0.000277037	0.0337258	0.200942	0.00175903	-0.030202	0.265094	-0.00148199	0.389179	0.810257
chr1	TP73	chr1_3428798	3428798	+	CG	CGC	0.00872095	0.049413	0.000406299	-0.0108474	0.517825	-0.00036359	0.0195683	0.258414	0.00076989	0.11499	0.561561
chr1	TP73	chr1_3428839	3428839	+	CG	CGG	-0.00386742	0.382237	-0.000284459	0.0177409	0.300136	0.00124763	-0.0216083	0.220518	-0.00153209	0.393251	0.812531
chr1	TP73	chr1_3429422	3429422	+	CG	CGC	-0.0285727	0.052135	-0.000459689	0.00991011	0.855327	0.000213817	-0.0384828	0.492725	-0.000673506	0.146157	0.607605
chr1	TP73	chr1_3429469	3429469	+	CG	CGA	-0.00188886	0.813999	-0.000159837	0.0450347	0.154279	0.00380631	-0.0469236	0.148774	-0.00396614	0.347925	0.785059
chr1	TP73	chr1_3429520	3429520	+	CG	CGT	0.00346102	0.565691	0.000443127	-0.0165492	0.495487	-0.00209784	0.0200102	0.422164	0.00254097	0.667967	0.922819
chr1	TP73	chr1_3429547	3429547	+	CG	CGT	-0.00577278	0.28811	-0.000837425	0.00527004	0.798045	0.000792758	-0.0110428	0.602763	-0.00163018	0.54596	0.881438
chr1	TP73	chr1_3429550	3429550	+	CG	CGC	-0.00294646	0.709735	-0.000151386	-0.0168855	0.604149	-0.000595266	0.013939	0.676173	0.00044388	0.815901	0.962579
chr1	TP73	chr1_3431671	3431671	+	CG	CGT	-0.0236885	0.484474	-0.000637938	0.0812129	0.534117	0.000408822	-0.104901	0.435339	-0.00104676	0.64004	0.913982
chr1	TP73	chr1_3431701	3431701	+	CG	CGC	0.0013668	0.953234	0.000141749	0.0921542	0.316845	0.000946566	-0.0907874	0.337016	-0.000804817	0.602403	0.901853
chr1	TP73	chr1_3431739	3431739	+	CG	CGG	-0.0105147	0.318096	-0.00112216	0.0910777	0.0275359	0.00841297	-0.101592	0.0171731	-0.00953513	0.0524174	0.432753
chr1	TP73	chr1_3432219	3432219	+	CG	CGA	0.0234877	0.205776	0.00181328	-0.232951	0.00224462	-0.00746201	0.256438	0.00110891	0.00927529	0.00424749	0.168562
chr1	TP73	chr1_3432229	3432229	+	CG	CGC	0.0194725	0.631924	8.78561e-05	-0.208512	0.178357	-0.0018383	0.227985	0.153327	0.00192616	0.354836	0.78934
chr1	TP73	chr1_3432246	3432246	+	CG	CGT	0.0069516	0.632737	0.000497463	0.054922	0.312014	0.0028897	-0.0479704	0.391174	-0.00239224	0.53869	0.878926
chr1	TP73	chr1_3432253	3432253	+	CG	CGC	0.00464016	0.693738	0.000426361	-0.00659963	0.876295	-0.000545216	0.0112398	0.797508	0.000971577	0.912167	0.982642
chr1	TP73	chr1_3432267	3432267	+	CG	CGG	0.0313717	0.286135	0.00126494	0.0394464	0.715592	0.000653366	-0.00807468	0.942325	0.000611578	0.531601	0.876177
chr1	TP73	chr1_3433613	3433613	+	CG	CGT	0.00574805	0.353415	0.000955789	-0.0335888	0.158464	-0.00417286	0.0393369	0.109236	0.00512865	0.235842	0.704002
chr1	TP73	chr1_3433644	3433644	+	CG	CGC	0.00342822	0.55449	0.000519497	-0.0428184	0.0553151	-0.00528505	0.0462466	0.04464	0.00580455	0.130562	0.585848
chr1	TP73	chr1_3433647	3433647	+	CG	CGG	0.00298918	0.574213	0.00048649	-0.00697398	0.729566	-0.00113586	0.00996316	0.631604	0.00162235	0.8007	0.959001
chr1	TP73	chr1_3433653	3433653	+	CG	CGC	-0.00249599	0.699427	-0.000332822	-0.0413609	0.103754	-0.00453803	0.0388649	0.136386	0.00420521	0.24689	0.71317
chr1	TP73	chr1_3433686	3433686	+	CG	CGC	0.00570845	0.250941	0.000976211	-0.0097838	0.604237	-0.00159133	0.0154922	0.425874	0.00256754	0.446499	0.838998
chr1	TP73	chr1_3433714	3433714	+	CG	CGT	0.00504466	0.408226	0.000794884	-0.0263229	0.265986	-0.00362037	0.0313675	0.198095	0.00441525	0.376917	0.803125
chr1	TP73	chr1_3434527	3434527	-	CG	CGA	0.0036698	0.730429	8.40307e-05	0.01194	0.771351	0.000265035	-0.00827024	0.844828	-0.000181005	0.904219	0.98105
chr1	TP73	chr1_3434532	3434532	-	CG	CGG	0.0252423	0.204727	0.000324426	-0.0484658	0.516194	-0.000668488	0.0737082	0.338665	0.000992915	0.356149	0.790165
chr1	TP73	chr1_3434534	3434534	-	CG	CGC	-0.00721302	0.510919	-0.000146917	-0.00706265	0.847348	-0.000228384	-0.000150371	0.996851	8.14672e-05	0.791371	0.95719
chr1	TP73	chr1_3434542	3434542	-	CG	CGG	-0.0150679	0.474544	-0.000117002	0.0360823	0.650081	0.000313075	-0.0511502	0.53262	-0.000430078	0.693344	0.930278
chr1	TP73	chr1_3434549	3434549	-	CG	CGG	0.00348338	0.618626	0.000103473	-0.0167639	0.525624	-0.000840795	0.0202473	0.456968	0.000944267	0.717015	0.937466
chr1	TP73	chr1_3434554	3434554	-	CG	CGG	-3.83994e-05	0.996939	4.89011e-06	-0.0391657	0.311104	-0.000997885	0.0391273	0.325203	0.00100277	0.596154	0.899847
chr1	TP73	chr1_3437876	3437876	+	CG	CGA	0.00330816	0.620906	0.000306715	-0.0245777	0.350095	-0.00142497	0.0278858	0.302544	0.00173169	0.566453	0.889324
chr1	TP73	chr1_3437956	3437956	+	CG	CGG	-0.000917649	0.899968	-6.4323e-05	-0.0254022	0.356084	-0.00131311	0.0244845	0.387733	0.00124879	0.647527	0.916257
chr1	TP73	chr1_3437993	3437993	+	CG	CGA	0.00433908	0.508327	0.000395092	-0.0491214	0.0531162	-0.00338388	0.0534605	0.0411423	0.00377897	0.120743	0.570508
chr1	TP73	chr1_3438001	3438001	+	CG	CGC	-0.0176514	0.0133115	-0.00110456	-0.0475547	0.059534	-0.00298248	0.0299033	0.247944	0.00187792	0.0097385	0.230396
chr1	TP73	chr1_3441755	3441755	+	CG	CGG	0.0123248	0.783859	6.50883e-05	-0.0781305	0.645739	-0.00061524	0.0904554	0.60539	0.000680328	0.863765	0.972733
chr1	TP73	chr1_3441782	3441782	+	CG	CGC	-0.0390204	0.200597	-0.00107772	0.225512	0.0526128	0.00745282	-0.264533	0.0278653	-0.00853054	0.0661604	0.468714
chr1	TP73	chr1_3441807	3441807	+	CG	CGT	-0.00183729	0.903124	-7.9561e-05	-0.0853638	0.143757	-0.00540402	0.0835265	0.164141	0.00532446	0.338951	0.779312
chr1	TP73	chr1_3441850	3441850	+	CG	CGT	0.00579193	0.619851	0.000602159	0.0282389	0.543789	0.00191085	-0.0224469	0.638176	-0.0013087	0.736802	0.942193
chr1	TP73	chr1_3442183	3442183	+	CG	CGT	0.00782205	0.617385	0.00124951	0.00428894	0.937385	0.00082509	0.00353311	0.950163	0.000424417	0.879472	0.975717
chr1	TP73	chr1_3442241	3442241	+	CG	CGG	0.0128817	0.378508	0.00196789	-0.0225774	0.659818	-0.00348033	0.0354591	0.50451	0.00544822	0.607357	0.903367
chr1	TP73	chr1_3442265	3442265	+	CG	CGG	0.0340417	0.202622	0.00349137	0.145078	0.114723	0.016029	-0.111037	0.24232	-0.0125376	0.137349	0.595282
chr1	TP73	chr1_3442390	3442390	+	CG	CGG	0.0163221	0.0634886	0.00246636	-0.033842	0.319656	-0.00401663	0.0501641	0.152824	0.00648299	0.10726	0.549279
chr1	TP73	chr1_3442430	3442430	+	CG	CGC	0.0179375	0.0642908	0.00195453	0.032542	0.371648	0.00289877	-0.0146045	0.696326	-0.000944235	0.125012	0.577616
chr1	TP73	chr1_3442445	3442445	+	CG	CGG	0.0263385	0.00200529	0.00368405	0.07855	0.0125447	0.00923592	-0.0522115	0.102925	-0.00555187	0.000588747	0.0701659
chr1	TP73	chr1_3442462	3442462	+	CG	CGA	0.0193597	0.0419996	0.00201085	-0.0217481	0.545442	-0.00176786	0.0411078	0.26824	0.0037787	0.102894	0.542883
chr1	TP73	chr1_3442466	3442466	+	CG	CGA	0.0187389	0.0232548	0.00296719	0.00139507	0.965664	0.0001642	0.0173438	0.602483	0.00280299	0.0754289	0.488764
chr1	TP73	chr1_3442783	3442783	+	CG	CGG	-0.016092	0.782635	-0.000245162	0.0832242	0.712365	0.000992217	-0.0993162	0.668849	-0.00123738	0.897331	0.979616
chr1	TP73	chr1_3445721	3445721	-	CG	CGG	-0.00371711	0.943014	-4.06251e-05	0.177432	0.368179	0.00278989	-0.18115	0.37232	-0.00283051	0.662578	0.921079
chr1	TP73	chr1_3446011	3446011	+	CG	CGA	-0.0139463	0.422207	-0.00217305	0.167196	0.0186304	0.0241567	-0.181143	0.0131936	-0.0263298	0.0443436	0.408548
chr1	TP73	chr1_3446046	3446046	+	CG	CGA	-0.050446	0.00709599	-0.00811874	0.0158764	0.803174	0.00185134	-0.0663224	0.316244	-0.00997008	0.0243595	0.324543
chr1	TP73	chr1_3446063	3446063	+	CG	CGG	-0.0509518	0.0299906	-0.00512527	0.0595804	0.473954	0.00787841	-0.110532	0.200336	-0.0130037	0.0703012	0.47841
chr1	TP73	chr1_3446108	3446108	+	CG	CGG	-0.0368006	0.00897861	-0.00599164	0.0570184	0.245838	0.00943518	-0.093819	0.0667247	-0.0154268	0.0160194	0.278559
chr1	TP73	chr1_3446118	3446118	+	CG	CGA	-0.0413997	0.0130166	-0.0067221	-0.0259619	0.6498	-0.00436892	-0.0154378	0.794119	-0.00235318	0.0412303	0.397405
chr1	TP73	chr1_3446175	3446175	-	CG	CGC	-0.0249971	0.0244347	-0.00416639	-0.0878664	0.0391897	-0.0145235	0.0628693	0.148348	0.0103571	0.0113375	0.244436
chr1	TP73	chr1_3446180	3446180	-	CG	CGT	-0.0268249	0.0145241	-0.00450791	-0.11664	0.00675183	-0.0190304	0.0898154	0.0401452	0.0145224	0.00177405	0.116572
chr1	TP73	chr1_3446194	3446194	-	CG	CGT	-0.016831	0.0923434	-0.00281142	-0.0767231	0.0556536	-0.0122607	0.0598921	0.143397	0.00944928	0.0421865	0.400468
chr1	TP73	chr1_3446218	3446218	-	CG	CGC	-0.0227598	0.0317949	-0.0037505	-0.0998714	0.016008	-0.0158383	0.0771117	0.0679688	0.0120878	0.00675146	0.200251
chr1	TP73	chr1_3446282	3446282	+	CG	CGA	-0.0111691	0.180593	-0.00151839	-0.0144791	0.644247	-0.00200217	0.00331	0.918301	0.000483786	0.369003	0.798395
chr1	TP73	chr1_3446283	3446283	-	CG	CGC	-0.0203286	0.0561121	-0.00313979	-0.101291	0.0442021	-0.0133604	0.0809624	0.112335	0.0102206	0.0225492	0.316355
chr1	TP73	chr1_3446295	3446295	+	CG	CGT	-0.00545155	0.61412	-0.000941807	-0.0656989	0.111503	-0.0112649	0.0602474	0.15565	0.0103231	0.250151	0.715458
chr1	TP73	chr1_3446356	3446356	+	CG	CGA	-0.00884401	0.300079	-0.0014131	0.0120685	0.704969	0.00188753	-0.0209125	0.524706	-0.00330062	0.538192	0.878701
chr1	TP73	chr1_3446389	3446389	+	CG	CGC	-0.0504832	0.112585	-0.000873557	-0.306645	0.0118275	-0.00574814	0.256162	0.0396636	0.00487458	0.0137524	0.262487
chr1	TP73	chr1_3446391	3446391	+	CG	CGC	-0.046855	0.213916	-0.000417308	0.00751235	0.957737	0.00035246	-0.0543673	0.70973	-0.000769767	0.458128	0.844568
chr1	TP73	chr1_3446400	3446400	+	CG	CGA	-0.0572355	0.147355	-0.000543054	0.00203999	0.98902	3.50816e-05	-0.0592755	0.69796	-0.000578136	0.347182	0.784583
chr1	TP73	chr1_3446618	3446618	-	CG	CGG	-0.0335556	0.0367496	-0.00421053	-0.0605882	0.317562	-0.00782001	0.0270325	0.663912	0.00360949	0.071639	0.480878
chr1	TP73	chr1_3446622	3446622	-	CG	CGC	-0.0690689	0.00111929	-0.00382309	-0.360804	1.3784e-05	-0.0121064	0.291735	0.00046707	0.00828335	1.38549e-06	0.00220161
chr1	TP73	chr1_3446629	3446629	-	CG	CGC	-0.0480885	0.000561754	-0.00426036	-0.037149	0.450802	-0.00381785	-0.0109395	0.829257	-0.000442512	0.00203615	0.124443
chr1	TP73	chr1_3446658	3446658	-	CG	CGA	-0.0201082	0.0127005	-0.00214822	-0.0796234	0.0107783	-0.00849545	0.0595152	0.0610464	0.00634723	0.0023566	0.132212
chr1	TP73	chr1_3446664	3446664	-	CG	CGA	-0.0400755	0.00719311	-0.0039284	-0.212619	0.000948269	-0.0237559	0.172544	0.00784569	0.0198275	0.000182811	0.0418279
chr1	TP73	chr1_3446711	3446711	-	CG	CGG	-0.0194857	0.149332	-0.00226	-0.264445	2.99454e-05	-0.0339444	0.244959	0.0001307	0.0316844	6.50617e-05	0.0233386
chr1	TP73	chr1_3446719	3446719	-	CG	CGG	-0.0215122	0.0286067	-0.00300701	-0.0995861	0.00729495	-0.014721	0.0780739	0.0391114	0.011714	0.0033053	0.152495
chr1	TP73	chr1_3446738	3446738	-	CG	CGC	-0.0201204	0.106157	-0.0023893	-0.0641934	0.153292	-0.00923294	0.044073	0.340531	0.00684365	0.104737	0.545873
chr1	TP73	chr1_3446915	3446915	+	CG	CGC	-0.00273536	0.736761	-0.000343596	-0.0525017	0.0976576	-0.00581042	0.0497663	0.126366	0.00546683	0.239386	0.706404
chr1	TP73	chr1_3446935	3446935	+	CG	CGG	-0.00540818	0.470611	-0.00089954	-0.0381573	0.191065	-0.00651617	0.0327491	0.274292	0.00561663	0.331583	0.774741
chr1	TP73	chr1_3446944	3446944	+	CG	CGG	-0.0134036	0.0184414	-0.00197312	-0.019336	0.362321	-0.00281297	0.00593238	0.785487	0.000839849	0.0429271	0.403208
chr1	TP73	chr1_3446951	3446951	+	CG	CGA	-0.00677336	0.346665	-0.00116294	-0.0110635	0.68482	-0.00190481	0.00429015	0.87844	0.00074187	0.593685	0.899129
chr1	TP73	chr1_3446966	3446966	+	CG	CGC	-0.00651696	0.259977	-0.0011081	-0.0102674	0.659836	-0.0017269	0.0037504	0.875389	0.000618805	0.483109	0.856427
chr1	TP73	chr1_3447014	3447014	+	CG	CGA	-0.0118397	0.110445	-0.00141881	-0.0421233	0.142091	-0.00544007	0.0302836	0.302857	0.00402126	0.10061	0.53881
chr1	TP73	chr1_3447130	3447130	-	CG	CGT	0.0322776	0.165517	8.26467e-05	0.0722522	0.410797	0.000309045	-0.0399746	0.657992	-0.000226399	0.277831	0.737495
chr1	TP73	chr1_3447206	3447206	-	CG	CGT	-0.00445991	0.607954	-0.00050246	-0.0141557	0.671534	-0.00173576	0.00969582	0.777644	0.0012333	0.803107	0.959536
chr1	TP73	chr1_3447261	3447261	-	CG	CGG	-0.0105281	0.602525	-0.000300169	0.0489086	0.52708	0.00144399	-0.0594367	0.455418	-0.00174416	0.709811	0.935294
chr1	TP73	chr1_3447275	3447275	-	CG	CGG	-0.0211073	0.477822	-0.000143969	0.0765498	0.496154	0.000769264	-0.097657	0.399612	-0.000913234	0.610266	0.904053
chr1	TP73	chr1_3448697	3448697	+	CG	CGG	0.00337118	0.583137	0.000259439	-0.0159618	0.4898	-0.00136482	0.019333	0.417121	0.00162426	0.671789	0.924071
chr1	TP73	chr1_3448733	3448733	+	CG	CGC	0.0052466	0.478468	0.000384585	-0.00167627	0.954687	-8.97453e-05	0.00692287	0.819221	0.00047433	0.77549	0.953407
chr1	TP73	chr1_3448740	3448740	+	CG	CGA	-0.00589872	0.244715	-0.000963487	0.0201864	0.297399	0.00305543	-0.0260851	0.191728	-0.00401892	0.290101	0.746299
chr1	TP73	chr1_3448753	3448753	+	CG	CGG	-0.0100804	0.145079	-0.00122592	0.00235504	0.927253	0.00026743	-0.0124354	0.640081	-0.00149335	0.340827	0.780454
chr1	TP73	chr1_3448777	3448777	+	CG	CGG	-0.00962881	0.0359866	-0.0016514	-0.0118779	0.494124	-0.00202553	0.00224908	0.899708	0.000374128	0.0895957	0.518293
chr1	TP73	chr1_3448808	3448808	+	CG	CGT	-0.0022311	0.649982	-0.000385986	-0.0758301	0.000164768	-0.0128743	0.073599	0.000349704	0.0124883	0.000729648	0.0777033
chr1	TP73	chr1_3448851	3448851	+	CG	CGG	-0.00417723	0.929393	-3.33794e-05	0.0133973	0.940082	0.000207711	-0.0175745	0.923725	-0.00024109	0.993105	0.998895
chr1	TP73	chr1_3448901	3448901	+	CG	CGC	-0.038633	0.308585	-0.000438273	0.0685532	0.631753	0.000595852	-0.107186	0.467326	-0.00103413	0.524796	0.873428
chr1	TP73	chr1_3448917	3448917	+	CG	CGG	0.000602637	0.987056	1.40277e-05	0.0569038	0.6844	0.00238245	-0.0563012	0.696223	-0.00236843	0.920154	0.984361
chr1	TP73	chr1_3452624	3452624	+	CG	CGT	-0.0257617	0.612539	-0.000223495	-0.268672	0.168481	-0.009936	0.242911	0.225723	0.00971251	0.343025	0.781911
chr1	TP73	chr1_3452640	3452640	+	CG	CGG	0.0390213	0.427969	0.000530088	0.107097	0.555911	0.00215349	-0.0680752	0.716408	-0.0016234	0.618431	0.906773
chr1	TP73	chr1_3452653	3452653	+	CG	CGA	-0.007955	0.86126	-0.000335947	-0.0241826	0.887408	-0.000314832	0.0162276	0.926527	-2.11153e-05	0.975285	0.995634
chr1	TP73	chr1_3453494	3453494	+	CG	CGA	-0.0118866	0.165731	-0.0015217	-0.00229968	0.945421	-0.0003958	-0.00958687	0.781221	-0.0011259	0.380539	0.805034
chr1	TP73	chr1_3453501	3453501	+	CG	CGC	0.00564588	0.370002	0.000857189	-0.0418244	0.137395	-0.00643154	0.0474702	0.0992987	0.00728873	0.220885	0.689575
chr1	TP73	chr1_3453529	3453529	+	CG	CGG	0.00491437	0.579566	0.000688614	-0.0212325	0.538065	-0.00320461	0.0261469	0.461092	0.00389322	0.704852	0.933668
chr1	TP73	chr1_3453538	3453538	+	CG	CGC	-0.0156812	0.0495453	-0.00207281	-0.0200915	0.516294	-0.00330902	0.00441028	0.889569	0.00123621	0.119707	0.568625
chr1	TP73	chr1_3453548	3453548	+	CG	CGT	-0.0106429	0.091032	-0.00183685	0.0465311	0.0485671	0.00797459	-0.0571739	0.0193864	-0.00981144	0.0340072	0.369464
chr1	TP73	chr1_3453581	3453581	+	CG	CGG	-0.00784042	0.357316	-0.00108158	0.0608504	0.0641329	0.0101585	-0.0686908	0.0428021	-0.01124	0.115274	0.561962
chr1	TP73	chr1_3454105	3454105	+	CG	CGA	0.000572142	0.983278	6.58696e-05	-0.010544	0.928723	-0.000468907	0.0111161	0.926514	0.000534777	0.995724	0.999375
chr1	TP73	chr1_3454113	3454113	+	CG	CGG	0.0318806	0.501787	0.000314769	0.148039	0.432021	0.00114054	-0.116159	0.547909	-0.000825768	0.588694	0.897114
chr1	TP73	chr1_3454123	3454123	+	CG	CGG	-0.0198603	0.703979	-0.00045729	0.128782	0.534339	0.000811166	-0.148642	0.485126	-0.00126846	0.763297	0.950002
chr1	TP73	chr1_3454145	3454145	+	CG	CGG	0.0715347	0.143777	0.00151149	0.20112	0.297126	0.00334829	-0.129586	0.51208	-0.00183679	0.204537	0.673687
chr1	TP73	chr1_3454637	3454637	-	CG	CGA	0.00315005	0.828177	0.000536727	0.245834	7.96086e-05	0.0229278	-0.242684	0.000137851	-0.0223911	0.000378686	0.0575497
chr1	TP73	chr1_3454682	3454682	-	CG	CGG	-0.00292299	0.870335	-0.000155101	0.220648	0.00115766	0.0139207	-0.223571	0.00140451	-0.0140758	0.00485179	0.176771
chr1	TP73	chr1_3454699	3454699	-	CG	CGT	0.0096853	0.526001	0.00164339	0.316322	7.17552e-06	0.0407625	-0.306637	1.82795e-05	-0.0391191	3.23166e-05	0.0155294
chr1	TP73	chr1_3454714	3454714	-	CG	CGC	0.0166435	0.433591	0.00257281	0.372027	8.36939e-06	0.0143273	-0.355383	3.13847e-05	-0.0117545	3.89047e-05	0.0172291
chr1	TP73	chr1_3454725	3454725	-	CG	CGG	0.0140117	0.334178	0.00235521	0.237434	0.000120235	0.0283644	-0.223422	0.000377274	-0.0260092	0.000401943	0.0596823
chr1	TP73	chr1_3456391	3456391	-	CG	CGG	-0.00950121	0.193681	-0.000804831	-0.0333613	0.225176	-0.00305571	0.0238601	0.398464	0.00225088	0.212934	0.682361
chr1	TP73	chr1_3456416	3456416	-	CG	CGC	-0.0102164	0.400482	-0.000421765	-0.0363263	0.426915	-0.00161308	0.0261099	0.57892	0.00119131	0.517458	0.870887
chr1	TP73	chr1_3456485	3456485	-	CG	CGC	0.000678908	0.923157	8.84389e-05	0.000751195	0.976672	0.000148944	-7.2287e-05	0.997825	-6.05052e-05	0.994947	0.999144
chr1	TP73	chr1_3456494	3456494	-	CG	CGT	0.00932828	0.50833	0.000489728	0.00438415	0.930539	0.000239603	0.00494412	0.924239	0.000250125	0.799611	0.958948
chr1	TP73	chr1_3456504	3456504	-	CG	CGG	-0.00496391	0.519377	-0.000570069	0.00760112	0.787812	0.000972503	-0.012565	0.666446	-0.00154257	0.779301	0.954225
chr1	TP73	chr1_3456510	3456510	-	CG	CGA	-0.0149599	0.0335604	-0.00172875	-0.0350921	0.173418	-0.00441169	0.0201322	0.44683	0.00268295	0.0451246	0.411144
chr1	TP73	chr1_3456526	3456526	-	CG	CGA	0.00136887	0.827511	0.000233394	-0.015302	0.533521	-0.00263849	0.0166709	0.509353	0.00287188	0.801488	0.959001
chr1	TP73	chr1_3456804	3456804	+	CG	CGG	0.00352155	0.674988	0.000511638	4.5892e-05	0.998857	6.05056e-05	0.00347566	0.916045	0.000451132	0.915303	0.983305
chr1	TP73	chr1_3456825	3456825	+	CG	CGC	-0.000985143	0.875704	-0.000155118	-0.012848	0.593088	-0.00186886	0.0118629	0.631631	0.00171374	0.85661	0.971413
chr1	TP73	chr1_3456830	3456830	+	CG	CGC	0.00419521	0.503712	0.000692425	0.0136659	0.57432	0.00217394	-0.00947064	0.704841	-0.00148152	0.685631	0.927913
chr1	TP73	chr1_3456835	3456835	+	CG	CGG	0.00372024	0.61724	0.000569997	0.0242423	0.398594	0.00355942	-0.0205221	0.486922	-0.00298942	0.620568	0.907787
chr1	TP73	chr1_3456839	3456839	+	CG	CGG	-0.00262929	0.642418	-0.000449075	-0.00609549	0.787706	-0.000977868	0.00346621	0.881392	0.000528793	0.866512	0.973216
chr1	TP73	chr1_3456862	3456862	+	CG	CGC	0.00164404	0.786083	0.000277392	0.0222126	0.340621	0.00373238	-0.0205686	0.390837	-0.00345498	0.612476	0.904824
chr1	TP73	chr1_3456870	3456870	+	CG	CGG	0.0131806	0.218176	0.00221023	-0.0737605	0.0707407	-0.0118704	0.0869411	0.0392763	0.0140806	0.0896877	0.518412
chr1	TP73	chr1_3456913	3456913	+	CG	CGG	0.00133111	0.809208	0.000211298	0.019661	0.341281	0.00308109	-0.0183299	0.38905	-0.00286979	0.61846	0.906774
chr1	TP73	chr1_3456922	3456922	+	CG	CGC	-0.00552725	0.355305	-0.000935933	0.012164	0.587897	0.00198624	-0.0176912	0.444734	-0.00292217	0.556742	0.886019
chr1	TP73	chr1_3457767	3457767	-	CG	CGG	0.0153016	0.593029	0.000655797	0.0115573	0.913693	0.000468037	0.00374439	0.972824	0.00018776	0.861754	0.972374
chr1	TP73	chr1_3457789	3457789	-	CG	CGC	-0.0525964	0.20653	-0.000402416	0.0545556	0.727778	0.000381614	-0.107152	0.507256	-0.00078403	0.418561	0.826585
chr1	TP73	chr1_3457799	3457799	-	CG	CGC	0.0146298	0.751954	0.000102072	0.0940126	0.591371	0.000878139	-0.0793828	0.659714	-0.000776067	0.825072	0.965063
chr1	TP73	chr1_3457808	3457808	-	CG	CGG	-0.0194082	0.598128	-0.000128694	0.194474	0.164907	0.000903123	-0.213882	0.138437	-0.00103182	0.326183	0.770783
chr1	TP73	chr1_3457858	3457858	-	CG	CGA	0.00102549	0.979457	1.72132e-05	0.125941	0.404085	0.00116568	-0.124916	0.421573	-0.00114846	0.704266	0.933462
chr1	TP73	chr1_3457879	3457879	-	CG	CGG	0.0167622	0.666739	0.000101866	0.103923	0.480575	0.000509612	-0.0871608	0.565436	-0.000407746	0.713183	0.936391
chr1	TP73	chr1_3457898	3457898	-	CG	CGA	-0.00515928	0.756556	-0.000409919	0.00458195	0.939776	0.000426421	-0.00974122	0.876355	-0.000836341	0.949422	0.99069
chr1	TP73	chr1_3458129	3458129	-	CG	CGA	-0.0488755	0.325987	-0.000507833	-0.154129	0.414824	-0.00790037	0.105254	0.588081	0.00739254	0.448072	0.839873
chr1	TP73	chr1_3458173	3458173	-	CG	CGG	-0.0160391	0.667785	-0.000518568	-0.166472	0.24872	-0.0141069	0.150433	0.310462	0.0135883	0.47045	0.850289
chr1	TP73	chr1_3458211	3458211	-	CG	CGG	-0.0403671	0.430482	-0.000493399	-0.192066	0.318423	-0.00510571	0.151699	0.443701	0.00461231	0.451262	0.841274
chr1	TP73	chr1_3458220	3458220	-	CG	CGA	-0.0159068	0.646684	-0.001194	-0.0913564	0.492962	-0.0115498	0.0754496	0.581893	0.0103558	0.713928	0.936591
chr1	TP73	chr1_3458770	3458770	+	CG	CGG	-0.0181862	0.0529236	-0.00311535	-0.0358206	0.307297	-0.00613669	0.0176344	0.624607	0.00302134	0.0952575	0.529238
chr1	TP73	chr1_3458795	3458795	+	CG	CGG	-0.0125372	0.079444	-0.0020817	-0.0382533	0.156509	-0.00629214	0.025716	0.352967	0.00421044	0.0840233	0.506958
chr1	TP73	chr1_3458903	3458903	+	CG	CGA	-0.014667	0.277514	-0.00142449	0.0327374	0.521712	0.00290062	-0.0474044	0.368252	-0.00432511	0.445253	0.838482
chr1	TP73	chr1_3459133	3459133	-	CG	CGG	0.0143879	0.570019	0.0023025	-0.0444803	0.64805	-0.00750879	0.0588682	0.557245	0.00981129	0.762575	0.949786
chr1	TP73	chr1_3459153	3459153	-	CG	CGT	-0.010682	0.744047	-0.00115247	0.145218	0.248081	0.00871737	-0.1559	0.228452	-0.00986983	0.481252	0.855597
chr1	TP73	chr1_3459202	3459202	-	CG	CGG	-0.0585782	0.199424	-0.00237024	0.167006	0.353467	0.0130982	-0.225584	0.223455	-0.0154685	0.281765	0.740814
chr1	TP73	chr1_3460578	3460578	+	CG	CGG	0.019685	0.647832	0.000203191	0.085902	0.598131	0.00121277	-0.066217	0.693072	-0.00100958	0.786337	0.955935
chr1	TP73	chr1_3460594	3460594	+	CG	CGG	-0.0136517	0.727488	-0.00010458	-0.225454	0.130927	-0.00169481	0.211802	0.167679	0.00159023	0.301414	0.75435
chr1	TP73	chr1_3460622	3460622	+	CG	CGC	0.0354707	0.409766	0.000204521	0.0038767	0.980943	2.18345e-05	0.031594	0.850095	0.000182687	0.71021	0.935396
chr1	TP73	chr1_3460637	3460637	+	CG	CGG	0.026234	0.48653	0.000339427	-0.024332	0.864285	-0.000220595	0.050566	0.730245	0.000560023	0.770594	0.952006
chr1	TP73	chr1_3460661	3460661	+	CG	CGG	-0.0426068	0.274403	-0.000888393	-0.0579874	0.692849	-0.000704105	0.0153806	0.918931	-0.000184288	0.510978	0.868275
chr1	TP73	chr1_3461141	3461141	-	CG	CGT	-0.0261413	0.532181	-0.000695808	0.0648547	0.679958	0.00446879	-0.090996	0.574446	-0.0051646	0.750819	0.94626
chr1	TP73	chr1_3461188	3461188	-	CG	CGA	0.0269411	0.599838	0.00028108	0.03038	0.874611	0.000534992	-0.00343889	0.986167	-0.000253913	0.860972	0.972202
chr1	TP73	chr1_3463991	3463991	+	CG	CGT	-0.00852029	0.0297747	-0.00146168	-0.0242252	0.0901919	-0.00416015	0.0157049	0.28409	0.00269847	0.0256651	0.330868
chr1	TP73	chr1_3464030	3464030	+	CG	CGG	-0.00357137	0.418381	-0.000611707	-0.00549561	0.743464	-0.000920547	0.00192424	0.91133	0.000308839	0.684733	0.927644
chr1	TP73	chr1_3464037	3464037	+	CG	CGT	-0.00509067	0.215737	-0.000874723	-0.021054	0.182037	-0.00362332	0.0159634	0.324058	0.0027486	0.197129	0.666258
chr1	TP73	chr1_3464048	3464048	+	CG	CGG	-0.00325889	0.389968	-0.000544401	-0.0155586	0.286223	-0.00256549	0.0122997	0.411771	0.00202109	0.396552	0.814478
chr1	TP73	chr1_3464056	3464056	+	CG	CGG	-0.00444049	0.29427	-0.000739509	-0.0157848	0.328094	-0.00255121	0.0113443	0.493965	0.0018117	0.363697	0.795148
chr1	TP73	chr1_3464091	3464091	+	CG	CGG	-0.00609649	0.144746	-0.00103487	-0.00890878	0.578124	-0.00153173	0.0028123	0.86435	0.000496861	0.298531	0.752288
chr1	TP73	chr1_3464312	3464312	+	CG	CGC	-0.0080313	0.223236	-0.000664965	-0.00634103	0.799491	-0.000495539	-0.00169027	0.94755	-0.000169426	0.461376	0.845888
chr1	TP73	chr1_3464319	3464319	+	CG	CGT	0.00127145	0.816291	0.000110094	-0.0234292	0.26229	-0.00169102	0.0247006	0.251091	0.00180112	0.514653	0.869877
chr1	TP73	chr1_3464327	3464327	+	CG	CGG	0.00057898	0.936829	4.7002e-05	-0.052902	0.0697396	-0.00378579	0.053481	0.0741916	0.00383279	0.189113	0.657742
chr1	TP73	chr1_3464333	3464333	+	CG	CGG	-0.00993201	0.174252	-0.0010798	0.0282667	0.31603	0.00338462	-0.0381987	0.188823	-0.00446441	0.236315	0.704283
chr1	TP73	chr1_3464353	3464353	+	CG	CGG	-0.0123445	0.0205676	-0.0020389	-0.0158751	0.432931	-0.00265731	0.00353057	0.865076	0.000618418	0.0518825	0.431482
chr1	TP73	chr1_3464360	3464360	+	CG	CGC	-0.0114274	0.0385385	-0.00132012	-0.0338677	0.115081	-0.00361868	0.0224403	0.307174	0.00229856	0.0372711	0.382842
chr1	TP73	chr1_3464394	3464394	+	CG	CGG	-0.00386243	0.528824	-0.000458634	0.0261009	0.279906	0.00310357	-0.0299633	0.227838	-0.0035622	0.45182	0.841523
chr1	TP73	chr1_3464720	3464720	-	CG	CGT	-0.147097	0.00221297	-0.0171986	0.0338928	0.844928	0.000595016	-0.18099	0.312642	-0.0177936	0.00866558	0.220141
chr1	TP73	chr1_3464801	3464801	-	CG	CGC	-0.0804608	0.0636398	-0.00666102	-0.300329	0.0598799	-0.0404124	0.219868	0.178961	0.0337514	0.0346298	0.37253
chr1	TP73	chr1_3464803	3464803	-	CG	CGC	-0.0644358	0.339449	-0.00942556	-0.246995	0.323068	-0.0310992	0.182559	0.477991	0.0216737	0.395847	0.814139
chr1	TP73	chr1_3465123	3465123	-	CG	CGG	-0.0208425	0.167257	-0.00354588	-0.0159737	0.801658	-0.00264107	-0.00486881	0.940347	-0.000904811	0.374082	0.801411
chr1	TP73	chr1_3465235	3465235	-	CG	CGC	-0.0436868	0.225327	-0.0025574	0.0747105	0.581716	0.00209673	-0.118397	0.397317	-0.00465413	0.405816	0.819199
chr1	TP73	chr1_3465260	3465260	-	CG	CGT	-0.00804559	0.436739	-0.00137439	0.0113812	0.770021	0.00196029	-0.0194268	0.628245	-0.00333468	0.703657	0.933385
chr1	TP73	chr1_3466392	3466392	+	CG	CGT	0.0039484	0.943249	9.84993e-05	-0.153793	0.482936	-0.00230405	0.157741	0.483621	0.00240255	0.777435	0.953805
chr1	TP73	chr1_3466452	3466452	+	CG	CGG	-0.0598102	0.118763	-0.00199801	-0.0674349	0.651044	-0.00184699	0.00762469	0.96028	-0.000151023	0.268901	0.730372
chr1	TP73	chr1_3467431	3467431	+	CG	CGT	-0.0102275	0.452554	-0.00160236	-0.0166436	0.765547	-0.00252946	0.00641609	0.910682	0.000927096	0.722239	0.938762
chr1	TP73	chr1_3467462	3467462	+	CG	CGG	-0.110554	0.00104912	-0.00370586	0.22184	0.0810642	0.00258209	-0.332394	0.0119984	-0.00628794	0.00111746	0.0945048
chr1	TP73	chr1_3467492	3467492	+	CG	CGC	-0.0529701	0.202688	-0.00109871	0.231285	0.146015	0.0018909	-0.284255	0.083544	-0.00298961	0.151427	0.613335
chr1	TP73	chr1_3467518	3467518	+	CG	CGA	-0.0173734	0.418723	-0.00156403	-0.108359	0.192866	-0.00504183	0.0909855	0.286831	0.00347781	0.313422	0.762318
chr1	TP73	chr1_3467530	3467530	+	CG	CGG	-0.0147627	0.535905	-0.000928638	0.152928	0.105069	0.007236	-0.16769	0.0841147	-0.00816464	0.2177	0.686967
chr1	TP73	chr1_3467569	3467569	+	CG	CGG	-0.00876372	0.764872	-0.000532821	0.191784	0.0847312	0.000329695	-0.200547	0.0802652	-0.000862516	0.212521	0.68177
chr1	TP73	chr1_3467843	3467843	-	CG	CGC	-0.0106946	0.00262295	-0.00139316	-0.0124611	0.326976	-0.00163595	0.00176649	0.89249	0.000242788	0.00717524	0.205324
chr1	TP73	chr1_3467901	3467901	-	CG	CGT	0.000239781	0.9602	4.25732e-05	-0.0175507	0.377136	-0.00232624	0.0177905	0.382322	0.00236882	0.67279	0.924414
chr1	TP73	chr1_3467961	3467961	-	CG	CGA	-0.00798796	0.0209835	-0.000979072	0.00106507	0.935175	0.0001146	-0.00905303	0.502193	-0.00109367	0.0681397	0.473134
chr1	TP73	chr1_3467979	3467979	-	CG	CGT	-0.0080893	0.0189994	-0.0013917	-0.00864577	0.46056	-0.00149525	0.000556469	0.963366	0.000103556	0.0500622	0.426367
chr1	TP73	chr1_3469724	3469724	+	CG	CGC	-0.0048579	0.588534	-0.000825245	-0.0164849	0.635369	-0.00282722	0.011627	0.744914	0.00200197	0.773931	0.952882
chr1	TP73	chr1_3469791	3469791	+	CG	CGG	-0.00662474	0.740616	-0.000752267	0.0863996	0.282425	0.00728604	-0.0930244	0.259747	-0.00803831	0.526233	0.87401
chr1	TP73	chr1_3469795	3469795	+	CG	CGA	-0.0112623	0.463362	-0.00141757	0.073686	0.225759	0.00976417	-0.0849483	0.17459	-0.0111817	0.361744	0.794256
chr1	TP73	chr1_3469799	3469799	+	CG	CGG	-0.00623937	0.889889	-0.000229459	0.115884	0.504506	0.00385355	-0.122124	0.494221	-0.00408301	0.790051	0.956848
chr1	TP73	chr1_3470264	3470264	-	CG	CGT	-0.0411166	0.206379	-0.00658317	-0.146622	0.304148	-0.00807425	0.105505	0.468202	0.00149108	0.267668	0.729351
chr1	TP73	chr1_3470321	3470321	-	CG	CGC	-0.0390291	0.072461	-0.0062751	0.0452496	0.632995	0.00492911	-0.0842786	0.384965	-0.0112042	0.178401	0.645367
chr1	TP73	chr1_3471536	3471536	-	CG	CGC	0.00377459	0.813578	0.000499389	0.0376757	0.545604	0.00279055	-0.0339012	0.596734	-0.00229116	0.810576	0.961281
chr1	TP73	chr1_3471580	3471580	-	CG	CGG	0.00720997	0.443476	0.000893163	0.0480545	0.180958	0.00643447	-0.0408445	0.26842	-0.00554131	0.309467	0.759772
chr1	TP73	chr1_3471591	3471591	-	CG	CGG	0.00119013	0.904264	0.000153687	0.0361818	0.345771	0.00368542	-0.0349916	0.375143	-0.00353173	0.635222	0.912254
chr1	TP73	chr1_3472026	3472026	+	CG	CGG	-0.00796578	0.306873	-0.00104196	-0.00191942	0.949422	-0.000219213	-0.00604636	0.845904	-0.000822746	0.590982	0.897963
chr1	TP73	chr1_3472036	3472036	+	CG	CGA	-0.00998254	0.208474	-0.00123652	-0.0101676	0.735777	-0.00104319	0.000185064	0.995237	-0.000193329	0.429341	0.831584
chr1	TP73	chr1_3472058	3472058	+	CG	CGC	-0.0129439	0.13042	-0.00134881	-0.0203744	0.528756	-0.00164447	0.00743048	0.823205	0.00029566	0.264616	0.72721
chr1	TP73	chr1_3472061	3472061	+	CG	CGT	-0.00762415	0.18807	-0.00112159	0.00356614	0.874065	0.000410682	-0.0111903	0.628723	-0.00153228	0.412232	0.822803
chr1	TP73	chr1_3472076	3472076	+	CG	CGG	-0.0180051	0.0241624	-0.00121974	-0.0452985	0.133935	-0.00261623	0.0272934	0.377745	0.00139649	0.0284157	0.34486
chr1	TP73	chr1_3472100	3472100	+	CG	CGG	-0.00699504	0.274971	-0.000919778	0.022794	0.340664	0.00254573	-0.029789	0.227849	-0.00346551	0.343191	0.782034
chr1	TP73	chr1_3472126	3472126	+	CG	CGG	-0.0060649	0.44459	-0.000789866	-0.00945537	0.756648	-0.0010452	0.00339047	0.913956	0.000255333	0.712953	0.936319
chr1	TP73	chr1_3472142	3472142	+	CG	CGA	-0.00730218	0.161798	-0.0012589	0.00476237	0.808399	0.000798361	-0.0120646	0.55122	-0.00205726	0.360449	0.793132
chr1	TP73	chr1_3473115	3473115	-	CG	CGC	-0.00415137	0.452587	-0.000260843	-0.0106722	0.615985	-0.000541259	0.00652085	0.765641	0.000280415	0.667774	0.922763
chr1	TP73	chr1_3473137	3473137	-	CG	CGC	0.000974982	0.803746	7.18121e-05	0.0199313	0.2084	0.000857742	-0.0189563	0.243314	-0.00078593	0.437552	0.835013
chr1	TP73	chr1_3473170	3473170	-	CG	CGG	-0.00179193	0.582152	-0.000140197	0.00784117	0.539063	0.000556684	-0.00963309	0.463037	-0.000696881	0.707223	0.934434
chr1	TP73	chr1_3473187	3473187	-	CG	CGG	-0.00440489	0.318845	-0.00035678	0.0193765	0.270979	0.00118558	-0.0237814	0.189042	-0.00154236	0.327731	0.772138
chr1	TP73	chr1_3473203	3473203	-	CG	CGT	-0.00173859	0.724243	-0.000213304	0.0167031	0.375495	0.00172621	-0.0184417	0.341999	-0.00193952	0.629418	0.910701
chr1	TP73	chr1_3478193	3478193	+	CG	CGG	0.00665273	0.671905	0.000873628	-0.0510882	0.367158	-0.00718299	0.0577409	0.324161	0.00805662	0.602361	0.901834
chr1	TP73	chr1_3478210	3478210	+	CG	CGT	-0.0149537	0.190394	-0.0019853	0.0140632	0.722547	0.00233357	-0.0290169	0.479828	-0.00431887	0.389701	0.81071
chr1	TP73	chr1_3478216	3478216	+	CG	CGC	-0.0709389	0.0388162	-0.00283784	-0.144176	0.224917	-0.0117209	0.0732375	0.549902	0.00888304	0.0612383	0.456778
chr1	TP73	chr1_3478220	3478220	+	CG	CGC	-0.103875	0.00400838	-0.00489377	-0.0624614	0.618845	-0.00460633	-0.0414135	0.749472	-0.000287436	0.0140578	0.264675
chr1	TP73	chr1_3478262	3478262	+	CG	CGC	-0.0299591	0.077144	-0.00496941	-0.125682	0.0475375	-0.020636	0.0957227	0.140569	0.0156666	0.0332731	0.366583
chr1	TP73	chr1_3478285	3478285	+	CG	CGG	-0.0215756	0.153083	-0.00362569	-0.0603889	0.251659	-0.0089742	0.0388133	0.47534	0.00534851	0.195652	0.66497
chr1	TP73	chr1_3478298	3478298	+	CG	CGG	-0.0100883	0.853021	-0.00012065	0.109112	0.575263	0.00170019	-0.1192	0.553783	-0.00182084	0.837447	0.967699
chr1	TP73	chr1_3478307	3478307	+	CG	CGG	-0.0183548	0.211118	-0.00278267	-0.0805855	0.121916	-0.0133165	0.0622307	0.24635	0.0105338	0.14686	0.608281
chr1	TP73	chr1_3479360	3479360	+	CG	CGA	-0.00542636	0.322736	-0.000603859	-0.0252043	0.23529	-0.00258175	0.019778	0.364201	0.00197789	0.308852	0.759482
chr1	TP73	chr1_3479369	3479369	+	CG	CGC	0.00229069	0.717036	8.73502e-05	0.00427458	0.858262	9.62962e-05	-0.00198388	0.935842	-8.94599e-06	0.922141	0.984791
chr1	TP73	chr1_3479374	3479374	+	CG	CGT	-0.00437297	0.473556	-0.000304278	0.021099	0.364253	0.00134162	-0.025472	0.287848	-0.0016459	0.505958	0.866318
chr1	TP73	chr1_3479421	3479421	+	CG	CGG	-0.00927891	0.0842161	-0.000979644	-0.0123747	0.544603	-0.00139791	0.00309583	0.882747	0.000418261	0.18986	0.658763
chr1	TP73	chr1_3484413	3484413	-	CG	CGA	-0.0153344	0.722562	-0.000685459	-0.148633	0.383018	-0.0065608	0.133298	0.446071	0.00587534	0.642204	0.914517
chr1	TP73	chr1_3490799	3490799	+	CG	CGC	-0.0232563	0.408773	-0.00139557	0.0292569	0.781809	0.00271011	-0.0525133	0.629618	-0.00410568	0.679557	0.926248
chr1	TP73	chr1_3490817	3490817	+	CG	CGA	0.00372636	0.83462	0.000463159	-0.25157	0.00250238	-0.0234763	0.255297	0.00263565	0.0239395	0.00946664	0.22759
chr1	TP73	chr1_3490827	3490827	+	CG	CGA	-0.00962635	0.696896	-0.000568206	0.15015	0.114112	0.0154012	-0.159776	0.102611	-0.0159694	0.261334	0.724632
chr1	TP73	chr1_3490868	3490868	+	CG	CGA	0.0189054	0.320662	0.00147693	-0.0088899	0.905644	-0.000728382	0.0277953	0.718354	0.00220531	0.604131	0.902491
chr1	TP73	chr1_3490874	3490874	+	CG	CGT	-0.00253023	0.927818	-7.06576e-05	-0.0595655	0.59862	-0.0043237	0.0570352	0.623145	0.00425304	0.866132	0.973128
chr1	TP73	chr1_3494166	3494166	+	CG	CGG	-0.00478687	0.623409	-0.000678337	-0.0821841	0.0422831	-0.0132321	0.0773973	0.0615351	0.0125538	0.111816	0.556565
chr1	TP73	chr1_3494171	3494171	+	CG	CGT	-0.00219101	0.863446	-0.000325436	0.0506052	0.315633	0.00821472	-0.0527962	0.308207	-0.00854016	0.591383	0.898148
chr1	TP73	chr1_3494179	3494179	+	CG	CGG	0.00141284	0.885386	0.000222864	-0.0220659	0.546704	-0.00381935	0.0234788	0.53386	0.00404222	0.822905	0.964514
chr1	TP73	chr1_3494221	3494221	+	CG	CGG	-0.000303692	0.979149	-5.06578e-05	0.0108089	0.804119	0.00177522	-0.0111126	0.804548	-0.00182587	0.969054	0.994439
chr1	TP73	chr1_3494234	3494234	+	CG	CGT	-0.0176792	0.0296353	-0.00289426	0.0382536	0.249378	0.0064833	-0.0559328	0.101892	-0.00937755	0.048933	0.423337
chr1	TP73	chr1_3494280	3494280	+	CG	CGC	0.0364453	0.360932	0.000822554	0.0104279	0.944699	0.000240028	0.0260174	0.866562	0.000582527	0.655931	0.919261
chr1	TP73	chr1_3494762	3494762	+	CG	CGA	0.000478274	0.972405	8.24375e-05	-0.00058856	0.991423	-0.000186532	0.00106683	0.984863	0.00026897	0.999336	0.999887
chr1	TP73	chr1_3494782	3494782	+	CG	CGT	-0.0168039	0.268186	-0.00283256	0.10837	0.088125	0.0163993	-0.125174	0.0551577	-0.0192319	0.125586	0.578529
chr1	TP73	chr1_3494787	3494787	+	CG	CGG	-0.0154214	0.367673	-0.00243302	0.0196563	0.785446	0.00154362	-0.0350777	0.635224	-0.00397664	0.641103	0.914251
chr1	TP73	chr1_3494827	3494827	+	CG	CGC	0.00306336	0.925985	0.00049345	0.182042	0.155958	0.0012903	-0.178978	0.174762	-0.000796848	0.361502	0.794034
chr1	TP73	chr1_3494828	3494828	-	CG	CGG	0.0116917	0.145518	0.00168039	0.0269008	0.376936	0.00269784	-0.0152091	0.626817	-0.00101744	0.23997	0.706967
chr1	TP73	chr1_3494829	3494829	+	CG	CGT	0.00998125	0.630688	0.00178242	0.132875	0.129912	0.010269	-0.122893	0.170627	-0.00848656	0.281055	0.740379
chr1	TP73	chr1_3494830	3494830	-	CG	CGC	0.0102801	0.11754	0.00153688	0.0174061	0.491228	0.00199682	-0.007126	0.783746	-0.000459936	0.235243	0.703572
chr1	TP73	chr1_3494847	3494847	+	CG	CGG	0.00456772	0.837648	0.00125096	0.304628	0.00142415	0.0074753	-0.30006	0.00211085	-0.00622434	0.00573895	0.187768
chr1	TP73	chr1_3494848	3494848	-	CG	CGC	0.0128044	0.0883619	0.00193453	0.0294825	0.295433	0.00324844	-0.0166781	0.564472	-0.00131392	0.140669	0.599854
chr1	TP73	chr1_3494850	3494850	+	CG	CGC	0.0103195	0.822636	0.000815625	0.00197057	0.991108	-0.000291124	0.0083489	0.963398	0.00110675	0.975009	0.995609
chr1	TP73	chr1_3494851	3494851	-	CG	CGC	0.00941514	0.338284	0.00136507	0.0229431	0.547904	0.00203014	-0.0135279	0.730152	-0.000665067	0.531251	0.876034
chr1	TP73	chr1_3494881	3494881	+	CG	CGG	0.00261286	0.891031	0.000530496	0.0460262	0.557153	0.00459705	-0.0434133	0.588979	-0.00406656	0.832739	0.966601
chr1	TP73	chr1_3494882	3494882	-	CG	CGT	0.0137194	0.0338142	0.00221799	0.0010738	0.968745	0.000109117	0.0126456	0.652053	0.00210887	0.105226	0.546607
chr1	TP73	chr1_3494893	3494893	+	CG	CGG	-0.00223541	0.894971	-0.000380905	0.0591338	0.403389	0.0061618	-0.0613692	0.397225	-0.0065427	0.695598	0.930955
chr1	TP73	chr1_3494894	3494894	-	CG	CGA	0.0027924	0.602483	0.000487176	0.0213617	0.304905	0.00324281	-0.0185693	0.385304	-0.00275564	0.518226	0.871135
chr1	TP73	chr1_3494949	3494949	-	CG	CGT	0.00242764	0.662475	0.000390387	0.00385957	0.852828	0.000660436	-0.00143193	0.946745	-0.000270049	0.894232	0.979149
chr1	TP73	chr1_3497974	3497974	-	CG	CGG	0.00807257	0.0744412	0.0013242	0.00948714	0.569043	0.00146672	-0.00141457	0.934285	-0.000142518	0.175276	0.642488
chr1	TP73	chr1_3497978	3497978	-	CG	CGT	0.00497276	0.320177	0.00080395	0.0139091	0.458926	0.00238361	-0.00893639	0.643775	-0.00157966	0.469069	0.849765
chr1	TP73	chr1_3497980	3497980	-	CG	CGC	0.00691151	0.126835	0.00117629	0.0188044	0.280199	0.00300732	-0.0118929	0.505585	-0.00183102	0.179613	0.646809
chr1	TP73	chr1_3498014	3498014	-	CG	CGG	0.00107304	0.805657	0.00016035	0.00453319	0.783978	0.000741316	-0.00346014	0.83895	-0.000580966	0.935066	0.987592
chr1	TP73	chr1_3498066	3498066	-	CG	CGG	0.00251949	0.61276	0.000409833	0.0122943	0.511213	0.00209318	-0.00977484	0.611952	-0.00168335	0.712109	0.93593
chr1	TP73	chr1_3498078	3498078	-	CG	CGG	0.000179638	0.967705	1.83849e-05	-0.0146804	0.387059	-0.00238756	0.01486	0.39494	0.00240594	0.684926	0.927719
chr1	TP73	chr1_3498102	3498102	-	CG	CGG	-0.00249659	0.582791	-0.000408933	0.0217204	0.204839	0.00358483	-0.024217	0.17049	-0.00399376	0.378829	0.804218
chr1	TP73	chr1_3508546	3508546	+	CG	CGG	-0.00244365	0.513287	-0.00027901	-0.0310277	0.0348192	-0.0033788	0.0285841	0.0578905	0.00309979	0.0881658	0.515209
chr1	TP73	chr1_3508553	3508553	+	CG	CGG	0.00500763	0.147473	0.000377209	-0.00343005	0.793002	-0.00029401	0.00843769	0.531082	0.000671219	0.334095	0.77646
chr1	TP73	chr1_3508560	3508560	+	CG	CGG	-0.00762133	0.150506	-0.000526114	-0.00654461	0.740091	-0.000493333	-0.00107671	0.957744	-3.27814e-05	0.337273	0.77843
chr1	TP73	chr1_3508571	3508571	+	CG	CGA	0.000525582	0.898834	3.53181e-05	-0.00262321	0.87136	-0.000193919	0.00314879	0.849989	0.000229237	0.978593	0.99617
chr1	TP73	chr1_3508724	3508724	+	CG	CGG	0.00277934	0.768788	0.00027842	-0.0199321	0.628731	-0.00195771	0.0227115	0.589925	0.00223613	0.850413	0.970295
chr1	TP73	chr1_3508745	3508745	+	CG	CGG	0.0147478	0.187263	0.00115735	0.0566766	0.191283	0.00387237	-0.0419288	0.34573	-0.00271502	0.184482	0.652617
chr1	TP73	chr1_3508769	3508769	+	CG	CGG	0.0262604	0.135641	0.00117016	0.0845039	0.221556	0.00164286	-0.0582435	0.410811	-0.000472705	0.160992	0.625203
chr1	TP73	chr1_3508772	3508772	+	CG	CGT	0.00778178	0.429641	0.000597764	-0.0175459	0.643092	-0.00125545	0.0253277	0.515879	0.00185321	0.652536	0.918025
chr1	TP73	chr1_3508884	3508884	+	CG	CGC	0.000368032	0.96061	0.000100641	0.00588558	0.833258	0.000443392	-0.00551754	0.848097	-0.000342751	0.976921	0.99595
chr1	TP73	chr1_3508915	3508915	+	CG	CGT	-0.0116068	0.00122456	-0.00167599	-0.0263518	0.0605578	-0.00321834	0.014745	0.301987	0.00154235	0.00119988	0.0971039
chr1	TP73	chr1_3508920	3508920	+	CG	CGG	0.00432778	0.568988	0.000309601	-0.00568703	0.844489	-0.000210426	0.0100148	0.737228	0.000520028	0.831572	0.966409
chr1	TP73	chr1_3508950	3508950	+	CG	CGC	-0.0122334	0.0697493	-0.0005627	0.0171424	0.516285	0.000589037	-0.0293758	0.280129	-0.00115174	0.154196	0.617011
chr1	TP73	chr1_3509019	3509019	+	CG	CGT	0.00331071	0.513297	0.000380453	-0.0182267	0.346741	-0.00169121	0.0215374	0.280512	0.00207166	0.512357	0.868996
chr1	TP73	chr1_3509095	3509095	+	CG	CGC	0.0232872	0.339229	0.00145933	0.0754786	0.419325	0.00322598	-0.0521913	0.58683	-0.00176665	0.462095	0.846197
chr1	TP73	chr1_3509110	3509110	+	CG	CGA	0.0302043	0.40946	0.000678321	0.0224864	0.871201	7.61768e-05	0.0077179	0.956894	0.000602144	0.70225	0.933029
chr1	TP73	chr1_3509125	3509125	+	CG	CGG	-0.00207094	0.900277	-0.00014698	0.0942966	0.124315	0.00568724	-0.0963675	0.127816	-0.00583422	0.301321	0.754322
chr1	TP73	chr1_3509200	3509200	+	CG	CGC	0.0147734	0.160232	0.00201029	-0.0054933	0.903193	-0.000468887	0.0202667	0.660944	0.00247918	0.370325	0.79933
chr1	TP73	chr1_3509202	3509202	+	CG	CGC	0.0184705	0.383443	0.00119601	0.0379845	0.637426	0.00116564	-0.019514	0.813933	3.03752e-05	0.614877	0.905539
chr1	TP73	chr1_3509274	3509274	+	CG	CGC	-0.0150382	0.785925	-0.00026697	-0.102577	0.62432	-0.00185978	0.0875392	0.684797	0.00159281	0.855997	0.971301
chr1	TP73	chr1_3509408	3509408	+	CG	CGA	-0.00958567	0.459007	-0.0015897	-0.198994	0.000631916	-0.0294549	0.189409	0.00138209	0.0278652	0.00214855	0.127474
chr1	TP73	chr1_3511364	3511364	+	CG	CGG	0.0191843	0.55154	0.00104486	-0.274507	0.0270432	-0.0178525	0.293691	0.0217935	0.0188974	0.0705908	0.479044
chr1	TP73	chr1_3511374	3511374	+	CG	CGT	-0.020349	0.487073	-0.00133929	0.0220503	0.84817	0.00120483	-0.0423992	0.720185	-0.00254412	0.768873	0.951799
chr1	TP73	chr1_3511385	3511385	+	CG	CGG	0.0387179	0.189088	0.0024573	-0.0536383	0.623295	-0.00333702	0.0923562	0.412703	0.00579432	0.367721	0.797534
chr1	TP73	chr1_3511469	3511469	+	CG	CGG	0.0141066	0.751262	0.000339861	0.254708	0.144759	0.0125758	-0.240601	0.179732	-0.0122359	0.327719	0.772138
chr1	TP73	chr1_3511474	3511474	+	CG	CGG	0.0203486	0.658681	0.000495551	0.0370966	0.834584	0.000372611	-0.016748	0.926962	0.000122941	0.88809	0.977668
chr1	TP73	chr1_3511495	3511495	+	CG	CGG	-0.00606168	0.827583	-0.000511152	0.0524541	0.617299	0.00334653	-0.0585157	0.588461	-0.00385768	0.859375	0.97186
chr1	TP73	chr1_3512697	3512697	+	CG	CGG	0.00432864	0.565283	0.000439873	0.0335184	0.258899	0.00158822	-0.0291897	0.338014	-0.00114835	0.450267	0.840833
chr1	TP73	chr1_3512719	3512719	+	CG	CGG	0.00251358	0.600965	0.000232534	0.0125216	0.487065	0.00112604	-0.010008	0.589597	-0.000893509	0.688446	0.928951
chr1	TP73	chr1_3512777	3512777	+	CG	CGG	0.00708602	0.289258	0.000307344	0.0218931	0.376681	0.000849076	-0.0148071	0.561395	-0.000541732	0.392534	0.812152
chr1	TP73	chr1_3512784	3512784	+	CG	CGG	0.00118497	0.898491	2.92792e-05	-0.0151392	0.665743	-0.000416796	0.0163242	0.651129	0.000446075	0.901985	0.980631
chr1	TP73	chr1_3512831	3512831	+	CG	CGG	0.00287545	0.650884	0.000151572	-0.0256862	0.347177	-0.000959267	0.0285616	0.307052	0.00111084	0.576378	0.892664
chr1	TP73	chr1_3513754	3513754	-	CG	CGT	-0.0155495	0.570019	-0.0020691	0.242885	0.0296759	0.0342534	-0.258434	0.0243733	-0.0363225	0.0777564	0.493846
chr1	TP73	chr1_3513786	3513786	-	CG	CGA	0.0231927	0.596386	0.00129821	0.11602	0.513682	0.00770511	-0.0928276	0.610211	-0.0064069	0.703204	0.933253
chr1	TP73	chr1_3513796	3513796	-	CG	CGA	-0.0281393	0.404979	-0.00381348	-0.0652594	0.654466	-0.00947028	0.0371201	0.80326	0.00565681	0.640224	0.91406
chr1	TP73	chr1_3515345	3515345	+	CG	CGG	0.00131207	0.97281	3.20098e-06	0.019836	0.891299	0.000380067	-0.018524	0.901395	-0.000376866	0.990142	0.998293
chr1	TP73	chr1_3515383	3515383	+	CG	CGG	-0.037804	0.117356	-0.00258904	0.0277183	0.763488	0.00172635	-0.0655223	0.48991	-0.00431539	0.276612	0.736554
chr1	TP73	chr1_3515447	3515447	+	CG	CGC	-0.00874185	0.53538	-0.00133881	-0.0706933	0.183231	-0.0112813	0.0619515	0.256873	0.0099425	0.344584	0.782777
chr1	TP73	chr1_3515449	3515449	+	CG	CGG	0.00931493	0.32822	0.00160294	-0.0460486	0.209914	-0.00789888	0.0553635	0.143668	0.00950182	0.277513	0.737295
chr1	TP73	chr1_3515476	3515476	+	CG	CGG	-0.00944396	0.473969	-0.00131064	0.00437661	0.933444	0.000676823	-0.0138206	0.797343	-0.00198746	0.769794	0.951926
chr1	TP73	chr1_3515480	3515480	+	CG	CGG	-0.0252095	0.14001	-0.00266768	-0.0118394	0.854779	-0.000833691	-0.0133701	0.840855	-0.00183399	0.33013	0.773712
chr1	TP73	chr1_3515920	3515920	+	CG	CGG	-0.00429498	0.183093	-0.000482503	0.00804155	0.505576	0.000816795	-0.0123365	0.322423	-0.0012993	0.324171	0.769555
chr1	TP73	chr1_3515950	3515950	+	CG	CGC	-0.00460346	0.134967	-0.000472787	0.00165564	0.888455	0.00013676	-0.0062591	0.606493	-0.000609546	0.320883	0.767215
chr1	TP73	chr1_3515951	3515951	-	CG	CGA	-0.0054773	0.244418	-0.000539057	-0.00746982	0.669489	-0.000634892	0.00199252	0.911982	9.58348e-05	0.465964	0.84811
chr1	TP73	chr1_3515956	3515956	+	CG	CGG	-0.00136821	0.657845	-0.000182426	-0.0077377	0.507498	-0.000949475	0.00636949	0.596123	0.000767049	0.730372	0.940544
chr1	TP73	chr1_3515957	3515957	-	CG	CGA	0.00678119	0.179831	0.000935369	0.0203189	0.285119	0.00228202	-0.0135377	0.488307	-0.00134665	0.236428	0.704376
chr1	TP73	chr1_3516052	3516052	-	CG	CGA	-0.00135026	0.829005	-0.000194614	-0.0121656	0.603979	-0.00170464	0.0108154	0.654431	0.00151003	0.854892	0.971021
chr1	TP73	chr1_3516471	3516471	+	CG	CGA	0.0209228	0.172086	0.0035192	-0.0736438	0.290237	-0.00893489	0.0945666	0.184059	0.0124541	0.227423	0.69562
chr1	TP73	chr1_3516508	3516508	+	CG	CGG	0.0190267	0.0699587	0.00305631	0.00377101	0.923406	0.000475462	0.0152557	0.705814	0.00258085	0.190979	0.659877
chr1	TP73	chr1_3516530	3516530	+	CG	CGT	0.0486438	5.71971e-08	0.00787696	0.0589701	0.0482728	0.00871318	-0.0103262	0.73409	-0.000836225	1.13113e-07	0.000465692
chr1	TP73	chr1_3516533	3516533	+	CG	CGC	0.0280758	0.0159704	0.00434797	0.0541287	0.22381	0.00483562	-0.0260529	0.567501	-0.000487649	0.0282442	0.343964
chr1	TP73	chr1_3516559	3516559	+	CG	CGA	0.0224109	0.0777856	0.00313891	-0.0895373	0.120313	-0.00816941	0.111948	0.0579652	0.0113083	0.0657751	0.467649
chr1	TP73	chr1_3516570	3516570	+	CG	CGA	0.0276252	0.0192487	0.00460751	0.0352277	0.428099	0.0054197	-0.00760252	0.867723	-0.000812191	0.0487143	0.422481
chr1	TP73	chr1_3517834	3517834	+	CG	CGA	-0.00135388	0.755439	-0.00020192	0.0146558	0.383949	0.00202732	-0.0160096	0.355292	-0.00222924	0.647462	0.916217
chr1	TP73	chr1_3517845	3517845	+	CG	CGG	-0.00792769	0.220342	-0.000783154	-3.95289e-05	0.998689	-1.35599e-05	-0.00788816	0.750421	-0.000769595	0.469004	0.849765
chr1	TP73	chr1_3517875	3517875	+	CG	CGC	-0.00492203	0.249034	-0.000460981	-0.00270729	0.867962	-0.000242209	-0.00221473	0.894851	-0.000218772	0.506976	0.866703
chr1	TP73	chr1_3517903	3517903	+	CG	CGC	0.000461051	0.935327	3.31669e-05	-0.0186914	0.408946	-0.000548979	0.0191525	0.409944	0.000582146	0.705747	0.9339
chr1	TP73	chr1_3517927	3517927	+	CG	CGC	-0.00018718	0.973641	3.97735e-06	0.0174558	0.421093	0.000945676	-0.0176429	0.429443	-0.000941699	0.720932	0.93839
chr1	TP73	chr1_3517935	3517935	+	CG	CGC	-0.00107044	0.844782	-7.6034e-05	0.00229098	0.911494	0.000139381	-0.00336142	0.874202	-0.000215415	0.974411	0.995401
chr1	TP73	chr1_3518469	3518469	+	CG	CGT	0.0244792	0.513982	0.000380029	-0.123668	0.388011	-0.00267118	0.148147	0.315512	0.00305121	0.550445	0.883297
chr1	TP73	chr1_3518497	3518497	+	CG	CGG	-0.0024726	0.858064	-0.000159435	-0.0437238	0.477666	-0.00271906	0.0412512	0.511675	0.00255963	0.762055	0.949604
chr1	TP73	chr1_3518517	3518517	+	CG	CGG	0.00784271	0.596218	0.00116114	-0.259276	4.83203e-05	-0.0134604	0.267118	4.50416e-05	0.0146216	0.00020872	0.0440674
chr1	TP73	chr1_3518534	3518534	+	CG	CGG	0.0514819	0.111015	0.00182292	-0.149506	0.210355	-0.00108999	0.200988	0.103783	0.00291291	0.124869	0.577456
chr1	TP73	chr1_3518544	3518544	+	CG	CGC	-7.34033e-05	0.998332	2.39315e-06	-0.18298	0.169907	-0.00155768	0.182907	0.182708	0.00156007	0.38726	0.809009
chr1	TP73	chr1_3518551	3518551	+	CG	CGG	-0.00376089	0.930915	-3.29067e-05	-0.0859749	0.60049	-0.000549736	0.082214	0.626735	0.00051683	0.868391	0.973622
chr1	TP73	chr1_3519277	3519277	-	CG	CGG	-0.0316354	0.455995	-0.00196833	-0.0175519	0.912557	-8.76374e-05	-0.0140835	0.931824	-0.00188069	0.752382	0.946685
chr1	TP73	chr1_3519293	3519293	-	CG	CGT	-0.0430476	0.279495	-0.00283699	0.153931	0.310887	0.00267135	-0.196978	0.208607	-0.00550834	0.327709	0.772138
chr1	TP73	chr1_3519327	3519327	-	CG	CGG	-0.0322945	0.0601813	-0.00481329	-0.0702405	0.262771	-0.00846683	0.037946	0.556306	0.00365353	0.0962564	0.530905
chr1	TP73	chr1_3519379	3519379	-	CG	CGG	-0.0450534	0.321549	-0.000606603	-0.280144	0.104502	-0.00274767	0.235091	0.184567	0.00214107	0.169243	0.634962
chr1	TP73	chr1_3519393	3519393	-	CG	CGT	0.0312962	0.442138	0.00129659	-0.278515	0.0703545	-0.00351816	0.309811	0.051213	0.00481475	0.141157	0.600611
chr1	TP73	chr1_3525088	3525088	-	CG	CGG	0.00168676	0.785385	0.000143026	-0.0328609	0.227355	-0.0023639	0.0345477	0.214377	0.00250693	0.460006	0.845163
chr1	TP73	chr1_3525093	3525093	-	CG	CGG	0.00114851	0.899698	5.47844e-05	-0.0664658	0.0602787	-0.00291725	0.0676143	0.0631867	0.00297204	0.166867	0.632452
chr1	TP73	chr1_3525196	3525196	-	CG	CGG	-0.010743	0.156566	-0.000590048	-0.0480817	0.125155	-0.00262548	0.0373387	0.24352	0.00203543	0.117034	0.564629
chr1	TP73	chr1_3525198	3525198	-	CG	CGC	0.00242084	0.814818	7.70352e-05	-0.153395	0.00134616	-0.00229653	0.155816	0.00141853	0.00237356	0.00529827	0.182537
chr1	TP73	chr1_3525882	3525882	-	CG	CGC	0.0096668	0.405154	0.00164646	-0.00605444	0.894901	-0.000985708	0.0157212	0.738487	0.00263216	0.698877	0.931868
chr1	TP73	chr1_3525893	3525893	-	CG	CGG	-0.00609314	0.414606	-0.00101045	0.00668943	0.830132	0.00107543	-0.0127826	0.689052	-0.00208588	0.699382	0.932031
chr1	TP73	chr1_3525917	3525917	-	CG	CGG	0.00845102	0.491638	0.00145805	0.00828124	0.871464	0.00137334	0.00016978	0.997416	8.47121e-05	0.779416	0.954271
chr1	TP73	chr1_3525927	3525927	-	CG	CGC	0.00401517	0.760742	0.000734535	-0.017074	0.76117	-0.00241641	0.0210891	0.713715	0.00315094	0.910618	0.982325
chr1	TP73	chr1_3525940	3525940	-	CG	CGT	0.0114163	0.424369	0.00180043	0.071793	0.225466	0.0118533	-0.0603766	0.318982	-0.0100529	0.350366	0.786843
chr1	TP73	chr1_3526553	3526553	+	CG	CGA	0.00471281	0.469801	0.000416303	-0.00364887	0.888001	-0.000297491	0.00836167	0.753346	0.000713794	0.760731	0.949283
chr1	TP73	chr1_3526595	3526595	+	CG	CGG	-0.00898623	0.0869916	-0.00144646	0.0232283	0.239813	0.00380911	-0.0322145	0.114849	-0.00525557	0.11338	0.559172
chr1	TP73	chr1_3526634	3526634	+	CG	CGC	-0.000416467	0.963526	-2.62755e-05	-0.0459053	0.18583	-0.0026366	0.0454888	0.202776	0.00261032	0.414072	0.824016
chr1	TP73	chr1_3526637	3526637	+	CG	CGT	-0.00148655	0.785634	-0.00019141	0.0265105	0.193299	0.00326687	-0.027997	0.182879	-0.00345828	0.408703	0.82051
chr1	TP73	chr1_3526662	3526662	+	CG	CGT	0.00451577	0.362853	0.000572162	-0.0213787	0.258975	-0.00248214	0.0258945	0.184863	0.0030543	0.343532	0.782206
chr1	TP73	chr1_3526673	3526673	+	CG	CGG	-0.00220671	0.729972	-0.00020098	-0.00468931	0.843055	-0.000437065	0.0024826	0.919027	0.000236085	0.924579	0.985221
chr1	TP73	chr1_3527127	3527127	-	CG	CGG	0.029176	0.0810235	0.00166385	-0.168041	0.00810202	-0.00867576	0.197217	0.00275237	0.0103396	0.00674414	0.200181
chr1	TP73	chr1_3527134	3527134	-	CG	CGT	0.0164749	0.568792	0.00016359	-0.15136	0.16854	-0.00114562	0.167835	0.138627	0.00130921	0.32376	0.769172
chr1	TP73	chr1_3527139	3527139	-	CG	CGG	-0.0184189	0.515923	-0.000220088	-0.230461	0.0344546	-0.0045643	0.212042	0.0580294	0.00434421	0.0880968	0.51508
chr1	TP73	chr1_3527174	3527174	-	CG	CGA	0.0136541	0.665023	0.000230585	-0.0728511	0.574789	-0.00113007	0.0865052	0.515891	0.00136066	0.774937	0.95321
chr1	TP73	chr1_3530910	3530910	-	CG	CGG	0.00809155	0.326206	0.0013995	0.0279382	0.370637	0.00448051	-0.0198467	0.536219	-0.00308101	0.419525	0.827102
chr1	TP73	chr1_3530914	3530914	-	CG	CGC	-0.000701652	0.937056	-6.03734e-05	0.0227849	0.50565	0.00301358	-0.0234866	0.504826	-0.00307395	0.796651	0.958347
chr1	TP73	chr1_3530964	3530964	-	CG	CGC	0.0116901	0.0527603	0.0014409	0.031481	0.170237	0.00279293	-0.0197909	0.400166	-0.00135202	0.0641597	0.463684
chr1	TP73	chr1_3531042	3531042	-	CG	CGT	-0.0060601	0.452579	-0.000639882	-0.0220784	0.470496	-0.00215797	0.0160183	0.610772	0.00151809	0.585622	0.896243
chr1	TP73	chr1_3532714	3532714	-	CG	CGG	-0.00239537	0.685985	-0.000101832	-0.0200946	0.373029	-0.001079	0.0176993	0.445662	0.00097717	0.621841	0.908228
chr1	TP73	chr1_3532716	3532716	-	CG	CGC	0.00439181	0.350496	0.000271512	0.0210205	0.247204	0.00136029	-0.0166287	0.372593	-0.00108877	0.33656	0.777938
chr1	TP73	chr1_3532724	3532724	-	CG	CGC	0.00977593	0.180501	0.000449218	0.020254	0.474218	0.000828992	-0.010478	0.718389	-0.000379774	0.319822	0.766644
chr1	TP73	chr1_3532732	3532732	-	CG	CGT	-0.00139654	0.730018	-0.000233128	0.00275988	0.859914	0.000467075	-0.00415642	0.796106	-0.000700203	0.926337	0.985664
chr1	TP73	chr1_3532814	3532814	-	CG	CGG	-0.00163309	0.826204	-0.000106854	-0.0776715	0.0103508	-0.00415492	0.0760384	0.0143038	0.00404806	0.0355989	0.376696
chr1	TP73	chr1_3532818	3532818	-	CG	CGT	-0.00543179	0.335554	-0.000692149	-0.0232014	0.287223	-0.00272165	0.0177696	0.427267	0.0020295	0.3625	0.794704
chr1	TP73	chr1_3533354	3533354	-	CG	CGC	0.00526281	0.342314	0.000486177	0.00501425	0.82398	0.000361392	0.000248555	0.991419	0.000124784	0.622038	0.908311
chr1	TP73	chr1_3533359	3533359	-	CG	CGC	0.0018857	0.64743	0.000156315	-0.00854104	0.591059	-0.000617864	0.0104267	0.52388	0.000774179	0.775543	0.95342
chr1	TP73	chr1_3533369	3533369	-	CG	CGT	-0.0011118	0.746772	-0.000108187	-0.00284097	0.834467	-0.000266607	0.00172917	0.901446	0.00015842	0.929125	0.986244
chr1	TP73	chr1_3533378	3533378	-	CG	CGG	0.000745362	0.834842	5.55336e-05	0.00292492	0.830749	0.000227925	-0.00217956	0.876994	-0.000172391	0.956798	0.992039
chr1	TP73	chr1_3533392	3533392	-	CG	CGG	-9.75397e-05	0.981408	-7.54896e-06	-0.0151424	0.355079	-0.00125381	0.0150448	0.371316	0.00124626	0.64954	0.916941
chr1	TP73	chr1_3534546	3534546	+	CG	CGG	0.00142361	0.914463	0.000187068	-0.0141268	0.817387	-0.00144059	0.0155504	0.803116	0.00162765	0.967742	0.994036
chr1	TP73	chr1_3534561	3534561	+	CG	CGG	0.0281109	0.5052	0.00042174	0.0937042	0.556821	0.000396179	-0.0655933	0.689422	2.55608e-05	0.677353	0.925626
chr1	TP73	chr1_3534605	3534605	+	CG	CGA	0.038888	0.36495	0.000317815	0.0221695	0.891031	7.44625e-05	0.0167184	0.92009	0.000243352	0.656657	0.919636
chr1	TP73	chr1_3535267	3535267	+	CG	CGC	0.00310445	0.600994	0.000530672	0.0122391	0.587576	0.0019662	-0.00913465	0.694047	-0.00143553	0.755398	0.947622
chr1	TP73	chr1_3535273	3535273	+	CG	CGA	-0.000687064	0.8895	-0.000104632	-0.00471921	0.795412	-0.000745566	0.00403215	0.829953	0.000640934	0.958108	0.992351
chr1	TP73	chr1_3535299	3535299	+	CG	CGT	-0.00627085	0.282567	-0.00107225	-0.0372471	0.100724	-0.00642111	0.0309762	0.182988	0.00534886	0.150797	0.612325
chr1	TP73	chr1_3535318	3535318	+	CG	CGC	-0.01495	0.0739002	-0.00143492	0.00595425	0.860942	0.000443904	-0.0209042	0.548993	-0.00187882	0.19808	0.667226
chr1	TP73	chr1_3535902	3535902	+	CG	CGG	-0.0327829	0.23779	-0.000121872	-0.0953123	0.363004	-0.000227754	0.0625295	0.56159	0.000105882	0.335543	0.777328
chr1	TP73	chr1_3540404	3540404	-	CG	CGG	0.0583319	0.181704	0.00719335	0.358219	0.0166702	0.0232576	-0.299887	0.0517721	-0.0160643	0.0270602	0.337742
chr1	TP73	chr1_3540769	3540769	-	CG	CGC	-0.0149042	0.754659	-0.000107808	-0.229064	0.210413	-0.00129906	0.214159	0.254823	0.00119125	0.435097	0.834129
chr1	TP73	chr1_3545046	3545046	+	CG	CGA	0.0235539	0.61625	0.000596152	0.0631731	0.705722	0.00166985	-0.0396192	0.818771	-0.0010737	0.823868	0.964692
chr1	TP73	chr1_3545053	3545053	+	CG	CGT	-0.0141684	0.772801	-0.000153819	-0.109793	0.531048	-0.00110473	0.0956244	0.597525	0.000950914	0.790948	0.957146
chr1	TP73	chr1_3545083	3545083	+	CG	CGA	-0.00274246	0.93343	-0.000166646	-0.0643373	0.578977	-0.000590884	0.0615949	0.607566	0.000424238	0.854896	0.971021
chr1	TP73	chr1_3545092	3545092	+	CG	CGT	0.0116542	0.414806	0.00167914	-0.0888054	0.1687	-0.0126539	0.10046	0.127705	0.014333	0.276691	0.736614
chr1	TP73	chr1_3545119	3545119	+	CG	CGA	-0.00288108	0.799799	-0.000491568	-0.0378493	0.382864	-0.00650328	0.0349682	0.433282	0.00601171	0.662276	0.921057
chr1	TP73	chr1_3545124	3545124	+	CG	CGA	-0.00325263	0.943169	1.69812e-05	0.125735	0.445054	0.00287829	-0.128988	0.448241	-0.00286131	0.743242	0.944089
chr1	TP73	chr1_3546384	3546384	-	CG	CGG	-0.014566	0.324054	-0.000734052	-0.130966	0.0405706	-0.00590481	0.1164	0.0741344	0.00517076	0.0761894	0.490418
chr1	TP73	chr1_3546391	3546391	-	CG	CGA	0.0339836	0.230867	0.000643691	-0.192881	0.0790557	-0.00235431	0.226865	0.0453648	0.002998	0.102474	0.54204
chr1	TP73	chr1_3546425	3546425	-	CG	CGT	0.024255	0.142415	0.000792008	-0.181093	0.004635	-0.00532216	0.205348	0.0019365	0.00611417	0.00627073	0.194313
chr1	TP73	chr1_3546443	3546443	-	CG	CGC	0.0275861	0.324434	0.000214767	-0.0566354	0.59012	-0.000387751	0.0842215	0.437318	0.000602517	0.525779	0.873908
chr1	TP73	chr1_3546454	3546454	-	CG	CGA	0.00351957	0.732187	0.000372194	0.0401256	0.315703	0.0045706	-0.0366061	0.373046	-0.00419841	0.570794	0.89071
chr1	TP73	chr1_3546468	3546468	-	CG	CGC	0.038137	0.271411	0.000396582	-0.024236	0.852688	-0.000368581	0.062373	0.64285	0.000765164	0.532624	0.876725
chr1	TP73	chr1_3546474	3546474	-	CG	CGA	0.052224	0.046374	0.00145176	-0.00626738	0.950128	-0.000395615	0.0584913	0.570715	0.00184738	0.135455	0.592731
chr1	TP73	chr1_3546486	3546486	-	CG	CGT	0.0312608	0.120815	0.000958544	0.0520266	0.492843	0.00320212	-0.0207658	0.790078	-0.00224357	0.240991	0.707732
chr1	TP73	chr1_3546735	3546735	-	CG	CGG	-0.00159147	0.693377	-0.000252021	0.0123346	0.46235	0.00198333	-0.0139261	0.418132	-0.00223535	0.702616	0.933128
chr1	TP73	chr1_3546773	3546773	-	CG	CGC	0.00151486	0.75362	9.25561e-05	0.0178807	0.319992	0.00109951	-0.0163659	0.376974	-0.00100696	0.582441	0.894807
chr1	TP73	chr1_3546796	3546796	-	CG	CGG	2.74691e-05	0.994061	2.73976e-06	0.011629	0.420033	0.00116187	-0.0116015	0.433823	-0.00115913	0.720343	0.938223
chr1	TP73	chr1_3546825	3546825	-	CG	CGT	-0.00336072	0.31145	-0.000492248	-0.00235648	0.84971	-0.000334725	-0.00100425	0.937517	-0.000157523	0.588265	0.897072
chr1	TP73	chr1_3548894	3548894	+	CG	CGA	-0.00548348	0.470904	-0.000283872	0.00049321	0.985838	2.72825e-05	-0.00597669	0.834917	-0.000311154	0.768858	0.951799
chr1	TP73	chr1_3548926	3548926	+	CG	CGC	0.00777213	0.349898	0.000318224	0.0337407	0.328644	0.000969607	-0.0259685	0.462354	-0.000651383	0.403421	0.818096
chr1	TP73	chr1_3548943	3548943	+	CG	CGG	0.00217349	0.784126	9.36705e-05	0.0245535	0.484321	0.00102578	-0.02238	0.532411	-0.000932105	0.75187	0.946524
chr1	TP73	chr1_3548952	3548952	+	CG	CGC	0.00145584	0.891562	3.62065e-05	0.0205815	0.612795	0.000256174	-0.0191257	0.64774	-0.000219968	0.871787	0.974359
chr1	TP73	chr1_3548956	3548956	+	CG	CGC	0.00223798	0.728199	0.000153071	-0.0099446	0.695995	-0.000776514	0.0121826	0.641296	0.000929585	0.8699	0.97406
chr1	TP73	chr1_3548958	3548958	+	CG	CGG	0.039524	0.0659876	0.00044515	0.126133	0.1379	0.000857722	-0.086609	0.319047	-0.000412572	0.0655312	0.466948
chr1	TP73	chr1_3548984	3548984	+	CG	CGG	0.00107322	0.873938	4.54462e-05	-0.00392427	0.878483	-0.000163418	0.00499749	0.850021	0.000208864	0.975436	0.995666
chr1	TP73	chr1_3548991	3548991	+	CG	CGC	-0.0120049	0.305808	-0.00026826	-0.0782196	0.0800223	-0.0014728	0.0662146	0.148729	0.00120454	0.132778	0.589056
chr1	TP73	chr1_3548993	3548993	+	CG	CGA	-0.00646305	0.57057	-0.000147565	-0.00926464	0.858098	-0.000153933	0.0028016	0.957724	6.3687e-06	0.838107	0.967835
chr1	TP73	chr1_3549029	3549029	+	CG	CGG	0.0245518	0.00949974	0.000861636	-0.0351794	0.30995	-0.00117824	0.0597312	0.0964441	0.00203988	0.020072	0.30248
chr1	TP73	chr1_3549236	3549236	-	CG	CGA	0.00469651	0.0626295	0.000305569	-0.0162895	0.0878674	-0.00102848	0.020986	0.0337354	0.00133405	0.0409403	0.396192
chr1	TP73	chr1_3549276	3549276	-	CG	CGC	-0.00247464	0.522159	-8.96789e-05	0.0205896	0.164253	0.000764845	-0.0230642	0.130623	-0.000854524	0.304151	0.756249
chr1	TP73	chr1_3549297	3549297	-	CG	CGG	-0.00137408	0.780543	-4.16657e-05	0.012676	0.495278	0.000422988	-0.0140501	0.463229	-0.000464653	0.758448	0.948646
chr1	TP73	chr1_3549349	3549349	-	CG	CGT	-0.00557866	0.132527	-0.000286519	0.0091125	0.505631	0.000487872	-0.0146912	0.299017	-0.000774391	0.25258	0.717457
chr1	TP73	chr1_3549370	3549370	-	CG	CGC	0.00126015	0.777558	3.8883e-05	0.0235265	0.167717	0.000639384	-0.0222664	0.204266	-0.000600501	0.371043	0.799951
chr1	TP73	chr1_3550198	3550198	-	CG	CGG	-0.000975344	0.846514	-4.99619e-05	-0.0151627	0.406055	-0.000869441	0.0141874	0.451452	0.000819479	0.696368	0.931116
chr1	TP73	chr1_3550207	3550207	-	CG	CGT	0.0144088	0.0618661	0.000384939	-0.0327389	0.27048	-0.000788553	0.0471477	0.124286	0.00117349	0.0938973	0.526069
chr1	TP73	chr1_3550215	3550215	-	CG	CGT	0.00150015	0.769834	6.00805e-05	-0.0132075	0.544382	-0.000545909	0.0147076	0.509568	0.000605989	0.794704	0.957936
chr1	TP73	chr1_3550222	3550222	-	CG	CGG	-0.00269544	0.789175	-4.72714e-05	-0.00747698	0.843412	-0.000159763	0.00478155	0.902411	0.000112491	0.94679	0.990008
chr1	TP73	chr1_3550230	3550230	-	CG	CGG	-0.00169516	0.814698	-4.93293e-05	-0.123043	6.10689e-05	-0.00258927	0.121348	0.000109984	0.00253994	0.00029503	0.0515877
chr1	TP73	chr1_3550261	3550261	-	CG	CGA	-0.00285479	0.576385	-0.000191145	0.00904683	0.634947	0.000832181	-0.0119016	0.544739	-0.00102333	0.759288	0.948866
chr1	TP73	chr1_3550326	3550326	-	CG	CGT	0.000366255	0.939037	3.51413e-05	-0.00967145	0.59701	-0.000970517	0.0100377	0.593961	0.00100566	0.865469	0.973104
chr1	TP73	chr1_3551601	3551601	-	CG	CGG	-0.00815087	0.202027	-0.000309318	0.00201019	0.934913	8.49857e-05	-0.0101611	0.688274	-0.000394304	0.438943	0.835498
chr1	TP73	chr1_3551621	3551621	-	CG	CGT	0.00184727	0.730682	8.8623e-05	0.0176369	0.390239	0.000775695	-0.0157896	0.454587	-0.000687071	0.653015	0.918142
chr1	TP73	chr1_3551635	3551635	-	CG	CGC	0.00202993	0.665817	6.8078e-05	0.026409	0.154267	0.000952078	-0.024379	0.200032	-0.000884	0.330541	0.773916
chr1	TP73	chr1_3551676	3551676	-	CG	CGG	0.00582443	0.193436	0.000313866	0.042902	0.0144602	0.00227682	-0.0370776	0.0386925	-0.00196295	0.0234711	0.320639
chr1	TP73	chr1_3551681	3551681	-	CG	CGG	-0.0154749	0.00128594	-0.000503299	-0.0162265	0.332875	-0.000503255	0.000751565	0.965253	-4.35481e-08	0.00378242	0.159942
chr1	TP73	chr1_3551688	3551688	-	CG	CGC	0.00983819	0.104474	0.00025877	0.00491856	0.815602	0.000143881	0.00491962	0.821673	0.000114889	0.258991	0.722891
chr1	TP73	chr1_3551692	3551692	-	CG	CGA	0.00787885	0.0912643	0.000343492	-0.0170614	0.330409	-0.000630178	0.0249403	0.168555	0.00097367	0.146221	0.607731
chr1	TP73	chr1_3551921	3551921	+	CG	CGC	0.00893502	0.354161	0.000434391	-0.0277753	0.449419	-0.0017432	0.0367103	0.332088	0.00217759	0.482561	0.856244
chr1	TP73	chr1_3551923	3551923	+	CG	CGG	-0.00524585	0.612922	-0.00017988	0.0950564	0.0267982	0.0024548	-0.100302	0.0228311	-0.00263468	0.0735663	0.48508
chr1	TP73	chr1_3551976	3551976	+	CG	CGC	-0.0255836	0.291376	-0.000253802	-0.170522	0.0703543	-0.00143975	0.144938	0.133413	0.00118595	0.115617	0.562454
chr1	TP73	chr1_3551978	3551978	+	CG	CGT	0.0415289	0.0353428	0.000567524	-0.047915	0.523152	-0.000681719	0.0894439	0.248128	0.00124924	0.0871044	0.513073
chr1	TP73	chr1_3551984	3551984	+	CG	CGT	-0.0219138	0.0169479	-0.000758019	0.0212496	0.554504	0.0011381	-0.0431634	0.243923	-0.00189612	0.0478009	0.419437
chr1	TP73	chr1_3552025	3552025	+	CG	CGG	0.00381501	0.693244	0.000181752	0.0233366	0.526996	0.00133639	-0.0195216	0.60702	-0.00115464	0.759294	0.948867
chr1	TP73	chr1_3553361	3553361	-	CG	CGT	0.00166681	0.603933	6.50322e-05	-0.0286673	0.0270216	-0.000984051	0.0303341	0.0228459	0.00104908	0.0736281	0.485293
chr1	TP73	chr1_3553363	3553363	-	CG	CGC	-0.00209554	0.577204	-8.29502e-05	-0.00544652	0.703625	-0.000216956	0.00335098	0.820068	0.000134006	0.798111	0.958571
chr1	TP73	chr1_3553396	3553396	-	CG	CGG	-0.000841376	0.820639	-3.21647e-05	0.00277244	0.843574	0.000125987	-0.00361381	0.802782	-0.000158152	0.954778	0.991613
chr1	TP73	chr1_3553417	3553417	-	CG	CGA	0.0106162	0.0108216	0.000311458	0.00985912	0.542381	0.000310567	0.000757128	0.963614	8.90669e-07	0.0329014	0.364986
chr1	TP73	chr1_3553422	3553422	-	CG	CGC	-0.00223544	0.564428	-5.31756e-05	-0.0141539	0.352565	-0.0003438	0.0119184	0.445778	0.000290625	0.552299	0.883946
chr1	TP73	chr1_3553792	3553792	+	CG	CGA	0.00109113	0.846272	4.99509e-05	-0.0132425	0.543274	-0.00060103	0.0143336	0.522405	0.000650981	0.813051	0.961997
chr1	TP73	chr1_3553850	3553850	+	CG	CGG	0.00392007	0.524641	0.000133034	-0.0175409	0.450828	-0.000460768	0.0214609	0.37082	0.000593802	0.608259	0.903548
chr1	TP73	chr1_3553870	3553870	+	CG	CGC	0.0136531	0.071816	0.000329373	-0.0510622	0.0781189	-0.000997346	0.0647153	0.030972	0.00132672	0.0417761	0.399123
chr1	TP73	chr1_3553909	3553909	+	CG	CGG	-0.00298073	0.613436	-0.00019187	0.0271307	0.23972	0.0017264	-0.0301114	0.20471	-0.00191827	0.435326	0.834166
chr1	TP73	chr1_3554729	3554729	+	CG	CGT	-0.0433563	0.305684	-0.000319623	-0.0985306	0.537532	-0.00295498	0.0551743	0.737191	0.00263535	0.493544	0.861295
chr1	TP73	chr1_3554767	3554767	+	CG	CGC	0.0396228	0.248185	0.00033744	0.0114527	0.929412	-3.09272e-06	0.0281701	0.832451	0.000340533	0.509807	0.867794
chr1	TP73	chr1_3554769	3554769	+	CG	CGG	-0.0123897	0.736813	-0.000146608	-0.10477	0.4542	-0.00200003	0.0923806	0.521373	0.00185342	0.715863	0.937168
chr1	TP73	chr1_3554782	3554782	+	CG	CGC	0.0534933	0.186209	0.000232281	0.0224788	0.882474	0.000126676	0.0310144	0.843014	0.000105605	0.411694	0.822512
chr1	TP73	chr1_3554784	3554784	+	CG	CGC	0.0635606	0.0694122	0.000595837	0.267249	0.0441667	0.00456218	-0.203688	0.133849	-0.00396634	0.0287375	0.34615
chr1	TP73	chr1_3554805	3554805	+	CG	CGC	0.0319463	0.0151033	0.00193988	0.0668477	0.185783	0.0048884	-0.0349014	0.499581	-0.00294852	0.0237901	0.322189
chr1	TP73	chr1_3554808	3554808	+	CG	CGG	0.0101686	0.551301	0.000685937	-0.00892026	0.887343	-0.000556504	0.0190889	0.76886	0.00124244	0.826264	0.965307
chr1	TP73	chr1_3555551	3555551	-	CG	CGC	0.012334	0.764157	6.93798e-05	0.219755	0.160192	0.00252447	-0.207421	0.197542	-0.00245509	0.356912	0.790622
chr1	TP73	chr1_3555795	3555795	-	CG	CGG	-0.000808874	0.91886	-4.08687e-05	-0.00606986	0.8424	-0.000300877	0.00526098	0.866971	0.000260009	0.975478	0.995666
chr1	TP73	chr1_3555872	3555872	+	CG	CGT	0.00566874	0.603488	0.000430325	-0.0112586	0.791376	-0.00106268	0.0169274	0.698906	0.00149301	0.841357	0.968556
chr1	TP73	chr1_3555873	3555873	-	CG	CGG	0.0101122	0.112686	0.000721991	0.0273863	0.254971	0.0020209	-0.0172741	0.484352	-0.00129891	0.154609	0.617528
chr1	TP73	chr1_3555885	3555885	+	CG	CGT	-0.0113527	0.397539	-0.000439422	-0.0222415	0.664614	-0.00086128	0.0108889	0.836503	0.000421859	0.638851	0.913554
chr1	TP73	chr1_3555886	3555886	-	CG	CGC	-0.00149383	0.877868	-5.11304e-05	0.0218029	0.557665	0.000812	-0.0232968	0.542758	-0.00086313	0.829793	0.966071
chr1	TP73	chr1_3555893	3555893	+	CG	CGC	-0.0400497	0.00346189	-0.00103761	0.0274795	0.582335	0.00116127	-0.0675291	0.191799	-0.00219888	0.0114694	0.245744
chr1	TP73	chr1_3555894	3555894	-	CG	CGA	-0.00545344	0.349598	-0.000225369	-0.0232908	0.307803	-0.000946644	0.0178374	0.446527	0.000721275	0.388635	0.809939
chr1	TP73	chr1_3555932	3555932	+	CG	CGC	0.0125751	0.423258	0.000287815	0.100826	0.0990633	0.00228973	-0.0882509	0.159315	-0.00200192	0.189628	0.658488
chr1	TP73	chr1_3555933	3555933	-	CG	CGC	-0.00193132	0.865159	-3.24665e-05	0.0815252	0.0512902	0.0016254	-0.0834565	0.0532749	-0.00165787	0.145197	0.606188
chr1	TP73	chr1_3556523	3556523	+	CG	CGC	-0.0395337	0.335462	-0.000638193	-0.0545043	0.728502	-0.000589786	0.0149706	0.926144	-4.84066e-05	0.593636	0.899105
chr1	TP73	chr1_3556649	3556649	-	CG	CGC	-0.00201059	0.882731	-5.8567e-05	0.0995665	0.0696074	0.00205375	-0.101577	0.0713785	-0.00211232	0.187038	0.655563
chr1	TP73	chr1_3556690	3556690	-	CG	CGT	-0.000578992	0.937974	-3.665e-05	-0.0521691	0.0694449	-0.00375433	0.0515901	0.0808366	0.00371768	0.189811	0.658707
chr1	TP73	chr1_3556706	3556706	-	CG	CGT	-0.0173601	0.0474914	-0.000676254	0.0115288	0.724802	0.000433912	-0.0288889	0.392631	-0.00111017	0.128883	0.583744
chr1	TP73	chr1_3556716	3556716	-	CG	CGT	-0.00237499	0.817906	-9.31209e-05	-0.0760243	0.0902923	-0.00215261	0.0736493	0.1082	0.00205949	0.227964	0.696061
chr1	TP73	chr1_3556745	3556745	-	CG	CGG	0.0338193	0.218417	0.000566475	0.0193291	0.852223	0.000246037	0.0144901	0.892108	0.000320438	0.460253	0.845248
chr1	TP73	chr1_3556759	3556759	-	CG	CGG	0.00193347	0.813437	0.000108745	0.0560185	0.074972	0.0039307	-0.0540851	0.0945231	-0.00382196	0.198449	0.667683
chr1	TP73	chr1_3556778	3556778	-	CG	CGA	0.00901336	0.384699	0.000455384	-0.000913217	0.981797	-2.9661e-05	0.00992658	0.809473	0.000485045	0.683452	0.927214
chr1	TP73	chr1_3559373	3559373	+	CG	CGT	-0.00533789	0.820283	-0.000187277	0.0471536	0.601285	0.00175172	-0.0524915	0.571903	-0.001939	0.847522	0.969671
chr1	TP73	chr1_3559409	3559409	+	CG	CGT	-0.00513828	0.892335	-1.79759e-05	0.0314048	0.827103	7.42927e-05	-0.036543	0.805065	-9.22685e-05	0.966792	0.993914
chr1	TP73	chr1_3559453	3559453	+	CG	CGA	0.0035872	0.724919	0.000318838	-0.092698	0.0297384	-0.00603954	0.0962852	0.0276814	0.00635837	0.0859183	0.510972
chr1	TP73	chr1_3559468	3559468	+	CG	CGC	-0.0186132	0.387466	-0.00084971	-0.208824	0.00983848	-0.00418707	0.190211	0.0219738	0.00333736	0.0259636	0.332619
chr1	TP73	chr1_3559502	3559502	+	CG	CGC	0.00267139	0.854752	0.000210468	-0.115123	0.0597595	-0.0115202	0.117794	0.0601082	0.0117307	0.163303	0.628105
chr1	TP73	chr1_3562348	3562348	+	CG	CGG	-0.01138	0.378333	-0.000563471	-0.00860569	0.853718	-0.000751245	-0.00277427	0.954097	0.000187774	0.666765	0.922422
chr1	TP73	chr1_3562368	3562368	+	CG	CGC	0.00789278	0.640833	0.00024814	0.00982966	0.87857	0.000518913	-0.00193688	0.976669	-0.000270773	0.88683	0.977331
chr1	TP73	chr1_3562370	3562370	+	CG	CGC	-0.0250509	0.0310549	-0.00142548	0.0314857	0.425422	0.00253678	-0.0565366	0.169144	-0.00396226	0.0672127	0.47145
chr1	TP73	chr1_3562384	3562384	+	CG	CGG	-0.0010219	0.926173	-2.01918e-05	-0.00854121	0.838201	-0.000734611	0.00751931	0.861402	0.000714419	0.975312	0.995634
chr1	TP73	chr1_3562398	3562398	+	CG	CGG	0.011656	0.610779	0.000401973	0.0747884	0.383547	0.00116848	-0.0631324	0.47498	-0.000766506	0.604655	0.902702
chr1	TP73	chr1_3562422	3562422	+	CG	CGG	0.0344703	0.25088	0.000347483	-0.267463	0.031567	-0.00125504	0.301933	0.0183121	0.00160252	0.0509009	0.428832
chr1	TP73	chr1_3562429	3562429	+	CG	CGA	-0.00575967	0.594583	-0.000522068	-0.0320716	0.437774	-0.00320024	0.026312	0.535942	0.00267818	0.645357	0.915469
chr1	TP73	chr1_3562433	3562433	+	CG	CGC	0.000849312	0.982485	5.76169e-06	-0.0175793	0.904337	-0.000117921	0.0184286	0.902632	0.000123683	0.992463	0.99871
chr1	TP73	chr1_3562438	3562438	+	CG	CGA	-0.0123011	0.326612	-0.000643365	-0.019334	0.673136	-0.00135075	0.00703297	0.881719	0.00070738	0.568194	0.889775
chr1	TP73	chr1_3562445	3562445	+	CG	CGC	0.0448571	0.272801	0.000492567	0.000813353	0.995786	2.31109e-06	0.0440438	0.781282	0.000490256	0.54571	0.881359
chr1	TP73	chr1_3563759	3563759	-	CG	CGG	-0.00301985	0.706031	-0.000169049	0.0094692	0.75723	0.000249319	-0.0124891	0.692045	-0.000418369	0.885515	0.977014
chr1	TP73	chr1_3563794	3563794	-	CG	CGT	-0.00318704	0.734496	-0.000209768	-0.00708787	0.839149	-0.000543765	0.00390083	0.913704	0.000333997	0.925563	0.985524
chr1	TP73	chr1_3563837	3563837	-	CG	CGT	0.00622716	0.37284	0.000558772	0.063764	0.0193749	0.00500325	-0.0575368	0.0394355	-0.00444448	0.0453016	0.411542
chr1	TP73	chr1_3563874	3563874	-	CG	CGT	-0.00400235	0.467734	-0.000488199	-0.00426417	0.833485	-0.000609338	0.00026182	0.990014	0.000121139	0.752009	0.94658
chr1	TP73	chr1_3564905	3564905	-	CG	CGA	0.00924604	0.595812	0.000816483	0.0499158	0.500936	0.00223452	-0.0406698	0.591809	-0.00141804	0.692501	0.930172
chr1	TP73	chr1_3564951	3564951	-	CG	CGG	0.00644074	0.878532	0.00013526	0.0124514	0.937707	-2.78174e-05	-0.00601071	0.970778	0.000163078	0.985478	0.997459
chr1	TP73	chr1_3564972	3564972	-	CG	CGT	0.00966906	0.350908	0.00101888	0.0805845	0.042387	0.00654384	-0.0709155	0.0816333	-0.00552496	0.085694	0.510695
chr1	TP73	chr1_3564983	3564983	-	CG	CGG	0.00314626	0.774522	0.000362457	0.0671532	0.113525	0.00549232	-0.064007	0.1422	-0.00512986	0.273883	0.734136
chr1	TP73	chr1_3565005	3565005	-	CG	CGC	-0.0217159	0.568721	-0.000253011	-0.0616575	0.668196	-0.000896169	0.0399416	0.787391	0.000643158	0.777713	0.953818
chr1	TP73	chr1_3565012	3565012	-	CG	CGT	0.00622523	0.725622	0.00051636	0.0688544	0.361	0.00362427	-0.0626292	0.416572	-0.00310791	0.617632	0.906511
chr1	TP73	chr1_3565619	3565619	+	CG	CGA	-0.0234301	0.00083617	-0.00338433	-0.0214593	0.388541	-0.00321654	-0.0019707	0.938651	-0.000167792	0.00275052	0.140513
chr1	TP73	chr1_3565635	3565635	+	CG	CGA	-0.00481838	0.638322	-0.000521898	0.0250881	0.522776	0.00226162	-0.0299064	0.459364	-0.00278351	0.725192	0.939391
chr1	TP73	chr1_3565709	3565709	+	CG	CGG	-0.00441649	0.434527	-0.000656454	0.0291508	0.169204	0.00416926	-0.0335673	0.12517	-0.00482571	0.280553	0.739921
chr1	TP73	chr1_3567622	3567622	+	CG	CGG	0.0244403	0.469908	9.65895e-05	0.145696	0.258954	0.000352704	-0.121255	0.360692	-0.000256114	0.412015	0.822747
chr1	TP73	chr1_3567638	3567638	+	CG	CGT	0.00097643	0.971662	2.93309e-06	0.0153232	0.884338	0.000294159	-0.0143467	0.894699	-0.000291226	0.988844	0.997992
chr1	TP73	chr1_3567646	3567646	+	CG	CGG	0.0125861	0.759923	6.91562e-05	0.188453	0.228446	0.000901719	-0.175867	0.274685	-0.000832563	0.462889	0.84663
chr1	TP73	chr1_3567650	3567650	+	CG	CGC	0.0487532	0.167694	0.00050556	0.0512176	0.699669	0.000496217	-0.00246445	0.985612	9.34243e-06	0.359707	0.792639
chr1	TP73	chr1_3567660	3567660	+	CG	CGG	0.00922486	0.727231	4.39297e-05	0.0618649	0.541681	0.000128975	-0.0526401	0.613687	-8.50455e-05	0.782561	0.954961
chr1	TP73	chr1_3567673	3567673	+	CG	CGC	0.0314551	0.344747	0.000345115	0.185386	0.144469	0.0013464	-0.153931	0.237984	-0.00100128	0.226242	0.69457
chr1	TP73	chr1_3567675	3567675	+	CG	CGG	0.0288553	0.176641	0.0012417	0.057704	0.475072	0.00144163	-0.0288487	0.72835	-0.000199937	0.315511	0.763788
chr1	TP73	chr1_3567679	3567679	+	CG	CGC	-0.000473616	0.978911	-1.35156e-05	0.0485554	0.473576	0.000584167	-0.049029	0.482273	-0.000597682	0.771534	0.952137
chr1	TP73	chr1_3567693	3567693	+	CG	CGG	0.0117443	0.223966	0.00104366	-0.0196872	0.588633	-0.001405	0.0314315	0.402458	0.00244866	0.406391	0.819346
chr1	TP73	chr1_3567697	3567697	+	CG	CGA	0.0145141	0.114584	0.0019001	-0.0076864	0.833563	-0.000936571	0.0222005	0.554713	0.00283667	0.279515	0.739082
chr1	TP73	chr1_3567713	3567713	+	CG	CGC	0.0287916	0.0127278	0.00249769	0.110277	0.0332238	0.00507545	-0.0814858	0.120275	-0.00257776	0.00544779	0.184038
chr1	TP73	chr1_3567715	3567715	+	CG	CGC	0.0192625	0.122347	0.0015757	-0.0217927	0.651814	-0.00144971	0.0410553	0.409025	0.00302541	0.270121	0.731224
chr1	TP73	chr1_3567717	3567717	+	CG	CGC	0.030114	0.00902475	0.00271243	-0.0361619	0.377222	-0.00353149	0.0662759	0.11921	0.00624393	0.0213633	0.309793
chr1	TP73	chr1_3567719	3567719	+	CG	CGT	0.0282986	0.102768	0.00135877	0.0656207	0.312551	0.00254651	-0.0373221	0.576154	-0.00118775	0.16414	0.628923
chr1	TP73	chr1_3567729	3567729	+	CG	CGG	0.0439465	0.0436999	0.00249095	0.159678	0.0567469	0.00443582	-0.115732	0.176673	-0.00194487	0.0242194	0.324149
chr1	TP73	chr1_3567732	3567732	+	CG	CGG	0.0259753	0.0814519	0.00168155	0.0469536	0.409803	0.00268476	-0.0209783	0.719825	-0.00100321	0.159822	0.623839
chr1	TP73	chr1_3567738	3567738	+	CG	CGG	-0.00663042	0.799593	-0.000206743	0.238062	0.0189622	0.00257471	-0.244692	0.0191343	-0.00278145	0.0599996	0.454022
chr1	TP73	chr1_3570290	3570290	+	CG	CGC	-0.00715877	0.100982	-0.00117787	-0.0097974	0.540519	-0.00167176	0.00263863	0.872861	0.000493898	0.219018	0.688229
chr1	TP73	chr1_3570292	3570292	+	CG	CGT	0.00275824	0.534057	0.000470579	-0.009642	0.567647	-0.00162841	0.0124002	0.475538	0.00209899	0.694619	0.930743
chr1	TP73	chr1_3570315	3570315	+	CG	CGC	-0.00131666	0.823755	-0.000208343	-0.00576065	0.799853	-0.00090672	0.00444399	0.849213	0.000698377	0.945119	0.98982
chr1	TP73	chr1_3570343	3570343	+	CG	CGG	-0.00088688	0.841665	-0.00014661	-0.0207649	0.22492	-0.00343372	0.019878	0.25857	0.00328711	0.468514	0.84945
chr1	TP73	chr1_3570382	3570382	+	CG	CGG	-0.00370546	0.386321	-0.000490107	-0.0383775	0.0235369	-0.00498646	0.034672	0.0456686	0.00449635	0.0543824	0.438535
chr1	TP73	chr1_3570421	3570421	+	CG	CGT	-0.00637821	0.146237	-0.000784639	-0.0219828	0.173102	-0.00292987	0.0156046	0.346895	0.00214523	0.144897	0.605961
chr1	TP73	chr1_3571507	3571507	+	CG	CGA	-0.00475282	0.266103	-0.000621348	-0.010673	0.508521	-0.00152449	0.00592022	0.721446	0.000903139	0.437555	0.835013
chr1	TP73	chr1_3571519	3571519	+	CG	CGC	-0.00511649	0.17967	-0.000445226	0.000899357	0.949772	4.50013e-05	-0.00601585	0.682669	-0.000490228	0.402332	0.817527
chr1	TP73	chr1_3571539	3571539	+	CG	CGG	-0.00571261	0.116632	-0.000631265	-0.0115701	0.392875	-0.00148346	0.00585752	0.674066	0.000852198	0.207773	0.677208
chr1	TP73	chr1_3571543	3571543	+	CG	CGA	-0.00289133	0.457378	-0.000327802	-0.00236907	0.870349	-0.000344249	-0.000522254	0.972148	1.64479e-05	0.748698	0.94566
chr1	TP73	chr1_3571564	3571564	+	CG	CGG	-0.00310692	0.415649	-0.000311552	-0.00890117	0.535027	-0.000973827	0.00579425	0.694826	0.000662275	0.596487	0.899935
chr1	TP73	chr1_3571567	3571567	+	CG	CGG	-0.00383919	0.215967	-0.000409433	-0.0077176	0.517196	-0.000864604	0.0038784	0.751414	0.000455171	0.381022	0.8053
chr1	TP73	chr1_3571587	3571587	+	CG	CGA	-0.00343815	0.330497	-0.000271734	0.00293039	0.828307	0.000227872	-0.00636854	0.647099	-0.000499606	0.604536	0.902611
chr1	TP73	chr1_3571607	3571607	+	CG	CGC	-0.00259473	0.338464	-0.000126819	-0.0165378	0.098988	-0.000825142	0.0139431	0.176229	0.000698323	0.16834	0.633929
chr1	TP73	chr1_3571609	3571609	+	CG	CGT	0.00253817	0.257261	0.000109192	0.000945223	0.911606	3.3488e-05	0.00159294	0.855777	7.57041e-05	0.521999	0.872396
chr1	TP73	chr1_3571615	3571615	+	CG	CGG	-0.0067461	0.0762164	-0.000623362	-0.00528554	0.702305	-0.000578519	-0.00146056	0.918426	-4.48436e-05	0.193397	0.662587
chr1	TP73	chr1_3581380	3581380	+	CG	CGG	-0.000326293	0.990316	-5.97605e-05	0.0300901	0.786453	0.000183917	-0.0304164	0.789279	-0.000243677	0.963431	0.993302
chr1	TP73	chr1_3581440	3581440	+	CG	CGA	-0.0389423	0.179028	-0.00198907	-0.165569	0.1526	-0.00109978	0.126627	0.285006	-0.000889288	0.150787	0.612325
chr1	TP73	chr1_3581447	3581447	+	CG	CGA	-0.00566908	0.788146	-0.000474617	-0.117902	0.203766	-0.00445475	0.112232	0.236092	0.00398014	0.42567	0.829987
chr1	TP73	chr1_3581461	3581461	+	CG	CGA	-0.00519022	0.616498	-0.000684149	-0.0820323	0.0796608	-0.00747223	0.0768421	0.107172	0.00678808	0.186489	0.655024
chr1	TP73	chr1_3581506	3581506	+	CG	CGC	-0.00181896	0.966608	6.38624e-05	0.128433	0.464638	0.0011481	-0.130252	0.469792	-0.00108424	0.762206	0.949604
chr1	TP73	chr1_3582079	3582079	+	CG	CGA	0.0122259	0.227635	0.00183365	0.0318982	0.403539	0.00354507	-0.0196723	0.616374	-0.00171142	0.346485	0.784042
chr1	TP73	chr1_3582091	3582091	+	CG	CGG	0.00506771	0.501764	0.000794799	0.0329422	0.278927	0.00292999	-0.0278745	0.37133	-0.00213519	0.446112	0.838845
chr1	TP73	chr1_3582126	3582126	+	CG	CGG	0.0109021	0.244383	0.00187192	0.0185515	0.60226	0.00285824	-0.00764938	0.834494	-0.000986319	0.446438	0.838962
chr1	TP73	chr1_3582165	3582165	+	CG	CGT	0.00929218	0.289307	0.00158064	0.0164526	0.615453	0.00250529	-0.00716041	0.831867	-0.00092465	0.506066	0.866324
chr1	TP73	chr1_3583267	3583267	+	CG	CGT	-0.00625406	0.421384	-0.00105842	0.0407787	0.190055	0.00699599	-0.0470328	0.141628	-0.00805441	0.30224	0.754968
chr1	TP73	chr1_3583288	3583288	+	CG	CGG	-0.0150572	0.0883197	-0.00259003	-0.00956069	0.783464	-0.0016505	-0.00549648	0.877695	-0.000939528	0.225488	0.69372
chr1	TP73	chr1_3583308	3583308	+	CG	CGG	-6.49801e-05	0.99387	-4.94781e-06	0.0440537	0.186355	0.00744906	-0.0441186	0.197707	-0.00745401	0.414181	0.824108
chr1	TP73	chr1_3583333	3583333	+	CG	CGC	-0.00694208	0.360692	-0.00115634	0.0166467	0.552644	0.00251181	-0.0235888	0.415086	-0.00366815	0.544678	0.881106
chr1	TP73	chr1_3583335	3583335	+	CG	CGA	0.00258319	0.781019	0.000435304	-0.00830488	0.821824	-0.000993513	0.0108881	0.773753	0.00142882	0.936905	0.987883
chr1	TP73	chr1_3583350	3583350	+	CG	CGG	-0.0096371	0.273286	-0.00138999	0.00993033	0.767646	0.0014883	-0.0195674	0.57185	-0.00287829	0.5208	0.872097
chr1	TP73	chr1_3583354	3583354	+	CG	CGT	-0.00537609	0.435638	-0.000808305	0.0162371	0.556418	0.00191159	-0.0216132	0.445976	-0.0027199	0.616601	0.906253
chr1	TP73	chr1_3583368	3583368	+	CG	CGG	-0.00598122	0.553588	-0.000869142	0.0134743	0.738464	0.0015868	-0.0194555	0.638729	-0.00245594	0.790983	0.957148
chr1	TP73	chr1_3585603	3585603	+	CG	CGC	-0.017212	0.740833	-0.000937072	-0.323402	0.0972706	-0.0184061	0.30619	0.127229	0.017469	0.240117	0.707045
chr1	TP73	chr1_3585649	3585649	+	CG	CGC	0.034767	0.49855	0.000505757	-0.034146	0.860489	-0.000156987	0.068913	0.730592	0.000662744	0.780097	0.954395
chr1	TP73	chr1_3585653	3585653	+	CG	CGC	-0.0312633	0.538742	-0.000745338	-0.122403	0.527229	-0.00362436	0.0911399	0.647221	0.00287902	0.681015	0.926516
chr1	TP73	chr1_3585677	3585677	+	CG	CGA	0.000662038	0.990044	7.54672e-06	-0.0136775	0.945741	-9.4541e-05	0.0143395	0.944759	0.000102088	0.997575	0.999524
chr1	TP73	chr1_3585703	3585703	+	CG	CGA	0.000782908	0.986797	2.22429e-05	0.0992044	0.583267	0.000375352	-0.0984215	0.596904	-0.000353109	0.859195	0.971832
chr1	TP73	chr1_3585711	3585711	+	CG	CGG	-0.00129831	0.970095	-5.87157e-05	0.0363726	0.777587	0.00186277	-0.0376709	0.776595	-0.00192148	0.959746	0.992645
chr1	TP73	chr1_3588492	3588492	+	CG	CGG	-0.00891439	0.522737	-0.00150946	0.0681321	0.178078	0.010339	-0.0770465	0.140903	-0.0118484	0.322584	0.768312
chr1	TP73	chr1_3588520	3588520	+	CG	CGC	-0.00969934	0.446465	-0.00161447	0.0474933	0.314474	0.00710738	-0.0571926	0.240774	-0.00872184	0.443814	0.83769
chr1	TP73	chr1_3588553	3588553	+	CG	CGG	0.000424695	0.975846	5.96059e-05	0.0497877	0.349825	0.00832178	-0.049363	0.367947	-0.00826217	0.643863	0.914976
chr1	TP73	chr1_3588568	3588568	+	CG	CGC	-0.0168027	0.243052	-0.00230986	0.0582572	0.257316	0.00878062	-0.0750598	0.159002	-0.0110905	0.258795	0.722712
chr1	TP73	chr1_3588610	3588610	+	CG	CGT	-0.0186036	0.129754	-0.00290296	0.065094	0.152031	0.00813326	-0.0836976	0.075249	-0.0110362	0.110955	0.555312
chr1	TP73	chr1_3588623	3588623	+	CG	CGC	-0.0147776	0.425984	-0.002225	0.0290195	0.674457	0.0047191	-0.0437971	0.538842	-0.0069441	0.661058	0.920842
chr1	TP73	chr1_3589784	3589784	+	CG	CGC	0.00329952	0.738403	0.000320879	-0.0133238	0.737363	-0.000803039	0.0166233	0.683541	0.00112392	0.892301	0.97877
chr1	TP73	chr1_3589786	3589786	+	CG	CGT	-0.00290606	0.582738	-0.00031412	-0.023078	0.312018	-0.00212756	0.020172	0.387054	0.00181344	0.51446	0.869757
chr1	TP73	chr1_3589814	3589814	+	CG	CGA	0.00569078	0.538966	0.000688666	0.0188477	0.615556	0.00160867	-0.0131569	0.732422	-0.000920005	0.731276	0.940774
chr1	TP73	chr1_3589831	3589831	+	CG	CGG	-0.00222453	0.715795	-0.000358765	-0.000610983	0.97977	-8.82422e-05	-0.00161355	0.948025	-0.000270523	0.935391	0.987627
chr1	TP73	chr1_3589856	3589856	+	CG	CGC	0.0021344	0.770754	0.000226408	0.0109178	0.714085	0.000796186	-0.00878338	0.773761	-0.000569778	0.896411	0.979419
chr1	TP73	chr1_3589862	3589862	+	CG	CGT	-0.00284621	0.571393	-0.000476557	-0.014832	0.466456	-0.00245037	0.0119858	0.565904	0.00197381	0.654866	0.918833
chr1	TP73	chr1_3589879	3589879	+	CG	CGC	0.00597277	0.686622	0.000909169	0.067527	0.291985	0.0098634	-0.0615542	0.347133	-0.00895423	0.5265	0.874084
chr1	TP73	chr1_3589904	3589904	+	CG	CGG	0.000909441	0.911168	0.000156113	0.0388187	0.222894	0.00630351	-0.0379093	0.246744	-0.0061474	0.470658	0.850416
chr1	TP73	chr1_3590367	3590367	-	CG	CGG	0.00560786	0.578003	0.000971925	0.05615	0.146221	0.00823283	-0.0505421	0.203101	-0.0072609	0.300676	0.753882
chr1	TP73	chr1_3590440	3590440	-	CG	CGC	-0.000323322	0.965617	-4.81796e-05	0.0421064	0.153202	0.00711351	-0.0424297	0.161347	-0.00716169	0.356597	0.790286
chr1	TP73	chr1_3590451	3590451	-	CG	CGT	-0.00082215	0.921363	-0.000140891	0.0161344	0.611743	0.00277042	-0.0169565	0.604299	-0.00291131	0.873219	0.974495
chr1	TP73	chr1_3590474	3590474	-	CG	CGG	-0.00439935	0.5204	-0.000748349	0.0278649	0.297629	0.00478483	-0.0322643	0.24122	-0.00553318	0.467048	0.848668
chr1	TP73	chr1_3592184	3592184	-	CG	CGC	-0.0318476	0.311555	-0.000421817	-0.126698	0.286498	-0.00103152	0.0948506	0.437638	0.000609707	0.346132	0.783881
chr1	TP73	chr1_3592188	3592188	-	CG	CGT	-0.0348683	0.252353	-0.00552846	-0.129332	0.254646	-0.0208264	0.0944639	0.4185	0.0152979	0.278831	0.738464
chr1	TP73	chr1_3592193	3592193	-	CG	CGA	-0.00167781	0.933046	-4.66058e-05	0.079177	0.305189	0.00266155	-0.0808548	0.308711	-0.00270815	0.585681	0.896254
chr1	TP73	chr1_3592210	3592210	-	CG	CGG	0.0121005	0.291553	0.000884439	-0.0434487	0.348303	-0.00267057	0.0555492	0.243296	0.00355501	0.365673	0.796485
chr1	TP73	chr1_3592239	3592239	-	CG	CGC	-0.0114499	0.269488	-0.000859417	-0.120979	0.00276742	-0.00788315	0.10953	0.00805764	0.00702373	0.00673739	0.200145
chr1	TP73	chr1_3592307	3592307	-	CG	CGA	-0.00239883	0.689693	-0.000316235	-0.0126437	0.594517	-0.00120549	0.0102449	0.674446	0.000889254	0.802454	0.959358
chr1	TP73	chr1_3593859	3593859	-	CG	CGG	0.024102	0.0131643	0.0040921	0.0171712	0.665483	0.0026262	0.00693082	0.864628	0.00146589	0.0425362	0.401748
chr1	TP73	chr1_3593870	3593870	-	CG	CGA	0.0212594	0.0177291	0.00354625	0.0655383	0.056901	0.0109784	-0.0442788	0.207681	-0.00743217	0.0116062	0.246737
chr1	TP73	chr1_3593924	3593924	-	CG	CGT	0.0255573	0.0130596	0.004299	0.0164079	0.673515	0.00274474	0.00914941	0.819234	0.00155426	0.042175	0.400444
chr1	TP73	chr1_3593994	3593994	-	CG	CGA	0.022048	0.0250586	0.0033936	0.0244211	0.531377	0.00406758	-0.00237308	0.952666	-0.000673989	0.0679798	0.472656
chr1	TP73	chr1_3595669	3595669	+	CG	CGG	0.000740696	0.910109	0.000124809	-0.0163168	0.51257	-0.00236571	0.0170575	0.506176	0.00249052	0.799558	0.958948
chr1	TP73	chr1_3595697	3595697	+	CG	CGG	0.0014161	0.868902	0.000231991	-0.00686673	0.831314	-0.00101511	0.00828283	0.803066	0.0012471	0.963469	0.993304
chr1	TP73	chr1_3595710	3595710	+	CG	CGC	-0.00134504	0.897962	-0.000213381	-0.0168276	0.671663	-0.0023335	0.0154826	0.704884	0.00212012	0.906828	0.981719
chr1	TP73	chr1_3595712	3595712	+	CG	CGC	-0.006219	0.493634	-0.00100133	-0.0255272	0.455655	-0.00375432	0.0193082	0.583509	0.00275299	0.603319	0.902216
chr1	TP73	chr1_3595728	3595728	+	CG	CGC	0.00191181	0.837121	0.000322477	0.0133917	0.702078	0.00208077	-0.0114799	0.750215	-0.00175829	0.910739	0.982329
chr1	TP73	chr1_3598056	3598056	+	CG	CGG	0.00394558	0.638157	8.71124e-05	-0.0686468	0.0352183	-0.0015433	0.0725923	0.0306162	0.00163041	0.0948843	0.528303
chr1	TP73	chr1_3598057	3598057	-	CG	CGC	-0.0315143	0.11386	-0.000476879	0.0221841	0.765999	0.000578946	-0.0536984	0.484924	-0.00105582	0.269655	0.73092
chr1	TP73	chr1_3598060	3598060	+	CG	CGG	0.00954871	0.203249	0.000298096	0.0242224	0.39412	0.000860926	-0.0146737	0.615483	-0.00056283	0.3152	0.763558
chr1	TP73	chr1_3598061	3598061	-	CG	CGT	0.00698123	0.534793	0.000283659	0.0725393	0.121172	0.00293262	-0.0655581	0.170845	-0.00264896	0.248007	0.71397
chr1	TP73	chr1_3598064	3598064	+	CG	CGC	0.00534162	0.462063	0.000158471	-0.00604934	0.823035	-0.000189129	0.011391	0.682982	0.000347601	0.740218	0.943385
chr1	TP73	chr1_3598065	3598065	-	CG	CGC	0.00544579	0.706494	0.000151508	-0.0137155	0.802524	-0.000429283	0.0191613	0.734421	0.000580791	0.900783	0.980375
chr1	TP73	chr1_3598110	3598110	+	CG	CGT	0.00297875	0.59861	0.000137544	-0.0299931	0.168175	-0.00122019	0.0329719	0.141388	0.00135773	0.331325	0.77459
chr1	TP73	chr1_3598111	3598111	-	CG	CGC	0.0177354	0.294235	0.000565044	0.205418	0.00197467	0.00552834	-0.187682	0.00568569	-0.0049633	0.00520676	0.181456
chr1	TP73	chr1_3598131	3598131	+	CG	CGG	-0.00329383	0.485553	-0.000265545	0.00173293	0.921442	0.000129803	-0.00502675	0.781435	-0.000395348	0.777711	0.953818
chr1	TP73	chr1_3598911	3598911	-	CG	CGA	-0.0171863	0.708871	-0.00105672	0.0950001	0.581187	0.00452402	-0.112186	0.52745	-0.00558074	0.796885	0.958386
chr1	TP73	chr1_3598971	3598971	-	CG	CGT	-0.0176909	0.134013	-0.00267305	0.0378397	0.429586	0.00508346	-0.0555306	0.259365	-0.00775651	0.236366	0.704315
chr1	TP73	chr1_3602519	3602519	+	CG	CGG	-0.0375569	0.30841	-0.00115763	-0.217893	0.126942	-0.00216548	0.180336	0.218081	0.00100785	0.19091	0.659828
chr1	TP73	chr1_3602544	3602544	+	CG	CGG	0.00874867	0.862496	7.44963e-05	-0.0991847	0.61103	-0.000590416	0.107933	0.590575	0.000664912	0.863401	0.972677
chr1	TP73	chr1_3602578	3602578	+	CG	CGT	-0.0371566	0.418255	-0.000768784	0.0208483	0.907197	0.000262035	-0.058005	0.752426	-0.00103082	0.713521	0.936456
chr1	TP73	chr1_3602620	3602620	+	CG	CGC	-0.0158116	0.514002	-0.00136282	-0.180621	0.0577278	-0.00623865	0.164809	0.0912666	0.00487584	0.134978	0.592139
chr1	TP73	chr1_3602645	3602645	+	CG	CGG	0.0011004	0.959583	0.000652179	0.0662057	0.475919	0.0041151	-0.0651053	0.49313	-0.00346292	0.772024	0.95234
chr1	TP73	chr1_3602794	3602794	-	CG	CGC	-0.00773921	0.284487	-0.0003671	-0.0389772	0.178962	-0.00137604	0.031238	0.292823	0.00100894	0.232992	0.700977
chr1	TP73	chr1_3602803	3602803	-	CG	CGG	-0.00945796	0.0244182	-0.000417521	-0.0100082	0.537649	-0.000378496	0.000550203	0.973657	-3.90251e-05	0.0668307	0.470315
chr1	TP73	chr1_3602816	3602816	-	CG	CGT	-0.000263511	0.962819	-1.54174e-05	0.025109	0.254598	0.00306918	-0.0253725	0.262821	-0.00308459	0.518631	0.87124
chr1	TP73	chr1_3602828	3602828	-	CG	CGG	0.0020095	0.7587	0.000239782	-0.0179461	0.46539	-0.00167938	0.0199556	0.430942	0.00191916	0.726409	0.939754
chr1	TP73	chr1_3602835	3602835	-	CG	CGT	-0.000507342	0.922067	-7.05482e-05	0.00649836	0.74338	0.000900087	-0.0070057	0.731644	-0.000970635	0.942368	0.989101
chr1	TP73	chr1_3602855	3602855	-	CG	CGG	-0.000771548	0.877721	-0.000112499	0.00206256	0.914896	0.000291599	-0.00283411	0.886503	-0.000404098	0.982233	0.996885
chr1	TP73	chr1_3602904	3602904	-	CG	CGG	-0.00117692	0.758113	-0.000170771	0.00171793	0.905417	0.000234922	-0.00289485	0.845855	-0.000405693	0.945997	0.989887
chr1	TP73	chr1_3602917	3602917	-	CG	CGC	-0.00198504	0.73015	-0.000116565	-0.0412493	0.0859323	-0.00219927	0.0392643	0.110163	0.00208271	0.213384	0.682609
chr1	TP73	chr1_3604437	3604437	+	CG	CGG	0.0215821	0.132771	0.00349305	0.0328841	0.556178	0.00478188	-0.011302	0.84379	-0.00128883	0.274403	0.734527
chr1	TP73	chr1_3604464	3604464	+	CG	CGG	0.0257352	0.596367	0.000432795	-0.0552128	0.762404	-0.000782047	0.080948	0.667124	0.00121484	0.826843	0.965406
chr1	TP73	chr1_3604479	3604479	+	CG	CGG	-0.0432596	0.354933	-0.000556516	0.0617527	0.725326	0.000413553	-0.105012	0.562197	-0.000970069	0.607472	0.903367
chr1	TP73	chr1_3604793	3604793	+	CG	CGT	0.0051261	0.459603	0.000819497	0.0188804	0.478788	0.00251649	-0.0137543	0.615694	-0.001697	0.595777	0.899683
chr1	TP73	chr1_3604868	3604868	+	CG	CGG	-0.00607863	0.427459	-0.000791628	-0.0212781	0.458049	-0.00286269	0.0151995	0.606613	0.00207107	0.55923	0.886686
chr1	TP73	chr1_3604882	3604882	+	CG	CGG	-0.000610808	0.937866	-8.92344e-05	-0.0171871	0.559715	-0.00265224	0.0165763	0.58501	0.002563	0.840713	0.968354
chr1	TP73	chr1_3605234	3605234	+	CG	CGT	-0.0113976	0.403258	-0.00132857	-0.0182267	0.759994	-0.00201405	0.00682904	0.910781	0.000685482	0.673623	0.92454
chr1	TP73	chr1_3605255	3605255	+	CG	CGC	-0.0178707	0.332294	-0.00161489	-0.185274	0.0101895	-0.0130352	0.167403	0.0233319	0.0114203	0.0242134	0.324094
chr1	TP73	chr1_3605302	3605302	+	CG	CGT	-0.0178302	0.0524322	-0.00304304	-0.0218961	0.51327	-0.00373963	0.00406586	0.906178	0.000696596	0.125334	0.5781
chr1	TP73	chr1_3605315	3605315	+	CG	CGC	-0.0180979	0.330383	-0.00128099	-0.121951	0.0885608	-0.00775498	0.103853	0.157428	0.00647398	0.150589	0.612123
chr1	TP73	chr1_3605329	3605329	+	CG	CGC	-0.0254651	0.155149	-0.0025497	-0.0818976	0.219232	-0.00767986	0.0564325	0.410095	0.00513016	0.178236	0.645199
chr1	TP73	chr1_3605748	3605748	-	CG	CGA	-0.0145404	0.549397	-0.00108619	0.226805	0.0147847	0.0124985	-0.241345	0.0119389	-0.0135846	0.0414581	0.398309
chr1	TP73	chr1_3605811	3605811	-	CG	CGG	0.00600893	0.602224	0.00087062	0.00250234	0.954025	0.000495324	0.00350659	0.937486	0.000375296	0.871084	0.974266
chr1	TP73	chr1_3605839	3605839	-	CG	CGT	-0.0018463	0.855193	-0.000318233	0.0145794	0.703034	0.00244571	-0.0164257	0.676686	-0.00276395	0.912835	0.982804
chr1	TP73	chr1_3606384	3606384	+	CG	CGC	-0.00122496	0.84301	-7.82704e-05	-0.0189663	0.41941	-0.00123822	0.0177413	0.463079	0.00115995	0.708055	0.93481
chr1	TP73	chr1_3606445	3606445	+	CG	CGG	-0.000251674	0.968859	-3.03222e-05	0.0188278	0.447025	0.00250832	-0.0190795	0.453938	-0.00253864	0.746245	0.944895
chr1	TP73	chr1_3606481	3606481	+	CG	CGG	0.000427311	0.949155	6.05673e-05	0.000747703	0.976319	0.000125373	-0.000320392	0.990149	-6.48054e-05	0.997545	0.999524
chr1	TP73	chr1_3606507	3606507	+	CG	CGG	0.00184907	0.706357	0.000313605	0.017439	0.362408	0.00293029	-0.01559	0.428047	-0.00261668	0.616263	0.906126
chr1	TP73	chr1_3607953	3607953	+	CG	CGC	-0.0287717	0.516403	-0.000636268	0.0632328	0.709965	0.00152099	-0.0920045	0.599132	-0.00215726	0.751952	0.946556
chr1	TP73	chr1_3607995	3607995	+	CG	CGG	-0.0130416	0.321517	-0.00184557	0.0625695	0.264067	0.00642355	-0.0756111	0.187947	-0.00826912	0.326068	0.770703
chr1	TP73	chr1_3608016	3608016	+	CG	CGG	-0.0315325	0.181234	-0.00347101	0.0186268	0.822668	0.00249086	-0.0501594	0.559936	-0.00596187	0.39211	0.812009
chr1	TP73	chr1_3608027	3608027	+	CG	CGG	-0.00543084	0.881108	-0.000138976	0.0338771	0.804517	0.000487343	-0.039308	0.780411	-0.000626318	0.958118	0.992351
chr1	TP73	chr1_3608257	3608257	+	CG	CGG	-0.0143023	0.789275	-0.000350276	0.124997	0.64444	0.00319814	-0.1393	0.612745	-0.00354842	0.867052	0.973325
chr1	TP73	chr1_3608273	3608273	+	CG	CGT	-0.0474318	0.142448	-0.00598245	-0.250959	0.106003	-0.0241962	0.203527	0.196206	0.0182138	0.0931684	0.524802
chr1	TP73	chr1_3608921	3608921	-	CG	CGA	0.0155897	0.312063	0.00263367	0.0204226	0.733223	0.00349172	-0.00483291	0.937435	-0.00085805	0.567371	0.889541
chr1	TP73	chr1_3608930	3608930	-	CG	CGC	-0.0390183	0.466573	-0.000797009	0.0200293	0.923989	0.000158262	-0.0590476	0.784349	-0.000955271	0.761889	0.949555
chr1	TP73	chr1_3608951	3608951	-	CG	CGT	0.0229247	0.624903	0.00092284	-0.10862	0.552776	-0.00127057	0.131545	0.484561	0.00219341	0.739658	0.943266
chr1	TP73	chr1_3608957	3608957	-	CG	CGC	-0.0464499	0.361537	-0.00041707	-0.114291	0.564493	-0.00108162	0.067841	0.739135	0.000664552	0.561729	0.887649
chr1	TP73	chr1_3613222	3613222	+	CG	CGG	0.000164723	0.984468	2.35904e-05	0.057368	0.0769526	0.00635278	-0.0572033	0.0865536	-0.00632919	0.206917	0.676262
chr1	TP73	chr1_3613327	3613327	+	CG	CGA	0.0108736	0.244199	0.00150342	-0.0012595	0.971555	-0.000187994	0.0121331	0.738742	0.00169142	0.504492	0.865758
chr1	TP73	chr1_3613334	3613334	+	CG	CGG	-0.000138224	0.988033	-4.81679e-06	0.0172289	0.59937	0.0020496	-0.0173671	0.608563	-0.00205442	0.87042	0.974146
chr1	TP73	chr1_3616102	3616102	+	CG	CGA	-0.004059	0.280537	-0.000653912	-0.00477223	0.737813	-0.000799851	0.000713231	0.961225	0.000145939	0.529529	0.875336
chr1	TP73	chr1_3616144	3616144	+	CG	CGT	-0.0134348	0.0010407	-0.00217177	-0.0328877	0.0344758	-0.00479456	0.0194529	0.21894	0.00262279	0.00070107	0.0758659
chr1	TP73	chr1_3616153	3616153	+	CG	CGG	-0.0104188	0.00373403	-0.00176968	0.0158079	0.24848	0.00273118	-0.0262267	0.0644557	-0.00450086	0.0077039	0.21062
chr1	TP73	chr1_3616216	3616216	+	CG	CGT	-0.0101007	0.022746	-0.00172515	-0.00939286	0.569937	-0.00150486	-0.000707841	0.966794	-0.000220291	0.0644243	0.463963
chr1	TP73	chr1_3616229	3616229	+	CG	CGG	-0.0115643	0.00223623	-0.0019922	-0.0259276	0.0704843	-0.00443316	0.0143633	0.32588	0.00244097	0.00230007	0.131038
chr1	TP73	chr1_3616759	3616759	+	CG	CGC	-0.0508375	0.026384	-0.00602038	-0.105353	0.17793	-0.0160775	0.054515	0.498946	0.0100571	0.0381068	0.385932
chr1	TP73	chr1_3616775	3616775	+	CG	CGC	-0.0153706	0.428486	-0.00225819	-0.164396	0.0211556	-0.0257769	0.149025	0.0421589	0.0235187	0.0537232	0.436642
chr1	TP73	chr1_3616876	3616876	+	CG	CGT	-0.0657919	0.0158221	-0.00824016	-0.092111	0.352748	-0.0146292	0.0263191	0.796224	0.006389	0.0370897	0.382374
chr1	TP73	chr1_3616881	3616881	+	CG	CGT	-0.0703263	0.0587269	-0.00212836	0.0101878	0.946055	-0.00103962	-0.0805141	0.602287	-0.00108873	0.166218	0.631607
chr1	TP73	chr1_3622085	3622085	+	CG	CGA	-0.0870671	0.0597563	-0.00745128	-0.0839914	0.661104	-0.0127731	-0.00307569	0.987481	0.00532186	0.15531	0.618263
chr1	TP73	chr1_3622125	3622125	+	CG	CGG	-0.108378	0.0256385	-0.0093268	-0.0540848	0.785173	-0.00463112	-0.054293	0.789351	-0.00469568	0.079925	0.498468
chr1	TP73	chr1_3623242	3623242	-	CG	CGA	-0.00101272	0.913063	-0.000186567	0.0453494	0.227272	0.00744284	-0.0463621	0.22897	-0.00762941	0.475048	0.852666
chr1	TP73	chr1_3623320	3623320	-	CG	CGG	0.0114288	0.428435	0.00143959	-0.0101888	0.853718	-0.0016003	0.0216176	0.703922	0.00303989	0.715359	0.937022
chr1	TP73	chr1_3623334	3623334	-	CG	CGT	0.0118061	0.475324	0.00187174	0.0481147	0.45027	0.0082026	-0.0363086	0.579332	-0.00633085	0.586602	0.89642
chr1	TP73	chr1_3623340	3623340	-	CG	CGC	-0.0018545	0.968794	0.000104757	0.0644643	0.716257	0.00358657	-0.0663188	0.716732	-0.00348182	0.934671	0.987518
chr1	TP73	chr1_3624702	3624702	-	CG	CGT	-0.000795965	0.933313	-0.00012154	-0.0173699	0.633238	-0.00289122	0.016574	0.658159	0.00276968	0.889033	0.978
chr1	TP73	chr1_3624730	3624730	-	CG	CGG	-0.00154088	0.907066	-0.000154403	-0.0474321	0.300386	-0.00566331	0.0458912	0.333278	0.00550891	0.582367	0.89475
chr1	TP73	chr1_3624781	3624781	-	CG	CGC	-0.00634703	0.750838	-0.000434664	-0.0172354	0.816244	-0.000759945	0.0108883	0.886766	0.000325281	0.926331	0.985664
chr1	TP73	chr1_3624786	3624786	-	CG	CGT	0.0215168	0.159955	0.00122739	0.0634486	0.243286	0.00486824	-0.0419318	0.454496	-0.00364084	0.197064	0.666223
chr1	TP73	chr1_3624794	3624794	-	CG	CGC	-0.0111464	0.645308	-0.000308182	0.0284653	0.754247	0.00173173	-0.0396117	0.672514	-0.00203991	0.85333	0.970831
chr1	TP73	chr1_3626783	3626783	-	CG	CGC	-5.27008e-05	0.996258	-6.76401e-06	0.0198831	0.633415	0.00298067	-0.0199358	0.642815	-0.00298744	0.891806	0.97863
chr1	TP73	chr1_3626785	3626785	-	CG	CGC	-0.00874386	0.533841	-0.00132555	0.0172379	0.729475	0.00262524	-0.0259818	0.614405	-0.00395079	0.770426	0.951993
chr1	TP73	chr1_3626808	3626808	-	CG	CGA	0.00850185	0.639469	0.00119755	-0.0124122	0.843674	-0.00220707	0.020914	0.74843	0.00340462	0.875338	0.974871
chr1	TP73	chr1_3626832	3626832	-	CG	CGG	0.00129283	0.912372	0.000199496	0.0314349	0.434749	0.00494913	-0.0301421	0.469983	-0.00474963	0.734199	0.941552
chr1	TP73	chr1_3627058	3627058	-	CG	CGC	-0.00171307	0.948829	-6.31218e-05	0.143414	0.154046	0.00348629	-0.145127	0.161502	-0.00354941	0.358269	0.791521
chr1	TP73	chr1_3627062	3627062	-	CG	CGG	0.00979886	0.747275	0.00022406	-0.0200565	0.862155	-0.000862463	0.0298553	0.801805	0.00108652	0.933873	0.987336
chr1	TP73	chr1_3627074	3627074	-	CG	CGG	-0.00753379	0.472532	-0.000598801	0.0292302	0.468875	0.00304015	-0.036764	0.376319	-0.00363895	0.588383	0.897072
chr1	TP73	chr1_3627092	3627092	-	CG	CGG	-0.0165487	0.42437	-0.000611532	0.0270088	0.718795	0.00207533	-0.0435574	0.57413	-0.00268686	0.674843	0.924943
chr1	TP73	chr1_3627097	3627097	-	CG	CGT	0.00793591	0.503624	0.000526359	0.0277311	0.527607	0.00143934	-0.0197952	0.661711	-0.000912981	0.659253	0.920267
chr1	TP73	chr1_3627104	3627104	-	CG	CGG	0.00166556	0.915546	0.000114741	0.0111347	0.853539	0.000650698	-0.0094691	0.878724	-0.000535957	0.977729	0.99607
chr1	TP73	chr1_3627162	3627162	-	CG	CGG	-0.00935984	0.407078	-0.000851808	0.0231889	0.603874	0.00187878	-0.0325487	0.47862	-0.00273059	0.615595	0.905785
chr1	TP73	chr1_3627178	3627178	-	CG	CGG	0.00212261	0.837985	0.000271685	-0.0426996	0.274738	-0.00505565	0.0448222	0.265913	0.00532734	0.535033	0.877367
chr1	TP73	chr1_3627994	3627994	+	CG	CGG	0.00447158	0.392142	0.000746789	0.0468777	0.0171027	0.00718089	-0.0424061	0.0356336	-0.0064341	0.042329	0.401167
chr1	TP73	chr1_3628039	3628039	+	CG	CGA	-0.0107521	0.142335	-0.00117014	-0.0384333	0.169383	-0.00414444	0.0276812	0.334578	0.00297431	0.1388	0.59714
chr1	TP73	chr1_3628040	3628040	-	CG	CGG	0.0624797	0.190035	0.00188093	-0.287517	0.140671	-0.00407	0.349996	0.0812769	0.00595093	0.142382	0.602357
chr1	TP73	chr1_3628042	3628042	+	CG	CGC	0.00647703	0.445801	0.000634003	0.00098483	0.975039	0.000158862	0.0054922	0.865623	0.000475141	0.74589	0.944866
chr1	TP73	chr1_3628043	3628043	-	CG	CGT	0.0814651	0.096295	0.0032721	-0.149203	0.450588	-0.0023542	0.230668	0.256703	0.00562631	0.187208	0.655742
chr1	TP73	chr1_3628044	3628044	+	CG	CGA	0.0143662	0.0997904	0.000558085	0.0728853	0.0424497	0.00270639	-0.0585191	0.110038	-0.0021483	0.0356106	0.376728
chr1	TP73	chr1_3628054	3628054	+	CG	CGG	-0.0162887	0.175562	-0.00106009	0.0442144	0.329439	0.00281483	-0.060503	0.196177	-0.00387491	0.24325	0.710199
chr1	TP73	chr1_3628072	3628072	-	CG	CGG	0.0218755	0.681225	0.00284929	0.0147088	0.943681	-0.000537133	0.00716673	0.973283	0.00338642	0.916708	0.983577
chr1	TP73	chr1_3628080	3628080	+	CG	CGT	-0.0058934	0.480281	-0.000714327	-0.00825293	0.796503	-0.00089149	0.00235953	0.942864	0.000177163	0.754962	0.947519
chr1	TP73	chr1_3628081	3628081	-	CG	CGG	-0.0294814	0.503874	-0.000579149	-0.00962359	0.957296	-0.00110868	-0.0198578	0.91419	0.000529534	0.798369	0.95861
chr1	TP73	chr1_3628147	3628147	-	CG	CGT	-0.030762	0.227302	-0.00290352	0.130074	0.198379	0.0139375	-0.160836	0.122532	-0.016841	0.208266	0.677663
chr1	TP73	chr1_3628864	3628864	-	CG	CGC	0.00750178	0.272587	0.000689861	-0.0376628	0.149597	-0.00313016	0.0451646	0.0940727	0.00382002	0.190034	0.658935
chr1	TP73	chr1_3628885	3628885	-	CG	CGT	-0.00602871	0.36418	-0.000914781	-0.0431759	0.111669	-0.00591223	0.0371472	0.180922	0.00499744	0.189446	0.658199
chr1	TP73	chr1_3628921	3628921	-	CG	CGC	-0.0189245	0.240128	-0.00311788	0.0383445	0.529379	0.00626735	-0.057269	0.362319	-0.00938523	0.405442	0.819008
chr1	TP73	chr1_3628926	3628926	-	CG	CGA	-0.0125022	0.00625918	-0.00214407	-0.0103622	0.540682	-0.00178287	-0.00213996	0.902208	-0.000361203	0.020113	0.302504
chr1	TP73	chr1_3628933	3628933	-	CG	CGA	-0.00138218	0.78423	-0.000238769	0.0146705	0.43192	0.00253298	-0.0160526	0.404554	-0.00277175	0.70291	0.933181
chr1	TP73	chr1_3628940	3628940	-	CG	CGG	-0.00989289	0.0186872	-0.00165268	-0.00624932	0.694147	-0.00105804	-0.00364356	0.823574	-0.000594638	0.0583809	0.449653
chr1	TP73	chr1_3628945	3628945	-	CG	CGG	-0.0114091	0.00299066	-0.00194665	0.0154752	0.270557	0.00266798	-0.0268843	0.0652803	-0.00461463	0.0065091	0.19708
chr1	TP73	chr1_3629791	3629791	-	CG	CGT	-0.021531	0.228126	-0.00365346	-0.109423	0.123538	-0.0180502	0.0878923	0.226832	0.0143967	0.152541	0.614627
chr1	TP73	chr1_3629812	3629812	-	CG	CGG	-0.0129169	0.669345	-0.00201466	-0.161435	0.170577	-0.010697	0.148518	0.219619	0.00868235	0.35777	0.791215
chr1	TP73	chr1_3629821	3629821	-	CG	CGC	-0.0218381	0.244351	-0.00371651	-0.039789	0.555638	-0.00656281	0.0179509	0.796656	0.00284629	0.43146	0.832668
chr1	TP73	chr1_3629834	3629834	-	CG	CGC	-0.00136719	0.932296	-0.000213678	0.0421604	0.469795	0.00716851	-0.0435276	0.469953	-0.00738219	0.765273	0.950657
chr1	TP73	chr1_3629863	3629863	-	CG	CGG	-0.0634747	0.0499182	-0.00547783	-0.0590192	0.623428	-0.00562305	-0.0044555	0.971273	0.000145224	0.130654	0.585936
chr1	TP73	chr1_3630308	3630308	+	CG	CGG	-0.00981519	0.450479	-0.00131709	-0.0369979	0.428307	-0.00612826	0.0271827	0.572883	0.00481117	0.5563	0.88585
chr1	TP73	chr1_3630351	3630351	+	CG	CGT	-0.0148983	0.707939	-5.86947e-05	0.0641324	0.669759	0.000425277	-0.0790307	0.609935	-0.000483971	0.847934	0.969797
chr1	TP73	chr1_3630369	3630369	+	CG	CGT	-0.0231334	0.600263	-0.000227541	-0.0100437	0.951969	-0.000146797	-0.0130898	0.93924	-8.07437e-05	0.869724	0.973995
chr1	TP73	chr1_3630374	3630374	+	CG	CGG	-0.00477046	0.916087	-4.03434e-05	-0.00421243	0.980366	-4.62427e-05	-0.000558033	0.997474	5.89927e-06	0.994166	0.999006
chr1	TP73	chr1_3630378	3630378	+	CG	CGA	-0.0146668	0.329277	-0.00127317	0.0114535	0.835261	0.00107655	-0.0261204	0.645943	-0.00234972	0.602939	0.902065
chr1	TP73	chr1_3630406	3630406	+	CG	CGA	-0.0513643	0.218293	-0.000281722	-0.0740145	0.637374	-0.00031883	0.0226502	0.888527	3.7108e-05	0.421978	0.828201
chr1	TP73	chr1_3630424	3630424	+	CG	CGT	-0.0582124	0.0393043	-0.00200524	-0.0324254	0.750867	-0.00188308	-0.025787	0.806653	-0.000122168	0.113248	0.558941
chr1	TP73	chr1_3630430	3630430	+	CG	CGG	-0.0289798	0.480964	-0.000157146	-0.130912	0.400098	-0.000718584	0.101933	0.524217	0.000561437	0.55216	0.883868
chr1	TP73	chr1_3631151	3631151	+	CG	CGC	-0.0729474	0.179896	-0.00355348	0.225849	0.263247	0.0281621	-0.298796	0.152384	-0.0317156	0.212534	0.68178
chr1	TP73	chr1_3631202	3631202	+	CG	CGG	-0.190045	0.000936459	-0.0183908	0.114853	0.579181	0.0155372	-0.304898	0.155759	-0.033928	0.00341359	0.154024
chr1	TP73	chr1_3631218	3631218	+	CG	CGC	-0.118032	0.0179674	-0.00598732	0.107432	0.55116	0.0109214	-0.225464	0.22727	-0.0169087	0.0489311	0.423337
chr1	TP73	chr1_3631238	3631238	+	CG	CGG	-0.0935844	0.0330168	-0.00563211	0.400118	0.0144463	0.0431018	-0.493702	0.00375032	-0.0487339	0.00552665	0.18475
chr1	TP73	chr1_3631264	3631264	+	CG	CGG	-0.0325468	0.584622	-0.00377687	0.295205	0.175556	0.0389247	-0.327751	0.145651	-0.0427016	0.337752	0.778712
chr1	TP73	chr1_3631497	3631497	-	CG	CGG	-0.00868098	0.00577797	-0.00147258	-0.0212608	0.0774654	-0.0036357	0.0125798	0.305987	0.00216312	0.00562424	0.186293
chr1	TP73	chr1_3631542	3631542	-	CG	CGG	-0.0104103	0.0237278	-0.000715711	-0.0161131	0.344724	-0.00118823	0.00570277	0.74479	0.000472521	0.0519106	0.43152
chr1	TP73	chr1_3631546	3631546	-	CG	CGT	-0.00765929	0.104218	-0.00087823	-0.0257728	0.143742	-0.00338821	0.0181135	0.316734	0.00250998	0.0977965	0.533484
chr1	TP73	chr1_3631548	3631548	-	CG	CGC	-0.0104382	0.0397113	-0.000680489	-0.0376496	0.0457408	-0.00280356	0.0272114	0.158362	0.00212307	0.0192064	0.297779
chr1	TP73	chr1_3631570	3631570	-	CG	CGC	-0.0055274	0.107368	-0.000383032	0.00354042	0.782807	0.000238866	-0.00906782	0.493638	-0.000621897	0.259087	0.722914
chr1	TP73	chr1_3631573	3631573	-	CG	CGC	-0.00592008	0.0520293	-0.0008712	-0.00569188	0.60797	-0.000875759	-0.000228203	0.984078	4.55915e-06	0.133956	0.590908
chr1	TP73	chr1_3631577	3631577	-	CG	CGG	-0.00666375	0.0850867	-0.000964402	-0.0186781	0.184852	-0.00288654	0.0120143	0.406792	0.00192214	0.100498	0.538746
chr1	TP73	chr1_3631616	3631616	-	CG	CGA	-0.00831593	0.0317799	-0.00132784	-0.00620809	0.662326	-0.00104262	-0.00210785	0.88555	-0.000285219	0.0909991	0.520641
chr1	TP73	chr1_3635531	3635531	-	CG	CGT	-0.0411959	0.345225	-0.00141303	0.0506001	0.766332	0.00306526	-0.091796	0.600149	-0.00447829	0.609052	0.903688
chr1	TP73	chr1_3635625	3635625	-	CG	CGG	-0.0396473	0.146138	-0.00500972	0.00694936	0.949309	0.000383951	-0.0465966	0.67797	-0.00539367	0.345456	0.783353
chr1	TP73	chr1_3635907	3635907	+	CG	CGC	0.0167854	0.0816177	0.00279755	-0.0114977	0.736275	-0.00197834	0.0282831	0.423668	0.00477588	0.201687	0.670725
chr1	TP73	chr1_3635930	3635930	+	CG	CGG	0.0144801	0.0289745	0.00249068	-0.0156764	0.529899	-0.00271233	0.0301565	0.241977	0.00520301	0.0737008	0.485604
chr1	TP73	chr1_3635943	3635943	+	CG	CGA	0.0106467	0.211161	0.0018365	-0.00667464	0.835274	-0.00115496	0.0173213	0.600539	0.00299147	0.443459	0.837595
chr1	TP73	chr1_3635948	3635948	+	CG	CGG	0.00165153	0.815663	0.000255206	-0.00148346	0.955722	-0.000238184	0.00313499	0.909306	0.000493389	0.971257	0.994794
chr1	TP73	chr1_3635955	3635955	+	CG	CGG	0.0134582	0.0462663	0.00198263	-0.0264535	0.291035	-0.00430016	0.0399117	0.123787	0.00628279	0.0765711	0.491167
chr1	TP73	chr1_3635980	3635980	+	CG	CGG	0.00408701	0.651721	0.000684231	-0.0313654	0.355665	-0.00521	0.0354524	0.311322	0.00589424	0.583499	0.895335
chr1	TP73	chr1_3636872	3636872	-	CG	CGC	-6.9593e-05	0.987742	-1.85948e-05	0.00745402	0.672367	0.00119037	-0.00752362	0.678011	-0.00120896	0.913526	0.982931
chr1	TP73	chr1_3636910	3636910	-	CG	CGA	0.00689064	0.181531	0.000872569	0.0269875	0.161713	0.00414751	-0.0200968	0.310369	-0.00327494	0.160932	0.625105
chr1	TP73	chr1_3636959	3636959	-	CG	CGT	-0.000972669	0.741206	-0.000165272	0.00466544	0.680503	0.000781005	-0.00563811	0.628682	-0.000946277	0.867283	0.97337
chr1	TP73	chr1_3637659	3637659	+	CG	CGC	-0.0134169	0.283921	-0.00174167	0.0190412	0.673892	0.00273033	-0.0324581	0.48774	-0.004472	0.507908	0.867085
chr1	TP73	chr1_3637694	3637694	+	CG	CGC	-0.0263622	0.0184485	-0.00282961	-0.00564653	0.885572	-0.000695372	-0.0207156	0.609787	-0.00213424	0.0602642	0.454566
chr1	TP73	chr1_3637705	3637705	+	CG	CGG	-0.0367955	0.382782	-0.000287433	-0.00128002	0.993575	-8.16372e-06	-0.0355155	0.828278	-0.000279269	0.681401	0.926574
chr1	TP73	chr1_3637714	3637714	+	CG	CGG	-0.00507891	0.899412	-2.13246e-05	-0.0625675	0.68078	-0.000438334	0.0574886	0.713546	0.00041701	0.911772	0.982572
chr1	TP73	chr1_3637742	3637742	+	CG	CGG	-0.0297748	0.0301266	-0.00336655	0.0682069	0.192126	0.00924886	-0.0979817	0.0701304	-0.0126154	0.0403473	0.394352
chr1	TP73	chr1_3637767	3637767	+	CG	CGG	-0.015029	0.218356	-0.00121621	0.0566159	0.212974	0.00578551	-0.0716449	0.127354	-0.00700171	0.210793	0.679966
chr1	TP73	chr1_3640153	3640153	-	CG	CGA	0.000222386	0.982347	3.77253e-05	0.0568235	0.14402	0.00950318	-0.0566011	0.15705	-0.00946545	0.341023	0.780553
chr1	TP73	chr1_3640195	3640195	-	CG	CGA	-0.00933347	0.335223	-0.00161224	0.0156294	0.673161	0.00258958	-0.0249629	0.513009	-0.00420182	0.569884	0.890489
chr1	TP73	chr1_3640198	3640198	-	CG	CGC	0.00341888	0.664434	0.000583198	0.0400423	0.189526	0.00684749	-0.0366234	0.242826	-0.0062643	0.386152	0.808454
chr1	TP73	chr1_3640220	3640220	-	CG	CGG	-0.00886877	0.744942	-0.000474438	-0.0686495	0.504446	-0.00223673	0.0597807	0.572379	0.00176229	0.760742	0.949283
chr1	TP73	chr1_3640257	3640257	-	CG	CGG	-0.0478438	0.210232	-0.000679333	0.067715	0.637371	0.000334181	-0.115559	0.435383	-0.00101351	0.402334	0.817527
chr1	TP73	chr1_3640262	3640262	-	CG	CGA	0.00105521	0.926859	0.000112936	0.0492183	0.247139	0.00533556	-0.0481631	0.272051	-0.00522262	0.508844	0.867619
chr1	TP73	chr1_3640272	3640272	-	CG	CGA	-0.00209138	0.877267	-0.000183523	0.00442644	0.934393	0.000121727	-0.00651782	0.906041	-0.000305251	0.984565	0.997366
chr1	TP73	chr1_3645961	3645961	+	CG	CGC	5.12766e-05	0.990234	1.12479e-05	-0.00303922	0.843581	-0.000260409	0.0030905	0.8458	0.000271657	0.980489	0.996508
chr1	TP73	chr1_3645984	3645984	+	CG	CGG	-0.00113947	0.826275	-9.39692e-05	-0.00539664	0.785335	-0.000544778	0.00425717	0.834626	0.000450808	0.941187	0.988766
chr1	TP73	chr1_3646012	3646012	+	CG	CGT	-0.00339824	0.473411	-0.000359024	-0.0150459	0.387802	-0.00176419	0.0116477	0.516517	0.00140517	0.53854	0.878851
chr1	TP73	chr1_3646319	3646319	+	CG	CGA	0.00724099	0.313121	0.00105065	0.0350921	0.200599	0.00494695	-0.0278511	0.322612	-0.0038963	0.271245	0.732119
chr1	TP73	chr1_3646353	3646353	+	CG	CGG	-0.00810102	0.345469	-0.000516223	-0.00635066	0.832906	-0.000448228	-0.00175036	0.955182	-6.79948e-05	0.626587	0.909649
chr1	TP73	chr1_3646359	3646359	+	CG	CGC	0.0150028	0.493505	0.000272514	0.0856728	0.292442	0.00127879	-0.07067	0.399025	-0.00100628	0.460124	0.845197
chr1	TP73	chr1_3646384	3646384	+	CG	CGC	-0.0176551	0.196761	-0.000438917	-0.0226097	0.654719	-0.000498307	0.00495464	0.924219	5.93903e-05	0.395584	0.813875
chr1	TP73	chr1_3646399	3646399	+	CG	CGT	-0.00476178	0.526727	-0.000503871	-0.034967	0.264547	-0.00380371	0.0302052	0.346203	0.00329984	0.439611	0.835935
chr1	TP73	chr1_3648239	3648239	+	CG	CGG	0.00598245	0.587094	0.00100755	-0.0129738	0.746417	-0.0019361	0.0189562	0.647291	0.00294365	0.814596	0.962222
chr1	TP73	chr1_3648253	3648253	+	CG	CGA	0.0026664	0.861556	0.000432928	-0.121268	0.0253624	-0.0197552	0.123935	0.0272661	0.0201882	0.0796765	0.498081
chr1	TP73	chr1_3648296	3648296	+	CG	CGT	0.00223205	0.798811	0.000367262	-0.0472761	0.143327	-0.00751896	0.0495082	0.137597	0.00788622	0.32746	0.77186
chr1	TP73	chr1_3648308	3648308	+	CG	CGC	-0.00344425	0.716843	-0.000416557	-0.0169418	0.636449	-0.00289924	0.0134976	0.714571	0.00248268	0.839031	0.968127
chr1	TP73	chr1_3648310	3648310	+	CG	CGG	0.00967172	0.279365	0.00150006	-0.0444042	0.245844	-0.00716505	0.054076	0.167948	0.00866511	0.282966	0.741677
chr1	TP73	chr1_3648331	3648331	+	CG	CGG	0.0103467	0.346334	0.00175224	0.0220033	0.593377	0.00377889	-0.0116566	0.783494	-0.00202665	0.560179	0.887209
chr1	TP73	chr1_3648800	3648800	+	CG	CGA	0.00382233	0.299418	0.000263524	-0.0266566	0.0594993	-0.00170151	0.030479	0.0368857	0.00196504	0.0966509	0.531353
chr1	TP73	chr1_3648835	3648835	+	CG	CGT	-0.0056214	0.308248	-0.000937911	-0.00475295	0.81561	-0.000805311	-0.000868443	0.967033	-0.0001326	0.579329	0.893703
chr1	TP73	chr1_3648850	3648850	+	CG	CGC	-0.00493406	0.367687	-0.000543013	-0.00782905	0.70143	-0.00107473	0.00289499	0.890541	0.000531722	0.621461	0.908057
chr1	TP73	chr1_3648852	3648852	+	CG	CGT	-0.00304146	0.599854	-0.00039701	-0.00650496	0.762752	-0.00102681	0.0034635	0.876079	0.000629802	0.834127	0.966873
chr1	TP73	chr1_3648869	3648869	+	CG	CGC	-0.00402015	0.394217	-0.000569589	0.00033373	0.984952	3.71287e-05	-0.00435387	0.811268	-0.000606718	0.693336	0.930278
chr1	TP73	chr1_3648878	3648878	+	CG	CGC	0.0285915	0.479308	0.00110052	0.0690074	0.651216	0.00230611	-0.0404159	0.797013	-0.00120559	0.70564	0.933883
chr1	TP73	chr1_3648901	3648901	+	CG	CGC	-0.00613649	0.180991	-0.000932783	-0.0179639	0.290333	-0.00230312	0.0118274	0.498527	0.00137034	0.240796	0.707572
chr1	TP73	chr1_3648922	3648922	+	CG	CGT	-0.00434209	0.153641	-0.000723506	-0.0072751	0.519131	-0.00124407	0.00293301	0.800676	0.000520565	0.297526	0.751689
chr1	TP73	chr1_3649744	3649744	-	CG	CGA	0.00694139	0.235815	0.00112096	-0.0181356	0.396526	-0.00287173	0.025077	0.256899	0.00399269	0.338047	0.778852
chr1	TP73	chr1_3649755	3649755	-	CG	CGG	-0.00150507	0.763432	-0.000236233	-0.0168119	0.357241	-0.00218119	0.0153068	0.416502	0.00194496	0.628037	0.910194
chr1	TP73	chr1_3649772	3649772	-	CG	CGG	-0.00539759	0.240912	-0.000928448	-0.0175026	0.325443	-0.00300114	0.012105	0.507612	0.00207269	0.315708	0.76398
chr1	TP73	chr1_3649819	3649819	-	CG	CGG	0.00346927	0.617374	0.000515687	-0.0581566	0.0286741	-0.00948231	0.0616258	0.0245453	0.00999799	0.0783222	0.494958
chr1	TP73	chr1_3649825	3649825	-	CG	CGG	0.00971509	0.225461	0.000878336	-0.0235249	0.429383	-0.00227632	0.03324	0.279648	0.00315466	0.344134	0.782568
chr1	TP73	chr1_3650074	3650074	-	CG	CGC	-0.0310931	0.0523595	-0.00205545	-0.00079938	0.987819	-0.00020555	-0.0302937	0.578229	-0.0018499	0.147687	0.609257
chr1	TP73	chr1_3650159	3650159	+	CG	CGT	0.0234015	0.49332	0.00157695	0.0188067	0.888673	-0.00206759	0.00459482	0.973442	0.00364454	0.783222	0.955164
chr1	TP73	chr1_3650160	3650160	-	CG	CGC	-0.00105539	0.949518	-7.61803e-05	-0.0267884	0.656927	-0.00303123	0.025733	0.679507	0.00295505	0.9044	0.981067
chr1	TP73	chr1_3650168	3650168	+	CG	CGC	0.0285981	0.551717	0.000205757	0.0495726	0.794415	0.000876256	-0.0209745	0.914491	-0.000670498	0.810514	0.961281
chr1	TP73	chr1_3650169	3650169	-	CG	CGG	0.0242235	0.566054	0.000461213	-0.0878897	0.573806	-0.00338346	0.112113	0.486849	0.00384468	0.718235	0.937781
chr1	TP73	chr1_3650170	3650170	+	CG	CGC	0.0295207	0.514852	0.000248308	-0.0110183	0.951018	-0.000386113	0.040539	0.82585	0.000634421	0.806181	0.960405
chr1	TP73	chr1_3650171	3650171	-	CG	CGC	0.0142898	0.730935	0.000266106	-0.0800935	0.610399	-0.00238794	0.0943833	0.560009	0.00265405	0.824316	0.964809
chr1	TP73	chr1_3650173	3650173	+	CG	CGG	-0.0126688	0.821696	-0.000162057	-0.017602	0.93702	-0.000373012	0.00493313	0.982797	0.000210955	0.971966	0.994915
chr1	TP73	chr1_3650174	3650174	-	CG	CGG	0.02315	0.592896	0.000533576	-0.0378068	0.812482	-0.00119639	0.0609568	0.710881	0.00172997	0.839435	0.968127
chr1	TP73	chr1_3650226	3650226	+	CG	CGC	0.0220061	0.141643	0.00352204	-0.0186149	0.760063	-0.00303685	0.040621	0.516122	0.0065589	0.322268	0.76819
chr1	TP73	chr1_3650244	3650244	+	CG	CGC	-0.0166728	0.732678	-0.000151873	-0.0128993	0.946815	-0.000203758	-0.00377355	0.98484	5.18845e-05	0.941246	0.988766
chr1	TP73	chr1_3650542	3650542	-	CG	CGC	-0.00147189	0.71613	-0.000242384	-0.0264959	0.0979653	-0.00432814	0.025024	0.127742	0.00408575	0.23744	0.705285
chr1	TP73	chr1_3650587	3650587	-	CG	CGC	-0.00240988	0.583332	-0.000222057	-0.0227949	0.203555	-0.0020005	0.020385	0.266931	0.00177844	0.383662	0.80702
chr1	TP73	chr1_3650609	3650609	-	CG	CGG	-0.0110575	0.00850736	-0.00182275	-0.0346385	0.027473	-0.00526015	0.0235809	0.141234	0.00343741	0.00362804	0.15727
chr1	TP73	chr1_3650886	3650886	+	CG	CGA	-0.102716	0.0435152	-0.0045746	-0.0328865	0.852369	-0.00255141	-0.0698292	0.702633	-0.00202319	0.126161	0.579518
chr1	TP73	chr1_3652026	3652026	-	CG	CGG	-0.0150333	0.013697	-0.00256714	-0.0226342	0.325738	-0.00388971	0.00760088	0.74763	0.00132257	0.0311628	0.35838
chr1	TP73	chr1_3652037	3652037	-	CG	CGT	-0.0153032	0.0170699	-0.00263308	-0.012017	0.610899	-0.0019613	-0.00328616	0.892491	-0.000671777	0.0515151	0.430642
chr1	TP73	chr1_3652134	3652134	+	CG	CGC	-0.0119616	0.808399	-0.000124236	0.223453	0.236068	0.00367766	-0.235415	0.225406	-0.00380189	0.476515	0.853367
chr1	TP73	chr1_3652135	3652135	-	CG	CGA	-0.00346295	0.513493	-0.000239457	0.0198279	0.325222	0.00131992	-0.0232908	0.262206	-0.00155938	0.491332	0.860214
chr1	TP73	chr1_3652137	3652137	+	CG	CGT	-0.0104509	0.524368	-0.00144152	0.00542198	0.933254	0.000716849	-0.0158729	0.811383	-0.00215837	0.812374	0.961782
chr1	TP73	chr1_3652138	3652138	-	CG	CGG	-0.00700342	0.159116	-0.00108351	-0.00883406	0.632237	-0.0014316	0.00183064	0.923283	0.000348083	0.333226	0.775821
chr1	TP73	chr1_3652232	3652232	+	CG	CGG	-0.00460367	0.847603	-0.000306807	-0.0492515	0.583523	-0.00252625	0.0446478	0.629502	0.00221944	0.84545	0.969454
chr1	TP73	chr1_3652345	3652345	+	CG	CGC	-0.00724719	0.446587	-0.000544919	-0.0415027	0.239693	-0.00195374	0.0342556	0.345874	0.00140883	0.381284	0.805573
chr1	TP73	chr1_3652377	3652377	+	CG	CGC	-0.00487725	0.643398	-0.000429847	-0.014889	0.703893	-0.00143666	0.0100117	0.804154	0.00100681	0.837682	0.967754
chr1	TP73	chr1_3652395	3652395	+	CG	CGA	-0.0144723	0.02294	-0.00135609	0.0030106	0.896076	0.00035115	-0.0174829	0.462934	-0.00170724	0.0725591	0.482897
chr1	TP73	chr1_3652417	3652417	+	CG	CGT	-0.00782044	0.255253	-0.000916823	0.0152426	0.568267	0.0018098	-0.023063	0.401615	-0.00272662	0.43993	0.836069
chr1	TP73	chr1_3653078	3653078	-	CG	CGC	-0.00699954	0.325887	-0.000343427	0.00257996	0.918086	0.000134176	-0.0095795	0.712144	-0.000477603	0.608857	0.903621
chr1	TP73	chr1_3653090	3653090	-	CG	CGG	-0.00632682	0.297409	-0.000376875	-0.0260794	0.271575	-0.00187785	0.0197526	0.416954	0.00150098	0.32286	0.768608
chr1	TP73	chr1_3653100	3653100	-	CG	CGT	0.000601856	0.950573	1.43554e-05	-0.0143503	0.679879	-0.000446576	0.0149522	0.677425	0.000460932	0.91574	0.983373
chr1	TP73	chr1_3653108	3653108	-	CG	CGG	-0.00205718	0.743105	-0.000154209	-0.0370724	0.151449	-0.00326053	0.0350152	0.185873	0.00310632	0.336655	0.777993
chr1	TP73	chr1_3653182	3653182	-	CG	CGT	-0.00759864	0.0715211	-0.000947951	-0.0271712	0.0911122	-0.0033421	0.0195726	0.234594	0.00239415	0.051711	0.431146
chr1	TP73	chr1_3654920	3654920	+	CG	CGA	-0.0019999	0.740026	-0.000253915	0.0218315	0.349084	0.00247518	-0.0238314	0.320556	-0.0027291	0.605547	0.902992
chr1	TP73	chr1_3654932	3654932	+	CG	CGG	-0.00256511	0.78684	-0.00010993	0.00269585	0.940632	0.000169781	-0.00526096	0.887714	-0.000279711	0.960848	0.992769
chr1	TP73	chr1_3654952	3654952	+	CG	CGG	-0.0242536	0.0226116	-0.00138032	-0.0550171	0.253457	-0.00277846	0.0307635	0.529826	0.00139814	0.040296	0.394235
chr1	TP73	chr1_3654965	3654965	+	CG	CGA	0.000277765	0.974124	8.79449e-06	0.0144009	0.673887	0.00111262	-0.0141231	0.687656	-0.00110382	0.914081	0.98303
chr1	TP73	chr1_3654970	3654970	+	CG	CGC	0.0167228	0.601269	0.000237643	0.100702	0.405884	0.000875915	-0.0839796	0.500568	-0.000638271	0.620925	0.907918
chr1	TP73	chr1_3654993	3654993	+	CG	CGG	-0.0120146	0.46584	-0.000237133	0.151518	0.0170088	0.00358699	-0.163532	0.0125497	-0.00382412	0.0430831	0.403721
chr1	TP73	chr1_3655004	3655004	+	CG	CGA	-0.0119601	0.117967	-0.000726694	0.0173272	0.556712	0.0012511	-0.0292874	0.334981	-0.00197779	0.244005	0.710832
chr1	TP73	chr1_3655015	3655015	+	CG	CGG	0.00575455	0.509795	0.000301158	-0.000203535	0.995344	-4.95751e-05	0.00595808	0.867844	0.000350733	0.804021	0.959784
chr1	TP73	chr1_3655021	3655021	+	CG	CGG	-0.0114204	0.25268	-0.000553106	-0.00705153	0.858753	-0.000407727	-0.00436882	0.914472	-0.000145379	0.511637	0.868486
chr1	TP73	chr1_3655029	3655029	+	CG	CGG	-0.0298974	0.0905227	-0.000704432	-0.0780525	0.227648	-0.00195101	0.0481551	0.469116	0.00124658	0.121465	0.571765
chr1	TP73	chr1_3659405	3659405	+	CG	CGG	-0.00610482	0.208029	-0.000321025	0.00474865	0.791652	0.000271525	-0.0108535	0.558432	-0.00059255	0.431796	0.832812
chr1	TP73	chr1_3659434	3659434	+	CG	CGG	0.0101417	0.0423326	0.000315285	-0.00166752	0.927311	-7.30628e-05	0.0118092	0.531464	0.000388347	0.124186	0.576221
chr1	TP73	chr1_3659443	3659443	+	CG	CGT	-0.00310548	0.497814	-0.000187258	0.0365393	0.0405442	0.00265076	-0.0396448	0.0310545	-0.00283802	0.0950062	0.528529
chr1	TP73	chr1_3659446	3659446	+	CG	CGT	-0.00452259	0.164161	-0.000337798	-0.0171236	0.159429	-0.00147406	0.012601	0.313362	0.00113626	0.148098	0.609786
chr1	TP73	chr1_3659458	3659458	+	CG	CGT	-0.00161029	0.660457	-9.39203e-05	-0.03486	0.0139906	-0.00214303	0.0332497	0.0224239	0.00204911	0.0444348	0.408973
chr1	TP73	chr1_3659513	3659513	+	CG	CGA	-0.00728659	0.0771954	-0.000492143	-0.028782	0.068722	-0.00200633	0.0214954	0.184039	0.00151418	0.0440805	0.407449
chr1	TP73	chr1_3659529	3659529	+	CG	CGA	-0.00578039	0.116238	-0.000307847	-0.00421732	0.768668	-0.000192243	-0.00156307	0.915488	-0.000115604	0.279209	0.738843
chr1	TP73	chr1_3659797	3659797	+	CG	CGA	-0.00877344	0.0306968	-0.000718512	-0.00023152	0.98791	-1.78057e-05	-0.00854193	0.587356	-0.000700706	0.0953774	0.529462
chr1	TP73	chr1_3659870	3659870	+	CG	CGG	-0.0125966	0.00347298	-0.00153269	-0.00775006	0.622955	-0.00102761	-0.00484649	0.765212	-0.000505088	0.0124431	0.252906
chr1	TP73	chr1_3659886	3659886	+	CG	CGA	-0.00950893	0.0484736	-0.00124146	-0.0184046	0.305089	-0.00273187	0.00889571	0.629391	0.00149041	0.0882311	0.515341
chr1	TP73	chr1_3659905	3659905	+	CG	CGG	-0.00821545	0.0880898	-0.000965169	-0.0112612	0.532971	-0.00161991	0.00304573	0.869767	0.000654738	0.194978	0.664281
chr1	TP73	chr1_3659908	3659908	+	CG	CGG	-0.00657548	0.160033	-0.000667043	-0.0245367	0.166347	-0.0029023	0.0179613	0.323551	0.00223525	0.149576	0.61124
chr1	TP73	chr1_3659934	3659934	+	CG	CGC	-0.0115789	0.02553	-0.00160214	-0.017424	0.364548	-0.00278695	0.00584517	0.767201	0.00118481	0.057051	0.445871
chr1	TP73	chr1_3661316	3661316	-	CG	CGG	-0.00207334	0.780118	-8.25116e-05	-0.0223305	0.419396	-0.000801988	0.0202571	0.477175	0.000719476	0.695847	0.931094
chr1	TP73	chr1_3661328	3661328	-	CG	CGC	0.0026373	0.784361	6.06299e-05	0.00804255	0.817808	0.000193183	-0.00540525	0.880813	-0.000132553	0.938904	0.988343
chr1	TP73	chr1_3661373	3661373	-	CG	CGC	0.0127692	0.237507	0.000228252	0.0612399	0.126175	0.00129089	-0.0484707	0.238957	-0.00106264	0.161678	0.625777
chr1	TP73	chr1_3661401	3661401	-	CG	CGG	0.00971556	0.270395	0.000231695	0.0140938	0.671928	0.000292419	-0.00437827	0.898278	-6.07239e-05	0.500308	0.864088
chr1	TP73	chr1_3661403	3661403	-	CG	CGC	0.0148634	0.0260831	0.000435967	0.031783	0.25697	0.000937722	-0.0169196	0.554034	-0.000501755	0.0463749	0.415424
chr1	TP73	chr1_3665873	3665873	-	CG	CGA	-0.000121321	0.990012	-1.2458e-06	-0.0175674	0.615404	-0.0010411	0.0174461	0.629109	0.00103986	0.881004	0.976043
chr1	TP73	chr1_3665938	3665938	-	CG	CGT	-0.0106959	0.0560691	-0.00109382	-0.0233495	0.27188	-0.00252846	0.0126536	0.56164	0.00143463	0.0923409	0.523398
chr1	TP73	chr1_3665957	3665957	-	CG	CGC	-0.00838906	0.156438	-0.000934225	0.000816881	0.969492	0.000112699	-0.00920594	0.676533	-0.00104692	0.361991	0.79431
chr1	TP73	chr1_3673662	3673662	+	CG	CGC	-0.0425599	0.415009	-0.00049244	0.0522083	0.786464	0.000356254	-0.0947681	0.633676	-0.000848694	0.686485	0.928267
chr1	TP73	chr1_3673665	3673665	+	CG	CGG	0.00239222	0.962244	2.15198e-05	0.0435209	0.815958	0.000444033	-0.0411287	0.831102	-0.000422513	0.972231	0.994956
chr1	TP73	chr1_3673706	3673706	+	CG	CGT	0.0191391	0.694958	0.000314876	-0.119416	0.496383	-0.000850862	0.138555	0.445188	0.00116574	0.729227	0.940422
chr1	TP73	chr1_3678797	3678797	-	CG	CGC	-0.000399216	0.990535	-4.64001e-05	0.0960424	0.465928	0.00931165	-0.0964416	0.476238	-0.00935805	0.764468	0.950317
chr1	TP73	chr1_3678821	3678821	-	CG	CGG	-0.0341838	0.346079	-0.00207982	0.404834	0.00483387	0.0496725	-0.439018	0.00306428	-0.0517523	0.0118037	0.248146
chr1	TP73	chr1_3684188	3684188	+	CG	CGG	0.0030726	0.740215	0.000326733	0.0440211	0.207637	0.00474541	-0.0409485	0.25481	-0.00441868	0.429161	0.831428
chr1	TP73	chr1_3684214	3684214	+	CG	CGG	-0.0142728	0.424258	-0.000746596	-0.00431706	0.94785	-0.000270473	-0.00995576	0.883712	-0.000476123	0.72387	0.93913
chr1	TP73	chr1_3684224	3684224	+	CG	CGT	-0.00106053	0.898317	-0.000104808	0.0147134	0.652209	0.0021411	-0.0157739	0.638197	-0.0022459	0.894494	0.979149
chr1	TP73	chr1_3684243	3684243	+	CG	CGG	0.0441563	0.256745	0.000268671	-0.0702642	0.631843	-0.000349479	0.114421	0.449241	0.00061815	0.462597	0.846398
chr1	TP73	chr1_3684265	3684265	+	CG	CGG	0.00234776	0.794039	0.000275742	-0.020781	0.602717	-0.00284809	0.0231287	0.570599	0.00312383	0.84233	0.968781
chr1	TP73	chr1_3685277	3685277	-	CG	CGG	-0.00383908	0.797178	-0.000541445	0.0445908	0.439587	0.00725003	-0.0484298	0.41459	-0.00779147	0.713728	0.9365
chr1	TP73	chr1_3685295	3685295	-	CG	CGC	-0.0600936	0.0844318	-0.0011055	0.0769362	0.558112	0.000259479	-0.13703	0.3121	-0.00136498	0.18614	0.654494
chr1	TP73	chr1_3685320	3685320	-	CG	CGT	-0.0121856	0.480653	-0.00177847	-0.0171371	0.798207	-0.00288747	0.00495147	0.942712	0.001109	0.755643	0.947716
chr1	TP73	chr1_3685349	3685349	-	CG	CGG	0.00436185	0.761336	0.00069101	0.0416253	0.469778	0.00656713	-0.0372635	0.528233	-0.00587612	0.735328	0.941723
chr1	TP73	chr1_3685546	3685546	-	CG	CGG	0.00369973	0.600605	0.000238282	-0.0160433	0.54265	-0.0010347	0.019743	0.467577	0.00127298	0.71884	0.937955
chr1	TP73	chr1_3685550	3685550	-	CG	CGC	0.00700939	0.357993	0.000329297	0.0264682	0.368666	0.0009494	-0.0194588	0.519928	-0.000620103	0.442562	0.83717
chr1	TP73	chr1_3685574	3685574	-	CG	CGA	0.00381297	0.471317	0.000409673	0.0511781	0.015622	0.00513372	-0.0473652	0.0288315	-0.00472405	0.0421136	0.400174
chr1	TP73	chr1_3685595	3685595	-	CG	CGA	0.00956955	0.0331531	0.00132062	0.0382082	0.0325012	0.00425157	-0.0286386	0.11581	-0.00293095	0.0123188	0.251933
chr1	TP73	chr1_3685623	3685623	-	CG	CGC	0.00968925	0.145869	0.0011327	0.0724275	0.00467178	0.00563949	-0.0627382	0.0164827	-0.0045068	0.00734422	0.207067
chr1	TP73	chr1_3685626	3685626	-	CG	CGA	0.0111969	0.027527	0.00175691	0.037851	0.0480645	0.00530491	-0.0266542	0.173304	-0.003548	0.014759	0.270088
chr1	TP73	chr1_3685642	3685642	-	CG	CGT	0.0123877	0.00905547	0.00154514	0.0261497	0.146717	0.00263216	-0.013762	0.455273	-0.00108702	0.0130592	0.257728
chr1	TP73	chr1_3685651	3685651	-	CG	CGA	0.0176793	0.00225573	0.00267543	0.0393227	0.0706193	0.00528079	-0.0216433	0.329464	-0.00260536	0.00232738	0.131761
chr1	TP73	chr1_3685660	3685660	-	CG	CGC	0.0104936	0.185739	0.000788464	0.0292682	0.315524	0.00167101	-0.0187747	0.53161	-0.000882542	0.258917	0.722808
chr1	TP73	chr1_3685665	3685665	-	CG	CGG	0.0109706	0.143944	0.00102825	0.0181061	0.530994	0.000892005	-0.00713549	0.810043	0.000136246	0.285802	0.743752
chr1	TP73	chr1_3687942	3687942	+	CG	CGA	-0.00310554	0.803809	-0.000526456	-0.0372266	0.438697	-0.00610691	0.034121	0.490108	0.00558045	0.718897	0.937955
chr1	TP73	chr1_3687945	3687945	+	CG	CGG	-0.0181353	0.0860612	-0.00307652	-0.0215824	0.586421	-0.00345924	0.00344711	0.932681	0.000382718	0.199663	0.66854
chr1	TP73	chr1_3687985	3687985	+	CG	CGA	-0.00947133	0.455389	-0.00110409	-0.0690952	0.175624	-0.00726541	0.0596238	0.253975	0.00616132	0.304899	0.75677
chr1	TP73	chr1_3688015	3688015	+	CG	CGT	-0.00921162	0.325527	-0.00107898	0.0124663	0.76892	0.00166252	-0.0216779	0.616727	-0.00274151	0.591783	0.898291
chr1	TP73	chr1_3688353	3688353	-	CG	CGC	-0.0587109	0.121406	-0.00803751	0.286326	0.0741497	0.0401668	-0.345037	0.036397	-0.0482043	0.0622583	0.459283
chr1	TP73	chr1_3688380	3688380	-	CG	CGG	-0.0122166	0.838196	-0.000528962	-0.00836329	0.973559	-0.000489563	-0.00385328	0.988097	-3.93996e-05	0.978839	0.996202
chr1	TP73	chr1_3688389	3688389	-	CG	CGG	-0.135736	0.0156238	-0.0140091	-0.328888	0.162298	-0.0297958	0.193152	0.420191	0.0157867	0.0220272	0.31355
chr1	TP73	chr1_3688414	3688414	-	CG	CGT	-0.0621038	0.267197	-0.00212494	0.0418173	0.857035	0.00106042	-0.103921	0.662246	-0.00318536	0.530285	0.875537
chr1	TP73	chr1_3689898	3689898	+	CG	CGC	0.00306431	0.690527	0.000553544	0.0232411	0.419248	0.00340407	-0.0201768	0.496001	-0.00285052	0.669357	0.923276
chr1	TP73	chr1_3689934	3689934	+	CG	CGT	-0.00891691	0.350516	-0.000558803	0.0201027	0.576492	0.00134375	-0.0290196	0.434231	-0.00190255	0.546924	0.881889
chr1	TP73	chr1_3689972	3689972	+	CG	CGG	-0.000693877	0.902177	-0.000113237	0.0022918	0.913944	0.00038751	-0.00298568	0.891314	-0.000500747	0.986357	0.997675
chr1	TP73	chr1_3689992	3689992	+	CG	CGG	0.000784191	0.895515	0.000132479	-0.0151335	0.511851	-0.0025703	0.0159176	0.502407	0.00270278	0.796969	0.958391
chr1	TP73	chr1_3690011	3690011	+	CG	CGT	0.00775876	0.243537	0.00119944	-0.00508588	0.840542	-0.000745074	0.0128446	0.621775	0.00194451	0.492393	0.860782
chr1	TP73	chr1_3690020	3690020	+	CG	CGT	0.00381612	0.624292	0.000654569	-0.0224014	0.456429	-0.00378521	0.0262175	0.397082	0.00443978	0.666942	0.922509
chr1	TP73	chr1_3690132	3690132	-	CG	CGG	-0.00729653	0.385724	-0.00126343	-0.0046691	0.887715	-0.0007077	-0.00262742	0.93835	-0.000555731	0.679553	0.926248
chr1	TP73	chr1_3690146	3690146	-	CG	CGC	-0.0129413	0.063551	-0.00199239	-0.019519	0.432685	-0.0031948	0.00657779	0.79761	0.00120241	0.135139	0.592319
chr1	TP73	chr1_3690155	3690155	-	CG	CGA	-0.00248909	0.788161	-0.000425198	0.0108895	0.753148	0.00187649	-0.0133786	0.707776	-0.00230169	0.916005	0.983389
chr1	TP73	chr1_3690167	3690167	-	CG	CGC	0.0130826	0.16932	0.0013842	0.0834991	0.0350481	0.00890751	-0.0704164	0.0812877	-0.00752331	0.0444416	0.409015
chr1	TP73	chr1_3690200	3690200	-	CG	CGT	-0.00153999	0.850416	-0.000267405	-0.00139427	0.963394	-0.000193983	-0.000145721	0.996288	-7.34216e-05	0.981352	0.996716
chr1	TP73	chr1_3690203	3690203	-	CG	CGA	-0.00692063	0.465954	-0.00118084	0.0266372	0.463895	0.00412078	-0.0335578	0.370332	-0.00530162	0.580119	0.89387
chr1	TP73	chr1_3690414	3690414	-	CG	CGC	0.0193654	0.537388	0.000148538	0.167251	0.164563	0.00256574	-0.147886	0.231682	-0.0024172	0.318005	0.765643
chr1	TP73	chr1_3690423	3690423	-	CG	CGA	-0.0268358	0.00161986	-0.00303404	-0.00981344	0.745637	-0.00134915	-0.0170223	0.585694	-0.00168489	0.00647355	0.196834
chr1	TP73	chr1_3690439	3690439	-	CG	CGG	0.0104044	0.798309	6.0033e-05	-0.0574852	0.708901	-0.000346593	0.0678896	0.668616	0.000406626	0.900576	0.980319
chr1	TP73	chr1_3690453	3690453	-	CG	CGG	-0.0180721	0.225928	-0.00115618	-0.0763305	0.190645	-0.00645707	0.0582584	0.329869	0.00530089	0.209762	0.679409
chr1	TP73	chr1_3690495	3690495	-	CG	CGG	-0.00468593	0.648653	-0.000559984	-0.116968	0.0072416	-0.0142846	0.112282	0.011623	0.0137246	0.0239171	0.322773
chr1	TP73	chr1_3691365	3691365	+	CG	CGC	-0.0656433	0.0192377	-0.00360402	-0.0724979	0.47242	-0.00464179	0.00685456	0.947414	0.00103777	0.0511905	0.429534
chr1	TP73	chr1_3691387	3691387	+	CG	CGG	-0.0336516	0.376346	-0.00103991	0.18084	0.228138	0.00826025	-0.214492	0.164864	-0.00930016	0.322279	0.76819
chr1	TP73	chr1_3691405	3691405	+	CG	CGC	-0.0169207	0.515904	-0.00129008	0.0116736	0.900071	0.00114871	-0.0285943	0.766085	-0.00243879	0.799932	0.958958
chr1	TP73	chr1_3691413	3691413	+	CG	CGG	-0.0136235	0.146805	-0.00218968	0.00418262	0.906806	0.000596256	-0.0178061	0.628421	-0.00278594	0.343419	0.782111
chr1	TP73	chr1_3691474	3691474	+	CG	CGC	-0.0612096	0.150832	-0.000352903	-0.0699637	0.661911	-0.000567844	0.00875408	0.957603	0.000214941	0.325572	0.770599
chr1	TP73	chr1_3691482	3691482	+	CG	CGG	0.000917987	0.963682	0.000102471	-0.00887092	0.904453	-0.000978186	0.00978891	0.89786	0.00108066	0.991629	0.998579
chr1	TP73	chr1_3692224	3692224	-	CG	CGC	0.00253504	0.891553	0.000122615	-0.0242163	0.726898	-0.00152059	0.0267514	0.708203	0.0016432	0.930844	0.986651
chr1	TP73	chr1_3692255	3692255	-	CG	CGC	0.013914	0.502348	0.00041458	-0.0290109	0.716437	-0.000742247	0.0429248	0.601535	0.00115683	0.743596	0.944218
chr1	TP73	chr1_3692286	3692286	-	CG	CGT	0.00316057	0.91163	1.33817e-05	-0.0519841	0.629981	-0.000596496	0.0551446	0.619726	0.000609877	0.883349	0.976611
chr1	TP73	chr1_3692317	3692317	-	CG	CGC	0.011615	0.427729	0.000486288	-0.0822939	0.123774	-0.00347674	0.0939089	0.0895474	0.00396302	0.21786	0.687184
chr1	TP73	chr1_3695626	3695626	+	CG	CGG	-0.0042426	0.333447	-0.000642364	-0.00924779	0.579563	-0.00151364	0.0050052	0.770637	0.000871274	0.54081	0.879666
chr1	TP73	chr1_3695659	3695659	+	CG	CGT	-0.00335753	0.46328	-0.000544466	-0.00484698	0.780573	-0.000732633	0.00148945	0.933711	0.000188166	0.736235	0.942076
chr1	TP73	chr1_3695694	3695694	+	CG	CGA	-0.00141191	0.754883	-0.000107863	0.0161747	0.355882	0.00145387	-0.0175866	0.329242	-0.00156173	0.617117	0.906415
chr1	TP73	chr1_3695699	3695699	+	CG	CGG	-0.00434955	0.271652	-0.00053917	-0.0113697	0.438506	-0.00160335	0.00702012	0.642209	0.00106418	0.410729	0.821946
chr1	TP73	chr1_3695712	3695712	+	CG	CGG	0.00335781	0.527342	0.000139166	-0.00555408	0.775523	-0.000188057	0.0089119	0.657571	0.000327223	0.781877	0.95481
chr1	TP73	chr1_3696055	3696055	+	CG	CGG	0.00466185	0.621762	0.000351065	0.00106595	0.976547	-2.14057e-05	0.0035959	0.923215	0.00037247	0.884548	0.976875
chr1	TP73	chr1_3696070	3696070	+	CG	CGC	-0.0216549	0.0975654	-0.000490463	-0.0381183	0.401965	-0.00136356	0.0164634	0.726002	0.000873099	0.183943	0.651955
chr1	TP73	chr1_3696095	3696095	+	CG	CGA	0.00878037	0.254742	0.000570554	0.0122509	0.680575	0.000790352	-0.0034705	0.909656	-0.000219799	0.482251	0.85608
chr1	TP73	chr1_3696109	3696109	+	CG	CGT	-0.00301623	0.699932	-0.000184484	0.0132237	0.654606	0.000934581	-0.0162399	0.59384	-0.00111906	0.836531	0.96752
chr1	TP73	chr1_3696137	3696137	+	CG	CGG	-0.0110074	0.198152	-0.000581713	-0.0846746	0.0126787	-0.00538107	0.0736672	0.033765	0.00479936	0.0211626	0.308942
chr1	TP73	chr1_3696143	3696143	+	CG	CGT	-0.00262312	0.59359	-0.000288721	-0.0353516	0.0644999	-0.00483517	0.0327285	0.0954273	0.00454645	0.158095	0.621713
chr1	TP73	chr1_3696159	3696159	+	CG	CGC	0.00695918	0.594543	0.000244134	0.00447941	0.924042	0.000179481	0.00247977	0.959256	6.46529e-05	0.863681	0.972708
chr1	TP73	chr1_3696181	3696181	+	CG	CGC	-0.00739252	0.530538	-0.000327511	0.0328426	0.438825	0.00144124	-0.0402351	0.359055	-0.00176875	0.600909	0.901364
chr1	TP73	chr1_3700777	3700777	-	CG	CGG	-0.0293562	0.51358	-0.000143417	-0.0622461	0.713798	-0.000270115	0.0328899	0.850692	0.000126698	0.757235	0.948286
chr1	TP73	chr1_3700816	3700816	-	CG	CGT	0.0068716	0.877929	8.02707e-05	0.0688887	0.683957	0.000823012	-0.0620171	0.721927	-0.000742742	0.910087	0.982206
chr1	TP73	chr1_3700824	3700824	-	CG	CGT	0.0209031	0.52593	8.8725e-05	-0.237575	0.0597482	-0.00102612	0.258478	0.0470121	0.00111484	0.135582	0.592957
chr1	TP73	chr1_3700864	3700864	-	CG	CGG	0.00744113	0.858473	3.10412e-05	-0.123017	0.436487	-0.00109987	0.130458	0.423034	0.00113091	0.723743	0.939106
chr1	TP73	chr1_3700877	3700877	-	CG	CGT	0.0214006	0.601963	0.000128667	0.0685676	0.65802	0.000662405	-0.0471671	0.767417	-0.000533738	0.793548	0.9577
chr1	TP73	chr1_3700890	3700890	-	CG	CGG	0.036432	0.394483	0.000231556	0.295521	0.0776242	0.00284379	-0.259089	0.131275	-0.00261223	0.149859	0.61151
chr1	TP73	chr1_3700995	3700995	+	CG	CGG	0.00235913	0.766694	6.93471e-05	-0.00309816	0.918325	-0.000116745	0.00545729	0.86074	0.000186092	0.951096	0.990947
chr1	TP73	chr1_3701003	3701003	+	CG	CGT	0.00706787	0.363022	0.0002871	-0.0461766	0.120927	-0.0014919	0.0532444	0.083006	0.001779	0.194431	0.663818
chr1	TP73	chr1_3701038	3701038	+	CG	CGA	0.00686946	0.477411	0.00017164	-0.0266933	0.464517	-0.000631732	0.0335627	0.372362	0.000803372	0.587999	0.897006
chr1	TP73	chr1_3701070	3701070	+	CG	CGC	0.00919831	0.321159	0.000237803	0.0413158	0.225199	0.000895353	-0.0321175	0.359792	-0.00065755	0.300788	0.753912
chr1	TP73	chr1_3701076	3701076	+	CG	CGG	-0.00316386	0.453905	-0.000256825	-0.0291565	0.0729735	-0.00286248	0.0259927	0.119406	0.00260566	0.154418	0.617285
chr1	TP73	chr1_3701088	3701088	+	CG	CGG	0.0226606	0.103042	0.00135159	0.00191991	0.970495	2.6325e-05	0.0207407	0.698229	0.00132526	0.262219	0.725223
chr1	TP73	chr1_3702157	3702157	+	CG	CGA	-0.0074778	0.0947145	-0.00128937	0.00159106	0.924216	0.000275513	-0.00906886	0.598941	-0.00156489	0.243224	0.710199
chr1	TP73	chr1_3702158	3702158	-	CG	CGT	-0.00366635	0.268374	-0.000632777	-0.00339834	0.783929	-0.000588722	-0.000268007	0.98325	-4.40549e-05	0.522573	0.872674
chr1	TP73	chr1_3702170	3702170	+	CG	CGG	-0.00304732	0.309383	-0.000387219	-0.0104757	0.354802	-0.00134722	0.00742843	0.523397	0.000959999	0.394921	0.813447
chr1	TP73	chr1_3702171	3702171	-	CG	CGA	-0.00432341	0.244942	-0.000531927	-0.00468637	0.731827	-0.000584382	0.000362965	0.97946	5.24546e-05	0.480953	0.855527
chr1	TP73	chr1_3702175	3702175	+	CG	CGC	-0.0023453	0.606412	-0.000181416	-0.0190875	0.266563	-0.00134288	0.0167421	0.343604	0.00116147	0.475852	0.853012
chr1	TP73	chr1_3702176	3702176	-	CG	CGG	0.000906756	0.839303	5.85453e-05	-0.0275535	0.0994138	-0.00169697	0.0284602	0.098864	0.00175552	0.248501	0.714435
chr1	TP73	chr1_3702188	3702188	+	CG	CGC	-0.0046774	0.320639	-0.000736872	-0.00345687	0.844217	-0.000595431	-0.00122054	0.946312	-0.000141441	0.5989	0.900671
chr1	TP73	chr1_3702189	3702189	-	CG	CGA	-0.00933416	0.015043	-0.00142241	-0.00384744	0.779768	-0.000618302	-0.00548671	0.699277	-0.000804105	0.0494807	0.424832
chr1	TP73	chr1_3702199	3702199	+	CG	CGG	-0.00535866	0.280725	-0.000861496	-0.00571007	0.768488	-0.000989586	0.000351406	0.985932	0.00012809	0.536105	0.877877
chr1	TP73	chr1_3702200	3702200	-	CG	CGC	-0.00428642	0.176853	-0.000690449	-0.0181912	0.123449	-0.00299284	0.0139048	0.251644	0.00230239	0.129473	0.584581
chr1	TP73	chr1_3702204	3702204	+	CG	CGC	-0.00424698	0.26877	-0.000542279	-0.00279041	0.845877	-0.00038119	-0.00145657	0.921544	-0.000161089	0.532015	0.876286
chr1	TP73	chr1_3702205	3702205	-	CG	CGC	-0.00629671	0.124485	-0.000789119	-0.0187018	0.273455	-0.00217349	0.0124051	0.476949	0.00138437	0.172534	0.638957
chr1	TP73	chr1_3702208	3702208	+	CG	CGA	-0.00452209	0.22232	-0.000771987	-0.00666612	0.634035	-0.00115298	0.00214403	0.881697	0.000380989	0.426608	0.830391
chr1	TP73	chr1_3702209	3702209	-	CG	CGT	-0.00499368	0.0379121	-0.000855559	-0.00769376	0.387025	-0.00132599	0.00270008	0.767773	0.000470436	0.0825781	0.50387
chr1	TP73	chr1_3704691	3704691	+	CG	CGT	0.015831	0.557911	0.0006629	-0.116477	0.273942	-0.000406772	0.132308	0.226935	0.00106967	0.457337	0.844323
chr1	TP73	chr1_3704695	3704695	+	CG	CGT	-0.0619735	0.105874	-0.000891152	0.096763	0.500935	0.00117506	-0.158736	0.28489	-0.00206621	0.211068	0.680296
chr1	TP73	chr1_3704720	3704720	+	CG	CGT	-0.0367384	0.1122	-0.00212545	-0.128771	0.165981	-0.0020581	0.0920331	0.33293	-6.73405e-05	0.113161	0.558814
chr1	TP73	chr1_3704727	3704727	+	CG	CGG	-0.0284246	0.473465	-0.000273937	0.00427253	0.977222	2.84295e-05	-0.0326971	0.832003	-0.000302367	0.771351	0.952086
chr1	TP73	chr1_3704731	3704731	+	CG	CGC	0.0616893	0.0925505	0.000743264	0.0173319	0.899553	0.000107015	0.0443574	0.753829	0.000636249	0.2395	0.70655
chr1	TP73	chr1_3704761	3704761	+	CG	CGC	-0.0291293	0.409856	-0.000678577	-0.0415123	0.753832	-0.000318117	0.0123831	0.927637	-0.00036046	0.679384	0.926248
chr1	TP73	chr1_3705449	3705449	+	CG	CGC	-0.0896304	0.058033	-0.00218939	0.125937	0.479074	0.00305824	-0.215568	0.240726	-0.00524763	0.126101	0.579518
chr1	TP73	chr1_3705518	3705518	-	CG	CGT	-0.0261161	0.594196	-0.000179891	0.0142422	0.938685	3.49272e-05	-0.0403584	0.832399	-0.000214819	0.863583	0.972678
chr1	TP73	chr1_3705520	3705520	-	CG	CGC	-0.0171762	0.713941	-0.000160402	0.00775997	0.965045	1.59089e-05	-0.0249362	0.891242	-0.000176311	0.933388	0.987163
chr1	TP73	chr1_3705527	3705527	-	CG	CGA	0.0134464	0.790569	0.000130696	0.165511	0.388386	0.00166579	-0.152065	0.441358	-0.00153509	0.666397	0.922366
chr1	TP73	chr1_3705628	3705628	-	CG	CGG	-0.00288805	0.587585	-0.000265819	-0.0113909	0.572211	-0.00142	0.00850281	0.682076	0.00115418	0.738734	0.943049
chr1	TP73	chr1_3705643	3705643	-	CG	CGT	-0.00550216	0.281381	-0.000466118	-0.0243063	0.196728	-0.00257285	0.0188041	0.331756	0.00210673	0.251079	0.716003
chr1	TP73	chr1_3705694	3705694	+	CG	CGT	-0.00873908	0.0302734	-0.000937777	-0.00540713	0.715311	-0.000727899	-0.00333195	0.827322	-0.000209878	0.0894338	0.517952
chr1	TP73	chr1_3705695	3705695	-	CG	CGG	-0.00489243	0.284594	-0.000502555	-0.028156	0.0974096	-0.00319581	0.0232636	0.182701	0.00269325	0.149114	0.610837
chr1	TP73	chr1_3705711	3705711	+	CG	CGC	-0.001811	0.665345	-7.18407e-05	0.018042	0.260877	0.000782667	-0.019853	0.229657	-0.000854507	0.478275	0.854169
chr1	TP73	chr1_3705712	3705712	-	CG	CGA	-0.00245933	0.608157	-9.89119e-05	-0.00576644	0.757087	-0.000242124	0.00330711	0.862984	0.000143212	0.836998	0.967624
chr1	TP73	chr1_3705738	3705738	+	CG	CGG	-0.000669318	0.869562	-2.73118e-05	0.00815745	0.591514	0.000491845	-0.00882677	0.573258	-0.000519156	0.851993	0.97067
chr1	TP73	chr1_3705739	3705739	-	CG	CGC	-0.00745761	0.0798947	-0.000344392	-0.0143623	0.351412	-0.000770035	0.0069047	0.663521	0.000425643	0.144813	0.605852
chr1	TP73	chr1_3705742	3705742	+	CG	CGT	-0.00928114	0.0349881	-0.000855208	0.00136505	0.93307	0.00013764	-0.0106462	0.525562	-0.000992848	0.105734	0.54709
chr1	TP73	chr1_3705743	3705743	-	CG	CGG	-0.00345201	0.39631	-0.000300791	-0.0187021	0.216459	-0.0019223	0.0152501	0.327378	0.00162151	0.331764	0.774916
chr1	TP73	chr1_3705796	3705796	+	CG	CGT	-0.00540863	0.0960927	-0.000573662	0.00542215	0.6487	0.00067357	-0.0108308	0.378559	-0.00124723	0.220434	0.689149
chr1	TP73	chr1_3705991	3705991	-	CG	CGT	-0.000272018	0.972056	-2.78483e-05	-0.00492294	0.866918	-0.000518956	0.00465092	0.877823	0.000491108	0.985448	0.997443
chr1	TP73	chr1_3705998	3705998	-	CG	CGC	-0.0148262	0.541518	-0.000159917	-0.123722	0.170055	-0.00107764	0.108895	0.240806	0.000917718	0.328463	0.772664
chr1	TP73	chr1_3706001	3706001	-	CG	CGC	0.0109548	0.323801	0.000770792	0.0108248	0.794553	0.000896604	0.000130045	0.997577	-0.000125812	0.594783	0.899483
chr1	TP73	chr1_3706011	3706011	-	CG	CGG	0.00314429	0.750938	0.000126142	0.0342035	0.35328	0.00156417	-0.0310593	0.413329	-0.00143802	0.620068	0.907525
chr1	TP73	chr1_3706058	3706058	-	CG	CGC	-0.0164486	0.0480401	-0.000867334	-0.00348883	0.906884	-0.000263621	-0.0129598	0.67405	-0.000603714	0.138711	0.597072
chr1	TP73	chr1_3706067	3706067	-	CG	CGC	0.00983553	0.403483	0.000411851	-0.0093241	0.82405	-0.000276737	0.0191596	0.658678	0.000688588	0.682544	0.926833
chr1	TP73	chr1_3706071	3706071	-	CG	CGC	-9.61974e-05	0.994499	1.72828e-05	0.0344425	0.49461	0.00158307	-0.0345387	0.507268	-0.00156579	0.791017	0.957148
chr1	TP73	chr1_3706081	3706081	+	CG	CGG	0.0354236	0.42839	0.000824153	-0.478668	0.00648014	-0.0169858	0.514092	0.00458445	0.01781	0.0173887	0.286713
chr1	TP73	chr1_3706082	3706082	-	CG	CGG	-0.0018756	0.833989	-0.000166185	-0.035136	0.337063	-0.00343521	0.0332604	0.375279	0.00326903	0.615151	0.905622
chr1	TP73	chr1_3706087	3706087	-	CG	CGC	0.00936998	0.270908	0.000791449	-0.0130097	0.692853	-0.000849243	0.0223797	0.509142	0.00164069	0.499973	0.863993
chr1	TP73	chr1_3706135	3706135	+	CG	CGA	0.0182337	0.69227	0.000245302	0.0193343	0.912753	0.000307117	-0.00110065	0.995164	-6.18153e-05	0.919264	0.984216
chr1	TP73	chr1_3706264	3706264	-	CG	CGC	0.00653727	0.00469709	0.000868252	0.0112723	0.196718	0.00137332	-0.00473499	0.59622	-0.00050507	0.00891192	0.222572
chr1	TP73	chr1_3706315	3706315	-	CG	CGC	0.000588017	0.878452	2.84499e-05	0.0128149	0.376638	0.000822964	-0.0122269	0.412723	-0.000794514	0.668458	0.922912
chr1	TP73	chr1_3706323	3706323	-	CG	CGG	-0.00444175	0.123079	-0.000361327	-0.00848108	0.425393	-0.000770033	0.00403933	0.712211	0.000408706	0.226574	0.694861
chr1	TP73	chr1_3706368	3706368	-	CG	CGT	-0.00467393	0.214571	-0.000576342	-0.0158095	0.266377	-0.00210937	0.0111356	0.446101	0.00153303	0.256428	0.720658
chr1	TP73	chr1_3706374	3706374	-	CG	CGA	0.000783606	0.863773	3.82596e-05	0.00183865	0.917532	0.000100251	-0.00105504	0.953916	-6.19912e-05	0.980251	0.996484
chr1	TP73	chr1_3706378	3706378	-	CG	CGT	-0.00404831	0.331965	-0.000239441	-0.0136384	0.382848	-0.000952862	0.00959005	0.550932	0.000713421	0.432961	0.83328
chr1	TP73	chr1_3707476	3707476	+	CG	CGG	-0.0389911	0.0363325	-0.00394484	-0.106293	0.147023	-0.0127419	0.0673021	0.369066	0.00879702	0.0422811	0.401068
chr1	TP73	chr1_3707508	3707508	+	CG	CGG	-0.0114254	0.34583	-0.00189371	-0.0445937	0.323252	-0.00748082	0.0331683	0.475284	0.00558711	0.400418	0.816359
chr1	TP73	chr1_3707520	3707520	+	CG	CGC	-0.0208806	0.248737	-0.00162802	-0.103838	0.131382	-0.010024	0.082957	0.240293	0.00839599	0.171003	0.63708
chr1	TP73	chr1_3707537	3707537	+	CG	CGG	-0.0348155	0.316246	-0.00081511	-0.495915	0.000289966	-0.0158512	0.461099	0.00097219	0.0150361	0.000932799	0.0873269
chr1	TP73	chr1_3707542	3707542	+	CG	CGC	-0.00383454	0.930594	-5.4429e-05	-0.102517	0.540138	-0.00257464	0.0986828	0.566763	0.00252021	0.825342	0.965176
chr1	TP73	chr1_3731168	3731168	-	CG	CGA	-0.0091449	0.84215	-0.00012468	-0.0821973	0.638254	-0.000750229	0.0730524	0.684775	0.000625549	0.878358	0.975518
chr1	TP73	chr1_3731208	3731208	-	CG	CGT	0.0123017	0.443051	0.000911917	-0.0745873	0.251628	-0.00341538	0.086889	0.193583	0.0043273	0.381716	0.805834
chr1	TP73	chr1_3731616	3731616	+	CG	CGT	-0.00925372	0.841037	-7.57296e-05	0.221955	0.208626	0.00105466	-0.231209	0.203336	-0.00113039	0.44012	0.836136
chr1	TP73	chr1_3731631	3731631	+	CG	CGT	0.012317	0.542682	0.000327055	0.0257126	0.751578	0.000823912	-0.0133956	0.872294	-0.000496857	0.791202	0.957168
chr1	TP73	chr1_3731641	3731641	+	CG	CGC	0.017325	0.484718	8.52126e-05	0.0458524	0.626007	9.27365e-05	-0.0285274	0.768255	-7.52388e-06	0.698454	0.931715
chr1	TP73	chr1_3731643	3731643	+	CG	CGA	0.0382226	0.275905	0.000330757	0.101224	0.447224	0.000488318	-0.0630014	0.645432	-0.000157561	0.418909	0.826766
chr1	TP73	chr1_3731647	3731647	+	CG	CGC	0.0453767	0.0758599	0.000462225	0.186023	0.0610375	0.00109259	-0.140646	0.165953	-0.00063037	0.0394847	0.390847
chr1	TP73	chr1_3731686	3731686	+	CG	CGC	-0.00366562	0.928723	-3.98069e-05	0.0191986	0.902004	0.000375908	-0.0228642	0.886733	-0.000415715	0.988214	0.997958
chr1	TP73	chr1_3731746	3731746	+	CG	CGG	-0.0220108	0.0226744	-0.000800109	0.00267554	0.933255	9.42418e-05	-0.0246864	0.457514	-0.00089435	0.0709993	0.479551
chr1	TP73	chr1_3731767	3731767	+	CG	CGC	0.012457	0.202414	0.000364734	-0.00603574	0.874386	-0.000147125	0.0184928	0.637596	0.000511859	0.435412	0.834202
chr1	TP73	chr1_3731797	3731797	+	CG	CGT	0.00165733	0.87855	5.92938e-05	-0.015058	0.710136	-0.000458665	0.0167154	0.688957	0.000517959	0.920937	0.984532
chr1	TP73	chr1_3731805	3731805	+	CG	CGA	0.0593701	0.000206091	0.00101265	0.0424763	0.453448	0.00100248	0.0168938	0.772051	1.01773e-05	0.000800618	0.0812508
chr1	TP73	chr1_3731815	3731815	+	CG	CGG	0.00211983	0.900776	3.47767e-05	-0.150288	0.0201405	-0.00209824	0.152407	0.0221587	0.00213301	0.0652075	0.466075
chr1	TP73	chr1_3731824	3731824	+	CG	CGC	-0.0044569	0.750355	-6.48193e-05	0.0162106	0.751677	0.000466711	-0.0206675	0.695927	-0.00053153	0.901658	0.980602
chr1	TP73	chr1_3731826	3731826	+	CG	CGT	-0.0197701	0.34049	-0.000227055	0.0381822	0.612901	0.000518931	-0.0579523	0.4574	-0.000745986	0.550949	0.883476
chr1	TP73	chr1_3731835	3731835	+	CG	CGT	-0.0212137	0.411893	-0.00010579	0.0944347	0.333878	0.000606155	-0.115648	0.251202	-0.000711944	0.440884	0.836557
chr1	TP73	chr1_3731841	3731841	+	CG	CGG	-0.00359252	0.755217	-9.70512e-05	0.0318707	0.456059	0.00131013	-0.0354633	0.421383	-0.00140718	0.716949	0.937454
chr1	TP73	chr1_3731844	3731844	+	CG	CGG	-0.00460596	0.814679	-5.09156e-05	-0.0185845	0.79929	-0.000279396	0.0139785	0.852812	0.00022848	0.942661	0.989196
chr1	TP73	chr1_3733233	3733233	-	CG	CGC	0.0104603	0.257677	0.000299126	0.03585	0.30422	0.000762569	-0.0253897	0.479	-0.000463443	0.317496	0.765297
chr1	TP73	chr1_3733239	3733239	-	CG	CGT	0.00809044	0.353782	0.000399499	0.0105377	0.755888	0.000548237	-0.00244731	0.943991	-0.000148738	0.621071	0.907942
chr1	TP73	chr1_3733265	3733265	-	CG	CGC	-0.00886161	0.642142	-0.000102816	0.0972745	0.184783	0.000917645	-0.106136	0.16004	-0.00102046	0.366998	0.797186
chr1	TP73	chr1_3733269	3733269	-	CG	CGG	0.0132867	0.413101	0.000241886	-0.0471327	0.504923	-0.00102838	0.0604194	0.403416	0.00127027	0.571472	0.890836
chr1	TP73	chr1_3733271	3733271	-	CG	CGC	-0.0118089	0.294567	-0.000279084	0.0442872	0.284229	0.00183901	-0.056096	0.189556	-0.0021181	0.318152	0.765748
chr1	TP73	chr1_3733279	3733279	-	CG	CGT	0.0111042	0.170577	0.000783884	-0.00135368	0.967862	-0.000126629	0.0124579	0.717456	0.000910513	0.390099	0.810919
chr1	TP73	chr1_3733301	3733301	-	CG	CGT	0.00197199	0.841381	6.00452e-05	0.0341772	0.376772	0.00100155	-0.0322052	0.417521	-0.000941501	0.662516	0.921057
chr1	TP73	chr1_3733303	3733303	-	CG	CGC	0.00695763	0.697466	6.58721e-05	0.0944673	0.170567	0.00113503	-0.0875097	0.216787	-0.00106916	0.36346	0.795096
chr1	TP73	chr1_3733313	3733313	-	CG	CGG	0.0245145	0.292569	0.000146356	-0.161702	0.0681195	-0.00101334	0.186217	0.0419765	0.0011597	0.106333	0.548126
chr1	TP73	chr1_3733315	3733315	-	CG	CGC	0.00211017	0.916475	2.10757e-05	-0.0195666	0.801189	-0.000132549	0.0216768	0.786231	0.000153625	0.962797	0.993155
chr1	TP73	chr1_3733324	3733324	-	CG	CGG	0.00594483	0.707441	0.000149612	0.0100522	0.874884	0.000171355	-0.00410739	0.949998	-2.17436e-05	0.920789	0.984511
chr1	TP73	chr1_3733341	3733341	-	CG	CGT	0.00551301	0.37589	0.000626927	0.0020282	0.932431	0.000221938	0.00348482	0.887389	0.000404988	0.672409	0.924291
chr1	TP73	chr1_3733467	3733467	-	CG	CGT	0.0226048	0.549058	0.0016509	0.0948932	0.505814	0.00778541	-0.0722884	0.622362	-0.00613451	0.673235	0.924479
chr1	TP73	chr1_3733483	3733483	-	CG	CGG	-0.00708422	0.0297018	-0.000687738	-0.00675286	0.583744	-0.000658844	-0.000331361	0.97913	-2.88936e-05	0.081947	0.50277
chr1	TP73	chr1_3733511	3733511	-	CG	CGA	-0.00202455	0.513568	-0.000175671	-0.0270707	0.0265242	-0.002086	0.0250462	0.0452312	0.00191033	0.0698317	0.47713
chr1	TP73	chr1_3733532	3733532	-	CG	CGT	-0.00280646	0.583674	-0.000188292	-0.0102584	0.602139	-0.000694673	0.00745193	0.712679	0.00050638	0.753501	0.946932
chr1	TP73	chr1_3733534	3733534	-	CG	CGC	-0.00372744	0.289024	-0.000205903	-0.0132077	0.3402	-0.000757541	0.00948023	0.50446	0.000551638	0.366531	0.797038
chr1	TP73	chr1_3733540	3733540	-	CG	CGA	-0.00519706	0.322893	-0.000264398	-0.0166035	0.39362	-0.000831829	0.0114064	0.569254	0.000567431	0.432833	0.833279
chr1	TP73	chr1_3733568	3733568	-	CG	CGA	-0.00787671	0.0737036	-0.000895794	-0.0152489	0.361514	-0.00176788	0.00737219	0.667446	0.000872082	0.13735	0.595282
chr1	TP73	chr1_3734049	3734049	-	CG	CGC	0.00438269	0.891816	4.10154e-05	0.160313	0.190994	0.000473546	-0.15593	0.216524	-0.000432531	0.420085	0.827344
chr1	TP73	chr1_3734072	3734072	-	CG	CGC	0.00937973	0.816493	3.56818e-05	0.0759799	0.619292	0.000518724	-0.0666002	0.672305	-0.000483042	0.861279	0.972264
chr1	TP73	chr1_3734104	3734104	+	CG	CGC	-0.0389788	0.247169	-0.000227042	0.206735	0.109517	0.000970798	-0.245713	0.065396	-0.00119784	0.139379	0.597738
chr1	TP73	chr1_3734105	3734105	-	CG	CGG	-0.0141482	0.748415	-0.000107991	-0.0481186	0.772934	-0.000248488	0.0339704	0.843184	0.000140497	0.912059	0.982642
chr1	TP73	chr1_3734119	3734119	+	CG	CGG	-0.000400678	0.969567	-4.46316e-05	-0.000563158	0.988161	-3.77091e-05	0.00016248	0.996693	-6.9225e-06	0.999167	0.999847
chr1	TP73	chr1_3734120	3734120	-	CG	CGG	0.0546163	0.0500878	0.00134864	-0.0546004	0.613175	-0.00279179	0.109217	0.326296	0.00414043	0.126936	0.580741
chr1	TP73	chr1_3734162	3734162	+	CG	CGT	0.00366336	0.606309	0.000324229	0.00278122	0.921892	0.000264537	0.000882133	0.975832	5.96913e-05	0.871488	0.974309
chr1	TP73	chr1_3734181	3734181	+	CG	CGC	0.0024825	0.732192	0.000196789	0.0347376	0.200044	0.00302672	-0.0322551	0.24794	-0.00282993	0.416649	0.825409
chr1	TP73	chr1_3734207	3734207	+	CG	CGG	0.0150162	0.316786	0.000545732	0.064932	0.266909	0.00261572	-0.0499158	0.405524	-0.00206999	0.332456	0.775373
chr1	TP73	chr1_3734240	3734240	+	CG	CGT	-0.013839	0.472529	-0.000421828	0.014053	0.852467	0.000313968	-0.027892	0.719517	-0.000735796	0.756968	0.948223
chr1	TP73	chr1_3739779	3739779	-	CG	CGG	0.00112164	0.856794	4.95493e-05	-0.018053	0.448991	-0.000811287	0.0191747	0.43462	0.000860836	0.73535	0.941723
chr1	TP73	chr1_3739796	3739796	-	CG	CGG	0.000350189	0.953924	1.72236e-05	-0.0170076	0.446693	-0.000661029	0.0173578	0.451552	0.000678253	0.745448	0.944683
chr1	TP73	chr1_3739833	3739833	-	CG	CGA	0.00526243	0.304581	0.000189206	-0.0052725	0.783042	-0.000217067	0.0105349	0.593653	0.000406273	0.563248	0.888027
chr1	TP73	chr1_3739851	3739851	-	CG	CGC	0.00326353	0.63059	0.000120822	-0.0821059	0.00244659	-0.00205255	0.0853694	0.00220634	0.00217337	0.00863961	0.219875
chr1	TP73	chr1_3739876	3739876	-	CG	CGG	-0.00231821	0.666116	-8.9563e-05	0.00560077	0.779377	0.000215412	-0.00791897	0.700886	-0.000304975	0.873185	0.974495
chr1	TP73	chr1_3742589	3742589	-	CG	CGG	-0.0381675	0.284955	-0.000667104	-0.0802935	0.555164	-0.00241571	0.042126	0.763365	0.0017486	0.478142	0.854101
chr1	TP73	chr1_3742646	3742646	+	CG	CGA	0.00463844	0.667164	0.000354686	-0.0804034	0.0507094	-0.00593624	0.0850419	0.0449879	0.00629093	0.131934	0.58764
chr1	TP73	chr1_3742647	3742647	-	CG	CGT	-0.0660134	0.0412956	-0.00133728	-0.171569	0.155927	-0.00309123	0.105556	0.394573	0.00175395	0.0495573	0.425066
chr1	TP73	chr1_3742685	3742685	+	CG	CGG	0.00203275	0.909245	5.56376e-05	-0.00693317	0.91399	-0.000395222	0.00896592	0.892462	0.00045086	0.98737	0.997786
chr1	TP73	chr1_3742686	3742686	-	CG	CGT	0.00890025	0.712472	0.000313003	0.0335351	0.740004	0.00131934	-0.0246349	0.811807	-0.00100634	0.884447	0.976856
chr1	TP73	chr1_3742689	3742689	+	CG	CGA	-0.0366995	0.0521835	-0.00090433	0.102368	0.160226	0.00168248	-0.139068	0.0649153	-0.00258681	0.0562797	0.443837
chr1	TP73	chr1_3742693	3742693	+	CG	CGA	-0.000519498	0.968325	-1.57612e-05	0.002266	0.961539	7.1632e-05	-0.00278549	0.954252	-8.73932e-05	0.997992	0.999593
chr1	TP73	chr1_3742720	3742720	+	CG	CGT	6.88151e-05	0.99349	1.05656e-05	0.0152614	0.608672	0.00123671	-0.0151926	0.62223	-0.00122614	0.876868	0.975224
chr1	TP73	chr1_3742781	3742781	+	CG	CGG	0.013152	0.225791	0.00082097	0.0977855	0.030751	0.00376626	-0.0846335	0.0668068	-0.00294529	0.0484068	0.421482
chr1	TP73	chr1_3744728	3744728	-	CG	CGC	0.0219086	0.584205	0.000146902	0.0180813	0.904814	2.57338e-05	0.00382728	0.980391	0.000121168	0.854817	0.971017
chr1	TP73	chr1_3744795	3744795	-	CG	CGG	0.00713094	0.865234	3.50683e-05	-0.050902	0.748707	-0.00025636	0.058033	0.72289	0.000291429	0.935063	0.987592
chr1	TP73	chr1_3744803	3744803	-	CG	CGA	0.00685126	0.448254	0.000748676	0.00456521	0.904877	0.000434411	0.00228605	0.953371	0.000314264	0.745045	0.944595
chr1	TP73	chr1_3746193	3746193	+	CG	CGG	-0.0390876	0.249663	-0.000256968	0.0484355	0.70501	0.00109116	-0.0875232	0.506972	-0.00134813	0.474319	0.852288
chr1	TP73	chr1_3746206	3746206	+	CG	CGG	-0.0440601	0.222688	-0.000283355	0.101989	0.453825	0.00140253	-0.146049	0.298521	-0.00168588	0.352904	0.788134
chr1	TP73	chr1_3746235	3746235	+	CG	CGC	0.0226177	0.0131517	0.00155484	0.0656401	0.0481509	0.00495263	-0.0430224	0.205642	-0.00339779	0.00813006	0.214783
chr1	TP73	chr1_3746238	3746238	+	CG	CGG	0.0319443	0.369488	0.000359333	0.00551114	0.967246	5.60486e-05	0.0264331	0.848356	0.000303284	0.666401	0.922366
chr1	TP73	chr1_3746288	3746288	+	CG	CGT	-0.00230221	0.940709	-3.0141e-05	0.159856	0.174526	0.00177597	-0.162158	0.181019	-0.00180611	0.39334	0.812543
chr1	TP73	chr1_3746293	3746293	+	CG	CGA	0.00239351	0.910355	8.25241e-05	0.121532	0.132571	0.00469421	-0.119138	0.152004	-0.00461169	0.319036	0.766271
chr1	TP73	chr1_3757653	3757653	+	CG	CGA	-0.0213022	0.0642923	-0.00233487	-0.0284097	0.491419	-0.00459965	0.00710757	0.867404	0.00226478	0.145432	0.60654
chr1	TP73	chr1_3757718	3757718	+	CG	CGG	-0.0204035	0.591449	-0.00020489	0.076179	0.59607	0.000471403	-0.0965824	0.514271	-0.000676293	0.74746	0.945311
chr1	TP73	chr1_3757721	3757721	+	CG	CGA	-0.0520519	0.152233	-0.000718863	0.140508	0.302423	0.00305397	-0.192559	0.171347	-0.00377283	0.206145	0.675213
chr1	TP73	chr1_3757737	3757737	+	CG	CGA	0.020574	0.645252	0.000178379	-0.120079	0.482713	-0.00151921	0.140653	0.424577	0.00169759	0.697973	0.931627
chr1	TP73	chr1_3757748	3757748	+	CG	CGT	0.0426957	0.12854	0.00611691	-0.0665977	0.540889	-0.00885284	0.109293	0.329937	0.0149697	0.257518	0.721758
chr1	TP73	chr1_3757882	3757882	+	CG	CGG	-0.0134853	0.0233924	-0.00038426	-0.0218312	0.294553	-0.000681416	0.00834589	0.697411	0.000297156	0.0470506	0.417251
chr1	TP73	chr1_3757890	3757890	+	CG	CGC	0.00888504	0.101295	0.000329305	0.0226606	0.272334	0.00088183	-0.0137755	0.515537	-0.000552525	0.14841	0.610065
chr1	TP73	chr1_3757915	3757915	+	CG	CGG	0.0108296	0.0577914	0.000685997	0.0227115	0.300289	0.0012414	-0.0118819	0.597175	-0.0005554	0.100615	0.53881
chr1	TP73	chr1_3757924	3757924	+	CG	CGG	0.00933029	0.06656	0.000704631	0.0189467	0.314493	0.00120409	-0.00961638	0.619412	-0.00049946	0.116652	0.564099
chr1	TP73	chr1_3757973	3757973	+	CG	CGA	0.0130425	0.0507778	0.00063824	0.0143268	0.553615	0.000504	-0.00128423	0.95891	0.000134241	0.126265	0.579724
chr1	TP73	chr1_3759052	3759052	+	CG	CGG	0.0168697	0.340416	0.000351532	0.103704	0.119815	0.000529163	-0.0868343	0.204903	-0.000177631	0.195149	0.664434
chr1	TP73	chr1_3759080	3759080	+	CG	CGC	-0.00856166	0.573816	-0.000185536	0.0602041	0.315564	0.0016014	-0.0687657	0.264968	-0.00178694	0.510351	0.868001
chr1	TP73	chr1_3759111	3759111	+	CG	CGC	0.00100543	0.926465	3.958e-05	-0.0295693	0.476282	-0.000998222	0.0305747	0.474357	0.0010378	0.77026	0.951961
chr1	TP73	chr1_3767068	3767068	-	CG	CGT	-0.000307174	0.94338	-1.73819e-05	-0.0194462	0.236775	-0.00138021	0.019139	0.258003	0.00136283	0.493587	0.861309
chr1	TP73	chr1_3767100	3767100	-	CG	CGG	0.0195446	0.00962119	0.000602127	0.0376452	0.171012	0.00126089	-0.0181006	0.521082	-0.000658763	0.0153924	0.273983
chr1	TP73	chr1_3767105	3767105	-	CG	CGG	-0.020982	0.0521353	-0.000454612	-0.0735205	0.0806436	-0.00161603	0.0525385	0.22196	0.00116142	0.0364483	0.379837
chr1	TP73	chr1_3767150	3767150	-	CG	CGG	-0.00280187	0.69211	-0.000123597	0.0481311	0.0666002	0.00207585	-0.0509329	0.0601059	-0.00219944	0.16829	0.633855
chr1	TP73	chr1_3767152	3767152	+	CG	CGT	-0.0292814	0.509475	-0.000103355	0.140883	0.402574	0.00165442	-0.170165	0.326652	-0.00175778	0.560181	0.887209
chr1	TP73	chr1_3767153	3767153	-	CG	CGT	0.000408519	0.944812	2.32174e-05	0.0149805	0.517672	0.000806809	-0.014572	0.540251	-0.000783591	0.808148	0.960711
chr1	TP73	chr1_3767218	3767218	+	CG	CGG	0.0157007	0.688595	0.000201552	0.181441	0.226708	0.00119374	-0.165741	0.282829	-0.000992186	0.445906	0.838807
chr1	TP73	chr1_3767249	3767249	+	CG	CGA	-0.0259349	0.566693	-0.000195921	-0.120743	0.480763	-0.000633373	0.0948078	0.590599	0.000437453	0.665329	0.92203
chr1	TP73	chr1_3767283	3767283	+	CG	CGA	0.00800155	0.843703	0.000107989	0.110617	0.471712	0.00176483	-0.102615	0.516665	-0.00165684	0.757424	0.948312
chr1	TP73	chr1_3772478	3772478	+	CG	CGA	-0.00466041	0.499114	-0.000294659	-0.0254228	0.350198	-0.00173582	0.0207624	0.457187	0.00144116	0.517362	0.87088
chr1	TP73	chr1_3772486	3772486	+	CG	CGA	0.00494834	0.350036	0.000253685	0.0395119	0.0384029	0.00209252	-0.0345635	0.0785255	-0.00183884	0.0802619	0.499537
chr1	TP73	chr1_3772520	3772520	+	CG	CGA	-0.00133064	0.867789	-4.79973e-05	-0.00840567	0.782023	-0.000404792	0.00707503	0.821031	0.000356795	0.949595	0.990706
chr1	TP73	chr1_3772534	3772534	+	CG	CGG	-0.00402835	0.550161	-0.00019001	0.0241736	0.336767	0.00146253	-0.0282019	0.277417	-0.00165254	0.52048	0.872021
chr1	TP73	chr1_3773798	3773798	-	CG	CGC	0.00245303	0.910385	3.94918e-06	0.0446196	0.590951	0.000310789	-0.0421666	0.621692	-0.00030684	0.859951	0.971977
chr1	TP73	chr1_3773887	3773887	-	CG	CGT	0.0245734	0.320038	4.12324e-05	0.0203886	0.826686	9.75091e-05	0.00418471	0.965189	-5.62767e-05	0.595685	0.899642
chr1	TP73	chr1_3774031	3774031	-	CG	CGG	0.00113937	0.886025	2.44376e-06	0.00928746	0.758415	2.00098e-05	-0.00814809	0.793243	-1.7566e-05	0.944375	0.989603
chr1	TP73	chr1_3774037	3774037	-	CG	CGA	-0.0044544	0.421145	-1.82152e-05	-0.00200926	0.924735	-9.58794e-06	-0.00244514	0.91102	-8.62724e-06	0.719757	0.938067
chr1	TP73	chr1_3774044	3774044	-	CG	CGG	-0.0121902	0.0408415	-3.38291e-05	-0.027969	0.249374	-0.000104777	0.0157788	0.5247	7.09481e-05	0.0665688	0.46966
chr1	TP73	chr1_3774087	3774087	-	CG	CGC	-0.0103166	0.167192	-3.0757e-05	0.00213816	0.939259	7.74065e-06	-0.0124547	0.666665	-3.84977e-05	0.380728	0.805199
chr1	TP73	chr1_3774096	3774096	-	CG	CGC	-0.0013562	0.814904	-4.20268e-06	0.00113238	0.963019	2.03678e-06	-0.00248858	0.920712	-6.23946e-06	0.971828	0.994915
chr1	TP73	chr1_3774102	3774102	-	CG	CGT	-0.00692763	0.209951	-2.41843e-05	0.0149788	0.508093	6.13528e-05	-0.0219064	0.345782	-8.55371e-05	0.363687	0.795148
chr1	TP73	chr1_3774133	3774133	-	CG	CGG	-0.00534577	0.312164	-1.96015e-05	-0.0208927	0.339504	-9.64452e-05	0.0155469	0.487231	7.68437e-05	0.383246	0.806795
chr1	TP73	chr1_3774756	3774756	-	CG	CGG	-0.00101753	0.870873	-0.000147614	-0.0127163	0.614684	-0.00178346	0.0116988	0.651671	0.00163585	0.868997	0.97378
chr1	TP73	chr1_3774762	3774762	-	CG	CGA	-0.00176824	0.796485	-0.00030511	-0.0222979	0.403223	-0.00381233	0.0205296	0.453964	0.00350722	0.682229	0.926718
chr1	TP73	chr1_3774767	3774767	-	CG	CGC	-0.000817697	0.906018	-0.000133671	-0.0346016	0.199433	-0.00559203	0.0337839	0.222871	0.00545836	0.433859	0.833554
chr1	TP73	chr1_3774828	3774828	-	CG	CGG	-0.00534576	0.491223	-0.000774427	-0.0570899	0.0615205	-0.00749871	0.0517442	0.0983672	0.00672428	0.139153	0.597474
chr1	TP73	chr1_3774854	3774854	-	CG	CGT	-0.0191732	0.108489	-0.000863591	-0.0774146	0.107589	-0.00199879	0.0582414	0.236097	0.0011352	0.0798129	0.498215
chr1	TP73	chr1_3785381	3785381	-	CG	CGA	0.016917	0.411054	0.000305641	-0.0123349	0.875992	-0.000343702	0.0292519	0.719148	0.000649344	0.70177	0.93289
chr1	TP73	chr1_3785390	3785390	-	CG	CGT	-0.0130681	0.65103	-8.79451e-05	0.0716025	0.512922	0.000226717	-0.0846706	0.452681	-0.000314662	0.723786	0.939106
chr1	TP73	chr1_3785396	3785396	-	CG	CGA	0.0397644	0.0293583	0.000797843	-0.139384	0.0459322	-0.00209048	0.179148	0.013356	0.00288832	0.0131258	0.258073
chr1	TP73	chr1_3785443	3785443	-	CG	CGG	-0.00971995	0.257728	-0.000682174	0.00899761	0.77203	0.000786907	-0.0187176	0.559773	-0.00146908	0.498811	0.86359
chr1	TP73	chr1_3785461	3785461	-	CG	CGA	-0.0177087	0.0623056	-0.000950652	0.0369608	0.270591	0.00353717	-0.0546695	0.116631	-0.00448783	0.0920978	0.522902
chr1	TP73	chr1_3785472	3785472	-	CG	CGC	-0.00937323	0.257925	-0.000565044	-0.0324849	0.278733	-0.00314616	0.0231117	0.454555	0.00258111	0.301667	0.754483
chr1	TP73	chr1_3804964	3804964	+	CG	CGG	0.00202107	0.769135	7.76196e-05	-0.0166145	0.523012	-0.000663863	0.0186356	0.486834	0.000741482	0.777276	0.953713
chr1	TP73	chr1_3805021	3805021	+	CG	CGA	0.00663269	0.410867	0.00028458	-0.00472084	0.875652	-0.000254956	0.0113535	0.715044	0.000539536	0.70087	0.932498
chr1	TP73	chr1_3805031	3805031	+	CG	CGG	-0.00340624	0.704935	-0.000152497	0.0446587	0.204056	0.00282471	-0.0480649	0.183909	-0.00297721	0.410168	0.821521
chr1	TP73	chr1_3805049	3805049	+	CG	CGC	-0.0062288	0.43237	-0.000359056	-0.0337516	0.270525	-0.00229077	0.0275228	0.381659	0.00193171	0.40507	0.818929
chr1	TP73	chr1_3805052	3805052	+	CG	CGC	-0.00887159	0.384069	-0.000238777	-0.00232949	0.949297	-0.00019859	-0.00654209	0.862769	-4.01877e-05	0.681405	0.926574
chr1	TP73	chr1_3805077	3805077	+	CG	CGT	0.00632652	0.357572	0.000385871	0.013591	0.598761	0.000901017	-0.00726451	0.784691	-0.000515146	0.573793	0.891649
chr1	TP73	chr1_3805094	3805094	+	CG	CGG	-0.000108339	0.985409	1.68564e-05	-0.0111073	0.620482	-0.00123408	0.0109989	0.633957	0.00125094	0.883807	0.976699
chr1	TP73	chr1_3806871	3806871	+	CG	CGC	0.00686492	0.208071	0.000641682	0.0550389	0.0113557	0.00346388	-0.048174	0.0300534	-0.0028222	0.019823	0.300911
chr1	TP73	chr1_3806873	3806873	+	CG	CGG	0.00422778	0.402515	0.000444999	0.0563323	0.00521845	0.00433346	-0.0521045	0.011537	-0.00388846	0.0146991	0.269856
chr1	TP73	chr1_3806928	3806928	+	CG	CGA	0.00425663	0.425639	0.000473367	0.0307985	0.133506	0.00246767	-0.0265419	0.207916	-0.0019943	0.240569	0.707404
chr1	TP73	chr1_3806949	3806949	+	CG	CGG	0.00377626	0.522156	0.000556844	0.044893	0.0579464	0.00499472	-0.0411167	0.0900007	-0.00443788	0.135822	0.593074
chr1	TP73	chr1_3806982	3806982	+	CG	CGG	0.00184994	0.641696	0.000265978	0.0271782	0.0722313	0.00319366	-0.0253283	0.103193	-0.00292768	0.179658	0.646832
chr1	TP73	chr1_3806999	3806999	+	CG	CGT	0.00230794	0.668556	0.000382868	0.0305906	0.143175	0.00414778	-0.0282826	0.187609	-0.00376491	0.313318	0.762211
chr1	TP73	chr1_3811331	3811331	+	CG	CGG	-0.0137328	0.263575	-0.000314666	-0.114529	0.0202614	-0.00154668	0.100796	0.0455893	0.00123201	0.0379455	0.385328
chr1	TP73	chr1_3811343	3811343	+	CG	CGC	-0.00497755	0.515064	-0.000139265	-0.00141107	0.962374	-1.8457e-05	-0.00356649	0.90764	-0.000120808	0.807625	0.960642
chr1	TP73	chr1_3811347	3811347	+	CG	CGC	-0.00226578	0.822678	-6.49504e-05	0.0423894	0.284674	0.00111118	-0.0446552	0.272974	-0.00117613	0.545636	0.881359
chr1	TP73	chr1_3811367	3811367	+	CG	CGC	0.0355272	0.222559	0.000895849	0.207504	0.0640718	0.0106723	-0.171977	0.134278	-0.00977648	0.0901841	0.519227
chr1	TP73	chr1_3811684	3811684	-	CG	CGG	-0.00133043	0.974454	2.5466e-06	0.0703818	0.654337	0.00037036	-0.0717122	0.657778	-0.000367813	0.903255	0.980873
chr1	TP73	chr1_3811688	3811688	-	CG	CGC	0.0120645	0.757593	8.86769e-05	0.154173	0.298656	0.0025692	-0.142108	0.351892	-0.00248052	0.556697	0.886007
chr1	TP73	chr1_3811734	3811734	-	CG	CGA	0.0219289	0.12259	0.00164766	-0.0198904	0.700441	-0.00178717	0.0418193	0.433843	0.00343483	0.276032	0.736005
chr1	TP73	chr1_3818955	3818955	+	CG	CGG	0.00584448	0.460592	0.000898761	0.0125213	0.679852	0.00126879	-0.00667682	0.830587	-0.000370032	0.701674	0.932814
chr1	TP73	chr1_3818959	3818959	+	CG	CGC	0.00389097	0.640959	0.000542408	0.0280052	0.369394	0.00280404	-0.0241142	0.452944	-0.00226164	0.602918	0.902056
chr1	TP73	chr1_3818980	3818980	+	CG	CGT	0.00142156	0.766986	0.000240856	0.0139169	0.450086	0.00217089	-0.0124953	0.509681	-0.00193003	0.720516	0.938285
chr1	TP73	chr1_3819355	3819355	-	CG	CGT	0.00123067	0.822771	0.000217129	0.0204501	0.333359	0.00341658	-0.0192194	0.376676	-0.00319945	0.610673	0.904146
chr1	TP73	chr1_3819393	3819393	-	CG	CGT	0.000937407	0.834346	0.00016466	0.0104522	0.551779	0.00171524	-0.00951479	0.598026	-0.00155058	0.819661	0.963705
chr1	TP73	chr1_3819409	3819409	-	CG	CGA	0.00422825	0.420486	0.000660415	0.00652116	0.746037	0.000853151	-0.00229291	0.911838	-0.000192737	0.687425	0.928516
chr1	TP73	chr1_3819567	3819567	+	CG	CGT	-0.00457511	0.677287	-0.000717276	0.0217905	0.608497	0.00369702	-0.0263656	0.546905	-0.0044143	0.800635	0.959001
chr1	TP73	chr1_3819593	3819593	+	CG	CGC	0.00705471	0.445524	0.00122576	-7.25606e-05	0.998358	-4.23676e-06	0.00712727	0.844338	0.00123	0.746032	0.944892
chr1	TP73	chr1_3819623	3819623	+	CG	CGA	0.0062642	0.693804	0.000632371	0.0837779	0.197092	0.00453251	-0.0775137	0.244079	-0.00390014	0.401672	0.817126
chr1	TP73	chr1_3819627	3819627	+	CG	CGA	0.00137987	0.936983	0.000286094	0.0674044	0.317184	0.00315642	-0.0660245	0.340749	-0.00287032	0.602707	0.901943
chr1	TP73	chr1_3819662	3819662	+	CG	CGC	0.0010677	0.936229	0.00028151	0.0662954	0.213767	0.00577862	-0.0652277	0.233348	-0.00549711	0.457196	0.844323
chr1	TP73	chr1_3821816	3821816	-	CG	CGA	0.00862176	0.302015	0.000551264	-0.0290786	0.361486	-0.00173112	0.0377003	0.25118	0.00228239	0.380971	0.805268
chr1	TP73	chr1_3821825	3821825	-	CG	CGG	-0.00504536	0.389381	-0.000406365	-0.0350786	0.12015	-0.00312997	0.0300332	0.194843	0.00272361	0.210866	0.679975
chr1	TP73	chr1_3821864	3821864	-	CG	CGG	0.0170824	0.0231762	0.000843505	0.0182139	0.493703	0.000762508	-0.00113159	0.967117	8.09963e-05	0.0614521	0.457241
chr1	TP73	chr1_3821884	3821884	-	CG	CGA	-0.00558615	0.562819	-0.00010907	0.0641285	0.0710319	0.00142379	-0.0697146	0.0576759	-0.00153286	0.161687	0.625777
chr1	TP73	chr1_3821896	3821896	-	CG	CGG	-0.000188511	0.981066	-8.04022e-06	0.0365376	0.204592	0.00147352	-0.0367261	0.216936	-0.00148156	0.445195	0.838457
chr1	TP73	chr1_3821907	3821907	-	CG	CGG	0.00166641	0.744785	0.00014395	-0.0568868	0.00495034	-0.0045875	0.0585532	0.00493158	0.00473145	0.0175567	0.287899
chr1	TP73	chr1_3821949	3821949	-	CG	CGC	0.00905409	0.182902	0.000376925	-0.0125736	0.618157	-0.000433263	0.0216277	0.406237	0.000810189	0.357472	0.79106
chr1	TP73	chr1_3822680	3822680	+	CG	CGC	0.0298123	0.220857	0.000940542	0.102732	0.263259	0.00167686	-0.0729192	0.439665	-0.000736322	0.259687	0.723237
chr1	TP73	chr1_3822681	3822681	-	CG	CGA	0.0108809	0.171114	0.000529705	-0.0483115	0.108966	-0.00186118	0.0591925	0.0574557	0.00239088	0.106335	0.548126
chr1	TP73	chr1_3822700	3822700	+	CG	CGA	0.00263171	0.952799	2.2137e-05	0.0245814	0.883743	0.000259688	-0.0219497	0.89911	-0.000237551	0.987695	0.997886
chr1	TP73	chr1_3822701	3822701	-	CG	CGG	-0.00427137	0.658527	-0.000128375	-0.0232751	0.490147	-0.000718464	0.0190037	0.586104	0.000590089	0.719801	0.938098
chr1	TP73	chr1_3822704	3822704	-	CG	CGT	0.0470372	0.0465576	0.00656628	0.0578216	0.505932	0.00903159	-0.0107844	0.904057	-0.00246531	0.112687	0.558177
chr1	TP73	chr1_3822711	3822711	+	CG	CGG	0.0716789	0.0619372	0.00125664	-0.00529925	0.970517	-2.44193e-05	0.0769782	0.602492	0.00128106	0.172552	0.638957
chr1	TP73	chr1_3822712	3822712	-	CG	CGG	-0.0118711	0.281762	-0.000438326	-0.127208	0.00200375	-0.00346125	0.115337	0.00627353	0.00302292	0.00529638	0.182537
chr1	TP73	chr1_3822728	3822728	+	CG	CGG	-0.0310229	0.392146	-0.000104646	0.0709568	0.604135	0.000361853	-0.10198	0.469754	-0.000466499	0.60012	0.901128
chr1	TP73	chr1_3822729	3822729	-	CG	CGC	-0.00182693	0.86641	-4.8499e-05	0.00991018	0.823358	0.000268458	-0.0117371	0.796529	-0.000316957	0.961046	0.992769
chr1	TP73	chr1_3822762	3822762	+	CG	CGG	0.00262176	0.769841	0.00024513	0.0451492	0.177433	0.00472968	-0.0425274	0.21741	-0.00448455	0.386863	0.808812
chr1	TP73	chr1_3822763	3822763	-	CG	CGG	-0.00239354	0.675546	-0.000274333	0.00519974	0.806716	0.000609637	-0.00759328	0.728977	-0.00088397	0.886576	0.977283
chr1	TP73	chr1_3822803	3822803	+	CG	CGT	0.000487507	0.952163	5.07755e-05	-0.053037	0.0857463	-0.006934	0.0535245	0.0922083	0.00698477	0.225325	0.693704
chr1	TP73	chr1_3823077	3823077	-	CG	CGG	0.00249804	0.710553	0.000151571	-0.0535916	0.0719535	-0.00367346	0.0560896	0.0654755	0.00382503	0.180871	0.648059
chr1	TP73	chr1_3823081	3823081	-	CG	CGC	-0.000751477	0.933372	-1.99288e-05	-0.00862508	0.818715	-0.000325414	0.0078736	0.838099	0.000305485	0.970479	0.994729
chr1	TP73	chr1_3823115	3823115	-	CG	CGG	-0.00326448	0.848736	-4.07833e-05	-0.0982409	0.134732	-0.000394384	0.0949764	0.159733	0.000353601	0.319726	0.766636
chr1	TP73	chr1_3823126	3823126	-	CG	CGT	0.00199595	0.838774	4.85854e-05	0.0267906	0.458242	0.000875596	-0.0247947	0.505647	-0.000827011	0.745083	0.944595
chr1	TP73	chr1_3823545	3823545	-	CG	CGG	0.0160959	0.494753	0.00125181	0.167911	0.0691667	0.00627054	-0.151815	0.109089	-0.00501873	0.153846	0.616586
chr1	TP73	chr1_3823770	3823770	+	CG	CGG	-0.00509389	0.283001	-0.000603569	0.0100433	0.565715	0.00118111	-0.0151372	0.40188	-0.00178468	0.469078	0.849765
chr1	TP73	chr1_3823777	3823777	+	CG	CGC	0.0184723	0.00197478	0.000957154	-0.0285383	0.202006	-0.00116244	0.0470106	0.0428553	0.0021196	0.00374317	0.159398
chr1	TP73	chr1_3823792	3823792	+	CG	CGT	-0.00554502	0.366514	-0.000575622	0.0260929	0.265103	0.00230376	-0.031638	0.190069	-0.00287938	0.351371	0.787185
chr1	TP73	chr1_3823816	3823816	+	CG	CGA	-0.00357994	0.548719	-0.000308029	0.018108	0.430883	0.00143602	-0.0216879	0.359513	-0.00174405	0.606785	0.90329
chr1	TP73	chr1_3823837	3823837	+	CG	CGG	-0.00213589	0.665321	-0.000369215	0.0328734	0.08267	0.00566801	-0.0350093	0.0728577	-0.00603722	0.197879	0.667078
chr1	TP73	chr1_3824574	3824574	+	CG	CGT	-0.000632901	0.887071	-0.000103055	0.0248018	0.159332	0.00404234	-0.0254347	0.160151	-0.00414539	0.363416	0.795096
chr1	TP73	chr1_3824595	3824595	+	CG	CGC	-0.00324291	0.644619	-0.000359146	0.00453254	0.864686	0.000430041	-0.00777545	0.776543	-0.000789186	0.884157	0.976756
chr1	TP73	chr1_3824656	3824656	+	CG	CGT	-0.00602938	0.348585	-0.000640101	-0.0146742	0.545939	-0.00142696	0.00864477	0.729533	0.000786862	0.541142	0.87988
chr1	TP73	chr1_3824657	3824657	-	CG	CGT	-0.00609143	0.898031	-0.000175343	-0.134428	0.455323	-0.00266364	0.128337	0.488774	0.0024883	0.750311	0.946151
chr1	TP73	chr1_3824677	3824677	+	CG	CGT	-0.00266295	0.657552	-0.000331382	-0.023296	0.316748	-0.00296149	0.020633	0.388191	0.00263011	0.550918	0.883476
chr1	TP73	chr1_3824678	3824678	-	CG	CGT	0.0326317	0.12193	0.00265605	-0.034792	0.643178	-0.00389391	0.0674237	0.38589	0.00654996	0.264526	0.727084
chr1	TP73	chr1_3824747	3824747	-	CG	CGA	0.00105921	0.956694	0.000110248	-0.0976423	0.194233	-0.0118966	0.0987015	0.20213	0.0120069	0.426529	0.83034
chr1	TP73	chr1_3826338	3826338	+	CG	CGG	0.0115336	0.461367	0.00171433	0.0412502	0.479402	0.00568918	-0.0297167	0.620791	-0.00397485	0.598462	0.900578
chr1	TP73	chr1_3826352	3826352	+	CG	CGT	0.0246999	0.111327	0.0040767	-0.0259477	0.642542	-0.00427629	0.0506476	0.38117	0.00835298	0.246433	0.712806
chr1	TP73	chr1_3826425	3826425	+	CG	CGT	0.0332465	0.328964	0.00183795	0.232209	0.0722887	0.0169591	-0.198962	0.133584	-0.0151211	0.128141	0.582358
chr1	TP73	chr1_3826437	3826437	+	CG	CGG	0.0201004	0.291263	0.0019011	-0.0145886	0.828565	-0.00128348	0.034689	0.618797	0.00318458	0.553139	0.884309
chr1	TP73	chr1_3826450	3826450	+	CG	CGG	0.0497666	0.212474	0.00162995	0.076083	0.612573	0.00231348	-0.0263164	0.864838	-0.000683534	0.407241	0.819915
chr1	TP73	chr1_3826804	3826804	-	CG	CGT	0.0412326	0.496295	0.00299444	0.109674	0.623905	0.0041508	-0.0684412	0.766582	-0.00115636	0.706758	0.934226
chr1	TP73	chr1_3826837	3826837	-	CG	CGT	-0.0587702	0.139216	-0.00859317	0.111154	0.453035	0.015498	-0.169925	0.266838	-0.0240912	0.247367	0.713436
chr1	TP73	chr1_3826947	3826947	+	CG	CGC	0.00282437	0.879308	0.00043568	-0.0343436	0.646944	-0.00135478	0.037168	0.629073	0.00179046	0.888399	0.977729
chr1	TP73	chr1_3826949	3826949	+	CG	CGG	-0.00825165	0.541216	-0.000780565	-0.142684	0.0172427	-0.0085496	0.134433	0.0276763	0.00776904	0.0476384	0.419036
chr1	TP73	chr1_3826966	3826966	+	CG	CGG	0.00657528	0.620273	0.000801262	-0.0624032	0.242187	-0.00382047	0.0689785	0.208214	0.00462173	0.441056	0.836665
chr1	TP73	chr1_3827028	3827028	+	CG	CGC	-0.00455092	0.427175	-0.000601864	-0.0150572	0.525032	-0.00201226	0.0105063	0.664893	0.00141039	0.597851	0.900298
chr1	TP73	chr1_3827055	3827055	+	CG	CGG	-0.0087112	0.358284	-0.00138266	-0.103913	0.00940202	-0.0150274	0.0952015	0.0196479	0.0136447	0.022869	0.317835
chr1	TP73	chr1_3827058	3827058	+	CG	CGG	-0.00329423	0.711499	-0.000477007	-0.0488375	0.182949	-0.00665193	0.0455432	0.225254	0.00617493	0.383076	0.806728
chr1	TP73	chr1_3827065	3827065	+	CG	CGC	-0.00602121	0.462069	-0.000922202	-0.028907	0.366269	-0.00428768	0.0228858	0.485985	0.00336548	0.511031	0.868276
chr1	TP73	chr1_3827068	3827068	+	CG	CGG	0.00394463	0.69388	0.000511177	0.0450634	0.248506	0.00557758	-0.0411188	0.305334	-0.00506641	0.476371	0.853291
chr1	TP73	chr1_3827081	3827081	+	CG	CGT	0.00133763	0.858004	0.000224539	-0.017661	0.546726	-0.00302916	0.0189986	0.528209	0.0032537	0.818048	0.963212
chr1	TP73	chr1_3828590	3828590	-	CG	CGA	-0.00939518	0.0815066	-0.000633532	0.00654422	0.745026	0.000428587	-0.0159394	0.442692	-0.00106212	0.203994	0.673305
chr1	TP73	chr1_3828630	3828630	-	CG	CGG	-0.00366557	0.701225	-0.000113671	-0.00798407	0.836325	-0.000130135	0.0043185	0.913248	1.64638e-05	0.909796	0.982193
chr1	TP73	chr1_3828645	3828645	-	CG	CGC	0.0114903	0.215318	0.000466532	0.0201118	0.596541	0.000624	-0.0086215	0.824628	-0.000157468	0.405581	0.819072
chr1	TP73	chr1_3828656	3828656	-	CG	CGC	0.00355841	0.851435	7.95097e-05	0.0541579	0.461398	0.000853336	-0.0505994	0.503314	-0.000773827	0.74902	0.94577
chr1	TP73	chr1_3828666	3828666	-	CG	CGG	-0.0104197	0.20636	-0.000491067	-0.00580047	0.858285	-0.000241095	-0.00461921	0.88988	-0.000249971	0.442707	0.837279
chr1	TP73	chr1_3828688	3828688	-	CG	CGC	0.00286499	0.615568	0.000272674	-0.00877754	0.692777	-0.000632495	0.0116425	0.610355	0.000905169	0.81212	0.961715
chr1	TP73	chr1_3828931	3828931	+	CG	CGG	0.0377189	0.1261	0.00181009	-0.224212	0.0202122	-0.00374574	0.261931	0.00869572	0.00555584	0.0210713	0.308676
chr1	TP73	chr1_3828960	3828960	+	CG	CGC	0.0290329	0.415216	0.000127759	0.0776498	0.570009	0.000365248	-0.0486169	0.729404	-0.000237489	0.613939	0.905178
chr1	TP73	chr1_3828996	3828996	+	CG	CGT	0.0213407	0.0855001	0.00351857	-0.0380307	0.423393	-0.00577887	0.0593714	0.225737	0.00929745	0.162362	0.626881
chr1	TP73	chr1_3829033	3829033	+	CG	CGG	0.0821575	0.0238536	0.00126522	-0.0380401	0.786908	-6.45812e-05	0.120198	0.406768	0.0013298	0.0737558	0.485703
chr1	TP73	chr1_3829041	3829041	+	CG	CGG	0.0127074	0.752546	0.000307258	-0.0753912	0.626535	-0.000620616	0.0880986	0.58058	0.000927874	0.842239	0.968781
chr1	TP73	chr1_3829057	3829057	+	CG	CGA	0.037645	0.267193	0.000422257	0.0188332	0.886558	0.000226624	0.0188118	0.889735	0.000195633	0.534332	0.877115
chr1	TP73	chr1_3829060	3829060	+	CG	CGC	0.0113581	0.777539	0.000276835	-0.0538081	0.728285	-0.000208182	0.0651662	0.682592	0.000485017	0.902583	0.980778
chr1	TP73	chr1_3829319	3829319	+	CG	CGG	-0.0320903	0.485478	-0.000252074	-0.00941863	0.957053	-9.58312e-05	-0.0226717	0.899796	-0.000156243	0.782082	0.954889
chr1	TP73	chr1_3829325	3829325	+	CG	CGT	-0.0249261	0.590478	-0.000288262	-0.170567	0.335052	-0.00130958	0.145641	0.423441	0.00102131	0.546858	0.88187
chr1	TP73	chr1_3829340	3829340	+	CG	CGT	-0.0211923	0.187431	-0.00226542	0.0672564	0.250814	0.0066837	-0.0884487	0.144619	-0.00894912	0.211021	0.680279
chr1	TP73	chr1_3829768	3829768	-	CG	CGC	0.00042277	0.929827	4.00786e-05	-0.0098721	0.582659	-0.000864014	0.0102949	0.578204	0.000904092	0.854871	0.971017
chr1	TP73	chr1_3829808	3829808	-	CG	CGA	-0.00354229	0.454876	-0.000176077	-0.00907416	0.610417	-0.000558154	0.00553187	0.762904	0.000382077	0.667537	0.922722
chr1	TP73	chr1_3829813	3829813	-	CG	CGG	0.0108852	0.0717501	0.000302464	0.0218315	0.315482	0.000541483	-0.0109464	0.625029	-0.000239019	0.124619	0.577011
chr1	TP73	chr1_3829826	3829826	-	CG	CGA	0.00698692	0.292226	0.000190295	-0.0172653	0.499192	-0.000424788	0.0242522	0.356756	0.000615083	0.451333	0.84133
chr1	TP73	chr1_3829833	3829833	-	CG	CGG	0.0016242	0.772535	4.0518e-05	-0.0034463	0.870938	-9.67886e-05	0.0050705	0.816491	0.000137307	0.945341	0.989828
chr1	TP73	chr1_3829874	3829874	-	CG	CGT	0.00901863	0.0722195	0.000528291	0.028422	0.129667	0.00112355	-0.0194034	0.313139	-0.00059526	0.0681747	0.473199
chr1	TP73	chr1_3830954	3830954	-	CG	CGG	-0.00799521	0.850675	-4.83359e-05	-0.0767366	0.633402	-0.000342894	0.0687414	0.678161	0.000294558	0.877388	0.975283
chr1	TP73	chr1_3830996	3830996	-	CG	CGT	0.00647919	0.694303	0.000626493	0.0771468	0.205886	0.00464457	-0.0706676	0.260781	-0.00401808	0.418625	0.826645
chr1	TP73	chr1_3831031	3831031	+	CG	CGA	0.0334017	0.448824	0.000328459	-0.121042	0.483554	-0.00122722	0.154443	0.384843	0.00155568	0.581978	0.894566
[truncated: 179,152 more rows]
