# Supplementary material for: Epigenetic inactivation of the autophagy–lysosomal system in appendix in Parkinson’s disease
Source: Nat Commun. 2021 Aug 26;12:5134. doi: 10.1038/s41467-021-25474-x (PMC8390554; doi:10.1038/s41467-021-25474-x)
Supplement: Supplementary file 24 — Supplementary Data 21 [file 41467_2021_25474_MOESM24_ESM.xlsx]

## Sheet: Figure 1c
category	subcategory	estimate	p.value	conf.low	conf.high
Genes	hg19_genes_introns	0.98087	0.78962	0.859208	1.12057
CpG Islands	hg19_cpg_inter	0.409325	1.77322e-41	0.358333	0.467277
CpG Islands	hg19_cpg_shelves	0.581094	5.81712e-05	0.429038	0.771362
CpG Islands	hg19_cpg_shores	1.6618	2.9709e-12	1.44292	1.91053
CpG Islands	hg19_cpg_islands	5.78565	3.19866e-70	4.8921	6.81766
Genes	hg19_genes_5UTRs	3.91675	1.95693e-23	3.08559	4.91621
Genes	hg19_genes_exons	1.36978	0.000184079	1.16149	1.60909
Genes	hg19_genes_3UTRs	0.712533	0.0478998	0.495507	0.994806
Genes	hg19_genes_intergenic	0.553583	3.27053e-11	0.456146	0.667331
Genes	hg19_genes_1to5kb	1.45134	1.37184e-05	1.2276	1.70866
Genes	hg19_genes_promoters	3.55217	1.7101e-45	3.02645	4.15498
ChIP	Promoter	4.87999	1.24256e-69	4.17402	5.68878
ChIP	PoisedEnhancer	0.727089	0.00840241	0.564196	0.924626
ChIP	ActiveEnhancer	1.3862	5.9774e-05	1.18167	1.62049

## Sheet: Figure 1d
Data	term	estimate	p.value	conf.low	conf.high
Methylation	Selective autophagy (GO:0061912)	0.957367	0.920703	0.61561	1.4243
Methylation	Macroautophagy (GO:0016236)	0.989024	0.933183	0.833822	1.16787
Methylation	Lysosomes (GO:0005764)	1.24743	0.000955718	1.09196	1.42623
Methylation	Chaperone-mediated autophagy (GO:0061684)	1.01646	0.887526	0.538367	1.75019
Methylation	Autophagy (GO:0006914)	1.03398	0.651688	0.889563	1.19871
Expression	Selective autophagy (GO:0061912)	0.295124	0.374055	0.00730003	1.7382
Expression	Macroautophagy (GO:0016236)	0.546065	0.0548873	0.268267	0.998095
Expression	Lysosomes (GO:0005764)	1.42349	0.0185281	1.04636	1.90381
Expression	Chaperone-mediated autophagy (GO:0061684)	0	0.620858	0	3.54796
Expression	Autophagy (GO:0006914)	0.665613	0.0751694	0.410627	1.02724

## Sheet: Figure 2c, S. Fig. 19
Expected, %	Obseverd, %	OR	Lo	Hi	P	P < 0.05	DS	Dimension	Type
0.19656	0.321976	2.40593	2.13309	2.71239	1.42007e-45	***	PFC	hg19_genes_introns	All
0.428772	0.576296	3.23348	2.76277	3.78828	6.65091e-52	***	PFC	hg19_cpg_inter	All
0.126341	0.169972	1.54113	1.105	2.12725	0.00821382	**	PFC	hg19_cpg_shelves	All
0.198513	0.198895	1.00285	0.815941	1.22711	1		PFC	hg19_cpg_shores	All
0.417135	0.38961	0.879922	0.522466	1.46315	0.626722		PFC	hg19_cpg_islands	All
0.154831	0.17284	1.15699	0.581036	2.16344	0.629055		PFC	hg19_genes_5UTRs	All
0.131395	0.166998	1.37993	1.05868	1.78325	0.0140975	*	PFC	hg19_genes_exons	All
0.149956	0.202381	1.54564	0.986032	2.37624	0.0464056	*	PFC	hg19_genes_3UTRs	All
0.319574	0.479933	3.39657	2.69467	4.28965	5.83092e-27	***	PFC	hg19_genes_intergenic	All
0.193013	0.202062	1.07155	0.830132	1.37437	0.570103		PFC	hg19_genes_1to5kb	All
0.21066	0.21645	1.03987	0.728948	1.46276	0.797268		PFC	hg19_genes_promoters	All
0.423729	0.596882	3.73905	2.85052	4.91837	1.68727e-23	***	PFC	Pro	All
0.302174	0.438356	2.48201	1.6011	3.85346	2.02205e-05	***	PFC	PE	All
0.441606	0.506823	1.46614	1.18233	1.81871	0.000399012	***	PFC	AE	All
0.206156	0.331227	2.51062	2.22624	2.83074	1.06521e-50	***	PFC II	hg19_genes_introns	All
0.440765	0.575916	3.02253	2.5754	3.55053	9.74875e-45	***	PFC II	hg19_cpg_inter	All
0.130235	0.165312	1.44092	1.02881	1.9993	0.0291503	*	PFC II	hg19_cpg_shelves	All
0.203676	0.25084	1.42303	1.1884	1.70069	0.000112821	***	PFC II	hg19_cpg_shores	All
0.433281	0.435484	1.01273	0.706221	1.44955	1		PFC II	hg19_cpg_islands	All
0.16485	0.206897	1.40047	0.811904	2.34855	0.218794		PFC II	hg19_genes_5UTRs	All
0.13124	0.188235	1.72436	1.37024	2.16115	3.00215e-06	***	PFC II	hg19_genes_exons	All
0.147089	0.236842	2.2771	1.53016	3.36888	2.78826e-05	***	PFC II	hg19_genes_3UTRs	All
0.331206	0.467961	2.60174	2.05538	3.29686	3.12305e-16	***	PFC II	hg19_genes_intergenic	All
0.198012	0.266102	1.68383	1.34581	2.10195	3.83817e-06	***	PFC II	hg19_genes_1to5kb	All
0.219749	0.295597	1.64774	1.2392	2.18105	0.000426305	***	PFC II	hg19_genes_promoters	All
0.436853	0.586	3.69232	2.79827	4.88915	1.89995e-22	***	PFC II	Pro	All
0.302428	0.428571	2.46532	1.59785	3.81415	1.86066e-05	***	PFC II	PE	All
0.450125	0.566828	2.16688	1.75753	2.6743	9.84157e-14	***	PFC II	AE	All
0.197444	0.345954	2.88176	2.56488	3.23681	4.13633e-70	***	OFB	hg19_genes_introns	All
0.42317	0.566403	3.20827	2.74284	3.75636	1.17583e-51	***	OFB	hg19_cpg_inter	All
0.128621	0.170391	1.50992	1.08533	2.07942	0.0115532	*	OFB	hg19_cpg_shelves	All
0.197016	0.248927	1.47055	1.23448	1.7483	1.41771e-05	***	OFB	hg19_cpg_shores	All
0.407407	0.480663	1.48879	1.04572	2.11938	0.0233044	*	OFB	hg19_cpg_islands	All
0.155709	0.2	1.43178	0.837055	2.37761	0.173975		OFB	hg19_genes_5UTRs	All
0.129465	0.189655	1.74671	1.39857	2.17221	7.62038e-07	***	OFB	hg19_genes_exons	All
0.146235	0.222749	1.93559	1.29697	2.85766	0.000797376	***	OFB	hg19_genes_3UTRs	All
0.315339	0.484848	3.41138	2.70583	4.3083	4.76089e-27	***	OFB	hg19_genes_intergenic	All
0.189481	0.274874	1.88697	1.51715	2.34136	9.47055e-09	***	OFB	hg19_genes_1to5kb	All
0.209	0.333333	2.19452	1.66815	2.87705	1.28917e-08	***	OFB	hg19_genes_promoters	All
0.420118	0.605317	4.65226	3.53121	6.15351	3.94194e-31	***	OFB	Pro	All
0.295359	0.447368	2.80412	1.81771	4.33698	1.04312e-06	***	OFB	PE	All
0.436975	0.561709	2.26997	1.8461	2.7939	1.10298e-15	***	OFB	AE	All
0.174656	0.295616	2.46204	2.17045	2.79113	1.65532e-43	***	PFC	hg19_genes_introns	Hyper
0.36807	0.52381	3.69985	3.14138	4.36359	2.37014e-60	***	PFC	hg19_cpg_inter	Hyper
0.118049	0.132948	1.17965	0.816788	1.67682	0.360706		PFC	hg19_cpg_shelves	Hyper
0.198513	0.196621	0.986183	0.793966	1.21861	0.915612		PFC	hg19_cpg_shores	Hyper
0.422753	0.444444	1.10319	0.652428	1.85307	0.707321		PFC	hg19_cpg_islands	Hyper
0.17695	0.147059	0.788212	0.350473	1.60442	0.619709		PFC	hg19_genes_5UTRs	Hyper
0.119675	0.146444	1.30175	0.977394	1.71493	0.0619683	.	PFC	hg19_genes_exons	Hyper
0.117698	0.153846	1.44902	0.874317	2.33378	0.121045		PFC	hg19_genes_3UTRs	Hyper
0.314248	0.490501	3.75974	2.97548	4.76158	5.66727e-31	***	PFC	hg19_genes_intergenic	Hyper
0.181369	0.206186	1.21394	0.940685	1.55711	0.120685		PFC	hg19_genes_1to5kb	Hyper
0.237056	0.246073	1.05608	0.729579	1.50693	0.788263		PFC	hg19_genes_promoters	Hyper
0.391825	0.608989	5.55526	4.1815	7.41308	1.12328e-36	***	PFC	Pro	Hyper
0.319565	0.464789	2.53536	1.63982	3.9276	1.32113e-05	***	PFC	PE	Hyper
0.446472	0.512821	1.43524	1.14387	1.80162	0.0015441	**	PFC	AE	Hyper
0.188081	0.310116	2.54304	2.24426	2.88081	4.97281e-48	***	PFC II	hg19_genes_introns	Hyper
0.382266	0.53365	3.41558	2.89642	4.03249	3.35798e-52	***	PFC II	hg19_cpg_inter	Hyper
0.125645	0.170659	1.5835	1.11831	2.21935	0.0076074	**	PFC II	hg19_cpg_shelves	Hyper
0.210539	0.243182	1.27277	1.06131	1.523	0.00781192	**	PFC II	hg19_cpg_shores	Hyper
0.44113	0.441341	1.00119	0.695623	1.43836	1		PFC II	hg19_cpg_islands	Hyper
0.196185	0.245455	1.40893	0.837851	2.31503	0.192073		PFC II	hg19_genes_5UTRs	Hyper
0.130972	0.184496	1.66248	1.31328	2.09457	2.09904e-05	***	PFC II	hg19_genes_exons	Hyper
0.12666	0.183036	1.81281	1.17278	2.77063	0.00579102	**	PFC II	hg19_genes_3UTRs	Hyper
0.332624	0.510121	3.35147	2.63839	4.26317	1.12473e-24	***	PFC II	hg19_genes_intergenic	Hyper
0.190855	0.234848	1.40599	1.10548	1.78121	0.00498732	**	PFC II	hg19_genes_1to5kb	Hyper
0.251712	0.331269	1.62352	1.23604	2.12508	0.000374839	***	PFC II	hg19_genes_promoters	Hyper
0.403727	0.568376	3.96536	2.99469	5.27132	3.55734e-24	***	PFC II	Pro	Hyper
0.326711	0.455696	2.40749	1.57072	3.69911	2.481e-05	***	PFC II	PE	Hyper
0.453242	0.561175	2.02916	1.64601	2.50382	1.19067e-11	***	PFC II	AE	Hyper
0.17534	0.290221	2.44756	2.16607	2.76443	7.71573e-46	***	OFB	hg19_genes_introns	Hyper
0.365245	0.520451	3.96009	3.35748	4.67833	3.85262e-66	***	OFB	hg19_cpg_inter	Hyper
0.119293	0.153409	1.43405	1.01363	2.00426	0.0371564	*	OFB	hg19_cpg_shelves	Hyper
0.196367	0.218487	1.18019	0.97691	1.42145	0.0828251	.	OFB	hg19_cpg_shores	Hyper
0.41701	0.423077	1.03076	0.687448	1.53881	0.921909		OFB	hg19_cpg_islands	Hyper
0.17301	0.214286	1.36095	0.795983	2.25898	0.228399		OFB	hg19_genes_5UTRs	Hyper
0.119681	0.159463	1.4963	1.17675	1.89118	0.00095038	***	OFB	hg19_genes_exons	Hyper
0.115587	0.17619	1.8832	1.2087	2.88928	0.00389982	**	OFB	hg19_genes_3UTRs	Hyper
0.312047	0.502722	3.95254	3.12643	5.00688	6.91548e-33	***	OFB	hg19_genes_intergenic	Hyper
0.180425	0.212654	1.2959	1.02241	1.63518	0.028349	*	OFB	hg19_genes_1to5kb	Hyper
0.236	0.342105	1.84606	1.38154	2.45551	2.54461e-05	***	OFB	hg19_genes_promoters	Hyper
0.38856	0.560241	4.43475	3.3528	5.89272	1.37327e-28	***	OFB	Pro	Hyper
0.312236	0.458333	2.55358	1.65715	3.94174	8.99651e-06	***	OFB	PE	Hyper
0.440576	0.520499	1.62772	1.31968	2.00889	3.28463e-06	***	OFB	AE	Hyper
0.197706	0.331841	2.54747	2.26111	2.86911	2.05487e-52	***	PFC	hg19_genes_introns	Hypo
0.490526	0.647843	3.22437	2.75669	3.77495	4.83429e-52	***	PFC	hg19_cpg_inter	Hypo
0.155122	0.201238	1.46751	1.06605	2.00094	0.0150661	*	PFC	hg19_cpg_shelves	Hypo
0.153039	0.158213	1.0494	0.846399	1.29449	0.669606		PFC	hg19_cpg_shores	Hypo
0.132022	0.153061	1.22352	0.623814	2.26968	0.520552		PFC	hg19_cpg_islands	Hypo
0.0779977	0.132653	2.0004	0.960844	3.90624	0.0433095	*	PFC	hg19_genes_5UTRs	Hypo
0.130944	0.151515	1.21682	0.936643	1.56724	0.123777		PFC	hg19_genes_exons	Hypo
0.166521	0.19898	1.30545	0.858318	1.95291	0.205914		PFC	hg19_genes_3UTRs	Hypo
0.316245	0.469008	2.74039	2.16631	3.46908	6.20379e-18	***	PFC	hg19_genes_intergenic	Hypo
0.16302	0.188605	1.24405	0.959487	1.60278	0.0853872	.	PFC	hg19_genes_1to5kb	Hypo
0.0918782	0.077193	0.802917	0.480029	1.28733	0.437143		PFC	hg19_genes_promoters	Hypo
0.463609	0.641084	3.73509	2.85129	4.90679	1.05357e-23	***	PFC	Pro	Hypo
0.234783	0.387755	3.24409	2.02706	5.21342	2.72122e-07	***	PFC	PE	Hypo
0.263382	0.389525	2.74008	2.17474	3.45644	1.68044e-18	***	PFC	AE	Hypo
0.205632	0.325729	2.42226	2.14678	2.73219	1.73166e-46	***	PFC II	hg19_genes_introns	Hypo
0.501104	0.618182	2.52553	2.15824	2.9576	1.13432e-32	***	PFC II	hg19_cpg_inter	Hypo
0.155479	0.202941	1.51342	1.09975	2.06623	0.00953169	**	PFC II	hg19_cpg_shelves	Hypo
0.154412	0.194064	1.43625	1.17497	1.75039	0.000328896	***	PFC II	hg19_cpg_shores	Hypo
0.136578	0.142045	1.06537	0.617588	1.79418	0.797371		PFC II	hg19_cpg_islands	Hypo
0.0790191	0.0866142	1.12969	0.512493	2.29407	0.718307		PFC II	hg19_genes_5UTRs	Hypo
0.126677	0.164688	1.46951	1.15487	1.85982	0.00136516	**	PFC II	hg19_genes_exons	Hypo
0.159346	0.223301	1.73169	1.15006	2.58042	0.00714001	**	PFC II	hg19_genes_3UTRs	Hypo
0.325532	0.457594	2.51058	1.98112	3.18425	5.62233e-15	***	PFC II	hg19_genes_intergenic	Hypo
0.163817	0.221071	1.65053	1.29595	2.09534	3.9575e-05	***	PFC II	hg19_genes_1to5kb	Hypo
0.0873288	0.115152	1.47867	0.974902	2.20341	0.051473	.	PFC II	hg19_genes_promoters	Hypo
0.47619	0.616162	3.26836	2.4914	4.29973	3.47616e-19	***	PFC II	Pro	Hypo
0.231788	0.372549	3.10848	1.93663	5.01364	9.83382e-07	***	PFC II	PE	Hypo
0.26808	0.377236	2.41851	1.91867	3.05143	1.37162e-14	***	PFC II	AE	Hypo
0.198365	0.348721	2.82937	2.51328	3.1839	2.39878e-65	***	OFB	hg19_genes_introns	Hypo
0.483524	0.633257	3.1006	2.65526	3.62349	9.36173e-50	***	OFB	hg19_cpg_inter	Hypo
0.154148	0.231481	1.85705	1.36651	2.50544	7.17705e-05	***	OFB	hg19_cpg_shelves	Hypo
0.151384	0.200624	1.56162	1.29245	1.88207	3.15053e-06	***	OFB	hg19_cpg_shores	Hypo
0.128944	0.128889	0.999286	0.601767	1.62766	1		OFB	hg19_cpg_islands	Hypo
0.0784314	0.12	1.77133	0.895106	3.32589	0.0714692	.	OFB	hg19_genes_5UTRs	Hypo
0.125825	0.167203	1.48619	1.16588	1.88252	0.00108945	**	OFB	hg19_genes_exons	Hypo
0.161996	0.202899	1.40933	0.936351	2.09076	0.094711	.	OFB	hg19_genes_3UTRs	Hypo
0.314022	0.471429	3.12113	2.47756	3.93735	2.19428e-23	***	OFB	hg19_genes_intergenic	Hypo
0.161616	0.242908	1.94224	1.53797	2.44494	2.24017e-08	***	OFB	hg19_genes_1to5kb	Hypo
0.0925	0.103359	1.16699	0.785379	1.70264	0.434298		OFB	hg19_genes_promoters	Hypo
0.457594	0.648069	4.38067	3.3401	5.76572	1.21775e-29	***	OFB	Pro	Hypo
0.229958	0.374194	3.13358	1.96915	5.00724	4.21246e-07	***	OFB	PE	Hypo
0.259904	0.400283	3.59683	2.84202	4.56455	5.18898e-29	***	OFB	AE	Hypo

## Sheet: Figure 4b
estimate	p.value	conf.low	conf.high	method	alternative	Term	Name	Type	Dir
1.92405	0.0186402	1.06121	3.23344	Fisher's Exact Test for Count Data	two.sided	GO:0061912	Selective autophagy	Appendix	All
2.41525	0.0164018	1.07937	4.73307	Fisher's Exact Test for Count Data	two.sided	GO:0061912	Selective autophagy	Appendix	Hyper-
1.47217	0.313024	0.531018	3.28709	Fisher's Exact Test for Count Data	two.sided	GO:0061912	Selective autophagy	Appendix	Hypo-
2.11348	0.00917392	1.19172	3.4924	Fisher's Exact Test for Count Data	two.sided	GO:0061912	Selective autophagy	PFC	All
2.05607	0.0361543	0.969674	3.86795	Fisher's Exact Test for Count Data	two.sided	GO:0061912	Selective autophagy	PFC	Hyper-
2.21564	0.0619913	0.79459	4.99009	Fisher's Exact Test for Count Data	two.sided	GO:0061912	Selective autophagy	PFC	Hypo-
1.23382	0.150762	0.918888	1.63693	Fisher's Exact Test for Count Data	two.sided	GO:0016236	Macroautophagy	Appendix	All
1.39276	0.102853	0.916386	2.06954	Fisher's Exact Test for Count Data	two.sided	GO:0016236	Macroautophagy	Appendix	Hyper-
1.09216	0.673969	0.705533	1.64314	Fisher's Exact Test for Count Data	two.sided	GO:0016236	Macroautophagy	Appendix	Hypo-
1.42327	0.00987369	1.08149	1.85511	Fisher's Exact Test for Count Data	two.sided	GO:0016236	Macroautophagy	PFC	All
1.41893	0.0427306	1.0022	1.97791	Fisher's Exact Test for Count Data	two.sided	GO:0016236	Macroautophagy	PFC	Hyper-
1.43077	0.110213	0.8901	2.23436	Fisher's Exact Test for Count Data	two.sided	GO:0016236	Macroautophagy	PFC	Hypo-
0.815002	0.0849511	0.641241	1.03542	Fisher's Exact Test for Count Data	two.sided	GO:0005764	Lysosomes	Appendix	All
0.784818	0.171641	0.553232	1.11173	Fisher's Exact Test for Count Data	two.sided	GO:0005764	Lysosomes	Appendix	Hyper-
0.844633	0.321185	0.602741	1.18339	Fisher's Exact Test for Count Data	two.sided	GO:0005764	Lysosomes	Appendix	Hypo-
0.931828	0.564813	0.739248	1.17542	Fisher's Exact Test for Count Data	two.sided	GO:0005764	Lysosomes	PFC	All
0.919796	0.565935	0.687575	1.2317	Fisher's Exact Test for Count Data	two.sided	GO:0005764	Lysosomes	PFC	Hyper-
0.953735	0.847684	0.643357	1.4178	Fisher's Exact Test for Count Data	two.sided	GO:0005764	Lysosomes	PFC	Hypo-
1.01338	0.801312	0.273988	2.62686	Fisher's Exact Test for Count Data	two.sided	GO:0061684	Chaperone-mediated autophagy	Appendix	All
0.519434	1	0.0130543	2.94557	Fisher's Exact Test for Count Data	two.sided	GO:0061684	Chaperone-mediated autophagy	Appendix	Hyper-
1.48363	0.461779	0.302241	4.42859	Fisher's Exact Test for Count Data	two.sided	GO:0061684	Chaperone-mediated autophagy	Appendix	Hypo-
1.12652	0.635932	0.363059	2.65913	Fisher's Exact Test for Count Data	two.sided	GO:0061684	Chaperone-mediated autophagy	PFC	All
1.05259	0.76447	0.215139	3.12328	Fisher's Exact Test for Count Data	two.sided	GO:0061684	Chaperone-mediated autophagy	PFC	Hyper-
1.25916	0.675324	0.150552	4.66182	Fisher's Exact Test for Count Data	two.sided	GO:0061684	Chaperone-mediated autophagy	PFC	Hypo-
1.10663	0.455793	0.842526	1.44139	Fisher's Exact Test for Count Data	two.sided	GO:0006914	Autophagy	Appendix	All
1.17772	0.381453	0.794042	1.71794	Fisher's Exact Test for Count Data	two.sided	GO:0006914	Autophagy	Appendix	Hyper-
1.04189	0.850307	0.703042	1.51573	Fisher's Exact Test for Count Data	two.sided	GO:0006914	Autophagy	Appendix	Hypo-
1.34745	0.0177163	1.04669	1.72421	Fisher's Exact Test for Count Data	two.sided	GO:0006914	Autophagy	PFC	All
1.29747	0.100146	0.940781	1.77124	Fisher's Exact Test for Count Data	two.sided	GO:0006914	Autophagy	PFC	Hyper-
1.43964	0.0785996	0.9379	2.17436	Fisher's Exact Test for Count Data	two.sided	GO:0006914	Autophagy	PFC	Hypo-

## Sheet: Figure 5b
estimate	statistic	p.value	method	alternative	overlap	Contrast	Star
0.114372	2.94351	0.00324518	Kendall's rank correlation tau	two.sided	298	WT_DSS - WT_Water	**
0.133291	3.49379	0.000476209	Kendall's rank correlation tau	two.sided	309	A30P_DSS - WT_Water	***
0.080669	2.09372	0.0362848	Kendall's rank correlation tau	two.sided	303	A30P_DSS - A30P_Water	*
0.198254	4.63022	3.65272e-06	Kendall's rank correlation tau	two.sided	246	A30P_Water - WT_Water	***

## Sheet: Figure 5c
estimate	statistic	p.value	method	alternative	overlap	Contrast
0.00459374	0.0977681	0.922116	Kendall's rank correlation tau	two.sided	205	WT_DSS - WT_Water
-0.000597627	-0.0130942	0.989553	Kendall's rank correlation tau	two.sided	217	A30P_DSS - WT_Water
-0.0167177	-0.365414	0.714802	Kendall's rank correlation tau	two.sided	216	A30P_DSS - A30P_Water
0.102849	2.02541	0.0428249	Kendall's rank correlation tau	two.sided	176	A30P_Water - WT_Water*
0.0460617	0.965689	0.3342	Kendall's rank correlation tau	two.sided	199	rAAV α-syn

## Sheet: Sheet1
Figure 1
Figure 2
Figure 4
Figure 5
SFig 9
Sfig 19
